# Supplementary material for: Development of a multisensor biologging collar and analytical techniques to describe high‐resolution spatial behavior in free‐ranging terrestrial mammals
Source: Ecol Evol. 2024 Sep 23;14(9):e70264. doi: 10.1002/ece3.70264 (PMC11420106; doi:10.1002/ece3.70264)
Supplement: Supplementary file 1 — Appendix S1 [file ECE3-14-e70264-s001.zip › doi_10_5061_dryad_jdfn2z3hv__v20240620/B7_S16_Master.csv]

Counter	Total Event no.	Event no.	Category	Acc_x	Acc_y	Acc_z	Mag_x	Mag_y	Mag_z	Temp C	Pressure hbar	Date	DD	MM	YY	Time_dd:hh:mm:ss	Total secs	Decimal secs	Hours	Minutes	Seconds	Anlg	Light	Battery V	Acc_x sm	Acc_y sm	Acc_z sm	Ang vel	VeDBA	Vel m/s	Vel/VEDBA	FFT cleaned	FFT stuff	FFT stuff	FFT stuff	FFT sweep	FFT zero crossings	FFT zero crossings manual	VeSBA	Animal g	ODBA	Dyn AccX	Dyn AccY	Dyn AccZ	Smth Press	Altitude smth	Pressure change	Altitude change	Median pressure
0	35287	35287	Category A	0.167969	-0.431885	-0.827881	-0.180908	0.074707	0.452393	0	0	1/7/2018	1	7	2018	5:08:52	18532	0.5	5	8	52	0	0.0588379	3.53364	0.166748	-0.42627	-0.81665	1.17749	0.012207	0	0	0	0	0	0	0	0	0	0.936279	0.0637207	0.0175781	0.000976563	-0.00537109	-0.0109863	0	44330	0	0	0
1	35288	35288	Category A	0.15576172	-0.40795898	-0.82788086	-0.1809082	0.071044922	0.44897461	0	0	1/7/2018	1	7	2018	5:08:52	18532	0.6	5	8	52	0	0.058837891	3.5336426	0.16674805	-0.42675781	-0.81713867	1.701416	0.024169922	0	0	0	0	0	0	0	0	0	0.93676758	0.063232422	0.040527344	-0.010986328	0.018798828	-0.010498047	0	44330	0	0	0
2	35289	35289	Category A	0.19189453	-0.41992188	-0.83984375	-0.18652344	0.068359375	0.44604492	0	0	1/7/2018	1	7	2018	5:08:52	18532	0.7	5	8	52	0	0.058837891	3.5336426	0.16674805	-0.42700195	-0.81689453	2.0654297	0.034423828	0	0	0	0	0	0	0	0	0	0.93676758	0.063232422	0.054931641	0.024902344	0.007080078	-0.022705078	0	44330	0	0	0
3	35290	35290	Category A	0.14379883	-0.41992188	-0.85180664	-0.18359375	0.069580078	0.44799805	0	0	1/7/2018	1	7	2018	5:08:52	18532	0.8	5	8	52	0	0.058837891	3.5336426	0.16674805	-0.42700195	-0.81665039	1.661377	0.042480469	0	0	0	0	0	0	0	0	0	0.93676758	0.063232422	0.065429688	-0.022949219	0.007080078	-0.034912109	0	44330	0	0	0
4	35291	35291	Category A	0.15576172	-0.43188477	-0.82788086	-0.18457031	0.068359375	0.45043945	0	0	1/7/2018	1	7	2018	5:08:52	18532	0.9	5	8	52	0	0.058837891	3.5336426	0.16674805	-0.42724609	-0.81665039	1.5407715	0.016357422	0	0	0	0	0	0	0	0	0	0.93652344	0.063476563	0.026855469	-0.010986328	-0.004394531	-0.010986328	0	44330	0	0	0
5	35292	35292	Category A	0.16796875	-0.41992188	-0.83984375	-0.18554688	0.069335938	0.44897461	0	0	1/7/2018	1	7	2018	5:08:53	18533	0	5	8	53	0	0.058837891	3.5336426	0.16723633	-0.42749023	-0.81616211	1.3056641	0.024658203	0	0	0	0	0	0	0	0	0	0.93652344	0.063476563	0.031738281	0.000488281	0.007568359	-0.0234375	0	44330	0	0	0
6	35293	35293	Category A	0.15576172	-0.43188477	-0.80395508	-0.18286133	0.070556641	0.44921875	0	0	1/7/2018	1	7	2018	5:08:53	18533	0.1	5	8	53	0	0.058837891	3.5336426	0.16772461	-0.42797852	-0.81591797	0.98730469	0.017333984	0	0	0	0	0	0	0	0	0	0.93652344	0.063476563	0.027587891	-0.011962891	-0.003662109	0.011962891	0	44330	0	0	0
7	35294	35294	Category A	0.19189453	-0.43188477	-0.81591797	-0.18432617	0.068603516	0.44799805	0	0	1/7/2018	1	7	2018	5:08:53	18533	0.2	5	8	53	0	0.058837891	3.5336426	0.16796875	-0.42797852	-0.81567383	0.024414063	0.023925781	0	0	0	0	0	0	0	0	0	0.9362793	0.063720703	0.027587891	0.023681641	-0.003662109	0	0	44330	0	0	0
8	35295	35295	Category A	0.16796875	-0.44384766	-0.81591797	-0.18115234	0.070068359	0.45043945	0	0	1/7/2018	1	7	2018	5:08:53	18533	0.3	5	8	53	0	0.058837891	3.5336426	0.16796875	-0.4284668	-0.81591797	0.6484375	0.015136719	0	0	0	0	0	0	0	0	0	0.93676758	0.063232422	0.015380859	0	-0.015136719	0	0	44330	0	0	0
9	35296	35296	Category A	0.16796875	-0.45581055	-0.81591797	-0.18652344	0.073730469	0.4453125	0	0	1/7/2018	1	7	2018	5:08:53	18533	0.4	5	8	53	0	0.058837891	3.5336426	0.16845703	-0.42871094	-0.81616211	0.8347168	0.026855469	0	0	0	0	0	0	0	0	0	0.93725586	0.062744141	0.027832031	-0.000488281	-0.026855469	0.000244141	0	44330	0	0	0
10	35297	35297	Category A	0.14379883	-0.43188477	-0.80395508	-0.17822266	0.071044922	0.44921875	0	0	1/7/2018	1	7	2018	5:08:53	18533	0.5	5	8	53	0	0.058837891	3.5336426	0.16845703	-0.4284668	-0.81616211	1.5078125	0.027832031	0	0	0	0	0	0	0	0	0	0.93725586	0.062744141	0.040527344	-0.024658203	-0.003173828	0.012207031	0	44330	0	0	0
11	35298	35298	Category A	0.15576172	-0.41992188	-0.80395508	-0.17944336	0.073730469	0.44824219	0	0	1/7/2018	1	7	2018	5:08:53	18533	0.6	5	8	53	0	0.058837891	3.5336426	0.16894531	-0.42822266	-0.81567383	2.0109863	0.01953125	0	0	0	0	0	0	0	0	0	0.93676758	0.063232422	0.033447266	-0.013183594	0.008300781	0.01171875	0	44330	0	0	0
12	35299	35299	Category A	0.17993164	-0.44384766	-0.80395508	-0.17944336	0.0703125	0.44824219	0	0	1/7/2018	1	7	2018	5:08:53	18533	0.7	5	8	53	0	0.058837891	3.5336426	0.16894531	-0.4284668	-0.81591797	2.1818848	0.022216797	0	0	0	0	0	0	0	0	0	0.93701172	0.062988281	0.038085938	0.010742188	-0.015136719	0.011962891	0	44330	0	0	0
13	35300	35300	Category A	0.14379883	-0.41992188	-0.80395508	-0.18017578	0.072753906	0.44750977	0	0	1/7/2018	1	7	2018	5:08:53	18533	0.8	5	8	53	0	0.058837891	3.5336426	0.16894531	-0.4284668	-0.81640625	2.0588379	0.029296875	0	0	0	0	0	0	0	0	0	0.9375	0.0625	0.046142578	-0.025146484	0.008544922	0.012451172	0	44330	0	0	0
14	35301	35301	Category A	0.15576172	-0.43188477	-0.80395508	-0.1809082	0.071044922	0.45019531	0	0	1/7/2018	1	7	2018	5:08:53	18533	0.9	5	8	53	0	0.058837891	3.5336426	0.16894531	-0.42822266	-0.81616211	1.9484863	0.018310547	0	0	0	0	0	0	0	0	0	0.93701172	0.062988281	0.028808594	-0.013183594	-0.003417969	0.012207031	0	44330	0	0	0
15	35302	35302	Category A	0.17993164	-0.41992188	-0.79199219	-0.17919922	0.070556641	0.44726563	0	0	1/7/2018	1	7	2018	5:08:54	18534	0	5	8	54	0	0.058837891	3.5336426	0.16845703	-0.42822266	-0.81640625	1.4899902	0.028076172	0	0	0	0	0	0	0	0	0	0.93725586	0.062744141	0.043945313	0.011230469	0.008300781	0.024414063	0	44330	0	0	0
16	35303	35303	Category A	0.15576172	-0.41992188	-0.80395508	-0.1809082	0.072021484	0.44726563	0	0	1/7/2018	1	7	2018	5:08:54	18534	0.1	5	8	54	0	0.058837891	3.5336426	0.16821289	-0.42822266	-0.81665039	0.31811523	0.019775391	0	0	0	0	0	0	0	0	0	0.93725586	0.062744141	0.033691406	-0.012451172	0.008300781	0.012695313	0	44330	0	0	0
17	35304	35304	Category A	0.16796875	-0.41992188	-0.82788086	-0.18115234	0.070068359	0.44628906	0	0	1/7/2018	1	7	2018	5:08:54	18534	0.2	5	8	54	0	0.058837891	3.5336426	0.16870117	-0.42797852	-0.81665039	0.64404297	0.013671875	0	0	0	0	0	0	0	0	0	0.9375	0.0625	0.020019531	-0.000732422	0.008056641	-0.010986328	0	44330	0	0	0
18	35305	35305	Category A	0.14379883	-0.38378906	-0.80395508	-0.1809082	0.072021484	0.44726563	0	0	1/7/2018	1	7	2018	5:08:54	18534	0.3	5	8	54	0	0.058837891	3.5336426	0.16894531	-0.42797852	-0.81689453	1.119873	0.052490234	0	0	0	0	0	0	0	0	0	0.93774414	0.062255859	0.082519531	-0.025146484	0.044189453	0.012939453	0	44330	0	0	0
19	35306	35306	Category A	0.15576172	-0.41992188	-0.77978516	-0.18579102	0.068359375	0.44506836	0	0	1/7/2018	1	7	2018	5:08:54	18534	0.4	5	8	54	0	0.058837891	3.5336426	0.16870117	-0.4284668	-0.81689453	1.6789551	0.040283203	0	0	0	0	0	0	0	0	0	0.93798828	0.062011719	0.058837891	-0.012939453	0.008544922	0.037109375	0	44330	0	0	0
20	35307	35307	Category A	0.15576172	-0.41992188	-0.81591797	-0.18286133	0.074462891	0.44726563	0	0	1/7/2018	1	7	2018	5:08:54	18534	0.5	5	8	54	0	0.058837891	3.5336426	0.16894531	-0.42871094	-0.81738281	2.2973633	0.015869141	0	0	0	0	0	0	0	0	0	0.93847656	0.061523438	0.023681641	-0.013183594	0.008789063	0.001464844	0	44330	0	0	0
21	35308	35308	Category A	0.16796875	-0.40795898	-0.81591797	-0.18579102	0.068359375	0.45019531	0	0	1/7/2018	1	7	2018	5:08:54	18534	0.6	5	8	54	0	0.058837891	3.5336426	0.16845703	-0.42919922	-0.81762695	2.0236816	0.021240234	0	0	0	0	0	0	0	0	0	0.9387207	0.061279297	0.023925781	-0.000488281	0.021240234	0.001708984	0	44330	0	0	0
22	35309	35309	Category A	0.16796875	-0.41992188	-0.81591797	-0.18359375	0.071044922	0.44726563	0	0	1/7/2018	1	7	2018	5:08:54	18534	0.7	5	8	54	0	0.058837891	3.5336426	0.16845703	-0.42871094	-0.81787109	1.0224609	0.009033203	0	0	0	0	0	0	0	0	0	0.9387207	0.061279297	0.01171875	-0.000488281	0.008789063	0.001953125	0	44330	0	0	0
23	35310	35310	Category A	0.16796875	-0.44384766	-0.81591797	-0.17944336	0.069580078	0.45043945	0	0	1/7/2018	1	7	2018	5:08:54	18534	0.8	5	8	54	0	0.058837891	3.5336426	0.16796875	-0.42919922	-0.81811523	0.8059082	0.014648438	0	0	0	0	0	0	0	0	0	0.93896484	0.061035156	0.016601563	0	-0.014404297	0.002197266	0	44330	0	0	0
24	35311	35311	Category A	0.16796875	-0.43188477	-0.82788086	-0.18188477	0.076416016	0.44824219	0	0	1/7/2018	1	7	2018	5:08:54	18534	0.9	5	8	54	0	0.058837891	3.5336426	0.16772461	-0.42895508	-0.81835938	1.052002	0.009765625	0	0	0	0	0	0	0	0	0	0.93920898	0.060791016	0.012207031	0	-0.002685547	-0.009277344	0	44330	0	0	0
25	35312	35312	Category A	0.15576172	-0.43188477	-0.81591797	-0.18212891	0.071044922	0.44921875	0	0	1/7/2018	1	7	2018	5:08:55	18535	0	5	8	55	0	0.058837891	3.5336426	0.16772461	-0.42919922	-0.81884766	1.0280762	0.012451172	0	0	0	0	0	0	0	0	0	0.93969727	0.060302734	0.017333984	-0.011962891	-0.002441406	0.002929688	0	44330	0	0	0
26	35313	35313	Category A	0.16796875	-0.38378906	-0.81591797	-0.18359375	0.072021484	0.44628906	0	0	1/7/2018	1	7	2018	5:08:55	18535	0.1	5	8	55	0	0.058837891	3.5336426	0.16772461	-0.42895508	-0.81884766	0.088134766	0.045166016	0	0	0	0	0	0	0	0	0	0.93969727	0.060302734	0.048339844	0	0.045166016	0.002929688	0	44330	0	0	0
27	35314	35314	Category A	0.17993164	-0.41992188	-0.82788086	-0.1809082	0.071044922	0.44824219	0	0	1/7/2018	1	7	2018	5:08:55	18535	0.2	5	8	55	0	0.058837891	3.5336426	0.16772461	-0.42895508	-0.81860352	0.12817383	0.017578125	0	0	0	0	0	0	0	0	0	0.93920898	0.060791016	0.030273438	0.011962891	0.009033203	-0.009033203	0	44330	0	0	0
28	35315	35315	Category A	0.17993164	-0.44384766	-0.82788086	-0.18652344	0.066894531	0.44799805	0	0	1/7/2018	1	7	2018	5:08:55	18535	0.3	5	8	55	0	0.058837891	3.5336426	0.16772461	-0.42895508	-0.81860352	0.19506836	0.020996094	0	0	0	0	0	0	0	0	0	0.93945313	0.060546875	0.035888672	0.011962891	-0.014648438	-0.009033203	0	44330	0	0	0
29	35316	35316	Category A	0.15576172	-0.41992188	-0.85180664	-0.18212891	0.072753906	0.44555664	0	0	1/7/2018	1	7	2018	5:08:55	18535	0.4	5	8	55	0	0.058837891	3.5336426	0.16748047	-0.42871094	-0.81835938	0.65771484	0.036376953	0	0	0	0	0	0	0	0	0	0.93896484	0.061035156	0.053955078	-0.01171875	0.008789063	-0.033203125	0	44330	0	0	0
30	35317	35317	Category A	0.19189453	-0.40795898	-0.82788086	-0.18554688	0.067626953	0.45019531	0	0	1/7/2018	1	7	2018	5:08:55	18535	0.5	5	8	55	0	0.058837891	3.5336426	0.16723633	-0.42822266	-0.81811523	1.4436035	0.033203125	0	0	0	0	0	0	0	0	0	0.9387207	0.061279297	0.054443359	0.024414063	0.020263672	-0.009521484	0	44330	0	0	0
31	35318	35318	Category A	0.16796875	-0.45581055	-0.80395508	-0.1809082	0.07421875	0.44921875	0	0	1/7/2018	1	7	2018	5:08:55	18535	0.6	5	8	55	0	0.058837891	3.5336426	0.16723633	-0.42822266	-0.81835938	1.3737793	0.031005859	0	0	0	0	0	0	0	0	0	0.9387207	0.061279297	0.042480469	0.000488281	-0.02734375	0.014404297	0	44330	0	0	0
32	35319	35319	Category A	0.15576172	-0.45581055	-0.81591797	-0.18383789	0.069335938	0.4440918	0	0	1/7/2018	1	7	2018	5:08:55	18535	0.7	5	8	55	0	0.058837891	3.5336426	0.16674805	-0.42822266	-0.81835938	0.5078125	0.029785156	0	0	0	0	0	0	0	0	0	0.9387207	0.061279297	0.041259766	-0.010986328	-0.02734375	0.002441406	0	44330	0	0	0
33	35320	35320	Category A	0.15576172	-0.43188477	-0.83984375	-0.18212891	0.067382813	0.4453125	0	0	1/7/2018	1	7	2018	5:08:55	18535	0.8	5	8	55	0	0.059326172	3.5545898	0.16674805	-0.42822266	-0.81811523	0.46557617	0.024414063	0	0	0	0	0	0	0	0	0	0.93847656	0.061523438	0.036132813	-0.010986328	-0.003417969	-0.021484375	0	44330	0	0	0
34	35321	35321	Category A	0.17993164	-0.41992188	-0.85180664	-0.1809082	0.074707031	0.45043945	0	0	1/7/2018	1	7	2018	5:08:55	18535	0.9	5	8	55	0	0.059326172	3.5545898	0.16674805	-0.42871094	-0.81811523	0.92382813	0.036865234	0	0	0	0	0	0	0	0	0	0.9387207	0.061279297	0.055419922	0.012939453	0.008789063	-0.033447266	0	44330	0	0	0
35	35322	35322	Category A	0.16796875	-0.41992188	-0.80395508	-0.17944336	0.068359375	0.44824219	0	0	1/7/2018	1	7	2018	5:08:56	18536	0	5	8	56	0	0.059326172	3.5545898	0.16699219	-0.42871094	-0.81811523	0.61157227	0.016845703	0	0	0	0	0	0	0	0	0	0.9387207	0.061279297	0.023925781	0.000732422	0.008789063	0.014160156	0	44330	0	0	0
36	35323	35323	Category A	0.16796875	-0.40795898	-0.79199219	-0.18334961	0.068603516	0.45019531	0	0	1/7/2018	1	7	2018	5:08:56	18536	0.1	5	8	56	0	0.059326172	3.5545898	0.16723633	-0.42822266	-0.81811523	0.29614258	0.033203125	0	0	0	0	0	0	0	0	0	0.93847656	0.061523438	0.047119141	0.000488281	0.020263672	0.026123047	0	44330	0	0	0
37	35324	35324	Category A	0.15576172	-0.44384766	-0.81591797	-0.18115234	0.070068359	0.44824219	0	0	1/7/2018	1	7	2018	5:08:56	18536	0.2	5	8	56	0	0.059326172	3.5545898	0.16674805	-0.42822266	-0.81811523	0.47387695	0.019042969	0	0	0	0	0	0	0	0	0	0.93847656	0.061523438	0.028808594	-0.010986328	-0.015380859	0.002197266	0	44330	0	0	0
38	35325	35325	Category A	0.17993164	-0.43188477	-0.79199219	-0.18481445	0.071044922	0.44897461	0	0	1/7/2018	1	7	2018	5:08:56	18536	0.3	5	8	56	0	0.059326172	3.5545898	0.16650391	-0.42797852	-0.81787109	0.67626953	0.029296875	0	0	0	0	0	0	0	0	0	0.93798828	0.062011719	0.04296875	0.013183594	-0.003662109	0.025878906	0	44330	0	0	0
39	35326	35326	Category A	0.14379883	-0.41992188	-0.83984375	-0.18359375	0.073974609	0.45043945	0	0	1/7/2018	1	7	2018	5:08:56	18536	0.4	5	8	56	0	0.059326172	3.5545898	0.16650391	-0.42822266	-0.81787109	0.36865234	0.032714844	0	0	0	0	0	0	0	0	0	0.93823242	0.061767578	0.052978516	-0.022705078	0.008300781	-0.021728516	0	44330	0	0	0
40	35327	35327	Category A	0.16796875	-0.45581055	-0.83984375	-0.18310547	0.076171875	0.44750977	0	0	1/7/2018	1	7	2018	5:08:56	18536	0.5	5	8	56	0	0.059326172	3.5545898	0.16650391	-0.42871094	-0.81787109	0.020996094	0.034667969	0	0	0	0	0	0	0	0	0	0.93823242	0.061767578	0.050048828	0.001220703	-0.026855469	-0.021728516	0	44330	0	0	0
41	35328	35328	Category A	0.16796875	-0.44384766	-0.81591797	-0.18579102	0.0703125	0.45117188	0	0	1/7/2018	1	7	2018	5:08:56	18536	0.6	5	8	56	0	0.059326172	3.5545898	0.16674805	-0.42871094	-0.81762695	0.30297852	0.014892578	0	0	0	0	0	0	0	0	0	0.93823242	0.061767578	0.017822266	0.000976563	-0.014892578	0.001708984	0	44330	0	0	0
42	35329	35329	Category A	0.16796875	-0.44384766	-0.77978516	-0.18310547	0.074462891	0.44628906	0	0	1/7/2018	1	7	2018	5:08:56	18536	0.7	5	8	56	0	0.059326172	3.5545898	0.16674805	-0.42944336	-0.81762695	0.74267578	0.040527344	0	0	0	0	0	0	0	0	0	0.93847656	0.061523438	0.053222656	0.000976563	-0.014160156	0.037841797	0	44330	0	0	0
43	35330	35330	Category A	0.19189453	-0.43188477	-0.81591797	-0.18652344	0.068359375	0.45214844	0	0	1/7/2018	1	7	2018	5:08:56	18536	0.8	5	8	56	0	0.059326172	3.5545898	0.16650391	-0.42993164	-0.81762695	1.0927734	0.025146484	0	0	0	0	0	0	0	0	0	0.9387207	0.061279297	0.029052734	0.025146484	-0.001708984	0.001708984	0	44330	0	0	0
44	35331	35331	Category A	0.16796875	-0.43188477	-0.79199219	-0.18457031	0.072021484	0.44433594	0	0	1/7/2018	1	7	2018	5:08:56	18536	0.9	5	8	56	0	0.059326172	3.5545898	0.16723633	-0.4296875	-0.81738281	1.5986328	0.025390625	0	0	0	0	0	0	0	0	0	0.93847656	0.061523438	0.028076172	0.000488281	-0.001953125	0.025390625	0	44330	0	0	0
45	35332	35332	Category A	0.17993164	-0.45581055	-0.79199219	-0.17919922	0.073974609	0.44921875	0	0	1/7/2018	1	7	2018	5:08:57	18537	0	5	8	57	0	0.059326172	3.5545898	0.16748047	-0.42993164	-0.81713867	2.092041	0.038085938	0	0	0	0	0	0	0	0	0	0.93847656	0.061523438	0.063232422	0.012207031	-0.025634766	0.025146484	0	44330	0	0	0
46	35333	35333	Category A	0.17993164	-0.44384766	-0.80395508	-0.18652344	0.070800781	0.44604492	0	0	1/7/2018	1	7	2018	5:08:57	18537	0.1	5	8	57	0	0.059326172	3.5545898	0.16723633	-0.42993164	-0.81689453	2.1516113	0.022460938	0	0	0	0	0	0	0	0	0	0.93823242	0.061767578	0.0390625	0.012451172	-0.013671875	0.012939453	0	44330	0	0	0
47	35334	35334	Category A	0.17993164	-0.44384766	-0.82788086	-0.17871094	0.073974609	0.45141602	0	0	1/7/2018	1	7	2018	5:08:57	18537	0.2	5	8	57	0	0.059326172	3.5545898	0.16723633	-0.43017578	-0.81689453	2.0957031	0.021240234	0	0	0	0	0	0	0	0	0	0.93847656	0.061523438	0.036865234	0.012451172	-0.013427734	-0.010742188	0	44330	0	0	0
48	35335	35335	Category A	0.19189453	-0.43188477	-0.82788086	-0.18823242	0.073730469	0.45214844	0	0	1/7/2018	1	7	2018	5:08:57	18537	0.3	5	8	57	0	0.059326172	3.5545898	0.16674805	-0.42993164	-0.81689453	2.1394043	0.027099609	0	0	0	0	0	0	0	0	0	0.93823242	0.061767578	0.037353516	0.024902344	-0.001708984	-0.010742188	0	44330	0	0	0
49	35336	35336	Category A	0.19189453	-0.41992188	-0.81591797	-0.18115234	0.070068359	0.44824219	0	0	1/7/2018	1	7	2018	5:08:57	18537	0.4	5	8	57	0	0.059326172	3.5545898	0.16674805	-0.42993164	-0.81689453	2.0021973	0.026855469	0	0	0	0	0	0	0	0	0	0.93798828	0.062011719	0.035888672	0.024902344	0.010009766	0.000976563	0	44330	0	0	0
50	35337	35337	Category A	0.16796875	-0.40795898	-0.77978516	-0.18481445	0.071044922	0.44897461	0	0	1/7/2018	1	7	2018	5:08:57	18537	0.5	5	8	57	0	0.059326172	3.5545898	0.16674805	-0.42944336	-0.81689453	1.5195313	0.04296875	0	0	0	0	0	0	0	0	0	0.93798828	0.062011719	0.059814453	0.000976563	0.021484375	0.037109375	0	44330	0	0	0
51	35338	35338	Category A	0.19189453	-0.44384766	-0.81591797	-0.18383789	0.071044922	0.44628906	0	0	1/7/2018	1	7	2018	5:08:57	18537	0.6	5	8	57	0	0.059326172	3.5545898	0.16748047	-0.4296875	-0.81738281	0.89599609	0.028076172	0	0	0	0	0	0	0	0	0	0.93847656	0.061523438	0.039794922	0.024169922	-0.013916016	0.001464844	0	44330	0	0	0
52	35339	35339	Category A	0.16796875	-0.41992188	-0.82788086	-0.18847656	0.069335938	0.44824219	0	0	1/7/2018	1	7	2018	5:08:57	18537	0.7	5	8	57	0	0.059326172	3.5545898	0.16772461	-0.42993164	-0.81762695	0.70263672	0.014160156	0	0	0	0	0	0	0	0	0	0.93896484	0.061035156	0.020263672	0	0.010009766	-0.010009766	0	44330	0	0	0
53	35340	35340	Category A	0.17993164	-0.41992188	-0.79199219	-0.1784668	0.074707031	0.45141602	0	0	1/7/2018	1	7	2018	5:08:57	18537	0.8	5	8	57	0	0.059326172	3.5545898	0.16723633	-0.42944336	-0.81762695	0.17553711	0.030273438	0	0	0	0	0	0	0	0	0	0.9387207	0.061279297	0.048095703	0.012451172	0.009521484	0.025634766	0	44330	0	0	0
54	35341	35341	Category A	0.16796875	-0.43188477	-0.82788086	-0.18139648	0.068359375	0.44628906	0	0	1/7/2018	1	7	2018	5:08:57	18537	0.9	5	8	57	0	0.059326172	3.5545898	0.16723633	-0.42993164	-0.81811523	1.0651855	0.009765625	0	0	0	0	0	0	0	0	0	0.93920898	0.060791016	0.012207031	0.000488281	-0.001708984	-0.009521484	0	44330	0	0	0
55	35342	35342	Category A	0.15576172	-0.43188477	-0.80395508	-0.1809082	0.072021484	0.44726563	0	0	1/7/2018	1	7	2018	5:08:58	18538	0	5	8	58	0	0.059326172	3.5545898	0.16723633	-0.42993164	-0.81811523	1.623291	0.018554688	0	0	0	0	0	0	0	0	0	0.93920898	0.060791016	0.027832031	-0.011474609	-0.001708984	0.014160156	0	44330	0	0	0
56	35343	35343	Category A	0.19189453	-0.41992188	-0.81591797	-0.18554688	0.071044922	0.44897461	0	0	1/7/2018	1	7	2018	5:08:58	18538	0.1	5	8	58	0	0.059326172	3.5545898	0.16699219	-0.42993164	-0.81860352	1.8632813	0.026855469	0	0	0	0	0	0	0	0	0	0.93969727	0.060302734	0.037597656	0.024658203	0.010009766	0.002685547	0	44330	0	0	0
57	35344	35344	Category A	0.15576172	-0.43188477	-0.83984375	-0.18188477	0.073974609	0.44824219	0	0	1/7/2018	1	7	2018	5:08:58	18538	0.2	5	8	58	0	0.059326172	3.5545898	0.16748047	-0.42944336	-0.81860352	1.6689453	0.024169922	0	0	0	0	0	0	0	0	0	0.93945313	0.060546875	0.03515625	-0.01171875	-0.002197266	-0.020996094	0	44330	0	0	0
58	35345	35345	Category A	0.16796875	-0.46777344	-0.82788086	-0.1862793	0.069580078	0.44628906	0	0	1/7/2018	1	7	2018	5:08:58	18538	0.3	5	8	58	0	0.059326172	3.5545898	0.16772461	-0.4296875	-0.81811523	1.8986816	0.0390625	0	0	0	0	0	0	0	0	0	0.93920898	0.060791016	0.047851563	0	-0.037841797	-0.009521484	0	44330	0	0	0
59	35346	35346	Category A	0.17993164	-0.44384766	-0.85180664	-0.17944336	0.072021484	0.45043945	0	0	1/7/2018	1	7	2018	5:08:58	18538	0.4	5	8	58	0	0.059326172	3.5545898	0.16772461	-0.43017578	-0.81762695	2.0661621	0.038330078	0	0	0	0	0	0	0	0	0	0.93920898	0.060791016	0.059326172	0.011962891	-0.013427734	-0.033935547	0	44330	0	0	0
60	35347	35347	Category A	0.15576172	-0.43188477	-0.82788086	-0.18115234	0.070800781	0.44726563	0	0	1/7/2018	1	7	2018	5:08:58	18538	0.5	5	8	58	0	0.059326172	3.5545898	0.16772461	-0.43066406	-0.81811523	2.1992188	0.015380859	0	0	0	0	0	0	0	0	0	0.93969727	0.060302734	0.022705078	-0.011962891	-0.000976563	-0.009521484	0	44330	0	0	0
61	35348	35348	Category A	0.17993164	-0.39599609	-0.82788086	-0.18457031	0.072021484	0.45043945	0	0	1/7/2018	1	7	2018	5:08:58	18538	0.6	5	8	58	0	0.059326172	3.5545898	0.16772461	-0.43041992	-0.81811523	2.5205078	0.037597656	0	0	0	0	0	0	0	0	0	0.93969727	0.060302734	0.056152344	0.011962891	0.034423828	-0.009521484	0	44330	0	0	0
62	35349	35349	Category A	0.14379883	-0.45581055	-0.83984375	-0.18554688	0.071044922	0.44628906	0	0	1/7/2018	1	7	2018	5:08:58	18538	0.7	5	8	58	0	0.059326172	3.5545898	0.16796875	-0.43066406	-0.81811523	2.9675293	0.040771484	0	0	0	0	0	0	0	0	0	0.93969727	0.060302734	0.070556641	-0.024169922	-0.024902344	-0.021484375	0	44330	0	0	0
63	35350	35350	Category A	0.14379883	-0.41992188	-0.85180664	-0.17919922	0.072021484	0.45141602	0	0	1/7/2018	1	7	2018	5:08:58	18538	0.8	5	8	58	0	0.059326172	3.5545898	0.16772461	-0.4309082	-0.81811523	3.001709	0.042724609	0	0	0	0	0	0	0	0	0	0.93969727	0.060302734	0.068603516	-0.023925781	0.010986328	-0.033447266	0	44330	0	0	0
64	35351	35351	Category A	0.16796875	-0.41992188	-0.85180664	-0.18969727	0.074707031	0.44726563	0	0	1/7/2018	1	7	2018	5:08:58	18538	0.9	5	8	58	0	0.059326172	3.5545898	0.16748047	-0.43115234	-0.81811523	2.7521973	0.035400391	0	0	0	0	0	0	0	0	0	0.93969727	0.060302734	0.045410156	0.000244141	0.011230469	-0.033447266	0	44330	0	0	0
65	35352	35352	Category A	0.17993164	-0.40795898	-0.81591797	-0.18286133	0.070556641	0.44921875	0	0	1/7/2018	1	7	2018	5:08:59	18539	0	5	8	59	0	0.059326172	3.5545898	0.16723633	-0.43139648	-0.81787109	1.973877	0.026855469	0	0	0	0	0	0	0	0	0	0.93969727	0.060302734	0.038330078	0.012451172	0.0234375	0.001953125	0	44330	0	0	0
66	35353	35353	Category A	0.16796875	-0.41992188	-0.79199219	-0.18579102	0.0703125	0.45019531	0	0	1/7/2018	1	7	2018	5:08:59	18539	0.1	5	8	59	0	0.059326172	3.5545898	0.16723633	-0.43139648	-0.81811523	1.5053711	0.028564453	0	0	0	0	0	0	0	0	0	0.93994141	0.060058594	0.038330078	0.000488281	0.011474609	0.026123047	0	44330	0	0	0
67	35354	35354	Category A	0.17993164	-0.41992188	-0.80395508	-0.1862793	0.071044922	0.44799805	0	0	1/7/2018	1	7	2018	5:08:59	18539	0.2	5	8	59	0	0.059326172	3.5545898	0.16723633	-0.43212891	-0.81811523	1.3928223	0.022705078	0	0	0	0	0	0	0	0	0	0.94042969	0.059570313	0.0390625	0.012451172	0.012207031	0.014160156	0	44330	0	0	0
68	35355	35355	Category A	0.15576172	-0.40795898	-0.80395508	-0.18334961	0.072021484	0.44726563	0	0	1/7/2018	1	7	2018	5:08:59	18539	0.3	5	8	59	0	0.059326172	3.5545898	0.16723633	-0.43261719	-0.81811523	0.74707031	0.030761719	0	0	0	0	0	0	0	0	0	0.94042969	0.059570313	0.050292969	-0.011474609	0.024658203	0.014160156	0	44330	0	0	0
69	35356	35356	Category A	0.15576172	-0.40795898	-0.80395508	-0.18652344	0.068359375	0.44921875	0	0	1/7/2018	1	7	2018	5:08:59	18539	0.4	5	8	59	0	0.059326172	3.5545898	0.16674805	-0.43286133	-0.81787109	0.68725586	0.030761719	0	0	0	0	0	0	0	0	0	0.94042969	0.059570313	0.050048828	-0.010986328	0.024902344	0.013916016	0	44330	0	0	0
70	35357	35357	Category A	0.15576172	-0.43188477	-0.81591797	-0.18212891	0.071044922	0.44799805	0	0	1/7/2018	1	7	2018	5:08:59	18539	0.5	5	8	59	0	0.059326172	3.5545898	0.16723633	-0.43286133	-0.81762695	0.45361328	0.01171875	0	0	0	0	0	0	0	0	0	0.94042969	0.059570313	0.014404297	-0.011474609	0.000976563	0.001708984	0	44330	0	0	0
71	35358	35358	Category A	0.13183594	-0.43188477	-0.82788086	-0.17871094	0.073974609	0.45141602	0	0	1/7/2018	1	7	2018	5:08:59	18539	0.6	5	8	59	0	0.058837891	3.5545898	0.16674805	-0.43334961	-0.81787109	0.15820313	0.036376953	0	0	0	0	0	0	0	0	0	0.94042969	0.059570313	0.046142578	-0.034912109	0.001464844	-0.009765625	0	44330	0	0	0
72	35359	35359	Category A	0.16796875	-0.45581055	-0.81591797	-0.18139648	0.072998047	0.45141602	0	0	1/7/2018	1	7	2018	5:08:59	18539	0.7	5	8	59	0	0.058837891	3.5545898	0.16625977	-0.43334961	-0.81811523	0.83813477	0.022460938	0	0	0	0	0	0	0	0	0	0.94042969	0.059570313	0.026123047	0.001464844	-0.022216797	0.002197266	0	44330	0	0	0
73	35360	35360	Category A	0.15576172	-0.46777344	-0.81591797	-0.18530273	0.071777344	0.45117188	0	0	1/7/2018	1	7	2018	5:08:59	18539	0.8	5	8	59	0	0.058837891	3.5545898	0.16674805	-0.43310547	-0.81811523	1.654541	0.036376953	0	0	0	0	0	0	0	0	0	0.94067383	0.059326172	0.047851563	-0.010986328	-0.034423828	0.002197266	0	44330	0	0	0
74	35361	35361	Category A	0.16796875	-0.43188477	-0.82788086	-0.18530273	0.066650391	0.44824219	0	0	1/7/2018	1	7	2018	5:08:59	18539	0.9	5	8	59	0	0.058837891	3.5545898	0.16674805	-0.43286133	-0.81762695	1.6887207	0.010253906	0	0	0	0	0	0	0	0	0	0.94018555	0.059814453	0.012207031	0.000976563	0.000976563	-0.010009766	0	44330	0	0	0
75	35362	35362	Category A	0.17993164	-0.41992188	-0.81591797	-0.18359375	0.069580078	0.44799805	0	0	1/7/2018	1	7	2018	5:09:00	18540	0	5	9	0	0	0.058837891	3.5545898	0.16650391	-0.43286133	-0.81738281	1.447998	0.018554688	0	0	0	0	0	0	0	0	0	0.93969727	0.060302734	0.027832031	0.013183594	0.012939453	0.001464844	0	44330	0	0	0
76	35363	35363	Category A	0.15576172	-0.43188477	-0.82788086	-0.1862793	0.069580078	0.44628906	0	0	1/7/2018	1	7	2018	5:09:00	18540	0.1	5	9	0	0	0.058837891	3.5545898	0.16650391	-0.43261719	-0.81762695	1.4116211	0.014892578	0	0	0	0	0	0	0	0	0	0.93994141	0.060058594	0.021972656	-0.010742188	0.000732422	-0.010009766	0	44330	0	0	0
77	35364	35364	Category A	0.15576172	-0.41992188	-0.80395508	-0.18334961	0.070556641	0.45019531	0	0	1/7/2018	1	7	2018	5:09:00	18540	0.2	5	9	0	0	0.058837891	3.5545898	0.16650391	-0.43310547	-0.81762695	0.99365234	0.021728516	0	0	0	0	0	0	0	0	0	0.94018555	0.059814453	0.037597656	-0.010742188	0.013183594	0.013671875	0	44330	0	0	0
78	35365	35365	Category A	0.17993164	-0.44384766	-0.83984375	-0.18359375	0.071044922	0.44799805	0	0	1/7/2018	1	7	2018	5:09:00	18540	0.3	5	9	0	0	0.058837891	3.5545898	0.16674805	-0.43310547	-0.81762695	0.63598633	0.027587891	0	0	0	0	0	0	0	0	0	0.94018555	0.059814453	0.045654297	0.012939453	-0.010498047	-0.021972656	0	44330	0	0	0
79	35366	35366	Category A	0.15576172	-0.43188477	-0.82788086	-0.18115234	0.073974609	0.45043945	0	0	1/7/2018	1	7	2018	5:09:00	18540	0.4	5	9	0	0	0.058837891	3.5545898	0.16674805	-0.43334961	-0.81738281	1.0727539	0.015136719	0	0	0	0	0	0	0	0	0	0.94018555	0.059814453	0.022949219	-0.010986328	0.001464844	-0.010253906	0	44330	0	0	0
80	35367	35367	Category A	0.17993164	-0.44384766	-0.81591797	-0.18237305	0.066894531	0.44628906	0	0	1/7/2018	1	7	2018	5:09:00	18540	0.5	5	9	0	0	0.058837891	3.5545898	0.16723633	-0.43334961	-0.81689453	1.4882813	0.016113281	0	0	0	0	0	0	0	0	0	0.93969727	0.060302734	0.023681641	0.012451172	-0.010253906	0.000976563	0	44330	0	0	0
81	35368	35368	Category A	0.16796875	-0.45581055	-0.81591797	-0.17944336	0.071044922	0.44555664	0	0	1/7/2018	1	7	2018	5:09:00	18540	0.6	5	9	0	0	0.058837891	3.5545898	0.16723633	-0.43310547	-0.81665039	1.7836914	0.022460938	0	0	0	0	0	0	0	0	0	0.93945313	0.060546875	0.023925781	0.000488281	-0.022460938	0.000732422	0	44330	0	0	0
82	35369	35369	Category A	0.16796875	-0.45581055	-0.85180664	-0.18457031	0.066894531	0.45117188	0	0	1/7/2018	1	7	2018	5:09:00	18540	0.7	5	9	0	0	0.058837891	3.5545898	0.16723633	-0.43334961	-0.81689453	2.0412598	0.041259766	0	0	0	0	0	0	0	0	0	0.93969727	0.060302734	0.057861328	0.000488281	-0.022216797	-0.034667969	0	44330	0	0	0
83	35370	35370	Category A	0.19189453	-0.40795898	-0.81591797	-0.1784668	0.070556641	0.44824219	0	0	1/7/2018	1	7	2018	5:09:00	18540	0.8	5	9	0	0	0.058837891	3.5545898	0.16699219	-0.43310547	-0.81738281	1.7514648	0.035400391	0	0	0	0	0	0	0	0	0	0.93994141	0.060058594	0.051513672	0.024658203	0.025146484	0.001464844	0	44330	0	0	0
84	35371	35371	Category A	0.17993164	-0.45581055	-0.81591797	-0.1862793	0.071044922	0.44921875	0	0	1/7/2018	1	7	2018	5:09:00	18540	0.9	5	9	0	0	0.058837891	3.5545898	0.16674805	-0.43334961	-0.81738281	1.2675781	0.025878906	0	0	0	0	0	0	0	0	0	0.94018555	0.059814453	0.036865234	0.012939453	-0.022216797	0.001464844	0	44330	0	0	0
85	35372	35372	Category A	0.15576172	-0.41992188	-0.81591797	-0.17944336	0.072998047	0.45141602	0	0	1/7/2018	1	7	2018	5:09:01	18541	0	5	9	1	0	0.058837891	3.5545898	0.16650391	-0.43334961	-0.81762695	0.5871582	0.017333984	0	0	0	0	0	0	0	0	0	0.94042969	0.059570313	0.026123047	-0.010742188	0.013427734	0.001708984	0	44330	0	0	0
86	35373	35373	Category A	0.14379883	-0.44384766	-0.81591797	-0.18457031	0.070556641	0.44921875	0	0	1/7/2018	1	7	2018	5:09:01	18541	0.1	5	9	1	0	0.058837891	3.5545898	0.16601563	-0.43286133	-0.81787109	0.1472168	0.024658203	0	0	0	0	0	0	0	0	0	0.94018555	0.059814453	0.03515625	-0.022216797	-0.010742188	0.001953125	0	44330	0	0	0
87	35374	35374	Category A	0.16796875	-0.41992188	-0.81591797	-0.18310547	0.074462891	0.44628906	0	0	1/7/2018	1	7	2018	5:09:01	18541	0.2	5	9	1	0	0.058837891	3.5545898	0.16552734	-0.43261719	-0.81811523	0.27758789	0.012939453	0	0	0	0	0	0	0	0	0	0.94018555	0.059814453	0.017089844	0.002197266	0.012695313	0.002197266	0	44330	0	0	0
88	35375	35375	Category A	0.15576172	-0.43188477	-0.80395508	-0.18530273	0.071777344	0.44897461	0	0	1/7/2018	1	7	2018	5:09:01	18541	0.3	5	9	1	0	0.058837891	3.5545898	0.1652832	-0.43188477	-0.81762695	0.13671875	0.016845703	0	0	0	0	0	0	0	0	0	0.93945313	0.060546875	0.023681641	-0.009521484	0	0.013671875	0	44330	0	0	0
89	35376	35376	Category A	0.17993164	-0.43188477	-0.81591797	-0.18212891	0.073974609	0.4465332	0	0	1/7/2018	1	7	2018	5:09:01	18541	0.4	5	9	1	0	0.058837891	3.5545898	0.1652832	-0.43188477	-0.81762695	0.17919922	0.014404297	0	0	0	0	0	0	0	0	0	0.93945313	0.060546875	0.016357422	0.014404297	0	0.001708984	0	44330	0	0	0
90	35377	35377	Category A	0.19189453	-0.44384766	-0.85180664	-0.18432617	0.063476563	0.45117188	0	0	1/7/2018	1	7	2018	5:09:01	18541	0.5	5	9	1	0	0.058837891	3.5545898	0.1652832	-0.43188477	-0.81738281	0.38647461	0.044921875	0	0	0	0	0	0	0	0	0	0.93920898	0.060791016	0.072509766	0.026367188	-0.01171875	-0.034179688	0	44330	0	0	0
91	35378	35378	Category A	0.16796875	-0.43188477	-0.82788086	-0.18530273	0.072021484	0.453125	0	0	1/7/2018	1	7	2018	5:09:01	18541	0.6	5	9	1	0	0.058837891	3.5545898	0.16503906	-0.43237305	-0.81762695	0.93164063	0.010498047	0	0	0	0	0	0	0	0	0	0.93945313	0.060546875	0.013427734	0.002685547	0.000488281	-0.010009766	0	44330	0	0	0
92	35379	35379	Category A	0.14379883	-0.41992188	-0.80395508	-0.18212891	0.0703125	0.44824219	0	0	1/7/2018	1	7	2018	5:09:01	18541	0.7	5	9	1	0	0.058837891	3.5545898	0.16479492	-0.43212891	-0.81689453	1.364502	0.027587891	0	0	0	0	0	0	0	0	0	0.93896484	0.061035156	0.046386719	-0.020996094	0.012207031	0.012939453	0	44330	0	0	0
93	35380	35380	Category A	0.14379883	-0.44384766	-0.82788086	-0.18457031	0.068359375	0.4453125	0	0	1/7/2018	1	7	2018	5:09:01	18541	0.8	5	9	1	0	0.058837891	3.5545898	0.16503906	-0.43188477	-0.81689453	1.6911621	0.026611328	0	0	0	0	0	0	0	0	0	0.9387207	0.061279297	0.043945313	-0.021240234	-0.01171875	-0.010742188	0	44330	0	0	0
94	35381	35381	Category A	0.16796875	-0.43188477	-0.81591797	-0.17919922	0.070556641	0.44726563	0	0	1/7/2018	1	7	2018	5:09:01	18541	0.9	5	9	1	0	0.058837891	3.5545898	0.16503906	-0.43188477	-0.81713867	1.7275391	0.002929688	0	0	0	0	0	0	0	0	0	0.93896484	0.061035156	0.004150391	0.002685547	0	0.001220703	0	44330	0	0	0
95	35382	35382	Category A	0.15576172	-0.41992188	-0.82788086	-0.18457031	0.072021484	0.4453125	0	0	1/7/2018	1	7	2018	5:09:02	18542	0	5	9	2	0	0.058837891	3.5545898	0.16503906	-0.43188477	-0.81738281	0.93603516	0.018554688	0	0	0	0	0	0	0	0	0	0.93896484	0.061035156	0.031982422	-0.009277344	0.011962891	-0.010253906	0	44330	0	0	0
96	35383	35383	Category A	0.19189453	-0.39599609	-0.80395508	-0.18115234	0.072998047	0.44921875	0	0	1/7/2018	1	7	2018	5:09:02	18542	0.1	5	9	2	0	0.058837891	3.5545898	0.16552734	-0.43188477	-0.81713867	0.15136719	0.046386719	0	0	0	0	0	0	0	0	0	0.93896484	0.061035156	0.075439453	0.026123047	0.035888672	0.013183594	0	44330	0	0	0
97	35384	35384	Category A	0.17993164	-0.43188477	-0.77978516	-0.18457031	0.070556641	0.44799805	0	0	1/7/2018	1	7	2018	5:09:02	18542	0.2	5	9	2	0	0.058837891	3.5545898	0.1652832	-0.43212891	-0.81713867	0.27075195	0.040039063	0	0	0	0	0	0	0	0	0	0.93920898	0.060791016	0.052490234	0.014404297	0.000244141	0.037353516	0	44330	0	0	0
98	35385	35385	Category A	0.15576172	-0.43188477	-0.77978516	-0.1809082	0.071044922	0.44824219	0	0	1/7/2018	1	7	2018	5:09:02	18542	0.3	5	9	2	0	0.058837891	3.5545898	0.1652832	-0.43212891	-0.81689453	0.25512695	0.038330078	0	0	0	0	0	0	0	0	0	0.9387207	0.061279297	0.047119141	-0.009521484	0.000244141	0.037109375	0	44330	0	0	0
99	35386	35386	Category A	0.15576172	-0.44384766	-0.81591797	-0.18359375	0.069580078	0.44921875	0	0	1/7/2018	1	7	2018	5:09:02	18542	0.4	5	9	2	0	0.058837891	3.5545898	0.1652832	-0.43188477	-0.81738281	0.32397461	0.015380859	0	0	0	0	0	0	0	0	0	0.93896484	0.061035156	0.022949219	-0.009521484	-0.011962891	0.001464844	0	44330	0	0	0
100	35387	35387	Category A	0.15576172	-0.40795898	-0.81591797	-0.18237305	0.0703125	0.44726563	0	0	1/7/2018	1	7	2018	5:09:02	18542	0.5	5	9	2	0	0.058837891	3.5545898	0.1652832	-0.43139648	-0.81689453	0.43652344	0.025146484	0	0	0	0	0	0	0	0	0	0.93847656	0.061523438	0.034179688	-0.009521484	0.0234375	0.000976563	0	44330	0	0	0
101	35388	35388	Category A	0.17993164	-0.43188477	-0.81591797	-0.18383789	0.0703125	0.44311523	0	0	1/7/2018	1	7	2018	5:09:02	18542	0.6	5	9	2	0	0.058837891	3.5545898	0.1652832	-0.43164063	-0.81689453	0.16943359	0.014648438	0	0	0	0	0	0	0	0	0	0.93847656	0.061523438	0.015625	0.014404297	0	0.000976563	0	44330	0	0	0
102	35389	35389	Category A	0.15576172	-0.43188477	-0.80395508	-0.18115234	0.0703125	0.44506836	0	0	1/7/2018	1	7	2018	5:09:02	18542	0.7	5	9	2	0	0.058837891	3.5545898	0.16503906	-0.43188477	-0.81665039	0.21191406	0.015869141	0	0	0	0	0	0	0	0	0	0.93847656	0.061523438	0.022216797	-0.009277344	0	0.012695313	0	44330	0	0	0
103	35390	35390	Category A	0.14379883	-0.46777344	-0.81591797	-0.18823242	0.073730469	0.45117188	0	0	1/7/2018	1	7	2018	5:09:02	18542	0.8	5	9	2	0	0.058837891	3.5545898	0.1652832	-0.43164063	-0.81640625	0.24853516	0.041992188	0	0	0	0	0	0	0	0	0	0.93823242	0.061767578	0.058105469	-0.021484375	-0.035888672	0.000488281	0	44330	0	0	0
104	35391	35391	Category A	0.14379883	-0.45581055	-0.81591797	-0.18310547	0.070068359	0.44628906	0	0	1/7/2018	1	7	2018	5:09:02	18542	0.9	5	9	2	0	0.058837891	3.5545898	0.16601563	-0.43188477	-0.81591797	0.30932617	0.032470703	0	0	0	0	0	0	0	0	0	0.93798828	0.062011719	0.046142578	-0.022216797	-0.023681641	0	0	44330	0	0	0
105	35392	35392	Category A	0.15576172	-0.43188477	-0.82788086	-0.18286133	0.071044922	0.44628906	0	0	1/7/2018	1	7	2018	5:09:03	18543	0	5	9	3	0	0.058837891	3.5545898	0.16577148	-0.43237305	-0.81567383	0.32714844	0.015625	0	0	0	0	0	0	0	0	0	0.93798828	0.062011719	0.022705078	-0.010009766	0.000488281	-0.011962891	0	44330	0	0	0
106	35393	35393	Category A	0.17993164	-0.44384766	-0.82788086	-0.18359375	0.072021484	0.44433594	0	0	1/7/2018	1	7	2018	5:09:03	18543	0.1	5	9	3	0	0.058837891	3.5545898	0.16552734	-0.43261719	-0.81591797	0.13964844	0.021484375	0	0	0	0	0	0	0	0	0	0.93823242	0.061767578	0.036865234	0.014160156	-0.010986328	-0.01171875	0	44330	0	0	0
107	35394	35394	Category A	0.16796875	-0.45581055	-0.81591797	-0.18115234	0.0703125	0.44726563	0	0	1/7/2018	1	7	2018	5:09:03	18543	0.2	5	9	3	0	0.058837891	3.5545898	0.16552734	-0.43286133	-0.81616211	0.38916016	0.022949219	0	0	0	0	0	0	0	0	0	0.9387207	0.061279297	0.025634766	0.002197266	-0.022705078	0.000244141	0	44330	0	0	0
108	35395	35395	Category A	0.15576172	-0.45581055	-0.81591797	-0.18481445	0.071044922	0.45019531	0	0	1/7/2018	1	7	2018	5:09:03	18543	0.3	5	9	3	0	0.058837891	3.5545898	0.1652832	-0.43310547	-0.81665039	0.28759766	0.024414063	0	0	0	0	0	0	0	0	0	0.93920898	0.060791016	0.032958984	-0.009521484	-0.022460938	0.000732422	0	44330	0	0	0
109	35396	35396	Category A	0.17993164	-0.43188477	-0.83984375	-0.17944336	0.075683594	0.45068359	0	0	1/7/2018	1	7	2018	5:09:03	18543	0.4	5	9	3	0	0.059082031	3.5513672	0.16552734	-0.43334961	-0.81738281	0.40966797	0.026611328	0	0	0	0	0	0	0	0	0	0.93994141	0.060058594	0.038330078	0.014160156	0.001464844	-0.022216797	0	44330	0	0	0
110	35397	35397	Category A	0.15576172	-0.43188477	-0.83984375	-0.18041992	0.0703125	0.44921875	0	0	1/7/2018	1	7	2018	5:09:03	18543	0.5	5	9	3	0	0.059082031	3.5513672	0.16552734	-0.43359375	-0.81787109	0.27392578	0.023925781	0	0	0	0	0	0	0	0	0	0.94042969	0.059570313	0.033447266	-0.009765625	0.001708984	-0.021728516	0	44330	0	0	0
111	35398	35398	Category A	0.13183594	-0.45581055	-0.81591797	-0.18139648	0.068359375	0.44824219	0	0	1/7/2018	1	7	2018	5:09:03	18543	0.6	5	9	3	0	0.059082031	3.5513672	0.16577148	-0.43359375	-0.81811523	0.26269531	0.040527344	0	0	0	0	0	0	0	0	0	0.94067383	0.059326172	0.058349609	-0.033935547	-0.021972656	0.002197266	0	44330	0	0	0
112	35399	35399	Category A	0.20385742	-0.44384766	-0.81591797	-0.18481445	0.071044922	0.44897461	0	0	1/7/2018	1	7	2018	5:09:03	18543	0.7	5	9	3	0	0.059082031	3.5513672	0.16650391	-0.43359375	-0.81835938	0.28930664	0.038574219	0	0	0	0	0	0	0	0	0	0.94091797	0.059082031	0.049804688	0.037109375	-0.010009766	0.002441406	0	44330	0	0	0
113	35400	35400	Category A	0.15576172	-0.41992188	-0.80395508	-0.18457031	0.073730469	0.45043945	0	0	1/7/2018	1	7	2018	5:09:03	18543	0.8	5	9	3	0	0.059082031	3.5513672	0.16601563	-0.43334961	-0.81835938	0.065917969	0.022216797	0	0	0	0	0	0	0	0	0	0.94067383	0.059326172	0.038330078	-0.010253906	0.013427734	0.014404297	0	44330	0	0	0
114	35401	35401	Category A	0.15576172	-0.41992188	-0.82788086	-0.18359375	0.066650391	0.44897461	0	0	1/7/2018	1	7	2018	5:09:03	18543	0.9	5	9	3	0	0.059082031	3.5513672	0.16625977	-0.43286133	-0.81835938	0.1706543	0.019042969	0	0	0	0	0	0	0	0	0	0.94067383	0.059326172	0.032714844	-0.010498047	0.012939453	-0.009277344	0	44330	0	0	0
115	35402	35402	Category A	0.16796875	-0.39599609	-0.82788086	-0.18212891	0.073974609	0.44726563	0	0	1/7/2018	1	7	2018	5:09:04	18544	0	5	9	4	0	0.059082031	3.5513672	0.16625977	-0.43286133	-0.81835938	0.10009766	0.038085938	0	0	0	0	0	0	0	0	0	0.94067383	0.059326172	0.047607422	0.001464844	0.036865234	-0.009277344	0	44330	0	0	0
116	35403	35403	Category A	0.15576172	-0.44384766	-0.79199219	-0.18481445	0.0703125	0.44628906	0	0	1/7/2018	1	7	2018	5:09:04	18544	0.1	5	9	4	0	0.059082031	3.5513672	0.16625977	-0.43310547	-0.81884766	0.34057617	0.030761719	0	0	0	0	0	0	0	0	0	0.94116211	0.058837891	0.048095703	-0.010498047	-0.010498047	0.026855469	0	44330	0	0	0
117	35404	35404	Category A	0.19189453	-0.44384766	-0.81591797	-0.18359375	0.0703125	0.44799805	0	0	1/7/2018	1	7	2018	5:09:04	18544	0.2	5	9	4	0	0.059082031	3.5513672	0.16650391	-0.43334961	-0.81884766	0.45043945	0.027587891	0	0	0	0	0	0	0	0	0	0.94116211	0.058837891	0.038818359	0.025146484	-0.010253906	0.002929688	0	44330	0	0	0
118	35405	35405	Category A	0.17993164	-0.44384766	-0.77978516	-0.18823242	0.070068359	0.44702148	0	0	1/7/2018	1	7	2018	5:09:04	18544	0.3	5	9	4	0	0.059082031	3.5513672	0.16674805	-0.43383789	-0.8190918	0.93481445	0.042480469	0	0	0	0	0	0	0	0	0	0.94189453	0.058105469	0.062255859	0.012939453	-0.009765625	0.039306641	0	44330	0	0	0
119	35406	35406	Category A	0.17993164	-0.43188477	-0.79199219	-0.18457031	0.073730469	0.44824219	0	0	1/7/2018	1	7	2018	5:09:04	18544	0.4	5	9	4	0	0.059082031	3.5513672	0.16674805	-0.43408203	-0.81835938	1.4016113	0.029541016	0	0	0	0	0	0	0	0	0	0.94140625	0.05859375	0.041748047	0.012939453	0.002197266	0.026367188	0	44330	0	0	0
120	35407	35407	Category A	0.16796875	-0.43188477	-0.82788086	-0.18212891	0.069091797	0.44824219	0	0	1/7/2018	1	7	2018	5:09:04	18544	0.5	5	9	4	0	0.059082031	3.5513672	0.16699219	-0.43408203	-0.81835938	1.2280273	0.009521484	0	0	0	0	0	0	0	0	0	0.94140625	0.05859375	0.012451172	0.000732422	0.002197266	-0.009277344	0	44330	0	0	0
121	35408	35408	Category A	0.15576172	-0.45581055	-0.82788086	-0.18237305	0.0703125	0.44213867	0	0	1/7/2018	1	7	2018	5:09:04	18544	0.6	5	9	4	0	0.059082031	3.5513672	0.16674805	-0.43408203	-0.81811523	0.92822266	0.026123047	0	0	0	0	0	0	0	0	0	0.94116211	0.058837891	0.042236328	-0.010986328	-0.021484375	-0.009521484	0	44330	0	0	0
122	35409	35409	Category A	0.15576172	-0.43188477	-0.81591797	-0.18212891	0.071044922	0.44921875	0	0	1/7/2018	1	7	2018	5:09:04	18544	0.7	5	9	4	0	0.059082031	3.5513672	0.16650391	-0.43359375	-0.81787109	0.7019043	0.011230469	0	0	0	0	0	0	0	0	0	0.94067383	0.059326172	0.014892578	-0.010742188	0.001708984	0.001953125	0	44330	0	0	0
123	35410	35410	Category A	0.17993164	-0.44384766	-0.82788086	-0.18041992	0.066894531	0.44628906	0	0	1/7/2018	1	7	2018	5:09:04	18544	0.8	5	9	4	0	0.059082031	3.5513672	0.16650391	-0.43334961	-0.81762695	0.25634766	0.01953125	0	0	0	0	0	0	0	0	0	0.94042969	0.059570313	0.033447266	0.013183594	-0.010253906	-0.010009766	0	44330	0	0	0
124	35411	35411	Category A	0.13183594	-0.43188477	-0.81591797	-0.18188477	0.072021484	0.44897461	0	0	1/7/2018	1	7	2018	5:09:04	18544	0.9	5	9	4	0	0.059082031	3.5513672	0.16650391	-0.43334961	-0.81811523	0.24780273	0.034912109	0	0	0	0	0	0	0	0	0	0.94067383	0.059326172	0.038574219	-0.034667969	0.001464844	0.002197266	0	44330	0	0	0
125	35412	35412	Category A	0.14379883	-0.41992188	-0.80395508	-0.18554688	0.067626953	0.45092773	0	0	1/7/2018	1	7	2018	5:09:05	18545	0	5	9	5	0	0.059082031	3.5513672	0.16650391	-0.43310547	-0.81811523	1.0878906	0.029785156	0	0	0	0	0	0	0	0	0	0.94067383	0.059326172	0.050292969	-0.022705078	0.013183594	0.014160156	0	44330	0	0	0
126	35413	35413	Category A	0.15576172	-0.41992188	-0.82788086	-0.17871094	0.0703125	0.44921875	0	0	1/7/2018	1	7	2018	5:09:05	18545	0.1	5	9	5	0	0.059082031	3.5513672	0.16674805	-0.43286133	-0.81787109	1.1774902	0.019775391	0	0	0	0	0	0	0	0	0	0.94042969	0.059570313	0.033935547	-0.010986328	0.012939453	-0.009765625	0	44330	0	0	0
127	35414	35414	Category A	0.15576172	-0.39599609	-0.79199219	-0.1875	0.065673828	0.44628906	0	0	1/7/2018	1	7	2018	5:09:05	18545	0.2	5	9	5	0	0.059082031	3.5513672	0.16699219	-0.43261719	-0.81787109	1.0085449	0.046386719	0	0	0	0	0	0	0	0	0	0.94018555	0.059814453	0.073974609	-0.011230469	0.036621094	0.025878906	0	44330	0	0	0
128	35415	35415	Category A	0.19189453	-0.43188477	-0.81591797	-0.18188477	0.071289063	0.45214844	0	0	1/7/2018	1	7	2018	5:09:05	18545	0.3	5	9	5	0	0.059082031	3.5513672	0.16699219	-0.43261719	-0.81835938	1.0830078	0.024902344	0	0	0	0	0	0	0	0	0	0.94067383	0.059326172	0.027832031	0.024658203	0.000732422	0.002441406	0	44330	0	0	0
129	35416	35416	Category A	0.17993164	-0.41992188	-0.80395508	-0.18823242	0.066650391	0.44897461	0	0	1/7/2018	1	7	2018	5:09:05	18545	0.4	5	9	5	0	0.059082031	3.5513672	0.16674805	-0.43261719	-0.81860352	0.63061523	0.0234375	0	0	0	0	0	0	0	0	0	0.94091797	0.059082031	0.040527344	0.012939453	0.012695313	0.014648438	0	44330	0	0	0
130	35417	35417	Category A	0.15576172	-0.44384766	-0.79199219	-0.18554688	0.073974609	0.45117188	0	0	1/7/2018	1	7	2018	5:09:05	18545	0.5	5	9	5	0	0.059082031	3.5513672	0.16699219	-0.43261719	-0.81860352	0.011962891	0.031005859	0	0	0	0	0	0	0	0	0	0.94091797	0.059082031	0.049072266	-0.011230469	-0.010986328	0.026611328	0	44330	0	0	0
131	35418	35418	Category A	0.17993164	-0.41992188	-0.76782227	-0.1796875	0.065917969	0.44628906	0	0	1/7/2018	1	7	2018	5:09:05	18545	0.6	5	9	5	0	0.059082031	3.5513672	0.16674805	-0.43261719	-0.81811523	0.70678711	0.053466797	0	0	0	0	0	0	0	0	0	0.94042969	0.059570313	0.076171875	0.012939453	0.012695313	0.050292969	0	44330	0	0	0
132	35419	35419	Category A	0.17993164	-0.40795898	-0.81591797	-0.1809082	0.066894531	0.44897461	0	0	1/7/2018	1	7	2018	5:09:05	18545	0.7	5	9	5	0	0.059082031	3.5513672	0.16650391	-0.43212891	-0.81835938	1.2670898	0.027587891	0	0	0	0	0	0	0	0	0	0.94042969	0.059570313	0.039794922	0.013183594	0.024169922	0.002441406	0	44330	0	0	0
133	35420	35420	Category A	0.17993164	-0.41992188	-0.81591797	-0.1809082	0.069335938	0.45117188	0	0	1/7/2018	1	7	2018	5:09:05	18545	0.8	5	9	5	0	0.059082031	3.5513672	0.16674805	-0.43212891	-0.81860352	2.081543	0.018066406	0	0	0	0	0	0	0	0	0	0.94067383	0.059326172	0.028076172	0.012939453	0.012207031	0.002685547	0	44330	0	0	0
134	35421	35421	Category A	0.16796875	-0.43188477	-0.83984375	-0.18359375	0.069580078	0.44921875	0	0	1/7/2018	1	7	2018	5:09:05	18545	0.9	5	9	5	0	0.059082031	3.5513672	0.16723633	-0.43237305	-0.81835938	2.8066406	0.021240234	0	0	0	0	0	0	0	0	0	0.94067383	0.059326172	0.022460938	0.000488281	0.000488281	-0.021240234	0	44330	0	0	0
135	35422	35422	Category A	0.19189453	-0.43188477	-0.79199219	-0.1809082	0.071044922	0.45214844	0	0	1/7/2018	1	7	2018	5:09:06	18546	0	5	9	6	0	0.059082031	3.5513672	0.16699219	-0.43212891	-0.81860352	2.6933594	0.036376953	0	0	0	0	0	0	0	0	0	0.94067383	0.059326172	0.051757813	0.024658203	0.000244141	0.026611328	0	44330	0	0	0
136	35423	35423	Category A	0.16796875	-0.44384766	-0.81591797	-0.18359375	0.068603516	0.4453125	0	0	1/7/2018	1	7	2018	5:09:06	18546	0.1	5	9	6	0	0.059082031	3.5513672	0.16723633	-0.43212891	-0.81860352	1.9663086	0.011962891	0	0	0	0	0	0	0	0	0	0.94067383	0.059326172	0.015136719	0.000488281	-0.011474609	0.002685547	0	44330	0	0	0
137	35424	35424	Category A	0.15576172	-0.43188477	-0.81591797	-0.1809082	0.071044922	0.45019531	0	0	1/7/2018	1	7	2018	5:09:06	18546	0.2	5	9	6	0	0.059082031	3.5513672	0.16674805	-0.43261719	-0.81884766	1.2287598	0.011474609	0	0	0	0	0	0	0	0	0	0.94091797	0.059082031	0.014892578	-0.010986328	0.000732422	0.002929688	0	44330	0	0	0
138	35425	35425	Category A	0.17993164	-0.43188477	-0.86376953	-0.18334961	0.070556641	0.44897461	0	0	1/7/2018	1	7	2018	5:09:06	18546	0.3	5	9	6	0	0.059082031	3.5513672	0.16650391	-0.43261719	-0.81982422	0.72363281	0.045654297	0	0	0	0	0	0	0	0	0	0.94189453	0.058105469	0.057861328	0.013183594	0.000732422	-0.043701172	0	44330	0	0	0
139	35426	35426	Category A	0.16796875	-0.40795898	-0.82788086	-0.18261719	0.071289063	0.45117188	0	0	1/7/2018	1	7	2018	5:09:06	18546	0.4	5	9	6	0	0.059082031	3.5513672	0.16674805	-0.43286133	-0.8203125	0.4074707	0.026123047	0	0	0	0	0	0	0	0	0	0.94262695	0.057373047	0.033447266	0.000976563	0.024902344	-0.007324219	0	44330	0	0	0
140	35427	35427	Category A	0.15576172	-0.45581055	-0.81591797	-0.18725586	0.067382813	0.44775391	0	0	1/7/2018	1	7	2018	5:09:06	18546	0.5	5	9	6	0	0.059082031	3.5513672	0.16699219	-0.43286133	-0.8203125	1.5522461	0.025878906	0	0	0	0	0	0	0	0	0	0.94238281	0.057617188	0.038574219	-0.011230469	-0.022705078	0.004394531	0	44330	0	0	0
141	35428	35428	Category A	0.16796875	-0.41992188	-0.81591797	-0.1809082	0.069335938	0.44824219	0	0	1/7/2018	1	7	2018	5:09:06	18546	0.6	5	9	6	0	0.059082031	3.5513672	0.16723633	-0.43334961	-0.8203125	1.7644043	0.014160156	0	0	0	0	0	0	0	0	0	0.94287109	0.057128906	0.018554688	0.000488281	0.013427734	0.004394531	0	44330	0	0	0
142	35429	35429	Category A	0.16796875	-0.43188477	-0.81591797	-0.18579102	0.068359375	0.44506836	0	0	1/7/2018	1	7	2018	5:09:06	18546	0.7	5	9	6	0	0.059082031	3.5513672	0.16723633	-0.43334961	-0.82080078	1.331543	0.005126953	0	0	0	0	0	0	0	0	0	0.94311523	0.056884766	0.007080078	0.000488281	0.001464844	0.004882813	0	44330	0	0	0
143	35430	35430	Category A	0.19189453	-0.44384766	-0.81591797	-0.18457031	0.067626953	0.4519043	0	0	1/7/2018	1	7	2018	5:09:06	18546	0.8	5	9	6	0	0.059082031	3.5513672	0.16772461	-0.43359375	-0.82104492	1.0927734	0.026611328	0	0	0	0	0	0	0	0	0	0.94360352	0.056396484	0.039550781	0.023925781	-0.010009766	0.005126953	0	44330	0	0	0
144	35431	35431	Category A	0.15576172	-0.45581055	-0.83984375	-0.18457031	0.066894531	0.44921875	0	0	1/7/2018	1	7	2018	5:09:06	18546	0.9	5	9	6	0	0.059082031	3.5513672	0.16772461	-0.43334961	-0.82128906	1.2722168	0.03125	0	0	0	0	0	0	0	0	0	0.94360352	0.056396484	0.052734375	-0.011962891	-0.022216797	-0.018310547	0	44330	0	0	0
145	35432	35432	Category A	0.16796875	-0.43188477	-0.82788086	-0.18212891	0.071044922	0.44921875	0	0	1/7/2018	1	7	2018	5:09:07	18547	0	5	9	7	0	0.059082031	3.5513672	0.16821289	-0.43310547	-0.82128906	1.0852051	0.006347656	0	0	0	0	0	0	0	0	0	0.94360352	0.056396484	0.008056641	-0.000244141	0.001220703	-0.006347656	0	44330	0	0	0
146	35433	35433	Category A	0.15576172	-0.43188477	-0.81591797	-0.18359375	0.066650391	0.44799805	0	0	1/7/2018	1	7	2018	5:09:07	18547	0.1	5	9	7	0	0.059082031	3.5513672	0.16845703	-0.43334961	-0.82128906	0.69775391	0.013916016	0	0	0	0	0	0	0	0	0	0.94384766	0.056152344	0.019775391	-0.012695313	0.001464844	0.005371094	0	44330	0	0	0
147	35434	35434	Category A	0.15576172	-0.44384766	-0.83984375	-0.18359375	0.069580078	0.44921875	0	0	1/7/2018	1	7	2018	5:09:07	18547	0.2	5	9	7	0	0.059326172	3.5610352	0.16845703	-0.43334961	-0.82128906	0.88647461	0.024658203	0	0	0	0	0	0	0	0	0	0.94384766	0.056152344	0.041503906	-0.012695313	-0.010253906	-0.018310547	0	44330	0	0	0
148	35435	35435	Category A	0.17993164	-0.43188477	-0.85180664	-0.18237305	0.0703125	0.44726563	0	0	1/7/2018	1	7	2018	5:09:07	18547	0.3	5	9	7	0	0.059326172	3.5610352	0.16845703	-0.43310547	-0.8215332	1.1433105	0.031982422	0	0	0	0	0	0	0	0	0	0.9440918	0.055908203	0.042724609	0.011230469	0.001220703	-0.030029297	0	44330	0	0	0
149	35436	35436	Category A	0.15576172	-0.41992188	-0.85180664	-0.18115234	0.067626953	0.44921875	0	0	1/7/2018	1	7	2018	5:09:07	18547	0.4	5	9	7	0	0.059326172	3.5610352	0.16845703	-0.43286133	-0.8215332	0.64794922	0.03515625	0	0	0	0	0	0	0	0	0	0.94384766	0.056152344	0.056152344	-0.012695313	0.012939453	-0.030029297	0	44330	0	0	0
150	35437	35437	Category A	0.17993164	-0.43188477	-0.83984375	-0.18115234	0.068603516	0.45019531	0	0	1/7/2018	1	7	2018	5:09:07	18547	0.5	5	9	7	0	0.059326172	3.5610352	0.16845703	-0.43286133	-0.8215332	0.23266602	0.021484375	0	0	0	0	0	0	0	0	0	0.94360352	0.056396484	0.030517578	0.011230469	0.000976563	-0.018066406	0	44330	0	0	0
151	35438	35438	Category A	0.17993164	-0.43188477	-0.83984375	-0.18457031	0.067626953	0.44897461	0	0	1/7/2018	1	7	2018	5:09:07	18547	0.6	5	9	7	0	0.059326172	3.5610352	0.16845703	-0.43261719	-0.82128906	0.44897461	0.021484375	0	0	0	0	0	0	0	0	0	0.94360352	0.056396484	0.030517578	0.011230469	0.000732422	-0.018310547	0	44330	0	0	0
152	35439	35439	Category A	0.14379883	-0.43188477	-0.81591797	-0.18115234	0.064208984	0.44604492	0	0	1/7/2018	1	7	2018	5:09:07	18547	0.7	5	9	7	0	0.059326172	3.5610352	0.16918945	-0.43237305	-0.82128906	0.68554688	0.026123047	0	0	0	0	0	0	0	0	0	0.94360352	0.056396484	0.031494141	-0.025390625	0.000488281	0.005371094	0	44330	0	0	0
153	35440	35440	Category A	0.16796875	-0.43188477	-0.82788086	-0.17944336	0.072021484	0.44750977	0	0	1/7/2018	1	7	2018	5:09:07	18547	0.8	5	9	7	0	0.059326172	3.5610352	0.16918945	-0.43212891	-0.82128906	0.46972656	0.006347656	0	0	0	0	0	0	0	0	0	0.94335938	0.056640625	0.0078125	-0.001220703	0.000244141	-0.006347656	0	44330	0	0	0
154	35441	35441	Category A	0.16796875	-0.43188477	-0.82788086	-0.1809082	0.069335938	0.44824219	0	0	1/7/2018	1	7	2018	5:09:07	18547	0.9	5	9	7	0	0.059326172	3.5610352	0.16918945	-0.43212891	-0.8215332	0.16821289	0.006347656	0	0	0	0	0	0	0	0	0	0.94360352	0.056396484	0.0078125	-0.001220703	0.000244141	-0.006103516	0	44330	0	0	0
155	35442	35442	Category A	0.17993164	-0.44384766	-0.83984375	-0.18286133	0.0703125	0.44799805	0	0	1/7/2018	1	7	2018	5:09:08	18548	0	5	9	8	0	0.059326172	3.5610352	0.16943359	-0.43139648	-0.82177734	0.17675781	0.024169922	0	0	0	0	0	0	0	0	0	0.94360352	0.056396484	0.040527344	0.010253906	-0.012207031	-0.017822266	0	44330	0	0	0
156	35443	35443	Category A	0.16796875	-0.44384766	-0.82788086	-0.1809082	0.071044922	0.44897461	0	0	1/7/2018	1	7	2018	5:09:08	18548	0.1	5	9	8	0	0.059326172	3.5610352	0.16967773	-0.43164063	-0.8215332	0.89794922	0.013427734	0	0	0	0	0	0	0	0	0	0.94360352	0.056396484	0.019775391	-0.001708984	-0.011962891	-0.006103516	0	44330	0	0	0
157	35444	35444	Category A	0.17993164	-0.46777344	-0.82788086	-0.18554688	0.065673828	0.44897461	0	0	1/7/2018	1	7	2018	5:09:08	18548	0.2	5	9	8	0	0.059326172	3.5610352	0.16992188	-0.43115234	-0.82226563	2.0273438	0.038085938	0	0	0	0	0	0	0	0	0	0.94384766	0.056152344	0.051757813	0.009765625	-0.036376953	-0.005371094	0	44330	0	0	0
158	35445	35445	Category A	0.17993164	-0.45581055	-0.79199219	-0.18115234	0.068603516	0.44726563	0	0	1/7/2018	1	7	2018	5:09:08	18548	0.3	5	9	8	0	0.059326172	3.5610352	0.16943359	-0.4309082	-0.82226563	2.5456543	0.040527344	0	0	0	0	0	0	0	0	0	0.94384766	0.056152344	0.065673828	0.010253906	-0.024658203	0.030273438	0	44330	0	0	0
159	35446	35446	Category A	0.17993164	-0.43188477	-0.81591797	-0.18286133	0.0703125	0.4453125	0	0	1/7/2018	1	7	2018	5:09:08	18548	0.4	5	9	8	0	0.059326172	3.5610352	0.16918945	-0.43041992	-0.82299805	2.3144531	0.012695313	0	0	0	0	0	0	0	0	0	0.9440918	0.055908203	0.019042969	0.010498047	-0.001220703	0.007080078	0	44330	0	0	0
160	35447	35447	Category A	0.15576172	-0.44384766	-0.80395508	-0.18554688	0.065673828	0.44506836	0	0	1/7/2018	1	7	2018	5:09:08	18548	0.5	5	9	8	0	0.059326172	3.5610352	0.16918945	-0.43066406	-0.82324219	2.1494141	0.026855469	0	0	0	0	0	0	0	0	0	0.94433594	0.055664063	0.045898438	-0.013427734	-0.012939453	0.019287109	0	44330	0	0	0
161	35448	35448	Category A	0.15576172	-0.43188477	-0.79199219	-0.18115234	0.068603516	0.45117188	0	0	1/7/2018	1	7	2018	5:09:08	18548	0.6	5	9	8	0	0.059326172	3.5610352	0.16943359	-0.43066406	-0.82324219	1.7644043	0.034179688	0	0	0	0	0	0	0	0	0	0.94433594	0.055664063	0.046142578	-0.013671875	-0.000976563	0.03125	0	44330	0	0	0
162	35449	35449	Category A	0.16796875	-0.43188477	-0.83984375	-0.1862793	0.068603516	0.45019531	0	0	1/7/2018	1	7	2018	5:09:08	18548	0.7	5	9	8	0	0.059326172	3.5610352	0.16967773	-0.42993164	-0.82324219	1.088623	0.016601563	0	0	0	0	0	0	0	0	0	0.9440918	0.055908203	0.019775391	-0.001708984	-0.001708984	-0.016357422	0	44330	0	0	0
163	35450	35450	Category A	0.19189453	-0.40795898	-0.83984375	-0.18115234	0.0703125	0.44506836	0	0	1/7/2018	1	7	2018	5:09:08	18548	0.8	5	9	8	0	0.059326172	3.5610352	0.16992188	-0.42993164	-0.82324219	0.38012695	0.034912109	0	0	0	0	0	0	0	0	0	0.94433594	0.055664063	0.060302734	0.021728516	0.021972656	-0.016357422	0	44330	0	0	0
164	35451	35451	Category A	0.16796875	-0.43188477	-0.82788086	-0.18457031	0.066894531	0.45019531	0	0	1/7/2018	1	7	2018	5:09:08	18548	0.9	5	9	8	0	0.059326172	3.5610352	0.17016602	-0.42944336	-0.82348633	0.013671875	0.005371094	0	0	0	0	0	0	0	0	0	0.94433594	0.055664063	0.008789063	-0.002197266	-0.002197266	-0.004150391	0	44330	0	0	0
165	35452	35452	Category A	0.17993164	-0.40795898	-0.79199219	-0.18286133	0.067626953	0.45019531	0	0	1/7/2018	1	7	2018	5:09:09	18549	0	5	9	9	0	0.059326172	3.5610352	0.1706543	-0.42944336	-0.82373047	0.51806641	0.039550781	0	0	0	0	0	0	0	0	0	0.94458008	0.055419922	0.0625	0.009033203	0.021484375	0.031738281	0	44330	0	0	0
166	35453	35453	Category A	0.16796875	-0.41992188	-0.81591797	-0.18701172	0.071044922	0.44897461	0	0	1/7/2018	1	7	2018	5:09:09	18549	0.1	5	9	9	0	0.059326172	3.5610352	0.17089844	-0.42993164	-0.82397461	1.489502	0.013183594	0	0	0	0	0	0	0	0	0	0.94482422	0.055175781	0.020996094	-0.002929688	0.010009766	0.008056641	0	44330	0	0	0
167	35454	35454	Category A	0.16796875	-0.40795898	-0.85180664	-0.18188477	0.069335938	0.44897461	0	0	1/7/2018	1	7	2018	5:09:09	18549	0.2	5	9	9	0	0.059326172	3.5610352	0.1706543	-0.42993164	-0.82397461	1.9533691	0.035400391	0	0	0	0	0	0	0	0	0	0.94482422	0.055175781	0.052490234	-0.002685547	0.021972656	-0.027587891	0	44330	0	0	0
168	35455	35455	Category A	0.14379883	-0.44384766	-0.82788086	-0.18579102	0.068359375	0.44799805	0	0	1/7/2018	1	7	2018	5:09:09	18549	0.3	5	9	9	0	0.059326172	3.5610352	0.17041016	-0.43017578	-0.82397461	1.7954102	0.030273438	0	0	0	0	0	0	0	0	0	0.94506836	0.054931641	0.043945313	-0.026611328	-0.013427734	-0.003662109	0	44330	0	0	0
169	35456	35456	Category A	0.19189453	-0.43188477	-0.81591797	-0.17871094	0.0703125	0.44921875	0	0	1/7/2018	1	7	2018	5:09:09	18549	0.4	5	9	9	0	0.059326172	3.5610352	0.17016602	-0.43017578	-0.82421875	2.1599121	0.023193359	0	0	0	0	0	0	0	0	0	0.9453125	0.0546875	0.031738281	0.021484375	-0.001464844	0.008300781	0	44330	0	0	0
170	35457	35457	Category A	0.16796875	-0.43188477	-0.81591797	-0.18286133	0.064941406	0.44921875	0	0	1/7/2018	1	7	2018	5:09:09	18549	0.5	5	9	9	0	0.059326172	3.5610352	0.17016602	-0.43041992	-0.82421875	2.4250488	0.008789063	0	0	0	0	0	0	0	0	0	0.9453125	0.0546875	0.011962891	-0.002197266	-0.001220703	0.008300781	0	44330	0	0	0
171	35458	35458	Category A	0.15576172	-0.39599609	-0.83984375	-0.18725586	0.069335938	0.44897461	0	0	1/7/2018	1	7	2018	5:09:09	18549	0.6	5	9	9	0	0.059326172	3.5610352	0.17041016	-0.43017578	-0.82446289	1.6638184	0.040283203	0	0	0	0	0	0	0	0	0	0.94555664	0.054443359	0.064453125	-0.014648438	0.034179688	-0.015136719	0	44330	0	0	0
172	35459	35459	Category A	0.16796875	-0.43188477	-0.82788086	-0.17944336	0.068359375	0.44824219	0	0	1/7/2018	1	7	2018	5:09:09	18549	0.7	5	9	9	0	0.059326172	3.5610352	0.17041016	-0.43017578	-0.82519531	0.77441406	0.003662109	0	0	0	0	0	0	0	0	0	0.94628906	0.053710938	0.006347656	-0.002441406	-0.001464844	-0.002441406	0	44330	0	0	0
173	35460	35460	Category A	0.16796875	-0.45581055	-0.81591797	-0.18115234	0.073974609	0.44824219	0	0	1/7/2018	1	7	2018	5:09:09	18549	0.8	5	9	9	0	0.059326172	3.5610352	0.17041016	-0.43041992	-0.82495117	0.78027344	0.026855469	0	0	0	0	0	0	0	0	0	0.94604492	0.053955078	0.036865234	-0.002441406	-0.025146484	0.009033203	0	44330	0	0	0
174	35461	35461	Category A	0.15576172	-0.40795898	-0.82788086	-0.18115234	0.0703125	0.44921875	0	0	1/7/2018	1	7	2018	5:09:09	18549	0.9	5	9	9	0	0.059326172	3.5610352	0.17041016	-0.43066406	-0.82495117	1.0976563	0.027099609	0	0	0	0	0	0	0	0	0	0.94604492	0.053955078	0.040039063	-0.014648438	0.022705078	-0.002685547	0	44330	0	0	0
175	35462	35462	Category A	0.16796875	-0.41992188	-0.82788086	-0.18212891	0.063232422	0.44604492	0	0	1/7/2018	1	7	2018	5:09:10	18550	0	5	9	10	0	0.059326172	3.5610352	0.17041016	-0.43066406	-0.82470703	0.61230469	0.011474609	0	0	0	0	0	0	0	0	0	0.94580078	0.054199219	0.016357422	-0.002441406	0.010742188	-0.002929688	0	44330	0	0	0
176	35463	35463	Category A	0.15576172	-0.44384766	-0.81591797	-0.18286133	0.070556641	0.44921875	0	0	1/7/2018	1	7	2018	5:09:10	18550	0.1	5	9	10	0	0.059326172	3.5610352	0.17016602	-0.4309082	-0.82495117	0.019287109	0.021484375	0	0	0	0	0	0	0	0	0	0.94628906	0.053710938	0.036621094	-0.014404297	-0.012695313	0.009033203	0	44330	0	0	0
177	35464	35464	Category A	0.16796875	-0.43188477	-0.86376953	-0.18359375	0.072021484	0.44702148	0	0	1/7/2018	1	7	2018	5:09:10	18550	0.2	5	9	10	0	0.059326172	3.5610352	0.17041016	-0.43066406	-0.82543945	0.019775391	0.038330078	0	0	0	0	0	0	0	0	0	0.9465332	0.053466797	0.041748047	-0.002441406	-0.000976563	-0.038085938	0	44330	0	0	0
178	35465	35465	Category A	0.16796875	-0.45581055	-0.82788086	-0.18334961	0.071289063	0.45214844	0	0	1/7/2018	1	7	2018	5:09:10	18550	0.3	5	9	10	0	0.059326172	3.5610352	0.17041016	-0.4309082	-0.82543945	0.23901367	0.024902344	0	0	0	0	0	0	0	0	0	0.94677734	0.053222656	0.029296875	-0.002441406	-0.024658203	-0.002197266	0	44330	0	0	0
179	35466	35466	Category A	0.17993164	-0.43188477	-0.80395508	-0.18212891	0.066894531	0.45117188	0	0	1/7/2018	1	7	2018	5:09:10	18550	0.4	5	9	10	0	0.059326172	3.5610352	0.17041016	-0.4309082	-0.82495117	1.166748	0.023193359	0	0	0	0	0	0	0	0	0	0.94628906	0.053710938	0.03125	0.009277344	-0.000732422	0.020996094	0	44330	0	0	0
180	35467	35467	Category A	0.17993164	-0.45581055	-0.81591797	-0.18652344	0.064941406	0.44897461	0	0	1/7/2018	1	7	2018	5:09:10	18550	0.5	5	9	10	0	0.059326172	3.5610352	0.17016602	-0.43164063	-0.82470703	1.8596191	0.02734375	0	0	0	0	0	0	0	0	0	0.94628906	0.053710938	0.042480469	0.009521484	-0.023925781	0.008789063	0	44330	0	0	0
181	35468	35468	Category A	0.17993164	-0.43188477	-0.85180664	-0.18896484	0.067626953	0.45507813	0	0	1/7/2018	1	7	2018	5:09:10	18550	0.6	5	9	10	0	0.059326172	3.5610352	0.17041016	-0.43139648	-0.82470703	1.6904297	0.028320313	0	0	0	0	0	0	0	0	0	0.94628906	0.053710938	0.036621094	0.009277344	-0.000244141	-0.026855469	0	44330	0	0	0
182	35469	35469	Category A	0.17993164	-0.44384766	-0.82788086	-0.18188477	0.073974609	0.45043945	0	0	1/7/2018	1	7	2018	5:09:10	18550	0.7	5	9	10	0	0.059326172	3.5610352	0.17041016	-0.43139648	-0.82495117	1.5551758	0.015869141	0	0	0	0	0	0	0	0	0	0.94628906	0.053710938	0.024658203	0.009277344	-0.012207031	-0.002685547	0	44330	0	0	0
183	35470	35470	Category A	0.15576172	-0.44384766	-0.83984375	-0.17675781	0.065917969	0.44824219	0	0	1/7/2018	1	7	2018	5:09:10	18550	0.8	5	9	10	0	0.059326172	3.5610352	0.1706543	-0.43139648	-0.82470703	1.9150391	0.024414063	0	0	0	0	0	0	0	0	0	0.94628906	0.053710938	0.042236328	-0.014892578	-0.012207031	-0.014892578	0	44330	0	0	0
184	35471	35471	Category A	0.17993164	-0.44384766	-0.81591797	-0.18383789	0.064941406	0.44799805	0	0	1/7/2018	1	7	2018	5:09:10	18550	0.9	5	9	10	0	0.059326172	3.5610352	0.17041016	-0.4309082	-0.82470703	2.0314941	0.018066406	0	0	0	0	0	0	0	0	0	0.94604492	0.053955078	0.031005859	0.009277344	-0.012695313	0.008789063	0	44330	0	0	0
185	35472	35472	Category A	0.16796875	-0.45581055	-0.82788086	-0.18212891	0.073974609	0.45141602	0	0	1/7/2018	1	7	2018	5:09:11	18551	0	5	9	11	0	0.059082031	3.4949707	0.1706543	-0.43041992	-0.82397461	1.7692871	0.025634766	0	0	0	0	0	0	0	0	0	0.9453125	0.0546875	0.031738281	-0.002685547	-0.025146484	-0.003662109	0	44330	0	0	0
186	35473	35473	Category A	0.17993164	-0.43188477	-0.82788086	-0.18139648	0.068359375	0.44824219	0	0	1/7/2018	1	7	2018	5:09:11	18551	0.111	5	9	11	0	0.059082031	3.4949707	0.17089844	-0.43017578	-0.82397461	1.5576172	0.009765625	0	0	0	0	0	0	0	0	0	0.94506836	0.054931641	0.014404297	0.008789063	-0.001464844	-0.003662109	0	44330	0	0	0
187	35474	35474	Category A	0.16796875	-0.44384766	-0.83984375	-0.18554688	0.064941406	0.44604492	0	0	1/7/2018	1	7	2018	5:09:11	18551	0.222	5	9	11	0	0.059082031	3.4949707	0.17114258	-0.43017578	-0.82397461	1.3742676	0.020996094	0	0	0	0	0	0	0	0	0	0.94506836	0.054931641	0.032714844	-0.003173828	-0.013427734	-0.015625	0	44330	0	0	0
188	35475	35475	Category A	0.16796875	-0.44384766	-0.80395508	-0.18212891	0.068115234	0.44726563	0	0	1/7/2018	1	7	2018	5:09:11	18551	0.333	5	9	11	0	0.059082031	3.4949707	0.17138672	-0.42993164	-0.82373047	0.5949707	0.024414063	0	0	0	0	0	0	0	0	0	0.94482422	0.055175781	0.037109375	-0.003417969	-0.013671875	0.019775391	0	44330	0	0	0
189	35476	35476	Category A	0.16796875	-0.41992188	-0.83984375	-0.18530273	0.066894531	0.45019531	0	0	1/7/2018	1	7	2018	5:09:11	18551	0.444	5	9	11	0	0.059082031	3.4949707	0.17114258	-0.43017578	-0.82348633	0.008056641	0.01953125	0	0	0	0	0	0	0	0	0	0.94458008	0.055419922	0.029785156	-0.003173828	0.010253906	-0.016113281	0	44330	0	0	0
190	35477	35477	Category A	0.16796875	-0.41992188	-0.82788086	-0.18457031	0.065917969	0.44799805	0	0	1/7/2018	1	7	2018	5:09:11	18551	0.555	5	9	11	0	0.059082031	3.4949707	0.17138672	-0.43041992	-0.82275391	0.067382813	0.012207031	0	0	0	0	0	0	0	0	0	0.94433594	0.055664063	0.019042969	-0.003417969	0.010498047	-0.004882813	0	44330	0	0	0
191	35478	35478	Category A	0.19189453	-0.43188477	-0.81591797	-0.18554688	0.064453125	0.44897461	0	0	1/7/2018	1	7	2018	5:09:11	18551	0.666	5	9	11	0	0.059082031	3.4949707	0.17114258	-0.43017578	-0.82226563	0.063720703	0.021484375	0	0	0	0	0	0	0	0	0	0.94384766	0.056152344	0.028564453	0.020507813	-0.001464844	0.006347656	0	44330	0	0	0
192	35479	35479	Category A	0.19189453	-0.41992188	-0.81591797	-0.1784668	0.066650391	0.44921875	0	0	1/7/2018	1	7	2018	5:09:11	18551	0.777	5	9	11	0	0.059082031	3.4949707	0.17114258	-0.43017578	-0.82226563	0.90551758	0.023681641	0	0	0	0	0	0	0	0	0	0.94360352	0.056396484	0.037109375	0.020507813	0.010253906	0.006347656	0	44330	0	0	0
193	35480	35480	Category A	0.16796875	-0.41992188	-0.81591797	-0.18212891	0.0703125	0.45141602	0	0	1/7/2018	1	7	2018	5:09:11	18551	0.888	5	9	11	0	0.059082031	3.4949707	0.17114258	-0.43017578	-0.82202148	1.2426758	0.012451172	0	0	0	0	0	0	0	0	0	0.94360352	0.056396484	0.019775391	-0.003173828	0.010253906	0.006103516	0	44330	0	0	0
194	35481	35481	Category A	0.16796875	-0.35986328	-0.85180664	-0.18188477	0.072021484	0.45141602	0	0	1/7/2018	1	7	2018	5:09:12	18552	0	5	9	12	0	0.059082031	3.4949707	0.17114258	-0.43017578	-0.82202148	0.76416016	0.076416016	0	0	0	0	0	0	0	0	0	0.94360352	0.056396484	0.10327148	-0.003173828	0.0703125	-0.029541016	0	44330	0	0	0
195	35482	35482	Category A	0.17993164	-0.43188477	-0.81591797	-0.17675781	0.069824219	0.45043945	0	0	1/7/2018	1	7	2018	5:09:12	18552	0.09	5	9	12	0	0.059082031	3.4949707	0.17114258	-0.43017578	-0.82202148	1.137207	0.010742188	0	0	0	0	0	0	0	0	0	0.94360352	0.056396484	0.016357422	0.008544922	-0.001464844	0.006103516	0	44330	0	0	0
196	35483	35483	Category A	0.17993164	-0.39599609	-0.83984375	-0.1784668	0.069580078	0.44726563	0	0	1/7/2018	1	7	2018	5:09:12	18552	0.181	5	9	12	0	0.059082031	3.4949707	0.17114258	-0.42993164	-0.82202148	1.9736328	0.039306641	0	0	0	0	0	0	0	0	0	0.94335938	0.056640625	0.060546875	0.008544922	0.033935547	-0.017578125	0	44330	0	0	0
197	35484	35484	Category A	0.15576172	-0.41992188	-0.82788086	-0.18896484	0.0703125	0.45019531	0	0	1/7/2018	1	7	2018	5:09:12	18552	0.272	5	9	12	0	0.059082031	3.4949707	0.17089844	-0.42993164	-0.82202148	2.1633301	0.018798828	0	0	0	0	0	0	0	0	0	0.94335938	0.056640625	0.030761719	-0.015136719	0.010009766	-0.005615234	0	44330	0	0	0
198	35485	35485	Category A	0.16796875	-0.40795898	-0.82788086	-0.18310547	0.067382813	0.44702148	0	0	1/7/2018	1	7	2018	5:09:12	18552	0.363	5	9	12	0	0.059082031	3.4949707	0.17041016	-0.42919922	-0.82250977	1.1574707	0.021972656	0	0	0	0	0	0	0	0	0	0.94335938	0.056640625	0.029052734	-0.002441406	0.021240234	-0.005126953	0	44330	0	0	0
199	35486	35486	Category A	0.16796875	-0.44384766	-0.80395508	-0.18457031	0.066894531	0.45117188	0	0	1/7/2018	1	7	2018	5:09:12	18552	0.454	5	9	12	0	0.059082031	3.4949707	0.17041016	-0.42895508	-0.82299805	0.82666016	0.024169922	0	0	0	0	0	0	0	0	0	0.94360352	0.056396484	0.036376953	-0.002441406	-0.014648438	0.019042969	0	44330	0	0	0
200	35487	35487	Category A	0.19189453	-0.43188477	-0.83984375	-0.18115234	0.067626953	0.44824219	0	0	1/7/2018	1	7	2018	5:09:12	18552	0.545	5	9	12	0	0.059082031	3.4949707	0.17041016	-0.42895508	-0.82299805	1.1079102	0.02734375	0	0	0	0	0	0	0	0	0	0.94360352	0.056396484	0.041015625	0.021240234	-0.002685547	-0.016601563	0	44330	0	0	0
201	35488	35488	Category A	0.16796875	-0.40795898	-0.82788086	-0.1875	0.067382813	0.44702148	0	0	1/7/2018	1	7	2018	5:09:12	18552	0.636	5	9	12	0	0.059082031	3.4949707	0.17041016	-0.42871094	-0.82324219	0.66162109	0.021484375	0	0	0	0	0	0	0	0	0	0.94360352	0.056396484	0.028076172	-0.002441406	0.020751953	-0.004394531	0	44330	0	0	0
202	35489	35489	Category A	0.19189453	-0.43188477	-0.81591797	-0.17944336	0.0703125	0.44824219	0	0	1/7/2018	1	7	2018	5:09:12	18552	0.727	5	9	12	0	0.059082031	3.4949707	0.17089844	-0.42822266	-0.82348633	0.24902344	0.022216797	0	0	0	0	0	0	0	0	0	0.94384766	0.056152344	0.031738281	0.020751953	-0.003417969	0.007568359	0	44330	0	0	0
203	35490	35490	Category A	0.19189453	-0.40795898	-0.83984375	-0.1875	0.067382813	0.44702148	0	0	1/7/2018	1	7	2018	5:09:12	18552	0.818	5	9	12	0	0.059082031	3.4949707	0.17089844	-0.42822266	-0.82299805	0.49584961	0.033447266	0	0	0	0	0	0	0	0	0	0.94335938	0.056640625	0.057861328	0.020751953	0.020263672	-0.016601563	0	44330	0	0	0
204	35491	35491	Category A	0.16796875	-0.43188477	-0.83984375	-0.18212891	0.067626953	0.44628906	0	0	1/7/2018	1	7	2018	5:09:12	18552	0.909	5	9	12	0	0.059082031	3.4949707	0.17089844	-0.42871094	-0.82275391	0.31591797	0.017333984	0	0	0	0	0	0	0	0	0	0.94335938	0.056640625	0.022949219	-0.002929688	-0.002929688	-0.016845703	0	44330	0	0	0
205	35492	35492	Category A	0.15576172	-0.44384766	-0.81591797	-0.18554688	0.064453125	0.44897461	0	0	1/7/2018	1	7	2018	5:09:13	18553	0	5	9	13	0	0.059082031	3.4949707	0.17114258	-0.42822266	-0.82275391	0.23095703	0.022949219	0	0	0	0	0	0	0	0	0	0.94311523	0.056884766	0.037841797	-0.015380859	-0.015380859	0.006835938	0	44330	0	0	0
206	35493	35493	Category A	0.14379883	-0.41992188	-0.82788086	-0.17822266	0.071044922	0.44921875	0	0	1/7/2018	1	7	2018	5:09:13	18553	0.1	5	9	13	0	0.059082031	3.4949707	0.17114258	-0.42871094	-0.82275391	0.22045898	0.029052734	0	0	0	0	0	0	0	0	0	0.94335938	0.056640625	0.041259766	-0.02734375	0.008789063	-0.004882813	0	44330	0	0	0
207	35494	35494	Category A	0.14379883	-0.41992188	-0.80395508	-0.18652344	0.064208984	0.44580078	0	0	1/7/2018	1	7	2018	5:09:13	18553	0.2	5	9	13	0	0.059082031	3.4949707	0.17114258	-0.42871094	-0.82275391	0.32055664	0.034423828	0	0	0	0	0	0	0	0	0	0.94335938	0.056640625	0.055175781	-0.02734375	0.008789063	0.018798828	0	44330	0	0	0
208	35495	35495	Category A	0.16796875	-0.43188477	-0.83984375	-0.18286133	0.067138672	0.44628906	0	0	1/7/2018	1	7	2018	5:09:13	18553	0.3	5	9	13	0	0.059082031	3.4949707	0.17114258	-0.42895508	-0.82250977	0.040039063	0.017578125	0	0	0	0	0	0	0	0	0	0.94335938	0.056640625	0.023193359	-0.003173828	-0.002685547	-0.017089844	0	44330	0	0	0
209	35496	35496	Category A	0.17993164	-0.44384766	-0.80395508	-0.1862793	0.067626953	0.44995117	0	0	1/7/2018	1	7	2018	5:09:13	18553	0.4	5	9	13	0	0.059082031	3.4949707	0.17163086	-0.42871094	-0.82226563	0.029541016	0.025146484	0	0	0	0	0	0	0	0	0	0.94335938	0.056640625	0.041503906	0.008056641	-0.014892578	0.018310547	0	44330	0	0	0
210	35497	35497	Category A	0.17993164	-0.43188477	-0.80395508	-0.18359375	0.066650391	0.44799805	0	0	1/7/2018	1	7	2018	5:09:13	18553	0.5	5	9	13	0	0.059082031	3.4949707	0.17138672	-0.42895508	-0.82226563	0.33911133	0.020263672	0	0	0	0	0	0	0	0	0	0.94311523	0.056884766	0.029296875	0.008300781	-0.002685547	0.018310547	0	44330	0	0	0
211	35498	35498	Category A	0.16796875	-0.41992188	-0.82788086	-0.18286133	0.065917969	0.44897461	0	0	1/7/2018	1	7	2018	5:09:13	18553	0.6	5	9	13	0	0.059082031	3.4949707	0.17163086	-0.42895508	-0.82226563	0.52319336	0.011230469	0	0	0	0	0	0	0	0	0	0.94335938	0.056640625	0.018310547	-0.003662109	0.009033203	-0.005371094	0	44330	0	0	0
212	35499	35499	Category A	0.17993164	-0.41992188	-0.79199219	-0.18359375	0.066162109	0.4440918	0	0	1/7/2018	1	7	2018	5:09:13	18553	0.7	5	9	13	0	0.059082031	3.4949707	0.17211914	-0.42944336	-0.82202148	0.67749023	0.032470703	0	0	0	0	0	0	0	0	0	0.94335938	0.056640625	0.047363281	0.007568359	0.009521484	0.030029297	0	44330	0	0	0
213	35500	35500	Category A	0.17993164	-0.43188477	-0.81591797	-0.18212891	0.068115234	0.44726563	0	0	1/7/2018	1	7	2018	5:09:13	18553	0.8	5	9	13	0	0.059082031	3.4949707	0.17211914	-0.42895508	-0.82202148	0.8203125	0.010253906	0	0	0	0	0	0	0	0	0	0.94311523	0.056884766	0.016601563	0.007568359	-0.002685547	0.006103516	0	44330	0	0	0
214	35501	35501	Category A	0.16796875	-0.43188477	-0.81591797	-0.18212891	0.068115234	0.4453125	0	0	1/7/2018	1	7	2018	5:09:13	18553	0.9	5	9	13	0	0.059082031	3.4949707	0.17236328	-0.42871094	-0.82250977	1.2185059	0.008544922	0	0	0	0	0	0	0	0	0	0.94335938	0.056640625	0.014160156	-0.004394531	-0.002929688	0.006591797	0	44330	0	0	0
215	35502	35502	Category A	0.17993164	-0.45581055	-0.82788086	-0.18579102	0.064208984	0.44604492	0	0	1/7/2018	1	7	2018	5:09:14	18554	0	5	9	14	0	0.059082031	3.4949707	0.17236328	-0.4284668	-0.82226563	1.5820313	0.028564453	0	0	0	0	0	0	0	0	0	0.94311523	0.056884766	0.040039063	0.007324219	-0.027099609	-0.005371094	0	44330	0	0	0
216	35503	35503	Category A	0.17993164	-0.43188477	-0.83984375	-0.19067383	0.064453125	0.45092773	0	0	1/7/2018	1	7	2018	5:09:14	18554	0.111	5	9	14	0	0.059082031	3.4949707	0.17236328	-0.42822266	-0.82202148	1.9414063	0.019287109	0	0	0	0	0	0	0	0	0	0.94287109	0.057128906	0.028564453	0.007324219	-0.003417969	-0.017578125	0	44330	0	0	0
217	35504	35504	Category A	0.15576172	-0.45581055	-0.82788086	-0.1809082	0.065917969	0.44726563	0	0	1/7/2018	1	7	2018	5:09:14	18554	0.222	5	9	14	0	0.059082031	3.4949707	0.17285156	-0.42773438	-0.82226563	1.956543	0.033203125	0	0	0	0	0	0	0	0	0	0.94287109	0.057128906	0.050537109	-0.017089844	-0.027832031	-0.005371094	0	44330	0	0	0
218	35505	35505	Category A	0.17993164	-0.43188477	-0.82788086	-0.18652344	0.064941406	0.45019531	0	0	1/7/2018	1	7	2018	5:09:14	18554	0.333	5	9	14	0	0.059082031	3.4949707	0.17285156	-0.42773438	-0.82177734	1.5368652	0.009765625	0	0	0	0	0	0	0	0	0	0.94238281	0.057617188	0.016845703	0.006835938	-0.00390625	-0.005859375	0	44330	0	0	0
219	35506	35506	Category A	0.15576172	-0.45581055	-0.80395508	-0.18457031	0.067626953	0.44897461	0	0	1/7/2018	1	7	2018	5:09:14	18554	0.444	5	9	14	0	0.059082031	3.4949707	0.17285156	-0.42749023	-0.8215332	1.1105957	0.037353516	0	0	0	0	0	0	0	0	0	0.94213867	0.057861328	0.062988281	-0.017089844	-0.028076172	0.017578125	0	44330	0	0	0
220	35507	35507	Category A	0.16796875	-0.44384766	-0.81591797	-0.18286133	0.061523438	0.44873047	0	0	1/7/2018	1	7	2018	5:09:14	18554	0.555	5	9	14	0	0.059082031	3.4949707	0.17285156	-0.42749023	-0.8215332	0.78320313	0.017822266	0	0	0	0	0	0	0	0	0	0.94238281	0.057617188	0.026855469	-0.004882813	-0.016113281	0.005615234	0	44330	0	0	0
221	35508	35508	Category A	0.16796875	-0.40795898	-0.82788086	-0.18115234	0.067626953	0.44921875	0	0	1/7/2018	1	7	2018	5:09:14	18554	0.666	5	9	14	0	0.059082031	3.4949707	0.17285156	-0.42724609	-0.8215332	0.34619141	0.020751953	0	0	0	0	0	0	0	0	0	0.94189453	0.058105469	0.030273438	-0.004882813	0.019287109	-0.006103516	0	44330	0	0	0
222	35509	35509	Category A	0.19189453	-0.44384766	-0.79199219	-0.18383789	0.064941406	0.4440918	0	0	1/7/2018	1	7	2018	5:09:14	18554	0.777	5	9	14	0	0.059082031	3.4949707	0.17285156	-0.42675781	-0.82128906	0.067871094	0.038574219	0	0	0	0	0	0	0	0	0	0.94140625	0.05859375	0.065185547	0.018798828	-0.016845703	0.029296875	0	44330	0	0	0
223	35510	35510	Category A	0.16796875	-0.40795898	-0.81591797	-0.18188477	0.064208984	0.45019531	0	0	1/7/2018	1	7	2018	5:09:14	18554	0.888	5	9	14	0	0.059326172	3.5545898	0.17285156	-0.42675781	-0.82080078	0.027099609	0.020019531	0	0	0	0	0	0	0	0	0	0.94116211	0.058837891	0.028808594	-0.004882813	0.018798828	0.004882813	0	44330	0	0	0
224	35511	35511	Category A	0.17993164	-0.40795898	-0.79199219	-0.18701172	0.068603516	0.44873047	0	0	1/7/2018	1	7	2018	5:09:15	18555	0	5	9	15	0	0.059326172	3.5545898	0.1730957	-0.42675781	-0.82055664	0.23608398	0.034912109	0	0	0	0	0	0	0	0	0	0.94091797	0.059082031	0.053955078	0.006591797	0.018798828	0.028564453	0	44330	0	0	0
225	35512	35512	Category A	0.19189453	-0.40795898	-0.81591797	-0.18359375	0.066650391	0.4453125	0	0	1/7/2018	1	7	2018	5:09:15	18555	0.1	5	9	15	0	0.059326172	3.5545898	0.17333984	-0.42675781	-0.82080078	0.44189453	0.026611328	0	0	0	0	0	0	0	0	0	0.94140625	0.05859375	0.042236328	0.018310547	0.018798828	0.004882813	0	44330	0	0	0
226	35513	35513	Category A	0.17993164	-0.43188477	-0.81591797	-0.18530273	0.068603516	0.45117188	0	0	1/7/2018	1	7	2018	5:09:15	18555	0.2	5	9	15	0	0.059326172	3.5545898	0.17358398	-0.42626953	-0.82080078	0.062744141	0.009521484	0	0	0	0	0	0	0	0	0	0.94116211	0.058837891	0.016601563	0.006103516	-0.005371094	0.004882813	0	44330	0	0	0
227	35514	35514	Category A	0.16796875	-0.43188477	-0.82788086	-0.18164063	0.068603516	0.453125	0	0	1/7/2018	1	7	2018	5:09:15	18555	0.3	5	9	15	0	0.059326172	3.5545898	0.17333984	-0.42602539	-0.82080078	0.038574219	0.010498047	0	0	0	0	0	0	0	0	0	0.94091797	0.059082031	0.018310547	-0.005371094	-0.005615234	-0.006835938	0	44330	0	0	0
228	35515	35515	Category A	0.15576172	-0.44384766	-0.82788086	-0.18383789	0.064453125	0.4440918	0	0	1/7/2018	1	7	2018	5:09:15	18555	0.4	5	9	15	0	0.059326172	3.5545898	0.1730957	-0.42529297	-0.82080078	0.11425781	0.026367188	0	0	0	0	0	0	0	0	0	0.94042969	0.059570313	0.04296875	-0.017333984	-0.018310547	-0.006835938	0	44330	0	0	0
229	35516	35516	Category A	0.17993164	-0.44384766	-0.80395508	-0.18603516	0.069580078	0.45117188	0	0	1/7/2018	1	7	2018	5:09:15	18555	0.5	5	9	15	0	0.059326172	3.5545898	0.1730957	-0.42480469	-0.82128906	0.11962891	0.026367188	0	0	0	0	0	0	0	0	0	0.94067383	0.059326172	0.042724609	0.006591797	-0.018798828	0.017333984	0	44330	0	0	0
230	35517	35517	Category A	0.16796875	-0.41992188	-0.80395508	-0.18188477	0.068359375	0.45141602	0	0	1/7/2018	1	7	2018	5:09:15	18555	0.6	5	9	15	0	0.059326172	3.5545898	0.17358398	-0.42529297	-0.82128906	0.30444336	0.019042969	0	0	0	0	0	0	0	0	0	0.94091797	0.059082031	0.028320313	-0.005615234	0.005371094	0.017333984	0	44330	0	0	0
231	35518	35518	Category A	0.17993164	-0.41992188	-0.82788086	-0.17749023	0.065917969	0.44726563	0	0	1/7/2018	1	7	2018	5:09:15	18555	0.7	5	9	15	0	0.059326172	3.5545898	0.17407227	-0.42529297	-0.82128906	0.92919922	0.010253906	0	0	0	0	0	0	0	0	0	0.94116211	0.058837891	0.017822266	0.005615234	0.005371094	-0.006347656	0	44330	0	0	0
232	35519	35519	Category A	0.14379883	-0.43188477	-0.80395508	-0.18554688	0.069580078	0.44726563	0	0	1/7/2018	1	7	2018	5:09:15	18555	0.8	5	9	15	0	0.059326172	3.5545898	0.17431641	-0.42529297	-0.82128906	0.9609375	0.035644531	0	0	0	0	0	0	0	0	0	0.94116211	0.058837891	0.054199219	-0.030517578	-0.006347656	0.017333984	0	44330	0	0	0
233	35520	35520	Category A	0.15576172	-0.44384766	-0.82788086	-0.18188477	0.069335938	0.44897461	0	0	1/7/2018	1	7	2018	5:09:15	18555	0.9	5	9	15	0	0.059326172	3.5545898	0.17431641	-0.42529297	-0.82104492	1.192627	0.027099609	0	0	0	0	0	0	0	0	0	0.94091797	0.059082031	0.043945313	-0.018554688	-0.018310547	-0.006591797	0	44330	0	0	0
234	35521	35521	Category A	0.16796875	-0.43188477	-0.82788086	-0.18115234	0.067626953	0.44824219	0	0	1/7/2018	1	7	2018	5:09:16	18556	0	5	9	16	0	0.059326172	3.5545898	0.17480469	-0.42529297	-0.82128906	1.814209	0.011230469	0	0	0	0	0	0	0	0	0	0.94140625	0.05859375	0.01953125	-0.006835938	-0.006347656	-0.006347656	0	44330	0	0	0
235	35522	35522	Category A	0.17993164	-0.41992188	-0.82788086	-0.18725586	0.065917969	0.44897461	0	0	1/7/2018	1	7	2018	5:09:16	18556	0.1	5	9	16	0	0.059326172	3.5545898	0.17504883	-0.42626953	-0.82104492	2.6716309	0.010253906	0	0	0	0	0	0	0	0	0	0.94165039	0.058349609	0.017822266	0.004638672	0.006347656	-0.006591797	0	44330	0	0	0
236	35523	35523	Category A	0.14379883	-0.43188477	-0.83984375	-0.18359375	0.068603516	0.44628906	0	0	1/7/2018	1	7	2018	5:09:16	18556	0.2	5	9	16	0	0.059326172	3.5545898	0.17504883	-0.42602539	-0.82128906	2.5126953	0.036865234	0	0	0	0	0	0	0	0	0	0.94165039	0.058349609	0.055664063	-0.03125	-0.005615234	-0.018310547	0	44330	0	0	0
237	35524	35524	Category A	0.15576172	-0.41992188	-0.86376953	-0.18286133	0.067626953	0.45019531	0	0	1/7/2018	1	7	2018	5:09:16	18556	0.3	5	9	16	0	0.059326172	3.5545898	0.17529297	-0.42626953	-0.82104492	2.0603027	0.047363281	0	0	0	0	0	0	0	0	0	0.94165039	0.058349609	0.068603516	-0.01953125	0.006347656	-0.042480469	0	44330	0	0	0
238	35525	35525	Category A	0.17993164	-0.43188477	-0.82788086	-0.18481445	0.071044922	0.44726563	0	0	1/7/2018	1	7	2018	5:09:16	18556	0.4	5	9	16	0	0.059326172	3.5545898	0.17553711	-0.42602539	-0.82104492	2.1362305	0.009765625	0	0	0	0	0	0	0	0	0	0.94165039	0.058349609	0.016601563	0.004150391	-0.005615234	-0.006591797	0	44330	0	0	0
239	35526	35526	Category A	0.16796875	-0.43188477	-0.81591797	-0.18432617	0.068603516	0.45288086	0	0	1/7/2018	1	7	2018	5:09:16	18556	0.5	5	9	16	0	0.059326172	3.5545898	0.17578125	-0.42602539	-0.82080078	1.873291	0.010742188	0	0	0	0	0	0	0	0	0	0.94140625	0.05859375	0.018554688	-0.0078125	-0.005615234	0.004882813	0	44330	0	0	0
240	35527	35527	Category A	0.16796875	-0.43188477	-0.81591797	-0.18481445	0.066650391	0.44799805	0	0	1/7/2018	1	7	2018	5:09:16	18556	0.6	5	9	16	0	0.059326172	3.5545898	0.17602539	-0.42578125	-0.82080078	1.1818848	0.011230469	0	0	0	0	0	0	0	0	0	0.94140625	0.05859375	0.019042969	-0.008056641	-0.005859375	0.004882813	0	44330	0	0	0
241	35528	35528	Category A	0.19189453	-0.39599609	-0.81591797	-0.18579102	0.0703125	0.45019531	0	0	1/7/2018	1	7	2018	5:09:16	18556	0.7	5	9	16	0	0.059326172	3.5545898	0.17602539	-0.42553711	-0.8203125	0.094726563	0.033935547	0	0	0	0	0	0	0	0	0	0.94091797	0.059082031	0.049804688	0.015625	0.029541016	0.004394531	0	44330	0	0	0
242	35529	35529	Category A	0.16796875	-0.41992188	-0.80395508	-0.18359375	0.068603516	0.44628906	0	0	1/7/2018	1	7	2018	5:09:16	18556	0.8	5	9	16	0	0.059326172	3.5545898	0.17626953	-0.42578125	-0.82006836	0.40112305	0.019042969	0	0	0	0	0	0	0	0	0	0.94067383	0.059326172	0.030517578	-0.008300781	0.005859375	0.016113281	0	44330	0	0	0
243	35530	35530	Category A	0.17993164	-0.44384766	-0.82788086	-0.18212891	0.063232422	0.44604492	0	0	1/7/2018	1	7	2018	5:09:16	18556	0.9	5	9	16	0	0.059326172	3.5545898	0.17626953	-0.42553711	-0.8203125	0.78833008	0.019775391	0	0	0	0	0	0	0	0	0	0.94091797	0.059082031	0.028808594	0.003417969	-0.018066406	-0.007324219	0	44330	0	0	0
244	35531	35531	Category A	0.19189453	-0.39599609	-0.81591797	-0.18481445	0.066650391	0.44799805	0	0	1/7/2018	1	7	2018	5:09:17	18557	0	5	9	17	0	0.059326172	3.5545898	0.17602539	-0.42602539	-0.82080078	1.4863281	0.034179688	0	0	0	0	0	0	0	0	0	0.94140625	0.05859375	0.05078125	0.015625	0.030029297	0.004882813	0	44330	0	0	0
245	35532	35532	Category A	0.17993164	-0.44384766	-0.79199219	-0.18554688	0.066650391	0.44702148	0	0	1/7/2018	1	7	2018	5:09:17	18557	0.09	5	9	17	0	0.059326172	3.5545898	0.17626953	-0.42578125	-0.82080078	2.1064453	0.034179688	0	0	0	0	0	0	0	0	0	0.94140625	0.05859375	0.050537109	0.003417969	-0.017822266	0.028808594	0	44330	0	0	0
246	35533	35533	Category A	0.16796875	-0.41992188	-0.82788086	-0.18286133	0.064453125	0.45019531	0	0	1/7/2018	1	7	2018	5:09:17	18557	0.181	5	9	17	0	0.059326172	3.5545898	0.17626953	-0.42553711	-0.82128906	2.4147949	0.011962891	0	0	0	0	0	0	0	0	0	0.94165039	0.058349609	0.020507813	-0.008300781	0.005615234	-0.006347656	0	44330	0	0	0
247	35534	35534	Category A	0.17993164	-0.43188477	-0.82788086	-0.18652344	0.066894531	0.45019531	0	0	1/7/2018	1	7	2018	5:09:17	18557	0.272	5	9	17	0	0.059326172	3.5545898	0.17675781	-0.42529297	-0.82080078	2.2758789	0.009765625	0	0	0	0	0	0	0	0	0	0.94140625	0.05859375	0.016113281	0.002929688	-0.006347656	-0.006835938	0	44330	0	0	0
248	35535	35535	Category A	0.17993164	-0.43188477	-0.81591797	-0.18896484	0.067626953	0.44873047	0	0	1/7/2018	1	7	2018	5:09:17	18557	0.363	5	9	17	0	0.059326172	3.5545898	0.17700195	-0.42529297	-0.82080078	2.1975098	0.008544922	0	0	0	0	0	0	0	0	0	0.94116211	0.058837891	0.014160156	0.002685547	-0.006347656	0.004882813	0	44330	0	0	0
249	35536	35536	Category A	0.16796875	-0.45581055	-0.80395508	-0.18383789	0.067382813	0.44702148	0	0	1/7/2018	1	7	2018	5:09:17	18557	0.454	5	9	17	0	0.059326172	3.5545898	0.17749023	-0.42480469	-0.8203125	2.0969238	0.036132813	0	0	0	0	0	0	0	0	0	0.94067383	0.059326172	0.056640625	-0.009521484	-0.030761719	0.016357422	0	44330	0	0	0
250	35537	35537	Category A	0.19189453	-0.41992188	-0.82788086	-0.1809082	0.069335938	0.44604492	0	0	1/7/2018	1	7	2018	5:09:17	18557	0.545	5	9	17	0	0.059326172	3.5545898	0.17749023	-0.42480469	-0.82006836	1.5576172	0.016845703	0	0	0	0	0	0	0	0	0	0.94067383	0.059326172	0.026611328	0.014160156	0.004882813	-0.007568359	0	44330	0	0	0
251	35538	35538	Category A	0.19189453	-0.43188477	-0.81591797	-0.18432617	0.069335938	0.45019531	0	0	1/7/2018	1	7	2018	5:09:17	18557	0.636	5	9	17	0	0.059326172	3.5545898	0.17749023	-0.42456055	-0.8203125	0.46777344	0.016357422	0	0	0	0	0	0	0	0	0	0.94067383	0.059326172	0.025878906	0.014160156	-0.007080078	0.004394531	0	44330	0	0	0
252	35539	35539	Category A	0.16796875	-0.40795898	-0.82788086	-0.18554688	0.068603516	0.44702148	0	0	1/7/2018	1	7	2018	5:09:17	18557	0.727	5	9	17	0	0.059326172	3.5545898	0.17773438	-0.42431641	-0.8203125	0.46435547	0.020507813	0	0	0	0	0	0	0	0	0	0.94067383	0.059326172	0.033691406	-0.009765625	0.016357422	-0.007324219	0	44330	0	0	0
253	35540	35540	Category A	0.17993164	-0.41992188	-0.85180664	-0.18457031	0.067626953	0.44897461	0	0	1/7/2018	1	7	2018	5:09:17	18557	0.818	5	9	17	0	0.059326172	3.5545898	0.17773438	-0.42431641	-0.82055664	1.3461914	0.031494141	0	0	0	0	0	0	0	0	0	0.94067383	0.059326172	0.037597656	0.001953125	0.004394531	-0.031005859	0	44330	0	0	0
254	35541	35541	Category A	0.16796875	-0.39599609	-0.80395508	-0.19433594	0.065673828	0.4440918	0	0	1/7/2018	1	7	2018	5:09:17	18557	0.909	5	9	17	0	0.059326172	3.5545898	0.17773438	-0.42407227	-0.82080078	1.9794922	0.034179688	0	0	0	0	0	0	0	0	0	0.94091797	0.059082031	0.054931641	-0.009765625	0.028076172	0.016845703	0	44330	0	0	0
255	35542	35542	Category A	0.16796875	-0.39599609	-0.81591797	-0.19067383	0.063232422	0.45092773	0	0	1/7/2018	1	7	2018	5:09:18	18558	0	5	9	18	0	0.059326172	3.5545898	0.17797852	-0.42407227	-0.82055664	2.310791	0.030029297	0	0	0	0	0	0	0	0	0	0.94067383	0.059326172	0.04296875	-0.010009766	0.028076172	0.004638672	0	44330	0	0	0
256	35543	35543	Category A	0.19189453	-0.40795898	-0.82788086	-0.18920898	0.064941406	0.44506836	0	0	1/7/2018	1	7	2018	5:09:18	18558	0.111	5	9	18	0	0.059326172	3.5545898	0.17822266	-0.42382813	-0.8203125	2.5068359	0.022216797	0	0	0	0	0	0	0	0	0	0.94042969	0.059570313	0.036865234	0.013427734	0.015869141	-0.007324219	0	44330	0	0	0
257	35544	35544	Category A	0.16796875	-0.43188477	-0.82788086	-0.19165039	0.062255859	0.44580078	0	0	1/7/2018	1	7	2018	5:09:18	18558	0.222	5	9	18	0	0.059326172	3.5545898	0.17822266	-0.42358398	-0.81982422	2.2370605	0.015380859	0	0	0	0	0	0	0	0	0	0.93994141	0.060058594	0.026367188	-0.010253906	-0.008056641	-0.0078125	0	44330	0	0	0
258	35545	35545	Category A	0.16796875	-0.43188477	-0.80395508	-0.18554688	0.063476563	0.44897461	0	0	1/7/2018	1	7	2018	5:09:18	18558	0.333	5	9	18	0	0.059326172	3.5545898	0.17871094	-0.4230957	-0.81958008	1.9533691	0.020751953	0	0	0	0	0	0	0	0	0	0.93945313	0.060546875	0.034912109	-0.010742188	-0.008544922	0.015625	0	44330	0	0	0
259	35546	35546	Category A	0.17993164	-0.44384766	-0.81591797	-0.19067383	0.066894531	0.44604492	0	0	1/7/2018	1	7	2018	5:09:18	18558	0.444	5	9	18	0	0.059326172	3.5545898	0.17871094	-0.4230957	-0.8190918	1.6589355	0.020751953	0	0	0	0	0	0	0	0	0	0.93920898	0.060791016	0.024902344	0.000976563	-0.020507813	0.003173828	0	44330	0	0	0
260	35547	35547	Category A	0.16796875	-0.41992188	-0.80395508	-0.19335938	0.064453125	0.44482422	0	0	1/7/2018	1	7	2018	5:09:18	18558	0.555	5	9	18	0	0.059326172	3.5545898	0.17895508	-0.42260742	-0.81933594	1.0617676	0.019042969	0	0	0	0	0	0	0	0	0	0.93920898	0.060791016	0.029052734	-0.010986328	0.002685547	0.015380859	0	44330	0	0	0
261	35548	35548	Category A	0.19189453	-0.39599609	-0.82788086	-0.18969727	0.066162109	0.45019531	0	0	1/7/2018	1	7	2018	5:09:18	18558	0.666	5	9	18	0	0.058837891	3.491748	0.17895508	-0.42211914	-0.81958008	0.36914063	0.030273438	0	0	0	0	0	0	0	0	0	0.93920898	0.060791016	0.047119141	0.012695313	0.026123047	-0.008056641	0	44330	0	0	0
262	35549	35549	Category A	0.17993164	-0.44384766	-0.79199219	-0.18847656	0.059570313	0.44189453	0	0	1/7/2018	1	7	2018	5:09:18	18558	0.777	5	9	18	0	0.058837891	3.491748	0.17895508	-0.42211914	-0.81933594	0.31176758	0.034667969	0	0	0	0	0	0	0	0	0	0.93896484	0.061035156	0.049560547	0.000732422	-0.021484375	0.02734375	0	44330	0	0	0
263	35550	35550	Category A	0.17993164	-0.44384766	-0.82788086	-0.19335938	0.061523438	0.44677734	0	0	1/7/2018	1	7	2018	5:09:18	18558	0.888	5	9	18	0	0.058837891	3.491748	0.17675781	-0.42211914	-0.81933594	1.017334	0.023193359	0	0	0	0	0	0	0	0	0	0.93847656	0.061523438	0.032958984	0.002929688	-0.021484375	-0.008300781	0	44330	0	0	0
264	35551	35551	Category A	0.19189453	-0.44384766	-0.83984375	-0.18969727	0.066162109	0.45117188	0	0	1/7/2018	1	7	2018	5:09:19	18559	0	5	9	19	0	0.058837891	3.491748	0.17626953	-0.42236328	-0.81933594	1.2070313	0.033203125	0	0	0	0	0	0	0	0	0	0.9387207	0.061279297	0.057128906	0.015380859	-0.021240234	-0.020263672	0	44330	0	0	0
265	35552	35552	Category A	0.17993164	-0.43188477	-0.81591797	-0.19140625	0.061523438	0.44580078	0	0	1/7/2018	1	7	2018	5:09:19	18559	0.1	5	9	19	0	0.058837891	3.491748	0.17626953	-0.42285156	-0.82006836	1.034668	0.010498047	0	0	0	0	0	0	0	0	0	0.93945313	0.060546875	0.016845703	0.003417969	-0.008789063	0.004150391	0	44330	0	0	0
266	35553	35553	Category A	0.16796875	-0.39599609	-0.82788086	-0.18652344	0.064941406	0.44702148	0	0	1/7/2018	1	7	2018	5:09:19	18559	0.2	5	9	19	0	0.058837891	3.491748	0.17626953	-0.4230957	-0.8203125	0.27490234	0.029296875	0	0	0	0	0	0	0	0	0	0.93994141	0.060058594	0.042724609	-0.008300781	0.027099609	-0.007324219	0	44330	0	0	0
267	35554	35554	Category A	0.15576172	-0.39599609	-0.83984375	-0.18969727	0.068359375	0.44702148	0	0	1/7/2018	1	7	2018	5:09:19	18559	0.3	5	9	19	0	0.058837891	3.491748	0.17626953	-0.42285156	-0.82080078	0.39868164	0.038818359	0	0	0	0	0	0	0	0	0	0.93994141	0.060058594	0.06640625	-0.020507813	0.026855469	-0.018798828	0	44330	0	0	0
268	35555	35555	Category A	0.16796875	-0.40795898	-0.83984375	-0.18969727	0.070068359	0.44702148	0	0	1/7/2018	1	7	2018	5:09:19	18559	0.4	5	9	19	0	0.058837891	3.491748	0.17675781	-0.42236328	-0.82055664	0.39916992	0.025390625	0	0	0	0	0	0	0	0	0	0.93969727	0.060302734	0.042236328	-0.008789063	0.014404297	-0.019042969	0	44330	0	0	0
269	35556	35556	Category A	0.20385742	-0.44384766	-0.83984375	-0.18969727	0.062255859	0.44604492	0	0	1/7/2018	1	7	2018	5:09:19	18559	0.5	5	9	19	0	0.058837891	3.491748	0.17700195	-0.42211914	-0.82080078	0.28808594	0.0390625	0	0	0	0	0	0	0	0	0	0.93969727	0.060302734	0.067138672	0.026611328	-0.021484375	-0.018798828	0	44330	0	0	0
270	35557	35557	Category A	0.20385742	-0.43188477	-0.82788086	-0.19189453	0.065917969	0.44604492	0	0	1/7/2018	1	7	2018	5:09:19	18559	0.6	5	9	19	0	0.058837891	3.491748	0.17700195	-0.42163086	-0.82104492	0.020996094	0.029052734	0	0	0	0	0	0	0	0	0	0.93994141	0.060058594	0.043212891	0.026611328	-0.010009766	-0.006591797	0	44330	0	0	0
271	35558	35558	Category A	0.20385742	-0.43188477	-0.81591797	-0.18652344	0.064941406	0.44897461	0	0	1/7/2018	1	7	2018	5:09:19	18559	0.7	5	9	19	0	0.058837891	3.491748	0.17749023	-0.42163086	-0.8215332	0.63964844	0.028564453	0	0	0	0	0	0	0	0	0	0.94042969	0.059570313	0.041992188	0.026123047	-0.010009766	0.005615234	0	44330	0	0	0
272	35559	35559	Category A	0.20385742	-0.40795898	-0.80395508	-0.18652344	0.064208984	0.44799805	0	0	1/7/2018	1	7	2018	5:09:19	18559	0.8	5	9	19	0	0.058837891	3.491748	0.17749023	-0.42163086	-0.8215332	1.3063965	0.034423828	0	0	0	0	0	0	0	0	0	0.94042969	0.059570313	0.057617188	0.026123047	0.013671875	0.017578125	0	44330	0	0	0
273	35560	35560	Category A	0.19189453	-0.43188477	-0.83984375	-0.18554688	0.063476563	0.44702148	0	0	1/7/2018	1	7	2018	5:09:19	18559	0.9	5	9	19	0	0.058837891	3.491748	0.17773438	-0.42138672	-0.82177734	1.4128418	0.024902344	0	0	0	0	0	0	0	0	0	0.94042969	0.059570313	0.042236328	0.013916016	-0.010253906	-0.017822266	0	44330	0	0	0
274	35561	35561	Category A	0.19189453	-0.43188477	-0.82788086	-0.19067383	0.061523438	0.44677734	0	0	1/7/2018	1	7	2018	5:09:20	18560	0	5	9	20	0	0.058837891	3.491748	0.17822266	-0.42089844	-0.82202148	1.4243164	0.018310547	0	0	0	0	0	0	0	0	0	0.94067383	0.059326172	0.030029297	0.013427734	-0.010742188	-0.005615234	0	44330	0	0	0
275	35562	35562	Category A	0.19189453	-0.40795898	-0.82788086	-0.19335938	0.060546875	0.44775391	0	0	1/7/2018	1	7	2018	5:09:20	18560	0.1	5	9	20	0	0.058837891	3.491748	0.17797852	-0.42089844	-0.82226563	1.5048828	0.019775391	0	0	0	0	0	0	0	0	0	0.94067383	0.059326172	0.032470703	0.013671875	0.012939453	-0.005371094	0	44330	0	0	0
276	35563	35563	Category A	0.19189453	-0.43188477	-0.82788086	-0.19140625	0.063476563	0.44580078	0	0	1/7/2018	1	7	2018	5:09:20	18560	0.2	5	9	20	0	0.058837891	3.491748	0.17797852	-0.42138672	-0.82226563	1.6940918	0.018066406	0	0	0	0	0	0	0	0	0	0.94091797	0.059082031	0.029541016	0.013671875	-0.010253906	-0.005371094	0	44330	0	0	0
277	35564	35564	Category A	0.17993164	-0.39599609	-0.82788086	-0.18994141	0.062255859	0.44384766	0	0	1/7/2018	1	7	2018	5:09:20	18560	0.3	5	9	20	0	0.058837891	3.491748	0.1784668	-0.42089844	-0.82226563	1.795166	0.025634766	0	0	0	0	0	0	0	0	0	0.94091797	0.059082031	0.031982422	0.001220703	0.024902344	-0.005371094	0	44330	0	0	0
278	35565	35565	Category A	0.17993164	-0.40795898	-0.81591797	-0.19165039	0.061279297	0.44482422	0	0	1/7/2018	1	7	2018	5:09:20	18560	0.4	5	9	20	0	0.058837891	3.491748	0.17871094	-0.42138672	-0.82202148	1.6584473	0.014648438	0	0	0	0	0	0	0	0	0	0.94067383	0.059326172	0.020751953	0.000976563	0.013427734	0.006103516	0	44330	0	0	0
279	35566	35566	Category A	0.19189453	-0.41992188	-0.80395508	-0.18920898	0.066894531	0.44799805	0	0	1/7/2018	1	7	2018	5:09:20	18560	0.5	5	9	20	0	0.058837891	3.491748	0.17822266	-0.42114258	-0.82177734	1.4091797	0.022460938	0	0	0	0	0	0	0	0	0	0.94042969	0.059570313	0.032714844	0.013427734	0.001220703	0.017822266	0	44330	0	0	0
280	35567	35567	Category A	0.19189453	-0.41992188	-0.79199219	-0.18823242	0.058837891	0.4440918	0	0	1/7/2018	1	7	2018	5:09:20	18560	0.6	5	9	20	0	0.058837891	3.491748	0.1784668	-0.42089844	-0.82202148	0.60546875	0.032714844	0	0	0	0	0	0	0	0	0	0.94067383	0.059326172	0.044433594	0.013183594	0.000976563	0.030029297	0	44330	0	0	0
281	35568	35568	Category A	0.17993164	-0.41992188	-0.81591797	-0.19311523	0.065917969	0.44677734	0	0	1/7/2018	1	7	2018	5:09:20	18560	0.7	5	9	20	0	0.058837891	3.491748	0.17871094	-0.42089844	-0.82202148	0.36914063	0.006347656	0	0	0	0	0	0	0	0	0	0.94067383	0.059326172	0.008300781	0.000976563	0.000976563	0.006103516	0	44330	0	0	0
282	35569	35569	Category A	0.19189453	-0.41992188	-0.83984375	-0.18554688	0.064453125	0.44677734	0	0	1/7/2018	1	7	2018	5:09:20	18560	0.8	5	9	20	0	0.058837891	3.491748	0.17871094	-0.42138672	-0.82202148	1.2675781	0.021972656	0	0	0	0	0	0	0	0	0	0.94091797	0.059082031	0.032470703	0.012939453	0.001464844	-0.017578125	0	44330	0	0	0
283	35570	35570	Category A	0.17993164	-0.44384766	-0.86376953	-0.19067383	0.064941406	0.44677734	0	0	1/7/2018	1	7	2018	5:09:20	18560	0.9	5	9	20	0	0.058837891	3.491748	0.17871094	-0.42138672	-0.82202148	1.927002	0.047119141	0	0	0	0	0	0	0	0	0	0.94091797	0.059082031	0.064697266	0.000976563	-0.022216797	-0.041503906	0	44330	0	0	0
284	35571	35571	Category A	0.17993164	-0.40795898	-0.85180664	-0.18554688	0.064453125	0.44677734	0	0	1/7/2018	1	7	2018	5:09:21	18561	0	5	9	21	0	0.058837891	3.491748	0.1784668	-0.42138672	-0.82226563	2.1889648	0.032226563	0	0	0	0	0	0	0	0	0	0.94116211	0.058837891	0.043945313	0.001220703	0.013427734	-0.029296875	0	44330	0	0	0
285	35572	35572	Category A	0.16796875	-0.41992188	-0.85180664	-0.18457031	0.058105469	0.44604492	0	0	1/7/2018	1	7	2018	5:09:21	18561	0.1	5	9	21	0	0.058837891	3.491748	0.17822266	-0.42163086	-0.82275391	1.8569336	0.030761719	0	0	0	0	0	0	0	0	0	0.94165039	0.058349609	0.041259766	-0.010253906	0.001708984	-0.028808594	0	44330	0	0	0
286	35573	35573	Category A	0.17993164	-0.40795898	-0.79199219	-0.18920898	0.064941406	0.44677734	0	0	1/7/2018	1	7	2018	5:09:21	18561	0.2	5	9	21	0	0.058837891	3.491748	0.1784668	-0.42163086	-0.82324219	1.1479492	0.033935547	0	0	0	0	0	0	0	0	0	0.94189453	0.058105469	0.046142578	0.001220703	0.013671875	0.03125	0	44330	0	0	0
287	35574	35574	Category A	0.16796875	-0.40795898	-0.79199219	-0.18896484	0.061523438	0.44604492	0	0	1/7/2018	1	7	2018	5:09:21	18561	0.3	5	9	21	0	0.058837891	3.491748	0.1784668	-0.421875	-0.82324219	0.5065918	0.035644531	0	0	0	0	0	0	0	0	0	0.94213867	0.057861328	0.055664063	-0.010498047	0.013916016	0.03125	0	44330	0	0	0
288	35575	35575	Category A	0.19189453	-0.40795898	-0.80395508	-0.18823242	0.0625	0.44604492	0	0	1/7/2018	1	7	2018	5:09:21	18561	0.4	5	9	21	0	0.058837891	3.491748	0.17822266	-0.42163086	-0.82324219	0.1340332	0.027099609	0	0	0	0	0	0	0	0	0	0.94189453	0.058105469	0.046386719	0.013427734	0.013671875	0.019287109	0	44330	0	0	0
289	35576	35576	Category A	0.19189453	-0.43188477	-0.79199219	-0.18994141	0.066894531	0.44433594	0	0	1/7/2018	1	7	2018	5:09:21	18561	0.5	5	9	21	0	0.058837891	3.491748	0.17822266	-0.42138672	-0.82299805	0.091064453	0.035400391	0	0	0	0	0	0	0	0	0	0.94165039	0.058349609	0.054931641	0.013427734	-0.010253906	0.031005859	0	44330	0	0	0
290	35577	35577	Category A	0.17993164	-0.41992188	-0.81591797	-0.19091797	0.064208984	0.44604492	0	0	1/7/2018	1	7	2018	5:09:21	18561	0.6	5	9	21	0	0.058837891	3.491748	0.17822266	-0.42089844	-0.82324219	0.24291992	0.007324219	0	0	0	0	0	0	0	0	0	0.94165039	0.058349609	0.009765625	0.001464844	0.000976563	0.007324219	0	44330	0	0	0
291	35578	35578	Category A	0.17993164	-0.40795898	-0.82788086	-0.18823242	0.063232422	0.44897461	0	0	1/7/2018	1	7	2018	5:09:21	18561	0.7	5	9	21	0	0.058837891	3.491748	0.17822266	-0.42089844	-0.82299805	0.15600586	0.013916016	0	0	0	0	0	0	0	0	0	0.94140625	0.05859375	0.01953125	0.001464844	0.012939453	-0.004638672	0	44330	0	0	0
292	35579	35579	Category A	0.17993164	-0.40795898	-0.81591797	-0.18798828	0.064208984	0.44702148	0	0	1/7/2018	1	7	2018	5:09:21	18561	0.8	5	9	21	0	0.058837891	3.491748	0.17822266	-0.42089844	-0.82275391	0.22973633	0.014892578	0	0	0	0	0	0	0	0	0	0.94140625	0.05859375	0.021728516	0.001464844	0.012939453	0.006835938	0	44330	0	0	0
293	35580	35580	Category A	0.19189453	-0.40795898	-0.82788086	-0.18457031	0.066894531	0.44921875	0	0	1/7/2018	1	7	2018	5:09:21	18561	0.9	5	9	21	0	0.058837891	3.491748	0.17797852	-0.42089844	-0.82250977	0.63134766	0.01953125	0	0	0	0	0	0	0	0	0	0.94091797	0.059082031	0.031982422	0.013671875	0.012939453	-0.005126953	0	44330	0	0	0
294	35581	35581	Category A	0.17993164	-0.43188477	-0.80395508	-0.18432617	0.065917969	0.4453125	0	0	1/7/2018	1	7	2018	5:09:22	18562	0	5	9	22	0	0.058837891	3.491748	0.17773438	-0.42089844	-0.82202148	1.2897949	0.020996094	0	0	0	0	0	0	0	0	0	0.94042969	0.059570313	0.030761719	0.001953125	-0.010742188	0.018066406	0	44330	0	0	0
295	35582	35582	Category A	0.19189453	-0.44384766	-0.81591797	-0.18994141	0.061523438	0.44384766	0	0	1/7/2018	1	7	2018	5:09:22	18562	0.1	5	9	22	0	0.058837891	3.491748	0.17797852	-0.42114258	-0.82202148	1.8154297	0.027099609	0	0	0	0	0	0	0	0	0	0.94067383	0.059326172	0.042480469	0.013671875	-0.022460938	0.006103516	0	44330	0	0	0
296	35583	35583	Category A	0.19189453	-0.41992188	-0.79199219	-0.18994141	0.064941406	0.44897461	0	0	1/7/2018	1	7	2018	5:09:22	18562	0.2	5	9	22	0	0.058837891	3.491748	0.17822266	-0.42138672	-0.82226563	2.0964355	0.033203125	0	0	0	0	0	0	0	0	0	0.94091797	0.059082031	0.045166016	0.013427734	0.001464844	0.030273438	0	44330	0	0	0
297	35584	35584	Category A	0.17993164	-0.40795898	-0.80395508	-0.18920898	0.063964844	0.44702148	0	0	1/7/2018	1	7	2018	5:09:22	18562	0.3	5	9	22	0	0.058837891	3.491748	0.17822266	-0.42163086	-0.8215332	1.7629395	0.022460938	0	0	0	0	0	0	0	0	0	0.94067383	0.059326172	0.033203125	0.001464844	0.013671875	0.017578125	0	44330	0	0	0
298	35585	35585	Category A	0.17993164	-0.43188477	-0.79199219	-0.18457031	0.063476563	0.4440918	0	0	1/7/2018	1	7	2018	5:09:22	18562	0.4	5	9	22	0	0.058837891	3.491748	0.17822266	-0.42163086	-0.8215332	0.97631836	0.03125	0	0	0	0	0	0	0	0	0	0.94067383	0.059326172	0.041259766	0.001464844	-0.010009766	0.029541016	0	44330	0	0	0
299	35586	35586	Category A	0.17993164	-0.40795898	-0.82788086	-0.19140625	0.063476563	0.44580078	0	0	1/7/2018	1	7	2018	5:09:22	18562	0.5	5	9	22	0	0.059082031	3.4949707	0.1784668	-0.421875	-0.8215332	0.20605469	0.015380859	0	0	0	0	0	0	0	0	0	0.94067383	0.059326172	0.021484375	0.001220703	0.013916016	-0.006103516	0	44330	0	0	0
300	35587	35587	Category A	0.17993164	-0.41992188	-0.82788086	-0.18994141	0.062255859	0.44506836	0	0	1/7/2018	1	7	2018	5:09:22	18562	0.6	5	9	22	0	0.059082031	3.4949707	0.17822266	-0.42163086	-0.82177734	1.5229492	0.006347656	0	0	0	0	0	0	0	0	0	0.94067383	0.059326172	0.009277344	0.001464844	0.001708984	-0.005859375	0	44330	0	0	0
301	35588	35588	Category A	0.16796875	-0.40795898	-0.80395508	-0.18457031	0.064208984	0.44897461	0	0	1/7/2018	1	7	2018	5:09:22	18562	0.7	5	9	22	0	0.059082031	3.4949707	0.17871094	-0.421875	-0.82226563	3.0744629	0.025390625	0	0	0	0	0	0	0	0	0	0.94140625	0.05859375	0.04296875	-0.010742188	0.013916016	0.018310547	0	44330	0	0	0
302	35589	35589	Category A	0	-0.44384766	-0.80395508	-0.18994141	0.060791016	0.4440918	0	0	1/7/2018	1	7	2018	5:09:22	18562	0.8	5	9	22	0	0.059082031	3.4949707	0.17871094	-0.42211914	-0.82202148	3.6848145	0.1809082	0	0	0	0	0	0	0	0	0	0.94116211	0.058837891	0.21826172	-0.17871094	-0.021484375	0.018066406	0	44330	0	0	0
303	35590	35590	Category A	0.14379883	-0.41992188	-0.81591797	-0.18359375	0.067626953	0.44921875	0	0	1/7/2018	1	7	2018	5:09:22	18562	0.9	5	9	22	0	0.059082031	3.4949707	0.1784668	-0.421875	-0.82202148	3.7331543	0.03515625	0	0	0	0	0	0	0	0	0	0.94091797	0.059082031	0.04296875	-0.034667969	0.001953125	0.006103516	0	44330	0	0	0
304	35591	35591	Category A	0.16796875	-0.44384766	-0.85180664	-0.18823242	0.060546875	0.44580078	0	0	1/7/2018	1	7	2018	5:09:23	18563	0	5	9	23	0	0.059082031	3.4949707	0.1784668	-0.42163086	-0.8215332	3.7106934	0.038818359	0	0	0	0	0	0	0	0	0	0.94042969	0.059570313	0.062744141	-0.010498047	-0.021972656	-0.030029297	0	44330	0	0	0
305	35592	35592	Category A	0.19189453	-0.43188477	-0.83984375	-0.19165039	0.065185547	0.44873047	0	0	1/7/2018	1	7	2018	5:09:23	18563	0.1	5	9	23	0	0.059082031	3.4949707	0.17822266	-0.42114258	-0.82128906	3.9755859	0.025146484	0	0	0	0	0	0	0	0	0	0.93994141	0.060058594	0.042480469	0.013427734	-0.010498047	-0.018310547	0	44330	0	0	0
306	35593	35593	Category A	0.19189453	-0.40795898	-0.83984375	-0.18676758	0.0703125	0.44799805	0	0	1/7/2018	1	7	2018	5:09:23	18563	0.2	5	9	23	0	0.059082031	3.4949707	0.17822266	-0.42089844	-0.82128906	3.0627441	0.026367188	0	0	0	0	0	0	0	0	0	0.93994141	0.060058594	0.045166016	0.013427734	0.012939453	-0.018310547	0	44330	0	0	0
307	35594	35594	Category A	0.19189453	-0.39599609	-0.81591797	-0.19165039	0.062255859	0.44873047	0	0	1/7/2018	1	7	2018	5:09:23	18563	0.3	5	9	23	0	0.059082031	3.4949707	0.17822266	-0.42114258	-0.82128906	1.9074707	0.029052734	0	0	0	0	0	0	0	0	0	0.93994141	0.060058594	0.044189453	0.013427734	0.025146484	0.005371094	0	44330	0	0	0
308	35595	35595	Category A	0.19189453	-0.41992188	-0.83984375	-0.18286133	0.061523438	0.44799805	0	0	1/7/2018	1	7	2018	5:09:23	18563	0.4	5	9	23	0	0.059082031	3.4949707	0.17871094	-0.42163086	-0.82104492	1.4626465	0.022705078	0	0	0	0	0	0	0	0	0	0.94018555	0.059814453	0.033447266	0.012939453	0.001708984	-0.018554688	0	44330	0	0	0
309	35596	35596	Category A	0.17993164	-0.41992188	-0.82788086	-0.18920898	0.0703125	0.44604492	0	0	1/7/2018	1	7	2018	5:09:23	18563	0.5	5	9	23	0	0.059082031	3.4949707	0.17895508	-0.42163086	-0.82080078	1.1003418	0.007080078	0	0	0	0	0	0	0	0	0	0.93994141	0.060058594	0.009521484	0.000732422	0.001708984	-0.006835938	0	44330	0	0	0
310	35597	35597	Category A	0.19189453	-0.41992188	-0.85180664	-0.19165039	0.064208984	0.45092773	0	0	1/7/2018	1	7	2018	5:09:23	18563	0.6	5	9	23	0	0.059082031	3.4949707	0.17871094	-0.42138672	-0.8203125	0.31079102	0.033935547	0	0	0	0	0	0	0	0	0	0.93945313	0.060546875	0.045898438	0.012939453	0.001464844	-0.03125	0	44330	0	0	0
311	35598	35598	Category A	0.19189453	-0.40795898	-0.82788086	-0.18652344	0.065917969	0.44702148	0	0	1/7/2018	1	7	2018	5:09:23	18563	0.7	5	9	23	0	0.059082031	3.4949707	0.1784668	-0.42138672	-0.8203125	1.5571289	0.020263672	0	0	0	0	0	0	0	0	0	0.93920898	0.060791016	0.034179688	0.013183594	0.013427734	-0.007324219	0	44330	0	0	0
312	35599	35599	Category A	0.16796875	-0.40795898	-0.81591797	-0.19262695	0.064941406	0.44677734	0	0	1/7/2018	1	7	2018	5:09:23	18563	0.8	5	9	23	0	0.059082031	3.4949707	0.17822266	-0.42138672	-0.82055664	1.6442871	0.017578125	0	0	0	0	0	0	0	0	0	0.93945313	0.060546875	0.028320313	-0.010253906	0.013427734	0.004638672	0	44330	0	0	0
313	35600	35600	Category A	0.17993164	-0.40795898	-0.85180664	-0.19140625	0.066894531	0.44873047	0	0	1/7/2018	1	7	2018	5:09:23	18563	0.9	5	9	23	0	0.059082031	3.4949707	0.17773438	-0.42138672	-0.82080078	1.6647949	0.033691406	0	0	0	0	0	0	0	0	0	0.93969727	0.060302734	0.046386719	0.001953125	0.013427734	-0.030761719	0	44330	0	0	0
314	35601	35601	Category A	0.15576172	-0.44384766	-0.83984375	-0.19311523	0.065185547	0.44995117	0	0	1/7/2018	1	7	2018	5:09:24	18564	0	5	9	24	0	0.059082031	3.4949707	0.17773438	-0.42138672	-0.82055664	1.519043	0.036621094	0	0	0	0	0	0	0	0	0	0.93945313	0.060546875	0.063476563	-0.021972656	-0.022216797	-0.019042969	0	44330	0	0	0
315	35602	35602	Category A	0.17993164	-0.44384766	-0.82788086	-0.18920898	0.0703125	0.44702148	0	0	1/7/2018	1	7	2018	5:09:24	18564	0.1	5	9	24	0	0.059082031	3.4949707	0.17749023	-0.42163086	-0.82080078	1.2468262	0.023193359	0	0	0	0	0	0	0	0	0	0.93969727	0.060302734	0.03125	0.002197266	-0.021972656	-0.006835938	0	44330	0	0	0
316	35603	35603	Category A	0.17993164	-0.40795898	-0.83984375	-0.18994141	0.064941406	0.44604492	0	0	1/7/2018	1	7	2018	5:09:24	18564	0.2	5	9	24	0	0.059082031	3.4949707	0.17749023	-0.421875	-0.82080078	0.10839844	0.0234375	0	0	0	0	0	0	0	0	0	0.93994141	0.060058594	0.03515625	0.002197266	0.013916016	-0.018798828	0	44330	0	0	0
317	35604	35604	Category A	0.16796875	-0.44384766	-0.83984375	-0.18579102	0.064941406	0.44726563	0	0	1/7/2018	1	7	2018	5:09:24	18564	0.3	5	9	24	0	0.059082031	3.4949707	0.17724609	-0.42138672	-0.82080078	1.2519531	0.030517578	0	0	0	0	0	0	0	0	0	0.93945313	0.060546875	0.050537109	-0.009277344	-0.022216797	-0.018798828	0	44330	0	0	0
318	35605	35605	Category A	0.15576172	-0.41992188	-0.81591797	-0.18920898	0.067382813	0.44702148	0	0	1/7/2018	1	7	2018	5:09:24	18564	0.4	5	9	24	0	0.059082031	3.4949707	0.17749023	-0.42138672	-0.82080078	0.98999023	0.022216797	0	0	0	0	0	0	0	0	0	0.93969727	0.060302734	0.028320313	-0.021728516	0.001464844	0.004882813	0	44330	0	0	0
319	35606	35606	Category A	0.17993164	-0.41992188	-0.82788086	-0.19165039	0.063232422	0.44995117	0	0	1/7/2018	1	7	2018	5:09:24	18564	0.5	5	9	24	0	0.059082031	3.4949707	0.17749023	-0.42163086	-0.82055664	0.49755859	0.007568359	0	0	0	0	0	0	0	0	0	0.93945313	0.060546875	0.011230469	0.002197266	0.001708984	-0.007080078	0	44330	0	0	0
320	35607	35607	Category A	0.17993164	-0.43188477	-0.81591797	-0.18701172	0.0625	0.4440918	0	0	1/7/2018	1	7	2018	5:09:24	18564	0.6	5	9	24	0	0.059082031	3.4949707	0.17749023	-0.42138672	-0.82080078	0.11035156	0.01171875	0	0	0	0	0	0	0	0	0	0.93969727	0.060302734	0.017578125	0.002197266	-0.010253906	0.004882813	0	44330	0	0	0
321	35608	35608	Category A	0.19189453	-0.43188477	-0.81591797	-0.19067383	0.063232422	0.44775391	0	0	1/7/2018	1	7	2018	5:09:24	18564	0.7	5	9	24	0	0.059082031	3.4949707	0.17700195	-0.42163086	-0.82128906	0.53393555	0.018554688	0	0	0	0	0	0	0	0	0	0.93994141	0.060058594	0.030029297	0.014648438	-0.010009766	0.005371094	0	44330	0	0	0
322	35609	35609	Category A	0.17993164	-0.41992188	-0.81591797	-0.18481445	0.066650391	0.44799805	0	0	1/7/2018	1	7	2018	5:09:24	18564	0.8	5	9	24	0	0.059082031	3.4949707	0.17700195	-0.421875	-0.82104492	1.050293	0.006103516	0	0	0	0	0	0	0	0	0	0.93994141	0.060058594	0.010009766	0.002685547	0.001953125	0.005126953	0	44330	0	0	0
323	35610	35610	Category A	0.15576172	-0.43188477	-0.85180664	-0.18994141	0.064941406	0.44897461	0	0	1/7/2018	1	7	2018	5:09:24	18564	0.9	5	9	24	0	0.059082031	3.4949707	0.17675781	-0.42236328	-0.82055664	1.5322266	0.038574219	0	0	0	0	0	0	0	0	0	0.93969727	0.060302734	0.061523438	-0.020996094	-0.009277344	-0.031005859	0	44330	0	0	0
324	35611	35611	Category A	0.17993164	-0.43188477	-0.83984375	-0.18481445	0.064941406	0.44824219	0	0	1/7/2018	1	7	2018	5:09:25	18565	0	5	9	25	0	0.059082031	3.4949707	0.17675781	-0.42211914	-0.81958008	1.6254883	0.022460938	0	0	0	0	0	0	0	0	0	0.9387207	0.061279297	0.032714844	0.002929688	-0.009521484	-0.020019531	0	44330	0	0	0
325	35612	35612	Category A	0.19189453	-0.43188477	-0.82788086	-0.18969727	0.062255859	0.44677734	0	0	1/7/2018	1	7	2018	5:09:25	18565	0.1	5	9	25	0	0.059082031	3.4949707	0.17651367	-0.42211914	-0.81933594	1.378418	0.019775391	0	0	0	0	0	0	0	0	0	0.93847656	0.061523438	0.033203125	0.015136719	-0.009521484	-0.008300781	0	44330	0	0	0
326	35613	35613	Category A	0.16796875	-0.44384766	-0.82788086	-0.18994141	0.064208984	0.44799805	0	0	1/7/2018	1	7	2018	5:09:25	18565	0.2	5	9	25	0	0.059082031	3.4949707	0.17675781	-0.42260742	-0.81884766	1.1047363	0.024658203	0	0	0	0	0	0	0	0	0	0.93823242	0.061767578	0.038818359	-0.008789063	-0.020996094	-0.008789063	0	44330	0	0	0
327	35614	35614	Category A	0.16796875	-0.40795898	-0.82788086	-0.18994141	0.066894531	0.44897461	0	0	1/7/2018	1	7	2018	5:09:25	18565	0.3	5	9	25	0	0.059082031	3.4949707	0.17675781	-0.42260742	-0.81958008	1.1621094	0.019042969	0	0	0	0	0	0	0	0	0	0.93896484	0.061035156	0.031738281	-0.008789063	0.014648438	-0.008056641	0	44330	0	0	0
328	35615	35615	Category A	0.17993164	-0.40795898	-0.80395508	-0.18847656	0.059570313	0.44604492	0	0	1/7/2018	1	7	2018	5:09:25	18565	0.4	5	9	25	0	0.059082031	3.4949707	0.17700195	-0.42260742	-0.82006836	0.94775391	0.021972656	0	0	0	0	0	0	0	0	0	0.93945313	0.060546875	0.033447266	0.002685547	0.014648438	0.016113281	0	44330	0	0	0
329	35616	35616	Category A	0.16796875	-0.41992188	-0.81591797	-0.18969727	0.063232422	0.44702148	0	0	1/7/2018	1	7	2018	5:09:25	18565	0.5	5	9	25	0	0.059082031	3.4949707	0.17700195	-0.42285156	-0.82006836	0.7421875	0.010498047	0	0	0	0	0	0	0	0	0	0.93945313	0.060546875	0.016357422	-0.009033203	0.002929688	0.004150391	0	44330	0	0	0
330	35617	35617	Category A	0.17993164	-0.43188477	-0.81591797	-0.18798828	0.065917969	0.44799805	0	0	1/7/2018	1	7	2018	5:09:25	18565	0.6	5	9	25	0	0.059082031	3.4949707	0.17700195	-0.42285156	-0.8203125	0.28930664	0.010253906	0	0	0	0	0	0	0	0	0	0.93969727	0.060302734	0.016113281	0.002685547	-0.008789063	0.004394531	0	44330	0	0	0
331	35618	35618	Category A	0.19189453	-0.43188477	-0.80395508	-0.19067383	0.064941406	0.44677734	0	0	1/7/2018	1	7	2018	5:09:25	18565	0.7	5	9	25	0	0.059082031	3.4949707	0.17700195	-0.42260742	-0.8203125	0.22045898	0.023925781	0	0	0	0	0	0	0	0	0	0.93969727	0.060302734	0.040283203	0.014648438	-0.009033203	0.016357422	0	44330	0	0	0
332	35619	35619	Category A	0.15576172	-0.39599609	-0.80395508	-0.18652344	0.064697266	0.44628906	0	0	1/7/2018	1	7	2018	5:09:25	18565	0.8	5	9	25	0	0.059082031	3.4949707	0.17700195	-0.42260742	-0.82006836	0.37133789	0.037841797	0	0	0	0	0	0	0	0	0	0.93945313	0.060546875	0.064208984	-0.021240234	0.026611328	0.016113281	0	44330	0	0	0
333	35620	35620	Category A	0.16796875	-0.41992188	-0.80395508	-0.18701172	0.063476563	0.44873047	0	0	1/7/2018	1	7	2018	5:09:25	18565	0.9	5	9	25	0	0.059082031	3.4949707	0.17700195	-0.42260742	-0.81982422	0.15234375	0.018554688	0	0	0	0	0	0	0	0	0	0.93920898	0.060791016	0.027832031	-0.009033203	0.002685547	0.015869141	0	44330	0	0	0
334	35621	35621	Category A	0.17993164	-0.41992188	-0.81591797	-0.19067383	0.061523438	0.44677734	0	0	1/7/2018	1	7	2018	5:09:26	18566	0	5	9	26	0	0.059082031	3.4949707	0.17700195	-0.42285156	-0.81958008	0.36743164	0.005371094	0	0	0	0	0	0	0	0	0	0.93896484	0.061035156	0.009521484	0.002685547	0.002929688	0.003662109	0	44330	0	0	0
335	35622	35622	Category A	0.19189453	-0.40795898	-0.82788086	-0.18457031	0.061523438	0.44873047	0	0	1/7/2018	1	7	2018	5:09:26	18566	0.1	5	9	26	0	0.059082031	3.4949707	0.17700195	-0.42285156	-0.81982422	0.74194336	0.022216797	0	0	0	0	0	0	0	0	0	0.93945313	0.060546875	0.037353516	0.014648438	0.014892578	-0.0078125	0	44330	0	0	0
336	35623	35623	Category A	0.17993164	-0.43188477	-0.77978516	-0.18920898	0.064941406	0.44677734	0	0	1/7/2018	1	7	2018	5:09:26	18566	0.2	5	9	26	0	0.059082031	3.4949707	0.17675781	-0.42285156	-0.81982422	1.4074707	0.041259766	0	0	0	0	0	0	0	0	0	0.93920898	0.060791016	0.052001953	0.002929688	-0.008789063	0.040039063	0	44330	0	0	0
337	35624	35624	Category A	0.16796875	-0.44384766	-0.82788086	-0.18701172	0.067626953	0.45019531	0	0	1/7/2018	1	7	2018	5:09:26	18566	0.3	5	9	26	0	0.05859375	3.5175293	0.17651367	-0.42285156	-0.8203125	1.637207	0.023681641	0	0	0	0	0	0	0	0	0	0.93969727	0.060302734	0.036865234	-0.008544922	-0.020751953	-0.007324219	0	44330	0	0	0
338	35625	35625	Category A	0.19189453	-0.44384766	-0.80395508	-0.18823242	0.061767578	0.44775391	0	0	1/7/2018	1	7	2018	5:09:26	18566	0.4	5	9	26	0	0.05859375	3.5175293	0.17626953	-0.42333984	-0.8203125	1.3815918	0.030517578	0	0	0	0	0	0	0	0	0	0.93969727	0.060302734	0.052490234	0.015380859	-0.020263672	0.016357422	0	44330	0	0	0
339	35626	35626	Category A	0.16796875	-0.41992188	-0.82788086	-0.18481445	0.063232422	0.44506836	0	0	1/7/2018	1	7	2018	5:09:26	18566	0.5	5	9	26	0	0.05859375	3.5175293	0.17626953	-0.4230957	-0.82104492	1.3918457	0.011230469	0	0	0	0	0	0	0	0	0	0.94042969	0.059570313	0.018310547	-0.008300781	0.003173828	-0.006591797	0	44330	0	0	0
340	35627	35627	Category A	0.19189453	-0.44384766	-0.83984375	-0.18725586	0.063232422	0.4440918	0	0	1/7/2018	1	7	2018	5:09:26	18566	0.6	5	9	26	0	0.05859375	3.5175293	0.17626953	-0.42358398	-0.82080078	1.4284668	0.031494141	0	0	0	0	0	0	0	0	0	0.94042969	0.059570313	0.054443359	0.015380859	-0.020019531	-0.018798828	0	44330	0	0	0
341	35628	35628	Category A	0.19189453	-0.41992188	-0.80395508	-0.18896484	0.064208984	0.45019531	0	0	1/7/2018	1	7	2018	5:09:26	18566	0.7	5	9	26	0	0.05859375	3.5175293	0.17626953	-0.42358398	-0.82055664	1.3925781	0.022949219	0	0	0	0	0	0	0	0	0	0.94018555	0.059814453	0.035888672	0.015380859	0.003662109	0.016601563	0	44330	0	0	0
342	35629	35629	Category A	0.16796875	-0.41992188	-0.79199219	-0.18725586	0.065917969	0.44702148	0	0	1/7/2018	1	7	2018	5:09:26	18566	0.8	5	9	26	0	0.05859375	3.5175293	0.17626953	-0.42382813	-0.82080078	1.0249023	0.030273438	0	0	0	0	0	0	0	0	0	0.94042969	0.059570313	0.041259766	-0.008300781	0.00390625	0.028808594	0	44330	0	0	0
343	35630	35630	Category A	0.17993164	-0.41992188	-0.79199219	-0.1887207	0.063476563	0.44995117	0	0	1/7/2018	1	7	2018	5:09:26	18566	0.9	5	9	26	0	0.05859375	3.5175293	0.17822266	-0.42333984	-0.8203125	0.53710938	0.028808594	0	0	0	0	0	0	0	0	0	0.94042969	0.059570313	0.033447266	0.001464844	0.003417969	0.028320313	0	44330	0	0	0
344	35631	35631	Category A	0.17993164	-0.40795898	-0.81591797	-0.19238281	0.066894531	0.44995117	0	0	1/7/2018	1	7	2018	5:09:27	18567	0	5	9	27	0	0.05859375	3.5175293	0.17895508	-0.42333984	-0.81982422	0.063476563	0.015869141	0	0	0	0	0	0	0	0	0	0.93994141	0.060058594	0.020263672	0.000732422	0.015380859	0.00390625	0	44330	0	0	0
345	35632	35632	Category A	0.16796875	-0.41992188	-0.82788086	-0.18383789	0.065917969	0.44506836	0	0	1/7/2018	1	7	2018	5:09:27	18567	0.1	5	9	27	0	0.05859375	3.5175293	0.17895508	-0.42333984	-0.8190918	0.33081055	0.014404297	0	0	0	0	0	0	0	0	0	0.93920898	0.060791016	0.0234375	-0.010986328	0.003417969	-0.008544922	0	44330	0	0	0
346	35633	35633	Category A	0.16796875	-0.40795898	-0.81591797	-0.18457031	0.063476563	0.44604492	0	0	1/7/2018	1	7	2018	5:09:27	18567	0.2	5	9	27	0	0.05859375	3.5175293	0.17895508	-0.42333984	-0.81835938	0.7043457	0.019042969	0	0	0	0	0	0	0	0	0	0.9387207	0.061279297	0.029052734	-0.010986328	0.015380859	0.002441406	0	44330	0	0	0
347	35634	35634	Category A	0.19189453	-0.43188477	-0.82788086	-0.18823242	0.064697266	0.44897461	0	0	1/7/2018	1	7	2018	5:09:27	18567	0.3	5	9	27	0	0.05859375	3.5175293	0.17871094	-0.42358398	-0.81835938	1.1799316	0.017822266	0	0	0	0	0	0	0	0	0	0.9387207	0.061279297	0.030517578	0.012939453	-0.008056641	-0.009277344	0	44330	0	0	0
348	35635	35635	Category A	0.19189453	-0.40795898	-0.82788086	-0.18920898	0.065917969	0.44702148	0	0	1/7/2018	1	7	2018	5:09:27	18567	0.4	5	9	27	0	0.05859375	3.5175293	0.17871094	-0.42407227	-0.81860352	1.027832	0.022705078	0	0	0	0	0	0	0	0	0	0.93920898	0.060791016	0.038330078	0.012939453	0.016113281	-0.009033203	0	44330	0	0	0
349	35636	35636	Category A	0.17993164	-0.43188477	-0.80395508	-0.18896484	0.061767578	0.44995117	0	0	1/7/2018	1	7	2018	5:09:27	18567	0.5	5	9	27	0	0.05859375	3.5175293	0.17871094	-0.42407227	-0.81835938	0.98999023	0.016601563	0	0	0	0	0	0	0	0	0	0.93896484	0.061035156	0.0234375	0.000976563	-0.007568359	0.014404297	0	44330	0	0	0
350	35637	35637	Category A	0.19189453	-0.41992188	-0.81591797	-0.19433594	0.060791016	0.44262695	0	0	1/7/2018	1	7	2018	5:09:27	18567	0.6	5	9	27	0	0.05859375	3.5175293	0.17871094	-0.42407227	-0.81811523	0.82373047	0.013671875	0	0	0	0	0	0	0	0	0	0.9387207	0.061279297	0.019287109	0.012939453	0.004150391	0.002197266	0	44330	0	0	0
351	35638	35638	Category A	0.17993164	-0.43188477	-0.83984375	-0.18457031	0.070556641	0.44799805	0	0	1/7/2018	1	7	2018	5:09:27	18567	0.7	5	9	27	0	0.05859375	3.5175293	0.17871094	-0.42382813	-0.81738281	0.7355957	0.0234375	0	0	0	0	0	0	0	0	0	0.93798828	0.062011719	0.03125	0.000976563	-0.0078125	-0.022216797	0	44330	0	0	0
352	35639	35639	Category A	0.16796875	-0.41992188	-0.82788086	-0.18823242	0.061767578	0.44873047	0	0	1/7/2018	1	7	2018	5:09:27	18567	0.8	5	9	27	0	0.05859375	3.5175293	0.17871094	-0.42431641	-0.81713867	0.50415039	0.015625	0	0	0	0	0	0	0	0	0	0.93798828	0.062011719	0.025634766	-0.010742188	0.004394531	-0.010498047	0	44330	0	0	0
353	35640	35640	Category A	0.19189453	-0.41992188	-0.81591797	-0.18554688	0.069335938	0.45019531	0	0	1/7/2018	1	7	2018	5:09:27	18567	0.9	5	9	27	0	0.05859375	3.5175293	0.17895508	-0.42480469	-0.81689453	0.24902344	0.013671875	0	0	0	0	0	0	0	0	0	0.93798828	0.062011719	0.018798828	0.012695313	0.004882813	0.000976563	0	44330	0	0	0
354	35641	35641	Category A	0.17993164	-0.45581055	-0.83984375	-0.18530273	0.066650391	0.45117188	0	0	1/7/2018	1	7	2018	5:09:28	18568	0	5	9	28	0	0.05859375	3.5175293	0.17919922	-0.42480469	-0.81665039	0.31591797	0.038330078	0	0	0	0	0	0	0	0	0	0.93774414	0.062255859	0.054443359	0.000488281	-0.030761719	-0.022949219	0	44330	0	0	0
355	35642	35642	Category A	0.17993164	-0.43188477	-0.83984375	-0.18554688	0.068603516	0.44702148	0	0	1/7/2018	1	7	2018	5:09:28	18568	0.1	5	9	28	0	0.05859375	3.5175293	0.1796875	-0.42504883	-0.81665039	0.24291992	0.023925781	0	0	0	0	0	0	0	0	0	0.93798828	0.062011719	0.030029297	0	-0.006591797	-0.022949219	0	44330	0	0	0
356	35643	35643	Category A	0.17993164	-0.39599609	-0.81591797	-0.19335938	0.064941406	0.45092773	0	0	1/7/2018	1	7	2018	5:09:28	18568	0.2	5	9	28	0	0.05859375	3.5175293	0.1796875	-0.42504883	-0.81665039	0.079345703	0.029052734	0	0	0	0	0	0	0	0	0	0.93823242	0.061767578	0.030029297	0	0.029052734	0.000732422	0	44330	0	0	0
357	35644	35644	Category A	0.19189453	-0.39599609	-0.83984375	-0.18481445	0.063232422	0.44506836	0	0	1/7/2018	1	7	2018	5:09:28	18568	0.3	5	9	28	0	0.05859375	3.5175293	0.17993164	-0.42529297	-0.81640625	0.32202148	0.0390625	0	0	0	0	0	0	0	0	0	0.93798828	0.062011719	0.064453125	0.01171875	0.029296875	-0.023193359	0	44330	0	0	0
358	35645	35645	Category A	0.17993164	-0.41992188	-0.79199219	-0.18798828	0.064208984	0.44506836	0	0	1/7/2018	1	7	2018	5:09:28	18568	0.4	5	9	28	0	0.05859375	3.5175293	0.18017578	-0.42480469	-0.81616211	0.059326172	0.024658203	0	0	0	0	0	0	0	0	0	0.9375	0.0625	0.029541016	-0.000244141	0.004882813	0.024169922	0	44330	0	0	0
359	35646	35646	Category A	0.19189453	-0.40795898	-0.82788086	-0.18920898	0.063964844	0.44897461	0	0	1/7/2018	1	7	2018	5:09:28	18568	0.5	5	9	28	0	0.05859375	3.5175293	0.18041992	-0.42504883	-0.81591797	0.13793945	0.023681641	0	0	0	0	0	0	0	0	0	0.9375	0.0625	0.040283203	0.011230469	0.017089844	-0.01171875	0	44330	0	0	0
360	35647	35647	Category A	0.16796875	-0.44384766	-0.81591797	-0.18554688	0.064941406	0.45117188	0	0	1/7/2018	1	7	2018	5:09:28	18568	0.6	5	9	28	0	0.05859375	3.5175293	0.18041992	-0.42529297	-0.81567383	0.085205078	0.022216797	0	0	0	0	0	0	0	0	0	0.9375	0.0625	0.030761719	-0.012451172	-0.018310547	0	0	44330	0	0	0
361	35648	35648	Category A	0.16796875	-0.43188477	-0.80395508	-0.1887207	0.0625	0.44775391	0	0	1/7/2018	1	7	2018	5:09:28	18568	0.7	5	9	28	0	0.05859375	3.5175293	0.18017578	-0.42529297	-0.81567383	0.55834961	0.018066406	0	0	0	0	0	0	0	0	0	0.9375	0.0625	0.030517578	-0.012207031	-0.006347656	0.01171875	0	44330	0	0	0
362	35649	35649	Category A	0.16796875	-0.45581055	-0.80395508	-0.18432617	0.068603516	0.44799805	0	0	1/7/2018	1	7	2018	5:09:28	18568	0.8	5	9	28	0	0.05859375	3.5175293	0.18017578	-0.42529297	-0.81567383	0.60522461	0.034667969	0	0	0	0	0	0	0	0	0	0.9375	0.0625	0.054443359	-0.012207031	-0.030273438	0.01171875	0	44330	0	0	0
363	35650	35650	Category A	0.17993164	-0.41992188	-0.79199219	-0.18554688	0.059570313	0.44604492	0	0	1/7/2018	1	7	2018	5:09:28	18568	0.9	5	9	28	0	0.05859375	3.5175293	0.18041992	-0.42529297	-0.81494141	0.67773438	0.023681641	0	0	0	0	0	0	0	0	0	0.93701172	0.062988281	0.029052734	-0.000488281	0.005371094	0.022949219	0	44330	0	0	0
364	35651	35651	Category A	0.16796875	-0.41992188	-0.81591797	-0.18286133	0.064941406	0.44433594	0	0	1/7/2018	1	7	2018	5:09:29	18569	0	5	9	29	0	0.05859375	3.5175293	0.1809082	-0.42529297	-0.81469727	1.1704102	0.014160156	0	0	0	0	0	0	0	0	0	0.93652344	0.063476563	0.01953125	-0.012939453	0.005371094	-0.000976563	0	44330	0	0	0
365	35652	35652	Category A	0.17993164	-0.44384766	-0.81591797	-0.18554688	0.063476563	0.44702148	0	0	1/7/2018	1	7	2018	5:09:29	18569	0.1	5	9	29	0	0.05859375	3.5175293	0.1809082	-0.42529297	-0.81420898	1.4208984	0.018554688	0	0	0	0	0	0	0	0	0	0.9362793	0.063720703	0.020996094	-0.000976563	-0.018310547	-0.001464844	0	44330	0	0	0
366	35653	35653	Category A	0.19189453	-0.41992188	-0.85180664	-0.18823242	0.059814453	0.44677734	0	0	1/7/2018	1	7	2018	5:09:29	18569	0.2	5	9	29	0	0.05859375	3.5175293	0.1809082	-0.42529297	-0.81396484	1.2558594	0.039550781	0	0	0	0	0	0	0	0	0	0.93603516	0.063964844	0.053710938	0.010742188	0.005371094	-0.037597656	0	44330	0	0	0
367	35654	35654	Category A	0.19189453	-0.40795898	-0.82788086	-0.18383789	0.064453125	0.44873047	0	0	1/7/2018	1	7	2018	5:09:29	18569	0.3	5	9	29	0	0.05859375	3.5175293	0.18115234	-0.42456055	-0.81396484	1.0344238	0.023925781	0	0	0	0	0	0	0	0	0	0.93579102	0.064208984	0.041015625	0.010498047	0.016601563	-0.013671875	0	44330	0	0	0
368	35655	35655	Category A	0.19189453	-0.41992188	-0.80395508	-0.18725586	0.061523438	0.44799805	0	0	1/7/2018	1	7	2018	5:09:29	18569	0.4	5	9	29	0	0.05859375	3.5175293	0.18139648	-0.42480469	-0.8137207	1.0510254	0.015136719	0	0	0	0	0	0	0	0	0	0.93579102	0.064208984	0.025390625	0.010253906	0.004882813	0.009765625	0	44330	0	0	0
369	35656	35656	Category A	0.17993164	-0.43188477	-0.81591797	-0.18383789	0.064453125	0.44702148	0	0	1/7/2018	1	7	2018	5:09:29	18569	0.5	5	9	29	0	0.05859375	3.5175293	0.18139648	-0.42480469	-0.81347656	0.765625	0.007324219	0	0	0	0	0	0	0	0	0	0.93554688	0.064453125	0.010498047	-0.001464844	-0.006835938	-0.002197266	0	44330	0	0	0
370	35657	35657	Category A	0.17993164	-0.40795898	-0.81591797	-0.18652344	0.064941406	0.44506836	0	0	1/7/2018	1	7	2018	5:09:29	18569	0.6	5	9	29	0	0.05859375	3.5175293	0.18164063	-0.42480469	-0.8137207	0.28100586	0.017089844	0	0	0	0	0	0	0	0	0	0.93579102	0.064208984	0.020751953	-0.001708984	0.016845703	-0.001953125	0	44330	0	0	0
371	35658	35658	Category A	0.17993164	-0.40795898	-0.81591797	-0.19067383	0.066894531	0.44995117	0	0	1/7/2018	1	7	2018	5:09:29	18569	0.7	5	9	29	0	0.05859375	3.5175293	0.18164063	-0.42480469	-0.8137207	0.058837891	0.017089844	0	0	0	0	0	0	0	0	0	0.93579102	0.064208984	0.020507813	-0.001708984	0.016845703	-0.001953125	0	44330	0	0	0
372	35659	35659	Category A	0.17993164	-0.40795898	-0.79199219	-0.18457031	0.068359375	0.44433594	0	0	1/7/2018	1	7	2018	5:09:29	18569	0.8	5	9	29	0	0.05859375	3.5175293	0.18164063	-0.42456055	-0.8137207	0.19018555	0.02734375	0	0	0	0	0	0	0	0	0	0.93554688	0.064453125	0.040283203	-0.001708984	0.016601563	0.021728516	0	44330	0	0	0
373	35660	35660	Category A	0.19189453	-0.41992188	-0.80395508	-0.18969727	0.061767578	0.44775391	0	0	1/7/2018	1	7	2018	5:09:29	18569	0.9	5	9	29	0	0.05859375	3.5175293	0.18164063	-0.42529297	-0.81396484	0.38574219	0.015136719	0	0	0	0	0	0	0	0	0	0.9362793	0.063720703	0.025390625	0.010009766	0.005371094	0.010009766	0	44330	0	0	0
374	35661	35661	Category A	0.19189453	-0.43188477	-0.82788086	-0.18994141	0.067626953	0.44604492	0	0	1/7/2018	1	7	2018	5:09:30	18570	0	5	9	30	0	0.05859375	3.5175293	0.18188477	-0.42529297	-0.81420898	0.77880859	0.017822266	0	0	0	0	0	0	0	0	0	0.93652344	0.063476563	0.029785156	0.009765625	-0.006347656	-0.013427734	0	44330	0	0	0
375	35662	35662	Category A	0.16796875	-0.44384766	-0.81591797	-0.18554688	0.071044922	0.44897461	0	0	1/7/2018	1	7	2018	5:09:30	18570	0.1	5	9	30	0	0.05859375	3.4933594	0.18188477	-0.42529297	-0.81420898	0.9152832	0.023193359	0	0	0	0	0	0	0	0	0	0.93652344	0.063476563	0.033935547	-0.013916016	-0.018310547	-0.001464844	0	44330	0	0	0
376	35663	35663	Category A	0.16796875	-0.41992188	-0.83984375	-0.18798828	0.062744141	0.44873047	0	0	1/7/2018	1	7	2018	5:09:30	18570	0.2	5	9	30	0	0.05859375	3.4933594	0.18188477	-0.42553711	-0.81420898	1.1022949	0.029541016	0	0	0	0	0	0	0	0	0	0.93652344	0.063476563	0.045166016	-0.013916016	0.005615234	-0.025390625	0	44330	0	0	0
377	35664	35664	Category A	0.15576172	-0.44384766	-0.79199219	-0.18457031	0.067626953	0.44824219	0	0	1/7/2018	1	7	2018	5:09:30	18570	0.3	5	9	30	0	0.05859375	3.4933594	0.18188477	-0.42529297	-0.81445313	1.3740234	0.0390625	0	0	0	0	0	0	0	0	0	0.93652344	0.063476563	0.067138672	-0.026123047	-0.018310547	0.022460938	0	44330	0	0	0
378	35665	35665	Category A	0.19189453	-0.41992188	-0.85180664	-0.18701172	0.0703125	0.44628906	0	0	1/7/2018	1	7	2018	5:09:30	18570	0.4	5	9	30	0	0.05859375	3.4933594	0.18212891	-0.42480469	-0.81469727	1.4736328	0.038574219	0	0	0	0	0	0	0	0	0	0.93652344	0.063476563	0.051513672	0.009521484	0.004882813	-0.036865234	0	44330	0	0	0
379	35666	35666	Category A	0.16796875	-0.44384766	-0.81591797	-0.18554688	0.064453125	0.44677734	0	0	1/7/2018	1	7	2018	5:09:30	18570	0.5	5	9	30	0	0.05859375	3.4933594	0.18212891	-0.42456055	-0.81469727	1.1982422	0.023925781	0	0	0	0	0	0	0	0	0	0.93652344	0.063476563	0.034667969	-0.014160156	-0.019042969	-0.000976563	0	44330	0	0	0
380	35667	35667	Category A	0.17993164	-0.41992188	-0.80395508	-0.18554688	0.066650391	0.44702148	0	0	1/7/2018	1	7	2018	5:09:30	18570	0.6	5	9	30	0	0.05859375	3.4933594	0.18237305	-0.42480469	-0.81420898	0.83398438	0.011474609	0	0	0	0	0	0	0	0	0	0.9362793	0.063720703	0.017578125	-0.002441406	0.004882813	0.010253906	0	44330	0	0	0
381	35668	35668	Category A	0.17993164	-0.43188477	-0.81591797	-0.19189453	0.065917969	0.44604492	0	0	1/7/2018	1	7	2018	5:09:30	18570	0.7	5	9	30	0	0.05859375	3.4933594	0.18212891	-0.42431641	-0.81420898	0.52319336	0.0078125	0	0	0	0	0	0	0	0	0	0.9362793	0.063720703	0.010986328	-0.002197266	-0.007324219	-0.001464844	0	44330	0	0	0
382	35669	35669	Category A	0.15576172	-0.40795898	-0.77978516	-0.18994141	0.064941406	0.44604492	0	0	1/7/2018	1	7	2018	5:09:30	18570	0.8	5	9	30	0	0.05859375	3.4933594	0.18212891	-0.42431641	-0.81445313	0.16113281	0.046630859	0	0	0	0	0	0	0	0	0	0.9362793	0.063720703	0.077636719	-0.026367188	0.016357422	0.034667969	0	44330	0	0	0
383	35670	35670	Category A	0.19189453	-0.41992188	-0.76782227	-0.18652344	0.063232422	0.44702148	0	0	1/7/2018	1	7	2018	5:09:30	18570	0.9	5	9	30	0	0.05859375	3.4933594	0.18212891	-0.42407227	-0.81469727	0.91503906	0.047851563	0	0	0	0	0	0	0	0	0	0.9362793	0.063720703	0.060791016	0.009521484	0.004150391	0.046875	0	44330	0	0	0
384	35671	35671	Category A	0.17993164	-0.44384766	-0.79199219	-0.18725586	0.063232422	0.44799805	0	0	1/7/2018	1	7	2018	5:09:31	18571	0	5	9	31	0	0.05859375	3.4933594	0.18212891	-0.42407227	-0.81494141	1.2883301	0.030273438	0	0	0	0	0	0	0	0	0	0.93676758	0.063232422	0.044921875	-0.002197266	-0.01953125	0.022949219	0	44330	0	0	0
385	35672	35672	Category A	0.19189453	-0.41992188	-0.79199219	-0.18359375	0.060791016	0.44580078	0	0	1/7/2018	1	7	2018	5:09:31	18571	0.1	5	9	31	0	0.05859375	3.4933594	0.18212891	-0.42407227	-0.81494141	1.2385254	0.025146484	0	0	0	0	0	0	0	0	0	0.93652344	0.063476563	0.036865234	0.009521484	0.004150391	0.022949219	0	44330	0	0	0
386	35673	35673	Category A	0.16796875	-0.43188477	-0.82788086	-0.18554688	0.063476563	0.44702148	0	0	1/7/2018	1	7	2018	5:09:31	18571	0.2	5	9	31	0	0.05859375	3.4933594	0.18237305	-0.42431641	-0.81469727	1.4841309	0.020751953	0	0	0	0	0	0	0	0	0	0.93652344	0.063476563	0.034912109	-0.014404297	-0.007324219	-0.012939453	0	44330	0	0	0
387	35674	35674	Category A	0.17993164	-0.43188477	-0.83984375	-0.18310547	0.064208984	0.4440918	0	0	1/7/2018	1	7	2018	5:09:31	18571	0.3	5	9	31	0	0.05859375	3.4933594	0.18261719	-0.42456055	-0.81469727	1.8847656	0.026123047	0	0	0	0	0	0	0	0	0	0.93676758	0.063232422	0.034912109	-0.002685547	-0.007080078	-0.024902344	0	44330	0	0	0
388	35675	35675	Category A	0.19189453	-0.41992188	-0.82788086	-0.18310547	0.066650391	0.4453125	0	0	1/7/2018	1	7	2018	5:09:31	18571	0.4	5	9	31	0	0.05859375	3.4933594	0.18261719	-0.42407227	-0.81494141	1.8842773	0.016357422	0	0	0	0	0	0	0	0	0	0.93676758	0.063232422	0.026367188	0.009277344	0.004150391	-0.012695313	0	44330	0	0	0
389	35676	35676	Category A	0.19189453	-0.41992188	-0.79199219	-0.18652344	0.059814453	0.44604492	0	0	1/7/2018	1	7	2018	5:09:31	18571	0.5	5	9	31	0	0.05859375	3.4933594	0.18261719	-0.42431641	-0.81494141	1.6606445	0.025146484	0	0	0	0	0	0	0	0	0	0.93676758	0.063232422	0.036865234	0.009277344	0.004394531	0.022949219	0	44330	0	0	0
390	35677	35677	Category A	0.19189453	-0.40795898	-0.80395508	-0.18725586	0.068359375	0.44506836	0	0	1/7/2018	1	7	2018	5:09:31	18571	0.6	5	9	31	0	0.05859375	3.4933594	0.18237305	-0.42431641	-0.81518555	1.7626953	0.021972656	0	0	0	0	0	0	0	0	0	0.93701172	0.062988281	0.037353516	0.009277344	0.016357422	0.011230469	0	44330	0	0	0
391	35678	35678	Category A	0.17993164	-0.44384766	-0.80395508	-0.19067383	0.061523438	0.44677734	0	0	1/7/2018	1	7	2018	5:09:31	18571	0.7	5	9	31	0	0.05859375	3.4933594	0.18212891	-0.42431641	-0.81494141	1.862793	0.022216797	0	0	0	0	0	0	0	0	0	0.93676758	0.063232422	0.032714844	-0.002197266	-0.019287109	0.010986328	0	44330	0	0	0
392	35679	35679	Category A	0.19189453	-0.44384766	-0.79199219	-0.18554688	0.065673828	0.44897461	0	0	1/7/2018	1	7	2018	5:09:31	18571	0.8	5	9	31	0	0.05859375	3.4933594	0.18237305	-0.42431641	-0.81469727	1.4543457	0.03125	0	0	0	0	0	0	0	0	0	0.93652344	0.063476563	0.051269531	0.009277344	-0.019287109	0.022705078	0	44330	0	0	0
393	35680	35680	Category A	0.20385742	-0.41992188	-0.82788086	-0.18579102	0.0703125	0.44433594	0	0	1/7/2018	1	7	2018	5:09:31	18571	0.9	5	9	31	0	0.05859375	3.4933594	0.18237305	-0.42456055	-0.81494141	0.83666992	0.025146484	0	0	0	0	0	0	0	0	0	0.93701172	0.062988281	0.038818359	0.021240234	0.004638672	-0.012695313	0	44330	0	0	0
394	35681	35681	Category A	0.19189453	-0.45581055	-0.83984375	-0.18969727	0.062255859	0.44604492	0	0	1/7/2018	1	7	2018	5:09:32	18572	0	5	9	32	0	0.05859375	3.4933594	0.18164063	-0.42480469	-0.81518555	0.57055664	0.040527344	0	0	0	0	0	0	0	0	0	0.93701172	0.062988281	0.065429688	0.010009766	-0.030761719	-0.024414063	0	44330	0	0	0
395	35682	35682	Category A	0.19189453	-0.44384766	-0.83984375	-0.18652344	0.064941406	0.45092773	0	0	1/7/2018	1	7	2018	5:09:32	18572	0.1	5	9	32	0	0.05859375	3.4933594	0.18188477	-0.42431641	-0.81494141	0.6340332	0.032958984	0	0	0	0	0	0	0	0	0	0.93676758	0.063232422	0.053955078	0.009765625	-0.019287109	-0.024658203	0	44330	0	0	0
396	35683	35683	Category A	0.19189453	-0.41992188	-0.81591797	-0.18994141	0.062255859	0.44384766	0	0	1/7/2018	1	7	2018	5:09:32	18572	0.2	5	9	32	0	0.05859375	3.4933594	0.18212891	-0.42431641	-0.81494141	0.15356445	0.010742188	0	0	0	0	0	0	0	0	0	0.93676758	0.063232422	0.015136719	0.009521484	0.004394531	-0.000732422	0	44330	0	0	0
397	35684	35684	Category A	0.19189453	-0.40795898	-0.81591797	-0.18457031	0.065185547	0.44897461	0	0	1/7/2018	1	7	2018	5:09:32	18572	0.3	5	9	32	0	0.05859375	3.4933594	0.18212891	-0.42480469	-0.81494141	0.27612305	0.01953125	0	0	0	0	0	0	0	0	0	0.93701172	0.062988281	0.02734375	0.009521484	0.016845703	-0.000732422	0	44330	0	0	0
398	35685	35685	Category A	0.16796875	-0.44384766	-0.80395508	-0.18310547	0.062255859	0.44604492	0	0	1/7/2018	1	7	2018	5:09:32	18572	0.4	5	9	32	0	0.05859375	3.4933594	0.18212891	-0.42529297	-0.81494141	0.30395508	0.025634766	0	0	0	0	0	0	0	0	0	0.93725586	0.062744141	0.043701172	-0.014160156	-0.018310547	0.010986328	0	44330	0	0	0
399	35686	35686	Category A	0.17993164	-0.44384766	-0.81591797	-0.18969727	0.067138672	0.45092773	0	0	1/7/2018	1	7	2018	5:09:32	18572	0.5	5	9	32	0	0.05859375	3.4933594	0.18212891	-0.42578125	-0.81542969	0.21240234	0.018066406	0	0	0	0	0	0	0	0	0	0.93774414	0.062255859	0.020751953	-0.002197266	-0.017822266	-0.000244141	0	44330	0	0	0
400	35687	35687	Category A	0.16796875	-0.43188477	-0.80395508	-0.19091797	0.065673828	0.44702148	0	0	1/7/2018	1	7	2018	5:09:32	18572	0.6	5	9	32	0	0.05859375	3.4933594	0.18212891	-0.42602539	-0.81542969	0.22875977	0.019042969	0	0	0	0	0	0	0	0	0	0.93798828	0.062011719	0.031494141	-0.014160156	-0.005615234	0.011474609	0	44330	0	0	0
401	35688	35688	Category A	0.19189453	-0.43188477	-0.81591797	-0.18920898	0.066894531	0.44897461	0	0	1/7/2018	1	7	2018	5:09:32	18572	0.7	5	9	32	0	0.05859375	3.4933594	0.18237305	-0.42553711	-0.81542969	0.4831543	0.011230469	0	0	0	0	0	0	0	0	0	0.93774414	0.062255859	0.016113281	0.009277344	-0.006103516	-0.000244141	0	44330	0	0	0
402	35689	35689	Category A	0.19189453	-0.41992188	-0.76782227	-0.18457031	0.065917969	0.44799805	0	0	1/7/2018	1	7	2018	5:09:32	18572	0.8	5	9	32	0	0.05859375	3.4933594	0.18237305	-0.42480469	-0.81567383	0.63720703	0.049072266	0	0	0	0	0	0	0	0	0	0.93774414	0.062255859	0.062255859	0.009277344	0.004882813	0.047851563	0	44330	0	0	0
403	35690	35690	Category A	0.19189453	-0.43188477	-0.81591797	-0.18823242	0.064697266	0.44702148	0	0	1/7/2018	1	7	2018	5:09:32	18572	0.9	5	9	32	0	0.05859375	3.4933594	0.18237305	-0.42431641	-0.81542969	0.42358398	0.01171875	0	0	0	0	0	0	0	0	0	0.93725586	0.062744141	0.016845703	0.009277344	-0.007324219	-0.000244141	0	44330	0	0	0
404	35691	35691	Category A	0.17993164	-0.41992188	-0.80395508	-0.18554688	0.0625	0.44677734	0	0	1/7/2018	1	7	2018	5:09:33	18573	0	5	9	33	0	0.05859375	3.4933594	0.18212891	-0.42480469	-0.81567383	0.27636719	0.012939453	0	0	0	0	0	0	0	0	0	0.9375	0.0625	0.018798828	-0.002197266	0.004882813	0.01171875	0	44330	0	0	0
405	35692	35692	Category A	0.20385742	-0.43188477	-0.81591797	-0.18286133	0.067138672	0.44702148	0	0	1/7/2018	1	7	2018	5:09:33	18573	0.1	5	9	33	0	0.05859375	3.4933594	0.18237305	-0.42480469	-0.81567383	0.37304688	0.022460938	0	0	0	0	0	0	0	0	0	0.93774414	0.062255859	0.028320313	0.021240234	-0.006835938	0	0	44330	0	0	0
406	35693	35693	Category A	0.17993164	-0.39599609	-0.82788086	-0.19067383	0.063232422	0.44873047	0	0	1/7/2018	1	7	2018	5:09:33	18573	0.2	5	9	33	0	0.05859375	3.4933594	0.18188477	-0.42480469	-0.81567383	0.38085938	0.031494141	0	0	0	0	0	0	0	0	0	0.9375	0.0625	0.04296875	-0.001953125	0.028808594	-0.011962891	0	44330	0	0	0
407	35694	35694	Category A	0.17993164	-0.43188477	-0.80395508	-0.19262695	0.065917969	0.44775391	0	0	1/7/2018	1	7	2018	5:09:33	18573	0.3	5	9	33	0	0.05859375	3.4933594	0.18139648	-0.42480469	-0.81542969	0.37524414	0.013427734	0	0	0	0	0	0	0	0	0	0.93725586	0.062744141	0.020019531	-0.001464844	-0.006835938	0.011474609	0	44330	0	0	0
408	35695	35695	Category A	0.17993164	-0.40795898	-0.79199219	-0.18652344	0.063476563	0.44775391	0	0	1/7/2018	1	7	2018	5:09:33	18573	0.4	5	9	33	0	0.05859375	3.4933594	0.18139648	-0.42504883	-0.81567383	0.37597656	0.029296875	0	0	0	0	0	0	0	0	0	0.9375	0.0625	0.042480469	-0.001464844	0.017089844	0.023681641	0	44330	0	0	0
409	35696	35696	Category A	0.20385742	-0.40795898	-0.82788086	-0.18725586	0.063232422	0.44580078	0	0	1/7/2018	1	7	2018	5:09:33	18573	0.5	5	9	33	0	0.05859375	3.4933594	0.18139648	-0.42480469	-0.81567383	0.54980469	0.030517578	0	0	0	0	0	0	0	0	0	0.9375	0.0625	0.051269531	0.022216797	0.016845703	-0.011962891	0	44330	0	0	0
410	35697	35697	Category A	0.16796875	-0.43188477	-0.82788086	-0.18725586	0.063232422	0.44702148	0	0	1/7/2018	1	7	2018	5:09:33	18573	0.6	5	9	33	0	0.05859375	3.4933594	0.18139648	-0.42480469	-0.81542969	0.84960938	0.019287109	0	0	0	0	0	0	0	0	0	0.93725586	0.062744141	0.032714844	-0.013427734	-0.006835938	-0.012207031	0	44330	0	0	0
411	35698	35698	Category A	0.19189453	-0.41992188	-0.79199219	-0.19262695	0.066650391	0.44702148	0	0	1/7/2018	1	7	2018	5:09:33	18573	0.7	5	9	33	0	0.05859375	3.4933594	0.18139648	-0.42529297	-0.81542969	1.1179199	0.026123047	0	0	0	0	0	0	0	0	0	0.93725586	0.062744141	0.0390625	0.010253906	0.005371094	0.0234375	0	44330	0	0	0
412	35699	35699	Category A	0.16796875	-0.44384766	-0.82788086	-0.18457031	0.068359375	0.4453125	0	0	1/7/2018	1	7	2018	5:09:33	18573	0.8	5	9	33	0	0.05859375	3.4933594	0.18139648	-0.42553711	-0.81542969	1.3671875	0.025634766	0	0	0	0	0	0	0	0	0	0.9375	0.0625	0.043945313	-0.013427734	-0.018066406	-0.012207031	0	44330	0	0	0
413	35700	35700	Category A	0.17993164	-0.43188477	-0.81591797	-0.18896484	0.064208984	0.44506836	0	0	1/7/2018	1	7	2018	5:09:33	18573	0.9	5	9	33	0	0.059082031	3.5545898	0.18164063	-0.42578125	-0.81567383	1.6149902	0.006103516	0	0	0	0	0	0	0	0	0	0.93798828	0.062011719	0.007568359	-0.001708984	-0.005859375	0	0	44330	0	0	0
414	35701	35701	Category A	0.17993164	-0.41992188	-0.82788086	-0.18798828	0.063476563	0.44775391	0	0	1/7/2018	1	7	2018	5:09:34	18574	0	5	9	34	0	0.059082031	3.5545898	0.18139648	-0.42578125	-0.81616211	1.5205078	0.013183594	0	0	0	0	0	0	0	0	0	0.93823242	0.061767578	0.019042969	-0.001464844	0.005859375	-0.011474609	0	44330	0	0	0
415	35702	35702	Category A	0.19189453	-0.41992188	-0.81591797	-0.19165039	0.064208984	0.44995117	0	0	1/7/2018	1	7	2018	5:09:34	18574	0.1	5	9	34	0	0.059082031	3.5545898	0.18115234	-0.42578125	-0.81616211	1.4077148	0.012207031	0	0	0	0	0	0	0	0	0	0.93823242	0.061767578	0.016845703	0.010498047	0.005859375	0.000244141	0	44330	0	0	0
416	35703	35703	Category A	0.17993164	-0.40795898	-0.80395508	-0.18554688	0.065673828	0.44726563	0	0	1/7/2018	1	7	2018	5:09:34	18574	0.2	5	9	34	0	0.059082031	3.5545898	0.18139648	-0.42553711	-0.81616211	0.97460938	0.021484375	0	0	0	0	0	0	0	0	0	0.93798828	0.062011719	0.03125	-0.001464844	0.017578125	0.012207031	0	44330	0	0	0
417	35704	35704	Category A	0.19189453	-0.40795898	-0.83984375	-0.18823242	0.064697266	0.44604492	0	0	1/7/2018	1	7	2018	5:09:34	18574	0.3	5	9	34	0	0.059082031	3.5545898	0.18139648	-0.42553711	-0.81616211	0.2644043	0.03125	0	0	0	0	0	0	0	0	0	0.93823242	0.061767578	0.051757813	0.010253906	0.017578125	-0.0234375	0	44330	0	0	0
418	35705	35705	Category A	0.19189453	-0.43188477	-0.80395508	-0.18359375	0.064941406	0.4453125	0	0	1/7/2018	1	7	2018	5:09:34	18574	0.4	5	9	34	0	0.059082031	3.5545898	0.18164063	-0.42553711	-0.81665039	0.037841797	0.017333984	0	0	0	0	0	0	0	0	0	0.9387207	0.061279297	0.028808594	0.010009766	-0.006103516	0.012695313	0	44330	0	0	0
419	35706	35706	Category A	0.17993164	-0.43188477	-0.79199219	-0.18481445	0.064208984	0.44702148	0	0	1/7/2018	1	7	2018	5:09:34	18574	0.5	5	9	34	0	0.059082031	3.5545898	0.18139648	-0.42553711	-0.81640625	0.05078125	0.025146484	0	0	0	0	0	0	0	0	0	0.93847656	0.061523438	0.032226563	-0.001464844	-0.006103516	0.024414063	0	44330	0	0	0
420	35707	35707	Category A	0.17993164	-0.41992188	-0.85180664	-0.19335938	0.064941406	0.44775391	0	0	1/7/2018	1	7	2018	5:09:34	18574	0.6	5	9	34	0	0.059082031	3.5545898	0.18139648	-0.42529297	-0.81665039	0.12304688	0.035400391	0	0	0	0	0	0	0	0	0	0.93847656	0.061523438	0.041992188	-0.001464844	0.005371094	-0.034912109	0	44330	0	0	0
421	35708	35708	Category A	0.17993164	-0.41992188	-0.81591797	-0.18725586	0.063232422	0.44702148	0	0	1/7/2018	1	7	2018	5:09:34	18574	0.7	5	9	34	0	0.059082031	3.5545898	0.18139648	-0.42529297	-0.81665039	0.24023438	0.005615234	0	0	0	0	0	0	0	0	0	0.93847656	0.061523438	0.0078125	-0.001464844	0.005371094	0.000732422	0	44330	0	0	0
422	35709	35709	Category A	0.16796875	-0.39599609	-0.80395508	-0.18286133	0.063476563	0.44702148	0	0	1/7/2018	1	7	2018	5:09:34	18574	0.8	5	9	34	0	0.059082031	3.5545898	0.18139648	-0.42529297	-0.81640625	0.171875	0.034423828	0	0	0	0	0	0	0	0	0	0.93823242	0.061767578	0.055419922	-0.013427734	0.029296875	0.012451172	0	44330	0	0	0
423	35710	35710	Category A	0.17993164	-0.41992188	-0.82788086	-0.18920898	0.063964844	0.44702148	0	0	1/7/2018	1	7	2018	5:09:34	18574	0.9	5	9	34	0	0.059082031	3.5545898	0.18188477	-0.42553711	-0.81689453	0.15527344	0.012207031	0	0	0	0	0	0	0	0	0	0.93896484	0.061035156	0.018310547	-0.001953125	0.005615234	-0.010742188	0	44330	0	0	0
424	35711	35711	Category A	0.19189453	-0.40795898	-0.80395508	-0.19165039	0.068359375	0.44873047	0	0	1/7/2018	1	7	2018	5:09:35	18575	0	5	9	35	0	0.059082031	3.5545898	0.18164063	-0.42529297	-0.81762695	0.059814453	0.024169922	0	0	0	0	0	0	0	0	0	0.93945313	0.060546875	0.041259766	0.010009766	0.017333984	0.013671875	0	44330	0	0	0
425	35712	35712	Category A	0.17993164	-0.44384766	-0.80395508	-0.18579102	0.061523438	0.44799805	0	0	1/7/2018	1	7	2018	5:09:35	18575	0.1	5	9	35	0	0.059082031	3.5545898	0.18164063	-0.42529297	-0.81811523	0.22827148	0.023193359	0	0	0	0	0	0	0	0	0	0.93969727	0.060302734	0.034423828	-0.001708984	-0.018310547	0.014160156	0	44330	0	0	0
426	35713	35713	Category A	0.19189453	-0.41992188	-0.81591797	-0.18725586	0.059814453	0.44677734	0	0	1/7/2018	1	7	2018	5:09:35	18575	0.2	5	9	35	0	0.059082031	3.5545898	0.18115234	-0.42553711	-0.81835938	0.16088867	0.012207031	0	0	0	0	0	0	0	0	0	0.93994141	0.060058594	0.018798828	0.010498047	0.005615234	0.002441406	0	44330	0	0	0
427	35714	35714	Category A	0.17993164	-0.39599609	-0.85180664	-0.18115234	0.064941406	0.44311523	0	0	1/7/2018	1	7	2018	5:09:35	18575	0.3	5	9	35	0	0.059082031	3.5545898	0.18139648	-0.42553711	-0.81860352	0.057617188	0.044433594	0	0	0	0	0	0	0	0	0	0.94018555	0.059814453	0.064208984	-0.001464844	0.029541016	-0.032958984	0	44330	0	0	0
428	35715	35715	Category A	0.19189453	-0.43188477	-0.82788086	-0.18530273	0.066650391	0.44604492	0	0	1/7/2018	1	7	2018	5:09:35	18575	0.4	5	9	35	0	0.059082031	3.5545898	0.18139648	-0.42553711	-0.81835938	0.19189453	0.015380859	0	0	0	0	0	0	0	0	0	0.93994141	0.060058594	0.026123047	0.010253906	-0.006103516	-0.009277344	0	44330	0	0	0
429	35716	35716	Category A	0.16796875	-0.43188477	-0.82788086	-0.18920898	0.064941406	0.44897461	0	0	1/7/2018	1	7	2018	5:09:35	18575	0.5	5	9	35	0	0.059082031	3.5545898	0.1809082	-0.42578125	-0.81884766	0.065429688	0.016845703	0	0	0	0	0	0	0	0	0	0.94042969	0.059570313	0.028076172	-0.012939453	-0.005859375	-0.008789063	0	44330	0	0	0
430	35717	35717	Category A	0.17993164	-0.41992188	-0.80395508	-0.18554688	0.067382813	0.44604492	0	0	1/7/2018	1	7	2018	5:09:35	18575	0.6	5	9	35	0	0.059082031	3.5545898	0.18115234	-0.42578125	-0.81958008	0.22753906	0.016845703	0	0	0	0	0	0	0	0	0	0.94116211	0.058837891	0.022949219	-0.001220703	0.005859375	0.015625	0	44330	0	0	0
431	35718	35718	Category A	0.19189453	-0.43188477	-0.80395508	-0.18457031	0.057373047	0.44775391	0	0	1/7/2018	1	7	2018	5:09:35	18575	0.7	5	9	35	0	0.059082031	3.5545898	0.18115234	-0.42578125	-0.81982422	0.59057617	0.020019531	0	0	0	0	0	0	0	0	0	0.94140625	0.05859375	0.032470703	0.010498047	-0.005859375	0.015869141	0	44330	0	0	0
432	35719	35719	Category A	0.16796875	-0.43188477	-0.86376953	-0.19067383	0.066894531	0.44995117	0	0	1/7/2018	1	7	2018	5:09:35	18575	0.8	5	9	35	0	0.059082031	3.5545898	0.18139648	-0.42553711	-0.82006836	0.53442383	0.045898438	0	0	0	0	0	0	0	0	0	0.94140625	0.05859375	0.063232422	-0.013427734	-0.006103516	-0.043457031	0	44330	0	0	0
433	35720	35720	Category A	0.14379883	-0.43188477	-0.82788086	-0.19604492	0.065917969	0.44775391	0	0	1/7/2018	1	7	2018	5:09:35	18575	0.9	5	9	35	0	0.059082031	3.5545898	0.18139648	-0.42504883	-0.82006836	0.2434082	0.038818359	0	0	0	0	0	0	0	0	0	0.94140625	0.05859375	0.051757813	-0.037597656	-0.006591797	-0.007568359	0	44330	0	0	0
434	35721	35721	Category A	0.19189453	-0.43188477	-0.81591797	-0.18823242	0.068603516	0.44604492	0	0	1/7/2018	1	7	2018	5:09:36	18576	0	5	9	36	0	0.059082031	3.5545898	0.1809082	-0.42553711	-0.81958008	0.4375	0.012939453	0	0	0	0	0	0	0	0	0	0.94091797	0.059082031	0.020751953	0.010742188	-0.006103516	0.003662109	0	44330	0	0	0
435	35722	35722	Category A	0.19189453	-0.43188477	-0.83984375	-0.18969727	0.061767578	0.44677734	0	0	1/7/2018	1	7	2018	5:09:36	18576	0.1	5	9	36	0	0.059082031	3.5545898	0.18066406	-0.42529297	-0.81933594	0.69262695	0.024169922	0	0	0	0	0	0	0	0	0	0.94067383	0.059326172	0.037841797	0.010986328	-0.006347656	-0.020263672	0	44330	0	0	0
436	35723	35723	Category A	0.17993164	-0.43188477	-0.82788086	-0.18579102	0.064208984	0.44604492	0	0	1/7/2018	1	7	2018	5:09:36	18576	0.2	5	9	36	0	0.059082031	3.5545898	0.18041992	-0.42529297	-0.81884766	0.3503418	0.010742188	0	0	0	0	0	0	0	0	0	0.94042969	0.059570313	0.015625	-0.000488281	-0.006347656	-0.008789063	0	44330	0	0	0
437	35724	35724	Category A	0.19189453	-0.43188477	-0.83984375	-0.18457031	0.060791016	0.44482422	0	0	1/7/2018	1	7	2018	5:09:36	18576	0.3	5	9	36	0	0.059082031	3.5545898	0.18017578	-0.42529297	-0.8190918	0.38232422	0.024414063	0	0	0	0	0	0	0	0	0	0.94042969	0.059570313	0.038574219	0.011474609	-0.006347656	-0.020507813	0	44330	0	0	0
438	35725	35725	Category A	0.19189453	-0.45581055	-0.81591797	-0.18554688	0.064453125	0.44677734	0	0	1/7/2018	1	7	2018	5:09:36	18576	0.4	5	9	36	0	0.059082031	3.5545898	0.18017578	-0.42529297	-0.8190918	0.71704102	0.032470703	0	0	0	0	0	0	0	0	0	0.94042969	0.059570313	0.045166016	0.011474609	-0.030273438	0.003173828	0	44330	0	0	0
439	35726	35726	Category A	0.19189453	-0.43188477	-0.82788086	-0.18725586	0.060791016	0.44873047	0	0	1/7/2018	1	7	2018	5:09:36	18576	0.5	5	9	36	0	0.059082031	3.5545898	0.18066406	-0.42529297	-0.81884766	0.25708008	0.015380859	0	0	0	0	0	0	0	0	0	0.94042969	0.059570313	0.026123047	0.010986328	-0.006347656	-0.008789063	0	44330	0	0	0
440	35727	35727	Category A	0.17993164	-0.39599609	-0.81591797	-0.18481445	0.066650391	0.44604492	0	0	1/7/2018	1	7	2018	5:09:36	18576	0.6	5	9	36	0	0.059082031	3.5545898	0.18066406	-0.42529297	-0.8190918	0.28637695	0.029541016	0	0	0	0	0	0	0	0	0	0.94042969	0.059570313	0.033447266	-0.000732422	0.029296875	0.003173828	0	44330	0	0	0
441	35728	35728	Category A	0.17993164	-0.38378906	-0.82788086	-0.18676758	0.065673828	0.44506836	0	0	1/7/2018	1	7	2018	5:09:36	18576	0.7	5	9	36	0	0.059082031	3.5545898	0.1809082	-0.42553711	-0.81884766	0.59399414	0.042724609	0	0	0	0	0	0	0	0	0	0.94042969	0.059570313	0.051513672	-0.000976563	0.041748047	-0.008789063	0	44330	0	0	0
442	35729	35729	Category A	0.15576172	-0.41992188	-0.79199219	-0.18994141	0.061523438	0.44482422	0	0	1/7/2018	1	7	2018	5:09:36	18576	0.8	5	9	36	0	0.059082031	3.5545898	0.18066406	-0.42529297	-0.81933594	0.46875	0.037353516	0	0	0	0	0	0	0	0	0	0.94067383	0.059326172	0.057861328	-0.024902344	0.005371094	0.02734375	0	44330	0	0	0
443	35730	35730	Category A	0.15576172	-0.44384766	-0.80395508	-0.18994141	0.059814453	0.44995117	0	0	1/7/2018	1	7	2018	5:09:36	18576	0.9	5	9	36	0	0.059082031	3.5545898	0.18066406	-0.42553711	-0.81982422	0.13378906	0.034667969	0	0	0	0	0	0	0	0	0	0.94116211	0.058837891	0.059082031	-0.024902344	-0.018066406	0.015869141	0	44330	0	0	0
444	35731	35731	Category A	0.19189453	-0.43188477	-0.81591797	-0.18652344	0.064941406	0.45019531	0	0	1/7/2018	1	7	2018	5:09:37	18577	0	5	9	37	0	0.059082031	3.5545898	0.18041992	-0.42529297	-0.81982422	0.75390625	0.013671875	0	0	0	0	0	0	0	0	0	0.94116211	0.058837891	0.021728516	0.011230469	-0.006347656	0.00390625	0	44330	0	0	0
445	35732	35732	Category A	0.14379883	-0.44384766	-0.81591797	-0.1887207	0.063476563	0.44873047	0	0	1/7/2018	1	7	2018	5:09:37	18577	0.1	5	9	37	0	0.059082031	3.5545898	0.18017578	-0.42529297	-0.81982422	0.55053711	0.041015625	0	0	0	0	0	0	0	0	0	0.94116211	0.058837891	0.058837891	-0.036376953	-0.018310547	0.00390625	0	44330	0	0	0
446	35733	35733	Category A	0.15576172	-0.41992188	-0.83984375	-0.18188477	0.0625	0.44604492	0	0	1/7/2018	1	7	2018	5:09:37	18577	0.2	5	9	37	0	0.059082031	3.5545898	0.1796875	-0.42529297	-0.82006836	0.71655273	0.031494141	0	0	0	0	0	0	0	0	0	0.94116211	0.058837891	0.049072266	-0.023925781	0.005371094	-0.01953125	0	44330	0	0	0
447	35734	35734	Category A	0.19189453	-0.41992188	-0.83984375	-0.18920898	0.065917969	0.44702148	0	0	1/7/2018	1	7	2018	5:09:37	18577	0.3	5	9	37	0	0.059082031	3.5545898	0.1796875	-0.42529297	-0.82006836	1.4572754	0.023681641	0	0	0	0	0	0	0	0	0	0.94116211	0.058837891	0.037109375	0.011962891	0.005371094	-0.01953125	0	44330	0	0	0
448	35735	35735	Category A	0.17993164	-0.39599609	-0.81591797	-0.19165039	0.064208984	0.44506836	0	0	1/7/2018	1	7	2018	5:09:37	18577	0.4	5	9	37	0	0.059082031	3.5545898	0.1796875	-0.42529297	-0.82055664	1.3916016	0.029541016	0	0	0	0	0	0	0	0	0	0.94165039	0.058349609	0.033935547	0	0.029296875	0.004638672	0	44330	0	0	0
449	35736	35736	Category A	0.17993164	-0.43188477	-0.79199219	-0.18457031	0.064208984	0.4453125	0	0	1/7/2018	1	7	2018	5:09:37	18577	0.5	5	9	37	0	0.059082031	3.5545898	0.1796875	-0.42553711	-0.82080078	0.48754883	0.029541016	0	0	0	0	0	0	0	0	0	0.94189453	0.058105469	0.035400391	0	-0.006103516	0.028808594	0	44330	0	0	0
450	35737	35737	Category A	0.19189453	-0.44384766	-0.80395508	-0.18969727	0.062255859	0.44775391	0	0	1/7/2018	1	7	2018	5:09:37	18577	0.6	5	9	37	0	0.059082031	3.5545898	0.17944336	-0.42602539	-0.82080078	0.45336914	0.02734375	0	0	0	0	0	0	0	0	0	0.94213867	0.057861328	0.047119141	0.012207031	-0.017578125	0.016845703	0	44330	0	0	0
451	35738	35738	Category A	0.17993164	-0.44384766	-0.81591797	-0.18457031	0.069335938	0.44702148	0	0	1/7/2018	1	7	2018	5:09:37	18577	0.7	5	9	37	0	0.05859375	3.491748	0.17944336	-0.42675781	-0.82080078	0.90405273	0.017578125	0	0	0	0	0	0	0	0	0	0.94238281	0.057617188	0.022460938	0.000244141	-0.016845703	0.004882813	0	44330	0	0	0
452	35739	35739	Category A	0.19189453	-0.41992188	-0.82788086	-0.18457031	0.060791016	0.44604492	0	0	1/7/2018	1	7	2018	5:09:37	18577	0.8	5	9	37	0	0.05859375	3.491748	0.17895508	-0.42675781	-0.8215332	0.97216797	0.015625	0	0	0	0	0	0	0	0	0	0.94287109	0.057128906	0.025878906	0.012695313	0.006835938	-0.006103516	0	44330	0	0	0
453	35740	35740	Category A	0.17993164	-0.41992188	-0.82788086	-0.18994141	0.064941406	0.44702148	0	0	1/7/2018	1	7	2018	5:09:37	18577	0.9	5	9	37	0	0.05859375	3.491748	0.17919922	-0.42675781	-0.82104492	1.2609863	0.009521484	0	0	0	0	0	0	0	0	0	0.94262695	0.057373047	0.014160156	0.000488281	0.006835938	-0.006591797	0	44330	0	0	0
454	35741	35741	Category A	0.16796875	-0.43188477	-0.83984375	-0.18798828	0.062744141	0.44995117	0	0	1/7/2018	1	7	2018	5:09:38	18578	0	5	9	38	0	0.05859375	3.491748	0.17895508	-0.42700195	-0.82104492	1.3205566	0.022216797	0	0	0	0	0	0	0	0	0	0.94262695	0.057373047	0.034667969	-0.010986328	-0.004638672	-0.018554688	0	44330	0	0	0
455	35742	35742	Category A	0.17993164	-0.41992188	-0.80395508	-0.18310547	0.064697266	0.44799805	0	0	1/7/2018	1	7	2018	5:09:38	18578	0.1	5	9	38	0	0.05859375	3.491748	0.17895508	-0.42724609	-0.82080078	0.97241211	0.018554688	0	0	0	0	0	0	0	0	0	0.94262695	0.057373047	0.025146484	0.000732422	0.007324219	0.016845703	0	44330	0	0	0
456	35743	35743	Category A	0.16796875	-0.43188477	-0.83984375	-0.18652344	0.065917969	0.44799805	0	0	1/7/2018	1	7	2018	5:09:38	18578	0.2	5	9	38	0	0.05859375	3.491748	0.1784668	-0.42700195	-0.82055664	0.64819336	0.022216797	0	0	0	0	0	0	0	0	0	0.94213867	0.057861328	0.034423828	-0.010498047	-0.004638672	-0.019042969	0	44330	0	0	0
457	35744	35744	Category A	0.19189453	-0.44384766	-0.83984375	-0.18896484	0.064941406	0.44995117	0	0	1/7/2018	1	7	2018	5:09:38	18578	0.3	5	9	38	0	0.05859375	3.491748	0.17871094	-0.42724609	-0.82055664	0.084472656	0.028320313	0	0	0	0	0	0	0	0	0	0.94213867	0.057861328	0.048828125	0.013183594	-0.016357422	-0.019042969	0	44330	0	0	0
458	35745	35745	Category A	0.16796875	-0.41992188	-0.82788086	-0.18701172	0.064941406	0.44799805	0	0	1/7/2018	1	7	2018	5:09:38	18578	0.4	5	9	38	0	0.05859375	3.491748	0.1784668	-0.42724609	-0.8203125	0.062011719	0.014892578	0	0	0	0	0	0	0	0	0	0.94189453	0.058105469	0.025390625	-0.010498047	0.007324219	-0.007324219	0	44330	0	0	0
459	35746	35746	Category A	0.15576172	-0.41992188	-0.83984375	-0.18383789	0.065917969	0.44897461	0	0	1/7/2018	1	7	2018	5:09:38	18578	0.5	5	9	38	0	0.05859375	3.491748	0.1784668	-0.42675781	-0.82080078	0.10327148	0.030273438	0	0	0	0	0	0	0	0	0	0.94213867	0.057861328	0.048339844	-0.022705078	0.006835938	-0.018798828	0	44330	0	0	0
460	35747	35747	Category A	0.19189453	-0.41992188	-0.79199219	-0.18432617	0.065917969	0.44604492	0	0	1/7/2018	1	7	2018	5:09:38	18578	0.6	5	9	38	0	0.05859375	3.491748	0.17822266	-0.42651367	-0.82128906	0.44848633	0.032714844	0	0	0	0	0	0	0	0	0	0.94238281	0.057617188	0.049316406	0.013427734	0.006591797	0.029296875	0	44330	0	0	0
461	35748	35748	Category A	0.17993164	-0.41992188	-0.80395508	-0.18457031	0.062255859	0.44604492	0	0	1/7/2018	1	7	2018	5:09:38	18578	0.7	5	9	38	0	0.05859375	3.491748	0.1784668	-0.42651367	-0.82104492	0.67578125	0.018310547	0	0	0	0	0	0	0	0	0	0.94238281	0.057617188	0.025146484	0.001220703	0.006591797	0.017089844	0	44330	0	0	0
462	35749	35749	Category A	0.19189453	-0.43188477	-0.82788086	-0.18457031	0.064208984	0.44604492	0	0	1/7/2018	1	7	2018	5:09:38	18578	0.8	5	9	38	0	0.05859375	3.491748	0.17871094	-0.42651367	-0.82128906	0.68457031	0.015625	0	0	0	0	0	0	0	0	0	0.94238281	0.057617188	0.024902344	0.013183594	-0.005126953	-0.006347656	0	44330	0	0	0
463	35750	35750	Category A	0.17993164	-0.40795898	-0.81591797	-0.18676758	0.060546875	0.44580078	0	0	1/7/2018	1	7	2018	5:09:38	18578	0.9	5	9	38	0	0.05859375	3.491748	0.17871094	-0.42651367	-0.82128906	0.33203125	0.019287109	0	0	0	0	0	0	0	0	0	0.94262695	0.057373047	0.025146484	0.000976563	0.018554688	0.005371094	0	44330	0	0	0
464	35751	35751	Category A	0.16796875	-0.43188477	-0.82788086	-0.18652344	0.064941406	0.44506836	0	0	1/7/2018	1	7	2018	5:09:39	18579	0	5	9	39	0	0.05859375	3.491748	0.17871094	-0.42675781	-0.82128906	0.058837891	0.013427734	0	0	0	0	0	0	0	0	0	0.94262695	0.057373047	0.022216797	-0.010742188	-0.004882813	-0.006347656	0	44330	0	0	0
465	35752	35752	Category A	0.15576172	-0.44384766	-0.81591797	-0.18481445	0.063232422	0.44506836	0	0	1/7/2018	1	7	2018	5:09:39	18579	0.1	5	9	39	0	0.05859375	3.491748	0.17871094	-0.42675781	-0.8215332	0.077148438	0.029052734	0	0	0	0	0	0	0	0	0	0.94287109	0.057128906	0.045654297	-0.022949219	-0.016845703	0.005615234	0	44330	0	0	0
466	35753	35753	Category A	0.17993164	-0.43188477	-0.83984375	-0.18823242	0.063232422	0.44897461	0	0	1/7/2018	1	7	2018	5:09:39	18579	0.2	5	9	39	0	0.05859375	3.491748	0.17822266	-0.42626953	-0.8215332	0.18261719	0.018798828	0	0	0	0	0	0	0	0	0	0.94262695	0.057373047	0.025146484	0.001464844	-0.005371094	-0.018066406	0	44330	0	0	0
467	35754	35754	Category A	0.17993164	-0.43188477	-0.82788086	-0.18554688	0.068603516	0.44702148	0	0	1/7/2018	1	7	2018	5:09:39	18579	0.3	5	9	39	0	0.05859375	3.491748	0.17822266	-0.42602539	-0.82202148	0.047119141	0.008300781	0	0	0	0	0	0	0	0	0	0.94287109	0.057128906	0.013183594	0.001464844	-0.005615234	-0.005615234	0	44330	0	0	0
468	35755	35755	Category A	0.16796875	-0.44384766	-0.86376953	-0.18457031	0.063476563	0.44702148	0	0	1/7/2018	1	7	2018	5:09:39	18579	0.4	5	9	39	0	0.05859375	3.491748	0.17822266	-0.42651367	-0.8215332	0.075927734	0.046386719	0	0	0	0	0	0	0	0	0	0.94287109	0.057128906	0.069580078	-0.010253906	-0.017089844	-0.041992188	0	44330	0	0	0
469	35756	35756	Category A	0.20385742	-0.41992188	-0.85180664	-0.18823242	0.061523438	0.44604492	0	0	1/7/2018	1	7	2018	5:09:39	18579	0.5	5	9	39	0	0.05859375	3.491748	0.17822266	-0.42602539	-0.8215332	0.26464844	0.040039063	0	0	0	0	0	0	0	0	0	0.94238281	0.057617188	0.062011719	0.025390625	0.006103516	-0.030029297	0	44330	0	0	0
470	35757	35757	Category A	0.19189453	-0.40795898	-0.82788086	-0.18652344	0.065917969	0.44702148	0	0	1/7/2018	1	7	2018	5:09:39	18579	0.6	5	9	39	0	0.05859375	3.491748	0.1784668	-0.42626953	-0.82128906	0.31958008	0.023681641	0	0	0	0	0	0	0	0	0	0.94238281	0.057617188	0.038330078	0.013183594	0.018310547	-0.006347656	0	44330	0	0	0
471	35758	35758	Category A	0.19189453	-0.41992188	-0.81591797	-0.19165039	0.065917969	0.44873047	0	0	1/7/2018	1	7	2018	5:09:39	18579	0.7	5	9	39	0	0.05859375	3.491748	0.1784668	-0.42651367	-0.8215332	0.061279297	0.015869141	0	0	0	0	0	0	0	0	0	0.94262695	0.057373047	0.025634766	0.013183594	0.006591797	0.005615234	0	44330	0	0	0
472	35759	35759	Category A	0.19189453	-0.40795898	-0.80395508	-0.18457031	0.073730469	0.45117188	0	0	1/7/2018	1	7	2018	5:09:39	18579	0.8	5	9	39	0	0.05859375	3.491748	0.1784668	-0.42602539	-0.8215332	0.4074707	0.028564453	0	0	0	0	0	0	0	0	0	0.94238281	0.057617188	0.048828125	0.013183594	0.018066406	0.017578125	0	44330	0	0	0
473	35760	35760	Category A	0.17993164	-0.45581055	-0.77978516	-0.19165039	0.062255859	0.44873047	0	0	1/7/2018	1	7	2018	5:09:39	18579	0.9	5	9	39	0	0.05859375	3.491748	0.17871094	-0.42553711	-0.82080078	0.21899414	0.05078125	0	0	0	0	0	0	0	0	0	0.94165039	0.058349609	0.072265625	0.000976563	-0.030029297	0.041015625	0	44330	0	0	0
474	35761	35761	Category A	0.16796875	-0.44384766	-0.81591797	-0.19165039	0.065185547	0.44873047	0	0	1/7/2018	1	7	2018	5:09:40	18580	0	5	9	40	0	0.05859375	3.491748	0.17944336	-0.42529297	-0.82080078	0.069335938	0.022216797	0	0	0	0	0	0	0	0	0	0.94189453	0.058105469	0.034912109	-0.011474609	-0.018310547	0.004882813	0	44330	0	0	0
475	35762	35762	Category A	0.16796875	-0.44384766	-0.81591797	-0.18896484	0.0703125	0.45019531	0	0	1/7/2018	1	7	2018	5:09:40	18580	0.1	5	9	40	0	0.05859375	3.491748	0.17944336	-0.42529297	-0.82104492	0.2722168	0.022216797	0	0	0	0	0	0	0	0	0	0.94189453	0.058105469	0.03515625	-0.011474609	-0.018310547	0.005126953	0	44330	0	0	0
476	35763	35763	Category A	0.17993164	-0.40795898	-0.82788086	-0.18994141	0.064208984	0.44262695	0	0	1/7/2018	1	7	2018	5:09:40	18580	0.2	5	9	40	0	0.05859375	3.491748	0.17944336	-0.42504883	-0.82080078	0.97167969	0.018554688	0	0	0	0	0	0	0	0	0	0.94165039	0.058349609	0.024658203	0.000244141	0.017089844	-0.006835938	0	44330	0	0	0
477	35764	35764	Category A	0.19189453	-0.41992188	-0.81591797	-0.18554688	0.065673828	0.44506836	0	0	1/7/2018	1	7	2018	5:09:40	18580	0.3	5	9	40	0	0.05859375	3.491748	0.17944336	-0.42529297	-0.82055664	1.284668	0.014160156	0	0	0	0	0	0	0	0	0	0.94140625	0.05859375	0.022216797	0.012207031	0.005371094	0.004638672	0	44330	0	0	0
478	35765	35765	Category A	0.20385742	-0.44384766	-0.79199219	-0.18823242	0.064697266	0.44604492	0	0	1/7/2018	1	7	2018	5:09:40	18580	0.4	5	9	40	0	0.05859375	3.491748	0.17944336	-0.42480469	-0.8203125	1.1870117	0.041748047	0	0	0	0	0	0	0	0	0	0.94116211	0.058837891	0.071289063	0.024169922	-0.018798828	0.028320313	0	44330	0	0	0
479	35766	35766	Category A	0.17993164	-0.44384766	-0.82788086	-0.18701172	0.066894531	0.44799805	0	0	1/7/2018	1	7	2018	5:09:40	18580	0.5	5	9	40	0	0.05859375	3.491748	0.17944336	-0.42431641	-0.8203125	1.1657715	0.020507813	0	0	0	0	0	0	0	0	0	0.94116211	0.058837891	0.026855469	0.000244141	-0.019287109	-0.007324219	0	44330	0	0	0
480	35767	35767	Category A	0.17993164	-0.44384766	-0.79199219	-0.18652344	0.062255859	0.44580078	0	0	1/7/2018	1	7	2018	5:09:40	18580	0.6	5	9	40	0	0.05859375	3.491748	0.17944336	-0.42407227	-0.82006836	1.1796875	0.034179688	0	0	0	0	0	0	0	0	0	0.94067383	0.059326172	0.048095703	0.000244141	-0.01953125	0.028076172	0	44330	0	0	0
481	35768	35768	Category A	0.17993164	-0.41992188	-0.83984375	-0.18920898	0.060791016	0.44384766	0	0	1/7/2018	1	7	2018	5:09:40	18580	0.7	5	9	40	0	0.05859375	3.491748	0.17944336	-0.42431641	-0.8203125	0.9699707	0.019775391	0	0	0	0	0	0	0	0	0	0.94091797	0.059082031	0.024414063	0.000244141	0.004394531	-0.019287109	0	44330	0	0	0
482	35769	35769	Category A	0.19189453	-0.43188477	-0.81591797	-0.19262695	0.0625	0.44995117	0	0	1/7/2018	1	7	2018	5:09:40	18580	0.8	5	9	40	0	0.05859375	3.491748	0.17919922	-0.42480469	-0.8203125	0.027587891	0.014892578	0	0	0	0	0	0	0	0	0	0.94091797	0.059082031	0.023925781	0.012451172	-0.006835938	0.004394531	0	44330	0	0	0
483	35770	35770	Category A	0.16796875	-0.41992188	-0.81591797	-0.18310547	0.064697266	0.44604492	0	0	1/7/2018	1	7	2018	5:09:40	18580	0.9	5	9	40	0	0.05859375	3.491748	0.1796875	-0.42480469	-0.8203125	0.54101563	0.013427734	0	0	0	0	0	0	0	0	0	0.94116211	0.058837891	0.020996094	-0.01171875	0.004882813	0.004394531	0	44330	0	0	0
484	35771	35771	Category A	0.16796875	-0.41992188	-0.80395508	-0.18847656	0.0625	0.44506836	0	0	1/7/2018	1	7	2018	5:09:41	18581	0	5	9	41	0	0.05859375	3.491748	0.18017578	-0.42456055	-0.82055664	0.86279297	0.021240234	0	0	0	0	0	0	0	0	0	0.94140625	0.05859375	0.033691406	-0.012207031	0.004638672	0.016601563	0	44330	0	0	0
485	35772	35772	Category A	0.16796875	-0.41992188	-0.82788086	-0.19165039	0.062255859	0.44775391	0	0	1/7/2018	1	7	2018	5:09:41	18581	0.1	5	9	41	0	0.05859375	3.491748	0.1796875	-0.42431641	-0.8203125	1.0087891	0.014404297	0	0	0	0	0	0	0	0	0	0.94091797	0.059082031	0.0234375	-0.01171875	0.004394531	-0.007324219	0	44330	0	0	0
486	35773	35773	Category A	0.16796875	-0.40795898	-0.83984375	-0.18701172	0.067138672	0.44897461	0	0	1/7/2018	1	7	2018	5:09:41	18581	0.2	5	9	41	0	0.05859375	3.491748	0.18017578	-0.42382813	-0.82080078	1.3596191	0.027587891	0	0	0	0	0	0	0	0	0	0.94116211	0.058837891	0.047119141	-0.012207031	0.015869141	-0.018798828	0	44330	0	0	0
487	35774	35774	Category A	0.19189453	-0.41992188	-0.83984375	-0.18457031	0.062255859	0.44775391	0	0	1/7/2018	1	7	2018	5:09:41	18581	0.3	5	9	41	0	0.05859375	3.491748	0.18066406	-0.42407227	-0.82055664	1.3798828	0.022460938	0	0	0	0	0	0	0	0	0	0.94116211	0.058837891	0.034423828	0.011230469	0.004150391	-0.019042969	0	44330	0	0	0
488	35775	35775	Category A	0.16796875	-0.43188477	-0.81591797	-0.18920898	0.064941406	0.44677734	0	0	1/7/2018	1	7	2018	5:09:41	18581	0.4	5	9	41	0	0.05859375	3.491748	0.18066406	-0.42407227	-0.8203125	1.0236816	0.015380859	0	0	0	0	0	0	0	0	0	0.94116211	0.058837891	0.024902344	-0.012695313	-0.007568359	0.004394531	0	44330	0	0	0
489	35776	35776	Category A	0.17993164	-0.45581055	-0.82788086	-0.17993164	0.057861328	0.44702148	0	0	1/7/2018	1	7	2018	5:09:41	18581	0.5	5	9	41	0	0.05859375	3.4853027	0.18066406	-0.42431641	-0.82055664	1.0307617	0.031982422	0	0	0	0	0	0	0	0	0	0.94140625	0.05859375	0.0390625	-0.000732422	-0.03125	-0.007080078	0	44330	0	0	0
490	35777	35777	Category A	0.16796875	-0.47998047	-0.82788086	-0.18457031	0.062255859	0.44702148	0	0	1/7/2018	1	7	2018	5:09:41	18581	0.6	5	9	41	0	0.05859375	3.4853027	0.18041992	-0.42407227	-0.82080078	0.86962891	0.057373047	0	0	0	0	0	0	0	0	0	0.94140625	0.05859375	0.074951172	-0.012451172	-0.055664063	-0.006835938	0	44330	0	0	0
491	35778	35778	Category A	0.16796875	-0.43188477	-0.83984375	-0.19238281	0.066894531	0.45214844	0	0	1/7/2018	1	7	2018	5:09:41	18581	0.7	5	9	41	0	0.05859375	3.4853027	0.18017578	-0.42407227	-0.82128906	0.57836914	0.0234375	0	0	0	0	0	0	0	0	0	0.94165039	0.058349609	0.038330078	-0.012207031	-0.007568359	-0.018310547	0	44330	0	0	0
492	35779	35779	Category A	0.17993164	-0.43188477	-0.79199219	-0.19067383	0.064941406	0.44604492	0	0	1/7/2018	1	7	2018	5:09:41	18581	0.8	5	9	41	0	0.05859375	3.4853027	0.18017578	-0.42407227	-0.82128906	0.017333984	0.030273438	0	0	0	0	0	0	0	0	0	0.94165039	0.058349609	0.037353516	-0.000244141	-0.007568359	0.029296875	0	44330	0	0	0
493	35780	35780	Category A	0.16796875	-0.45581055	-0.81591797	-0.18725586	0.063232422	0.44702148	0	0	1/7/2018	1	7	2018	5:09:41	18581	0.9	5	9	41	0	0.05859375	3.4853027	0.1796875	-0.42407227	-0.82080078	0.21337891	0.034179688	0	0	0	0	0	0	0	0	0	0.94140625	0.05859375	0.048583984	-0.01171875	-0.031494141	0.004882813	0	44330	0	0	0
494	35781	35781	Category A	0.16796875	-0.43188477	-0.81591797	-0.18920898	0.063964844	0.44702148	0	0	1/7/2018	1	7	2018	5:09:42	18582	0	5	9	42	0	0.05859375	3.4853027	0.1796875	-0.42407227	-0.82080078	0.46459961	0.014892578	0	0	0	0	0	0	0	0	0	0.94116211	0.058837891	0.024414063	-0.01171875	-0.007568359	0.004882813	0	44330	0	0	0
495	35782	35782	Category A	0.15576172	-0.40795898	-0.79199219	-0.18554688	0.063476563	0.44897461	0	0	1/7/2018	1	7	2018	5:09:42	18582	0.1	5	9	42	0	0.05859375	3.4853027	0.18017578	-0.42407227	-0.82055664	0.79394531	0.041015625	0	0	0	0	0	0	0	0	0	0.94116211	0.058837891	0.069335938	-0.024414063	0.016113281	0.028564453	0	44330	0	0	0
496	35783	35783	Category A	0.19189453	-0.41992188	-0.80395508	-0.18823242	0.061523438	0.44384766	0	0	1/7/2018	1	7	2018	5:09:42	18582	0.2	5	9	42	0	0.05859375	3.4853027	0.18017578	-0.42431641	-0.82080078	0.55615234	0.020751953	0	0	0	0	0	0	0	0	0	0.94140625	0.05859375	0.032714844	0.011474609	0.004394531	0.016845703	0	44330	0	0	0
497	35784	35784	Category A	0.17993164	-0.40795898	-0.81591797	-0.1887207	0.063476563	0.44873047	0	0	1/7/2018	1	7	2018	5:09:42	18582	0.3	5	9	42	0	0.05859375	3.4853027	0.18066406	-0.42407227	-0.82006836	0.042724609	0.016601563	0	0	0	0	0	0	0	0	0	0.94067383	0.059326172	0.020996094	-0.000732422	0.016113281	0.004150391	0	44330	0	0	0
498	35785	35785	Category A	0.19189453	-0.39599609	-0.85180664	-0.19433594	0.064941406	0.44482422	0	0	1/7/2018	1	7	2018	5:09:42	18582	0.4	5	9	42	0	0.05859375	3.4853027	0.18041992	-0.42358398	-0.81958008	0.42700195	0.043945313	0	0	0	0	0	0	0	0	0	0.94018555	0.059814453	0.071289063	0.011230469	0.027587891	-0.031982422	0	44330	0	0	0
499	35786	35786	Category A	0.16796875	-0.41992188	-0.81591797	-0.18481445	0.064941406	0.44824219	0	0	1/7/2018	1	7	2018	5:09:42	18582	0.5	5	9	42	0	0.05859375	3.4853027	0.18041992	-0.42358398	-0.81933594	0.28881836	0.013427734	0	0	0	0	0	0	0	0	0	0.93969727	0.060302734	0.01953125	-0.012451172	0.003662109	0.003417969	0	44330	0	0	0
500	35787	35787	Category A	0.19189453	-0.41992188	-0.83984375	-0.19335938	0.059570313	0.44677734	0	0	1/7/2018	1	7	2018	5:09:42	18582	0.6	5	9	42	0	0.05859375	3.4853027	0.18041992	-0.42358398	-0.81933594	0.66674805	0.023681641	0	0	0	0	0	0	0	0	0	0.93969727	0.060302734	0.035400391	0.011230469	0.003662109	-0.020263672	0	44330	0	0	0
501	35788	35788	Category A	0.19189453	-0.41992188	-0.82788086	-0.18701172	0.065185547	0.44873047	0	0	1/7/2018	1	7	2018	5:09:42	18582	0.7	5	9	42	0	0.05859375	3.4853027	0.18017578	-0.42358398	-0.81982422	1.2424316	0.014404297	0	0	0	0	0	0	0	0	0	0.94042969	0.059570313	0.023193359	0.011474609	0.003662109	-0.0078125	0	44330	0	0	0
502	35789	35789	Category A	0.17993164	-0.39599609	-0.81591797	-0.18823242	0.061523438	0.44702148	0	0	1/7/2018	1	7	2018	5:09:42	18582	0.8	5	9	42	0	0.05859375	3.4853027	0.18041992	-0.42382813	-0.82006836	1.0292969	0.028076172	0	0	0	0	0	0	0	0	0	0.94067383	0.059326172	0.032714844	-0.000488281	0.027832031	0.004150391	0	44330	0	0	0
503	35790	35790	Category A	0.17993164	-0.43188477	-0.82788086	-0.18457031	0.064208984	0.44897461	0	0	1/7/2018	1	7	2018	5:09:42	18582	0.9	5	9	42	0	0.05859375	3.4853027	0.18017578	-0.42382813	-0.81958008	0.7253418	0.011230469	0	0	0	0	0	0	0	0	0	0.94018555	0.059814453	0.016357422	-0.000244141	-0.0078125	-0.008056641	0	44330	0	0	0
504	35791	35791	Category A	0.17993164	-0.40795898	-0.81591797	-0.18823242	0.060546875	0.44580078	0	0	1/7/2018	1	7	2018	5:09:43	18583	0	5	9	43	0	0.05859375	3.4853027	0.17993164	-0.42407227	-0.81958008	0.78051758	0.016601563	0	0	0	0	0	0	0	0	0	0.94042969	0.059570313	0.020263672	0	0.016113281	0.003662109	0	44330	0	0	0
505	35792	35792	Category A	0.15576172	-0.40795898	-0.81591797	-0.18896484	0.063232422	0.44702148	0	0	1/7/2018	1	7	2018	5:09:43	18583	0.1	5	9	43	0	0.05859375	3.4853027	0.17993164	-0.42407227	-0.81958008	0.95849609	0.029296875	0	0	0	0	0	0	0	0	0	0.94018555	0.059814453	0.044189453	-0.024169922	0.016113281	0.003662109	0	44330	0	0	0
506	35793	35793	Category A	0.17993164	-0.40795898	-0.83984375	-0.18212891	0.063232422	0.44311523	0	0	1/7/2018	1	7	2018	5:09:43	18583	0.2	5	9	43	0	0.05859375	3.4853027	0.18041992	-0.42358398	-0.81958008	0.65478516	0.025390625	0	0	0	0	0	0	0	0	0	0.93994141	0.060058594	0.036376953	-0.000488281	0.015625	-0.020019531	0	44330	0	0	0
507	35794	35794	Category A	0.19189453	-0.43188477	-0.82788086	-0.18554688	0.064453125	0.44677734	0	0	1/7/2018	1	7	2018	5:09:43	18583	0.3	5	9	43	0	0.05859375	3.4853027	0.18066406	-0.42333984	-0.81933594	0.064453125	0.016357422	0	0	0	0	0	0	0	0	0	0.93969727	0.060302734	0.028076172	0.011230469	-0.008300781	-0.008300781	0	44330	0	0	0
508	35795	35795	Category A	0.17993164	-0.39599609	-0.81591797	-0.18652344	0.063232422	0.44604492	0	0	1/7/2018	1	7	2018	5:09:43	18583	0.4	5	9	43	0	0.05859375	3.4853027	0.18066406	-0.42333984	-0.81884766	0.4128418	0.02734375	0	0	0	0	0	0	0	0	0	0.93945313	0.060546875	0.03125	-0.000732422	0.02734375	0.002929688	0	44330	0	0	0
509	35796	35796	Category A	0.19189453	-0.45581055	-0.80395508	-0.18920898	0.063964844	0.44287109	0	0	1/7/2018	1	7	2018	5:09:43	18583	0.5	5	9	43	0	0.05859375	3.4853027	0.1809082	-0.42333984	-0.81860352	0.33203125	0.037109375	0	0	0	0	0	0	0	0	0	0.93920898	0.060791016	0.058105469	0.010742188	-0.032226563	0.014648438	0	44330	0	0	0
510	35797	35797	Category A	0.17993164	-0.43188477	-0.82788086	-0.19067383	0.071777344	0.44287109	0	0	1/7/2018	1	7	2018	5:09:43	18583	0.6	5	9	43	0	0.05859375	3.4853027	0.18066406	-0.4230957	-0.81811523	0.70605469	0.012939453	0	0	0	0	0	0	0	0	0	0.9387207	0.061279297	0.019042969	-0.000732422	-0.008544922	-0.009521484	0	44330	0	0	0
511	35798	35798	Category A	0.19189453	-0.38378906	-0.80395508	-0.19165039	0.063232422	0.44775391	0	0	1/7/2018	1	7	2018	5:09:43	18583	0.7	5	9	43	0	0.05859375	3.4853027	0.18066406	-0.4230957	-0.81811523	0.88745117	0.043212891	0	0	0	0	0	0	0	0	0	0.9387207	0.061279297	0.064697266	0.010986328	0.039306641	0.014160156	0	44330	0	0	0
512	35799	35799	Category A	0.19189453	-0.39599609	-0.80395508	-0.18676758	0.064208984	0.44506836	0	0	1/7/2018	1	7	2018	5:09:43	18583	0.8	5	9	43	0	0.05859375	3.4853027	0.18066406	-0.42333984	-0.81835938	0.67407227	0.032958984	0	0	0	0	0	0	0	0	0	0.93896484	0.061035156	0.052978516	0.010986328	0.02734375	0.014404297	0	44330	0	0	0
513	35800	35800	Category A	0.19189453	-0.41992188	-0.83984375	-0.18457031	0.065185547	0.44311523	0	0	1/7/2018	1	7	2018	5:09:43	18583	0.9	5	9	43	0	0.05859375	3.4853027	0.18066406	-0.42382813	-0.81835938	0.63330078	0.024414063	0	0	0	0	0	0	0	0	0	0.93920898	0.060791016	0.036376953	0.010986328	0.00390625	-0.021240234	0	44330	0	0	0
514	35801	35801	Category A	0.19189453	-0.41992188	-0.82788086	-0.18652344	0.063232422	0.44604492	0	0	1/7/2018	1	7	2018	5:09:44	18584	0	5	9	44	0	0.05859375	3.4853027	0.18066406	-0.42358398	-0.8190918	1.0061035	0.014404297	0	0	0	0	0	0	0	0	0	0.93969727	0.060302734	0.0234375	0.010986328	0.003662109	-0.008544922	0	44330	0	0	0
515	35802	35802	Category A	0.19189453	-0.41992188	-0.81591797	-0.19262695	0.064453125	0.44775391	0	0	1/7/2018	1	7	2018	5:09:44	18584	0.1	5	9	44	0	0.05859375	3.4853027	0.1809082	-0.42333984	-0.8190918	1.4436035	0.01171875	0	0	0	0	0	0	0	0	0	0.93969727	0.060302734	0.017578125	0.010742188	0.003417969	0.003173828	0	44330	0	0	0
516	35803	35803	Category A	0.19189453	-0.44384766	-0.81591797	-0.18359375	0.064941406	0.44604492	0	0	1/7/2018	1	7	2018	5:09:44	18584	0.2	5	9	44	0	0.05859375	3.4853027	0.18115234	-0.42285156	-0.81933594	1.5539551	0.0234375	0	0	0	0	0	0	0	0	0	0.93969727	0.060302734	0.034912109	0.010498047	-0.020751953	0.003417969	0	44330	0	0	0
517	35804	35804	Category A	0.19189453	-0.40795898	-0.81591797	-0.19067383	0.064941406	0.44873047	0	0	1/7/2018	1	7	2018	5:09:44	18584	0.3	5	9	44	0	0.05859375	3.4853027	0.18139648	-0.4230957	-0.81933594	1.375	0.018798828	0	0	0	0	0	0	0	0	0	0.93969727	0.060302734	0.029052734	0.010253906	0.015136719	0.003417969	0	44330	0	0	0
518	35805	35805	Category A	0.19189453	-0.41992188	-0.82788086	-0.18310547	0.062255859	0.4453125	0	0	1/7/2018	1	7	2018	5:09:44	18584	0.4	5	9	44	0	0.05859375	3.4853027	0.18139648	-0.4230957	-0.81933594	1.0727539	0.013671875	0	0	0	0	0	0	0	0	0	0.93994141	0.060058594	0.021972656	0.010253906	0.003173828	-0.008300781	0	44330	0	0	0
519	35806	35806	Category A	0.17993164	-0.40795898	-0.80395508	-0.1940918	0.0625	0.45166016	0	0	1/7/2018	1	7	2018	5:09:44	18584	0.5	5	9	44	0	0.05859375	3.4853027	0.1809082	-0.42260742	-0.81933594	0.51953125	0.021484375	0	0	0	0	0	0	0	0	0	0.93969727	0.060302734	0.031494141	-0.000976563	0.014648438	0.015380859	0	44330	0	0	0
520	35807	35807	Category A	0.17993164	-0.41992188	-0.82788086	-0.18554688	0.067382813	0.44897461	0	0	1/7/2018	1	7	2018	5:09:44	18584	0.6	5	9	44	0	0.05859375	3.4853027	0.1809082	-0.42211914	-0.81933594	0.15161133	0.008789063	0	0	0	0	0	0	0	0	0	0.93920898	0.060791016	0.011962891	-0.000976563	0.002197266	-0.008300781	0	44330	0	0	0
521	35808	35808	Category A	0.16796875	-0.40795898	-0.82788086	-0.18920898	0.063964844	0.44604492	0	0	1/7/2018	1	7	2018	5:09:44	18584	0.7	5	9	44	0	0.05859375	3.4853027	0.18115234	-0.42211914	-0.81933594	0.093505859	0.020996094	0	0	0	0	0	0	0	0	0	0.93945313	0.060546875	0.035644531	-0.013183594	0.014160156	-0.008300781	0	44330	0	0	0
522	35809	35809	Category A	0.19189453	-0.41992188	-0.79199219	-0.18652344	0.064941406	0.44506836	0	0	1/7/2018	1	7	2018	5:09:44	18584	0.8	5	9	44	0	0.05859375	3.4853027	0.18115234	-0.42211914	-0.8190918	0.29125977	0.029296875	0	0	0	0	0	0	0	0	0	0.93920898	0.060791016	0.040039063	0.010498047	0.002197266	0.027099609	0	44330	0	0	0
523	35810	35810	Category A	0.19189453	-0.43188477	-0.82788086	-0.18896484	0.064208984	0.44506836	0	0	1/7/2018	1	7	2018	5:09:44	18584	0.9	5	9	44	0	0.05859375	3.4853027	0.1809082	-0.42211914	-0.81933594	0.60253906	0.016845703	0	0	0	0	0	0	0	0	0	0.93920898	0.060791016	0.029052734	0.010742188	-0.009521484	-0.008300781	0	44330	0	0	0
524	35811	35811	Category A	0.15576172	-0.40795898	-0.80395508	-0.18554688	0.060791016	0.44799805	0	0	1/7/2018	1	7	2018	5:09:45	18585	0	5	9	45	0	0.05859375	3.4853027	0.1809082	-0.42211914	-0.81958008	0.58691406	0.032958984	0	0	0	0	0	0	0	0	0	0.93945313	0.060546875	0.055175781	-0.025146484	0.014160156	0.015625	0	44330	0	0	0
525	35812	35812	Category A	0.17993164	-0.40795898	-0.83984375	-0.18798828	0.062744141	0.44995117	0	0	1/7/2018	1	7	2018	5:09:45	18585	0.111	5	9	45	0	0.05859375	3.4853027	0.1809082	-0.42260742	-0.81982422	0.45751953	0.024658203	0	0	0	0	0	0	0	0	0	0.93994141	0.060058594	0.035644531	-0.000976563	0.014648438	-0.019775391	0	44330	0	0	0
526	35813	35813	Category A	0.19189453	-0.43188477	-0.82788086	-0.18969727	0.062255859	0.44677734	0	0	1/7/2018	1	7	2018	5:09:45	18585	0.222	5	9	45	0	0.05859375	3.4853027	0.18139648	-0.42285156	-0.81933594	0.49121094	0.016113281	0	0	0	0	0	0	0	0	0	0.93969727	0.060302734	0.027587891	0.010253906	-0.008789063	-0.008300781	0	44330	0	0	0
527	35814	35814	Category A	0.19189453	-0.41992188	-0.82788086	-0.18652344	0.065917969	0.44995117	0	0	1/7/2018	1	7	2018	5:09:45	18585	0.333	5	9	45	0	0.058837891	3.5610352	0.18139648	-0.42285156	-0.81933594	0.96826172	0.013427734	0	0	0	0	0	0	0	0	0	0.93969727	0.060302734	0.021484375	0.010253906	0.002929688	-0.008300781	0	44330	0	0	0
528	35815	35815	Category A	0.17993164	-0.43188477	-0.82788086	-0.18676758	0.064208984	0.45288086	0	0	1/7/2018	1	7	2018	5:09:45	18585	0.444	5	9	45	0	0.058837891	3.5610352	0.18115234	-0.42285156	-0.81884766	0.89013672	0.012451172	0	0	0	0	0	0	0	0	0	0.93920898	0.060791016	0.019042969	-0.001220703	-0.008789063	-0.008789063	0	44330	0	0	0
529	35816	35816	Category A	0.16796875	-0.40795898	-0.81591797	-0.18896484	0.066162109	0.45288086	0	0	1/7/2018	1	7	2018	5:09:45	18585	0.555	5	9	45	0	0.058837891	3.5610352	0.18139648	-0.42285156	-0.81933594	0.22705078	0.020263672	0	0	0	0	0	0	0	0	0	0.93969727	0.060302734	0.031982422	-0.013427734	0.014892578	0.003417969	0	44330	0	0	0
530	35817	35817	Category A	0.17993164	-0.44384766	-0.82788086	-0.18383789	0.064941406	0.4440918	0	0	1/7/2018	1	7	2018	5:09:45	18585	0.666	5	9	45	0	0.058837891	3.5610352	0.18139648	-0.42260742	-0.81933594	0.001708984	0.022705078	0	0	0	0	0	0	0	0	0	0.93945313	0.060546875	0.03125	-0.001464844	-0.020996094	-0.008300781	0	44330	0	0	0
531	35818	35818	Category A	0.16796875	-0.43188477	-0.82788086	-0.18725586	0.0625	0.44287109	0	0	1/7/2018	1	7	2018	5:09:45	18585	0.777	5	9	45	0	0.058837891	3.5610352	0.18164063	-0.42163086	-0.81884766	0.23608398	0.019287109	0	0	0	0	0	0	0	0	0	0.9387207	0.061279297	0.032714844	-0.013671875	-0.010009766	-0.008789063	0	44330	0	0	0
532	35819	35819	Category A	0.16796875	-0.41992188	-0.79199219	-0.18432617	0.065917969	0.44604492	0	0	1/7/2018	1	7	2018	5:09:45	18585	0.888	5	9	45	0	0.058837891	3.5610352	0.18212891	-0.421875	-0.81835938	0.00390625	0.030029297	0	0	0	0	0	0	0	0	0	0.93847656	0.061523438	0.042724609	-0.014160156	0.001953125	0.026367188	0	44330	0	0	0
533	35820	35820	Category A	0.17993164	-0.43188477	-0.81591797	-0.18896484	0.061523438	0.44775391	0	0	1/7/2018	1	7	2018	5:09:46	18586	0	5	9	46	0	0.058837891	3.5610352	0.18212891	-0.421875	-0.81860352	0.74365234	0.010498047	0	0	0	0	0	0	0	0	0	0.9387207	0.061279297	0.014892578	-0.002197266	-0.009765625	0.002685547	0	44330	0	0	0
534	35821	35821	Category A	0.19189453	-0.43188477	-0.82788086	-0.1875	0.065673828	0.44628906	0	0	1/7/2018	1	7	2018	5:09:46	18586	0.09	5	9	46	0	0.058837891	3.5610352	0.18237305	-0.42163086	-0.81835938	1.1020508	0.016601563	0	0	0	0	0	0	0	0	0	0.93847656	0.061523438	0.028808594	0.009277344	-0.010009766	-0.009277344	0	44330	0	0	0
535	35822	35822	Category A	0.19189453	-0.43188477	-0.81591797	-0.19067383	0.064941406	0.44873047	0	0	1/7/2018	1	7	2018	5:09:46	18586	0.181	5	9	46	0	0.058837891	3.5610352	0.18261719	-0.42163086	-0.81835938	0.97167969	0.013671875	0	0	0	0	0	0	0	0	0	0.9387207	0.061279297	0.021484375	0.009033203	-0.010009766	0.002441406	0	44330	0	0	0
536	35823	35823	Category A	0.19189453	-0.40795898	-0.79199219	-0.18383789	0.064208984	0.44506836	0	0	1/7/2018	1	7	2018	5:09:46	18586	0.272	5	9	46	0	0.058837891	3.5610352	0.18286133	-0.421875	-0.81884766	0.98657227	0.031494141	0	0	0	0	0	0	0	0	0	0.93920898	0.060791016	0.049804688	0.008789063	0.013916016	0.026855469	0	44330	0	0	0
537	35824	35824	Category A	0.17993164	-0.41992188	-0.79199219	-0.18896484	0.064208984	0.44506836	0	0	1/7/2018	1	7	2018	5:09:46	18586	0.363	5	9	46	0	0.058837891	3.5610352	0.18237305	-0.42211914	-0.81884766	0.96875	0.027099609	0	0	0	0	0	0	0	0	0	0.93920898	0.060791016	0.031738281	-0.002441406	0.002197266	0.026855469	0	44330	0	0	0
538	35825	35825	Category A	0.16796875	-0.40795898	-0.80395508	-0.18701172	0.0625	0.44995117	0	0	1/7/2018	1	7	2018	5:09:46	18586	0.454	5	9	46	0	0.058837891	3.5610352	0.18237305	-0.42260742	-0.81884766	0.48657227	0.025390625	0	0	0	0	0	0	0	0	0	0.93945313	0.060546875	0.044189453	-0.014404297	0.014648438	0.014892578	0	44330	0	0	0
539	35826	35826	Category A	0.15576172	-0.41992188	-0.83984375	-0.18457031	0.064208984	0.44897461	0	0	1/7/2018	1	7	2018	5:09:46	18586	0.545	5	9	46	0	0.058837891	3.5610352	0.18212891	-0.42285156	-0.81884766	0.036865234	0.033935547	0	0	0	0	0	0	0	0	0	0.93945313	0.060546875	0.050537109	-0.026367188	0.002929688	-0.020751953	0	44330	0	0	0
540	35827	35827	Category A	0.17993164	-0.43188477	-0.83984375	-0.18554688	0.059570313	0.44604492	0	0	1/7/2018	1	7	2018	5:09:46	18586	0.636	5	9	46	0	0.058837891	3.5610352	0.18237305	-0.42285156	-0.81884766	0.019287109	0.022705078	0	0	0	0	0	0	0	0	0	0.93945313	0.060546875	0.032226563	-0.002441406	-0.008789063	-0.020751953	0	44330	0	0	0
541	35828	35828	Category A	0.19189453	-0.43188477	-0.81591797	-0.18969727	0.065917969	0.44873047	0	0	1/7/2018	1	7	2018	5:09:46	18586	0.727	5	9	46	0	0.058837891	3.5610352	0.18237305	-0.42260742	-0.81884766	0.15429688	0.013427734	0	0	0	0	0	0	0	0	0	0.93945313	0.060546875	0.021484375	0.009277344	-0.009033203	0.002929688	0	44330	0	0	0
542	35829	35829	Category A	0.17993164	-0.43188477	-0.80395508	-0.18554688	0.063476563	0.44604492	0	0	1/7/2018	1	7	2018	5:09:46	18586	0.818	5	9	46	0	0.058837891	3.5610352	0.18212891	-0.42260742	-0.8190918	0.53051758	0.017822266	0	0	0	0	0	0	0	0	0	0.93969727	0.060302734	0.026611328	-0.002197266	-0.009033203	0.015136719	0	44330	0	0	0
543	35830	35830	Category A	0.15576172	-0.43188477	-0.81591797	-0.18823242	0.061523438	0.44189453	0	0	1/7/2018	1	7	2018	5:09:46	18586	0.909	5	9	46	0	0.058837891	3.5610352	0.18212891	-0.4230957	-0.81933594	0.57446289	0.027832031	0	0	0	0	0	0	0	0	0	0.93994141	0.060058594	0.038330078	-0.026367188	-0.008544922	0.003417969	0	44330	0	0	0
544	35831	35831	Category A	0.16796875	-0.41992188	-0.82788086	-0.18286133	0.066894531	0.44799805	0	0	1/7/2018	1	7	2018	5:09:47	18587	0	5	9	47	0	0.058837891	3.5610352	0.18188477	-0.42333984	-0.81884766	0.49584961	0.016845703	0	0	0	0	0	0	0	0	0	0.93969727	0.060302734	0.026123047	-0.013916016	0.003417969	-0.008789063	0	44330	0	0	0
545	35832	35832	Category A	0.19189453	-0.40795898	-0.80395508	-0.18994141	0.064208984	0.44799805	0	0	1/7/2018	1	7	2018	5:09:47	18587	0.1	5	9	47	0	0.058837891	3.5610352	0.18212891	-0.4230957	-0.81884766	0.71923828	0.0234375	0	0	0	0	0	0	0	0	0	0.93969727	0.060302734	0.040039063	0.009521484	0.015136719	0.014892578	0	44330	0	0	0
546	35833	35833	Category A	0.19189453	-0.41992188	-0.81591797	-0.18920898	0.064941406	0.44506836	0	0	1/7/2018	1	7	2018	5:09:47	18587	0.2	5	9	47	0	0.058837891	3.5610352	0.18237305	-0.4230957	-0.8190918	0.97485352	0.010253906	0	0	0	0	0	0	0	0	0	0.93994141	0.060058594	0.015625	0.009277344	0.003173828	0.003173828	0	44330	0	0	0
547	35834	35834	Category A	0.19189453	-0.41992188	-0.80395508	-0.19067383	0.0625	0.44677734	0	0	1/7/2018	1	7	2018	5:09:47	18587	0.3	5	9	47	0	0.058837891	3.5610352	0.18237305	-0.42333984	-0.81860352	0.47314453	0.017578125	0	0	0	0	0	0	0	0	0	0.93945313	0.060546875	0.02734375	0.009277344	0.003417969	0.014648438	0	44330	0	0	0
548	35835	35835	Category A	0.17993164	-0.44384766	-0.83984375	-0.18554688	0.064453125	0.44799805	0	0	1/7/2018	1	7	2018	5:09:47	18587	0.4	5	9	47	0	0.058837891	3.5610352	0.18212891	-0.42285156	-0.81860352	0.2902832	0.029785156	0	0	0	0	0	0	0	0	0	0.93920898	0.060791016	0.044433594	-0.002197266	-0.020751953	-0.020996094	0	44330	0	0	0
549	35836	35836	Category A	0.19189453	-0.40795898	-0.81591797	-0.18920898	0.064941406	0.44799805	0	0	1/7/2018	1	7	2018	5:09:47	18587	0.5	5	9	47	0	0.058837891	3.5610352	0.18212891	-0.42333984	-0.81860352	0.60668945	0.018310547	0	0	0	0	0	0	0	0	0	0.93945313	0.060546875	0.027587891	0.009521484	0.015380859	0.002685547	0	44330	0	0	0
550	35837	35837	Category A	0.19189453	-0.40795898	-0.82788086	-0.18554688	0.063476563	0.44702148	0	0	1/7/2018	1	7	2018	5:09:47	18587	0.6	5	9	47	0	0.058837891	3.5610352	0.18164063	-0.42285156	-0.81884766	0.86035156	0.020019531	0	0	0	0	0	0	0	0	0	0.93945313	0.060546875	0.033691406	0.010009766	0.014892578	-0.008789063	0	44330	0	0	0
551	35838	35838	Category A	0.19189453	-0.44384766	-0.82788086	-0.18823242	0.063232422	0.44604492	0	0	1/7/2018	1	7	2018	5:09:47	18587	0.7	5	9	47	0	0.058837891	3.5610352	0.18164063	-0.42285156	-0.81835938	1.1086426	0.024902344	0	0	0	0	0	0	0	0	0	0.93896484	0.061035156	0.040283203	0.010009766	-0.020751953	-0.009277344	0	44330	0	0	0
552	35839	35839	Category A	0.19189453	-0.44384766	-0.80395508	-0.19067383	0.064941406	0.44677734	0	0	1/7/2018	1	7	2018	5:09:47	18587	0.8	5	9	47	0	0.058837891	3.5610352	0.18164063	-0.42358398	-0.81835938	1.3745117	0.026855469	0	0	0	0	0	0	0	0	0	0.93920898	0.060791016	0.044677734	0.010009766	-0.020019531	0.014404297	0	44330	0	0	0
553	35840	35840	Category A	0.17993164	-0.43188477	-0.83984375	-0.18701172	0.064208984	0.44799805	0	0	1/7/2018	1	7	2018	5:09:47	18587	0.9	5	9	47	0	0.058837891	3.5610352	0.18164063	-0.42407227	-0.81811523	0.98681641	0.022949219	0	0	0	0	0	0	0	0	0	0.93920898	0.060791016	0.031005859	-0.001708984	-0.007568359	-0.021484375	0	44330	0	0	0
554	35841	35841	Category A	0.19189453	-0.43188477	-0.81591797	-0.18701172	0.064208984	0.44677734	0	0	1/7/2018	1	7	2018	5:09:48	18588	0	5	9	48	0	0.058837891	3.5610352	0.18139648	-0.42407227	-0.81762695	0.37304688	0.012939453	0	0	0	0	0	0	0	0	0	0.93896484	0.061035156	0.020019531	0.010253906	-0.007568359	0.001708984	0	44330	0	0	0
555	35842	35842	Category A	0.17993164	-0.40795898	-0.83984375	-0.19067383	0.064941406	0.44873047	0	0	1/7/2018	1	7	2018	5:09:48	18588	0.1	5	9	48	0	0.058837891	3.5610352	0.18115234	-0.42431641	-0.81762695	0.27441406	0.027587891	0	0	0	0	0	0	0	0	0	0.9387207	0.061279297	0.039794922	-0.001220703	0.016357422	-0.021972656	0	44330	0	0	0
556	35843	35843	Category A	0.19189453	-0.41992188	-0.81591797	-0.18823242	0.066650391	0.45019531	0	0	1/7/2018	1	7	2018	5:09:48	18588	0.2	5	9	48	0	0.058837891	3.5610352	0.18115234	-0.42431641	-0.81738281	0.15087891	0.011474609	0	0	0	0	0	0	0	0	0	0.9387207	0.061279297	0.016601563	0.010498047	0.004394531	0.001464844	0	44330	0	0	0
557	35844	35844	Category A	0.19189453	-0.41992188	-0.82788086	-0.19067383	0.061523438	0.44775391	0	0	1/7/2018	1	7	2018	5:09:48	18588	0.3	5	9	48	0	0.058837891	3.5610352	0.1809082	-0.42431641	-0.81689453	0.11328125	0.015869141	0	0	0	0	0	0	0	0	0	0.93823242	0.061767578	0.026123047	0.010742188	0.004394531	-0.010742188	0	44330	0	0	0
558	35845	35845	Category A	0.17993164	-0.40795898	-0.79199219	-0.18359375	0.066650391	0.4453125	0	0	1/7/2018	1	7	2018	5:09:48	18588	0.4	5	9	48	0	0.058837891	3.5610352	0.18066406	-0.42431641	-0.81738281	0.34887695	0.030273438	0	0	0	0	0	0	0	0	0	0.93847656	0.061523438	0.042724609	-0.000732422	0.016357422	0.025390625	0	44330	0	0	0
559	35846	35846	Category A	0.17993164	-0.40795898	-0.81591797	-0.18920898	0.063964844	0.4440918	0	0	1/7/2018	1	7	2018	5:09:48	18588	0.5	5	9	48	0	0.058837891	3.5610352	0.18066406	-0.42480469	-0.81713867	0.29541016	0.016845703	0	0	0	0	0	0	0	0	0	0.93847656	0.061523438	0.018798828	-0.000732422	0.016845703	0.001220703	0	44330	0	0	0
560	35847	35847	Category A	0.19189453	-0.43188477	-0.80395508	-0.19165039	0.062255859	0.44775391	0	0	1/7/2018	1	7	2018	5:09:48	18588	0.6	5	9	48	0	0.058837891	3.5610352	0.18066406	-0.42480469	-0.81689453	0.44067383	0.018554688	0	0	0	0	0	0	0	0	0	0.93847656	0.061523438	0.03125	0.011230469	-0.006835938	0.012939453	0	44330	0	0	0
561	35848	35848	Category A	0.17993164	-0.41992188	-0.81591797	-0.18579102	0.064941406	0.44506836	0	0	1/7/2018	1	7	2018	5:09:48	18588	0.7	5	9	48	0	0.058837891	3.5610352	0.18066406	-0.42431641	-0.81713867	0.71337891	0.004882813	0	0	0	0	0	0	0	0	0	0.93847656	0.061523438	0.006835938	-0.000732422	0.004394531	0.001220703	0	44330	0	0	0
562	35849	35849	Category A	0.16796875	-0.43188477	-0.82788086	-0.18554688	0.0625	0.44677734	0	0	1/7/2018	1	7	2018	5:09:48	18588	0.8	5	9	48	0	0.058837891	3.5610352	0.1809082	-0.42431641	-0.81738281	0.82861328	0.018310547	0	0	0	0	0	0	0	0	0	0.9387207	0.061279297	0.030761719	-0.012939453	-0.007324219	-0.010253906	0	44330	0	0	0
563	35850	35850	Category A	0.16796875	-0.43188477	-0.83984375	-0.18701172	0.065185547	0.44873047	0	0	1/7/2018	1	7	2018	5:09:48	18588	0.9	5	9	48	0	0.058837891	3.5610352	0.1809082	-0.42504883	-0.81762695	0.41796875	0.026367188	0	0	0	0	0	0	0	0	0	0.93920898	0.060791016	0.041748047	-0.012939453	-0.006591797	-0.021972656	0	44330	0	0	0
564	35851	35851	Category A	0.17993164	-0.44384766	-0.82788086	-0.18286133	0.067138672	0.44702148	0	0	1/7/2018	1	7	2018	5:09:49	18589	0	5	9	49	0	0.058837891	3.5610352	0.1809082	-0.42529297	-0.81762695	0.2890625	0.020996094	0	0	0	0	0	0	0	0	0	0.93920898	0.060791016	0.029785156	-0.000976563	-0.018310547	-0.010009766	0	44330	0	0	0
565	35852	35852	Category A	0.19189453	-0.44384766	-0.79199219	-0.18383789	0.067382813	0.45043945	0	0	1/7/2018	1	7	2018	5:09:49	18589	0.111	5	9	49	0	0.059082031	3.5513672	0.18139648	-0.42480469	-0.81787109	0.70703125	0.033691406	0	0	0	0	0	0	0	0	0	0.93945313	0.060546875	0.055175781	0.010253906	-0.018798828	0.025878906	0	44330	0	0	0
566	35853	35853	Category A	0.17993164	-0.40795898	-0.83984375	-0.18676758	0.058837891	0.44702148	0	0	1/7/2018	1	7	2018	5:09:49	18589	0.222	5	9	49	0	0.059082031	3.5513672	0.18139648	-0.42480469	-0.81787109	0.37329102	0.027587891	0	0	0	0	0	0	0	0	0	0.93920898	0.060791016	0.040039063	-0.001464844	0.016845703	-0.021728516	0	44330	0	0	0
567	35854	35854	Category A	0.16796875	-0.41992188	-0.80395508	-0.18920898	0.065917969	0.44604492	0	0	1/7/2018	1	7	2018	5:09:49	18589	0.333	5	9	49	0	0.059082031	3.5513672	0.18115234	-0.42504883	-0.81762695	0.0859375	0.019775391	0	0	0	0	0	0	0	0	0	0.93920898	0.060791016	0.032226563	-0.013183594	0.005126953	0.013671875	0	44330	0	0	0
568	35855	35855	Category A	0.19189453	-0.43188477	-0.83984375	-0.18725586	0.0625	0.44604492	0	0	1/7/2018	1	7	2018	5:09:49	18589	0.444	5	9	49	0	0.059082031	3.5513672	0.1809082	-0.42553711	-0.81762695	0.2824707	0.025146484	0	0	0	0	0	0	0	0	0	0.93945313	0.060546875	0.038818359	0.010742188	-0.006103516	-0.021972656	0	44330	0	0	0
569	35856	35856	Category A	0.17993164	-0.43188477	-0.82788086	-0.19506836	0.070556641	0.44995117	0	0	1/7/2018	1	7	2018	5:09:49	18589	0.555	5	9	49	0	0.059082031	3.5513672	0.1809082	-0.42578125	-0.81762695	0.15234375	0.01171875	0	0	0	0	0	0	0	0	0	0.93945313	0.060546875	0.017089844	-0.000976563	-0.005859375	-0.010009766	0	44330	0	0	0
570	35857	35857	Category A	0.19189453	-0.41992188	-0.79199219	-0.18823242	0.064697266	0.44604492	0	0	1/7/2018	1	7	2018	5:09:49	18589	0.666	5	9	49	0	0.059082031	3.5513672	0.1809082	-0.42602539	-0.81738281	0.37866211	0.028320313	0	0	0	0	0	0	0	0	0	0.93945313	0.060546875	0.042480469	0.010742188	0.006103516	0.025390625	0	44330	0	0	0
571	35858	35858	Category A	0.19189453	-0.44384766	-0.80395508	-0.18823242	0.061523438	0.44482422	0	0	1/7/2018	1	7	2018	5:09:49	18589	0.777	5	9	49	0	0.059082031	3.5513672	0.1809082	-0.42553711	-0.81738281	1.2670898	0.024902344	0	0	0	0	0	0	0	0	0	0.93920898	0.060791016	0.042236328	0.010742188	-0.018066406	0.013427734	0	44330	0	0	0
572	35859	35859	Category A	0.19189453	-0.43188477	-0.80395508	-0.18481445	0.064208984	0.44702148	0	0	1/7/2018	1	7	2018	5:09:49	18589	0.888	5	9	49	0	0.059082031	3.5513672	0.1809082	-0.42553711	-0.81738281	1.7250977	0.018310547	0	0	0	0	0	0	0	0	0	0.93920898	0.060791016	0.030517578	0.010742188	-0.006103516	0.013427734	0	44330	0	0	0
573	35860	35860	Category A	0.17993164	-0.44384766	-0.80395508	-0.18945313	0.064453125	0.44995117	0	0	1/7/2018	1	7	2018	5:09:50	18590	0	5	9	50	0	0.059082031	3.5513672	0.18139648	-0.42529297	-0.81787109	1.4719238	0.023193359	0	0	0	0	0	0	0	0	0	0.93969727	0.060302734	0.033691406	-0.001464844	-0.018310547	0.013916016	0	44330	0	0	0
574	35861	35861	Category A	0.19189453	-0.43188477	-0.81591797	-0.18310547	0.064697266	0.44799805	0	0	1/7/2018	1	7	2018	5:09:50	18590	0.1	5	9	50	0	0.059082031	3.5513672	0.18139648	-0.42529297	-0.81787109	1.2336426	0.012207031	0	0	0	0	0	0	0	0	0	0.93945313	0.060546875	0.018798828	0.010253906	-0.006347656	0.001953125	0	44330	0	0	0
575	35862	35862	Category A	0.17993164	-0.41992188	-0.82788086	-0.18579102	0.063232422	0.4440918	0	0	1/7/2018	1	7	2018	5:09:50	18590	0.2	5	9	50	0	0.059082031	3.5513672	0.18139648	-0.42529297	-0.81787109	1.2280273	0.011230469	0	0	0	0	0	0	0	0	0	0.93945313	0.060546875	0.016845703	-0.001464844	0.005371094	-0.009765625	0	44330	0	0	0
576	35863	35863	Category A	0.15576172	-0.44384766	-0.80395508	-0.18896484	0.066162109	0.45288086	0	0	1/7/2018	1	7	2018	5:09:50	18590	0.3	5	9	50	0	0.059082031	3.5513672	0.18139648	-0.42480469	-0.81762695	0.67089844	0.034667969	0	0	0	0	0	0	0	0	0	0.93896484	0.061035156	0.058349609	-0.025634766	-0.018798828	0.013671875	0	44330	0	0	0
577	35864	35864	Category A	0.16796875	-0.44384766	-0.81591797	-0.18188477	0.068359375	0.44628906	0	0	1/7/2018	1	7	2018	5:09:50	18590	0.4	5	9	50	0	0.059082031	3.5513672	0.18139648	-0.42480469	-0.81762695	0.016113281	0.0234375	0	0	0	0	0	0	0	0	0	0.93920898	0.060791016	0.034423828	-0.013427734	-0.018798828	0.001708984	0	44330	0	0	0
578	35865	35865	Category A	0.17993164	-0.41992188	-0.85180664	-0.18798828	0.062744141	0.44873047	0	0	1/7/2018	1	7	2018	5:09:50	18590	0.5	5	9	50	0	0.059082031	3.5513672	0.18139648	-0.42480469	-0.81811523	0.61230469	0.033935547	0	0	0	0	0	0	0	0	0	0.93945313	0.060546875	0.040039063	-0.001464844	0.004882813	-0.033447266	0	44330	0	0	0
579	35866	35866	Category A	0.17993164	-0.41992188	-0.81591797	-0.18701172	0.064941406	0.44799805	0	0	1/7/2018	1	7	2018	5:09:50	18590	0.6	5	9	50	0	0.059082031	3.5513672	0.18164063	-0.42480469	-0.81811523	1.0549316	0.005615234	0	0	0	0	0	0	0	0	0	0.93945313	0.060546875	0.009033203	-0.001708984	0.004882813	0.002197266	0	44330	0	0	0
580	35867	35867	Category A	0.19189453	-0.39599609	-0.85180664	-0.18457031	0.064208984	0.44897461	0	0	1/7/2018	1	7	2018	5:09:50	18590	0.7	5	9	50	0	0.059082031	3.5513672	0.18212891	-0.42480469	-0.81762695	1.401123	0.045654297	0	0	0	0	0	0	0	0	0	0.93945313	0.060546875	0.072509766	0.009521484	0.028808594	-0.033935547	0	44330	0	0	0
581	35868	35868	Category A	0.17993164	-0.41992188	-0.83984375	-0.18701172	0.064941406	0.44702148	0	0	1/7/2018	1	7	2018	5:09:50	18590	0.8	5	9	50	0	0.059082031	3.5513672	0.18212891	-0.42480469	-0.81762695	1.9350586	0.022460938	0	0	0	0	0	0	0	0	0	0.93945313	0.060546875	0.029052734	-0.002197266	0.004882813	-0.021972656	0	44330	0	0	0
582	35869	35869	Category A	0.16796875	-0.43188477	-0.82788086	-0.18920898	0.060791016	0.44873047	0	0	1/7/2018	1	7	2018	5:09:50	18590	0.9	5	9	50	0	0.059082031	3.5513672	0.18188477	-0.42431641	-0.81811523	2.0356445	0.018554688	0	0	0	0	0	0	0	0	0	0.93945313	0.060546875	0.031005859	-0.013916016	-0.007324219	-0.009521484	0	44330	0	0	0
583	35870	35870	Category A	0.16796875	-0.44384766	-0.80395508	-0.18115234	0.065917969	0.45117188	0	0	1/7/2018	1	7	2018	5:09:51	18591	0	5	9	51	0	0.059082031	3.5513672	0.18212891	-0.42431641	-0.81762695	2.0187988	0.027587891	0	0	0	0	0	0	0	0	0	0.93920898	0.060791016	0.047363281	-0.014160156	-0.019287109	0.013671875	0	44330	0	0	0
584	35871	35871	Category A	0.19189453	-0.39599609	-0.81591797	-0.18457031	0.062255859	0.44604492	0	0	1/7/2018	1	7	2018	5:09:51	18591	0.09	5	9	51	0	0.059082031	3.5513672	0.18212891	-0.42480469	-0.81787109	1.621582	0.030517578	0	0	0	0	0	0	0	0	0	0.93945313	0.060546875	0.040527344	0.009521484	0.028808594	0.001953125	0	44330	0	0	0
585	35872	35872	Category A	0.19189453	-0.40795898	-0.82788086	-0.18896484	0.068603516	0.44799805	0	0	1/7/2018	1	7	2018	5:09:51	18591	0.181	5	9	51	0	0.059082031	3.5513672	0.18212891	-0.42480469	-0.81787109	1.1081543	0.021728516	0	0	0	0	0	0	0	0	0	0.93945313	0.060546875	0.036376953	0.009521484	0.016845703	-0.009765625	0	44330	0	0	0
586	35873	35873	Category A	0.17993164	-0.41992188	-0.80395508	-0.18554688	0.0625	0.44799805	0	0	1/7/2018	1	7	2018	5:09:51	18591	0.272	5	9	51	0	0.059082031	3.5513672	0.18212891	-0.42529297	-0.81811523	0.63891602	0.015136719	0	0	0	0	0	0	0	0	0	0.93969727	0.060302734	0.021728516	-0.002197266	0.005371094	0.014160156	0	44330	0	0	0
587	35874	35874	Category A	0.16796875	-0.39599609	-0.81591797	-0.19165039	0.064208984	0.45092773	0	0	1/7/2018	1	7	2018	5:09:51	18591	0.363	5	9	51	0	0.059082031	3.5513672	0.18212891	-0.42529297	-0.81835938	0.47900391	0.032470703	0	0	0	0	0	0	0	0	0	0.93994141	0.060058594	0.045898438	-0.014160156	0.029296875	0.002441406	0	44330	0	0	0
588	35875	35875	Category A	0.17993164	-0.43188477	-0.82788086	-0.1875	0.065673828	0.44628906	0	0	1/7/2018	1	7	2018	5:09:51	18591	0.454	5	9	51	0	0.059082031	3.5513672	0.18212891	-0.42529297	-0.81835938	0.23266602	0.011474609	0	0	0	0	0	0	0	0	0	0.94018555	0.059814453	0.017822266	-0.002197266	-0.006347656	-0.009277344	0	44330	0	0	0
589	35876	35876	Category A	0.15576172	-0.41992188	-0.82788086	-0.18701172	0.064208984	0.44799805	0	0	1/7/2018	1	7	2018	5:09:51	18591	0.545	5	9	51	0	0.059082031	3.5513672	0.18237305	-0.42529297	-0.81787109	0.4284668	0.028808594	0	0	0	0	0	0	0	0	0	0.93969727	0.060302734	0.041992188	-0.026611328	0.005371094	-0.009765625	0	44330	0	0	0
590	35877	35877	Category A	0.17993164	-0.43188477	-0.77978516	-0.18823242	0.061523438	0.44702148	0	0	1/7/2018	1	7	2018	5:09:51	18591	0.636	5	9	51	0	0.059082031	3.5513672	0.18237305	-0.42553711	-0.81787109	0.90356445	0.038574219	0	0	0	0	0	0	0	0	0	0.93994141	0.060058594	0.046875	-0.002441406	-0.006103516	0.038085938	0	44330	0	0	0
591	35878	35878	Category A	0.17993164	-0.44384766	-0.80395508	-0.18432617	0.065917969	0.44604492	0	0	1/7/2018	1	7	2018	5:09:51	18591	0.727	5	9	51	0	0.059082031	3.5513672	0.18237305	-0.42602539	-0.81762695	1.3034668	0.022460938	0	0	0	0	0	0	0	0	0	0.93994141	0.060058594	0.033935547	-0.002441406	-0.017578125	0.013671875	0	44330	0	0	0
592	35879	35879	Category A	0.19189453	-0.43188477	-0.77978516	-0.18383789	0.063232422	0.44604492	0	0	1/7/2018	1	7	2018	5:09:51	18591	0.818	5	9	51	0	0.059082031	3.5513672	0.18237305	-0.42602539	-0.81738281	1.3291016	0.039306641	0	0	0	0	0	0	0	0	0	0.93969727	0.060302734	0.052978516	0.009277344	-0.005615234	0.037597656	0	44330	0	0	0
593	35880	35880	Category A	0.16796875	-0.43188477	-0.81591797	-0.18896484	0.061523438	0.44677734	0	0	1/7/2018	1	7	2018	5:09:51	18591	0.909	5	9	51	0	0.059082031	3.5513672	0.18237305	-0.42602539	-0.81738281	1.8098145	0.015625	0	0	0	0	0	0	0	0	0	0.93969727	0.060302734	0.021728516	-0.014404297	-0.005615234	0.001464844	0	44330	0	0	0
594	35881	35881	Category A	0.17993164	-0.43188477	-0.81591797	-0.18383789	0.064453125	0.44873047	0	0	1/7/2018	1	7	2018	5:09:52	18592	0	5	9	52	0	0.059082031	3.5513672	0.18212891	-0.42626953	-0.81689453	2.0251465	0.006103516	0	0	0	0	0	0	0	0	0	0.93945313	0.060546875	0.009033203	-0.002197266	-0.005371094	0.000976563	0	44330	0	0	0
595	35882	35882	Category A	0.19189453	-0.43188477	-0.79199219	-0.18701172	0.064208984	0.44897461	0	0	1/7/2018	1	7	2018	5:09:52	18592	0.111	5	9	52	0	0.059082031	3.5513672	0.18212891	-0.42602539	-0.81689453	1.5627441	0.02734375	0	0	0	0	0	0	0	0	0	0.93920898	0.060791016	0.040283203	0.009521484	-0.005615234	0.024902344	0	44330	0	0	0
596	35883	35883	Category A	0.16796875	-0.43188477	-0.79199219	-0.18798828	0.064208984	0.44702148	0	0	1/7/2018	1	7	2018	5:09:52	18592	0.222	5	9	52	0	0.059082031	3.5513672	0.18237305	-0.42626953	-0.81689453	1.1574707	0.029296875	0	0	0	0	0	0	0	0	0	0.93945313	0.060546875	0.044921875	-0.014404297	-0.005371094	0.024902344	0	44330	0	0	0
597	35884	35884	Category A	0.17993164	-0.41992188	-0.83984375	-0.18798828	0.065917969	0.45117188	0	0	1/7/2018	1	7	2018	5:09:52	18592	0.333	5	9	52	0	0.059082031	3.5513672	0.18237305	-0.42675781	-0.81689453	1.2814941	0.023681641	0	0	0	0	0	0	0	0	0	0.93969727	0.060302734	0.031982422	-0.002441406	0.006835938	-0.022705078	0	44330	0	0	0
598	35885	35885	Category A	0.17993164	-0.44384766	-0.81591797	-0.18383789	0.0625	0.44604492	0	0	1/7/2018	1	7	2018	5:09:52	18592	0.444	5	9	52	0	0.059082031	3.5513672	0.18212891	-0.42675781	-0.81665039	1.2995605	0.016845703	0	0	0	0	0	0	0	0	0	0.93920898	0.060791016	0.019775391	-0.002197266	-0.016845703	0.000732422	0	44330	0	0	0
599	35886	35886	Category A	0.17993164	-0.40795898	-0.79199219	-0.18823242	0.060546875	0.44580078	0	0	1/7/2018	1	7	2018	5:09:52	18592	0.555	5	9	52	0	0.059082031	3.5513672	0.18212891	-0.42749023	-0.81689453	0.44946289	0.031738281	0	0	0	0	0	0	0	0	0	0.93969727	0.060302734	0.046630859	-0.002197266	0.01953125	0.024902344	0	44330	0	0	0
600	35887	35887	Category A	0.19189453	-0.39599609	-0.83984375	-0.18383789	0.064941406	0.4440918	0	0	1/7/2018	1	7	2018	5:09:52	18592	0.666	5	9	52	0	0.059082031	3.5513672	0.18212891	-0.42749023	-0.81689453	0.077148438	0.040039063	0	0	0	0	0	0	0	0	0	0.93994141	0.060058594	0.063964844	0.009521484	0.031494141	-0.022705078	0	44330	0	0	0
601	35888	35888	Category A	0.19189453	-0.40795898	-0.83984375	-0.18920898	0.065917969	0.44604492	0	0	1/7/2018	1	7	2018	5:09:52	18592	0.777	5	9	52	0	0.059082031	3.5513672	0.18188477	-0.42749023	-0.81689453	0.031005859	0.031494141	0	0	0	0	0	0	0	0	0	0.93969727	0.060302734	0.052246094	0.009765625	0.01953125	-0.022705078	0	44330	0	0	0
602	35889	35889	Category A	0.19189453	-0.46777344	-0.82788086	-0.18823242	0.064697266	0.45019531	0	0	1/7/2018	1	7	2018	5:09:52	18592	0.888	5	9	52	0	0.059082031	3.5513672	0.18164063	-0.42749023	-0.81689453	0.27880859	0.042480469	0	0	0	0	0	0	0	0	0	0.93994141	0.060058594	0.060791016	0.010009766	-0.040039063	-0.010742188	0	44330	0	0	0
603	35890	35890	Category A	0.19189453	-0.44384766	-0.81591797	-0.18334961	0.070556641	0.44897461	0	0	1/7/2018	1	7	2018	5:09:53	18593	0	5	9	53	0	0.058837891	3.5594238	0.18212891	-0.42749023	-0.81665039	1.5124512	0.018798828	0	0	0	0	0	0	0	0	0	0.93969727	0.060302734	0.026611328	0.009521484	-0.016113281	0.000732422	0	44330	0	0	0
604	35891	35891	Category A	0.17993164	-0.38378906	-0.82788086	-0.18481445	0.066650391	0.44702148	0	0	1/7/2018	1	7	2018	5:09:53	18593	0.1	5	9	53	0	0.058837891	3.5594238	0.18188477	-0.42749023	-0.81665039	1.8986816	0.045166016	0	0	0	0	0	0	0	0	0	0.93945313	0.060546875	0.056884766	-0.001953125	0.043701172	-0.010986328	0	44330	0	0	0
605	35892	35892	Category A	0.17993164	-0.39599609	-0.83984375	-0.19067383	0.063232422	0.44995117	0	0	1/7/2018	1	7	2018	5:09:53	18593	0.2	5	9	53	0	0.058837891	3.5594238	0.18212891	-0.42724609	-0.81665039	1.1582031	0.038818359	0	0	0	0	0	0	0	0	0	0.93945313	0.060546875	0.056396484	-0.002197266	0.03125	-0.022949219	0	44330	0	0	0
606	35893	35893	Category A	0.17993164	-0.45581055	-0.81591797	-0.18554688	0.064941406	0.44604492	0	0	1/7/2018	1	7	2018	5:09:53	18593	0.3	5	9	53	0	0.058837891	3.5594238	0.18188477	-0.42700195	-0.81713867	0.78369141	0.028808594	0	0	0	0	0	0	0	0	0	0.93969727	0.060302734	0.031982422	-0.001953125	-0.028564453	0.001220703	0	44330	0	0	0
607	35894	35894	Category A	0.16796875	-0.46777344	-0.82788086	-0.18847656	0.0625	0.44799805	0	0	1/7/2018	1	7	2018	5:09:53	18593	0.4	5	9	53	0	0.058837891	3.5594238	0.18212891	-0.42749023	-0.81689453	1.060791	0.043945313	0	0	0	0	0	0	0	0	0	0.93969727	0.060302734	0.065185547	-0.014160156	-0.040039063	-0.010742188	0	44330	0	0	0
608	35895	35895	Category A	0.17993164	-0.44384766	-0.81591797	-0.18383789	0.067382813	0.45043945	0	0	1/7/2018	1	7	2018	5:09:53	18593	0.5	5	9	53	0	0.058837891	3.5594238	0.18212891	-0.42749023	-0.81713867	0.99462891	0.016357422	0	0	0	0	0	0	0	0	0	0.94018555	0.059814453	0.019775391	-0.002197266	-0.016113281	0.001220703	0	44330	0	0	0
609	35896	35896	Category A	0.16796875	-0.41992188	-0.80395508	-0.18530273	0.066650391	0.44824219	0	0	1/7/2018	1	7	2018	5:09:53	18593	0.6	5	9	53	0	0.058837891	3.5594238	0.18212891	-0.42749023	-0.81689453	0.072998047	0.020751953	0	0	0	0	0	0	0	0	0	0.93994141	0.060058594	0.03515625	-0.014160156	0.007568359	0.012939453	0	44330	0	0	0
610	35897	35897	Category A	0.17993164	-0.41992188	-0.81591797	-0.18945313	0.063476563	0.44775391	0	0	1/7/2018	1	7	2018	5:09:53	18593	0.7	5	9	53	0	0.058837891	3.5594238	0.18212891	-0.42749023	-0.81689453	0.051757813	0.008056641	0	0	0	0	0	0	0	0	0	0.93994141	0.060058594	0.011230469	-0.002197266	0.007568359	0.000976563	0	44330	0	0	0
611	35898	35898	Category A	0.17993164	-0.41992188	-0.83984375	-0.18725586	0.063232422	0.44799805	0	0	1/7/2018	1	7	2018	5:09:53	18593	0.8	5	9	53	0	0.058837891	3.5594238	0.18212891	-0.42749023	-0.81762695	0.45678711	0.0234375	0	0	0	0	0	0	0	0	0	0.94042969	0.059570313	0.031982422	-0.002197266	0.007568359	-0.021972656	0	44330	0	0	0
612	35899	35899	Category A	0.19189453	-0.40795898	-0.82788086	-0.18896484	0.061523438	0.45092773	0	0	1/7/2018	1	7	2018	5:09:53	18593	0.9	5	9	53	0	0.058837891	3.5594238	0.18212891	-0.42700195	-0.81787109	0.35522461	0.0234375	0	0	0	0	0	0	0	0	0	0.94042969	0.059570313	0.038574219	0.009521484	0.019042969	-0.009765625	0	44330	0	0	0
613	35900	35900	Category A	0.19189453	-0.41992188	-0.81591797	-0.19067383	0.063232422	0.44873047	0	0	1/7/2018	1	7	2018	5:09:54	18594	0	5	9	54	0	0.058837891	3.5594238	0.18164063	-0.42700195	-0.81787109	0.46191406	0.012451172	0	0	0	0	0	0	0	0	0	0.94042969	0.059570313	0.019287109	0.010009766	0.007080078	0.001953125	0	44330	0	0	0
614	35901	35901	Category A	0.19189453	-0.43188477	-0.82788086	-0.18310547	0.064208984	0.44604492	0	0	1/7/2018	1	7	2018	5:09:54	18594	0.1	5	9	54	0	0.058837891	3.5594238	0.18164063	-0.42651367	-0.81835938	0.75097656	0.014648438	0	0	0	0	0	0	0	0	0	0.94067383	0.059326172	0.024658203	0.010009766	-0.005126953	-0.009277344	0	44330	0	0	0
615	35902	35902	Category A	0.19189453	-0.39599609	-0.79199219	-0.18969727	0.061767578	0.44677734	0	0	1/7/2018	1	7	2018	5:09:54	18594	0.2	5	9	54	0	0.058837891	3.5594238	0.18164063	-0.42602539	-0.81884766	0.53173828	0.041503906	0	0	0	0	0	0	0	0	0	0.94067383	0.059326172	0.067138672	0.010009766	0.030029297	0.026855469	0	44330	0	0	0
616	35903	35903	Category A	0.19189453	-0.40795898	-0.80395508	-0.18798828	0.064453125	0.45092773	0	0	1/7/2018	1	7	2018	5:09:54	18594	0.3	5	9	54	0	0.058837891	3.5594238	0.18188477	-0.42626953	-0.8190918	0.73535156	0.025878906	0	0	0	0	0	0	0	0	0	0.94116211	0.058837891	0.043457031	0.009765625	0.018310547	0.015136719	0	44330	0	0	0
617	35904	35904	Category A	0.16796875	-0.43188477	-0.81591797	-0.18847656	0.0625	0.44702148	0	0	1/7/2018	1	7	2018	5:09:54	18594	0.4	5	9	54	0	0.058837891	3.5594238	0.18212891	-0.42626953	-0.81860352	1.2495117	0.015625	0	0	0	0	0	0	0	0	0	0.94091797	0.059082031	0.022705078	-0.014160156	-0.005371094	0.002685547	0	44330	0	0	0
618	35905	35905	Category A	0.19189453	-0.40795898	-0.80395508	-0.18823242	0.063232422	0.44897461	0	0	1/7/2018	1	7	2018	5:09:54	18594	0.5	5	9	54	0	0.058837891	3.5594238	0.18261719	-0.42578125	-0.81835938	1.0849609	0.024902344	0	0	0	0	0	0	0	0	0	0.94042969	0.059570313	0.041748047	0.009277344	0.017822266	0.014404297	0	44330	0	0	0
619	35906	35906	Category A	0.19189453	-0.41992188	-0.81591797	-0.18383789	0.065917969	0.44799805	0	0	1/7/2018	1	7	2018	5:09:54	18594	0.6	5	9	54	0	0.058837891	3.5594238	0.18261719	-0.42602539	-0.81787109	0.2121582	0.011230469	0	0	0	0	0	0	0	0	0	0.94018555	0.059814453	0.017333984	0.009277344	0.006103516	0.001953125	0	44330	0	0	0
620	35907	35907	Category A	0.17993164	-0.41992188	-0.83984375	-0.18725586	0.061523438	0.44580078	0	0	1/7/2018	1	7	2018	5:09:54	18594	0.7	5	9	54	0	0.058837891	3.5594238	0.18237305	-0.42602539	-0.81811523	0.15869141	0.022460938	0	0	0	0	0	0	0	0	0	0.94018555	0.059814453	0.030273438	-0.002441406	0.006103516	-0.021484375	0	44330	0	0	0
621	35908	35908	Category A	0.17993164	-0.40795898	-0.83984375	-0.19067383	0.064941406	0.44873047	0	0	1/7/2018	1	7	2018	5:09:54	18594	0.8	5	9	54	0	0.058837891	3.5594238	0.18212891	-0.42602539	-0.81787109	0.51635742	0.028320313	0	0	0	0	0	0	0	0	0	0.94018555	0.059814453	0.042236328	-0.002197266	0.018066406	-0.021728516	0	44330	0	0	0
622	35909	35909	Category A	0.19189453	-0.43188477	-0.77978516	-0.18359375	0.063476563	0.45019531	0	0	1/7/2018	1	7	2018	5:09:54	18594	0.9	5	9	54	0	0.058837891	3.5594238	0.18237305	-0.42602539	-0.81738281	0.296875	0.039306641	0	0	0	0	0	0	0	0	0	0.93969727	0.060302734	0.052734375	0.009277344	-0.005615234	0.037597656	0	44330	0	0	0
623	35910	35910	Category A	0.16796875	-0.46777344	-0.82788086	-0.18383789	0.064941406	0.44702148	0	0	1/7/2018	1	7	2018	5:09:55	18595	0	5	9	55	0	0.058837891	3.5594238	0.18261719	-0.42553711	-0.81738281	0.24047852	0.045654297	0	0	0	0	0	0	0	0	0	0.93945313	0.060546875	0.067138672	-0.014648438	-0.041992188	-0.010253906	0	44330	0	0	0
624	35911	35911	Category A	0.16796875	-0.41992188	-0.82788086	-0.18823242	0.064697266	0.44604492	0	0	1/7/2018	1	7	2018	5:09:55	18595	0.1	5	9	55	0	0.058837891	3.5594238	0.18261719	-0.42529297	-0.81762695	0.50488281	0.018554688	0	0	0	0	0	0	0	0	0	0.93969727	0.060302734	0.030273438	-0.014648438	0.005371094	-0.010009766	0	44330	0	0	0
625	35912	35912	Category A	0.17993164	-0.43188477	-0.81591797	-0.19067383	0.0625	0.44506836	0	0	1/7/2018	1	7	2018	5:09:55	18595	0.2	5	9	55	0	0.058837891	3.5594238	0.18261719	-0.42553711	-0.81762695	0.26635742	0.007080078	0	0	0	0	0	0	0	0	0	0.93969727	0.060302734	0.010742188	-0.002685547	-0.006103516	0.001708984	0	44330	0	0	0
626	35913	35913	Category A	0.19189453	-0.41992188	-0.83984375	-0.18286133	0.064453125	0.45019531	0	0	1/7/2018	1	7	2018	5:09:55	18595	0.3	5	9	55	0	0.058837891	3.5594238	0.18212891	-0.42602539	-0.81762695	0.093261719	0.024658203	0	0	0	0	0	0	0	0	0	0.93969727	0.060302734	0.037841797	0.009521484	0.006103516	-0.021972656	0	44330	0	0	0
627	35914	35914	Category A	0.19189453	-0.43188477	-0.81591797	-0.18432617	0.068603516	0.44921875	0	0	1/7/2018	1	7	2018	5:09:55	18595	0.4	5	9	55	0	0.058837891	3.5594238	0.18212891	-0.42602539	-0.81787109	0.092529297	0.011230469	0	0	0	0	0	0	0	0	0	0.93994141	0.060058594	0.017333984	0.009521484	-0.005615234	0.001953125	0	44330	0	0	0
628	35915	35915	Category A	0.20385742	-0.44384766	-0.79199219	-0.18994141	0.064208984	0.44799805	0	0	1/7/2018	1	7	2018	5:09:55	18595	0.5	5	9	55	0	0.058837891	3.5594238	0.18237305	-0.42626953	-0.81762695	0.4597168	0.037597656	0	0	0	0	0	0	0	0	0	0.94018555	0.059814453	0.064453125	0.021240234	-0.017333984	0.025634766	0	44330	0	0	0
629	35916	35916	Category A	0.19189453	-0.43188477	-0.81591797	-0.18701172	0.065185547	0.44873047	0	0	1/7/2018	1	7	2018	5:09:55	18595	0.6	5	9	55	0	0.058837891	3.5594238	0.18212891	-0.42626953	-0.81762695	1.3664551	0.010986328	0	0	0	0	0	0	0	0	0	0.93994141	0.060058594	0.016845703	0.009521484	-0.005371094	0.001708984	0	44330	0	0	0
630	35917	35917	Category A	0.19189453	-0.44384766	-0.81591797	-0.18896484	0.067626953	0.44873047	0	0	1/7/2018	1	7	2018	5:09:55	18595	0.7	5	9	55	0	0.058837891	3.5594238	0.18237305	-0.42651367	-0.81762695	1.760498	0.01953125	0	0	0	0	0	0	0	0	0	0.94018555	0.059814453	0.028320313	0.009277344	-0.017089844	0.001708984	0	44330	0	0	0
631	35918	35918	Category A	0.19189453	-0.43188477	-0.80395508	-0.19311523	0.066650391	0.45288086	0	0	1/7/2018	1	7	2018	5:09:55	18595	0.8	5	9	55	0	0.058837891	3.5594238	0.18237305	-0.42626953	-0.81811523	1.5793457	0.017822266	0	0	0	0	0	0	0	0	0	0.94042969	0.059570313	0.029296875	0.009277344	-0.005371094	0.014160156	0	44330	0	0	0
632	35919	35919	Category A	0.19189453	-0.44384766	-0.80395508	-0.19067383	0.064941406	0.44604492	0	0	1/7/2018	1	7	2018	5:09:55	18595	0.9	5	9	55	0	0.058837891	3.5594238	0.18237305	-0.42553711	-0.81835938	1.3427734	0.025146484	0	0	0	0	0	0	0	0	0	0.94042969	0.059570313	0.042236328	0.009277344	-0.018066406	0.014404297	0	44330	0	0	0
633	35920	35920	Category A	0.16796875	-0.45581055	-0.80395508	-0.18701172	0.061523438	0.44873047	0	0	1/7/2018	1	7	2018	5:09:56	18596	0	5	9	56	0	0.058837891	3.5594238	0.18212891	-0.42553711	-0.81884766	1.2912598	0.036376953	0	0	0	0	0	0	0	0	0	0.94067383	0.059326172	0.059326172	-0.014160156	-0.030029297	0.014892578	0	44330	0	0	0
634	35921	35921	Category A	0.19189453	-0.41992188	-0.81591797	-0.19335938	0.067626953	0.44995117	0	0	1/7/2018	1	7	2018	5:09:56	18596	0.1	5	9	56	0	0.058837891	3.5594238	0.18261719	-0.42553711	-0.81884766	1.1740723	0.011230469	0	0	0	0	0	0	0	0	0	0.94067383	0.059326172	0.017822266	0.009033203	0.005615234	0.002929688	0	44330	0	0	0
635	35922	35922	Category A	0.19189453	-0.43188477	-0.83984375	-0.18432617	0.068603516	0.44799805	0	0	1/7/2018	1	7	2018	5:09:56	18596	0.2	5	9	56	0	0.058837891	3.5594238	0.18261719	-0.42529297	-0.81860352	0.65625	0.023681641	0	0	0	0	0	0	0	0	0	0.94042969	0.059570313	0.036621094	0.009033203	-0.006347656	-0.020996094	0	44330	0	0	0
636	35923	35923	Category A	0.19189453	-0.44384766	-0.81591797	-0.18701172	0.066162109	0.45214844	0	0	1/7/2018	1	7	2018	5:09:56	18596	0.3	5	9	56	0	0.058837891	3.5594238	0.18212891	-0.42504883	-0.81860352	0.11865234	0.020996094	0	0	0	0	0	0	0	0	0	0.94018555	0.059814453	0.031005859	0.009521484	-0.018554688	0.002685547	0	44330	0	0	0
637	35924	35924	Category A	0.16796875	-0.43188477	-0.79199219	-0.18725586	0.0625	0.44604492	0	0	1/7/2018	1	7	2018	5:09:56	18596	0.4	5	9	56	0	0.058837891	3.5594238	0.18237305	-0.42480469	-0.81860352	0.27783203	0.031005859	0	0	0	0	0	0	0	0	0	0.94018555	0.059814453	0.048095703	-0.014404297	-0.006835938	0.026611328	0	44330	0	0	0
638	35925	35925	Category A	0.17993164	-0.45581055	-0.81591797	-0.19067383	0.066894531	0.44995117	0	0	1/7/2018	1	7	2018	5:09:56	18596	0.5	5	9	56	0	0.058837891	3.5594238	0.18261719	-0.42456055	-0.81835938	0.72290039	0.03125	0	0	0	0	0	0	0	0	0	0.93994141	0.060058594	0.036132813	-0.002685547	-0.031005859	0.002441406	0	44330	0	0	0
639	35926	35926	Category A	0.17993164	-0.40795898	-0.82788086	-0.18652344	0.061279297	0.44482422	0	0	1/7/2018	1	7	2018	5:09:56	18596	0.6	5	9	56	0	0.058837891	3.5594238	0.18286133	-0.42431641	-0.81811523	1.2443848	0.019042969	0	0	0	0	0	0	0	0	0	0.93969727	0.060302734	0.028808594	-0.002929688	0.016357422	-0.009521484	0	44330	0	0	0
640	35927	35927	Category A	0.17993164	-0.43188477	-0.79199219	-0.18969727	0.061767578	0.44775391	0	0	1/7/2018	1	7	2018	5:09:56	18596	0.7	5	9	56	0	0.058837891	3.5594238	0.18286133	-0.42431641	-0.81860352	1.7211914	0.027832031	0	0	0	0	0	0	0	0	0	0.94018555	0.059814453	0.037109375	-0.002929688	-0.007324219	0.026611328	0	44330	0	0	0
641	35928	35928	Category A	0.16796875	-0.43188477	-0.82788086	-0.18359375	0.067626953	0.44921875	0	0	1/7/2018	1	7	2018	5:09:56	18596	0.8	5	9	56	0	0.05859375	3.5336426	0.18286133	-0.42504883	-0.81811523	2.1679688	0.019042969	0	0	0	0	0	0	0	0	0	0.93994141	0.060058594	0.03125	-0.014892578	-0.006591797	-0.009521484	0	44330	0	0	0
642	35929	35929	Category A	0.19189453	-0.43188477	-0.80395508	-0.18994141	0.066894531	0.44604492	0	0	1/7/2018	1	7	2018	5:09:56	18596	0.9	5	9	56	0	0.05859375	3.5336426	0.18286133	-0.42529297	-0.81811523	2.234375	0.017822266	0	0	0	0	0	0	0	0	0	0.94018555	0.059814453	0.029541016	0.008789063	-0.006347656	0.014160156	0	44330	0	0	0
643	35930	35930	Category A	0.15576172	-0.41992188	-0.82788086	-0.18579102	0.064941406	0.44433594	0	0	1/7/2018	1	7	2018	5:09:57	18597	0	5	9	57	0	0.05859375	3.5336426	0.18286133	-0.42504883	-0.81787109	1.8747559	0.029296875	0	0	0	0	0	0	0	0	0	0.93969727	0.060302734	0.042236328	-0.027099609	0.005126953	-0.009765625	0	44330	0	0	0
644	35931	35931	Category A	0.19189453	-0.41992188	-0.83984375	-0.18994141	0.062255859	0.44506836	0	0	1/7/2018	1	7	2018	5:09:57	18597	0.1	5	9	57	0	0.05859375	3.5336426	0.18261719	-0.42456055	-0.81762695	1.6472168	0.024169922	0	0	0	0	0	0	0	0	0	0.93945313	0.060546875	0.035888672	0.009033203	0.004638672	-0.021972656	0	44330	0	0	0
645	35932	35932	Category A	0.17993164	-0.43188477	-0.82788086	-0.18701172	0.064208984	0.4440918	0	0	1/7/2018	1	7	2018	5:09:57	18597	0.2	5	9	57	0	0.05859375	3.5336426	0.18261719	-0.42480469	-0.81738281	1.3791504	0.012695313	0	0	0	0	0	0	0	0	0	0.93920898	0.060791016	0.020019531	-0.002685547	-0.006835938	-0.010253906	0	44330	0	0	0
646	35933	35933	Category A	0.19189453	-0.44384766	-0.81591797	-0.19262695	0.063232422	0.44580078	0	0	1/7/2018	1	7	2018	5:09:57	18597	0.3	5	9	57	0	0.05859375	3.5336426	0.18261719	-0.42529297	-0.81713867	1.1328125	0.020507813	0	0	0	0	0	0	0	0	0	0.93920898	0.060791016	0.028808594	0.009033203	-0.018310547	0.001220703	0	44330	0	0	0
647	35934	35934	Category A	0.17993164	-0.43188477	-0.82788086	-0.18725586	0.063232422	0.44702148	0	0	1/7/2018	1	7	2018	5:09:57	18597	0.4	5	9	57	0	0.05859375	3.5336426	0.18261719	-0.42504883	-0.81738281	0.67602539	0.012451172	0	0	0	0	0	0	0	0	0	0.93920898	0.060791016	0.01953125	-0.002685547	-0.006591797	-0.010253906	0	44330	0	0	0
648	35935	35935	Category A	0.19189453	-0.43188477	-0.82788086	-0.18652344	0.063232422	0.44702148	0	0	1/7/2018	1	7	2018	5:09:57	18597	0.5	5	9	57	0	0.05859375	3.5336426	0.18286133	-0.42431641	-0.81738281	0.36889648	0.015380859	0	0	0	0	0	0	0	0	0	0.93896484	0.061035156	0.026611328	0.008789063	-0.007324219	-0.010253906	0	44330	0	0	0
649	35936	35936	Category A	0.17993164	-0.43188477	-0.82788086	-0.18920898	0.064941406	0.44799805	0	0	1/7/2018	1	7	2018	5:09:57	18597	0.6	5	9	57	0	0.05859375	3.5336426	0.18286133	-0.42407227	-0.81738281	0.39746094	0.013183594	0	0	0	0	0	0	0	0	0	0.93896484	0.061035156	0.020996094	-0.002929688	-0.007568359	-0.010253906	0	44330	0	0	0
650	35937	35937	Category A	0.19189453	-0.40795898	-0.83984375	-0.18457031	0.063476563	0.44604492	0	0	1/7/2018	1	7	2018	5:09:57	18597	0.7	5	9	57	0	0.05859375	3.5336426	0.18334961	-0.42407227	-0.81762695	0.49145508	0.028564453	0	0	0	0	0	0	0	0	0	0.93920898	0.060791016	0.046630859	0.008300781	0.016113281	-0.021972656	0	44330	0	0	0
651	35938	35938	Category A	0.17993164	-0.40795898	-0.82788086	-0.19311523	0.065185547	0.45263672	0	0	1/7/2018	1	7	2018	5:09:57	18597	0.8	5	9	57	0	0.05859375	3.5336426	0.18310547	-0.42407227	-0.81762695	0.46240234	0.019287109	0	0	0	0	0	0	0	0	0	0.93920898	0.060791016	0.029541016	-0.003173828	0.016113281	-0.010009766	0	44330	0	0	0
652	35939	35939	Category A	0.16796875	-0.43188477	-0.80395508	-0.18188477	0.066162109	0.44702148	0	0	1/7/2018	1	7	2018	5:09:57	18597	0.9	5	9	57	0	0.05859375	3.5336426	0.18334961	-0.42431641	-0.81738281	0.44580078	0.021728516	0	0	0	0	0	0	0	0	0	0.93896484	0.061035156	0.036132813	-0.015380859	-0.007324219	0.013427734	0	44330	0	0	0
653	35940	35940	Category A	0.17993164	-0.40795898	-0.83984375	-0.19067383	0.060791016	0.44580078	0	0	1/7/2018	1	7	2018	5:09:58	18598	0	5	9	58	0	0.05859375	3.5336426	0.18334961	-0.42456055	-0.81738281	0.59301758	0.028076172	0	0	0	0	0	0	0	0	0	0.93920898	0.060791016	0.042480469	-0.003417969	0.016601563	-0.022216797	0	44330	0	0	0
654	35941	35941	Category A	0.19189453	-0.39599609	-0.85180664	-0.18725586	0.0625	0.44287109	0	0	1/7/2018	1	7	2018	5:09:58	18598	0.1	5	9	58	0	0.05859375	3.5336426	0.18334961	-0.42480469	-0.81713867	0.38500977	0.045654297	0	0	0	0	0	0	0	0	0	0.93896484	0.061035156	0.071777344	0.008300781	0.028808594	-0.034423828	0	44330	0	0	0
655	35942	35942	Category A	0.19189453	-0.44384766	-0.85180664	-0.18652344	0.063232422	0.44702148	0	0	1/7/2018	1	7	2018	5:09:58	18598	0.2	5	9	58	0	0.05859375	3.5336426	0.18334961	-0.42480469	-0.81665039	0.051757813	0.040527344	0	0	0	0	0	0	0	0	0	0.9387207	0.061279297	0.062255859	0.008300781	-0.018798828	-0.034912109	0	44330	0	0	0
656	35943	35943	Category A	0.17993164	-0.43188477	-0.76782227	-0.18457031	0.064208984	0.44897461	0	0	1/7/2018	1	7	2018	5:09:58	18598	0.3	5	9	58	0	0.05859375	3.5336426	0.18286133	-0.42529297	-0.81689453	0.11499023	0.049560547	0	0	0	0	0	0	0	0	0	0.93920898	0.060791016	0.058837891	-0.002929688	-0.006347656	0.049072266	0	44330	0	0	0
657	35944	35944	Category A	0.19189453	-0.40795898	-0.80395508	-0.18652344	0.068359375	0.44702148	0	0	1/7/2018	1	7	2018	5:09:58	18598	0.4	5	9	58	0	0.05859375	3.5336426	0.18261719	-0.42553711	-0.81713867	0.038085938	0.023925781	0	0	0	0	0	0	0	0	0	0.93945313	0.060546875	0.040039063	0.009033203	0.017578125	0.013183594	0	44330	0	0	0
658	35945	35945	Category A	0.17993164	-0.43188477	-0.80395508	-0.19506836	0.065917969	0.44873047	0	0	1/7/2018	1	7	2018	5:09:58	18598	0.5	5	9	58	0	0.05859375	3.5336426	0.18286133	-0.42553711	-0.81738281	0.25878906	0.014892578	0	0	0	0	0	0	0	0	0	0.93945313	0.060546875	0.022460938	-0.002929688	-0.006103516	0.013427734	0	44330	0	0	0
659	35946	35946	Category A	0.16796875	-0.41992188	-0.82788086	-0.18481445	0.064941406	0.44604492	0	0	1/7/2018	1	7	2018	5:09:58	18598	0.6	5	9	58	0	0.05859375	3.5336426	0.18261719	-0.42602539	-0.81738281	0.091308594	0.019042969	0	0	0	0	0	0	0	0	0	0.93969727	0.060302734	0.03125	-0.014648438	0.006103516	-0.010253906	0	44330	0	0	0
660	35947	35947	Category A	0.17993164	-0.40795898	-0.83984375	-0.18701172	0.064208984	0.44799805	0	0	1/7/2018	1	7	2018	5:09:58	18598	0.7	5	9	58	0	0.05859375	3.5336426	0.18261719	-0.42602539	-0.81738281	0.12548828	0.028808594	0	0	0	0	0	0	0	0	0	0.93945313	0.060546875	0.043212891	-0.002685547	0.018066406	-0.022216797	0	44330	0	0	0
661	35948	35948	Category A	0.19189453	-0.41992188	-0.80395508	-0.19775391	0.068359375	0.44775391	0	0	1/7/2018	1	7	2018	5:09:58	18598	0.8	5	9	58	0	0.05859375	3.5336426	0.18261719	-0.42602539	-0.81689453	0.3347168	0.017089844	0	0	0	0	0	0	0	0	0	0.93920898	0.060791016	0.028320313	0.009033203	0.006103516	0.012939453	0	44330	0	0	0
662	35949	35949	Category A	0.17993164	-0.39599609	-0.81591797	-0.18920898	0.064941406	0.44897461	0	0	1/7/2018	1	7	2018	5:09:58	18598	0.9	5	9	58	0	0.05859375	3.5336426	0.18261719	-0.42651367	-0.81665039	0.18579102	0.030761719	0	0	0	0	0	0	0	0	0	0.93920898	0.060791016	0.033935547	-0.002685547	0.030517578	0.000732422	0	44330	0	0	0
663	35950	35950	Category A	0.17993164	-0.41992188	-0.82788086	-0.18481445	0.064208984	0.44702148	0	0	1/7/2018	1	7	2018	5:09:59	18599	0	5	9	59	0	0.05859375	3.5336426	0.18212891	-0.42626953	-0.81689453	0.031494141	0.012695313	0	0	0	0	0	0	0	0	0	0.93945313	0.060546875	0.01953125	-0.002197266	0.006347656	-0.010742188	0	44330	0	0	0
664	35951	35951	Category A	0.17993164	-0.40795898	-0.82788086	-0.18798828	0.060791016	0.44775391	0	0	1/7/2018	1	7	2018	5:09:59	18599	0.1	5	9	59	0	0.05859375	3.5336426	0.18212891	-0.42602539	-0.81713867	0.002441406	0.020996094	0	0	0	0	0	0	0	0	0	0.93945313	0.060546875	0.030761719	-0.002197266	0.018066406	-0.010498047	0	44330	0	0	0
665	35952	35952	Category A	0.16796875	-0.44384766	-0.81591797	-0.18481445	0.064208984	0.44287109	0	0	1/7/2018	1	7	2018	5:09:59	18599	0.2	5	9	59	0	0.05859375	3.5336426	0.18212891	-0.42602539	-0.81713867	0.32666016	0.022705078	0	0	0	0	0	0	0	0	0	0.93945313	0.060546875	0.033447266	-0.014160156	-0.017578125	0.001220703	0	44330	0	0	0
666	35953	35953	Category A	0.17993164	-0.41992188	-0.82788086	-0.18286133	0.063476563	0.44702148	0	0	1/7/2018	1	7	2018	5:09:59	18599	0.3	5	9	59	0	0.05859375	3.5336426	0.18237305	-0.42553711	-0.81689453	0.49243164	0.012451172	0	0	0	0	0	0	0	0	0	0.93920898	0.060791016	0.019042969	-0.002441406	0.005615234	-0.010742188	0	44330	0	0	0
667	35954	35954	Category A	0.17993164	-0.43188477	-0.80395508	-0.18969727	0.062255859	0.44775391	0	0	1/7/2018	1	7	2018	5:09:59	18599	0.4	5	9	59	0	0.05859375	3.5336426	0.18212891	-0.42602539	-0.81640625	0.50952148	0.013916016	0	0	0	0	0	0	0	0	0	0.9387207	0.061279297	0.020751953	-0.002197266	-0.005615234	0.012451172	0	44330	0	0	0
668	35955	35955	Category A	0.16796875	-0.41992188	-0.81591797	-0.18823242	0.061523438	0.44604492	0	0	1/7/2018	1	7	2018	5:09:59	18599	0.5	5	9	59	0	0.05859375	3.5336426	0.18212891	-0.42553711	-0.81640625	0.48803711	0.015136719	0	0	0	0	0	0	0	0	0	0.93847656	0.061523438	0.020507813	-0.014160156	0.005615234	0.000488281	0	44330	0	0	0
669	35956	35956	Category A	0.16796875	-0.44384766	-0.83984375	-0.18310547	0.064697266	0.44799805	0	0	1/7/2018	1	7	2018	5:09:59	18599	0.6	5	9	59	0	0.05859375	3.5336426	0.18164063	-0.42529297	-0.81665039	0.72924805	0.032714844	0	0	0	0	0	0	0	0	0	0.93847656	0.061523438	0.055419922	-0.013671875	-0.018310547	-0.022949219	0	44330	0	0	0
670	35957	35957	Category A	0.17993164	-0.40795898	-0.81591797	-0.18920898	0.063964844	0.44897461	0	0	1/7/2018	1	7	2018	5:09:59	18599	0.7	5	9	59	0	0.05859375	3.5336426	0.18115234	-0.42480469	-0.81665039	0.48193359	0.017089844	0	0	0	0	0	0	0	0	0	0.93823242	0.061767578	0.019042969	-0.001220703	0.016845703	0.000732422	0	44330	0	0	0
671	35958	35958	Category A	0.17993164	-0.38378906	-0.82788086	-0.19262695	0.0625	0.44482422	0	0	1/7/2018	1	7	2018	5:09:59	18599	0.8	5	9	59	0	0.05859375	3.5336426	0.1809082	-0.42480469	-0.81665039	0.16625977	0.042480469	0	0	0	0	0	0	0	0	0	0.93823242	0.061767578	0.053222656	-0.000976563	0.041015625	-0.010986328	0	44330	0	0	0
672	35959	35959	Category A	0.17993164	-0.44384766	-0.80395508	-0.19067383	0.0625	0.44873047	0	0	1/7/2018	1	7	2018	5:09:59	18599	0.9	5	9	59	0	0.05859375	3.5336426	0.1809082	-0.42431641	-0.81689453	0.51513672	0.0234375	0	0	0	0	0	0	0	0	0	0.93823242	0.061767578	0.033691406	-0.000976563	-0.019287109	0.012939453	0	44330	0	0	0
673	35960	35960	Category A	0.19189453	-0.41992188	-0.81591797	-0.19335938	0.062255859	0.44873047	0	0	1/7/2018	1	7	2018	5:10:00	18600	0	5	10	0	0	0.05859375	3.5336426	0.1809082	-0.42382813	-0.81665039	0.56982422	0.011474609	0	0	0	0	0	0	0	0	0	0.93774414	0.062255859	0.015625	0.010742188	0.00390625	0.000732422	0	44330	0	0	0
674	35961	35961	Category A	0.17993164	-0.41992188	-0.80395508	-0.1887207	0.063476563	0.44995117	0	0	1/7/2018	1	7	2018	5:10:00	18600	0.1	5	10	0	0	0.05859375	3.5336426	0.1809082	-0.42358398	-0.81689453	0.28613281	0.013671875	0	0	0	0	0	0	0	0	0	0.93798828	0.062011719	0.018066406	-0.000976563	0.003662109	0.012939453	0	44330	0	0	0
675	35962	35962	Category A	0.16796875	-0.40795898	-0.79199219	-0.18920898	0.064941406	0.44897461	0	0	1/7/2018	1	7	2018	5:10:00	18600	0.2	5	10	0	0	0.05859375	3.5336426	0.1809082	-0.42358398	-0.81713867	0.44750977	0.032470703	0	0	0	0	0	0	0	0	0	0.93823242	0.061767578	0.054199219	-0.012939453	0.015625	0.025146484	0	44330	0	0	0
676	35963	35963	Category A	0.17993164	-0.40795898	-0.79199219	-0.18920898	0.063964844	0.4440918	0	0	1/7/2018	1	7	2018	5:10:00	18600	0.3	5	10	0	0	0.05859375	3.5336426	0.1809082	-0.42358398	-0.81713867	0.72705078	0.029541016	0	0	0	0	0	0	0	0	0	0.93798828	0.062011719	0.041992188	-0.000976563	0.015625	0.025146484	0	44330	0	0	0
677	35964	35964	Category A	0.19189453	-0.40795898	-0.81591797	-0.18725586	0.065917969	0.44702148	0	0	1/7/2018	1	7	2018	5:10:00	18600	0.4	5	10	0	0	0.05859375	3.5336426	0.18066406	-0.42358398	-0.81689453	0.73095703	0.019042969	0	0	0	0	0	0	0	0	0	0.93774414	0.062255859	0.027587891	0.010986328	0.015625	0.000976563	0	44330	0	0	0
678	35965	35965	Category A	0.20385742	-0.41992188	-0.80395508	-0.19238281	0.066894531	0.45214844	0	0	1/7/2018	1	7	2018	5:10:00	18600	0.5	5	10	0	0	0.05859375	3.5336426	0.1809082	-0.42285156	-0.81713867	0.85644531	0.026367188	0	0	0	0	0	0	0	0	0	0.93774414	0.062255859	0.0390625	0.022705078	0.002929688	0.013183594	0	44330	0	0	0
679	35966	35966	Category A	0.19189453	-0.41992188	-0.82788086	-0.19262695	0.064941406	0.44604492	0	0	1/7/2018	1	7	2018	5:10:00	18600	0.6	5	10	0	0	0.058837891	3.5513672	0.1809082	-0.42260742	-0.81738281	1.4060059	0.015380859	0	0	0	0	0	0	0	0	0	0.93774414	0.062255859	0.024169922	0.010742188	0.002685547	-0.010253906	0	44330	0	0	0
680	35967	35967	Category A	0.19189453	-0.44384766	-0.80395508	-0.18798828	0.065917969	0.4453125	0	0	1/7/2018	1	7	2018	5:10:00	18600	0.7	5	10	0	0	0.058837891	3.5513672	0.1809082	-0.42285156	-0.81713867	1.8200684	0.026855469	0	0	0	0	0	0	0	0	0	0.93774414	0.062255859	0.044921875	0.010742188	-0.020751953	0.013183594	0	44330	0	0	0
681	35968	35968	Category A	0.19189453	-0.43188477	-0.83984375	-0.18994141	0.059814453	0.44775391	0	0	1/7/2018	1	7	2018	5:10:00	18600	0.8	5	10	0	0	0.058837891	3.5513672	0.18115234	-0.42285156	-0.81762695	1.7641602	0.026123047	0	0	0	0	0	0	0	0	0	0.93823242	0.061767578	0.041503906	0.010498047	-0.008789063	-0.021972656	0	44330	0	0	0
682	35969	35969	Category A	0.19189453	-0.44384766	-0.80395508	-0.18701172	0.066162109	0.44775391	0	0	1/7/2018	1	7	2018	5:10:00	18600	0.9	5	10	0	0	0.058837891	3.5513672	0.18115234	-0.42285156	-0.81787109	1.3000488	0.02734375	0	0	0	0	0	0	0	0	0	0.93847656	0.061523438	0.045410156	0.010498047	-0.020751953	0.013916016	0	44330	0	0	0
683	35970	35970	Category A	0.16796875	-0.40795898	-0.80395508	-0.18823242	0.061523438	0.44384766	0	0	1/7/2018	1	7	2018	5:10:01	18601	0	5	10	1	0	0.058837891	3.5513672	0.18115234	-0.42285156	-0.81811523	0.89404297	0.024414063	0	0	0	0	0	0	0	0	0	0.93847656	0.061523438	0.042236328	-0.013183594	0.014892578	0.014160156	0	44330	0	0	0
684	35971	35971	Category A	0.17993164	-0.40795898	-0.80395508	-0.18725586	0.063232422	0.44799805	0	0	1/7/2018	1	7	2018	5:10:01	18601	0.1	5	10	1	0	0.058837891	3.5513672	0.18139648	-0.4230957	-0.81811523	0.52001953	0.020751953	0	0	0	0	0	0	0	0	0	0.9387207	0.061279297	0.031005859	-0.001464844	0.015136719	0.014160156	0	44330	0	0	0
685	35972	35972	Category A	0.16796875	-0.43188477	-0.81591797	-0.18481445	0.064941406	0.44824219	0	0	1/7/2018	1	7	2018	5:10:01	18601	0.2	5	10	1	0	0.058837891	3.5513672	0.18139648	-0.42333984	-0.81787109	0.050537109	0.016113281	0	0	0	0	0	0	0	0	0	0.9387207	0.061279297	0.024169922	-0.013427734	-0.008300781	0.001953125	0	44330	0	0	0
686	35973	35973	Category A	0.17993164	-0.43188477	-0.83984375	-0.18701172	0.063476563	0.44873047	0	0	1/7/2018	1	7	2018	5:10:01	18601	0.3	5	10	1	0	0.058837891	3.5513672	0.18164063	-0.4230957	-0.81762695	0.50317383	0.023681641	0	0	0	0	0	0	0	0	0	0.93847656	0.061523438	0.032470703	-0.001708984	-0.008544922	-0.021972656	0	44330	0	0	0
687	35974	35974	Category A	0.19189453	-0.41992188	-0.82788086	-0.19506836	0.061767578	0.45092773	0	0	1/7/2018	1	7	2018	5:10:01	18601	0.4	5	10	1	0	0.058837891	3.5513672	0.18164063	-0.42285156	-0.81738281	0.50341797	0.014648438	0	0	0	0	0	0	0	0	0	0.93823242	0.061767578	0.0234375	0.010009766	0.002929688	-0.010253906	0	44330	0	0	0
688	35975	35975	Category A	0.19189453	-0.41992188	-0.81591797	-0.19189453	0.065917969	0.44384766	0	0	1/7/2018	1	7	2018	5:10:01	18601	0.5	5	10	1	0	0.058837891	3.5513672	0.18139648	-0.42260742	-0.81738281	0.52954102	0.010742188	0	0	0	0	0	0	0	0	0	0.93798828	0.062011719	0.014404297	0.010253906	0.002685547	0.001464844	0	44330	0	0	0
689	35976	35976	Category A	0.19189453	-0.41992188	-0.82788086	-0.18969727	0.065917969	0.44873047	0	0	1/7/2018	1	7	2018	5:10:01	18601	0.6	5	10	1	0	0.058837891	3.5513672	0.18139648	-0.42285156	-0.81738281	0.76098633	0.014892578	0	0	0	0	0	0	0	0	0	0.93798828	0.062011719	0.023681641	0.010253906	0.002929688	-0.010253906	0	44330	0	0	0
690	35977	35977	Category A	0.16796875	-0.41992188	-0.80395508	-0.18359375	0.067626953	0.44799805	0	0	1/7/2018	1	7	2018	5:10:01	18601	0.7	5	10	1	0	0.058837891	3.5513672	0.1809082	-0.42285156	-0.81689453	0.84033203	0.018554688	0	0	0	0	0	0	0	0	0	0.9375	0.0625	0.029052734	-0.012939453	0.002929688	0.012939453	0	44330	0	0	0
691	35978	35978	Category A	0.19189453	-0.43188477	-0.81591797	-0.18725586	0.061523438	0.44580078	0	0	1/7/2018	1	7	2018	5:10:01	18601	0.8	5	10	1	0	0.058837891	3.5513672	0.1809082	-0.4230957	-0.81665039	0.65258789	0.013916016	0	0	0	0	0	0	0	0	0	0.93725586	0.062744141	0.020263672	0.010742188	-0.008544922	0.000732422	0	44330	0	0	0
692	35979	35979	Category A	0.19189453	-0.43188477	-0.82788086	-0.19140625	0.064453125	0.44677734	0	0	1/7/2018	1	7	2018	5:10:01	18601	0.9	5	10	1	0	0.058837891	3.5513672	0.1809082	-0.42285156	-0.81665039	0.088378906	0.017578125	0	0	0	0	0	0	0	0	0	0.9375	0.0625	0.030517578	0.010742188	-0.008789063	-0.010986328	0	44330	0	0	0
693	35980	35980	Category A	0.19189453	-0.43188477	-0.80395508	-0.18725586	0.061523438	0.44506836	0	0	1/7/2018	1	7	2018	5:10:02	18602	0	5	10	2	0	0.058837891	3.5513672	0.18139648	-0.42260742	-0.81689453	0.51538086	0.019042969	0	0	0	0	0	0	0	0	0	0.9375	0.0625	0.032714844	0.010253906	-0.009277344	0.012939453	0	44330	0	0	0
694	35981	35981	Category A	0.19189453	-0.44384766	-0.79199219	-0.19262695	0.0625	0.44873047	0	0	1/7/2018	1	7	2018	5:10:02	18602	0.1	5	10	2	0	0.058837891	3.5513672	0.18139648	-0.42236328	-0.81665039	0.79370117	0.034179688	0	0	0	0	0	0	0	0	0	0.93701172	0.062988281	0.056396484	0.010253906	-0.021240234	0.024658203	0	44330	0	0	0
695	35982	35982	Category A	0.16796875	-0.43188477	-0.81591797	-0.18652344	0.065917969	0.44604492	0	0	1/7/2018	1	7	2018	5:10:02	18602	0.2	5	10	2	0	0.058837891	3.5513672	0.18139648	-0.42285156	-0.81616211	0.92602539	0.016113281	0	0	0	0	0	0	0	0	0	0.93701172	0.062988281	0.022705078	-0.013427734	-0.008789063	0.000244141	0	44330	0	0	0
696	35983	35983	Category A	0.16796875	-0.43188477	-0.81591797	-0.18725586	0.061523438	0.44580078	0	0	1/7/2018	1	7	2018	5:10:02	18602	0.3	5	10	2	0	0.058837891	3.5513672	0.18139648	-0.42260742	-0.81567383	0.95947266	0.016113281	0	0	0	0	0	0	0	0	0	0.93652344	0.063476563	0.022460938	-0.013427734	-0.009033203	0	0	44330	0	0	0
697	35984	35984	Category A	0.17993164	-0.43188477	-0.82788086	-0.18701172	0.064208984	0.4440918	0	0	1/7/2018	1	7	2018	5:10:02	18602	0.4	5	10	2	0	0.058837891	3.5513672	0.18139648	-0.42260742	-0.81665039	0.75317383	0.014404297	0	0	0	0	0	0	0	0	0	0.93701172	0.062988281	0.021972656	-0.001464844	-0.009277344	-0.010986328	0	44330	0	0	0
698	35985	35985	Category A	0.17993164	-0.43188477	-0.80395508	-0.18896484	0.063232422	0.44702148	0	0	1/7/2018	1	7	2018	5:10:02	18602	0.5	5	10	2	0	0.058837891	3.5513672	0.1809082	-0.42285156	-0.81689453	0.26342773	0.015625	0	0	0	0	0	0	0	0	0	0.9375	0.0625	0.022949219	-0.000976563	-0.008789063	0.012939453	0	44330	0	0	0
699	35986	35986	Category A	0.17993164	-0.41992188	-0.81591797	-0.18969727	0.062255859	0.44604492	0	0	1/7/2018	1	7	2018	5:10:02	18602	0.6	5	10	2	0	0.058837891	3.5513672	0.18139648	-0.42260742	-0.81713867	0.092285156	0.003417969	0	0	0	0	0	0	0	0	0	0.93774414	0.062255859	0.005615234	-0.001464844	0.002685547	0.001220703	0	44330	0	0	0
700	35987	35987	Category A	0.17993164	-0.43188477	-0.80395508	-0.18994141	0.061523438	0.44604492	0	0	1/7/2018	1	7	2018	5:10:02	18602	0.7	5	10	2	0	0.058837891	3.5513672	0.18139648	-0.42285156	-0.81713867	0.20776367	0.015869141	0	0	0	0	0	0	0	0	0	0.93798828	0.062011719	0.023681641	-0.001464844	-0.008789063	0.013183594	0	44330	0	0	0
701	35988	35988	Category A	0.17993164	-0.44384766	-0.81591797	-0.18969727	0.065917969	0.44506836	0	0	1/7/2018	1	7	2018	5:10:02	18602	0.8	5	10	2	0	0.058837891	3.5513672	0.18139648	-0.42333984	-0.81689453	0.73071289	0.020507813	0	0	0	0	0	0	0	0	0	0.93774414	0.062255859	0.022949219	-0.001464844	-0.020263672	0.000976563	0	44330	0	0	0
702	35989	35989	Category A	0.15576172	-0.41992188	-0.81591797	-0.18457031	0.063476563	0.44702148	0	0	1/7/2018	1	7	2018	5:10:02	18602	0.9	5	10	2	0	0.058837891	3.5513672	0.18139648	-0.4230957	-0.81665039	1.3557129	0.025634766	0	0	0	0	0	0	0	0	0	0.9375	0.0625	0.029541016	-0.025634766	0.003173828	0.000732422	0	44330	0	0	0
703	35990	35990	Category A	0.16796875	-0.43188477	-0.83984375	-0.18457031	0.066894531	0.44921875	0	0	1/7/2018	1	7	2018	5:10:03	18603	0	5	10	3	0	0.058837891	3.5513672	0.18139648	-0.4230957	-0.81640625	1.4729004	0.028076172	0	0	0	0	0	0	0	0	0	0.93725586	0.062744141	0.045410156	-0.013427734	-0.008544922	-0.023193359	0	44330	0	0	0
704	35991	35991	Category A	0.17993164	-0.41992188	-0.82788086	-0.18457031	0.066894531	0.44506836	0	0	1/7/2018	1	7	2018	5:10:03	18603	0.1	5	10	3	0	0.058837891	3.5513672	0.18139648	-0.42285156	-0.81616211	1.1850586	0.011962891	0	0	0	0	0	0	0	0	0	0.93701172	0.062988281	0.016113281	-0.001464844	0.002929688	-0.011474609	0	44330	0	0	0
705	35992	35992	Category A	0.19189453	-0.40795898	-0.80395508	-0.18652344	0.064697266	0.4440918	0	0	1/7/2018	1	7	2018	5:10:03	18603	0.2	5	10	3	0	0.058837891	3.5513672	0.18164063	-0.4230957	-0.81616211	1.0336914	0.021972656	0	0	0	0	0	0	0	0	0	0.93725586	0.062744141	0.037597656	0.010009766	0.015136719	0.012207031	0	44330	0	0	0
706	35993	35993	Category A	0.17993164	-0.44384766	-0.79199219	-0.18725586	0.065917969	0.44897461	0	0	1/7/2018	1	7	2018	5:10:03	18603	0.3	5	10	3	0	0.058837891	3.5513672	0.18188477	-0.42285156	-0.81640625	0.87231445	0.031982422	0	0	0	0	0	0	0	0	0	0.93725586	0.062744141	0.047363281	-0.001953125	-0.020751953	0.024414063	0	44330	0	0	0
707	35994	35994	Category A	0.17993164	-0.40795898	-0.81591797	-0.18310547	0.068359375	0.44628906	0	0	1/7/2018	1	7	2018	5:10:03	18603	0.4	5	10	3	0	0.058837891	3.5513672	0.18212891	-0.42285156	-0.81616211	0.76635742	0.015136719	0	0	0	0	0	0	0	0	0	0.93725586	0.062744141	0.017578125	-0.002197266	0.014892578	0.000244141	0	44330	0	0	0
708	35995	35995	Category A	0.17993164	-0.40795898	-0.80395508	-0.18725586	0.063232422	0.44702148	0	0	1/7/2018	1	7	2018	5:10:03	18603	0.5	5	10	3	0	0.058837891	3.5513672	0.18237305	-0.42333984	-0.81640625	0.52319336	0.020019531	0	0	0	0	0	0	0	0	0	0.9375	0.0625	0.030517578	-0.002441406	0.015380859	0.012451172	0	44330	0	0	0
709	35996	35996	Category A	0.14379883	-0.40795898	-0.82788086	-0.18823242	0.064697266	0.45019531	0	0	1/7/2018	1	7	2018	5:10:03	18603	0.6	5	10	3	0	0.058837891	3.5513672	0.18286133	-0.42358398	-0.81640625	0.4987793	0.043457031	0	0	0	0	0	0	0	0	0	0.93774414	0.062255859	0.066162109	-0.0390625	0.015625	-0.011230469	0	44330	0	0	0
710	35997	35997	Category A	0.17993164	-0.43188477	-0.81591797	-0.18579102	0.064941406	0.44506836	0	0	1/7/2018	1	7	2018	5:10:03	18603	0.7	5	10	3	0	0.058837891	3.5513672	0.18286133	-0.4230957	-0.81640625	0.74072266	0.009033203	0	0	0	0	0	0	0	0	0	0.9375	0.0625	0.012207031	-0.002929688	-0.008544922	0.000488281	0	44330	0	0	0
711	35998	35998	Category A	0.19189453	-0.39599609	-0.82788086	-0.18310547	0.064697266	0.44604492	0	0	1/7/2018	1	7	2018	5:10:03	18603	0.8	5	10	3	0	0.058837891	3.5513672	0.18310547	-0.42358398	-0.81689453	0.51757813	0.030761719	0	0	0	0	0	0	0	0	0	0.93823242	0.061767578	0.047119141	0.008544922	0.027587891	-0.010742188	0	44330	0	0	0
712	35999	35999	Category A	0.17993164	-0.40795898	-0.77978516	-0.18798828	0.0703125	0.4453125	0	0	1/7/2018	1	7	2018	5:10:03	18603	0.9	5	10	3	0	0.058837891	3.5513672	0.18334961	-0.42407227	-0.81665039	0.049560547	0.040283203	0	0	0	0	0	0	0	0	0	0.93823242	0.061767578	0.056396484	-0.003417969	0.016113281	0.036865234	0	44330	0	0	0
713	36000	36000	Category A	0.17993164	-0.44384766	-0.82788086	-0.18701172	0.064941406	0.44799805	0	0	1/7/2018	1	7	2018	5:10:04	18604	0	5	10	4	0	0.058837891	3.5513672	0.18334961	-0.42358398	-0.81689453	0.35693359	0.022949219	0	0	0	0	0	0	0	0	0	0.93847656	0.061523438	0.034423828	-0.003417969	-0.020019531	-0.010742188	0	44330	0	0	0
714	36001	36001	Category A	0.19189453	-0.41992188	-0.82788086	-0.18115234	0.064208984	0.44604492	0	0	1/7/2018	1	7	2018	5:10:04	18604	0.1	5	10	4	0	0.058837891	3.5513672	0.18334961	-0.42358398	-0.81738281	0.61035156	0.013916016	0	0	0	0	0	0	0	0	0	0.9387207	0.061279297	0.022460938	0.008300781	0.003662109	-0.010253906	0	44330	0	0	0
715	36002	36002	Category A	0.17993164	-0.41992188	-0.83984375	-0.18725586	0.061523438	0.44799805	0	0	1/7/2018	1	7	2018	5:10:04	18604	0.2	5	10	4	0	0.058837891	3.5513672	0.18334961	-0.42358398	-0.81738281	0.72143555	0.022705078	0	0	0	0	0	0	0	0	0	0.9387207	0.061279297	0.029541016	-0.003417969	0.003662109	-0.022216797	0	44330	0	0	0
716	36003	36003	Category A	0.17993164	-0.44384766	-0.79199219	-0.19042969	0.064453125	0.44775391	0	0	1/7/2018	1	7	2018	5:10:04	18604	0.3	5	10	4	0	0.058837891	3.5513672	0.18359375	-0.42407227	-0.81762695	0.47753906	0.032470703	0	0	0	0	0	0	0	0	0	0.93945313	0.060546875	0.049072266	-0.003662109	-0.01953125	0.025634766	0	44330	0	0	0
717	36004	36004	Category A	0.19189453	-0.38378906	-0.81591797	-0.18701172	0.064208984	0.44799805	0	0	1/7/2018	1	7	2018	5:10:04	18604	0.4	5	10	4	0	0.058837891	3.5626465	0.18359375	-0.42407227	-0.81811523	0.42480469	0.041259766	0	0	0	0	0	0	0	0	0	0.93969727	0.060302734	0.051025391	0.008056641	0.040283203	0.002197266	0	44330	0	0	0
718	36005	36005	Category A	0.16796875	-0.43188477	-0.82788086	-0.18920898	0.063964844	0.44702148	0	0	1/7/2018	1	7	2018	5:10:04	18604	0.5	5	10	4	0	0.058837891	3.5626465	0.18359375	-0.42431641	-0.81860352	0.64135742	0.01953125	0	0	0	0	0	0	0	0	0	0.94018555	0.059814453	0.032226563	-0.015625	-0.007324219	-0.009033203	0	44330	0	0	0
719	36006	36006	Category A	0.19189453	-0.41992188	-0.81591797	-0.18896484	0.064208984	0.45019531	0	0	1/7/2018	1	7	2018	5:10:04	18604	0.6	5	10	4	0	0.058837891	3.5626465	0.18334961	-0.42431641	-0.81884766	0.60742188	0.010009766	0	0	0	0	0	0	0	0	0	0.94042969	0.059570313	0.016113281	0.008300781	0.004394531	0.002929688	0	44330	0	0	0
720	36007	36007	Category A	0.19189453	-0.43188477	-0.82788086	-0.18212891	0.065917969	0.44897461	0	0	1/7/2018	1	7	2018	5:10:04	18604	0.7	5	10	4	0	0.058837891	3.5626465	0.18310547	-0.42480469	-0.81860352	0.6550293	0.014404297	0	0	0	0	0	0	0	0	0	0.94042969	0.059570313	0.024658203	0.008544922	-0.006835938	-0.009033203	0	44330	0	0	0
721	36008	36008	Category A	0.16796875	-0.43188477	-0.85180664	-0.18969727	0.063232422	0.44482422	0	0	1/7/2018	1	7	2018	5:10:04	18604	0.8	5	10	4	0	0.058837891	3.5626465	0.18286133	-0.42480469	-0.81860352	0.71386719	0.036865234	0	0	0	0	0	0	0	0	0	0.94018555	0.059814453	0.055175781	-0.014892578	-0.006835938	-0.032958984	0	44330	0	0	0
722	36009	36009	Category A	0.19189453	-0.43188477	-0.81591797	-0.18359375	0.064941406	0.44604492	0	0	1/7/2018	1	7	2018	5:10:04	18604	0.9	5	10	4	0	0.058837891	3.5626465	0.18286133	-0.42456055	-0.81811523	0.7722168	0.01171875	0	0	0	0	0	0	0	0	0	0.93969727	0.060302734	0.018310547	0.008789063	-0.007080078	0.002197266	0	44330	0	0	0
723	36010	36010	Category A	0.17993164	-0.44384766	-0.82788086	-0.19262695	0.064941406	0.44873047	0	0	1/7/2018	1	7	2018	5:10:05	18605	0	5	10	5	0	0.058837891	3.5626465	0.18261719	-0.42431641	-0.81835938	0.56762695	0.021484375	0	0	0	0	0	0	0	0	0	0.93994141	0.060058594	0.031494141	-0.002685547	-0.019287109	-0.009277344	0	44330	0	0	0
724	36011	36011	Category A	0.19189453	-0.43188477	-0.82788086	-0.19067383	0.064941406	0.4519043	0	0	1/7/2018	1	7	2018	5:10:05	18605	0.1	5	10	5	0	0.058837891	3.5626465	0.18261719	-0.42431641	-0.81860352	0.20532227	0.014892578	0	0	0	0	0	0	0	0	0	0.93994141	0.060058594	0.025634766	0.009033203	-0.007324219	-0.009033203	0	44330	0	0	0
725	36012	36012	Category A	0.19189453	-0.41992188	-0.80395508	-0.18383789	0.0625	0.44604492	0	0	1/7/2018	1	7	2018	5:10:05	18605	0.2	5	10	5	0	0.058837891	3.5626465	0.18237305	-0.42456055	-0.81860352	0.18823242	0.018066406	0	0	0	0	0	0	0	0	0	0.94018555	0.059814453	0.028808594	0.009277344	0.004638672	0.014648438	0	44330	0	0	0
726	36013	36013	Category A	0.19189453	-0.43188477	-0.80395508	-0.19165039	0.063232422	0.44189453	0	0	1/7/2018	1	7	2018	5:10:05	18605	0.3	5	10	5	0	0.058837891	3.5626465	0.18237305	-0.42431641	-0.81860352	0.35961914	0.018798828	0	0	0	0	0	0	0	0	0	0.93994141	0.060058594	0.03125	0.009277344	-0.007324219	0.014648438	0	44330	0	0	0
727	36014	36014	Category A	0.16796875	-0.40795898	-0.81591797	-0.18823242	0.063232422	0.44897461	0	0	1/7/2018	1	7	2018	5:10:05	18605	0.4	5	10	5	0	0.058837891	3.5626465	0.18237305	-0.42407227	-0.81787109	0.20727539	0.021972656	0	0	0	0	0	0	0	0	0	0.93920898	0.060791016	0.032958984	-0.014404297	0.016113281	0.001953125	0	44330	0	0	0
728	36015	36015	Category A	0.19189453	-0.44384766	-0.82788086	-0.19140625	0.066894531	0.44873047	0	0	1/7/2018	1	7	2018	5:10:05	18605	0.5	5	10	5	0	0.058837891	3.5626465	0.18237305	-0.42382813	-0.81762695	0.14746094	0.024169922	0	0	0	0	0	0	0	0	0	0.93896484	0.061035156	0.039306641	0.009277344	-0.019775391	-0.010009766	0	44330	0	0	0
729	36016	36016	Category A	0.13183594	-0.44384766	-0.79199219	-0.19140625	0.0625	0.44677734	0	0	1/7/2018	1	7	2018	5:10:05	18605	0.6	5	10	5	0	0.058837891	3.5626465	0.18188477	-0.42358398	-0.81787109	0.38598633	0.059814453	0	0	0	0	0	0	0	0	0	0.93896484	0.061035156	0.096191406	-0.050048828	-0.020019531	0.025878906	0	44330	0	0	0
730	36017	36017	Category A	0.19189453	-0.41992188	-0.81591797	-0.18383789	0.065917969	0.44799805	0	0	1/7/2018	1	7	2018	5:10:05	18605	0.7	5	10	5	0	0.058837891	3.5626465	0.18164063	-0.42407227	-0.81787109	0.72460938	0.010986328	0	0	0	0	0	0	0	0	0	0.93896484	0.061035156	0.016113281	0.010009766	0.004150391	0.001953125	0	44330	0	0	0
731	36018	36018	Category A	0.19189453	-0.39599609	-0.83984375	-0.18920898	0.067382813	0.44799805	0	0	1/7/2018	1	7	2018	5:10:05	18605	0.8	5	10	5	0	0.058837891	3.5626465	0.18188477	-0.42407227	-0.81835938	0.92602539	0.036621094	0	0	0	0	0	0	0	0	0	0.93945313	0.060546875	0.059326172	0.009765625	0.028076172	-0.021240234	0	44330	0	0	0
732	36019	36019	Category A	0.19189453	-0.39599609	-0.82788086	-0.18969727	0.063232422	0.44482422	0	0	1/7/2018	1	7	2018	5:10:05	18605	0.9	5	10	5	0	0.058837891	3.5626465	0.18139648	-0.42407227	-0.81860352	1.0646973	0.03125	0	0	0	0	0	0	0	0	0	0.93945313	0.060546875	0.047607422	0.010253906	0.028076172	-0.009277344	0	44330	0	0	0
733	36020	36020	Category A	0.17993164	-0.39599609	-0.80395508	-0.19067383	0.064453125	0.45092773	0	0	1/7/2018	1	7	2018	5:10:06	18606	0	5	10	6	0	0.058837891	3.5626465	0.18139648	-0.42407227	-0.81860352	0.92675781	0.031494141	0	0	0	0	0	0	0	0	0	0.93945313	0.060546875	0.044189453	-0.001464844	0.028076172	0.014648438	0	44330	0	0	0
734	36021	36021	Category A	0.19189453	-0.43188477	-0.82788086	-0.18432617	0.065917969	0.4453125	0	0	1/7/2018	1	7	2018	5:10:06	18606	0.1	5	10	6	0	0.058837891	3.5626465	0.18139648	-0.42407227	-0.81884766	0.82910156	0.015625	0	0	0	0	0	0	0	0	0	0.93994141	0.060058594	0.026855469	0.010253906	-0.007568359	-0.008789063	0	44330	0	0	0
735	36022	36022	Category A	0.19189453	-0.43188477	-0.81591797	-0.18969727	0.062255859	0.44775391	0	0	1/7/2018	1	7	2018	5:10:06	18606	0.2	5	10	6	0	0.058837891	3.5626465	0.18115234	-0.42382813	-0.81884766	0.97753906	0.013427734	0	0	0	0	0	0	0	0	0	0.93969727	0.060302734	0.021484375	0.010498047	-0.0078125	0.002929688	0	44330	0	0	0
736	36023	36023	Category A	0.17993164	-0.41992188	-0.82788086	-0.18579102	0.065673828	0.44604492	0	0	1/7/2018	1	7	2018	5:10:06	18606	0.3	5	10	6	0	0.058837891	3.5626465	0.18139648	-0.42407227	-0.81860352	0.70849609	0.010009766	0	0	0	0	0	0	0	0	0	0.93969727	0.060302734	0.014892578	-0.001464844	0.004150391	-0.009033203	0	44330	0	0	0
737	36024	36024	Category A	0.16796875	-0.44384766	-0.82788086	-0.18481445	0.064941406	0.44702148	0	0	1/7/2018	1	7	2018	5:10:06	18606	0.4	5	10	6	0	0.058837891	3.5626465	0.18164063	-0.42407227	-0.81884766	0.11523438	0.025634766	0	0	0	0	0	0	0	0	0	0.93994141	0.060058594	0.042480469	-0.013671875	-0.01953125	-0.008789063	0	44330	0	0	0
738	36025	36025	Category A	0.20385742	-0.40795898	-0.82788086	-0.18969727	0.061767578	0.44677734	0	0	1/7/2018	1	7	2018	5:10:06	18606	0.5	5	10	6	0	0.058837891	3.5626465	0.18188477	-0.42358398	-0.81884766	0.20068359	0.028320313	0	0	0	0	0	0	0	0	0	0.93994141	0.060058594	0.046386719	0.021728516	0.015625	-0.008789063	0	44330	0	0	0
739	36026	36026	Category A	0.17993164	-0.44384766	-0.82788086	-0.19262695	0.063232422	0.44775391	0	0	1/7/2018	1	7	2018	5:10:06	18606	0.6	5	10	6	0	0.058837891	3.5626465	0.18212891	-0.42333984	-0.8190918	0.41113281	0.022216797	0	0	0	0	0	0	0	0	0	0.93994141	0.060058594	0.03125	-0.002197266	-0.020263672	-0.008544922	0	44330	0	0	0
740	36027	36027	Category A	0.17993164	-0.43188477	-0.81591797	-0.19067383	0.0625	0.44873047	0	0	1/7/2018	1	7	2018	5:10:06	18606	0.7	5	10	6	0	0.058837891	3.5626465	0.18212891	-0.42333984	-0.81933594	0.93066406	0.009277344	0	0	0	0	0	0	0	0	0	0.94018555	0.059814453	0.014160156	-0.002197266	-0.008300781	0.003417969	0	44330	0	0	0
741	36028	36028	Category A	0.17993164	-0.40795898	-0.77978516	-0.18725586	0.063232422	0.44580078	0	0	1/7/2018	1	7	2018	5:10:06	18606	0.8	5	10	6	0	0.058837891	3.5626465	0.18212891	-0.42333984	-0.81958008	1.2163086	0.042724609	0	0	0	0	0	0	0	0	0	0.94018555	0.059814453	0.057617188	-0.002197266	0.015380859	0.039794922	0	44330	0	0	0
742	36029	36029	Category A	0.17993164	-0.39599609	-0.80395508	-0.18798828	0.064941406	0.44506836	0	0	1/7/2018	1	7	2018	5:10:06	18606	0.9	5	10	6	0	0.058837891	3.5626465	0.18212891	-0.42358398	-0.81933594	1.2995605	0.031738281	0	0	0	0	0	0	0	0	0	0.94018555	0.059814453	0.045410156	-0.002197266	0.027587891	0.015380859	0	44330	0	0	0
743	36030	36030	Category A	0.19189453	-0.39599609	-0.80395508	-0.18798828	0.060791016	0.44775391	0	0	1/7/2018	1	7	2018	5:10:07	18607	0	5	10	7	0	0.058837891	3.5626465	0.18237305	-0.42358398	-0.8190918	1.03125	0.032958984	0	0	0	0	0	0	0	0	0	0.94018555	0.059814453	0.052246094	0.009277344	0.027587891	0.015136719	0	44330	0	0	0
744	36031	36031	Category A	0.20385742	-0.43188477	-0.83984375	-0.19067383	0.063232422	0.44775391	0	0	1/7/2018	1	7	2018	5:10:07	18607	0.1	5	10	7	0	0.058837891	3.5626465	0.18261719	-0.42358398	-0.81835938	0.89648438	0.031005859	0	0	0	0	0	0	0	0	0	0.93945313	0.060546875	0.050537109	0.020996094	-0.008056641	-0.021240234	0	44330	0	0	0
745	36032	36032	Category A	0.17993164	-0.43188477	-0.82788086	-0.18652344	0.062255859	0.44702148	0	0	1/7/2018	1	7	2018	5:10:07	18607	0.2	5	10	7	0	0.058837891	3.5626465	0.18261719	-0.42358398	-0.81811523	1.3198242	0.012939453	0	0	0	0	0	0	0	0	0	0.93920898	0.060791016	0.020751953	-0.002685547	-0.008056641	-0.009521484	0	44330	0	0	0
746	36033	36033	Category A	0.19189453	-0.41992188	-0.81591797	-0.18725586	0.0625	0.44897461	0	0	1/7/2018	1	7	2018	5:10:07	18607	0.3	5	10	7	0	0.058837891	3.5626465	0.18237305	-0.42382813	-0.81811523	1.6899414	0.010253906	0	0	0	0	0	0	0	0	0	0.93920898	0.060791016	0.015380859	0.009277344	0.00390625	0.002197266	0	44330	0	0	0
747	36034	36034	Category A	0.20385742	-0.46777344	-0.81591797	-0.18701172	0.064208984	0.45092773	0	0	1/7/2018	1	7	2018	5:10:07	18607	0.4	5	10	7	0	0.058837891	3.5626465	0.18261719	-0.42333984	-0.81884766	1.5080566	0.049072266	0	0	0	0	0	0	0	0	0	0.93969727	0.060302734	0.068115234	0.020996094	-0.044189453	0.002929688	0	44330	0	0	0
748	36035	36035	Category A	0.20385742	-0.43188477	-0.81591797	-0.18823242	0.061523438	0.44384766	0	0	1/7/2018	1	7	2018	5:10:07	18607	0.5	5	10	7	0	0.058837891	3.5626465	0.18286133	-0.42333984	-0.81884766	1.1872559	0.022705078	0	0	0	0	0	0	0	0	0	0.93994141	0.060058594	0.032226563	0.020751953	-0.008300781	0.002929688	0	44330	0	0	0
749	36036	36036	Category A	0.17993164	-0.40795898	-0.83984375	-0.18212891	0.064941406	0.45019531	0	0	1/7/2018	1	7	2018	5:10:07	18607	0.6	5	10	7	0	0.058837891	3.5626465	0.18286133	-0.42358398	-0.81884766	1.3071289	0.026123047	0	0	0	0	0	0	0	0	0	0.94018555	0.059814453	0.039550781	-0.002929688	0.015625	-0.020751953	0	44330	0	0	0
750	36037	36037	Category A	0.19189453	-0.44384766	-0.85180664	-0.18798828	0.065917969	0.44873047	0	0	1/7/2018	1	7	2018	5:10:07	18607	0.7	5	10	7	0	0.058837891	3.5626465	0.18334961	-0.42382813	-0.81835938	1.3085938	0.039550781	0	0	0	0	0	0	0	0	0	0.93994141	0.060058594	0.061279297	0.008300781	-0.019775391	-0.033203125	0	44330	0	0	0
751	36038	36038	Category A	0.19189453	-0.41992188	-0.80395508	-0.18994141	0.064941406	0.44702148	0	0	1/7/2018	1	7	2018	5:10:07	18607	0.8	5	10	7	0	0.058837891	3.5626465	0.18334961	-0.42382813	-0.81884766	0.64990234	0.017578125	0	0	0	0	0	0	0	0	0	0.94018555	0.059814453	0.02734375	0.008300781	0.00390625	0.014892578	0	44330	0	0	0
752	36039	36039	Category A	0.19189453	-0.40795898	-0.83984375	-0.18823242	0.066650391	0.44702148	0	0	1/7/2018	1	7	2018	5:10:07	18607	0.9	5	10	7	0	0.058837891	3.5626465	0.18310547	-0.42431641	-0.81884766	0.22680664	0.027832031	0	0	0	0	0	0	0	0	0	0.94042969	0.059570313	0.045898438	0.008544922	0.016357422	-0.020751953	0	44330	0	0	0
753	36040	36040	Category A	0.19189453	-0.41992188	-0.83984375	-0.19067383	0.059814453	0.44580078	0	0	1/7/2018	1	7	2018	5:10:08	18608	0	5	10	8	0	0.058837891	3.5626465	0.18310547	-0.42456055	-0.81958008	0.25219727	0.022460938	0	0	0	0	0	0	0	0	0	0.94091797	0.059082031	0.033447266	0.008544922	0.004638672	-0.020019531	0	44330	0	0	0
754	36041	36041	Category A	0.16796875	-0.43188477	-0.81591797	-0.18457031	0.065917969	0.44921875	0	0	1/7/2018	1	7	2018	5:10:08	18608	0.1	5	10	8	0	0.058837891	3.5626465	0.18334961	-0.42456055	-0.81933594	0.17382813	0.017089844	0	0	0	0	0	0	0	0	0	0.94091797	0.059082031	0.025878906	-0.015380859	-0.007080078	0.003417969	0	44330	0	0	0
755	36042	36042	Category A	0.19189453	-0.44384766	-0.81591797	-0.18457031	0.066894531	0.44921875	0	0	1/7/2018	1	7	2018	5:10:08	18608	0.2	5	10	8	0	0.058837891	3.5304199	0.18334961	-0.42456055	-0.81933594	0.95214844	0.020996094	0	0	0	0	0	0	0	0	0	0.94091797	0.059082031	0.031005859	0.008300781	-0.019042969	0.003417969	0	44330	0	0	0
756	36043	36043	Category A	0.17993164	-0.40795898	-0.82788086	-0.18725586	0.0625	0.44799805	0	0	1/7/2018	1	7	2018	5:10:08	18608	0.3	5	10	8	0	0.058837891	3.5304199	0.18334961	-0.42431641	-0.8190918	1.6584473	0.019042969	0	0	0	0	0	0	0	0	0	0.94067383	0.059326172	0.028808594	-0.003417969	0.016357422	-0.008544922	0	44330	0	0	0
757	36044	36044	Category A	0.19189453	-0.41992188	-0.85180664	-0.18652344	0.062255859	0.44506836	0	0	1/7/2018	1	7	2018	5:10:08	18608	0.4	5	10	8	0	0.058837891	3.5304199	0.18334961	-0.42407227	-0.81884766	1.6359863	0.033935547	0	0	0	0	0	0	0	0	0	0.94042969	0.059570313	0.045410156	0.008300781	0.004150391	-0.032714844	0	44330	0	0	0
758	36045	36045	Category A	0.19189453	-0.43188477	-0.82788086	-0.18676758	0.064208984	0.44433594	0	0	1/7/2018	1	7	2018	5:10:08	18608	0.5	5	10	8	0	0.058837891	3.5304199	0.18334961	-0.42480469	-0.8190918	1.1647949	0.013916016	0	0	0	0	0	0	0	0	0	0.94067383	0.059326172	0.024169922	0.008300781	-0.006835938	-0.008544922	0	44330	0	0	0
759	36046	36046	Category A	0.16796875	-0.44384766	-0.80395508	-0.18969727	0.061035156	0.44677734	0	0	1/7/2018	1	7	2018	5:10:08	18608	0.6	5	10	8	0	0.058837891	3.5304199	0.18359375	-0.42480469	-0.8190918	1.1958008	0.028808594	0	0	0	0	0	0	0	0	0	0.94067383	0.059326172	0.049804688	-0.015625	-0.018798828	0.015136719	0	44330	0	0	0
760	36047	36047	Category A	0.17993164	-0.44384766	-0.80395508	-0.1875	0.065673828	0.4440918	0	0	1/7/2018	1	7	2018	5:10:08	18608	0.7	5	10	8	0	0.058837891	3.5304199	0.18334961	-0.42480469	-0.81933594	1.2121582	0.024658203	0	0	0	0	0	0	0	0	0	0.94091797	0.059082031	0.037841797	-0.003417969	-0.018798828	0.015380859	0	44330	0	0	0
761	36048	36048	Category A	0.17993164	-0.41992188	-0.80395508	-0.18652344	0.068359375	0.44287109	0	0	1/7/2018	1	7	2018	5:10:08	18608	0.8	5	10	8	0	0.058837891	3.5304199	0.18334961	-0.42431641	-0.8190918	0.76831055	0.016113281	0	0	0	0	0	0	0	0	0	0.94067383	0.059326172	0.0234375	-0.003417969	0.004394531	0.015136719	0	44330	0	0	0
762	36049	36049	Category A	0.17993164	-0.43188477	-0.81591797	-0.18994141	0.064941406	0.44604492	0	0	1/7/2018	1	7	2018	5:10:08	18608	0.9	5	10	8	0	0.058837891	3.5304199	0.18359375	-0.42456055	-0.81860352	0.44726563	0.008544922	0	0	0	0	0	0	0	0	0	0.94042969	0.059570313	0.013671875	-0.003662109	-0.007080078	0.002685547	0	44330	0	0	0
763	36050	36050	Category A	0.16796875	-0.39599609	-0.82788086	-0.18994141	0.064208984	0.44799805	0	0	1/7/2018	1	7	2018	5:10:09	18609	0	5	10	9	0	0.058837891	3.5304199	0.18334961	-0.42529297	-0.81835938	0.71850586	0.034179688	0	0	0	0	0	0	0	0	0	0.94042969	0.059570313	0.053955078	-0.015380859	0.029296875	-0.009277344	0	44330	0	0	0
764	36051	36051	Category A	0.16796875	-0.43188477	-0.80395508	-0.18188477	0.065185547	0.44726563	0	0	1/7/2018	1	7	2018	5:10:09	18609	0.1	5	10	9	0	0.058837891	3.5304199	0.18334961	-0.42529297	-0.81835938	1.1091309	0.021972656	0	0	0	0	0	0	0	0	0	0.94018555	0.059814453	0.036376953	-0.015380859	-0.006347656	0.014404297	0	44330	0	0	0
765	36052	36052	Category A	0.16796875	-0.41992188	-0.80395508	-0.18652344	0.070556641	0.44604492	0	0	1/7/2018	1	7	2018	5:10:09	18609	0.2	5	10	9	0	0.058837891	3.5304199	0.18334961	-0.42529297	-0.81860352	0.98193359	0.021972656	0	0	0	0	0	0	0	0	0	0.94067383	0.059326172	0.035644531	-0.015380859	0.005371094	0.014648438	0	44330	0	0	0
766	36053	36053	Category A	0.17993164	-0.40795898	-0.79199219	-0.18457031	0.063476563	0.44604492	0	0	1/7/2018	1	7	2018	5:10:09	18609	0.3	5	10	9	0	0.058837891	3.5304199	0.18334961	-0.42529297	-0.8190918	1.4074707	0.032470703	0	0	0	0	0	0	0	0	0	0.94091797	0.059082031	0.048095703	-0.003417969	0.017333984	0.027099609	0	44330	0	0	0
767	36054	36054	Category A	0.17993164	-0.39599609	-0.81591797	-0.18896484	0.066162109	0.44506836	0	0	1/7/2018	1	7	2018	5:10:09	18609	0.4	5	10	9	0	0.058837891	3.5304199	0.18310547	-0.42529297	-0.81933594	1.5617676	0.029785156	0	0	0	0	0	0	0	0	0	0.94116211	0.058837891	0.036132813	-0.003173828	0.029296875	0.003417969	0	44330	0	0	0
768	36055	36055	Category A	0.15576172	-0.40795898	-0.82788086	-0.18579102	0.064941406	0.44726563	0	0	1/7/2018	1	7	2018	5:10:09	18609	0.5	5	10	9	0	0.058837891	3.5304199	0.18286133	-0.42553711	-0.81933594	1.4899902	0.033447266	0	0	0	0	0	0	0	0	0	0.94116211	0.058837891	0.053466797	-0.027099609	0.017578125	-0.008300781	0	44330	0	0	0
769	36056	36056	Category A	0.17993164	-0.44384766	-0.82788086	-0.18969727	0.065185547	0.44506836	0	0	1/7/2018	1	7	2018	5:10:09	18609	0.6	5	10	9	0	0.058837891	3.5304199	0.18286133	-0.42529297	-0.81958008	1.7248535	0.020263672	0	0	0	0	0	0	0	0	0	0.94140625	0.05859375	0.029541016	-0.002929688	-0.018310547	-0.008056641	0	44330	0	0	0
770	36057	36057	Category A	0.17993164	-0.43188477	-0.83984375	-0.18896484	0.063232422	0.44799805	0	0	1/7/2018	1	7	2018	5:10:09	18609	0.7	5	10	9	0	0.058837891	3.5304199	0.18359375	-0.42529297	-0.82006836	1.9450684	0.020996094	0	0	0	0	0	0	0	0	0	0.94189453	0.058105469	0.029785156	-0.003662109	-0.006347656	-0.01953125	0	44330	0	0	0
771	36058	36058	Category A	0.15576172	-0.41992188	-0.82788086	-0.18920898	0.061523438	0.44384766	0	0	1/7/2018	1	7	2018	5:10:09	18609	0.8	5	10	9	0	0.058837891	3.5304199	0.18359375	-0.42553711	-0.82006836	1.7336426	0.029296875	0	0	0	0	0	0	0	0	0	0.94189453	0.058105469	0.041259766	-0.027832031	0.005615234	-0.007568359	0	44330	0	0	0
772	36059	36059	Category A	0.17993164	-0.43188477	-0.82788086	-0.18652344	0.062255859	0.44580078	0	0	1/7/2018	1	7	2018	5:10:09	18609	0.9	5	10	9	0	0.058837891	3.5304199	0.18359375	-0.42553711	-0.81982422	0.74023438	0.010498047	0	0	0	0	0	0	0	0	0	0.94189453	0.058105469	0.017578125	-0.003662109	-0.006103516	-0.0078125	0	44330	0	0	0
773	36060	36060	Category A	0.19189453	-0.43188477	-0.83984375	-0.18969727	0.066162109	0.45117188	0	0	1/7/2018	1	7	2018	5:10:10	18610	0	5	10	10	0	0.058837891	3.5304199	0.18359375	-0.42602539	-0.81982422	0.20166016	0.022216797	0	0	0	0	0	0	0	0	0	0.94189453	0.058105469	0.033935547	0.008056641	-0.005615234	-0.019775391	0	44330	0	0	0
774	36061	36061	Category A	0.17993164	-0.43188477	-0.77978516	-0.18798828	0.064208984	0.4440918	0	0	1/7/2018	1	7	2018	5:10:10	18610	0.1	5	10	10	0	0.058837891	3.5304199	0.18383789	-0.42626953	-0.82006836	0.7878418	0.041015625	0	0	0	0	0	0	0	0	0	0.94238281	0.057617188	0.049804688	-0.00390625	-0.005371094	0.040283203	0	44330	0	0	0
775	36062	36062	Category A	0.19189453	-0.45581055	-0.80395508	-0.19165039	0.065917969	0.44775391	0	0	1/7/2018	1	7	2018	5:10:10	18610	0.2	5	10	10	0	0.058837891	3.5304199	0.18383789	-0.42626953	-0.82006836	1.3725586	0.034423828	0	0	0	0	0	0	0	0	0	0.94238281	0.057617188	0.053466797	0.0078125	-0.029296875	0.016113281	0	44330	0	0	0
776	36063	36063	Category A	0.19189453	-0.41992188	-0.82788086	-0.18847656	0.0625	0.44384766	0	0	1/7/2018	1	7	2018	5:10:10	18610	0.3	5	10	10	0	0.058837891	3.5304199	0.18383789	-0.42626953	-0.8203125	2.1655273	0.012451172	0	0	0	0	0	0	0	0	0	0.94262695	0.057373047	0.021728516	0.0078125	0.006347656	-0.007324219	0	44330	0	0	0
777	36064	36064	Category A	0.19189453	-0.40795898	-0.83984375	-0.18969727	0.062255859	0.44775391	0	0	1/7/2018	1	7	2018	5:10:10	18610	0.4	5	10	10	0	0.058837891	3.5304199	0.18408203	-0.42651367	-0.8203125	2.0251465	0.027832031	0	0	0	0	0	0	0	0	0	0.94287109	0.057128906	0.045654297	0.007568359	0.018554688	-0.019287109	0	44330	0	0	0
778	36065	36065	Category A	0.19189453	-0.40795898	-0.81591797	-0.18994141	0.066894531	0.44775391	0	0	1/7/2018	1	7	2018	5:10:10	18610	0.5	5	10	10	0	0.058837891	3.5304199	0.18408203	-0.42626953	-0.82006836	1.5534668	0.020263672	0	0	0	0	0	0	0	0	0	0.94238281	0.057617188	0.030029297	0.007568359	0.018310547	0.004150391	0	44330	0	0	0
779	36066	36066	Category A	0.17993164	-0.40795898	-0.83984375	-0.18969727	0.061767578	0.45092773	0	0	1/7/2018	1	7	2018	5:10:10	18610	0.6	5	10	10	0	0.058837891	3.5304199	0.18359375	-0.42626953	-0.82006836	1.737793	0.027099609	0	0	0	0	0	0	0	0	0	0.94238281	0.057617188	0.041992188	-0.003662109	0.018310547	-0.01953125	0	44330	0	0	0
780	36067	36067	Category A	0.19189453	-0.43188477	-0.81591797	-0.18701172	0.064208984	0.44677734	0	0	1/7/2018	1	7	2018	5:10:10	18610	0.7	5	10	10	0	0.058837891	3.5304199	0.18359375	-0.42626953	-0.81982422	1.9475098	0.010498047	0	0	0	0	0	0	0	0	0	0.94213867	0.057861328	0.017578125	0.008056641	-0.005371094	0.00390625	0	44330	0	0	0
781	36068	36068	Category A	0.17993164	-0.46777344	-0.80395508	-0.18359375	0.066650391	0.44702148	0	0	1/7/2018	1	7	2018	5:10:10	18610	0.8	5	10	10	0	0.058837891	3.5304199	0.18334961	-0.42626953	-0.81958008	2.0844727	0.044189453	0	0	0	0	0	0	0	0	0	0.94213867	0.057861328	0.060546875	-0.003417969	-0.041259766	0.015625	0	44330	0	0	0
782	36069	36069	Category A	0.16796875	-0.43188477	-0.79199219	-0.18823242	0.060546875	0.44580078	0	0	1/7/2018	1	7	2018	5:10:10	18610	0.9	5	10	10	0	0.058837891	3.5304199	0.18334961	-0.42675781	-0.82006836	1.7956543	0.032470703	0	0	0	0	0	0	0	0	0	0.94238281	0.057617188	0.048339844	-0.015380859	-0.004882813	0.028076172	0	44330	0	0	0
783	36070	36070	Category A	0.19189453	-0.41992188	-0.79199219	-0.18969727	0.064208984	0.44604492	0	0	1/7/2018	1	7	2018	5:10:11	18611	0	5	10	11	0	0.058837891	3.5304199	0.18359375	-0.42675781	-0.82006836	1.4138184	0.030029297	0	0	0	0	0	0	0	0	0	0.94262695	0.057373047	0.043457031	0.008056641	0.006835938	0.028076172	0	44330	0	0	0
784	36071	36071	Category A	0.17993164	-0.41992188	-0.79199219	-0.18530273	0.066650391	0.44897461	0	0	1/7/2018	1	7	2018	5:10:11	18611	0.1	5	10	11	0	0.058837891	3.5304199	0.18334961	-0.42724609	-0.82055664	1.079834	0.029785156	0	0	0	0	0	0	0	0	0	0.94311523	0.056884766	0.039550781	-0.003417969	0.007324219	0.028564453	0	44330	0	0	0
785	36072	36072	Category A	0.17993164	-0.43188477	-0.80395508	-0.18237305	0.066894531	0.44628906	0	0	1/7/2018	1	7	2018	5:10:11	18611	0.2	5	10	11	0	0.058837891	3.5304199	0.18310547	-0.42700195	-0.82055664	0.24267578	0.017578125	0	0	0	0	0	0	0	0	0	0.94311523	0.056884766	0.024658203	-0.003173828	-0.004638672	0.016601563	0	44330	0	0	0
786	36073	36073	Category A	0.19189453	-0.40795898	-0.85180664	-0.19262695	0.068359375	0.44897461	0	0	1/7/2018	1	7	2018	5:10:11	18611	0.3	5	10	11	0	0.058837891	3.5304199	0.18286133	-0.42675781	-0.8203125	0.11816406	0.037597656	0	0	0	0	0	0	0	0	0	0.94287109	0.057128906	0.059082031	0.008789063	0.018798828	-0.03125	0	44330	0	0	0
787	36074	36074	Category A	0.19189453	-0.40795898	-0.82788086	-0.18652344	0.066894531	0.44897461	0	0	1/7/2018	1	7	2018	5:10:11	18611	0.4	5	10	11	0	0.058837891	3.5304199	0.18286133	-0.42700195	-0.8203125	0.073486328	0.022216797	0	0	0	0	0	0	0	0	0	0.94287109	0.057128906	0.03515625	0.008789063	0.019042969	-0.007324219	0	44330	0	0	0
788	36075	36075	Category A	0.19189453	-0.43188477	-0.80395508	-0.18969727	0.064208984	0.45117188	0	0	1/7/2018	1	7	2018	5:10:11	18611	0.5	5	10	11	0	0.058837891	3.5304199	0.18286133	-0.42626953	-0.82006836	0.13110352	0.019287109	0	0	0	0	0	0	0	0	0	0.94213867	0.057861328	0.030761719	0.008789063	-0.005371094	0.016113281	0	44330	0	0	0
789	36076	36076	Category A	0.17993164	-0.41992188	-0.79199219	-0.19140625	0.066894531	0.45092773	0	0	1/7/2018	1	7	2018	5:10:11	18611	0.6	5	10	11	0	0.058837891	3.5304199	0.18261719	-0.42602539	-0.82006836	0.45556641	0.029052734	0	0	0	0	0	0	0	0	0	0.94213867	0.057861328	0.037353516	-0.002685547	0.006103516	0.028076172	0	44330	0	0	0
790	36077	36077	Category A	0.16796875	-0.43188477	-0.83984375	-0.18481445	0.064208984	0.44702148	0	0	1/7/2018	1	7	2018	5:10:11	18611	0.7	5	10	11	0	0.058837891	3.5304199	0.18237305	-0.42626953	-0.82006836	0.48803711	0.025146484	0	0	0	0	0	0	0	0	0	0.94213867	0.057861328	0.039550781	-0.014404297	-0.005371094	-0.01953125	0	44330	0	0	0
791	36078	36078	Category A	0.17993164	-0.44384766	-0.83984375	-0.18701172	0.064941406	0.44799805	0	0	1/7/2018	1	7	2018	5:10:11	18611	0.8	5	10	11	0	0.058837891	3.5304199	0.18212891	-0.42626953	-0.81958008	0.40795898	0.026611328	0	0	0	0	0	0	0	0	0	0.94165039	0.058349609	0.039794922	-0.002197266	-0.017333984	-0.020019531	0	44330	0	0	0
792	36079	36079	Category A	0.17993164	-0.41992188	-0.82788086	-0.18945313	0.063476563	0.44873047	0	0	1/7/2018	1	7	2018	5:10:11	18611	0.9	5	10	11	0	0.058837891	3.5304199	0.18188477	-0.42626953	-0.82006836	0.62744141	0.010253906	0	0	0	0	0	0	0	0	0	0.94189453	0.058105469	0.016357422	-0.001953125	0.006347656	-0.007568359	0	44330	0	0	0
793	36080	36080	Category A	0.19189453	-0.44384766	-0.80395508	-0.18725586	0.069335938	0.44897461	0	0	1/7/2018	1	7	2018	5:10:12	18612	0	5	10	12	0	0.058349609	3.5513672	0.18164063	-0.42675781	-0.81958008	1.1547852	0.025390625	0	0	0	0	0	0	0	0	0	0.94189453	0.058105469	0.04296875	0.010009766	-0.016845703	0.015625	0	44330	0	0	0
794	36081	36081	Category A	0.19189453	-0.41992188	-0.82788086	-0.18652344	0.067382813	0.44799805	0	0	1/7/2018	1	7	2018	5:10:12	18612	0.1	5	10	12	0	0.058349609	3.5513672	0.18139648	-0.42675781	-0.81958008	0.90356445	0.014892578	0	0	0	0	0	0	0	0	0	0.94165039	0.058349609	0.025390625	0.010253906	0.006835938	-0.008056641	0	44330	0	0	0
795	36082	36082	Category A	0.19189453	-0.40795898	-0.82788086	-0.18920898	0.066894531	0.44799805	0	0	1/7/2018	1	7	2018	5:10:12	18612	0.2	5	10	12	0	0.058349609	3.5513672	0.18164063	-0.42675781	-0.81958008	0.019287109	0.022705078	0	0	0	0	0	0	0	0	0	0.94165039	0.058349609	0.037109375	0.010009766	0.018798828	-0.008056641	0	44330	0	0	0
796	36083	36083	Category A	0.17993164	-0.41992188	-0.77978516	-0.18847656	0.0625	0.44799805	0	0	1/7/2018	1	7	2018	5:10:12	18612	0.3	5	10	12	0	0.058349609	3.5513672	0.18164063	-0.42675781	-0.81933594	0.28515625	0.040283203	0	0	0	0	0	0	0	0	0	0.94165039	0.058349609	0.048339844	-0.001708984	0.006835938	0.039550781	0	44330	0	0	0
797	36084	36084	Category A	0.17993164	-0.43188477	-0.82788086	-0.18115234	0.064208984	0.44604492	0	0	1/7/2018	1	7	2018	5:10:12	18612	0.4	5	10	12	0	0.058349609	3.5513672	0.18139648	-0.42675781	-0.81933594	0.13500977	0.010009766	0	0	0	0	0	0	0	0	0	0.94140625	0.05859375	0.015136719	-0.001464844	-0.004882813	-0.008300781	0	44330	0	0	0
798	36085	36085	Category A	0.19189453	-0.43188477	-0.82788086	-0.18457031	0.069335938	0.44702148	0	0	1/7/2018	1	7	2018	5:10:12	18612	0.5	5	10	12	0	0.058349609	3.5513672	0.18115234	-0.42675781	-0.81933594	0.27172852	0.014404297	0	0	0	0	0	0	0	0	0	0.94140625	0.05859375	0.023925781	0.010498047	-0.004882813	-0.008300781	0	44330	0	0	0
799	36086	36086	Category A	0.17993164	-0.41992188	-0.82788086	-0.18725586	0.065917969	0.45092773	0	0	1/7/2018	1	7	2018	5:10:12	18612	0.6	5	10	12	0	0.058349609	3.5513672	0.18066406	-0.42675781	-0.81933594	0.77368164	0.010986328	0	0	0	0	0	0	0	0	0	0.94116211	0.058837891	0.016113281	-0.000732422	0.006835938	-0.008300781	0	44330	0	0	0
800	36087	36087	Category A	0.19189453	-0.40795898	-0.81591797	-0.18286133	0.066894531	0.44799805	0	0	1/7/2018	1	7	2018	5:10:12	18612	0.7	5	10	12	0	0.058349609	3.5513672	0.18066406	-0.42626953	-0.81958008	0.98803711	0.021728516	0	0	0	0	0	0	0	0	0	0.94140625	0.05859375	0.033203125	0.010986328	0.018310547	0.003662109	0	44330	0	0	0
801	36088	36088	Category A	0.17993164	-0.44384766	-0.81591797	-0.18823242	0.064697266	0.45019531	0	0	1/7/2018	1	7	2018	5:10:12	18612	0.8	5	10	12	0	0.058349609	3.5513672	0.18066406	-0.42602539	-0.81958008	0.77441406	0.018066406	0	0	0	0	0	0	0	0	0	0.94140625	0.05859375	0.022216797	-0.000732422	-0.017578125	0.003662109	0	44330	0	0	0
802	36089	36089	Category A	0.16796875	-0.47998047	-0.80395508	-0.18115234	0.064208984	0.44702148	0	0	1/7/2018	1	7	2018	5:10:12	18612	0.9	5	10	12	0	0.058349609	3.5513672	0.18066406	-0.42602539	-0.82006836	0.67993164	0.057617188	0	0	0	0	0	0	0	0	0	0.94165039	0.058349609	0.082763672	-0.012695313	-0.053710938	0.016113281	0	44330	0	0	0
803	36090	36090	Category A	0.17993164	-0.44384766	-0.81591797	-0.18994141	0.064208984	0.44506836	0	0	1/7/2018	1	7	2018	5:10:13	18613	0	5	10	13	0	0.058349609	3.5513672	0.1809082	-0.42578125	-0.81982422	0.87866211	0.018310547	0	0	0	0	0	0	0	0	0	0.94140625	0.05859375	0.022949219	-0.000976563	-0.017822266	0.00390625	0	44330	0	0	0
804	36091	36091	Category A	0.19189453	-0.44384766	-0.85180664	-0.19165039	0.065917969	0.44995117	0	0	1/7/2018	1	7	2018	5:10:13	18613	0.1	5	10	13	0	0.058349609	3.5513672	0.1809082	-0.42602539	-0.82006836	0.59350586	0.037841797	0	0	0	0	0	0	0	0	0	0.94165039	0.058349609	0.060058594	0.010742188	-0.017578125	-0.031494141	0	44330	0	0	0
805	36092	36092	Category A	0.19189453	-0.41992188	-0.83984375	-0.18652344	0.064208984	0.44702148	0	0	1/7/2018	1	7	2018	5:10:13	18613	0.2	5	10	13	0	0.058349609	3.5513672	0.18139648	-0.42602539	-0.82006836	0.065185547	0.022949219	0	0	0	0	0	0	0	0	0	0.94189453	0.058105469	0.036132813	0.010253906	0.006103516	-0.01953125	0	44330	0	0	0
806	36093	36093	Category A	0.17993164	-0.43188477	-0.82788086	-0.18969727	0.066162109	0.45117188	0	0	1/7/2018	1	7	2018	5:10:13	18613	0.3	5	10	13	0	0.058349609	3.5513672	0.18164063	-0.42602539	-0.8203125	0.86279297	0.009277344	0	0	0	0	0	0	0	0	0	0.94213867	0.057861328	0.014648438	-0.001708984	-0.005615234	-0.007324219	0	44330	0	0	0
807	36094	36094	Category A	0.15576172	-0.43188477	-0.80395508	-0.19262695	0.061523438	0.44873047	0	0	1/7/2018	1	7	2018	5:10:13	18613	0.4	5	10	13	0	0.058349609	3.5513672	0.18164063	-0.42626953	-0.82006836	1.0400391	0.031005859	0	0	0	0	0	0	0	0	0	0.94213867	0.057861328	0.047607422	-0.025878906	-0.005371094	0.016113281	0	44330	0	0	0
808	36095	36095	Category A	0.17993164	-0.41992188	-0.85180664	-0.18286133	0.063476563	0.4440918	0	0	1/7/2018	1	7	2018	5:10:13	18613	0.5	5	10	13	0	0.058349609	3.5513672	0.18188477	-0.42700195	-0.8203125	0.62524414	0.032226563	0	0	0	0	0	0	0	0	0	0.94262695	0.057373047	0.040527344	-0.001953125	0.007080078	-0.03125	0	44330	0	0	0
809	36096	36096	Category A	0.19189453	-0.44384766	-0.82788086	-0.18823242	0.060546875	0.44482422	0	0	1/7/2018	1	7	2018	5:10:13	18613	0.6	5	10	13	0	0.058349609	3.5513672	0.18237305	-0.42724609	-0.8203125	0.6796875	0.020263672	0	0	0	0	0	0	0	0	0	0.94287109	0.057128906	0.033203125	0.009277344	-0.016357422	-0.007324219	0	44330	0	0	0
810	36097	36097	Category A	0.19189453	-0.43188477	-0.81591797	-0.18701172	0.064941406	0.44799805	0	0	1/7/2018	1	7	2018	5:10:13	18613	0.7	5	10	13	0	0.058349609	3.5513672	0.18237305	-0.42724609	-0.8203125	0.74414063	0.011230469	0	0	0	0	0	0	0	0	0	0.94262695	0.057373047	0.018310547	0.009277344	-0.004394531	0.004394531	0	44330	0	0	0
811	36098	36098	Category A	0.19189453	-0.40795898	-0.82788086	-0.19042969	0.064453125	0.44775391	0	0	1/7/2018	1	7	2018	5:10:13	18613	0.8	5	10	13	0	0.058349609	3.5513672	0.18237305	-0.42724609	-0.8203125	0.49658203	0.022705078	0	0	0	0	0	0	0	0	0	0.94287109	0.057128906	0.036132813	0.009277344	0.019287109	-0.007324219	0	44330	0	0	0
812	36099	36099	Category A	0.19189453	-0.41992188	-0.82788086	-0.18457031	0.064208984	0.44775391	0	0	1/7/2018	1	7	2018	5:10:13	18613	0.9	5	10	13	0	0.058349609	3.5513672	0.18286133	-0.42749023	-0.82006836	0.028564453	0.013916016	0	0	0	0	0	0	0	0	0	0.94262695	0.057373047	0.024169922	0.008789063	0.007568359	-0.007568359	0	44330	0	0	0
813	36100	36100	Category A	0.20385742	-0.41992188	-0.82788086	-0.18798828	0.068847656	0.45019531	0	0	1/7/2018	1	7	2018	5:10:14	18614	0	5	10	14	0	0.058349609	3.5513672	0.18286133	-0.42724609	-0.82006836	0.25830078	0.0234375	0	0	0	0	0	0	0	0	0	0.94262695	0.057373047	0.035888672	0.020751953	0.007324219	-0.007568359	0	44330	0	0	0
814	36101	36101	Category A	0.19189453	-0.43188477	-0.82788086	-0.18432617	0.065917969	0.4453125	0	0	1/7/2018	1	7	2018	5:10:14	18614	0.1	5	10	14	0	0.058349609	3.5513672	0.18212891	-0.42749023	-0.81982422	0.19824219	0.012939453	0	0	0	0	0	0	0	0	0	0.94238281	0.057617188	0.021728516	0.009521484	-0.004150391	-0.0078125	0	44330	0	0	0
815	36102	36102	Category A	0.19189453	-0.43188477	-0.82788086	-0.18823242	0.063232422	0.44897461	0	0	1/7/2018	1	7	2018	5:10:14	18614	0.2	5	10	14	0	0.058349609	3.5513672	0.18212891	-0.42724609	-0.8203125	0.56884766	0.012695313	0	0	0	0	0	0	0	0	0	0.94287109	0.057128906	0.021484375	0.009521484	-0.004394531	-0.007324219	0	44330	0	0	0
816	36103	36103	Category A	0.19189453	-0.44384766	-0.83984375	-0.18554688	0.064453125	0.44897461	0	0	1/7/2018	1	7	2018	5:10:14	18614	0.3	5	10	14	0	0.058349609	3.5513672	0.18212891	-0.42675781	-0.82055664	0.98217773	0.027099609	0	0	0	0	0	0	0	0	0	0.94287109	0.057128906	0.045410156	0.009521484	-0.016845703	-0.019042969	0	44330	0	0	0
817	36104	36104	Category A	0.17993164	-0.41992188	-0.79199219	-0.1875	0.060791016	0.44604492	0	0	1/7/2018	1	7	2018	5:10:14	18614	0.4	5	10	14	0	0.058349609	3.5513672	0.18212891	-0.42675781	-0.8203125	0.85571289	0.029296875	0	0	0	0	0	0	0	0	0	0.94262695	0.057373047	0.037597656	-0.002197266	0.006835938	0.028320313	0	44330	0	0	0
818	36105	36105	Category A	0.16796875	-0.41992188	-0.83984375	-0.18701172	0.067138672	0.44897461	0	0	1/7/2018	1	7	2018	5:10:14	18614	0.5	5	10	14	0	0.058349609	3.5513672	0.18212891	-0.42724609	-0.82006836	0.52294922	0.025390625	0	0	0	0	0	0	0	0	0	0.94238281	0.057617188	0.041259766	-0.014160156	0.007324219	-0.01953125	0	44330	0	0	0
819	36106	36106	Category A	0.16796875	-0.43188477	-0.80395508	-0.18359375	0.066650391	0.44213867	0	0	1/7/2018	1	7	2018	5:10:14	18614	0.6	5	10	14	0	0.058349609	3.5513672	0.18212891	-0.42724609	-0.8203125	0.47241211	0.021972656	0	0	0	0	0	0	0	0	0	0.94262695	0.057373047	0.034912109	-0.014160156	-0.004394531	0.016357422	0	44330	0	0	0
820	36107	36107	Category A	0.16796875	-0.44384766	-0.80395508	-0.18725586	0.0625	0.44799805	0	0	1/7/2018	1	7	2018	5:10:14	18614	0.7	5	10	14	0	0.058349609	3.5513672	0.18164063	-0.42749023	-0.82006836	0.38134766	0.026611328	0	0	0	0	0	0	0	0	0	0.94238281	0.057617188	0.046142578	-0.013671875	-0.016113281	0.016113281	0	44330	0	0	0
821	36108	36108	Category A	0.17993164	-0.44384766	-0.80395508	-0.18725586	0.065917969	0.44897461	0	0	1/7/2018	1	7	2018	5:10:14	18614	0.8	5	10	14	0	0.058349609	3.5513672	0.18164063	-0.42700195	-0.81958008	0.20898438	0.022949219	0	0	0	0	0	0	0	0	0	0.94189453	0.058105469	0.034179688	-0.001708984	-0.016601563	0.015625	0	44330	0	0	0
822	36109	36109	Category A	0.19189453	-0.39599609	-0.81591797	-0.18652344	0.063232422	0.44604492	0	0	1/7/2018	1	7	2018	5:10:14	18614	0.9	5	10	14	0	0.058349609	3.5513672	0.18164063	-0.42626953	-0.81958008	0.81469727	0.032226563	0	0	0	0	0	0	0	0	0	0.94165039	0.058349609	0.044189453	0.010009766	0.030273438	0.003662109	0	44330	0	0	0
823	36110	36110	Category A	0.17993164	-0.43188477	-0.83984375	-0.18481445	0.063232422	0.44506836	0	0	1/7/2018	1	7	2018	5:10:15	18615	0	5	10	15	0	0.058349609	3.5513672	0.18188477	-0.42651367	-0.81958008	1.0791016	0.020751953	0	0	0	0	0	0	0	0	0	0.94189453	0.058105469	0.02734375	-0.001953125	-0.005126953	-0.020019531	0	44330	0	0	0
824	36111	36111	Category A	0.17993164	-0.40795898	-0.83984375	-0.18286133	0.064941406	0.44433594	0	0	1/7/2018	1	7	2018	5:10:15	18615	0.1	5	10	15	0	0.058349609	3.5513672	0.18188477	-0.42675781	-0.81958008	0.98120117	0.027587891	0	0	0	0	0	0	0	0	0	0.94189453	0.058105469	0.041259766	-0.001953125	0.018798828	-0.020019531	0	44330	0	0	0
825	36112	36112	Category A	0.16796875	-0.41992188	-0.81591797	-0.18383789	0.064453125	0.44628906	0	0	1/7/2018	1	7	2018	5:10:15	18615	0.2	5	10	15	0	0.058349609	3.5513672	0.18188477	-0.42675781	-0.82006836	0.92114258	0.016113281	0	0	0	0	0	0	0	0	0	0.94238281	0.057617188	0.025390625	-0.013916016	0.006835938	0.004150391	0	44330	0	0	0
826	36113	36113	Category A	0.19189453	-0.43188477	-0.81591797	-0.18457031	0.064208984	0.4453125	0	0	1/7/2018	1	7	2018	5:10:15	18615	0.3	5	10	15	0	0.058349609	3.5513672	0.18212891	-0.42626953	-0.8203125	0.64550781	0.011962891	0	0	0	0	0	0	0	0	0	0.94238281	0.057617188	0.01953125	0.009521484	-0.005371094	0.004394531	0	44330	0	0	0
827	36114	36114	Category A	0.19189453	-0.40795898	-0.79199219	-0.18432617	0.065917969	0.44604492	0	0	1/7/2018	1	7	2018	5:10:15	18615	0.4	5	10	15	0	0.058349609	3.5513672	0.18212891	-0.42675781	-0.8203125	0.19165039	0.035400391	0	0	0	0	0	0	0	0	0	0.94238281	0.057617188	0.056884766	0.009521484	0.018798828	0.028320313	0	44330	0	0	0
828	36115	36115	Category A	0.19189453	-0.41992188	-0.81591797	-0.18383789	0.064941406	0.4440918	0	0	1/7/2018	1	7	2018	5:10:15	18615	0.5	5	10	15	0	0.058349609	3.5513672	0.18164063	-0.42675781	-0.82006836	0.057128906	0.012939453	0	0	0	0	0	0	0	0	0	0.94238281	0.057617188	0.021240234	0.010009766	0.006835938	0.004150391	0	44330	0	0	0
829	36116	36116	Category A	0.16796875	-0.43188477	-0.82788086	-0.1862793	0.067626953	0.45117188	0	0	1/7/2018	1	7	2018	5:10:15	18615	0.6	5	10	15	0	0.058349609	3.5513672	0.18164063	-0.42626953	-0.8203125	0.033447266	0.016601563	0	0	0	0	0	0	0	0	0	0.94213867	0.057861328	0.026611328	-0.013671875	-0.005371094	-0.007324219	0	44330	0	0	0
830	36117	36117	Category A	0.15576172	-0.43188477	-0.81591797	-0.18432617	0.069335938	0.44897461	0	0	1/7/2018	1	7	2018	5:10:15	18615	0.7	5	10	15	0	0.058349609	3.5513672	0.18188477	-0.42675781	-0.82055664	0.16772461	0.027099609	0	0	0	0	0	0	0	0	0	0.94262695	0.057373047	0.035888672	-0.026123047	-0.004882813	0.004638672	0	44330	0	0	0
831	36118	36118	Category A	0.17993164	-0.43188477	-0.83984375	-0.18725586	0.0625	0.44677734	0	0	1/7/2018	1	7	2018	5:10:15	18615	0.8	5	10	15	0	0.058837891	3.5594238	0.18212891	-0.42626953	-0.8203125	0.36914063	0.020263672	0	0	0	0	0	0	0	0	0	0.94238281	0.057617188	0.026855469	-0.002197266	-0.005371094	-0.019287109	0	44330	0	0	0
832	36119	36119	Category A	0.16796875	-0.43188477	-0.81591797	-0.18286133	0.067138672	0.44702148	0	0	1/7/2018	1	7	2018	5:10:15	18615	0.9	5	10	15	0	0.058837891	3.5594238	0.18212891	-0.42626953	-0.81982422	0.58447266	0.015625	0	0	0	0	0	0	0	0	0	0.94189453	0.058105469	0.023681641	-0.014160156	-0.005371094	0.00390625	0	44330	0	0	0
833	36120	36120	Category A	0.17993164	-0.41992188	-0.82788086	-0.18725586	0.064941406	0.44506836	0	0	1/7/2018	1	7	2018	5:10:16	18616	0	5	10	16	0	0.058837891	3.5594238	0.18212891	-0.42626953	-0.81982422	0.24145508	0.010498047	0	0	0	0	0	0	0	0	0	0.94189453	0.058105469	0.016601563	-0.002197266	0.006347656	-0.0078125	0	44330	0	0	0
834	36121	36121	Category A	0.17993164	-0.43188477	-0.81591797	-0.18652344	0.060791016	0.44873047	0	0	1/7/2018	1	7	2018	5:10:16	18616	0.1	5	10	16	0	0.058837891	3.5594238	0.18164063	-0.42602539	-0.82006836	0.090332031	0.007324219	0	0	0	0	0	0	0	0	0	0.94165039	0.058349609	0.01171875	-0.001708984	-0.005615234	0.004150391	0	44330	0	0	0
835	36122	36122	Category A	0.19189453	-0.44384766	-0.80395508	-0.18652344	0.064941406	0.44702148	0	0	1/7/2018	1	7	2018	5:10:16	18616	0.2	5	10	16	0	0.058837891	3.5594238	0.18164063	-0.42602539	-0.81958008	0.1953125	0.025634766	0	0	0	0	0	0	0	0	0	0.94165039	0.058349609	0.043457031	0.010009766	-0.017578125	0.015625	0	44330	0	0	0
836	36123	36123	Category A	0.16796875	-0.40795898	-0.81591797	-0.18457031	0.061523438	0.4453125	0	0	1/7/2018	1	7	2018	5:10:16	18616	0.3	5	10	16	0	0.058837891	3.5594238	0.18164063	-0.42626953	-0.81958008	0.65209961	0.023193359	0	0	0	0	0	0	0	0	0	0.94165039	0.058349609	0.035888672	-0.013671875	0.018310547	0.003662109	0	44330	0	0	0
837	36124	36124	Category A	0.16796875	-0.43188477	-0.85180664	-0.18945313	0.064453125	0.44995117	0	0	1/7/2018	1	7	2018	5:10:16	18616	0.4	5	10	16	0	0.058837891	3.5594238	0.18164063	-0.42675781	-0.8203125	1.0522461	0.034667969	0	0	0	0	0	0	0	0	0	0.94238281	0.057617188	0.050048828	-0.013671875	-0.004882813	-0.03125	0	44330	0	0	0
838	36125	36125	Category A	0.15576172	-0.41992188	-0.82788086	-0.18725586	0.061523438	0.44580078	0	0	1/7/2018	1	7	2018	5:10:16	18616	0.5	5	10	16	0	0.058837891	3.5594238	0.18188477	-0.42675781	-0.82006836	1.1635742	0.028076172	0	0	0	0	0	0	0	0	0	0.94213867	0.057861328	0.041015625	-0.026123047	0.006835938	-0.007568359	0	44330	0	0	0
839	36126	36126	Category A	0.16796875	-0.40795898	-0.82788086	-0.18823242	0.061523438	0.44482422	0	0	1/7/2018	1	7	2018	5:10:16	18616	0.6	5	10	16	0	0.058837891	3.5594238	0.18164063	-0.42675781	-0.81982422	1.5783691	0.024658203	0	0	0	0	0	0	0	0	0	0.94189453	0.058105469	0.040527344	-0.013671875	0.018798828	-0.0078125	0	44330	0	0	0
840	36127	36127	Category A	0.17993164	-0.43188477	-0.81591797	-0.18432617	0.065917969	0.44604492	0	0	1/7/2018	1	7	2018	5:10:16	18616	0.7	5	10	16	0	0.058837891	3.5594238	0.18164063	-0.42675781	-0.81958008	1.5212402	0.006591797	0	0	0	0	0	0	0	0	0	0.94189453	0.058105469	0.010742188	-0.001708984	-0.004882813	0.003662109	0	44330	0	0	0
841	36128	36128	Category A	0.17993164	-0.40795898	-0.82788086	-0.18823242	0.0625	0.44604492	0	0	1/7/2018	1	7	2018	5:10:16	18616	0.8	5	10	16	0	0.058837891	3.5594238	0.18164063	-0.42675781	-0.81958008	0.71118164	0.020751953	0	0	0	0	0	0	0	0	0	0.94189453	0.058105469	0.029052734	-0.001708984	0.018798828	-0.008056641	0	44330	0	0	0
842	36129	36129	Category A	0.19189453	-0.41992188	-0.80395508	-0.18212891	0.067626953	0.44824219	0	0	1/7/2018	1	7	2018	5:10:16	18616	0.9	5	10	16	0	0.058837891	3.5594238	0.18188477	-0.42626953	-0.81958008	0.034667969	0.01953125	0	0	0	0	0	0	0	0	0	0.94165039	0.058349609	0.031982422	0.009765625	0.006347656	0.015625	0	44330	0	0	0
843	36130	36130	Category A	0.17993164	-0.41992188	-0.83984375	-0.18969727	0.062255859	0.44775391	0	0	1/7/2018	1	7	2018	5:10:17	18617	0	5	10	17	0	0.058837891	3.5594238	0.18212891	-0.42529297	-0.82006836	0.33178711	0.020263672	0	0	0	0	0	0	0	0	0	0.94165039	0.058349609	0.02734375	-0.002197266	0.005371094	-0.01953125	0	44330	0	0	0
844	36131	36131	Category A	0.19189453	-0.41992188	-0.81591797	-0.18579102	0.064208984	0.4453125	0	0	1/7/2018	1	7	2018	5:10:17	18617	0.1	5	10	17	0	0.058837891	3.5594238	0.18237305	-0.42529297	-0.8203125	0.47387695	0.01171875	0	0	0	0	0	0	0	0	0	0.94189453	0.058105469	0.019287109	0.009277344	0.005371094	0.004394531	0	44330	0	0	0
845	36132	36132	Category A	0.19189453	-0.43188477	-0.82788086	-0.19067383	0.061523438	0.44873047	0	0	1/7/2018	1	7	2018	5:10:17	18617	0.2	5	10	17	0	0.058837891	3.5594238	0.18237305	-0.42529297	-0.81982422	1.1662598	0.013671875	0	0	0	0	0	0	0	0	0	0.94140625	0.05859375	0.023681641	0.009277344	-0.006347656	-0.0078125	0	44330	0	0	0
846	36133	36133	Category A	0.17993164	-0.43188477	-0.76782227	-0.18798828	0.065917969	0.44799805	0	0	1/7/2018	1	7	2018	5:10:17	18617	0.3	5	10	17	0	0.058837891	3.5594238	0.18212891	-0.42602539	-0.81958008	1.925293	0.052246094	0	0	0	0	0	0	0	0	0	0.94165039	0.058349609	0.059814453	-0.002197266	-0.005615234	0.051757813	0	44330	0	0	0
847	36134	36134	Category A	0.20385742	-0.44384766	-0.82788086	-0.18652344	0.063232422	0.44897461	0	0	1/7/2018	1	7	2018	5:10:17	18617	0.4	5	10	17	0	0.058837891	3.5594238	0.18237305	-0.42553711	-0.81933594	2.4484863	0.029052734	0	0	0	0	0	0	0	0	0	0.94116211	0.058837891	0.047851563	0.021240234	-0.018066406	-0.008300781	0	44330	0	0	0
848	36135	36135	Category A	0.20385742	-0.43188477	-0.82788086	-0.18945313	0.067871094	0.45385742	0	0	1/7/2018	1	7	2018	5:10:17	18617	0.5	5	10	17	0	0.058837891	3.5594238	0.18286133	-0.42578125	-0.81933594	2.6269531	0.023193359	0	0	0	0	0	0	0	0	0	0.94116211	0.058837891	0.035400391	0.020751953	-0.005859375	-0.008300781	0	44330	0	0	0
849	36136	36136	Category A	0.17993164	-0.43188477	-0.82788086	-0.18457031	0.062255859	0.45019531	0	0	1/7/2018	1	7	2018	5:10:17	18617	0.6	5	10	17	0	0.058837891	3.5594238	0.18261719	-0.42602539	-0.81884766	2.9597168	0.010986328	0	0	0	0	0	0	0	0	0	0.94091797	0.059082031	0.017578125	-0.002685547	-0.005615234	-0.008789063	0	44330	0	0	0
850	36137	36137	Category A	0.17993164	-0.44384766	-0.83984375	-0.19165039	0.063232422	0.45092773	0	0	1/7/2018	1	7	2018	5:10:17	18617	0.7	5	10	17	0	0.058837891	3.5594238	0.18212891	-0.42578125	-0.81860352	2.6989746	0.027832031	0	0	0	0	0	0	0	0	0	0.94042969	0.059570313	0.041503906	-0.002197266	-0.017822266	-0.021240234	0	44330	0	0	0
851	36138	36138	Category A	0.19189453	-0.43188477	-0.80395508	-0.18652344	0.064208984	0.44580078	0	0	1/7/2018	1	7	2018	5:10:17	18617	0.8	5	10	17	0	0.058837891	3.5594238	0.18188477	-0.42578125	-0.81860352	1.4487305	0.018554688	0	0	0	0	0	0	0	0	0	0.94042969	0.059570313	0.030273438	0.009765625	-0.005859375	0.014648438	0	44330	0	0	0
852	36139	36139	Category A	0.16796875	-0.41992188	-0.83984375	-0.18798828	0.064208984	0.44702148	0	0	1/7/2018	1	7	2018	5:10:17	18617	0.9	5	10	17	0	0.058837891	3.5594238	0.18164063	-0.42602539	-0.81835938	0.29541016	0.026123047	0	0	0	0	0	0	0	0	0	0.94018555	0.059814453	0.041259766	-0.013671875	0.006103516	-0.021240234	0	44330	0	0	0
853	36140	36140	Category A	0.14379883	-0.44384766	-0.81591797	-0.18554688	0.064941406	0.45117188	0	0	1/7/2018	1	7	2018	5:10:18	18618	0	5	10	18	0	0.058837891	3.5594238	0.18115234	-0.42602539	-0.81860352	0.56640625	0.041503906	0	0	0	0	0	0	0	0	0	0.94042969	0.059570313	0.057861328	-0.037353516	-0.017578125	0.002685547	0	44330	0	0	0
854	36141	36141	Category A	0.17993164	-0.40795898	-0.82788086	-0.18676758	0.060546875	0.44189453	0	0	1/7/2018	1	7	2018	5:10:18	18618	0.1	5	10	18	0	0.058837891	3.5594238	0.18041992	-0.42602539	-0.81860352	0.92700195	0.020263672	0	0	0	0	0	0	0	0	0	0.94042969	0.059570313	0.027832031	-0.000488281	0.018066406	-0.009033203	0	44330	0	0	0
855	36142	36142	Category A	0.19189453	-0.43188477	-0.81591797	-0.18798828	0.065917969	0.44995117	0	0	1/7/2018	1	7	2018	5:10:18	18618	0.2	5	10	18	0	0.058837891	3.5594238	0.18041992	-0.42578125	-0.81860352	1.472168	0.012939453	0	0	0	0	0	0	0	0	0	0.94018555	0.059814453	0.019775391	0.011230469	-0.005859375	0.002685547	0	44330	0	0	0
856	36143	36143	Category A	0.17993164	-0.41992188	-0.81591797	-0.18359375	0.068603516	0.4453125	0	0	1/7/2018	1	7	2018	5:10:18	18618	0.3	5	10	18	0	0.058837891	3.5594238	0.18041992	-0.42553711	-0.81835938	1.7067871	0.006103516	0	0	0	0	0	0	0	0	0	0.93994141	0.060058594	0.008789063	-0.000488281	0.005615234	0.002441406	0	44330	0	0	0
857	36144	36144	Category A	0.19189453	-0.43188477	-0.80395508	-0.18701172	0.061523438	0.44995117	0	0	1/7/2018	1	7	2018	5:10:18	18618	0.4	5	10	18	0	0.058837891	3.5594238	0.18041992	-0.42529297	-0.81811523	1.7211914	0.019287109	0	0	0	0	0	0	0	0	0	0.93969727	0.060302734	0.032226563	0.011230469	-0.006347656	0.014160156	0	44330	0	0	0
858	36145	36145	Category A	0.19189453	-0.41992188	-0.83984375	-0.19067383	0.066894531	0.44799805	0	0	1/7/2018	1	7	2018	5:10:18	18618	0.5	5	10	18	0	0.058837891	3.5594238	0.18017578	-0.42529297	-0.81860352	1.6582031	0.024414063	0	0	0	0	0	0	0	0	0	0.93994141	0.060058594	0.037841797	0.011474609	0.005371094	-0.020996094	0	44330	0	0	0
859	36146	36146	Category A	0.15576172	-0.41992188	-0.81591797	-0.18920898	0.064941406	0.44897461	0	0	1/7/2018	1	7	2018	5:10:18	18618	0.6	5	10	18	0	0.058837891	3.5594238	0.18017578	-0.42529297	-0.81762695	1.5378418	0.024902344	0	0	0	0	0	0	0	0	0	0.93920898	0.060791016	0.031738281	-0.024414063	0.005371094	0.001708984	0	44330	0	0	0
860	36147	36147	Category A	0.17993164	-0.39599609	-0.79199219	-0.18847656	0.0625	0.44799805	0	0	1/7/2018	1	7	2018	5:10:18	18618	0.7	5	10	18	0	0.058837891	3.5594238	0.18017578	-0.42504883	-0.81787109	0.94921875	0.0390625	0	0	0	0	0	0	0	0	0	0.93920898	0.060791016	0.055419922	-0.000244141	0.029052734	0.025878906	0	44330	0	0	0
861	36148	36148	Category A	0.17993164	-0.41992188	-0.79199219	-0.18676758	0.061279297	0.44287109	0	0	1/7/2018	1	7	2018	5:10:18	18618	0.8	5	10	18	0	0.058837891	3.5594238	0.18041992	-0.42480469	-0.81835938	0.31005859	0.026855469	0	0	0	0	0	0	0	0	0	0.93945313	0.060546875	0.031982422	-0.000488281	0.004882813	0.026367188	0	44330	0	0	0
862	36149	36149	Category A	0.19189453	-0.44384766	-0.80395508	-0.18701172	0.066162109	0.44775391	0	0	1/7/2018	1	7	2018	5:10:18	18618	0.9	5	10	18	0	0.058837891	3.5594238	0.18017578	-0.42480469	-0.81835938	1.1394043	0.026367188	0	0	0	0	0	0	0	0	0	0.93945313	0.060546875	0.045166016	0.011474609	-0.018798828	0.014404297	0	44330	0	0	0
863	36150	36150	Category A	0.19189453	-0.44384766	-0.77978516	-0.18383789	0.0625	0.44799805	0	0	1/7/2018	1	7	2018	5:10:19	18619	0	5	10	19	0	0.058837891	3.5594238	0.17993164	-0.42529297	-0.81835938	1.4760742	0.044189453	0	0	0	0	0	0	0	0	0	0.93969727	0.060302734	0.068847656	0.01171875	-0.018310547	0.038574219	0	44330	0	0	0
864	36151	36151	Category A	0.17993164	-0.41992188	-0.83984375	-0.18481445	0.064941406	0.44702148	0	0	1/7/2018	1	7	2018	5:10:19	18619	0.1	5	10	19	0	0.058837891	3.5594238	0.18017578	-0.42529297	-0.81811523	1.5964355	0.021972656	0	0	0	0	0	0	0	0	0	0.93945313	0.060546875	0.027099609	-0.000244141	0.005371094	-0.021484375	0	44330	0	0	0
865	36152	36152	Category A	0.19189453	-0.39599609	-0.81591797	-0.18457031	0.061523438	0.44799805	0	0	1/7/2018	1	7	2018	5:10:19	18619	0.2	5	10	19	0	0.058837891	3.5594238	0.17993164	-0.42529297	-0.81762695	1.4060059	0.031494141	0	0	0	0	0	0	0	0	0	0.93896484	0.061035156	0.042724609	0.01171875	0.029296875	0.001708984	0	44330	0	0	0
866	36153	36153	Category A	0.19189453	-0.43188477	-0.85180664	-0.18701172	0.064208984	0.44897461	0	0	1/7/2018	1	7	2018	5:10:19	18619	0.3	5	10	19	0	0.058837891	3.5594238	0.18017578	-0.42529297	-0.81762695	0.76855469	0.036376953	0	0	0	0	0	0	0	0	0	0.93920898	0.060791016	0.051757813	0.011474609	-0.006347656	-0.033935547	0	44330	0	0	0
867	36154	36154	Category A	0.16796875	-0.41992188	-0.81591797	-0.18457031	0.070556641	0.44799805	0	0	1/7/2018	1	7	2018	5:10:19	18619	0.4	5	10	19	0	0.058837891	3.5594238	0.18017578	-0.42553711	-0.81787109	0.22631836	0.013671875	0	0	0	0	0	0	0	0	0	0.93945313	0.060546875	0.020019531	-0.012207031	0.005615234	0.001953125	0	44330	0	0	0
868	36155	36155	Category A	0.19189453	-0.39599609	-0.81591797	-0.19091797	0.065673828	0.44799805	0	0	1/7/2018	1	7	2018	5:10:19	18619	0.5	5	10	19	0	0.058837891	3.5594238	0.17993164	-0.42602539	-0.81860352	0.036621094	0.032470703	0	0	0	0	0	0	0	0	0	0.94042969	0.059570313	0.044677734	0.01171875	0.030029297	0.002685547	0	44330	0	0	0
869	36156	36156	Category A	0.19189453	-0.44384766	-0.81591797	-0.18286133	0.065917969	0.45019531	0	0	1/7/2018	1	7	2018	5:10:19	18619	0.6	5	10	19	0	0.059326172	3.5046387	0.1796875	-0.42651367	-0.81860352	0.22973633	0.020996094	0	0	0	0	0	0	0	0	0	0.94042969	0.059570313	0.031982422	0.011962891	-0.017089844	0.002685547	0	44330	0	0	0
870	36157	36157	Category A	0.17993164	-0.40795898	-0.81591797	-0.18994141	0.061523438	0.44604492	0	0	1/7/2018	1	7	2018	5:10:19	18619	0.7	5	10	19	0	0.059326172	3.5046387	0.1796875	-0.42626953	-0.81835938	0.004638672	0.018554688	0	0	0	0	0	0	0	0	0	0.94018555	0.059814453	0.021240234	0	0.018310547	0.002441406	0	44330	0	0	0
871	36158	36158	Category A	0.19189453	-0.44384766	-0.80395508	-0.18969727	0.066162109	0.45019531	0	0	1/7/2018	1	7	2018	5:10:19	18619	0.8	5	10	19	0	0.059326172	3.5046387	0.17993164	-0.42626953	-0.81884766	0.64892578	0.025634766	0	0	0	0	0	0	0	0	0	0.94067383	0.059326172	0.043945313	0.01171875	-0.017333984	0.014892578	0	44330	0	0	0
872	36159	36159	Category A	0.16796875	-0.41992188	-0.82788086	-0.18652344	0.063476563	0.44775391	0	0	1/7/2018	1	7	2018	5:10:19	18619	0.9	5	10	19	0	0.059326172	3.5046387	0.17993164	-0.42626953	-0.81835938	0.73144531	0.016601563	0	0	0	0	0	0	0	0	0	0.94018555	0.059814453	0.028076172	-0.011962891	0.006347656	-0.009277344	0	44330	0	0	0
873	36160	36160	Category A	0.16796875	-0.40795898	-0.81591797	-0.18725586	0.063232422	0.44506836	0	0	1/7/2018	1	7	2018	5:10:20	18620	0	5	10	20	0	0.059326172	3.5046387	0.18017578	-0.42626953	-0.81835938	0.95703125	0.022216797	0	0	0	0	0	0	0	0	0	0.94018555	0.059814453	0.033203125	-0.012207031	0.018310547	0.002441406	0	44330	0	0	0
874	36161	36161	Category A	0.17993164	-0.43188477	-0.80395508	-0.18554688	0.063476563	0.44702148	0	0	1/7/2018	1	7	2018	5:10:20	18620	0.1	5	10	20	0	0.059326172	3.5046387	0.18017578	-0.42626953	-0.81860352	1.0949707	0.015625	0	0	0	0	0	0	0	0	0	0.94042969	0.059570313	0.020507813	-0.000244141	-0.005371094	0.014648438	0	44330	0	0	0
875	36162	36162	Category A	0.19189453	-0.41992188	-0.82788086	-0.18310547	0.064208984	0.44604492	0	0	1/7/2018	1	7	2018	5:10:20	18620	0.2	5	10	20	0	0.059326172	3.5046387	0.18017578	-0.42602539	-0.8190918	0.67602539	0.015625	0	0	0	0	0	0	0	0	0	0.94067383	0.059326172	0.026123047	0.011474609	0.006103516	-0.008544922	0	44330	0	0	0
876	36163	36163	Category A	0.19189453	-0.46777344	-0.82788086	-0.19213867	0.067871094	0.44873047	0	0	1/7/2018	1	7	2018	5:10:20	18620	0.3	5	10	20	0	0.059326172	3.5046387	0.18017578	-0.42578125	-0.8190918	0.080810547	0.044189453	0	0	0	0	0	0	0	0	0	0.94067383	0.059326172	0.062011719	0.011474609	-0.041748047	-0.008544922	0	44330	0	0	0
877	36164	36164	Category A	0.19189453	-0.43188477	-0.80395508	-0.18823242	0.064697266	0.44433594	0	0	1/7/2018	1	7	2018	5:10:20	18620	0.4	5	10	20	0	0.059326172	3.5046387	0.18066406	-0.42602539	-0.81884766	0.52026367	0.019287109	0	0	0	0	0	0	0	0	0	0.94042969	0.059570313	0.031738281	0.010986328	-0.005615234	0.014892578	0	44330	0	0	0
878	36165	36165	Category A	0.17993164	-0.41992188	-0.81591797	-0.18920898	0.065917969	0.44897461	0	0	1/7/2018	1	7	2018	5:10:20	18620	0.5	5	10	20	0	0.059326172	3.5046387	0.18041992	-0.42578125	-0.81835938	0.84814453	0.006347656	0	0	0	0	0	0	0	0	0	0.93994141	0.060058594	0.009033203	-0.000488281	0.005859375	0.002441406	0	44330	0	0	0
879	36166	36166	Category A	0.16796875	-0.41992188	-0.81591797	-0.18554688	0.063476563	0.44506836	0	0	1/7/2018	1	7	2018	5:10:20	18620	0.6	5	10	20	0	0.059326172	3.5046387	0.1809082	-0.42529297	-0.81835938	0.62792969	0.014160156	0	0	0	0	0	0	0	0	0	0.93994141	0.060058594	0.020996094	-0.012939453	0.005371094	0.002441406	0	44330	0	0	0
880	36167	36167	Category A	0.20385742	-0.41992188	-0.80395508	-0.18798828	0.059082031	0.44580078	0	0	1/7/2018	1	7	2018	5:10:20	18620	0.7	5	10	20	0	0.059326172	3.5046387	0.18115234	-0.42553711	-0.81835938	0.20532227	0.02734375	0	0	0	0	0	0	0	0	0	0.93994141	0.060058594	0.042724609	0.022460938	0.005615234	0.014404297	0	44330	0	0	0
881	36168	36168	Category A	0.19189453	-0.39599609	-0.82788086	-0.18286133	0.067626953	0.44897461	0	0	1/7/2018	1	7	2018	5:10:20	18620	0.8	5	10	20	0	0.059326172	3.5046387	0.18115234	-0.42529297	-0.81811523	0.069580078	0.032714844	0	0	0	0	0	0	0	0	0	0.93969727	0.060302734	0.049560547	0.010498047	0.029296875	-0.009521484	0	44330	0	0	0
882	36169	36169	Category A	0.19189453	-0.40795898	-0.83984375	-0.18701172	0.064941406	0.44799805	0	0	1/7/2018	1	7	2018	5:10:20	18620	0.9	5	10	20	0	0.059326172	3.5046387	0.18139648	-0.42553711	-0.81811523	0.24804688	0.029785156	0	0	0	0	0	0	0	0	0	0.93969727	0.060302734	0.049804688	0.010253906	0.017578125	-0.021484375	0	44330	0	0	0
883	36170	36170	Category A	0.19189453	-0.43188477	-0.82788086	-0.18701172	0.066894531	0.44799805	0	0	1/7/2018	1	7	2018	5:10:21	18621	0	5	10	21	0	0.059326172	3.5046387	0.18115234	-0.42578125	-0.81835938	0.77758789	0.015380859	0	0	0	0	0	0	0	0	0	0.94018555	0.059814453	0.025878906	0.010498047	-0.005859375	-0.009277344	0	44330	0	0	0
884	36171	36171	Category A	0.19189453	-0.45581055	-0.81591797	-0.18383789	0.064941406	0.44799805	0	0	1/7/2018	1	7	2018	5:10:21	18621	0.1	5	10	21	0	0.059326172	3.5046387	0.18115234	-0.42578125	-0.81835938	0.93701172	0.031738281	0	0	0	0	0	0	0	0	0	0.94018555	0.059814453	0.043212891	0.010498047	-0.029785156	0.002441406	0	44330	0	0	0
885	36172	36172	Category A	0.16796875	-0.46777344	-0.82788086	-0.19067383	0.064453125	0.44873047	0	0	1/7/2018	1	7	2018	5:10:21	18621	0.2	5	10	21	0	0.059326172	3.5046387	0.1809082	-0.42602539	-0.81811523	1.0666504	0.044433594	0	0	0	0	0	0	0	0	0	0.93994141	0.060058594	0.064208984	-0.012939453	-0.041503906	-0.009521484	0	44330	0	0	0
886	36173	36173	Category A	0.21582031	-0.40795898	-0.79199219	-0.18896484	0.063232422	0.44604492	0	0	1/7/2018	1	7	2018	5:10:21	18621	0.3	5	10	21	0	0.059326172	3.5046387	0.1809082	-0.42578125	-0.81787109	1.1811523	0.046875	0	0	0	0	0	0	0	0	0	0.93969727	0.060302734	0.078613281	0.034667969	0.017822266	0.025878906	0	44330	0	0	0
887	36174	36174	Category A	0.17993164	-0.44384766	-0.80395508	-0.18994141	0.064941406	0.44775391	0	0	1/7/2018	1	7	2018	5:10:21	18621	0.4	5	10	21	0	0.059326172	3.5046387	0.18115234	-0.42602539	-0.81835938	0.77490234	0.022949219	0	0	0	0	0	0	0	0	0	0.94018555	0.059814453	0.033447266	-0.001220703	-0.017578125	0.014404297	0	44330	0	0	0
888	36175	36175	Category A	0.16796875	-0.43188477	-0.81591797	-0.18212891	0.062255859	0.44702148	0	0	1/7/2018	1	7	2018	5:10:21	18621	0.5	5	10	21	0	0.059326172	3.5046387	0.18066406	-0.42553711	-0.81835938	0.029052734	0.014404297	0	0	0	0	0	0	0	0	0	0.93994141	0.060058594	0.021484375	-0.012695313	-0.006103516	0.002441406	0	44330	0	0	0
889	36176	36176	Category A	0.15576172	-0.43188477	-0.80395508	-0.18359375	0.063476563	0.44726563	0	0	1/7/2018	1	7	2018	5:10:21	18621	0.6	5	10	21	0	0.059326172	3.5046387	0.18041992	-0.42529297	-0.81835938	0.51025391	0.029296875	0	0	0	0	0	0	0	0	0	0.93994141	0.060058594	0.045654297	-0.024658203	-0.006347656	0.014404297	0	44330	0	0	0
890	36177	36177	Category A	0.16796875	-0.43188477	-0.81591797	-0.18920898	0.062011719	0.44677734	0	0	1/7/2018	1	7	2018	5:10:21	18621	0.7	5	10	21	0	0.059326172	3.5046387	0.18017578	-0.42504883	-0.81811523	0.93164063	0.014160156	0	0	0	0	0	0	0	0	0	0.93945313	0.060546875	0.021484375	-0.012207031	-0.006591797	0.002197266	0	44330	0	0	0
891	36178	36178	Category A	0.16796875	-0.41992188	-0.81591797	-0.18359375	0.068603516	0.44799805	0	0	1/7/2018	1	7	2018	5:10:21	18621	0.8	5	10	21	0	0.059326172	3.5046387	0.18017578	-0.42480469	-0.81811523	1.6474609	0.013183594	0	0	0	0	0	0	0	0	0	0.93920898	0.060791016	0.019287109	-0.012207031	0.004882813	0.002197266	0	44330	0	0	0
892	36179	36179	Category A	0.15576172	-0.41992188	-0.83984375	-0.18847656	0.0625	0.44799805	0	0	1/7/2018	1	7	2018	5:10:21	18621	0.9	5	10	21	0	0.059326172	3.5046387	0.1796875	-0.42480469	-0.81811523	2.138916	0.032714844	0	0	0	0	0	0	0	0	0	0.93945313	0.060546875	0.050537109	-0.023925781	0.004882813	-0.021484375	0	44330	0	0	0
893	36180	36180	Category A	0.15576172	-0.41992188	-0.83984375	-0.19091797	0.065673828	0.44580078	0	0	1/7/2018	1	7	2018	5:10:22	18622	0	5	10	22	0	0.059326172	3.5046387	0.1796875	-0.42504883	-0.81811523	2.3891602	0.032470703	0	0	0	0	0	0	0	0	0	0.93945313	0.060546875	0.050537109	-0.023925781	0.005126953	-0.021484375	0	44330	0	0	0
894	36181	36181	Category A	0.19189453	-0.41992188	-0.81591797	-0.18457031	0.066894531	0.44506836	0	0	1/7/2018	1	7	2018	5:10:22	18622	0.1	5	10	22	0	0.059326172	3.5046387	0.18017578	-0.42456055	-0.81835938	2.4912109	0.012695313	0	0	0	0	0	0	0	0	0	0.93945313	0.060546875	0.019042969	0.011474609	0.004638672	0.002441406	0	44330	0	0	0
895	36182	36182	Category A	0.17993164	-0.40795898	-0.81591797	-0.18383789	0.069335938	0.44702148	0	0	1/7/2018	1	7	2018	5:10:22	18622	0.2	5	10	22	0	0.059326172	3.5046387	0.18017578	-0.42480469	-0.81860352	2.7729492	0.017089844	0	0	0	0	0	0	0	0	0	0.93969727	0.060302734	0.019775391	-0.000244141	0.016845703	0.002685547	0	44330	0	0	0
896	36183	36183	Category A	0.19189453	-0.41992188	-0.82788086	-0.19042969	0.064453125	0.44775391	0	0	1/7/2018	1	7	2018	5:10:22	18622	0.3	5	10	22	0	0.059326172	3.5046387	0.18017578	-0.42456055	-0.81884766	2.7741699	0.015380859	0	0	0	0	0	0	0	0	0	0.93969727	0.060302734	0.025390625	0.011474609	0.004638672	-0.008789063	0	44330	0	0	0
897	36184	36184	Category A	0.16796875	-0.41992188	-0.82788086	-0.1809082	0.066894531	0.44824219	0	0	1/7/2018	1	7	2018	5:10:22	18622	0.4	5	10	22	0	0.059326172	3.5046387	0.18041992	-0.42480469	-0.81884766	1.996582	0.016113281	0	0	0	0	0	0	0	0	0	0.93994141	0.060058594	0.026367188	-0.012451172	0.004882813	-0.008789063	0	44330	0	0	0
898	36185	36185	Category A	0.15576172	-0.41992188	-0.76782227	-0.18457031	0.061523438	0.44189453	0	0	1/7/2018	1	7	2018	5:10:22	18622	0.5	5	10	22	0	0.059326172	3.5046387	0.18041992	-0.42431641	-0.8190918	1.2507324	0.057128906	0	0	0	0	0	0	0	0	0	0.93994141	0.060058594	0.080566406	-0.024658203	0.004394531	0.051269531	0	44330	0	0	0
899	36186	36186	Category A	0.17993164	-0.41992188	-0.81591797	-0.18554688	0.065673828	0.44726563	0	0	1/7/2018	1	7	2018	5:10:22	18622	0.6	5	10	22	0	0.059326172	3.5046387	0.18041992	-0.42407227	-0.81884766	0.93481445	0.005371094	0	0	0	0	0	0	0	0	0	0.93969727	0.060302734	0.0078125	-0.000488281	0.004150391	0.002929688	0	44330	0	0	0
900	36187	36187	Category A	0.19189453	-0.41992188	-0.83984375	-0.18286133	0.064941406	0.44921875	0	0	1/7/2018	1	7	2018	5:10:22	18622	0.7	5	10	22	0	0.059326172	3.5046387	0.18066406	-0.42407227	-0.8190918	0.12182617	0.023681641	0	0	0	0	0	0	0	0	0	0.93994141	0.060058594	0.035888672	0.010986328	0.004150391	-0.020507813	0	44330	0	0	0
901	36188	36188	Category A	0.14379883	-0.44384766	-0.80395508	-0.18798828	0.065917969	0.44873047	0	0	1/7/2018	1	7	2018	5:10:22	18622	0.8	5	10	22	0	0.059326172	3.5046387	0.18066406	-0.42480469	-0.81958008	1.2243652	0.044433594	0	0	0	0	0	0	0	0	0	0.94091797	0.059082031	0.071533203	-0.036865234	-0.018798828	0.015625	0	44330	0	0	0
902	36189	36189	Category A	0.17993164	-0.44384766	-0.81591797	-0.18823242	0.067626953	0.45092773	0	0	1/7/2018	1	7	2018	5:10:22	18622	0.9	5	10	22	0	0.059326172	3.5046387	0.18066406	-0.42529297	-0.82006836	1.6503906	0.019042969	0	0	0	0	0	0	0	0	0	0.94140625	0.05859375	0.023681641	-0.000732422	-0.018310547	0.004150391	0	44330	0	0	0
903	36190	36190	Category A	0.19189453	-0.41992188	-0.82788086	-0.18676758	0.060546875	0.44580078	0	0	1/7/2018	1	7	2018	5:10:23	18623	0	5	10	23	0	0.059326172	3.5046387	0.18041992	-0.42480469	-0.8203125	1.4394531	0.014160156	0	0	0	0	0	0	0	0	0	0.94140625	0.05859375	0.0234375	0.011230469	0.004882813	-0.007324219	0	44330	0	0	0
904	36191	36191	Category A	0.16796875	-0.40795898	-0.79199219	-0.18969727	0.065185547	0.45288086	0	0	1/7/2018	1	7	2018	5:10:23	18623	0.1	5	10	23	0	0.059326172	3.5046387	0.18041992	-0.42431641	-0.82104492	1.3771973	0.035644531	0	0	0	0	0	0	0	0	0	0.94165039	0.058349609	0.058349609	-0.012451172	0.016357422	0.029052734	0	44330	0	0	0
905	36192	36192	Category A	0.19189453	-0.43188477	-0.82788086	-0.18676758	0.065673828	0.44506836	0	0	1/7/2018	1	7	2018	5:10:23	18623	0.2	5	10	23	0	0.059326172	3.5046387	0.18041992	-0.42431641	-0.82104492	1.4448242	0.014892578	0	0	0	0	0	0	0	0	0	0.94165039	0.058349609	0.025390625	0.011230469	-0.007324219	-0.006591797	0	44330	0	0	0
906	36193	36193	Category A	0.17993164	-0.45581055	-0.82788086	-0.18725586	0.059814453	0.44604492	0	0	1/7/2018	1	7	2018	5:10:23	18623	0.3	5	10	23	0	0.059326172	3.5046387	0.18017578	-0.42480469	-0.8203125	1.2785645	0.031494141	0	0	0	0	0	0	0	0	0	0.94140625	0.05859375	0.038330078	-0.000244141	-0.030761719	-0.007324219	0	44330	0	0	0
907	36194	36194	Category A	0.17993164	-0.44384766	-0.85180664	-0.1940918	0.067382813	0.4440918	0	0	1/7/2018	1	7	2018	5:10:23	18623	0.4	5	10	23	0	0.059082031	3.5513672	0.18017578	-0.42431641	-0.82006836	0.46655273	0.037109375	0	0	0	0	0	0	0	0	0	0.94067383	0.059326172	0.051269531	-0.000244141	-0.019287109	-0.031494141	0	44330	0	0	0
908	36195	36195	Category A	0.17993164	-0.45581055	-0.81591797	-0.18994141	0.066894531	0.44604492	0	0	1/7/2018	1	7	2018	5:10:23	18623	0.5	5	10	23	0	0.059082031	3.5513672	0.18041992	-0.42431641	-0.82006836	0.030273438	0.031494141	0	0	0	0	0	0	0	0	0	0.94067383	0.059326172	0.036132813	-0.000488281	-0.03125	0.004150391	0	44330	0	0	0
909	36196	36196	Category A	0.15576172	-0.41992188	-0.81591797	-0.18701172	0.064208984	0.4440918	0	0	1/7/2018	1	7	2018	5:10:23	18623	0.6	5	10	23	0	0.059082031	3.5513672	0.18041992	-0.42456055	-0.81982422	0.24194336	0.025390625	0	0	0	0	0	0	0	0	0	0.94067383	0.059326172	0.033447266	-0.024658203	0.004638672	0.00390625	0	44330	0	0	0
910	36197	36197	Category A	0.17993164	-0.43188477	-0.83984375	-0.18798828	0.063476563	0.44775391	0	0	1/7/2018	1	7	2018	5:10:23	18623	0.7	5	10	23	0	0.059082031	3.5513672	0.18041992	-0.42431641	-0.81958008	0.15258789	0.021240234	0	0	0	0	0	0	0	0	0	0.94067383	0.059326172	0.027832031	-0.000488281	-0.007324219	-0.020019531	0	44330	0	0	0
911	36198	36198	Category A	0.17993164	-0.43188477	-0.80395508	-0.18286133	0.063476563	0.44628906	0	0	1/7/2018	1	7	2018	5:10:23	18623	0.8	5	10	23	0	0.059082031	3.5513672	0.18041992	-0.42407227	-0.82006836	0.13110352	0.017822266	0	0	0	0	0	0	0	0	0	0.94067383	0.059326172	0.024414063	-0.000488281	-0.007568359	0.016113281	0	44330	0	0	0
912	36199	36199	Category A	0.17993164	-0.41992188	-0.82788086	-0.18359375	0.060791016	0.44799805	0	0	1/7/2018	1	7	2018	5:10:23	18623	0.9	5	10	23	0	0.059082031	3.5513672	0.18041992	-0.42407227	-0.8203125	0.46459961	0.008300781	0	0	0	0	0	0	0	0	0	0.94116211	0.058837891	0.012207031	-0.000488281	0.004150391	-0.007324219	0	44330	0	0	0
913	36200	36200	Category A	0.19189453	-0.41992188	-0.83984375	-0.18701172	0.067138672	0.44897461	0	0	1/7/2018	1	7	2018	5:10:24	18624	0	5	10	24	0	0.059082031	3.5513672	0.1809082	-0.42382813	-0.8203125	0.32739258	0.022460938	0	0	0	0	0	0	0	0	0	0.94091797	0.059082031	0.034179688	0.010742188	0.00390625	-0.019287109	0	44330	0	0	0
914	36201	36201	Category A	0.17993164	-0.40795898	-0.85180664	-0.18383789	0.064453125	0.4440918	0	0	1/7/2018	1	7	2018	5:10:24	18624	0.1	5	10	24	0	0.059082031	3.5513672	0.18115234	-0.42407227	-0.82006836	0.41430664	0.035400391	0	0	0	0	0	0	0	0	0	0.94091797	0.059082031	0.049072266	-0.001220703	0.016113281	-0.031494141	0	44330	0	0	0
915	36202	36202	Category A	0.19189453	-0.43188477	-0.80395508	-0.18701172	0.064208984	0.44799805	0	0	1/7/2018	1	7	2018	5:10:24	18624	0.2	5	10	24	0	0.059082031	3.5513672	0.18115234	-0.42407227	-0.81982422	0.37963867	0.020507813	0	0	0	0	0	0	0	0	0	0.94067383	0.059326172	0.034179688	0.010498047	-0.007568359	0.015869141	0	44330	0	0	0
916	36203	36203	Category A	0.20385742	-0.41992188	-0.79199219	-0.18554688	0.065673828	0.44726563	0	0	1/7/2018	1	7	2018	5:10:24	18624	0.3	5	10	24	0	0.059082031	3.5513672	0.18115234	-0.42407227	-0.82006836	0.13134766	0.036376953	0	0	0	0	0	0	0	0	0	0.94091797	0.059082031	0.054931641	0.022460938	0.004150391	0.028076172	0	44330	0	0	0
917	36204	36204	Category A	0.15576172	-0.41992188	-0.81591797	-0.18310547	0.068359375	0.44311523	0	0	1/7/2018	1	7	2018	5:10:24	18624	0.4	5	10	24	0	0.059082031	3.5513672	0.18115234	-0.42333984	-0.82006836	0.005615234	0.025878906	0	0	0	0	0	0	0	0	0	0.94042969	0.059570313	0.032958984	-0.025390625	0.003417969	0.004150391	0	44330	0	0	0
918	36205	36205	Category A	0.17993164	-0.38378906	-0.82788086	-0.18212891	0.064941406	0.44604492	0	0	1/7/2018	1	7	2018	5:10:24	18624	0.5	5	10	24	0	0.059082031	3.5513672	0.1809082	-0.42285156	-0.8203125	0.50244141	0.039794922	0	0	0	0	0	0	0	0	0	0.94042969	0.059570313	0.047607422	-0.000976563	0.0390625	-0.007324219	0	44330	0	0	0
919	36206	36206	Category A	0.19189453	-0.41992188	-0.82788086	-0.18994141	0.064941406	0.44702148	0	0	1/7/2018	1	7	2018	5:10:24	18624	0.6	5	10	24	0	0.059082031	3.5513672	0.1809082	-0.42260742	-0.8203125	0.59692383	0.013427734	0	0	0	0	0	0	0	0	0	0.94042969	0.059570313	0.020996094	0.010742188	0.002685547	-0.007324219	0	44330	0	0	0
920	36207	36207	Category A	0.17993164	-0.41992188	-0.80395508	-0.18310547	0.064697266	0.44799805	0	0	1/7/2018	1	7	2018	5:10:24	18624	0.7	5	10	24	0	0.059082031	3.5513672	0.18115234	-0.42260742	-0.8203125	0.2956543	0.016845703	0	0	0	0	0	0	0	0	0	0.94042969	0.059570313	0.020507813	-0.001220703	0.002685547	0.016357422	0	44330	0	0	0
921	36208	36208	Category A	0.19189453	-0.41992188	-0.81591797	-0.18896484	0.064208984	0.45019531	0	0	1/7/2018	1	7	2018	5:10:24	18624	0.8	5	10	24	0	0.059082031	3.5513672	0.1809082	-0.42236328	-0.82055664	0.13598633	0.011962891	0	0	0	0	0	0	0	0	0	0.94042969	0.059570313	0.018066406	0.010742188	0.002441406	0.004638672	0	44330	0	0	0
922	36209	36209	Category A	0.17993164	-0.44384766	-0.82788086	-0.18188477	0.065185547	0.44506836	0	0	1/7/2018	1	7	2018	5:10:24	18624	0.9	5	10	24	0	0.059082031	3.5513672	0.18041992	-0.42285156	-0.82006836	0.87329102	0.022216797	0	0	0	0	0	0	0	0	0	0.94018555	0.059814453	0.029296875	-0.000488281	-0.020751953	-0.007568359	0	44330	0	0	0
923	36210	36210	Category A	0.17993164	-0.41992188	-0.85180664	-0.18725586	0.0625	0.44799805	0	0	1/7/2018	1	7	2018	5:10:25	18625	0	5	10	25	0	0.059082031	3.5513672	0.18017578	-0.42333984	-0.81958008	1.208252	0.032226563	0	0	0	0	0	0	0	0	0	0.93994141	0.060058594	0.035888672	-0.000244141	0.003417969	-0.031982422	0	44330	0	0	0
924	36211	36211	Category A	0.17993164	-0.44384766	-0.77978516	-0.18701172	0.066162109	0.44775391	0	0	1/7/2018	1	7	2018	5:10:25	18625	0.1	5	10	25	0	0.059082031	3.5513672	0.18017578	-0.42333984	-0.81933594	0.52539063	0.044433594	0	0	0	0	0	0	0	0	0	0.93945313	0.060546875	0.060302734	-0.000244141	-0.020263672	0.039550781	0	44330	0	0	0
925	36212	36212	Category A	0.19189453	-0.40795898	-0.81591797	-0.18652344	0.064208984	0.44702148	0	0	1/7/2018	1	7	2018	5:10:25	18625	0.2	5	10	25	0	0.059082031	3.5513672	0.18017578	-0.42285156	-0.81884766	0.35742188	0.019042969	0	0	0	0	0	0	0	0	0	0.93920898	0.060791016	0.029541016	0.011474609	0.014892578	0.002929688	0	44330	0	0	0
926	36213	36213	Category A	0.19189453	-0.44384766	-0.80395508	-0.18969727	0.066162109	0.44677734	0	0	1/7/2018	1	7	2018	5:10:25	18625	0.3	5	10	25	0	0.059082031	3.5513672	0.18041992	-0.42211914	-0.81884766	0.30883789	0.028564453	0	0	0	0	0	0	0	0	0	0.93896484	0.061035156	0.047851563	0.011230469	-0.021484375	0.014892578	0	44330	0	0	0
927	36214	36214	Category A	0.16796875	-0.41992188	-0.82788086	-0.18432617	0.061523438	0.44604492	0	0	1/7/2018	1	7	2018	5:10:25	18625	0.4	5	10	25	0	0.059082031	3.5513672	0.18017578	-0.42236328	-0.81933594	0.16821289	0.015136719	0	0	0	0	0	0	0	0	0	0.93945313	0.060546875	0.0234375	-0.012207031	0.002441406	-0.008300781	0	44330	0	0	0
928	36215	36215	Category A	0.17993164	-0.40795898	-0.83984375	-0.18969727	0.065185547	0.4519043	0	0	1/7/2018	1	7	2018	5:10:25	18625	0.5	5	10	25	0	0.059082031	3.5513672	0.18017578	-0.42236328	-0.81958008	0.49829102	0.024658203	0	0	0	0	0	0	0	0	0	0.93969727	0.060302734	0.034912109	-0.000244141	0.014404297	-0.020019531	0	44330	0	0	0
929	36216	36216	Category A	0.16796875	-0.40795898	-0.80395508	-0.18432617	0.065917969	0.44604492	0	0	1/7/2018	1	7	2018	5:10:25	18625	0.6	5	10	25	0	0.059082031	3.5513672	0.18017578	-0.42236328	-0.81982422	1.1279297	0.024902344	0	0	0	0	0	0	0	0	0	0.93969727	0.060302734	0.04296875	-0.012207031	0.014404297	0.015869141	0	44330	0	0	0
930	36217	36217	Category A	0.16796875	-0.41992188	-0.82788086	-0.19067383	0.064941406	0.44604492	0	0	1/7/2018	1	7	2018	5:10:25	18625	0.7	5	10	25	0	0.059082031	3.5513672	0.18041992	-0.42236328	-0.8203125	1.2668457	0.014892578	0	0	0	0	0	0	0	0	0	0.94042969	0.059570313	0.022705078	-0.012451172	0.002441406	-0.007324219	0	44330	0	0	0
931	36218	36218	Category A	0.16796875	-0.44384766	-0.81591797	-0.18554688	0.063476563	0.44897461	0	0	1/7/2018	1	7	2018	5:10:25	18625	0.8	5	10	25	0	0.059082031	3.5513672	0.18066406	-0.42236328	-0.8203125	1.592041	0.025146484	0	0	0	0	0	0	0	0	0	0.94018555	0.059814453	0.038574219	-0.012695313	-0.021240234	0.004394531	0	44330	0	0	0
932	36219	36219	Category A	0.15576172	-0.43188477	-0.83984375	-0.18652344	0.064208984	0.44702148	0	0	1/7/2018	1	7	2018	5:10:25	18625	0.9	5	10	25	0	0.059082031	3.5513672	0.1809082	-0.42236328	-0.82006836	2.0654297	0.033203125	0	0	0	0	0	0	0	0	0	0.94018555	0.059814453	0.054199219	-0.025146484	-0.009277344	-0.01953125	0	44330	0	0	0
933	36220	36220	Category A	0.17993164	-0.40795898	-0.83984375	-0.19091797	0.063232422	0.44506836	0	0	1/7/2018	1	7	2018	5:10:26	18626	0	5	10	26	0	0.059082031	3.5513672	0.18115234	-0.42236328	-0.82006836	2.2988281	0.024414063	0	0	0	0	0	0	0	0	0	0.94018555	0.059814453	0.035644531	-0.001220703	0.014404297	-0.01953125	0	44330	0	0	0
934	36221	36221	Category A	0.17993164	-0.41992188	-0.83984375	-0.18554688	0.066650391	0.44702148	0	0	1/7/2018	1	7	2018	5:10:26	18626	0.1	5	10	26	0	0.059082031	3.5513672	0.18164063	-0.42285156	-0.81958008	1.8752441	0.020263672	0	0	0	0	0	0	0	0	0	0.94018555	0.059814453	0.024902344	-0.001708984	0.002929688	-0.020019531	0	44330	0	0	0
935	36222	36222	Category A	0.19189453	-0.41992188	-0.82788086	-0.18823242	0.060546875	0.44580078	0	0	1/7/2018	1	7	2018	5:10:26	18626	0.2	5	10	26	0	0.059082031	3.5513672	0.18188477	-0.42236328	-0.81982422	1.4296875	0.012939453	0	0	0	0	0	0	0	0	0	0.94018555	0.059814453	0.020263672	0.009765625	0.002441406	-0.0078125	0	44330	0	0	0
936	36223	36223	Category A	0.20385742	-0.43188477	-0.81591797	-0.18969727	0.065185547	0.45019531	0	0	1/7/2018	1	7	2018	5:10:26	18626	0.3	5	10	26	0	0.059082031	3.5513672	0.18212891	-0.42236328	-0.81958008	0.81640625	0.023681641	0	0	0	0	0	0	0	0	0	0.93994141	0.060058594	0.034667969	0.021484375	-0.009277344	0.003662109	0	44330	0	0	0
937	36224	36224	Category A	0.19189453	-0.40795898	-0.82788086	-0.18896484	0.064208984	0.45019531	0	0	1/7/2018	1	7	2018	5:10:26	18626	0.4	5	10	26	0	0.059082031	3.5513672	0.18212891	-0.42236328	-0.81982422	0.29736328	0.019042969	0	0	0	0	0	0	0	0	0	0.94018555	0.059814453	0.031982422	0.009521484	0.014404297	-0.0078125	0	44330	0	0	0
938	36225	36225	Category A	0.19189453	-0.39599609	-0.82788086	-0.1862793	0.0625	0.44873047	0	0	1/7/2018	1	7	2018	5:10:26	18626	0.5	5	10	26	0	0.059082031	3.5513672	0.18212891	-0.42236328	-0.81982422	0.31347656	0.029296875	0	0	0	0	0	0	0	0	0	0.94018555	0.059814453	0.044189453	0.009521484	0.026367188	-0.0078125	0	44330	0	0	0
939	36226	36226	Category A	0.17993164	-0.41992188	-0.82788086	-0.19165039	0.064208984	0.44775391	0	0	1/7/2018	1	7	2018	5:10:26	18626	0.6	5	10	26	0	0.059082031	3.5513672	0.18237305	-0.42236328	-0.82080078	0.91381836	0.007568359	0	0	0	0	0	0	0	0	0	0.94116211	0.058837891	0.011962891	-0.002441406	0.002441406	-0.006835938	0	44330	0	0	0
940	36227	36227	Category A	0.17993164	-0.45581055	-0.83984375	-0.18554688	0.064453125	0.44677734	0	0	1/7/2018	1	7	2018	5:10:26	18626	0.7	5	10	26	0	0.059082031	3.5513672	0.18237305	-0.42236328	-0.82128906	1.0678711	0.037841797	0	0	0	0	0	0	0	0	0	0.94140625	0.05859375	0.053955078	-0.002441406	-0.033203125	-0.018310547	0	44330	0	0	0
941	36228	36228	Category A	0.17993164	-0.44384766	-0.82788086	-0.18994141	0.064941406	0.44604492	0	0	1/7/2018	1	7	2018	5:10:26	18626	0.8	5	10	26	0	0.059082031	3.5513672	0.18212891	-0.42236328	-0.82080078	1.2636719	0.022216797	0	0	0	0	0	0	0	0	0	0.94116211	0.058837891	0.030273438	-0.002197266	-0.021240234	-0.006835938	0	44330	0	0	0
942	36229	36229	Category A	0.17993164	-0.41992188	-0.82788086	-0.18652344	0.065917969	0.4440918	0	0	1/7/2018	1	7	2018	5:10:26	18626	0.9	5	10	26	0	0.059082031	3.5513672	0.18286133	-0.42211914	-0.82080078	1.0419922	0.0078125	0	0	0	0	0	0	0	0	0	0.94091797	0.059082031	0.012207031	-0.002929688	0.002197266	-0.006835938	0	44330	0	0	0
943	36230	36230	Category A	0.19189453	-0.40795898	-0.82788086	-0.18481445	0.064208984	0.44702148	0	0	1/7/2018	1	7	2018	5:10:27	18627	0	5	10	27	0	0.059082031	3.5513672	0.18310547	-0.42163086	-0.82080078	0.94189453	0.017822266	0	0	0	0	0	0	0	0	0	0.94067383	0.059326172	0.029541016	0.008544922	0.013671875	-0.006835938	0	44330	0	0	0
944	36231	36231	Category A	0.16796875	-0.41992188	-0.83984375	-0.19262695	0.067382813	0.44799805	0	0	1/7/2018	1	7	2018	5:10:27	18627	0.111	5	10	27	0	0.059082031	3.5513672	0.18261719	-0.42163086	-0.8203125	0.42602539	0.024169922	0	0	0	0	0	0	0	0	0	0.94042969	0.059570313	0.035644531	-0.014648438	0.001708984	-0.019287109	0	44330	0	0	0
945	36232	36232	Category A	0.17993164	-0.43188477	-0.76782227	-0.18701172	0.069580078	0.45092773	0	0	1/7/2018	1	7	2018	5:10:27	18627	0.222	5	10	27	0	0.05859375	3.5304199	0.18261719	-0.42138672	-0.82104492	0.10058594	0.054199219	0	0	0	0	0	0	0	0	0	0.94067383	0.059326172	0.06640625	-0.002685547	-0.010253906	0.053222656	0	44330	0	0	0
946	36233	36233	Category A	0.17993164	-0.38378906	-0.81591797	-0.18920898	0.067382813	0.44702148	0	0	1/7/2018	1	7	2018	5:10:27	18627	0.333	5	10	27	0	0.05859375	3.5304199	0.18261719	-0.42138672	-0.82080078	0.082763672	0.037841797	0	0	0	0	0	0	0	0	0	0.94042969	0.059570313	0.045166016	-0.002685547	0.037597656	0.004882813	0	44330	0	0	0
947	36234	36234	Category A	0.19189453	-0.41992188	-0.81591797	-0.18676758	0.058837891	0.44580078	0	0	1/7/2018	1	7	2018	5:10:27	18627	0.444	5	10	27	0	0.05859375	3.5304199	0.18286133	-0.42114258	-0.82080078	0.23925781	0.010253906	0	0	0	0	0	0	0	0	0	0.94042969	0.059570313	0.015136719	0.008789063	0.001220703	0.004882813	0	44330	0	0	0
948	36235	36235	Category A	0.19189453	-0.41992188	-0.80395508	-0.18920898	0.063964844	0.44702148	0	0	1/7/2018	1	7	2018	5:10:27	18627	0.555	5	10	27	0	0.05859375	3.5304199	0.18286133	-0.42114258	-0.8203125	0.35205078	0.018798828	0	0	0	0	0	0	0	0	0	0.94018555	0.059814453	0.026855469	0.008789063	0.001220703	0.016357422	0	44330	0	0	0
949	36236	36236	Category A	0.19189453	-0.43188477	-0.80395508	-0.18847656	0.0625	0.44799805	0	0	1/7/2018	1	7	2018	5:10:27	18627	0.666	5	10	27	0	0.05859375	3.5304199	0.18286133	-0.42089844	-0.82080078	0.13671875	0.021728516	0	0	0	0	0	0	0	0	0	0.94042969	0.059570313	0.036621094	0.008789063	-0.010742188	0.016845703	0	44330	0	0	0
950	36237	36237	Category A	0.19189453	-0.38378906	-0.83984375	-0.18383789	0.067382813	0.44702148	0	0	1/7/2018	1	7	2018	5:10:27	18627	0.777	5	10	27	0	0.05859375	3.5304199	0.18286133	-0.42138672	-0.82128906	0.60498047	0.04296875	0	0	0	0	0	0	0	0	0	0.94091797	0.059082031	0.064941406	0.008789063	0.037597656	-0.018310547	0	44330	0	0	0
951	36238	36238	Category A	0.19189453	-0.43188477	-0.83984375	-0.18652344	0.061279297	0.44482422	0	0	1/7/2018	1	7	2018	5:10:27	18627	0.888	5	10	27	0	0.05859375	3.5304199	0.18286133	-0.421875	-0.82080078	1.277832	0.022949219	0	0	0	0	0	0	0	0	0	0.94091797	0.059082031	0.037597656	0.008789063	-0.009765625	-0.018798828	0	44330	0	0	0
952	36239	36239	Category A	0.19189453	-0.40795898	-0.81591797	-0.18286133	0.064453125	0.44726563	0	0	1/7/2018	1	7	2018	5:10:28	18628	0	5	10	28	0	0.05859375	3.5304199	0.18286133	-0.421875	-0.82080078	1.5917969	0.017333984	0	0	0	0	0	0	0	0	0	0.94091797	0.059082031	0.028076172	0.008789063	0.013916016	0.004882813	0	44330	0	0	0
953	36240	36240	Category A	0.19189453	-0.43188477	-0.80395508	-0.19262695	0.061523438	0.4519043	0	0	1/7/2018	1	7	2018	5:10:28	18628	0.09	5	10	28	0	0.05859375	3.5304199	0.18286133	-0.42211914	-0.82080078	1.2248535	0.021240234	0	0	0	0	0	0	0	0	0	0.94091797	0.059082031	0.035400391	0.008789063	-0.009521484	0.016845703	0	44330	0	0	0
954	36241	36241	Category A	0.17993164	-0.43188477	-0.77978516	-0.18994141	0.062255859	0.44384766	0	0	1/7/2018	1	7	2018	5:10:28	18628	0.181	5	10	28	0	0.05859375	3.5304199	0.18261719	-0.42211914	-0.8203125	1.0217285	0.041748047	0	0	0	0	0	0	0	0	0	0.94067383	0.059326172	0.052978516	-0.002685547	-0.009521484	0.040527344	0	44330	0	0	0
955	36242	36242	Category A	0.19189453	-0.40795898	-0.85180664	-0.18847656	0.0625	0.44262695	0	0	1/7/2018	1	7	2018	5:10:28	18628	0.272	5	10	28	0	0.05859375	3.5304199	0.18237305	-0.42236328	-0.82006836	1.0910645	0.036132813	0	0	0	0	0	0	0	0	0	0.94042969	0.059570313	0.055419922	0.009277344	0.014404297	-0.031494141	0	44330	0	0	0
956	36243	36243	Category A	0.19189453	-0.40795898	-0.81591797	-0.18994141	0.064941406	0.44775391	0	0	1/7/2018	1	7	2018	5:10:28	18628	0.363	5	10	28	0	0.05859375	3.5304199	0.18237305	-0.42211914	-0.8203125	0.37988281	0.017578125	0	0	0	0	0	0	0	0	0	0.94042969	0.059570313	0.028076172	0.009277344	0.014160156	0.004394531	0	44330	0	0	0
957	36244	36244	Category A	0.16796875	-0.40795898	-0.82788086	-0.19140625	0.064453125	0.44677734	0	0	1/7/2018	1	7	2018	5:10:28	18628	0.454	5	10	28	0	0.05859375	3.5304199	0.18212891	-0.42211914	-0.82055664	0.41015625	0.021484375	0	0	0	0	0	0	0	0	0	0.94067383	0.059326172	0.035644531	-0.014160156	0.014160156	-0.007080078	0	44330	0	0	0
958	36245	36245	Category A	0.19189453	-0.39599609	-0.81591797	-0.18237305	0.066894531	0.44628906	0	0	1/7/2018	1	7	2018	5:10:28	18628	0.545	5	10	28	0	0.05859375	3.5304199	0.18261719	-0.42236328	-0.82055664	1.3225098	0.028320313	0	0	0	0	0	0	0	0	0	0.94091797	0.059082031	0.040283203	0.009033203	0.026367188	0.004638672	0	44330	0	0	0
959	36246	36246	Category A	0.17993164	-0.41992188	-0.82788086	-0.18896484	0.063232422	0.44799805	0	0	1/7/2018	1	7	2018	5:10:28	18628	0.636	5	10	28	0	0.05859375	3.5304199	0.18261719	-0.42333984	-0.8203125	1.3911133	0.008544922	0	0	0	0	0	0	0	0	0	0.94091797	0.059082031	0.013671875	-0.002685547	0.003417969	-0.007324219	0	44330	0	0	0
960	36247	36247	Category A	0.17993164	-0.39599609	-0.81591797	-0.18823242	0.061523438	0.44482422	0	0	1/7/2018	1	7	2018	5:10:28	18628	0.727	5	10	28	0	0.05859375	3.5304199	0.18237305	-0.42358398	-0.8203125	1.3095703	0.028076172	0	0	0	0	0	0	0	0	0	0.94116211	0.058837891	0.034912109	-0.002441406	0.027587891	0.004394531	0	44330	0	0	0
961	36248	36248	Category A	0.16796875	-0.43188477	-0.79199219	-0.18701172	0.064941406	0.44702148	0	0	1/7/2018	1	7	2018	5:10:28	18628	0.818	5	10	28	0	0.05859375	3.5304199	0.18261719	-0.42358398	-0.82055664	1.2492676	0.033203125	0	0	0	0	0	0	0	0	0	0.94140625	0.05859375	0.051513672	-0.014648438	-0.008056641	0.028564453	0	44330	0	0	0
962	36249	36249	Category A	0.15576172	-0.45581055	-0.79199219	-0.18652344	0.063232422	0.44482422	0	0	1/7/2018	1	7	2018	5:10:28	18628	0.909	5	10	28	0	0.05859375	3.5304199	0.18237305	-0.42358398	-0.82055664	0.62768555	0.050537109	0	0	0	0	0	0	0	0	0	0.94140625	0.05859375	0.087402344	-0.026611328	-0.031982422	0.028564453	0	44330	0	0	0
963	36250	36250	Category A	0.19189453	-0.41992188	-0.80395508	-0.18920898	0.065917969	0.44897461	0	0	1/7/2018	1	7	2018	5:10:29	18629	0	5	10	29	0	0.05859375	3.5304199	0.18212891	-0.42358398	-0.82006836	0.071533203	0.019042969	0	0	0	0	0	0	0	0	0	0.94091797	0.059082031	0.029541016	0.009521484	0.003662109	0.016113281	0	44330	0	0	0
964	36251	36251	Category A	0.20385742	-0.41992188	-0.79199219	-0.18920898	0.060791016	0.44775391	0	0	1/7/2018	1	7	2018	5:10:29	18629	0.1	5	10	29	0	0.05859375	3.5304199	0.18212891	-0.42358398	-0.81982422	0.56274414	0.035400391	0	0	0	0	0	0	0	0	0	0.94067383	0.059326172	0.053466797	0.021484375	0.003662109	0.027832031	0	44330	0	0	0
965	36252	36252	Category A	0.19189453	-0.40795898	-0.82788086	-0.18554688	0.064941406	0.44604492	0	0	1/7/2018	1	7	2018	5:10:29	18629	0.2	5	10	29	0	0.05859375	3.5304199	0.18212891	-0.42382813	-0.82006836	0.84643555	0.020263672	0	0	0	0	0	0	0	0	0	0.94091797	0.059082031	0.033447266	0.009521484	0.015869141	-0.007568359	0	44330	0	0	0
966	36253	36253	Category A	0.19189453	-0.44384766	-0.82788086	-0.18457031	0.062255859	0.44604492	0	0	1/7/2018	1	7	2018	5:10:29	18629	0.3	5	10	29	0	0.05859375	3.5304199	0.18212891	-0.42431641	-0.82006836	1.0534668	0.022949219	0	0	0	0	0	0	0	0	0	0.94116211	0.058837891	0.036621094	0.009521484	-0.019287109	-0.007568359	0	44330	0	0	0
967	36254	36254	Category A	0.17993164	-0.43188477	-0.82788086	-0.18798828	0.064208984	0.44580078	0	0	1/7/2018	1	7	2018	5:10:29	18629	0.4	5	10	29	0	0.05859375	3.5304199	0.18188477	-0.42431641	-0.81982422	0.9934082	0.010986328	0	0	0	0	0	0	0	0	0	0.94091797	0.059082031	0.017333984	-0.001953125	-0.007324219	-0.0078125	0	44330	0	0	0
968	36255	36255	Category A	0.16796875	-0.44384766	-0.82788086	-0.18652344	0.065917969	0.44873047	0	0	1/7/2018	1	7	2018	5:10:29	18629	0.5	5	10	29	0	0.05859375	3.5304199	0.18212891	-0.42431641	-0.81958008	0.99731445	0.025146484	0	0	0	0	0	0	0	0	0	0.94067383	0.059326172	0.041503906	-0.014160156	-0.019287109	-0.008056641	0	44330	0	0	0
969	36256	36256	Category A	0.17993164	-0.43188477	-0.85180664	-0.18383789	0.064453125	0.44702148	0	0	1/7/2018	1	7	2018	5:10:29	18629	0.6	5	10	29	0	0.05859375	3.5304199	0.18212891	-0.42456055	-0.81933594	0.88598633	0.032958984	0	0	0	0	0	0	0	0	0	0.94067383	0.059326172	0.041748047	-0.002197266	-0.007080078	-0.032226563	0	44330	0	0	0
970	36257	36257	Category A	0.17993164	-0.41992188	-0.80395508	-0.19165039	0.062255859	0.44482422	0	0	1/7/2018	1	7	2018	5:10:29	18629	0.7	5	10	29	0	0.05859375	3.5304199	0.18237305	-0.42504883	-0.81933594	0.56396484	0.016357422	0	0	0	0	0	0	0	0	0	0.94091797	0.059082031	0.022949219	-0.002441406	0.005126953	0.015380859	0	44330	0	0	0
971	36258	36258	Category A	0.17993164	-0.41992188	-0.80395508	-0.19604492	0.066894531	0.4519043	0	0	1/7/2018	1	7	2018	5:10:29	18629	0.8	5	10	29	0	0.05859375	3.5304199	0.18261719	-0.42578125	-0.81884766	0.33081055	0.016357422	0	0	0	0	0	0	0	0	0	0.94091797	0.059082031	0.023681641	-0.002685547	0.005859375	0.014892578	0	44330	0	0	0
972	36259	36259	Category A	0.17993164	-0.43188477	-0.82788086	-0.18847656	0.067382813	0.4453125	0	0	1/7/2018	1	7	2018	5:10:29	18629	0.9	5	10	29	0	0.05859375	3.5304199	0.18286133	-0.42553711	-0.81884766	0.038085938	0.011230469	0	0	0	0	0	0	0	0	0	0.94067383	0.059326172	0.018310547	-0.002929688	-0.006103516	-0.008789063	0	44330	0	0	0
973	36260	36260	Category A	0.20385742	-0.44384766	-0.81591797	-0.18994141	0.061523438	0.44384766	0	0	1/7/2018	1	7	2018	5:10:30	18630	0	5	10	30	0	0.05859375	3.5304199	0.18334961	-0.42529297	-0.81835938	0.047607422	0.02734375	0	0	0	0	0	0	0	0	0	0.94042969	0.059570313	0.041259766	0.020263672	-0.018310547	0.002441406	0	44330	0	0	0
974	36261	36261	Category A	0.20385742	-0.39599609	-0.82788086	-0.18554688	0.0625	0.44799805	0	0	1/7/2018	1	7	2018	5:10:30	18630	0.1	5	10	30	0	0.05859375	3.5304199	0.18334961	-0.42553711	-0.81762695	0.013183594	0.037353516	0	0	0	0	0	0	0	0	0	0.93994141	0.060058594	0.060058594	0.020263672	0.029541016	-0.010009766	0	44330	0	0	0
975	36262	36262	Category A	0.20385742	-0.40795898	-0.80395508	-0.18920898	0.062011719	0.44604492	0	0	1/7/2018	1	7	2018	5:10:30	18630	0.2	5	10	30	0	0.05859375	3.5304199	0.18334961	-0.42529297	-0.81713867	0.4621582	0.029785156	0	0	0	0	0	0	0	0	0	0.93945313	0.060546875	0.051025391	0.020263672	0.017333984	0.013183594	0	44330	0	0	0
976	36263	36263	Category A	0.19189453	-0.41992188	-0.83984375	-0.18554688	0.063476563	0.44897461	0	0	1/7/2018	1	7	2018	5:10:30	18630	0.3	5	10	30	0	0.05859375	3.5304199	0.18310547	-0.42504883	-0.81689453	0.58984375	0.024902344	0	0	0	0	0	0	0	0	0	0.93896484	0.061035156	0.036621094	0.008544922	0.005126953	-0.022705078	0	44330	0	0	0
977	36264	36264	Category A	0.15576172	-0.41992188	-0.82788086	-0.18286133	0.063476563	0.44628906	0	0	1/7/2018	1	7	2018	5:10:30	18630	0.4	5	10	30	0	0.05859375	3.5304199	0.18286133	-0.42480469	-0.81713867	0.68823242	0.029541016	0	0	0	0	0	0	0	0	0	0.93896484	0.061035156	0.042724609	-0.027099609	0.004882813	-0.010498047	0	44330	0	0	0
978	36265	36265	Category A	0.17993164	-0.41992188	-0.85180664	-0.18457031	0.062255859	0.44702148	0	0	1/7/2018	1	7	2018	5:10:30	18630	0.5	5	10	30	0	0.05859375	3.5304199	0.18286133	-0.42504883	-0.81713867	0.52954102	0.034912109	0	0	0	0	0	0	0	0	0	0.93920898	0.060791016	0.042724609	-0.002929688	0.005126953	-0.034423828	0	44330	0	0	0
979	36266	36266	Category A	0.17993164	-0.41992188	-0.85180664	-0.18359375	0.066162109	0.45214844	0	0	1/7/2018	1	7	2018	5:10:30	18630	0.6	5	10	30	0	0.05859375	3.5304199	0.18286133	-0.42553711	-0.81689453	0.1784668	0.035400391	0	0	0	0	0	0	0	0	0	0.93920898	0.060791016	0.043701172	-0.002929688	0.005615234	-0.034667969	0	44330	0	0	0
980	36267	36267	Category A	0.17993164	-0.41992188	-0.80395508	-0.18554688	0.067626953	0.44799805	0	0	1/7/2018	1	7	2018	5:10:30	18630	0.7	5	10	30	0	0.05859375	3.5304199	0.18310547	-0.42529297	-0.81665039	0.1796875	0.014160156	0	0	0	0	0	0	0	0	0	0.93896484	0.061035156	0.021484375	-0.003173828	0.005371094	0.012695313	0	44330	0	0	0
981	36268	36268	Category A	0.20385742	-0.40795898	-0.80395508	-0.18823242	0.061523438	0.44189453	0	0	1/7/2018	1	7	2018	5:10:30	18630	0.8	5	10	30	0	0.05859375	3.5304199	0.18334961	-0.42529297	-0.81616211	0.20117188	0.029541016	0	0	0	0	0	0	0	0	0	0.93847656	0.061523438	0.050048828	0.020263672	0.017333984	0.012207031	0	44330	0	0	0
982	36269	36269	Category A	0.19189453	-0.41992188	-0.80395508	-0.17944336	0.064941406	0.44702148	0	0	1/7/2018	1	7	2018	5:10:30	18630	0.9	5	10	30	0	0.05859375	3.5304199	0.18334961	-0.42504883	-0.81616211	0.54614258	0.015625	0	0	0	0	0	0	0	0	0	0.93823242	0.061767578	0.025634766	0.008300781	0.005126953	0.012207031	0	44330	0	0	0
983	36270	36270	Category A	0.15576172	-0.40795898	-0.80395508	-0.18896484	0.064941406	0.4440918	0	0	1/7/2018	1	7	2018	5:10:31	18631	0	5	10	31	0	0.058837891	3.4853027	0.18359375	-0.42480469	-0.81616211	0.98413086	0.034667969	0	0	0	0	0	0	0	0	0	0.93823242	0.061767578	0.057128906	-0.027832031	0.016845703	0.012207031	0	44330	0	0	0
984	36271	36271	Category A	0.16796875	-0.38378906	-0.83984375	-0.19311523	0.065185547	0.44995117	0	0	1/7/2018	1	7	2018	5:10:31	18631	0.111	5	10	31	0	0.058837891	3.4853027	0.18334961	-0.42529297	-0.81567383	0.95043945	0.050292969	0	0	0	0	0	0	0	0	0	0.93823242	0.061767578	0.081054688	-0.015380859	0.041503906	-0.023925781	0	44330	0	0	0
985	36272	36272	Category A	0.19189453	-0.43188477	-0.80395508	-0.18823242	0.059814453	0.44873047	0	0	1/7/2018	1	7	2018	5:10:31	18631	0.222	5	10	31	0	0.058837891	3.4853027	0.18359375	-0.42553711	-0.81542969	0.83276367	0.015136719	0	0	0	0	0	0	0	0	0	0.93798828	0.062011719	0.025634766	0.008056641	-0.006103516	0.011474609	0	44330	0	0	0
986	36273	36273	Category A	0.19189453	-0.44384766	-0.82788086	-0.18725586	0.065917969	0.44897461	0	0	1/7/2018	1	7	2018	5:10:31	18631	0.333	5	10	31	0	0.058837891	3.4853027	0.18359375	-0.42553711	-0.81567383	0.94482422	0.023193359	0	0	0	0	0	0	0	0	0	0.93823242	0.061767578	0.038085938	0.008056641	-0.018066406	-0.011962891	0	44330	0	0	0
987	36274	36274	Category A	0.17993164	-0.44384766	-0.82788086	-0.18945313	0.064453125	0.44873047	0	0	1/7/2018	1	7	2018	5:10:31	18631	0.444	5	10	31	0	0.058837891	3.4853027	0.18359375	-0.42602539	-0.81567383	0.52246094	0.021484375	0	0	0	0	0	0	0	0	0	0.93847656	0.061523438	0.033203125	-0.003662109	-0.017578125	-0.011962891	0	44330	0	0	0
988	36275	36275	Category A	0.17993164	-0.44384766	-0.83984375	-0.18798828	0.064208984	0.44702148	0	0	1/7/2018	1	7	2018	5:10:31	18631	0.555	5	10	31	0	0.058837891	3.4853027	0.18334961	-0.42602539	-0.81616211	0.49633789	0.029541016	0	0	0	0	0	0	0	0	0	0.9387207	0.061279297	0.044677734	-0.003417969	-0.017578125	-0.0234375	0	44330	0	0	0
989	36276	36276	Category A	0.16796875	-0.45581055	-0.85180664	-0.18994141	0.064208984	0.44799805	0	0	1/7/2018	1	7	2018	5:10:31	18631	0.666	5	10	31	0	0.058837891	3.4853027	0.18334961	-0.42626953	-0.81640625	0.78540039	0.048339844	0	0	0	0	0	0	0	0	0	0.93896484	0.061035156	0.080078125	-0.015380859	-0.029296875	-0.03515625	0	44330	0	0	0
990	36277	36277	Category A	0.16796875	-0.46777344	-0.81591797	-0.18969727	0.065185547	0.45019531	0	0	1/7/2018	1	7	2018	5:10:31	18631	0.777	5	10	31	0	0.058837891	3.4853027	0.18334961	-0.42626953	-0.81640625	0.50805664	0.044189453	0	0	0	0	0	0	0	0	0	0.93896484	0.061035156	0.057373047	-0.015380859	-0.041259766	0.000488281	0	44330	0	0	0
991	36278	36278	Category A	0.17993164	-0.43188477	-0.80395508	-0.18359375	0.067626953	0.44799805	0	0	1/7/2018	1	7	2018	5:10:31	18631	0.888	5	10	31	0	0.058837891	3.4853027	0.18334961	-0.42675781	-0.81616211	0.22192383	0.013671875	0	0	0	0	0	0	0	0	0	0.93896484	0.061035156	0.020751953	-0.003417969	-0.004882813	0.012207031	0	44330	0	0	0
992	36279	36279	Category A	0.19189453	-0.43188477	-0.81591797	-0.18676758	0.064208984	0.44433594	0	0	1/7/2018	1	7	2018	5:10:32	18632	0	5	10	32	0	0.058837891	3.4853027	0.18286133	-0.42651367	-0.81567383	0.39086914	0.010253906	0	0	0	0	0	0	0	0	0	0.9387207	0.061279297	0.013916016	0.008789063	-0.005126953	0	0	44330	0	0	0
993	36280	36280	Category A	0.16796875	-0.43188477	-0.81591797	-0.18481445	0.064208984	0.44702148	0	0	1/7/2018	1	7	2018	5:10:32	18632	0.1	5	10	32	0	0.058837891	3.4853027	0.18286133	-0.42675781	-0.81567383	0.42993164	0.015625	0	0	0	0	0	0	0	0	0	0.9387207	0.061279297	0.020019531	-0.014892578	-0.004882813	0	0	44330	0	0	0
994	36281	36281	Category A	0.16796875	-0.43188477	-0.81591797	-0.18725586	0.0625	0.44677734	0	0	1/7/2018	1	7	2018	5:10:32	18632	0.2	5	10	32	0	0.058837891	3.4853027	0.18261719	-0.42626953	-0.81616211	0.076416016	0.015625	0	0	0	0	0	0	0	0	0	0.9387207	0.061279297	0.020263672	-0.014648438	-0.005371094	0.000244141	0	44330	0	0	0
995	36282	36282	Category A	0.19189453	-0.40795898	-0.82788086	-0.19067383	0.064453125	0.44873047	0	0	1/7/2018	1	7	2018	5:10:32	18632	0.3	5	10	32	0	0.058837891	3.4853027	0.18237305	-0.42626953	-0.81640625	0.22558594	0.0234375	0	0	0	0	0	0	0	0	0	0.93896484	0.061035156	0.0390625	0.009277344	0.018310547	-0.011230469	0	44330	0	0	0
996	36283	36283	Category A	0.17993164	-0.41992188	-0.81591797	-0.18554688	0.067626953	0.44726563	0	0	1/7/2018	1	7	2018	5:10:32	18632	0.4	5	10	32	0	0.058837891	3.4853027	0.18237305	-0.42651367	-0.81616211	0.76171875	0.007080078	0	0	0	0	0	0	0	0	0	0.93896484	0.061035156	0.009521484	-0.002441406	0.006591797	0.000244141	0	44330	0	0	0
997	36284	36284	Category A	0.19189453	-0.43188477	-0.81591797	-0.18969727	0.062255859	0.44677734	0	0	1/7/2018	1	7	2018	5:10:32	18632	0.5	5	10	32	0	0.058837891	3.4853027	0.18237305	-0.42675781	-0.81640625	1.0097656	0.010498047	0	0	0	0	0	0	0	0	0	0.93920898	0.060791016	0.014892578	0.009277344	-0.004882813	0.000488281	0	44330	0	0	0
998	36285	36285	Category A	0.17993164	-0.45581055	-0.80395508	-0.18554688	0.065673828	0.44897461	0	0	1/7/2018	1	7	2018	5:10:32	18632	0.6	5	10	32	0	0.058837891	3.4853027	0.18237305	-0.42700195	-0.81616211	0.63671875	0.03125	0	0	0	0	0	0	0	0	0	0.93896484	0.061035156	0.043457031	-0.002441406	-0.028564453	0.012207031	0	44330	0	0	0
999	36286	36286	Category A	0.17993164	-0.45581055	-0.82788086	-0.18798828	0.060791016	0.44873047	0	0	1/7/2018	1	7	2018	5:10:32	18632	0.7	5	10	32	0	0.058837891	3.4853027	0.18188477	-0.42749023	-0.81640625	0.34448242	0.030517578	0	0	0	0	0	0	0	0	0	0.93945313	0.060546875	0.041503906	-0.001953125	-0.028076172	-0.011230469	0	44330	0	0	0
1000	36287	36287	Category A	0.19189453	-0.41992188	-0.82788086	-0.18701172	0.065185547	0.44995117	0	0	1/7/2018	1	7	2018	5:10:32	18632	0.8	5	10	32	0	0.058837891	3.4853027	0.18188477	-0.42749023	-0.81616211	0.34375	0.016845703	0	0	0	0	0	0	0	0	0	0.93920898	0.060791016	0.029052734	0.009765625	0.007568359	-0.011474609	0	44330	0	0	0
1001	36288	36288	Category A	0.17993164	-0.41992188	-0.81591797	-0.18286133	0.0703125	0.44726563	0	0	1/7/2018	1	7	2018	5:10:32	18632	0.9	5	10	32	0	0.058837891	3.4853027	0.18188477	-0.42773438	-0.81616211	0.14892578	0.008056641	0	0	0	0	0	0	0	0	0	0.93945313	0.060546875	0.010253906	-0.001953125	0.0078125	0.000244141	0	44330	0	0	0
1002	36289	36289	Category A	0.15576172	-0.43188477	-0.79199219	-0.18969727	0.065917969	0.44873047	0	0	1/7/2018	1	7	2018	5:10:33	18633	0	5	10	33	0	0.058837891	3.4853027	0.18212891	-0.42749023	-0.81640625	0.047607422	0.036132813	0	0	0	0	0	0	0	0	0	0.93945313	0.060546875	0.055175781	-0.026367188	-0.004150391	0.024414063	0	44330	0	0	0
1003	36290	36290	Category A	0.16796875	-0.43188477	-0.82788086	-0.18920898	0.064941406	0.44506836	0	0	1/7/2018	1	7	2018	5:10:33	18633	0.1	5	10	33	0	0.058837891	3.4853027	0.18237305	-0.42675781	-0.81689453	0.15429688	0.018798828	0	0	0	0	0	0	0	0	0	0.93969727	0.060302734	0.030273438	-0.014404297	-0.004882813	-0.010742188	0	44330	0	0	0
1004	36291	36291	Category A	0.17993164	-0.45581055	-0.79199219	-0.18969727	0.062255859	0.44677734	0	0	1/7/2018	1	7	2018	5:10:33	18633	0.2	5	10	33	0	0.058837891	3.4853027	0.18237305	-0.42700195	-0.81713867	0.40405273	0.038330078	0	0	0	0	0	0	0	0	0	0.93994141	0.060058594	0.056640625	-0.002441406	-0.028564453	0.025146484	0	44330	0	0	0
1005	36292	36292	Category A	0.19189453	-0.45581055	-0.81591797	-0.19165039	0.063232422	0.44775391	0	0	1/7/2018	1	7	2018	5:10:33	18633	0.3	5	10	33	0	0.058837891	3.4853027	0.18237305	-0.42700195	-0.81762695	0.58911133	0.030273438	0	0	0	0	0	0	0	0	0	0.94042969	0.059570313	0.040039063	0.009277344	-0.028564453	0.001708984	0	44330	0	0	0
1006	36293	36293	Category A	0.17993164	-0.44384766	-0.79199219	-0.18481445	0.059082031	0.44604492	0	0	1/7/2018	1	7	2018	5:10:33	18633	0.4	5	10	33	0	0.058837891	3.4853027	0.18212891	-0.42749023	-0.81762695	0.59033203	0.030517578	0	0	0	0	0	0	0	0	0	0.94042969	0.059570313	0.044189453	-0.002197266	-0.016113281	0.025634766	0	44330	0	0	0
1007	36294	36294	Category A	0.17993164	-0.41992188	-0.80395508	-0.18847656	0.059570313	0.44189453	0	0	1/7/2018	1	7	2018	5:10:33	18633	0.5	5	10	33	0	0.058837891	3.4853027	0.18164063	-0.42749023	-0.81762695	0.77587891	0.015625	0	0	0	0	0	0	0	0	0	0.94042969	0.059570313	0.023193359	-0.001708984	0.007568359	0.013671875	0	44330	0	0	0
1008	36295	36295	Category A	0.19189453	-0.41992188	-0.82788086	-0.18994141	0.064208984	0.44702148	0	0	1/7/2018	1	7	2018	5:10:33	18633	0.6	5	10	33	0	0.058837891	3.4853027	0.18164063	-0.42724609	-0.81738281	0.96728516	0.016113281	0	0	0	0	0	0	0	0	0	0.93994141	0.060058594	0.027832031	0.010009766	0.007324219	-0.010253906	0	44330	0	0	0
1009	36296	36296	Category A	0.17993164	-0.44384766	-0.79199219	-0.18823242	0.068603516	0.4453125	0	0	1/7/2018	1	7	2018	5:10:33	18633	0.7	5	10	33	0	0.058837891	3.4853027	0.18164063	-0.42675781	-0.81738281	1.0134277	0.030517578	0	0	0	0	0	0	0	0	0	0.93994141	0.060058594	0.044189453	-0.001708984	-0.016845703	0.025390625	0	44330	0	0	0
1010	36297	36297	Category A	0.19189453	-0.47998047	-0.80395508	-0.18823242	0.060546875	0.44482422	0	0	1/7/2018	1	7	2018	5:10:33	18633	0.8	5	10	33	0	0.058837891	3.4853027	0.18188477	-0.42675781	-0.81689453	0.99853516	0.055664063	0	0	0	0	0	0	0	0	0	0.93945313	0.060546875	0.076171875	0.009765625	-0.052978516	0.012939453	0	44330	0	0	0
1011	36298	36298	Category A	0.19189453	-0.41992188	-0.80395508	-0.18652344	0.064941406	0.44897461	0	0	1/7/2018	1	7	2018	5:10:33	18633	0.9	5	10	33	0	0.058837891	3.4853027	0.18164063	-0.42700195	-0.81738281	1.3818359	0.018310547	0	0	0	0	0	0	0	0	0	0.93994141	0.060058594	0.030761719	0.010009766	0.007080078	0.013427734	0	44330	0	0	0
1012	36299	36299	Category A	0.19189453	-0.41992188	-0.80395508	-0.19091797	0.063232422	0.44580078	0	0	1/7/2018	1	7	2018	5:10:34	18634	0	5	10	34	0	0.058837891	3.4853027	0.18139648	-0.42724609	-0.81738281	1.6987305	0.018554688	0	0	0	0	0	0	0	0	0	0.93994141	0.060058594	0.03125	0.010253906	0.007324219	0.013427734	0	44330	0	0	0
1013	36300	36300	Category A	0.17993164	-0.43188477	-0.79199219	-0.18286133	0.067138672	0.44702148	0	0	1/7/2018	1	7	2018	5:10:34	18634	0.1	5	10	34	0	0.058837891	3.4853027	0.18115234	-0.42724609	-0.81738281	1.1501465	0.025634766	0	0	0	0	0	0	0	0	0	0.93994141	0.060058594	0.031005859	-0.001220703	-0.004394531	0.025390625	0	44330	0	0	0
1014	36301	36301	Category A	0.17993164	-0.39599609	-0.79199219	-0.18212891	0.064208984	0.44702148	0	0	1/7/2018	1	7	2018	5:10:34	18634	0.2	5	10	34	0	0.058837891	3.4853027	0.1809082	-0.42724609	-0.81738281	0.14550781	0.040283203	0	0	0	0	0	0	0	0	0	0.93994141	0.060058594	0.057617188	-0.000976563	0.03125	0.025390625	0	44330	0	0	0
1015	36302	36302	Category A	0.16796875	-0.39599609	-0.80395508	-0.18969727	0.061035156	0.44580078	0	0	1/7/2018	1	7	2018	5:10:34	18634	0.3	5	10	34	0	0.058837891	3.4853027	0.18041992	-0.42749023	-0.81738281	0.48852539	0.036621094	0	0	0	0	0	0	0	0	0	0.94018555	0.059814453	0.057861328	-0.012451172	0.031494141	0.013427734	0	44330	0	0	0
1016	36303	36303	Category A	0.19189453	-0.40795898	-0.83984375	-0.18823242	0.064697266	0.44604492	0	0	1/7/2018	1	7	2018	5:10:34	18634	0.4	5	10	34	0	0.058837891	3.4853027	0.18017578	-0.42749023	-0.81811523	0.49438477	0.03125	0	0	0	0	0	0	0	0	0	0.94067383	0.059326172	0.052734375	0.011474609	0.01953125	-0.021484375	0	44330	0	0	0
1017	36304	36304	Category A	0.19189453	-0.43188477	-0.82788086	-0.18383789	0.065917969	0.44897461	0	0	1/7/2018	1	7	2018	5:10:34	18634	0.5	5	10	34	0	0.058837891	3.4853027	0.18017578	-0.42749023	-0.81787109	0.859375	0.015625	0	0	0	0	0	0	0	0	0	0.94042969	0.059570313	0.025390625	0.011474609	-0.004150391	-0.009765625	0	44330	0	0	0
1018	36305	36305	Category A	0.19189453	-0.44384766	-0.80395508	-0.1862793	0.067626953	0.44628906	0	0	1/7/2018	1	7	2018	5:10:34	18634	0.6	5	10	34	0	0.058837891	3.4853027	0.18066406	-0.42749023	-0.81811523	1.1508789	0.024169922	0	0	0	0	0	0	0	0	0	0.94067383	0.059326172	0.041259766	0.010986328	-0.016113281	0.014160156	0	44330	0	0	0
1019	36306	36306	Category A	0.19189453	-0.39599609	-0.81591797	-0.1875	0.060791016	0.44604492	0	0	1/7/2018	1	7	2018	5:10:34	18634	0.7	5	10	34	0	0.058837891	3.4853027	0.1809082	-0.42749023	-0.81787109	0.70410156	0.033447266	0	0	0	0	0	0	0	0	0	0.94042969	0.059570313	0.044433594	0.010742188	0.031494141	0.001953125	0	44330	0	0	0
1020	36307	36307	Category A	0.19189453	-0.44384766	-0.80395508	-0.18701172	0.067138672	0.44897461	0	0	1/7/2018	1	7	2018	5:10:34	18634	0.8	5	10	34	0	0.058837891	3.4853027	0.1809082	-0.42749023	-0.81738281	0.23632813	0.023681641	0	0	0	0	0	0	0	0	0	0.94018555	0.059814453	0.040527344	0.010742188	-0.016113281	0.013427734	0	44330	0	0	0
1021	36308	36308	Category A	0.19189453	-0.43188477	-0.81591797	-0.18286133	0.064941406	0.44506836	0	0	1/7/2018	1	7	2018	5:10:34	18634	0.9	5	10	34	0	0.058837891	3.5610352	0.1809082	-0.42773438	-0.81762695	0.25537109	0.011474609	0	0	0	0	0	0	0	0	0	0.94042969	0.059570313	0.016601563	0.010742188	-0.00390625	0.001708984	0	44330	0	0	0
1022	36309	36309	Category A	0.19189453	-0.40795898	-0.82788086	-0.18823242	0.060546875	0.44580078	0	0	1/7/2018	1	7	2018	5:10:35	18635	0	5	10	35	0	0.058837891	3.5610352	0.18066406	-0.42797852	-0.81811523	0.36938477	0.024902344	0	0	0	0	0	0	0	0	0	0.94067383	0.059326172	0.040771484	0.011230469	0.020019531	-0.009521484	0	44330	0	0	0
1023	36310	36310	Category A	0.17993164	-0.44384766	-0.80395508	-0.19091797	0.064208984	0.44677734	0	0	1/7/2018	1	7	2018	5:10:35	18635	0.1	5	10	35	0	0.058837891	3.5610352	0.18041992	-0.42797852	-0.81811523	0.021484375	0.021240234	0	0	0	0	0	0	0	0	0	0.94091797	0.059082031	0.030517578	-0.000488281	-0.015625	0.014160156	0	44330	0	0	0
1024	36311	36311	Category A	0.19189453	-0.44384766	-0.80395508	-0.18457031	0.062255859	0.44506836	0	0	1/7/2018	1	7	2018	5:10:35	18635	0.2	5	10	35	0	0.058837891	3.5610352	0.18066406	-0.42822266	-0.81811523	0.48828125	0.023681641	0	0	0	0	0	0	0	0	0	0.94091797	0.059082031	0.040771484	0.010986328	-0.015380859	0.014160156	0	44330	0	0	0
1025	36312	36312	Category A	0.17993164	-0.41992188	-0.80395508	-0.19067383	0.063232422	0.44775391	0	0	1/7/2018	1	7	2018	5:10:35	18635	0.3	5	10	35	0	0.058837891	3.5610352	0.18066406	-0.42871094	-0.81811523	0.2121582	0.016601563	0	0	0	0	0	0	0	0	0	0.94116211	0.058837891	0.023925781	-0.000732422	0.008789063	0.014160156	0	44330	0	0	0
1026	36313	36313	Category A	0.16796875	-0.43188477	-0.81591797	-0.18725586	0.063232422	0.44702148	0	0	1/7/2018	1	7	2018	5:10:35	18635	0.4	5	10	35	0	0.058837891	3.5610352	0.18041992	-0.42895508	-0.81835938	0.17333984	0.012939453	0	0	0	0	0	0	0	0	0	0.94140625	0.05859375	0.017822266	-0.012451172	-0.002685547	0.002441406	0	44330	0	0	0
1027	36314	36314	Category A	0.16796875	-0.40795898	-0.83984375	-0.18676758	0.0703125	0.44799805	0	0	1/7/2018	1	7	2018	5:10:35	18635	0.5	5	10	35	0	0.058837891	3.5610352	0.18017578	-0.42871094	-0.81811523	0.053955078	0.032470703	0	0	0	0	0	0	0	0	0	0.94091797	0.059082031	0.0546875	-0.012207031	0.020751953	-0.021484375	0	44330	0	0	0
1028	36315	36315	Category A	0.19189453	-0.44384766	-0.82788086	-0.18920898	0.062011719	0.44604492	0	0	1/7/2018	1	7	2018	5:10:35	18635	0.6	5	10	35	0	0.058837891	3.5610352	0.18017578	-0.4284668	-0.81787109	0.15795898	0.021484375	0	0	0	0	0	0	0	0	0	0.94067383	0.059326172	0.036621094	0.011474609	-0.015136719	-0.009765625	0	44330	0	0	0
1029	36316	36316	Category A	0.19189453	-0.43188477	-0.80395508	-0.18359375	0.066650391	0.44897461	0	0	1/7/2018	1	7	2018	5:10:35	18635	0.7	5	10	35	0	0.058837891	3.5610352	0.17993164	-0.42822266	-0.81762695	1.0197754	0.018310547	0	0	0	0	0	0	0	0	0	0.94042969	0.059570313	0.029052734	0.01171875	-0.003417969	0.013671875	0	44330	0	0	0
1030	36317	36317	Category A	0.19189453	-0.41992188	-0.81591797	-0.18457031	0.066894531	0.44506836	0	0	1/7/2018	1	7	2018	5:10:35	18635	0.8	5	10	35	0	0.058837891	3.5610352	0.17993164	-0.42773438	-0.81738281	1.4978027	0.014160156	0	0	0	0	0	0	0	0	0	0.93994141	0.060058594	0.021240234	0.01171875	0.0078125	0.001464844	0	44330	0	0	0
1031	36318	36318	Category A	0.16796875	-0.41992188	-0.81591797	-0.19091797	0.063232422	0.44580078	0	0	1/7/2018	1	7	2018	5:10:35	18635	0.9	5	10	35	0	0.058837891	3.5610352	0.18017578	-0.42724609	-0.81738281	1.3305664	0.014160156	0	0	0	0	0	0	0	0	0	0.93969727	0.060302734	0.020996094	-0.012207031	0.007324219	0.001464844	0	44330	0	0	0
1032	36319	36319	Category A	0.17993164	-0.41992188	-0.81591797	-0.18286133	0.061523438	0.44702148	0	0	1/7/2018	1	7	2018	5:10:36	18636	0	5	10	36	0	0.058837891	3.5610352	0.18017578	-0.42675781	-0.81762695	1.309082	0.007080078	0	0	0	0	0	0	0	0	0	0.93994141	0.060058594	0.009277344	-0.000244141	0.006835938	0.001708984	0	44330	0	0	0
1033	36320	36320	Category A	0.17993164	-0.40795898	-0.82788086	-0.18701172	0.064941406	0.44799805	0	0	1/7/2018	1	7	2018	5:10:36	18636	0.1	5	10	36	0	0.058837891	3.5610352	0.18017578	-0.42675781	-0.81762695	1.7878418	0.021240234	0	0	0	0	0	0	0	0	0	0.93994141	0.060058594	0.029296875	-0.000244141	0.018798828	-0.010009766	0	44330	0	0	0
1034	36321	36321	Category A	0.16796875	-0.43188477	-0.80395508	-0.1875	0.065673828	0.4440918	0	0	1/7/2018	1	7	2018	5:10:36	18636	0.2	5	10	36	0	0.058837891	3.5610352	0.18041992	-0.42626953	-0.81762695	1.7885742	0.019287109	0	0	0	0	0	0	0	0	0	0.93969727	0.060302734	0.031982422	-0.012451172	-0.005371094	0.013671875	0	44330	0	0	0
1035	36322	36322	Category A	0.17993164	-0.41992188	-0.83984375	-0.18823242	0.066650391	0.44775391	0	0	1/7/2018	1	7	2018	5:10:36	18636	0.3	5	10	36	0	0.058837891	3.5610352	0.18017578	-0.42578125	-0.81762695	0.96386719	0.022705078	0	0	0	0	0	0	0	0	0	0.93945313	0.060546875	0.028320313	-0.000244141	0.005859375	-0.021972656	0	44330	0	0	0
1036	36323	36323	Category A	0.19189453	-0.43188477	-0.82788086	-0.18310547	0.065917969	0.44702148	0	0	1/7/2018	1	7	2018	5:10:36	18636	0.4	5	10	36	0	0.058837891	3.5610352	0.17993164	-0.42553711	-0.81762695	0.86743164	0.016601563	0	0	0	0	0	0	0	0	0	0.93920898	0.060791016	0.028076172	0.01171875	-0.006103516	-0.010009766	0	44330	0	0	0
1037	36324	36324	Category A	0.16796875	-0.41992188	-0.80395508	-0.18725586	0.061523438	0.44506836	0	0	1/7/2018	1	7	2018	5:10:36	18636	0.5	5	10	36	0	0.058837891	3.5610352	0.1796875	-0.42602539	-0.81762695	1.1835938	0.019042969	0	0	0	0	0	0	0	0	0	0.93920898	0.060791016	0.031738281	-0.01171875	0.006103516	0.013671875	0	44330	0	0	0
1038	36325	36325	Category A	0.15576172	-0.43188477	-0.83984375	-0.18798828	0.064208984	0.44799805	0	0	1/7/2018	1	7	2018	5:10:36	18636	0.6	5	10	36	0	0.058837891	3.5610352	0.17993164	-0.42602539	-0.81811523	0.98046875	0.032958984	0	0	0	0	0	0	0	0	0	0.93969727	0.060302734	0.051757813	-0.024169922	-0.005615234	-0.021484375	0	44330	0	0	0
1039	36326	36326	Category A	0.17993164	-0.43188477	-0.81591797	-0.18579102	0.068359375	0.44799805	0	0	1/7/2018	1	7	2018	5:10:36	18636	0.7	5	10	36	0	0.058837891	3.5610352	0.18017578	-0.42553711	-0.81860352	0.59887695	0.006591797	0	0	0	0	0	0	0	0	0	0.94018555	0.059814453	0.009033203	-0.000244141	-0.006103516	0.002685547	0	44330	0	0	0
1040	36327	36327	Category A	0.17993164	-0.40795898	-0.81591797	-0.18896484	0.061767578	0.44995117	0	0	1/7/2018	1	7	2018	5:10:36	18636	0.8	5	10	36	0	0.058837891	3.5610352	0.18017578	-0.42553711	-0.81860352	0.47192383	0.017822266	0	0	0	0	0	0	0	0	0	0.94018555	0.059814453	0.020751953	-0.000244141	0.017578125	0.002685547	0	44330	0	0	0
1041	36328	36328	Category A	0.17993164	-0.40795898	-0.80395508	-0.18359375	0.066162109	0.44628906	0	0	1/7/2018	1	7	2018	5:10:36	18636	0.9	5	10	36	0	0.058837891	3.5610352	0.18017578	-0.42553711	-0.81884766	0.66748047	0.023193359	0	0	0	0	0	0	0	0	0	0.94042969	0.059570313	0.032958984	-0.000244141	0.017578125	0.014892578	0	44330	0	0	0
1042	36329	36329	Category A	0.19189453	-0.40795898	-0.82788086	-0.18554688	0.064453125	0.44677734	0	0	1/7/2018	1	7	2018	5:10:37	18637	0	5	10	37	0	0.058837891	3.5610352	0.18041992	-0.42553711	-0.81860352	0.27661133	0.022949219	0	0	0	0	0	0	0	0	0	0.94018555	0.059814453	0.038085938	0.011230469	0.017578125	-0.009033203	0	44330	0	0	0
1043	36330	36330	Category A	0.19189453	-0.43188477	-0.82788086	-0.18652344	0.066650391	0.44604492	0	0	1/7/2018	1	7	2018	5:10:37	18637	0.1	5	10	37	0	0.058837891	3.5610352	0.18066406	-0.42602539	-0.81884766	0.50610352	0.015380859	0	0	0	0	0	0	0	0	0	0.94042969	0.059570313	0.025878906	0.010986328	-0.005615234	-0.008789063	0	44330	0	0	0
1044	36331	36331	Category A	0.19189453	-0.41992188	-0.83984375	-0.18359375	0.064941406	0.4453125	0	0	1/7/2018	1	7	2018	5:10:37	18637	0.2	5	10	37	0	0.058837891	3.5610352	0.1809082	-0.42602539	-0.81884766	0.73681641	0.024414063	0	0	0	0	0	0	0	0	0	0.94067383	0.059326172	0.038085938	0.010742188	0.006103516	-0.020751953	0	44330	0	0	0
1045	36332	36332	Category A	0.17993164	-0.44384766	-0.81591797	-0.18652344	0.064697266	0.44628906	0	0	1/7/2018	1	7	2018	5:10:37	18637	0.3	5	10	37	0	0.058837891	3.5610352	0.1809082	-0.42578125	-0.81933594	0.43212891	0.018310547	0	0	0	0	0	0	0	0	0	0.94091797	0.059082031	0.022460938	-0.000976563	-0.017822266	0.003417969	0	44330	0	0	0
1046	36333	36333	Category A	0.15576172	-0.44384766	-0.82788086	-0.18432617	0.065917969	0.44604492	0	0	1/7/2018	1	7	2018	5:10:37	18637	0.4	5	10	37	0	0.058837891	3.5610352	0.1809082	-0.42553711	-0.81933594	0.44042969	0.031982422	0	0	0	0	0	0	0	0	0	0.94091797	0.059082031	0.051757813	-0.025146484	-0.018066406	-0.008300781	0	44330	0	0	0
1047	36334	36334	Category A	0.16796875	-0.40795898	-0.80395508	-0.18579102	0.064208984	0.44189453	0	0	1/7/2018	1	7	2018	5:10:37	18637	0.5	5	10	37	0	0.058837891	3.5610352	0.1809082	-0.42529297	-0.82006836	0.43969727	0.026855469	0	0	0	0	0	0	0	0	0	0.94116211	0.058837891	0.046386719	-0.012939453	0.017333984	0.016113281	0	44330	0	0	0
1048	36335	36335	Category A	0.17993164	-0.41992188	-0.82788086	-0.18725586	0.067382813	0.44775391	0	0	1/7/2018	1	7	2018	5:10:37	18637	0.6	5	10	37	0	0.058837891	3.5610352	0.1809082	-0.42504883	-0.82006836	0.18701172	0.009277344	0	0	0	0	0	0	0	0	0	0.94116211	0.058837891	0.014160156	-0.000976563	0.005126953	-0.007568359	0	44330	0	0	0
1049	36336	36336	Category A	0.19189453	-0.41992188	-0.82788086	-0.18652344	0.064941406	0.44897461	0	0	1/7/2018	1	7	2018	5:10:37	18637	0.7	5	10	37	0	0.058837891	3.5610352	0.1809082	-0.42504883	-0.81982422	0.28149414	0.014160156	0	0	0	0	0	0	0	0	0	0.94116211	0.058837891	0.023925781	0.010742188	0.005126953	-0.0078125	0	44330	0	0	0
1050	36337	36337	Category A	0.16796875	-0.44384766	-0.83984375	-0.18798828	0.065917969	0.45385742	0	0	1/7/2018	1	7	2018	5:10:37	18637	0.8	5	10	37	0	0.058837891	3.5610352	0.1809082	-0.42504883	-0.82055664	0.46655273	0.029785156	0	0	0	0	0	0	0	0	0	0.94165039	0.058349609	0.05078125	-0.012939453	-0.018554688	-0.019042969	0	44330	0	0	0
1051	36338	36338	Category A	0.14379883	-0.43188477	-0.80395508	-0.18188477	0.066162109	0.44628906	0	0	1/7/2018	1	7	2018	5:10:37	18637	0.9	5	10	37	0	0.058837891	3.5610352	0.1809082	-0.42431641	-0.82080078	0.17089844	0.041503906	0	0	0	0	0	0	0	0	0	0.94165039	0.058349609	0.061523438	-0.037109375	-0.007324219	0.016845703	0	44330	0	0	0
1052	36339	36339	Category A	0.16796875	-0.44384766	-0.81591797	-0.18652344	0.064208984	0.44799805	0	0	1/7/2018	1	7	2018	5:10:38	18638	0	5	10	38	0	0.058837891	3.5610352	0.1809082	-0.42431641	-0.82128906	0.40478516	0.023681641	0	0	0	0	0	0	0	0	0	0.94189453	0.058105469	0.037597656	-0.012939453	-0.019287109	0.005371094	0	44330	0	0	0
1053	36340	36340	Category A	0.17993164	-0.44384766	-0.81591797	-0.18920898	0.066894531	0.45092773	0	0	1/7/2018	1	7	2018	5:10:38	18638	0.1	5	10	38	0	0.058837891	3.5610352	0.18066406	-0.42456055	-0.82128906	1.0959473	0.019775391	0	0	0	0	0	0	0	0	0	0.94213867	0.057861328	0.025390625	-0.000732422	-0.019042969	0.005371094	0	44330	0	0	0
1054	36341	36341	Category A	0.17993164	-0.41992188	-0.83984375	-0.18652344	0.064208984	0.44799805	0	0	1/7/2018	1	7	2018	5:10:38	18638	0.2	5	10	38	0	0.058837891	3.5610352	0.1809082	-0.42456055	-0.8215332	1.1772461	0.018798828	0	0	0	0	0	0	0	0	0	0.94238281	0.057617188	0.023925781	-0.000976563	0.004638672	-0.018066406	0	44330	0	0	0
1055	36342	36342	Category A	0.17993164	-0.40795898	-0.86376953	-0.18823242	0.064697266	0.45019531	0	0	1/7/2018	1	7	2018	5:10:38	18638	0.3	5	10	38	0	0.058837891	3.5610352	0.1809082	-0.42480469	-0.8215332	0.59130859	0.045166016	0	0	0	0	0	0	0	0	0	0.94238281	0.057617188	0.059814453	-0.000976563	0.016845703	-0.041992188	0	44330	0	0	0
1056	36343	36343	Category A	0.19189453	-0.41992188	-0.81591797	-0.18823242	0.063232422	0.44604492	0	0	1/7/2018	1	7	2018	5:10:38	18638	0.4	5	10	38	0	0.058837891	3.5610352	0.18115234	-0.42529297	-0.82128906	0.28588867	0.012939453	0	0	0	0	0	0	0	0	0	0.94238281	0.057617188	0.021484375	0.010498047	0.005371094	0.005371094	0	44330	0	0	0
1057	36344	36344	Category A	0.19189453	-0.41992188	-0.83984375	-0.19091797	0.060791016	0.44384766	0	0	1/7/2018	1	7	2018	5:10:38	18638	0.5	5	10	38	0	0.058837891	3.5610352	0.18115234	-0.42529297	-0.82080078	0.3059082	0.022216797	0	0	0	0	0	0	0	0	0	0.94213867	0.057861328	0.034667969	0.010498047	0.005371094	-0.018798828	0	44330	0	0	0
1058	36345	36345	Category A	0.19189453	-0.40795898	-0.83984375	-0.18823242	0.063232422	0.44482422	0	0	1/7/2018	1	7	2018	5:10:38	18638	0.6	5	10	38	0	0.058837891	3.5610352	0.18115234	-0.42529297	-0.82055664	0.0703125	0.027832031	0	0	0	0	0	0	0	0	0	0.94189453	0.058105469	0.047119141	0.010498047	0.017333984	-0.019042969	0	44330	0	0	0
1059	36346	36346	Category A	0.17993164	-0.43188477	-0.81591797	-0.18432617	0.069335938	0.44824219	0	0	1/7/2018	1	7	2018	5:10:38	18638	0.7	5	10	38	0	0.058837891	3.5304199	0.18115234	-0.42529297	-0.82080078	0.59887695	0.008300781	0	0	0	0	0	0	0	0	0	0.94189453	0.058105469	0.012695313	-0.001220703	-0.006347656	0.004882813	0	44330	0	0	0
1060	36347	36347	Category A	0.19189453	-0.43188477	-0.82788086	-0.18457031	0.062255859	0.44604492	0	0	1/7/2018	1	7	2018	5:10:38	18638	0.8	5	10	38	0	0.058837891	3.5304199	0.1809082	-0.42553711	-0.82080078	0.81982422	0.014160156	0	0	0	0	0	0	0	0	0	0.94213867	0.057861328	0.023925781	0.010742188	-0.006103516	-0.006835938	0	44330	0	0	0
1061	36348	36348	Category A	0.16796875	-0.41992188	-0.82788086	-0.18359375	0.066162109	0.44702148	0	0	1/7/2018	1	7	2018	5:10:38	18638	0.9	5	10	38	0	0.058837891	3.5304199	0.18066406	-0.42504883	-0.82128906	0.49511719	0.015136719	0	0	0	0	0	0	0	0	0	0.94213867	0.057861328	0.024658203	-0.012695313	0.005126953	-0.006347656	0	44330	0	0	0
1062	36349	36349	Category A	0.17993164	-0.43188477	-0.81591797	-0.1875	0.065673828	0.44287109	0	0	1/7/2018	1	7	2018	5:10:39	18639	0	5	10	39	0	0.058837891	3.5304199	0.18066406	-0.42480469	-0.82128906	0.32885742	0.008544922	0	0	0	0	0	0	0	0	0	0.94213867	0.057861328	0.012939453	-0.000732422	-0.006835938	0.005371094	0	44330	0	0	0
1063	36350	36350	Category A	0.17993164	-0.41992188	-0.80395508	-0.1862793	0.069580078	0.44628906	0	0	1/7/2018	1	7	2018	5:10:39	18639	0.1	5	10	39	0	0.058837891	3.5304199	0.18066406	-0.42480469	-0.82080078	0.58105469	0.017578125	0	0	0	0	0	0	0	0	0	0.94189453	0.058105469	0.022949219	-0.000732422	0.004882813	0.016845703	0	44330	0	0	0
1064	36351	36351	Category A	0.16796875	-0.43188477	-0.82788086	-0.19042969	0.0625	0.44775391	0	0	1/7/2018	1	7	2018	5:10:39	18639	0.2	5	10	39	0	0.058837891	3.5304199	0.18066406	-0.42480469	-0.82104492	0.55932617	0.016113281	0	0	0	0	0	0	0	0	0	0.94189453	0.058105469	0.026367188	-0.012695313	-0.006835938	-0.006591797	0	44330	0	0	0
1065	36352	36352	Category A	0.16796875	-0.44384766	-0.82788086	-0.18530273	0.066650391	0.44824219	0	0	1/7/2018	1	7	2018	5:10:39	18639	0.3	5	10	39	0	0.058837891	3.5304199	0.18066406	-0.42431641	-0.82128906	0.21777344	0.023925781	0	0	0	0	0	0	0	0	0	0.94213867	0.057861328	0.038330078	-0.012695313	-0.019287109	-0.006347656	0	44330	0	0	0
1066	36353	36353	Category A	0.17993164	-0.41992188	-0.80395508	-0.18457031	0.061523438	0.45117188	0	0	1/7/2018	1	7	2018	5:10:39	18639	0.4	5	10	39	0	0.058837891	3.5304199	0.18066406	-0.42431641	-0.8215332	0.007324219	0.018066406	0	0	0	0	0	0	0	0	0	0.94213867	0.057861328	0.022949219	-0.000732422	0.004394531	0.017578125	0	44330	0	0	0
1067	36354	36354	Category A	0.16796875	-0.43188477	-0.81591797	-0.18457031	0.065917969	0.44702148	0	0	1/7/2018	1	7	2018	5:10:39	18639	0.5	5	10	39	0	0.058837891	3.5304199	0.18066406	-0.42431641	-0.8215332	0.34008789	0.015869141	0	0	0	0	0	0	0	0	0	0.94238281	0.057617188	0.025878906	-0.012695313	-0.007324219	0.005615234	0	44330	0	0	0
1068	36355	36355	Category A	0.16796875	-0.41992188	-0.81591797	-0.18920898	0.069091797	0.44506836	0	0	1/7/2018	1	7	2018	5:10:39	18639	0.6	5	10	39	0	0.058837891	3.5304199	0.18115234	-0.42431641	-0.82128906	0.58813477	0.014892578	0	0	0	0	0	0	0	0	0	0.94213867	0.057861328	0.0234375	-0.013183594	0.004394531	0.005371094	0	44330	0	0	0
1069	36356	36356	Category A	0.16796875	-0.41992188	-0.83984375	-0.18457031	0.064208984	0.44604492	0	0	1/7/2018	1	7	2018	5:10:39	18639	0.7	5	10	39	0	0.058837891	3.5304199	0.18139648	-0.42407227	-0.82104492	0.71484375	0.023193359	0	0	0	0	0	0	0	0	0	0.94189453	0.058105469	0.036376953	-0.013427734	0.004150391	-0.018554688	0	44330	0	0	0
1070	36357	36357	Category A	0.17993164	-0.41992188	-0.81591797	-0.18798828	0.065917969	0.4453125	0	0	1/7/2018	1	7	2018	5:10:39	18639	0.8	5	10	39	0	0.058837891	3.5304199	0.18139648	-0.42382813	-0.82128906	0.64404297	0.006835938	0	0	0	0	0	0	0	0	0	0.94189453	0.058105469	0.010742188	-0.001464844	0.00390625	0.005371094	0	44330	0	0	0
1071	36358	36358	Category A	0.19189453	-0.40795898	-0.82788086	-0.18920898	0.064941406	0.44604492	0	0	1/7/2018	1	7	2018	5:10:39	18639	0.9	5	10	39	0	0.058837891	3.5304199	0.18115234	-0.42382813	-0.82104492	0.62841797	0.020263672	0	0	0	0	0	0	0	0	0	0.94165039	0.058349609	0.033203125	0.010498047	0.015869141	-0.006591797	0	44330	0	0	0
1072	36359	36359	Category A	0.19189453	-0.41992188	-0.81591797	-0.18798828	0.064208984	0.44702148	0	0	1/7/2018	1	7	2018	5:10:40	18640	0	5	10	40	0	0.058837891	3.5304199	0.18139648	-0.42407227	-0.82104492	0.85693359	0.012451172	0	0	0	0	0	0	0	0	0	0.94189453	0.058105469	0.020019531	0.010253906	0.004150391	0.005126953	0	44330	0	0	0
1073	36360	36360	Category A	0.17993164	-0.39599609	-0.81591797	-0.18701172	0.066894531	0.44799805	0	0	1/7/2018	1	7	2018	5:10:40	18640	0.1	5	10	40	0	0.058837891	3.5304199	0.18139648	-0.42407227	-0.82128906	0.95922852	0.028564453	0	0	0	0	0	0	0	0	0	0.94189453	0.058105469	0.034912109	-0.001464844	0.028076172	0.005371094	0	44330	0	0	0
1074	36361	36361	Category A	0.15576172	-0.39599609	-0.81591797	-0.18359375	0.063476563	0.44506836	0	0	1/7/2018	1	7	2018	5:10:40	18640	0.2	5	10	40	0	0.058837891	3.5304199	0.18164063	-0.42382813	-0.82104492	0.81787109	0.038330078	0	0	0	0	0	0	0	0	0	0.94165039	0.058349609	0.059082031	-0.025878906	0.027832031	0.005126953	0	44330	0	0	0
1075	36362	36362	Category A	0.16796875	-0.39599609	-0.81591797	-0.18676758	0.060546875	0.44580078	0	0	1/7/2018	1	7	2018	5:10:40	18640	0.3	5	10	40	0	0.058837891	3.5304199	0.18164063	-0.42382813	-0.8215332	0.7734375	0.031494141	0	0	0	0	0	0	0	0	0	0.94213867	0.057861328	0.047363281	-0.013671875	0.027832031	0.005615234	0	44330	0	0	0
1076	36363	36363	Category A	0.16796875	-0.44384766	-0.81591797	-0.18310547	0.064208984	0.44897461	0	0	1/7/2018	1	7	2018	5:10:40	18640	0.4	5	10	40	0	0.058837891	3.5304199	0.18212891	-0.42407227	-0.82128906	0.68261719	0.024658203	0	0	0	0	0	0	0	0	0	0.94213867	0.057861328	0.0390625	-0.014160156	-0.01953125	0.005371094	0	44330	0	0	0
1077	36364	36364	Category A	0.20385742	-0.43188477	-0.85180664	-0.18994141	0.064941406	0.44897461	0	0	1/7/2018	1	7	2018	5:10:40	18640	0.5	5	10	40	0	0.058837891	3.5304199	0.18212891	-0.42431641	-0.82128906	0.076416016	0.038085938	0	0	0	0	0	0	0	0	0	0.94213867	0.057861328	0.059326172	0.021484375	-0.007324219	-0.030273438	0	44330	0	0	0
1078	36365	36365	Category A	0.19189453	-0.43188477	-0.85180664	-0.18481445	0.066650391	0.44799805	0	0	1/7/2018	1	7	2018	5:10:40	18640	0.6	5	10	40	0	0.058837891	3.5304199	0.18237305	-0.42431641	-0.82128906	0.67431641	0.032714844	0	0	0	0	0	0	0	0	0	0.94213867	0.057861328	0.047119141	0.009277344	-0.007324219	-0.030273438	0	44330	0	0	0
1079	36366	36366	Category A	0.19189453	-0.44384766	-0.82788086	-0.19335938	0.061523438	0.44677734	0	0	1/7/2018	1	7	2018	5:10:40	18640	0.7	5	10	40	0	0.058837891	3.5304199	0.18261719	-0.42407227	-0.82080078	1.2565918	0.022705078	0	0	0	0	0	0	0	0	0	0.94165039	0.058349609	0.035888672	0.009033203	-0.01953125	-0.006835938	0	44330	0	0	0
1080	36367	36367	Category A	0.19189453	-0.43188477	-0.83984375	-0.18920898	0.066894531	0.44677734	0	0	1/7/2018	1	7	2018	5:10:40	18640	0.8	5	10	40	0	0.058837891	3.5304199	0.18261719	-0.42382813	-0.82080078	1.6188965	0.022460938	0	0	0	0	0	0	0	0	0	0.94165039	0.058349609	0.035888672	0.009033203	-0.0078125	-0.018798828	0	44330	0	0	0
1081	36368	36368	Category A	0.19189453	-0.41992188	-0.80395508	-0.18823242	0.064208984	0.44311523	0	0	1/7/2018	1	7	2018	5:10:40	18640	0.9	5	10	40	0	0.058837891	3.5304199	0.18286133	-0.42407227	-0.82104492	1.6594238	0.019775391	0	0	0	0	0	0	0	0	0	0.94189453	0.058105469	0.030273438	0.008789063	0.004150391	0.017089844	0	44330	0	0	0
1082	36369	36369	Category A	0.17993164	-0.45581055	-0.80395508	-0.18823242	0.063232422	0.44702148	0	0	1/7/2018	1	7	2018	5:10:41	18641	0	5	10	41	0	0.058837891	3.5304199	0.18286133	-0.42407227	-0.8215332	1.6940918	0.036132813	0	0	0	0	0	0	0	0	0	0.94262695	0.057373047	0.052246094	-0.002929688	-0.031494141	0.017578125	0	44330	0	0	0
1083	36370	36370	Category A	0.17993164	-0.44384766	-0.82788086	-0.19067383	0.059814453	0.44677734	0	0	1/7/2018	1	7	2018	5:10:41	18641	0.1	5	10	41	0	0.058837891	3.5304199	0.18261719	-0.42431641	-0.8215332	1.7919922	0.020507813	0	0	0	0	0	0	0	0	0	0.94262695	0.057373047	0.028320313	-0.002685547	-0.019287109	-0.006103516	0	44330	0	0	0
1084	36371	36371	Category A	0.17993164	-0.43188477	-0.83984375	-0.18920898	0.063964844	0.44702148	0	0	1/7/2018	1	7	2018	5:10:41	18641	0.2	5	10	41	0	0.058837891	3.5304199	0.18237305	-0.42382813	-0.8215332	1.567627	0.020019531	0	0	0	0	0	0	0	0	0	0.94238281	0.057617188	0.028808594	-0.002441406	-0.0078125	-0.018066406	0	44330	0	0	0
1085	36372	36372	Category A	0.19189453	-0.43188477	-0.81591797	-0.18823242	0.060546875	0.44580078	0	0	1/7/2018	1	7	2018	5:10:41	18641	0.3	5	10	41	0	0.058837891	3.5304199	0.18212891	-0.42358398	-0.82128906	1.2177734	0.013671875	0	0	0	0	0	0	0	0	0	0.94213867	0.057861328	0.022949219	0.009521484	-0.008056641	0.005371094	0	44330	0	0	0
1086	36373	36373	Category A	0.17993164	-0.41992188	-0.83984375	-0.19067383	0.067382813	0.44799805	0	0	1/7/2018	1	7	2018	5:10:41	18641	0.4	5	10	41	0	0.058837891	3.5304199	0.18212891	-0.42358398	-0.82128906	1.0437012	0.018798828	0	0	0	0	0	0	0	0	0	0.94213867	0.057861328	0.024658203	-0.002197266	0.003662109	-0.018310547	0	44330	0	0	0
1087	36374	36374	Category A	0.19189453	-0.40795898	-0.80395508	-0.18994141	0.064208984	0.44384766	0	0	1/7/2018	1	7	2018	5:10:41	18641	0.5	5	10	41	0	0.058837891	3.5304199	0.18261719	-0.42358398	-0.8215332	0.67382813	0.025390625	0	0	0	0	0	0	0	0	0	0.94213867	0.057861328	0.042724609	0.009277344	0.015625	0.017578125	0	44330	0	0	0
1088	36375	36375	Category A	0.19189453	-0.41992188	-0.81591797	-0.19335938	0.063476563	0.44775391	0	0	1/7/2018	1	7	2018	5:10:41	18641	0.6	5	10	41	0	0.058837891	3.5304199	0.18286133	-0.42382813	-0.8215332	0.03125	0.011230469	0	0	0	0	0	0	0	0	0	0.94238281	0.057617188	0.018554688	0.008789063	0.00390625	0.005615234	0	44330	0	0	0
1089	36376	36376	Category A	0.17993164	-0.44384766	-0.85180664	-0.19067383	0.0625	0.44873047	0	0	1/7/2018	1	7	2018	5:10:41	18641	0.7	5	10	41	0	0.058837891	3.5304199	0.18286133	-0.42358398	-0.8215332	0.82983398	0.036132813	0	0	0	0	0	0	0	0	0	0.94238281	0.057617188	0.053222656	-0.002929688	-0.020019531	-0.030029297	0	44330	0	0	0
1090	36377	36377	Category A	0.17993164	-0.41992188	-0.82788086	-0.19335938	0.063476563	0.44775391	0	0	1/7/2018	1	7	2018	5:10:41	18641	0.8	5	10	41	0	0.058837891	3.5304199	0.18261719	-0.42358398	-0.82202148	1.2233887	0.007324219	0	0	0	0	0	0	0	0	0	0.94262695	0.057373047	0.012207031	-0.002685547	0.003662109	-0.005615234	0	44330	0	0	0
1091	36378	36378	Category A	0.19189453	-0.43188477	-0.82788086	-0.18920898	0.063964844	0.44702148	0	0	1/7/2018	1	7	2018	5:10:41	18641	0.9	5	10	41	0	0.058837891	3.5304199	0.18310547	-0.42333984	-0.82128906	1.0556641	0.013427734	0	0	0	0	0	0	0	0	0	0.94213867	0.057861328	0.0234375	0.008544922	-0.008300781	-0.006347656	0	44330	0	0	0
1092	36379	36379	Category A	0.17993164	-0.43188477	-0.81591797	-0.19165039	0.065185547	0.44873047	0	0	1/7/2018	1	7	2018	5:10:42	18642	0	5	10	42	0	0.058837891	3.5304199	0.18383789	-0.4230957	-0.8215332	0.88061523	0.010986328	0	0	0	0	0	0	0	0	0	0.94213867	0.057861328	0.018310547	-0.00390625	-0.008544922	0.005615234	0	44330	0	0	0
1093	36380	36380	Category A	0.19189453	-0.43188477	-0.80395508	-0.18920898	0.061523438	0.44506836	0	0	1/7/2018	1	7	2018	5:10:42	18642	0.1	5	10	42	0	0.058837891	3.5304199	0.18408203	-0.4230957	-0.82128906	0.52612305	0.020996094	0	0	0	0	0	0	0	0	0	0.94213867	0.057861328	0.033935547	0.007568359	-0.008544922	0.017333984	0	44330	0	0	0
1094	36381	36381	Category A	0.17993164	-0.40795898	-0.80395508	-0.19067383	0.060791016	0.44775391	0	0	1/7/2018	1	7	2018	5:10:42	18642	0.2	5	10	42	0	0.058837891	3.5304199	0.18408203	-0.42285156	-0.82128906	0.17773438	0.023193359	0	0	0	0	0	0	0	0	0	0.94189453	0.058105469	0.036621094	-0.004150391	0.014892578	0.017333984	0	44330	0	0	0
1095	36382	36382	Category A	0.19189453	-0.43188477	-0.77978516	-0.18896484	0.063232422	0.44799805	0	0	1/7/2018	1	7	2018	5:10:42	18642	0.3	5	10	42	0	0.058837891	3.5304199	0.18408203	-0.42285156	-0.82080078	0.73339844	0.042480469	0	0	0	0	0	0	0	0	0	0.94165039	0.058349609	0.057373047	0.007568359	-0.008789063	0.041015625	0	44330	0	0	0
1096	36383	36383	Category A	0.19189453	-0.40795898	-0.80395508	-0.18920898	0.067382813	0.44311523	0	0	1/7/2018	1	7	2018	5:10:42	18642	0.4	5	10	42	0	0.058837891	3.5304199	0.18408203	-0.42333984	-0.81958008	1.1320801	0.023193359	0	0	0	0	0	0	0	0	0	0.94067383	0.059326172	0.038818359	0.007568359	0.015380859	0.015625	0	44330	0	0	0
1097	36384	36384	Category A	0.19189453	-0.44384766	-0.80395508	-0.18920898	0.066894531	0.44897461	0	0	1/7/2018	1	7	2018	5:10:42	18642	0.5	5	10	42	0	0.059326172	3.5545898	0.18408203	-0.42333984	-0.82006836	1.0661621	0.027099609	0	0	0	0	0	0	0	0	0	0.94091797	0.059082031	0.044189453	0.007568359	-0.020263672	0.016113281	0	44330	0	0	0
1098	36385	36385	Category A	0.19189453	-0.43188477	-0.81591797	-0.1875	0.070800781	0.44311523	0	0	1/7/2018	1	7	2018	5:10:42	18642	0.6	5	10	42	0	0.059326172	3.5545898	0.18408203	-0.42333984	-0.82006836	0.6809082	0.011962891	0	0	0	0	0	0	0	0	0	0.94116211	0.058837891	0.020019531	0.007568359	-0.008300781	0.004150391	0	44330	0	0	0
1099	36386	36386	Category A	0.16796875	-0.41992188	-0.82788086	-0.18920898	0.063964844	0.4440918	0	0	1/7/2018	1	7	2018	5:10:42	18642	0.7	5	10	42	0	0.059326172	3.5545898	0.18432617	-0.42333984	-0.81982422	0.42895508	0.018554688	0	0	0	0	0	0	0	0	0	0.94091797	0.059082031	0.027832031	-0.016357422	0.003417969	-0.0078125	0	44330	0	0	0
1100	36387	36387	Category A	0.17993164	-0.40795898	-0.82788086	-0.18969727	0.063232422	0.44604492	0	0	1/7/2018	1	7	2018	5:10:42	18642	0.8	5	10	42	0	0.059326172	3.5545898	0.18432617	-0.42333984	-0.81958008	0.14941406	0.017822266	0	0	0	0	0	0	0	0	0	0.94091797	0.059082031	0.028076172	-0.004394531	0.015380859	-0.008056641	0	44330	0	0	0
1101	36388	36388	Category A	0.19189453	-0.41992188	-0.81591797	-0.19067383	0.064453125	0.44873047	0	0	1/7/2018	1	7	2018	5:10:42	18642	0.9	5	10	42	0	0.059326172	3.5545898	0.18432617	-0.42333984	-0.81933594	0.27001953	0.008789063	0	0	0	0	0	0	0	0	0	0.94042969	0.059570313	0.014160156	0.007324219	0.003417969	0.003417969	0	44330	0	0	0
1102	36389	36389	Category A	0.19189453	-0.40795898	-0.80395508	-0.19165039	0.064208984	0.44287109	0	0	1/7/2018	1	7	2018	5:10:43	18643	0	5	10	43	0	0.059326172	3.5545898	0.18457031	-0.42333984	-0.81933594	0.59375	0.022705078	0	0	0	0	0	0	0	0	0	0.94042969	0.059570313	0.037841797	0.007080078	0.015380859	0.015380859	0	44330	0	0	0
1103	36390	36390	Category A	0.17993164	-0.43188477	-0.81591797	-0.18701172	0.066894531	0.44604492	0	0	1/7/2018	1	7	2018	5:10:43	18643	0.1	5	10	43	0	0.059326172	3.5545898	0.18481445	-0.42333984	-0.8190918	0.74487305	0.010253906	0	0	0	0	0	0	0	0	0	0.94042969	0.059570313	0.016601563	-0.004882813	-0.008300781	0.003173828	0	44330	0	0	0
1104	36391	36391	Category A	0.17993164	-0.41992188	-0.82788086	-0.18725586	0.065917969	0.44702148	0	0	1/7/2018	1	7	2018	5:10:43	18643	0.2	5	10	43	0	0.059326172	3.5545898	0.18432617	-0.42333984	-0.81933594	0.86938477	0.010253906	0	0	0	0	0	0	0	0	0	0.94042969	0.059570313	0.016357422	-0.004394531	0.003417969	-0.008300781	0	44330	0	0	0
1105	36392	36392	Category A	0.19189453	-0.40795898	-0.81591797	-0.1875	0.065673828	0.44628906	0	0	1/7/2018	1	7	2018	5:10:43	18643	0.3	5	10	43	0	0.059326172	3.5545898	0.18432617	-0.42333984	-0.81884766	0.98168945	0.017333984	0	0	0	0	0	0	0	0	0	0.94018555	0.059814453	0.025878906	0.007324219	0.015380859	0.002929688	0	44330	0	0	0
1106	36393	36393	Category A	0.16796875	-0.44384766	-0.82788086	-0.18798828	0.063476563	0.45092773	0	0	1/7/2018	1	7	2018	5:10:43	18643	0.4	5	10	43	0	0.059326172	3.5545898	0.18457031	-0.42285156	-0.81860352	0.90527344	0.028076172	0	0	0	0	0	0	0	0	0	0.93969727	0.060302734	0.046630859	-0.016601563	-0.020751953	-0.009033203	0	44330	0	0	0
1107	36394	36394	Category A	0.20385742	-0.40795898	-0.81591797	-0.18554688	0.066650391	0.44702148	0	0	1/7/2018	1	7	2018	5:10:43	18643	0.5	5	10	43	0	0.059326172	3.5545898	0.18481445	-0.42285156	-0.81860352	0.37255859	0.024169922	0	0	0	0	0	0	0	0	0	0.93969727	0.060302734	0.036621094	0.018798828	0.014892578	0.002685547	0	44330	0	0	0
1108	36395	36395	Category A	0.20385742	-0.41992188	-0.80395508	-0.18969727	0.066162109	0.45117188	0	0	1/7/2018	1	7	2018	5:10:43	18643	0.6	5	10	43	0	0.059326172	3.5545898	0.18481445	-0.42236328	-0.81884766	0.27856445	0.024169922	0	0	0	0	0	0	0	0	0	0.93969727	0.060302734	0.036376953	0.018798828	0.002441406	0.014892578	0	44330	0	0	0
1109	36396	36396	Category A	0.19189453	-0.40795898	-0.81591797	-0.18725586	0.063232422	0.44702148	0	0	1/7/2018	1	7	2018	5:10:43	18643	0.7	5	10	43	0	0.059326172	3.5545898	0.18457031	-0.42236328	-0.81884766	0.81518555	0.016357422	0	0	0	0	0	0	0	0	0	0.93969727	0.060302734	0.024658203	0.007080078	0.014404297	0.002929688	0	44330	0	0	0
1110	36397	36397	Category A	0.17993164	-0.41992188	-0.80395508	-0.18969727	0.065917969	0.44873047	0	0	1/7/2018	1	7	2018	5:10:43	18643	0.8	5	10	43	0	0.059326172	3.5545898	0.18432617	-0.42211914	-0.81884766	1.1599121	0.015625	0	0	0	0	0	0	0	0	0	0.93945313	0.060546875	0.021728516	-0.004394531	0.002197266	0.014892578	0	44330	0	0	0
1111	36398	36398	Category A	0.17993164	-0.44384766	-0.81591797	-0.18823242	0.068603516	0.44775391	0	0	1/7/2018	1	7	2018	5:10:43	18643	0.9	5	10	43	0	0.059326172	3.5545898	0.18432617	-0.42260742	-0.81884766	1.3078613	0.021728516	0	0	0	0	0	0	0	0	0	0.93994141	0.060058594	0.028808594	-0.004394531	-0.020996094	0.002929688	0	44330	0	0	0
1112	36399	36399	Category A	0.19189453	-0.40795898	-0.82788086	-0.18554688	0.064941406	0.44799805	0	0	1/7/2018	1	7	2018	5:10:44	18644	0	5	10	44	0	0.059326172	3.5545898	0.18432617	-0.42236328	-0.8190918	1.2158203	0.018310547	0	0	0	0	0	0	0	0	0	0.93994141	0.060058594	0.030517578	0.007324219	0.014404297	-0.008544922	0	44330	0	0	0
1113	36400	36400	Category A	0.19189453	-0.39599609	-0.81591797	-0.18798828	0.062744141	0.44873047	0	0	1/7/2018	1	7	2018	5:10:44	18644	0.1	5	10	44	0	0.059326172	3.5545898	0.18383789	-0.42211914	-0.8190918	1.09375	0.02734375	0	0	0	0	0	0	0	0	0	0.93969727	0.060302734	0.037353516	0.0078125	0.026123047	0.003173828	0	44330	0	0	0
1114	36401	36401	Category A	0.17993164	-0.43188477	-0.83984375	-0.18920898	0.060791016	0.44873047	0	0	1/7/2018	1	7	2018	5:10:44	18644	0.2	5	10	44	0	0.059326172	3.5545898	0.18359375	-0.42236328	-0.81933594	1.2263184	0.022705078	0	0	0	0	0	0	0	0	0	0.93994141	0.060058594	0.033691406	-0.003662109	-0.009277344	-0.020263672	0	44330	0	0	0
1115	36402	36402	Category A	0.20385742	-0.44384766	-0.81591797	-0.18652344	0.059814453	0.44873047	0	0	1/7/2018	1	7	2018	5:10:44	18644	0.3	5	10	44	0	0.059326172	3.5545898	0.18408203	-0.42285156	-0.81933594	1.3552246	0.028808594	0	0	0	0	0	0	0	0	0	0.94018555	0.059814453	0.043945313	0.01953125	-0.020751953	0.003417969	0	44330	0	0	0
1116	36403	36403	Category A	0.20385742	-0.44384766	-0.82788086	-0.19067383	0.064941406	0.44873047	0	0	1/7/2018	1	7	2018	5:10:44	18644	0.4	5	10	44	0	0.059326172	3.5545898	0.18408203	-0.4230957	-0.81933594	1.0612793	0.029541016	0	0	0	0	0	0	0	0	0	0.94018555	0.059814453	0.048583984	0.01953125	-0.020507813	-0.008300781	0	44330	0	0	0
1117	36404	36404	Category A	0.19189453	-0.41992188	-0.80395508	-0.18701172	0.064941406	0.44702148	0	0	1/7/2018	1	7	2018	5:10:44	18644	0.5	5	10	44	0	0.059326172	3.5545898	0.18408203	-0.42285156	-0.8190918	0.75244141	0.017333984	0	0	0	0	0	0	0	0	0	0.93994141	0.060058594	0.025878906	0.007568359	0.002929688	0.015136719	0	44330	0	0	0
1118	36405	36405	Category A	0.16796875	-0.40795898	-0.80395508	-0.18847656	0.0625	0.44799805	0	0	1/7/2018	1	7	2018	5:10:44	18644	0.6	5	10	44	0	0.059326172	3.5545898	0.18359375	-0.42236328	-0.81860352	0.66308594	0.025878906	0	0	0	0	0	0	0	0	0	0.93920898	0.060791016	0.044921875	-0.015625	0.014404297	0.014648438	0	44330	0	0	0
1119	36406	36406	Category A	0.17993164	-0.41992188	-0.81591797	-0.1862793	0.067626953	0.44702148	0	0	1/7/2018	1	7	2018	5:10:44	18644	0.7	5	10	44	0	0.059326172	3.5545898	0.18334961	-0.42236328	-0.81811523	0.041015625	0.004882813	0	0	0	0	0	0	0	0	0	0.93896484	0.061035156	0.008300781	-0.003417969	0.002441406	0.002197266	0	44330	0	0	0
1120	36407	36407	Category A	0.19189453	-0.41992188	-0.83984375	-0.18725586	0.063232422	0.44799805	0	0	1/7/2018	1	7	2018	5:10:44	18644	0.8	5	10	44	0	0.059326172	3.5545898	0.18334961	-0.42211914	-0.81811523	0.86645508	0.023193359	0	0	0	0	0	0	0	0	0	0.9387207	0.061279297	0.032226563	0.008300781	0.002197266	-0.021484375	0	44330	0	0	0
1121	36408	36408	Category A	0.17993164	-0.41992188	-0.85180664	-0.18457031	0.062255859	0.44702148	0	0	1/7/2018	1	7	2018	5:10:44	18644	0.9	5	10	44	0	0.059326172	3.5545898	0.18359375	-0.42211914	-0.81787109	1.4165039	0.033935547	0	0	0	0	0	0	0	0	0	0.9387207	0.061279297	0.039794922	-0.003662109	0.002197266	-0.033691406	0	44330	0	0	0
1122	36409	36409	Category A	0.17993164	-0.41992188	-0.82788086	-0.18798828	0.060791016	0.44995117	0	0	1/7/2018	1	7	2018	5:10:45	18645	0	5	10	45	0	0.059326172	3.5545898	0.18334961	-0.42211914	-0.81811523	1.3901367	0.010498047	0	0	0	0	0	0	0	0	0	0.9387207	0.061279297	0.015625	-0.003417969	0.002197266	-0.009521484	0	44330	0	0	0
1123	36410	36410	Category A	0.17993164	-0.39599609	-0.81591797	-0.18701172	0.064941406	0.44580078	0	0	1/7/2018	1	7	2018	5:10:45	18645	0.1	5	10	45	0	0.059326172	3.5545898	0.18359375	-0.42163086	-0.81860352	1.3537598	0.026123047	0	0	0	0	0	0	0	0	0	0.93896484	0.061035156	0.032226563	-0.003662109	0.025634766	0.002685547	0	44330	0	0	0
1124	36411	36411	Category A	0.16796875	-0.40795898	-0.82788086	-0.18481445	0.0703125	0.44628906	0	0	1/7/2018	1	7	2018	5:10:45	18645	0.2	5	10	45	0	0.059326172	3.5545898	0.18334961	-0.42138672	-0.81835938	1.7382813	0.022460938	0	0	0	0	0	0	0	0	0	0.9387207	0.061279297	0.038330078	-0.015380859	0.013427734	-0.009277344	0	44330	0	0	0
1125	36412	36412	Category A	0.17993164	-0.44384766	-0.81591797	-0.18652344	0.066894531	0.44506836	0	0	1/7/2018	1	7	2018	5:10:45	18645	0.3	5	10	45	0	0.059326172	3.5545898	0.18359375	-0.42138672	-0.81811523	1.7570801	0.022460938	0	0	0	0	0	0	0	0	0	0.93847656	0.061523438	0.028076172	-0.003662109	-0.022216797	0.002197266	0	44330	0	0	0
1126	36413	36413	Category A	0.17993164	-0.44384766	-0.83984375	-0.18725586	0.061523438	0.44799805	0	0	1/7/2018	1	7	2018	5:10:45	18645	0.4	5	10	45	0	0.059326172	3.5545898	0.18334961	-0.42163086	-0.81811523	1.6723633	0.031005859	0	0	0	0	0	0	0	0	0	0.93847656	0.061523438	0.047119141	-0.003417969	-0.021972656	-0.021484375	0	44330	0	0	0
1127	36414	36414	Category A	0.19189453	-0.41992188	-0.80395508	-0.18945313	0.0625	0.44995117	0	0	1/7/2018	1	7	2018	5:10:45	18645	0.5	5	10	45	0	0.059326172	3.5545898	0.18359375	-0.42163086	-0.81835938	1.8745117	0.016601563	0	0	0	0	0	0	0	0	0	0.9387207	0.061279297	0.024658203	0.008056641	0.001708984	0.014404297	0	44330	0	0	0
1128	36415	36415	Category A	0.17993164	-0.39599609	-0.83984375	-0.18286133	0.0703125	0.44799805	0	0	1/7/2018	1	7	2018	5:10:45	18645	0.6	5	10	45	0	0.059326172	3.5545898	0.18310547	-0.42211914	-0.81835938	1.4553223	0.033935547	0	0	0	0	0	0	0	0	0	0.9387207	0.061279297	0.05078125	-0.003173828	0.026123047	-0.021240234	0	44330	0	0	0
1129	36416	36416	Category A	0.17993164	-0.41992188	-0.85180664	-0.18969727	0.061767578	0.44677734	0	0	1/7/2018	1	7	2018	5:10:45	18645	0.7	5	10	45	0	0.059326172	3.5545898	0.18261719	-0.42211914	-0.81860352	0.45629883	0.033203125	0	0	0	0	0	0	0	0	0	0.93896484	0.061035156	0.038330078	-0.002685547	0.002197266	-0.033203125	0	44330	0	0	0
1130	36417	36417	Category A	0.20385742	-0.43188477	-0.79199219	-0.18701172	0.064941406	0.44702148	0	0	1/7/2018	1	7	2018	5:10:45	18645	0.8	5	10	45	0	0.059326172	3.5545898	0.18237305	-0.421875	-0.81811523	0.44287109	0.03515625	0	0	0	0	0	0	0	0	0	0.93847656	0.061523438	0.057373047	0.021240234	-0.009765625	0.026123047	0	44330	0	0	0
1131	36418	36418	Category A	0.20385742	-0.40795898	-0.81591797	-0.19189453	0.065917969	0.44702148	0	0	1/7/2018	1	7	2018	5:10:45	18645	0.9	5	10	45	0	0.059326172	3.5545898	0.18237305	-0.421875	-0.81811523	1.1696777	0.025390625	0	0	0	0	0	0	0	0	0	0.93847656	0.061523438	0.037353516	0.021240234	0.013916016	0.002197266	0	44330	0	0	0
1132	36419	36419	Category A	0.17993164	-0.44384766	-0.80395508	-0.18359375	0.064941406	0.4453125	0	0	1/7/2018	1	7	2018	5:10:46	18646	0	5	10	46	0	0.059326172	3.5545898	0.18237305	-0.42163086	-0.81787109	1.895752	0.026123047	0	0	0	0	0	0	0	0	0	0.93823242	0.061767578	0.038818359	-0.002441406	-0.021972656	0.013916016	0	44330	0	0	0
1133	36420	36420	Category A	0.19189453	-0.41992188	-0.80395508	-0.18896484	0.061523438	0.44677734	0	0	1/7/2018	1	7	2018	5:10:46	18646	0.1	5	10	46	0	0.059326172	3.5545898	0.18237305	-0.42138672	-0.81811523	2.5683594	0.017089844	0	0	0	0	0	0	0	0	0	0.93798828	0.062011719	0.024902344	0.009277344	0.001464844	0.014160156	0	44330	0	0	0
1134	36421	36421	Category A	0.17993164	-0.43188477	-0.80395508	-0.18725586	0.064941406	0.44506836	0	0	1/7/2018	1	7	2018	5:10:46	18646	0.2	5	10	46	0	0.059326172	3.5545898	0.18237305	-0.42138672	-0.81811523	2.4819336	0.017822266	0	0	0	0	0	0	0	0	0	0.93823242	0.061767578	0.027099609	-0.002441406	-0.010253906	0.014160156	0	44330	0	0	0
1135	36422	36422	Category A	0.17993164	-0.43188477	-0.77978516	-0.18896484	0.062255859	0.44506836	0	0	1/7/2018	1	7	2018	5:10:46	18646	0.3	5	10	46	0	0.059082031	3.5545898	0.18237305	-0.42163086	-0.81835938	1.7636719	0.039794922	0	0	0	0	0	0	0	0	0	0.93847656	0.061523438	0.051269531	-0.002441406	-0.010009766	0.038574219	0	44330	0	0	0
1136	36423	36423	Category A	0.19189453	-0.41992188	-0.83984375	-0.18994141	0.066894531	0.44897461	0	0	1/7/2018	1	7	2018	5:10:46	18646	0.4	5	10	46	0	0.059082031	3.5545898	0.18212891	-0.42163086	-0.81933594	1.5756836	0.022705078	0	0	0	0	0	0	0	0	0	0.93920898	0.060791016	0.031982422	0.009521484	0.001708984	-0.020263672	0	44330	0	0	0
1137	36424	36424	Category A	0.19189453	-0.43188477	-0.83984375	-0.18457031	0.064208984	0.44604492	0	0	1/7/2018	1	7	2018	5:10:46	18646	0.5	5	10	46	0	0.059082031	3.5545898	0.18212891	-0.42211914	-0.81933594	1.8605957	0.024414063	0	0	0	0	0	0	0	0	0	0.93969727	0.060302734	0.039550781	0.009521484	-0.009521484	-0.020263672	0	44330	0	0	0
1138	36425	36425	Category A	0.20385742	-0.40795898	-0.82788086	-0.18359375	0.066650391	0.44604492	0	0	1/7/2018	1	7	2018	5:10:46	18646	0.6	5	10	46	0	0.059082031	3.5545898	0.18212891	-0.42211914	-0.81958008	1.4846191	0.026855469	0	0	0	0	0	0	0	0	0	0.93969727	0.060302734	0.043945313	0.021484375	0.014160156	-0.008056641	0	44330	0	0	0
1139	36426	36426	Category A	0.19189453	-0.41992188	-0.80395508	-0.18823242	0.060546875	0.44580078	0	0	1/7/2018	1	7	2018	5:10:46	18646	0.7	5	10	46	0	0.059082031	3.5545898	0.18212891	-0.421875	-0.81958008	0.87402344	0.018554688	0	0	0	0	0	0	0	0	0	0.93969727	0.060302734	0.02734375	0.009521484	0.001953125	0.015625	0	44330	0	0	0
1140	36427	36427	Category A	0.17993164	-0.43188477	-0.79199219	-0.18188477	0.067138672	0.44726563	0	0	1/7/2018	1	7	2018	5:10:46	18646	0.8	5	10	46	0	0.059082031	3.5545898	0.18212891	-0.42211914	-0.8190918	0.83349609	0.028808594	0	0	0	0	0	0	0	0	0	0.93945313	0.060546875	0.038818359	-0.002197266	-0.009521484	0.027099609	0	44330	0	0	0
1141	36428	36428	Category A	0.19189453	-0.41992188	-0.82788086	-0.18383789	0.064941406	0.44799805	0	0	1/7/2018	1	7	2018	5:10:46	18646	0.9	5	10	46	0	0.059082031	3.5545898	0.18212891	-0.42260742	-0.81884766	0.60571289	0.013427734	0	0	0	0	0	0	0	0	0	0.93920898	0.060791016	0.021240234	0.009521484	0.002685547	-0.008789063	0	44330	0	0	0
1142	36429	36429	Category A	0.19189453	-0.43188477	-0.80395508	-0.18823242	0.064697266	0.44702148	0	0	1/7/2018	1	7	2018	5:10:47	18647	0	5	10	47	0	0.059082031	3.5545898	0.18188477	-0.42260742	-0.8190918	0.14892578	0.020263672	0	0	0	0	0	0	0	0	0	0.93945313	0.060546875	0.034179688	0.009765625	-0.009033203	0.015136719	0	44330	0	0	0
1143	36430	36430	Category A	0.14379883	-0.43188477	-0.81591797	-0.18310547	0.064697266	0.44702148	0	0	1/7/2018	1	7	2018	5:10:47	18647	0.1	5	10	47	0	0.059082031	3.5545898	0.18164063	-0.42285156	-0.81933594	0.97607422	0.0390625	0	0	0	0	0	0	0	0	0	0.93994141	0.060058594	0.050292969	-0.037841797	-0.008789063	0.003417969	0	44330	0	0	0
1144	36431	36431	Category A	0.16796875	-0.41992188	-0.80395508	-0.1875	0.060791016	0.44604492	0	0	1/7/2018	1	7	2018	5:10:47	18647	0.2	5	10	47	0	0.059082031	3.5545898	0.18164063	-0.42285156	-0.81933594	1.0053711	0.020751953	0	0	0	0	0	0	0	0	0	0.93994141	0.060058594	0.032226563	-0.013671875	0.002929688	0.015380859	0	44330	0	0	0
1145	36432	36432	Category A	0.19189453	-0.41992188	-0.80395508	-0.18359375	0.0703125	0.44799805	0	0	1/7/2018	1	7	2018	5:10:47	18647	0.3	5	10	47	0	0.059082031	3.5545898	0.18139648	-0.4230957	-0.8190918	0.97265625	0.018554688	0	0	0	0	0	0	0	0	0	0.93969727	0.060302734	0.028808594	0.010253906	0.003173828	0.015136719	0	44330	0	0	0
1146	36433	36433	Category A	0.19189453	-0.40795898	-0.79199219	-0.18994141	0.064941406	0.44287109	0	0	1/7/2018	1	7	2018	5:10:47	18647	0.4	5	10	47	0	0.059082031	3.5545898	0.18139648	-0.42333984	-0.81884766	1.6931152	0.032714844	0	0	0	0	0	0	0	0	0	0.93969727	0.060302734	0.052734375	0.010253906	0.015380859	0.026855469	0	44330	0	0	0
1147	36434	36434	Category A	0.16796875	-0.39599609	-0.83984375	-0.18457031	0.062255859	0.44775391	0	0	1/7/2018	1	7	2018	5:10:47	18647	0.5	5	10	47	0	0.059082031	3.5545898	0.18164063	-0.42285156	-0.8190918	2.3012695	0.036621094	0	0	0	0	0	0	0	0	0	0.93969727	0.060302734	0.061523438	-0.013671875	0.026855469	-0.020507813	0	44330	0	0	0
1148	36435	36435	Category A	0.15576172	-0.41992188	-0.81591797	-0.19165039	0.065917969	0.44873047	0	0	1/7/2018	1	7	2018	5:10:47	18647	0.6	5	10	47	0	0.059082031	3.5545898	0.18139648	-0.42333984	-0.81958008	2.4680176	0.026123047	0	0	0	0	0	0	0	0	0	0.94018555	0.059814453	0.032958984	-0.025634766	0.003417969	0.003662109	0	44330	0	0	0
1149	36436	36436	Category A	0.15576172	-0.40795898	-0.83984375	-0.18554688	0.065673828	0.44506836	0	0	1/7/2018	1	7	2018	5:10:47	18647	0.7	5	10	47	0	0.059082031	3.5545898	0.18115234	-0.42333984	-0.81982422	2.7419434	0.035644531	0	0	0	0	0	0	0	0	0	0.94042969	0.059570313	0.060546875	-0.025390625	0.015380859	-0.019775391	0	44330	0	0	0
1150	36437	36437	Category A	0.17993164	-0.44384766	-0.82788086	-0.18725586	0.061523438	0.44580078	0	0	1/7/2018	1	7	2018	5:10:47	18647	0.8	5	10	47	0	0.059082031	3.5545898	0.1809082	-0.42358398	-0.81958008	3.7336426	0.021728516	0	0	0	0	0	0	0	0	0	0.94018555	0.059814453	0.029296875	-0.000976563	-0.020019531	-0.008056641	0	44330	0	0	0
1151	36438	36438	Category A	0.17993164	-0.39599609	-0.83984375	-0.1809082	0.064453125	0.44799805	0	0	1/7/2018	1	7	2018	5:10:47	18647	0.9	5	10	47	0	0.059082031	3.5545898	0.18115234	-0.42358398	-0.81982422	3.9829102	0.034179688	0	0	0	0	0	0	0	0	0	0.94042969	0.059570313	0.048828125	-0.001220703	0.027587891	-0.019775391	0	44330	0	0	0
1152	36439	36439	Category A	0.15576172	-0.39599609	-0.81591797	-0.18823242	0.068603516	0.4453125	0	0	1/7/2018	1	7	2018	5:10:48	18648	0	5	10	48	0	0.059082031	3.5545898	0.1809082	-0.42358398	-0.82006836	3.1289063	0.037597656	0	0	0	0	0	0	0	0	0	0.94067383	0.059326172	0.057128906	-0.025146484	0.027587891	0.004150391	0	44330	0	0	0
1153	36440	36440	Category A	0.16796875	-0.41992188	-0.82788086	-0.18896484	0.066162109	0.44506836	0	0	1/7/2018	1	7	2018	5:10:48	18648	0.1	5	10	48	0	0.059082031	3.5545898	0.18041992	-0.42358398	-0.82006836	2.3356934	0.015136719	0	0	0	0	0	0	0	0	0	0.94067383	0.059326172	0.024169922	-0.012451172	0.003662109	-0.007568359	0	44330	0	0	0
1154	36441	36441	Category A	0.17993164	-0.43188477	-0.81591797	-0.1809082	0.066894531	0.45019531	0	0	1/7/2018	1	7	2018	5:10:48	18648	0.2	5	10	48	0	0.059082031	3.5545898	0.18041992	-0.42382813	-0.82006836	2.1540527	0.009033203	0	0	0	0	0	0	0	0	0	0.94067383	0.059326172	0.012695313	-0.000488281	-0.0078125	0.004150391	0	44330	0	0	0
1155	36442	36442	Category A	0.17993164	-0.41992188	-0.81591797	-0.18457031	0.068359375	0.44604492	0	0	1/7/2018	1	7	2018	5:10:48	18648	0.3	5	10	48	0	0.059082031	3.5545898	0.18041992	-0.42382813	-0.8203125	1.8503418	0.005859375	0	0	0	0	0	0	0	0	0	0.94091797	0.059082031	0.009033203	-0.000488281	0.00390625	0.004394531	0	44330	0	0	0
1156	36443	36443	Category A	0.15576172	-0.41992188	-0.80395508	-0.18798828	0.065917969	0.4453125	0	0	1/7/2018	1	7	2018	5:10:48	18648	0.4	5	10	48	0	0.059082031	3.5545898	0.18017578	-0.42382813	-0.82006836	0.64697266	0.029541016	0	0	0	0	0	0	0	0	0	0.94067383	0.059326172	0.044677734	-0.024414063	0.00390625	0.016113281	0	44330	0	0	0
1157	36444	36444	Category A	0.17993164	-0.39599609	-0.80395508	-0.18310547	0.064697266	0.44702148	0	0	1/7/2018	1	7	2018	5:10:48	18648	0.5	5	10	48	0	0.059082031	3.5545898	0.17993164	-0.42382813	-0.82006836	0.4440918	0.032226563	0	0	0	0	0	0	0	0	0	0.94042969	0.059570313	0.044189453	0	0.027832031	0.016113281	0	44330	0	0	0
1158	36445	36445	Category A	0.16796875	-0.43188477	-0.82788086	-0.18798828	0.064208984	0.44580078	0	0	1/7/2018	1	7	2018	5:10:48	18648	0.6	5	10	48	0	0.059082031	3.5545898	0.17993164	-0.42407227	-0.8203125	0.93920898	0.016113281	0	0	0	0	0	0	0	0	0	0.94091797	0.059082031	0.027099609	-0.011962891	-0.007568359	-0.007324219	0	44330	0	0	0
1159	36446	36446	Category A	0.19189453	-0.41992188	-0.81591797	-0.18969727	0.065917969	0.44287109	0	0	1/7/2018	1	7	2018	5:10:48	18648	0.7	5	10	48	0	0.059082031	3.5545898	0.18017578	-0.42431641	-0.82055664	1.4367676	0.013427734	0	0	0	0	0	0	0	0	0	0.94140625	0.05859375	0.020996094	0.011474609	0.004394531	0.004638672	0	44330	0	0	0
1160	36447	36447	Category A	0.20385742	-0.44384766	-0.82788086	-0.18286133	0.063476563	0.44628906	0	0	1/7/2018	1	7	2018	5:10:48	18648	0.8	5	10	48	0	0.059082031	3.5545898	0.18017578	-0.42480469	-0.8203125	2.4902344	0.031005859	0	0	0	0	0	0	0	0	0	0.94116211	0.058837891	0.050048828	0.0234375	-0.018798828	-0.007324219	0	44330	0	0	0
1161	36448	36448	Category A	0.17993164	-0.41992188	-0.81591797	-0.18994141	0.064208984	0.44506836	0	0	1/7/2018	1	7	2018	5:10:48	18648	0.9	5	10	48	0	0.059082031	3.5545898	0.17993164	-0.42504883	-0.81958008	2.9824219	0.006347656	0	0	0	0	0	0	0	0	0	0.94067383	0.059326172	0.009033203	0	0.005126953	0.003662109	0	44330	0	0	0
1162	36449	36449	Category A	0.19189453	-0.41992188	-0.83984375	-0.18579102	0.064941406	0.44726563	0	0	1/7/2018	1	7	2018	5:10:49	18649	0	5	10	49	0	0.059082031	3.5545898	0.17993164	-0.42504883	-0.81933594	2.7822266	0.023925781	0	0	0	0	0	0	0	0	0	0.94042969	0.059570313	0.037353516	0.01171875	0.005126953	-0.020263672	0	44330	0	0	0
1163	36450	36450	Category A	0.16796875	-0.41992188	-0.81591797	-0.18457031	0.059814453	0.44677734	0	0	1/7/2018	1	7	2018	5:10:49	18649	0.1	5	10	49	0	0.059082031	3.5545898	0.1796875	-0.42504883	-0.81933594	2.34375	0.013183594	0	0	0	0	0	0	0	0	0	0.94042969	0.059570313	0.020507813	-0.01171875	0.005126953	0.003417969	0	44330	0	0	0
1164	36451	36451	Category A	0.19189453	-0.43188477	-0.81591797	-0.18823242	0.063232422	0.44482422	0	0	1/7/2018	1	7	2018	5:10:49	18649	0.2	5	10	49	0	0.059082031	3.5545898	0.1796875	-0.42504883	-0.81933594	1.9072266	0.014160156	0	0	0	0	0	0	0	0	0	0.94042969	0.059570313	0.022216797	0.011962891	-0.006591797	0.003417969	0	44330	0	0	0
1165	36452	36452	Category A	0.17993164	-0.44384766	-0.82788086	-0.18652344	0.070800781	0.44702148	0	0	1/7/2018	1	7	2018	5:10:49	18649	0.3	5	10	49	0	0.059082031	3.5545898	0.18017578	-0.42480469	-0.81884766	1.6845703	0.020751953	0	0	0	0	0	0	0	0	0	0.93994141	0.060058594	0.028076172	-0.000244141	-0.018798828	-0.008789063	0	44330	0	0	0
1166	36453	36453	Category A	0.19189453	-0.43188477	-0.85180664	-0.18457031	0.062255859	0.44604492	0	0	1/7/2018	1	7	2018	5:10:49	18649	0.4	5	10	49	0	0.059082031	3.5545898	0.18017578	-0.42431641	-0.81884766	0.98901367	0.035400391	0	0	0	0	0	0	0	0	0	0.93969727	0.060302734	0.051757813	0.011474609	-0.007324219	-0.032714844	0	44330	0	0	0
1167	36454	36454	Category A	0.15576172	-0.43188477	-0.80395508	-0.18652344	0.065917969	0.44873047	0	0	1/7/2018	1	7	2018	5:10:49	18649	0.5	5	10	49	0	0.059082031	3.5545898	0.18041992	-0.42431641	-0.81860352	0.13867188	0.029541016	0	0	0	0	0	0	0	0	0	0.93945313	0.060546875	0.046630859	-0.024658203	-0.007324219	0.014648438	0	44330	0	0	0
1168	36455	36455	Category A	0.15576172	-0.43188477	-0.82788086	-0.18652344	0.065917969	0.44702148	0	0	1/7/2018	1	7	2018	5:10:49	18649	0.6	5	10	49	0	0.059082031	3.5545898	0.18041992	-0.42431641	-0.81884766	0.5222168	0.027099609	0	0	0	0	0	0	0	0	0	0.93969727	0.060302734	0.041015625	-0.024658203	-0.007324219	-0.008789063	0	44330	0	0	0
1169	36456	36456	Category A	0.15576172	-0.41992188	-0.82788086	-0.18920898	0.064941406	0.44799805	0	0	1/7/2018	1	7	2018	5:10:49	18649	0.7	5	10	49	0	0.059082031	3.5545898	0.18017578	-0.42480469	-0.81860352	0.77734375	0.026611328	0	0	0	0	0	0	0	0	0	0.93969727	0.060302734	0.038818359	-0.024414063	0.004882813	-0.009033203	0	44330	0	0	0
1170	36457	36457	Category A	0.19189453	-0.41992188	-0.81591797	-0.18310547	0.064697266	0.44702148	0	0	1/7/2018	1	7	2018	5:10:49	18649	0.8	5	10	49	0	0.059082031	3.5545898	0.17993164	-0.42529297	-0.81787109	1.1889648	0.013183594	0	0	0	0	0	0	0	0	0	0.93920898	0.060791016	0.019287109	0.01171875	0.005371094	0.001953125	0	44330	0	0	0
1171	36458	36458	Category A	0.19189453	-0.40795898	-0.81591797	-0.18823242	0.063232422	0.44604492	0	0	1/7/2018	1	7	2018	5:10:49	18649	0.9	5	10	49	0	0.059082031	3.5545898	0.17944336	-0.42529297	-0.81811523	1.3183594	0.021484375	0	0	0	0	0	0	0	0	0	0.93945313	0.060546875	0.032226563	0.012207031	0.017333984	0.002197266	0	44330	0	0	0
1172	36459	36459	Category A	0.16796875	-0.40795898	-0.82788086	-0.19067383	0.066894531	0.44995117	0	0	1/7/2018	1	7	2018	5:10:50	18650	0	5	10	50	0	0.059082031	3.5545898	0.17895508	-0.42578125	-0.81811523	0.90380859	0.023193359	0	0	0	0	0	0	0	0	0	0.93945313	0.060546875	0.038818359	-0.010986328	0.017822266	-0.009521484	0	44330	0	0	0
1173	36460	36460	Category A	0.19189453	-0.43188477	-0.81591797	-0.18310547	0.067382813	0.45117188	0	0	1/7/2018	1	7	2018	5:10:50	18650	0.1	5	10	50	0	0.058837891	3.5610352	0.17919922	-0.42602539	-0.81811523	0.64575195	0.013916016	0	0	0	0	0	0	0	0	0	0.93969727	0.060302734	0.020507813	0.012451172	-0.005615234	0.002197266	0	44330	0	0	0
1174	36461	36461	Category A	0.19189453	-0.44384766	-0.81591797	-0.18725586	0.067382813	0.44775391	0	0	1/7/2018	1	7	2018	5:10:50	18650	0.2	5	10	50	0	0.058837891	3.5610352	0.17895508	-0.42626953	-0.81860352	0.25732422	0.021728516	0	0	0	0	0	0	0	0	0	0.94018555	0.059814453	0.032958984	0.012695313	-0.017333984	0.002685547	0	44330	0	0	0
1175	36462	36462	Category A	0.16796875	-0.43188477	-0.85180664	-0.18554688	0.065673828	0.44506836	0	0	1/7/2018	1	7	2018	5:10:50	18650	0.3	5	10	50	0	0.058837891	3.5610352	0.17895508	-0.42626953	-0.81860352	0.23022461	0.035400391	0	0	0	0	0	0	0	0	0	0.94018555	0.059814453	0.049804688	-0.010986328	-0.005371094	-0.032958984	0	44330	0	0	0
1176	36463	36463	Category A	0.19189453	-0.43188477	-0.81591797	-0.18554688	0.065673828	0.44897461	0	0	1/7/2018	1	7	2018	5:10:50	18650	0.4	5	10	50	0	0.058837891	3.5610352	0.17895508	-0.42602539	-0.81884766	0.93701172	0.014160156	0	0	0	0	0	0	0	0	0	0.94042969	0.059570313	0.021484375	0.012695313	-0.005615234	0.002929688	0	44330	0	0	0
1177	36464	36464	Category A	0.19189453	-0.44384766	-0.81591797	-0.19067383	0.063232422	0.45092773	0	0	1/7/2018	1	7	2018	5:10:50	18650	0.5	5	10	50	0	0.058837891	3.5610352	0.17895508	-0.42602539	-0.81860352	1.4575195	0.021972656	0	0	0	0	0	0	0	0	0	0.94018555	0.059814453	0.033203125	0.012695313	-0.017578125	0.002685547	0	44330	0	0	0
1178	36465	36465	Category A	0.17993164	-0.41992188	-0.81591797	-0.18383789	0.0703125	0.44311523	0	0	1/7/2018	1	7	2018	5:10:50	18650	0.6	5	10	50	0	0.058837891	3.5610352	0.17871094	-0.42602539	-0.81860352	1.5710449	0.006835938	0	0	0	0	0	0	0	0	0	0.93994141	0.060058594	0.010009766	0.000976563	0.006103516	0.002685547	0	44330	0	0	0
1179	36466	36466	Category A	0.16796875	-0.44384766	-0.79199219	-0.18457031	0.067626953	0.44824219	0	0	1/7/2018	1	7	2018	5:10:50	18650	0.7	5	10	50	0	0.058837891	3.5610352	0.1784668	-0.42626953	-0.81884766	1.7255859	0.033691406	0	0	0	0	0	0	0	0	0	0.94018555	0.059814453	0.054931641	-0.010498047	-0.017333984	0.026855469	0	44330	0	0	0
1180	36467	36467	Category A	0.17993164	-0.43188477	-0.80395508	-0.18286133	0.064941406	0.44506836	0	0	1/7/2018	1	7	2018	5:10:50	18650	0.8	5	10	50	0	0.058837891	3.5610352	0.1784668	-0.42626953	-0.8190918	1.9455566	0.016113281	0	0	0	0	0	0	0	0	0	0.94067383	0.059326172	0.021728516	0.001220703	-0.005371094	0.015136719	0	44330	0	0	0
1181	36468	36468	Category A	0.17993164	-0.43188477	-0.83984375	-0.18383789	0.067382813	0.44604492	0	0	1/7/2018	1	7	2018	5:10:50	18650	0.9	5	10	50	0	0.058837891	3.5610352	0.17871094	-0.42651367	-0.81933594	1.6052246	0.020996094	0	0	0	0	0	0	0	0	0	0.94091797	0.059082031	0.026611328	0.000976563	-0.005126953	-0.020263672	0	44330	0	0	0
1182	36469	36469	Category A	0.16796875	-0.43188477	-0.82788086	-0.18457031	0.065917969	0.44921875	0	0	1/7/2018	1	7	2018	5:10:51	18651	0	5	10	51	0	0.058837891	3.5610352	0.1784668	-0.42675781	-0.81958008	0.87841797	0.014404297	0	0	0	0	0	0	0	0	0	0.94116211	0.058837891	0.023925781	-0.010498047	-0.004882813	-0.008056641	0	44330	0	0	0
1183	36470	36470	Category A	0.17993164	-0.43188477	-0.81591797	-0.18383789	0.061523438	0.44628906	0	0	1/7/2018	1	7	2018	5:10:51	18651	0.1	5	10	51	0	0.058837891	3.5610352	0.1784668	-0.42651367	-0.81982422	0.55419922	0.006591797	0	0	0	0	0	0	0	0	0	0.94140625	0.05859375	0.010498047	0.001220703	-0.005126953	0.00390625	0	44330	0	0	0
1184	36471	36471	Category A	0.16796875	-0.43188477	-0.80395508	-0.18139648	0.068359375	0.44824219	0	0	1/7/2018	1	7	2018	5:10:51	18651	0.2	5	10	51	0	0.058837891	3.5610352	0.17944336	-0.42626953	-0.8203125	0.43847656	0.020751953	0	0	0	0	0	0	0	0	0	0.94189453	0.058105469	0.033447266	-0.011474609	-0.005371094	0.016357422	0	44330	0	0	0
1185	36472	36472	Category A	0.19189453	-0.41992188	-0.80395508	-0.18725586	0.061523438	0.44580078	0	0	1/7/2018	1	7	2018	5:10:51	18651	0.3	5	10	51	0	0.058837891	3.5610352	0.1796875	-0.42675781	-0.82080078	0.11279297	0.021728516	0	0	0	0	0	0	0	0	0	0.94262695	0.057373047	0.035888672	0.011962891	0.006835938	0.016845703	0	44330	0	0	0
1186	36473	36473	Category A	0.19189453	-0.41992188	-0.83984375	-0.18115234	0.066894531	0.4453125	0	0	1/7/2018	1	7	2018	5:10:51	18651	0.4	5	10	51	0	0.058837891	3.5610352	0.17993164	-0.42675781	-0.82128906	0.25952148	0.022949219	0	0	0	0	0	0	0	0	0	0.94287109	0.057128906	0.037353516	0.01171875	0.006835938	-0.018310547	0	44330	0	0	0
1187	36474	36474	Category A	0.17993164	-0.43188477	-0.86376953	-0.18725586	0.0625	0.44604492	0	0	1/7/2018	1	7	2018	5:10:51	18651	0.5	5	10	51	0	0.058837891	3.5610352	0.17993164	-0.42724609	-0.82177734	0.29980469	0.041992188	0	0	0	0	0	0	0	0	0	0.94360352	0.056396484	0.046386719	0	-0.004638672	-0.041748047	0	44330	0	0	0
1188	36475	36475	Category A	0.17993164	-0.41992188	-0.81591797	-0.18359375	0.066650391	0.44702148	0	0	1/7/2018	1	7	2018	5:10:51	18651	0.6	5	10	51	0	0.058837891	3.5610352	0.17993164	-0.42749023	-0.8215332	0.021728516	0.009521484	0	0	0	0	0	0	0	0	0	0.94360352	0.056396484	0.013427734	0	0.007568359	0.005615234	0	44330	0	0	0
1189	36476	36476	Category A	0.17993164	-0.43188477	-0.80395508	-0.18139648	0.068359375	0.44628906	0	0	1/7/2018	1	7	2018	5:10:51	18651	0.7	5	10	51	0	0.058837891	3.5610352	0.18041992	-0.42749023	-0.8215332	0.33959961	0.018066406	0	0	0	0	0	0	0	0	0	0.94360352	0.056396484	0.022460938	-0.000488281	-0.004150391	0.017578125	0	44330	0	0	0
1190	36477	36477	Category A	0.19189453	-0.43188477	-0.81591797	-0.18701172	0.065185547	0.44873047	0	0	1/7/2018	1	7	2018	5:10:51	18651	0.8	5	10	51	0	0.058837891	3.5610352	0.1809082	-0.42749023	-0.8215332	0.91503906	0.012939453	0	0	0	0	0	0	0	0	0	0.94360352	0.056396484	0.020751953	0.010742188	-0.004150391	0.005615234	0	44330	0	0	0
1191	36478	36478	Category A	0.16796875	-0.43188477	-0.83984375	-0.18383789	0.064453125	0.44702148	0	0	1/7/2018	1	7	2018	5:10:51	18651	0.9	5	10	51	0	0.058837891	3.5610352	0.1809082	-0.42675781	-0.8215332	0.83691406	0.022705078	0	0	0	0	0	0	0	0	0	0.94335938	0.056640625	0.036132813	-0.012939453	-0.004882813	-0.018066406	0	44330	0	0	0
1192	36479	36479	Category A	0.15576172	-0.41992188	-0.82788086	-0.18798828	0.065917969	0.44995117	0	0	1/7/2018	1	7	2018	5:10:52	18652	0	5	10	52	0	0.058837891	3.5610352	0.18139648	-0.42724609	-0.82128906	0.82299805	0.02734375	0	0	0	0	0	0	0	0	0	0.94335938	0.056640625	0.039306641	-0.025634766	0.007324219	-0.006347656	0	44330	0	0	0
1193	36480	36480	Category A	0.17993164	-0.40795898	-0.81591797	-0.18481445	0.066650391	0.44604492	0	0	1/7/2018	1	7	2018	5:10:52	18652	0.1	5	10	52	0	0.058837891	3.5610352	0.18164063	-0.42749023	-0.8215332	1.0288086	0.020263672	0	0	0	0	0	0	0	0	0	0.94384766	0.056152344	0.027099609	-0.001708984	0.01953125	0.005615234	0	44330	0	0	0
1194	36481	36481	Category A	0.17993164	-0.43188477	-0.85180664	-0.18554688	0.0625	0.44677734	0	0	1/7/2018	1	7	2018	5:10:52	18652	0.2	5	10	52	0	0.058837891	3.5610352	0.18212891	-0.42749023	-0.82104492	0.96923828	0.031005859	0	0	0	0	0	0	0	0	0	0.94360352	0.056396484	0.037109375	-0.002197266	-0.004150391	-0.030517578	0	44330	0	0	0
1195	36482	36482	Category A	0.17993164	-0.44384766	-0.80395508	-0.19140625	0.063476563	0.44580078	0	0	1/7/2018	1	7	2018	5:10:52	18652	0.3	5	10	52	0	0.058837891	3.5610352	0.18261719	-0.42749023	-0.82080078	0.57739258	0.0234375	0	0	0	0	0	0	0	0	0	0.94335938	0.056640625	0.035888672	-0.002685547	-0.016113281	0.016845703	0	44330	0	0	0
1196	36483	36483	Category A	0.19189453	-0.44384766	-0.81591797	-0.19189453	0.060058594	0.44677734	0	0	1/7/2018	1	7	2018	5:10:52	18652	0.4	5	10	52	0	0.058837891	3.5610352	0.18261719	-0.42773438	-0.82104492	0.068359375	0.019042969	0	0	0	0	0	0	0	0	0	0.94360352	0.056396484	0.030273438	0.009033203	-0.015869141	0.005126953	0	44330	0	0	0
1197	36484	36484	Category A	0.19189453	-0.43188477	-0.83984375	-0.18457031	0.068359375	0.44604492	0	0	1/7/2018	1	7	2018	5:10:52	18652	0.5	5	10	52	0	0.058837891	3.5610352	0.18286133	-0.42773438	-0.82177734	0.40136719	0.020263672	0	0	0	0	0	0	0	0	0	0.94433594	0.055664063	0.030761719	0.008789063	-0.00390625	-0.017822266	0	44330	0	0	0
1198	36485	36485	Category A	0.17993164	-0.44384766	-0.81591797	-0.18725586	0.061523438	0.44799805	0	0	1/7/2018	1	7	2018	5:10:52	18652	0.6	5	10	52	0	0.058837891	3.5610352	0.18310547	-0.4284668	-0.82177734	0.76757813	0.016601563	0	0	0	0	0	0	0	0	0	0.94482422	0.055175781	0.024414063	-0.003173828	-0.015136719	0.005859375	0	44330	0	0	0
1199	36486	36486	Category A	0.17993164	-0.44384766	-0.79199219	-0.18237305	0.065673828	0.4453125	0	0	1/7/2018	1	7	2018	5:10:52	18652	0.7	5	10	52	0	0.058837891	3.5610352	0.18334961	-0.4284668	-0.8215332	1.078125	0.033447266	0	0	0	0	0	0	0	0	0	0.94458008	0.055419922	0.048339844	-0.003417969	-0.015136719	0.029541016	0	44330	0	0	0
1200	36487	36487	Category A	0.17993164	-0.44384766	-0.79199219	-0.18212891	0.065917969	0.44799805	0	0	1/7/2018	1	7	2018	5:10:52	18652	0.8	5	10	52	0	0.058837891	3.5610352	0.18334961	-0.4284668	-0.82177734	1.0310059	0.033691406	0	0	0	0	0	0	0	0	0	0.94482422	0.055175781	0.048339844	-0.003417969	-0.015136719	0.029785156	0	44330	0	0	0
1201	36488	36488	Category A	0.17993164	-0.41992188	-0.82788086	-0.18383789	0.067382813	0.44433594	0	0	1/7/2018	1	7	2018	5:10:52	18652	0.9	5	10	52	0	0.058837891	3.5610352	0.18286133	-0.42822266	-0.82177734	0.70996094	0.010742188	0	0	0	0	0	0	0	0	0	0.94458008	0.055419922	0.017578125	-0.002929688	0.008300781	-0.005859375	0	44330	0	0	0
1202	36489	36489	Category A	0.15576172	-0.41992188	-0.82788086	-0.18457031	0.066894531	0.44506836	0	0	1/7/2018	1	7	2018	5:10:53	18653	0	5	10	53	0	0.058837891	3.5610352	0.18286133	-0.4284668	-0.82202148	0.71191406	0.029052734	0	0	0	0	0	0	0	0	0	0.94482422	0.055175781	0.041503906	-0.027099609	0.008544922	-0.005615234	0	44330	0	0	0
[truncated: 8,153 more rows]
[truncated: 29 more columns]
