# Supplementary material for: Development of a multisensor biologging collar and analytical techniques to describe high‐resolution spatial behavior in free‐ranging terrestrial mammals
Source: Ecol Evol. 2024 Sep 23;14(9):e70264. doi: 10.1002/ece3.70264 (PMC11420106; doi:10.1002/ece3.70264)
Supplement: Supplementary file 1 — Appendix S1 [file ECE3-14-e70264-s001.zip › doi_10_5061_dryad_jdfn2z3hv__v20240620/B7_S18_Header.csv]

Split no.	Bookmark number	Category	Pointer	Day#	Time(hh:mm:ss)	Total Event start	Event start	Number events	Duration(s)	Sum VeDBA	Mean VeDBA	Mean Dyn AccX	Mean Dyn AccY	Mean Dyn AccZ	Sum VeSBA	Mean VeSBA	Mean smth AccX	Mean smth AccY	Mean smth AccZ	VeDBA_Var	VeDBA_SD	VeSBA_Var	VeSBA_SD	Mean Animal g	Sum Animal g	Animal g_Var	Animal g_SD	Acc_x_Var	Acc_x_SD	Acc_y_Var	Acc_y_SD	Acc_z_Var	Acc_z_SD	Predominant freq, Hz	Smth press val	Max pressure val	Min pressure val	Grd air press	Altitude begin	Altitude end	Delta max/min altitude
1	1	Category J	0	3	19:49:25	1	1	59	5.8	0	0	0	0	0	0	0	0	0	0	0	0	0	0	0	0	0	0	0	0	0	0	0	0	0	7	0	0	1000	0	44330	44330
1	2	Category I	59	4	1:00:03	60	60	1332	133.4	2027.68	1.54667	3.89E-05	-0.00269784	-0.000400011	1575.54	1.20179	0.105567	0.0559292	-1.18382	0.908028	0.952905	0.00268536	0.0518205	0.201849	264.624	0.00268611	0.0518277	0.915591	0.956865	0.642154	0.801345	1.80193	1.34236	0	7	0	0	1000	44330	44330	0
1	3	Category E	1391	4	5:11:32	1392	1392	222	22.101	32.4319	0.14609	-0.000795107	0.00594955	0.0037193	174.006	0.783811	0.05681	-0.0471532	-0.779749	0.0115758	0.107591	0.0130153	0.114085	0.0362725	8.05249	9.90E-05	0.00994866	0.0126205	0.112341	0.00600234	0.0774748	0.0118298	0.108765	0	7	0	0	1000	44330	0	44330
