# Supplementary material for: Development of a multisensor biologging collar and analytical techniques to describe high‐resolution spatial behavior in free‐ranging terrestrial mammals
Source: Ecol Evol. 2024 Sep 23;14(9):e70264. doi: 10.1002/ece3.70264 (PMC11420106; doi:10.1002/ece3.70264)
Supplement: Supplementary file 1 — Appendix S1 [file ECE3-14-e70264-s001.zip › doi_10_5061_dryad_jdfn2z3hv__v20240620/B7_S18_Master.csv]

Counter	Total Event no.	Event no.	Category	Acc_x	Acc_y	Acc_z	Mag_x	Mag_y	Mag_z	Temp C	Pressure hbar	Date	DD	MM	YY	Time_dd:hh:mm:ss	Total secs	Decimal secs	Hours	Minutes	Seconds	Anlg	Light	Battery V	Acc_x sm	Acc_y sm	Acc_z sm	Ang vel	VeDBA	Vel m/s	Vel/VEDBA	FFT cleaned	FFT stuff	FFT stuff	FFT stuff	FFT sweep	FFT zero crossings	FFT zero crossings manual	VeSBA	Animal g	ODBA	Dyn AccX	Dyn AccY	Dyn AccZ	Smth Press	Altitude smth	Pressure change	Altitude change	Median pressure
0	1	1	Category J	-0.275879	-0.0119629	-0.611816	0.245117	0.0151367	0.418457	0	0	3/7/2018	3	7	2018	19:49:25	71365	0.7	19	49	25	0	0.0583496	3.55459	0	0	0	0	0	0	0	0	0	0	0	0	0	0	0	0	0	0	0	0	0	0	0	44330	0
1	2	2	Category J	0	-0.011962891	-0.26391602	0.12255859	0.014892578	0.45654297	0	0	3/7/2018	3	7	2018	19:49:25	71365	0.8	19	49	25	0	0.058349609	3.5545898	0	0	0	0	0	0	0	0	0	0	0	0	0	0	0	0	0	0	0	0	0	0	0	44330	0
2	3	3	Category J	0.13183594	0.023925781	-2.3278809	0.23046875	0.11938477	0.41210938	0	0	3/7/2018	3	7	2018	19:49:25	71365	0.9	19	49	25	0	0.058349609	3.5545898	0	0	0	0	0	0	0	0	0	0	0	0	0	0	0	0	0	0	0	0	0	0	0	44330	0
3	4	4	Category J	0.34790039	-0.23999023	-0.57592773	0.17358398	0.10986328	0.43945313	0	0	3/7/2018	3	7	2018	19:49:26	71366	0	19	49	26	0	0.058349609	3.5545898	0	0	0	0	0	0	0	0	0	0	0	0	0	0	0	0	0	0	0	0	0	44330	0	0	0
4	5	5	Category J	0	0.059814453	0.095947266	0.16552734	0.073730469	0.44946289	0	0	3/7/2018	3	7	2018	19:49:26	71366	0.1	19	49	26	0	0.058349609	3.5545898	0	0	0	0	0	0	0	0	0	0	0	0	0	0	0	0	0	0	0	0	0	44330	0	0	0
5	6	6	Category J	0	-0.41992188	-2.0639648	0.11791992	0.065429688	0.46411133	0	0	3/7/2018	3	7	2018	19:49:26	71366	0.2	19	49	26	0	0.058349609	3.5545898	0	0	0	0	0	0	0	0	0	0	0	0	0	0	0	0	0	0	0	0	0	44330	0	0	0
6	7	7	Category J	0.68383789	-0.15576172	-1.1638184	0.067626953	0.078857422	0.47021484	0	0	3/7/2018	3	7	2018	19:49:26	71366	0.3	19	49	26	0	0.058349609	3.5545898	0	0	0	0	0	0	0	0	0	0	0	0	0	0	0	0	0	0	0	0	0	44330	0	0	0
7	8	8	Category J	-0.2277832	-0.17993164	-0.3359375	0.25610352	0.09375	0.40625	0	0	3/7/2018	3	7	2018	19:49:26	71366	0.4	19	49	26	0	0.058349609	3.5545898	0	0	0	0	0	0	0	0	0	0	0	0	0	0	0	0	0	0	0	0	0	44330	0	0	0
8	9	9	Category J	0.083984375	-0.37182617	-1.6799316	0.057373047	0.12402344	0.46411133	0	0	3/7/2018	3	7	2018	19:49:26	71366	0.5	19	49	26	0	0.058349609	3.5545898	0	0	0	0	0	0	0	0	0	0	0	0	0	0	0	0	0	0	0	0	0	44330	0	0	0
9	10	10	Category J	0.55175781	-0.15576172	-0.49194336	0.12939453	0.17041016	0.44067383	0	0	3/7/2018	3	7	2018	19:49:26	71366	0.6	19	49	26	0	0.058349609	3.5545898	0	0	0	0	0	0	0	0	0	0	0	0	0	0	0	0	0	0	0	0	0	44330	0	0	0
10	11	11	Category J	0.23999023	-0.27587891	-0.46777344	0.27880859	0.12036133	0.38500977	0	0	3/7/2018	3	7	2018	19:49:26	71366	0.7	19	49	26	0	0.058349609	3.5545898	0	0	0	1.3044434	0	0	0	0	0	0	0	0	0	0	0	0	0	0	0	0	0	44330	0	0	0
11	12	12	Category J	0.19189453	-0.32397461	-1.6799316	0.16650391	0.092773438	0.44604492	0	0	3/7/2018	3	7	2018	19:49:26	71366	0.8	19	49	26	0	0.058349609	3.5545898	0	0	0	8.9638672	0	0	0	0	0	0	0	0	0	0	0	0	0	0	0	0	0	44330	0	0	0
12	13	13	Category J	0.023925781	0.17993164	0.059814453	0.17944336	0.083740234	0.4362793	0	0	3/7/2018	3	7	2018	19:49:26	71366	0.9	19	49	26	0	0.058349609	3.5545898	0	0	0	15.257568	0	0	0	0	0	0	0	0	0	0	0	0	0	0	0	0	0	44330	0	0	0
13	14	14	Category J	0	-0.059814453	-0.58789063	0.17504883	0.15185547	0.4284668	0	0	3/7/2018	3	7	2018	19:49:27	71367	0	19	49	27	0	0.058349609	3.5545898	0	0	0	18.592041	0	0	0	0	0	0	0	0	0	0	0	0	0	0	0	0	0	44330	0	0	0
14	15	15	Category J	0.26391602	-0.023925781	-1.7158203	0.10888672	0.19213867	0.4387207	0	0	3/7/2018	3	7	2018	19:49:27	71367	0.1	19	49	27	0	0.058349609	3.5545898	0	0	0	21.551758	0	0	0	0	0	0	0	0	0	0	0	0	0	0	0	0	0	44330	0	0	0
15	16	16	Category J	0.50390625	-0.16796875	-0.51586914	0.19311523	0.20214844	0.41381836	0	0	3/7/2018	3	7	2018	19:49:27	71367	0.2	19	49	27	0	0.058349609	3.5545898	0	0	0	24.33252	0	0	0	0	0	0	0	0	0	0	0	0	0	0	0	0	0	44330	0	0	0
16	17	17	Category J	0.23999023	-0.39599609	-2.027832	0.29711914	0.14013672	0.37353516	0	0	3/7/2018	3	7	2018	19:49:27	71367	0.3	19	49	27	0	0.058349609	3.5545898	0	0	0	26.389404	0	0	0	0	0	0	0	0	0	0	0	0	0	0	0	0	0	44330	0	0	0
17	18	18	Category J	0.20385742	-0.15576172	-1.3317871	0.14672852	0.11376953	0.44799805	0	0	3/7/2018	3	7	2018	19:49:27	71367	0.4	19	49	27	0	0.058349609	3.5545898	0	0	0	24.51001	0	0	0	0	0	0	0	0	0	0	0	0	0	0	0	0	0	44330	0	0	0
18	19	19	Category J	0.011962891	0.071777344	0.27587891	0.15234375	0.13012695	0.45043945	0	0	3/7/2018	3	7	2018	19:49:27	71367	0.5	19	49	27	0	0.058349609	3.5545898	0	0	0	25.47168	0	0	0	0	0	0	0	0	0	0	0	0	0	0	0	0	0	44330	0	0	0
19	20	20	Category J	0.095947266	-0.071777344	-1.6799316	0.15209961	0.20556641	0.42700195	0	0	3/7/2018	3	7	2018	19:49:27	71367	0.6	19	49	27	0	0.058349609	3.5545898	0	0	0	24.399414	0	0	0	0	0	0	0	0	0	0	0	0	0	0	0	0	0	44330	0	0	0
20	21	21	Category J	0.77978516	-0.035888672	-1.0439453	0.071777344	0.19091797	0.45141602	0	0	3/7/2018	3	7	2018	19:49:27	71367	0.7	19	49	27	0	0.058349609	3.5545898	0	0	0	22.280762	0	0	0	0	0	0	0	0	0	0	0	0	0	0	0	0	0	44330	0	0	0
21	22	22	Category J	0.32397461	-0.059814453	0.035888672	0.27539063	0.17456055	0.37988281	0	0	3/7/2018	3	7	2018	19:49:27	71367	0.8	19	49	27	0	0.058349609	3.5545898	0	0	0	15.581299	0	0	0	0	0	0	0	0	0	0	0	0	0	0	0	0	0	44330	0	0	0
22	23	23	Category J	0.31176758	-0.34790039	-1.9558105	0.12792969	0.1315918	0.45068359	0	0	3/7/2018	3	7	2018	19:49:27	71367	0.9	19	49	27	0	0.058349609	3.5545898	0	0	0	11.880127	0	0	0	0	0	0	0	0	0	0	0	0	0	0	0	0	0	44330	0	0	0
23	24	24	Category J	0.15576172	-0.047851563	-0.70776367	0.15625	0.1340332	0.44140625	0	0	3/7/2018	3	7	2018	19:49:28	71368	0	19	49	28	0	0.058349609	3.5545898	0	0	0	8.2307129	0	0	0	0	0	0	0	0	0	0	0	0	0	0	0	0	0	44330	0	0	0
24	25	25	Category J	0.20385742	0.25195313	-1.2958984	0.22094727	0.19311523	0.40161133	0	0	3/7/2018	3	7	2018	19:49:28	71368	0.1	19	49	28	0	0.058349609	3.5545898	0	0	0	2.6335449	0	0	0	0	0	0	0	0	0	0	0	0	0	0	0	0	0	44330	0	0	0
25	26	26	Category J	0.3359375	-0.15576172	-1.3317871	0.050537109	0.21264648	0.44042969	0	0	3/7/2018	3	7	2018	19:49:28	71368	0.2	19	49	28	0	0.058349609	3.5545898	0	0	0	0.65917969	0	0	0	0	0	0	0	0	0	0	0	0	0	0	0	0	0	44330	0	0	0
26	27	27	Category J	0.68383789	-0.071777344	0.11987305	0.19750977	0.19433594	0.41186523	0	0	3/7/2018	3	7	2018	19:49:28	71368	0.3	19	49	28	0	0.058349609	3.5545898	0	0	0	0.47021484	0	0	0	0	0	0	0	0	0	0	0	0	0	0	0	0	0	44330	0	0	0
27	28	28	Category J	0.095947266	-0.37182617	-2.0639648	0.18212891	0.12670898	0.43920898	0	0	3/7/2018	3	7	2018	19:49:28	71368	0.4	19	49	28	0	0.058349609	3.5545898	0	0	0	3.9570313	0	0	0	0	0	0	0	0	0	0	0	0	0	0	0	0	0	44330	0	0	0
28	29	29	Category J	0.46777344	-0.047851563	-0.82788086	0.096923828	0.14697266	0.45336914	0	0	3/7/2018	3	7	2018	19:49:28	71368	0.5	19	49	28	0	0.058349609	3.5545898	0	0	0	4.2026367	0	0	0	0	0	0	0	0	0	0	0	0	0	0	0	0	0	44330	0	0	0
29	30	30	Category J	-0.11987305	-0.047851563	-0.98388672	0.24804688	0.16186523	0.39672852	0	0	3/7/2018	3	7	2018	19:49:28	71368	0.6	19	49	28	0	0.058349609	3.5545898	0	0	0	1.6164551	0	0	0	0	0	0	0	0	0	0	0	0	0	0	0	0	0	44330	0	0	0
30	31	31	Category J	0.21582031	-0.19189453	-2.0397949	0.042236328	0.22045898	0.44360352	0	0	3/7/2018	3	7	2018	19:49:28	71368	0.7	19	49	28	0	0.058349609	3.5545898	0	0	0	4.8193359	0	0	0	0	0	0	0	0	0	0	0	0	0	0	0	0	0	44330	0	0	0
31	32	32	Category J	0.56396484	-0.11987305	0.16796875	0.15429688	0.2109375	0.42333984	0	0	3/7/2018	3	7	2018	19:49:28	71368	0.8	19	49	28	0	0.058349609	3.5545898	0	0	0	3.8786621	0	0	0	0	0	0	0	0	0	0	0	0	0	0	0	0	0	44330	0	0	0
32	33	33	Category J	-0.20385742	-0.16796875	-0.49194336	0.12109375	0.17114258	0.44262695	0	0	3/7/2018	3	7	2018	19:49:28	71368	0.9	19	49	28	0	0.058349609	3.5545898	0	0	0	7.9577637	0	0	0	0	0	0	0	0	0	0	0	0	0	0	0	0	0	44330	0	0	0
33	34	34	Category J	0.31176758	-0.49194336	-1.9799805	0.085693359	0.13256836	0.45874023	0	0	3/7/2018	3	7	2018	19:49:29	71369	0	19	49	29	0	0.058349609	3.5545898	0	0	0	8.3051758	0	0	0	0	0	0	0	0	0	0	0	0	0	0	0	0	0	44330	0	0	0
34	35	35	Category J	0.50390625	-0.071777344	-0.34790039	0.21191406	0.14428711	0.41918945	0	0	3/7/2018	3	7	2018	19:49:29	71369	0.111	19	49	29	0	0.058349609	3.5545898	0	0	0	6.3544922	0	0	0	0	0	0	0	0	0	0	0	0	0	0	0	0	0	44330	0	0	0
35	36	36	Category J	0.047851563	-0.011962891	-1.0319824	0.16064453	0.18676758	0.43286133	0	0	3/7/2018	3	7	2018	19:49:29	71369	0.222	19	49	29	0	0.058349609	3.5545898	0	0	0	4.1323242	0	0	0	0	0	0	0	0	0	0	0	0	0	0	0	0	0	44330	0	0	0
36	37	37	Category J	0.2878418	-0.023925781	-1.4038086	0.086669922	0.24121094	0.42797852	0	0	3/7/2018	3	7	2018	19:49:29	71369	0.333	19	49	29	0	0.05859375	3.5626465	0	0	0	4.1052246	0	0	0	0	0	0	0	0	0	0	0	0	0	0	0	0	0	44330	0	0	0
37	38	38	Category J	0.2878418	-0.011962891	0.071777344	0.20629883	0.23071289	0.39111328	0	0	3/7/2018	3	7	2018	19:49:29	71369	0.444	19	49	29	0	0.05859375	3.5626465	0	0	0	4.5800781	0	0	0	0	0	0	0	0	0	0	0	0	0	0	0	0	0	44330	0	0	0
38	39	39	Category J	-0.21582031	-0.29980469	-2.2558594	0.14672852	0.18237305	0.43530273	0	0	3/7/2018	3	7	2018	19:49:29	71369	0.555	19	49	29	0	0.05859375	3.5626465	0	0	0	8.1953125	0	0	0	0	0	0	0	0	0	0	0	0	0	0	0	0	0	44330	0	0	0
39	40	40	Category J	0.51586914	0.011962891	-0.70776367	0.1184082	0.19799805	0.43798828	0	0	3/7/2018	3	7	2018	19:49:29	71369	0.666	19	49	29	0	0.05859375	3.5626465	0	0	0	14.940918	0	0	0	0	0	0	0	0	0	0	0	0	0	0	0	0	0	44330	0	0	0
40	41	41	Category J	0.26391602	0.20385742	-1.1999512	0.28540039	0.21875	0.35766602	0	0	3/7/2018	3	7	2018	19:49:29	71369	0.777	19	49	29	0	0.05859375	3.5626465	0.18847656	-0.024658203	-1.0581055	19.873047	0.27905273	0	0	0	0	0	0	0	0	0	1.0751953	0.075195313	0.4453125	0.075195313	0.22851563	-0.14160156	0	44330	0	0	0
41	42	42	Category J	-0.20385742	-0.023925781	-1.7998047	0.0859375	0.25756836	0.42138672	0	0	3/7/2018	3	7	2018	19:49:29	71369	0.888	19	49	29	0	0.05859375	3.5626465	0.20581055	-0.026123047	-1.0749512	17.889404	0.83227539	0	0	0	0	0	0	0	0	0	1.0947266	0.094726563	1.1367188	-0.40966797	0.002197266	-0.72460938	0	44330	0	0	0
42	43	43	Category J	0.83984375	-0.071777344	-0.39599609	0.10424805	0.24023438	0.42138672	0	0	3/7/2018	3	7	2018	19:49:30	71370	0	19	49	30	0	0.05859375	3.5626465	0.20288086	-0.023193359	-1.076416	19.29248	0.93310547	0	0	0	0	0	0	0	0	0	1.0957031	0.095703125	1.3657227	0.63671875	-0.048339844	0.68041992	0	44330	0	0	0
43	44	44	Category J	0.41992188	-0.29980469	-2.3879395	0.36669922	0.14086914	0.31323242	0	0	3/7/2018	3	7	2018	19:49:30	71370	0.09	19	49	30	0	0.05859375	3.5626465	0.19458008	-0.015625	-1.052002	29.718262	1.3840332	0	0	0	0	0	0	0	0	0	1.0698242	0.069824219	1.8449707	0.22509766	-0.28393555	-1.3356934	0	44330	0	0	0
44	45	45	Category J	-0.34790039	0	-0.17993164	0.007568359	0.19091797	0.45605469	0	0	3/7/2018	3	7	2018	19:49:30	71370	0.181	19	49	30	0	0.05859375	3.5626465	0.19067383	-0.018066406	-1.0419922	30.746094	1.0168457	0	0	0	0	0	0	0	0	0	1.0595703	0.059570313	1.4189453	-0.53857422	0.018066406	0.86206055	0	44330	0	0	0
45	46	46	Category J	0.20385742	0.11987305	0.023925781	0.11303711	0.18945313	0.44262695	0	0	3/7/2018	3	7	2018	19:49:30	71370	0.272	19	49	30	0	0.05859375	3.5626465	0.19750977	-0.027099609	-1.0788574	23.741943	1.1125488	0	0	0	0	0	0	0	0	0	1.0969238	0.096923828	1.2558594	0.006103516	0.14697266	1.1027832	0	44330	0	0	0
46	47	47	Category J	0.023925781	-0.035888672	-2.0878906	0.10717773	0.21362305	0.43701172	0	0	3/7/2018	3	7	2018	19:49:30	71370	0.363	19	49	30	0	0.05859375	3.5626465	0.20263672	-0.017333984	-1.0776367	12.150391	1.0258789	0	0	0	0	0	0	0	0	0	1.0966797	0.096679688	1.2072754	-0.17871094	-0.018310547	-1.0100098	0	44330	0	0	0
47	48	48	Category J	1.3078613	-0.035888672	-0.64794922	0.22216797	0.20825195	0.38891602	0	0	3/7/2018	3	7	2018	19:49:30	71370	0.454	19	49	30	0	0.05859375	3.5626465	0.19726563	-0.021972656	-1.0654297	11.590576	1.1862793	0	0	0	0	0	0	0	0	0	1.0837402	0.083740234	1.541748	1.1103516	-0.013671875	0.41748047	0	44330	0	0	0
48	49	49	Category J	-0.047851563	-0.23999023	-2.3039551	0.28051758	0.1640625	0.37988281	0	0	3/7/2018	3	7	2018	19:49:30	71370	0.545	19	49	30	0	0.05859375	3.5626465	0.19335938	-0.016113281	-1.0522461	5.2634277	1.2939453	0	0	0	0	0	0	0	0	0	1.0700684	0.070068359	1.7165527	-0.24121094	-0.22363281	-1.2514648	0	44330	0	0	0
49	50	50	Category J	0.15576172	-0.27587891	-1.5239258	0.096679688	0.15209961	0.45556641	0	0	3/7/2018	3	7	2018	19:49:30	71370	0.636	19	49	30	0	0.05859375	3.5626465	0.18969727	-0.017333984	-1.0703125	7.3811035	0.52319336	0	0	0	0	0	0	0	0	0	1.0869141	0.086914063	0.74584961	-0.033935547	-0.25830078	-0.45336914	0	44330	0	0	0
50	51	51	Category J	0.21582031	0.13183594	0.095947266	0.18041992	0.12475586	0.43725586	0	0	3/7/2018	3	7	2018	19:49:30	71370	0.727	19	49	30	0	0.05859375	3.5626465	0.19091797	-0.031738281	-1.0839844	8.8342285	1.1914063	0	0	0	0	0	0	0	0	0	1.1010742	0.10107422	1.3684082	0.024658203	0.16357422	1.1799316	0	44330	0	0	0
51	52	52	Category J	-0.50390625	-0.39599609	-2.1237793	0.20751953	0.21606445	0.39892578	0	0	3/7/2018	3	7	2018	19:49:30	71370	0.818	19	49	30	0	0.05859375	3.5626465	0.18139648	-0.029296875	-1.0866699	9.8557129	1.2958984	0	0	0	0	0	0	0	0	0	1.1020508	0.10205078	2.0888672	-0.68530273	-0.36645508	-1.0371094	0	44330	0	0	0
52	53	53	Category J	0.16796875	-0.083984375	-0.91186523	0.001953125	0.16943359	0.45849609	0	0	3/7/2018	3	7	2018	19:49:30	71370	0.909	19	49	30	0	0.05859375	3.5626465	0.17602539	-0.028564453	-1.0622559	10.377441	0.16040039	0	0	0	0	0	0	0	0	0	1.0771484	0.077148438	0.21411133	-0.008056641	-0.055175781	0.15039063	0	44330	0	0	0
53	54	54	Category J	0.49194336	-0.19189453	-1.1159668	0.30444336	0.12792969	0.36962891	0	0	3/7/2018	3	7	2018	19:49:31	71371	0	19	49	31	0	0.05859375	3.5626465	0.17016602	-0.030517578	-1.0859375	19.237305	0.36083984	0	0	0	0	0	0	0	0	0	1.0996094	0.099609375	0.51269531	0.3215332	-0.16113281	-0.029785156	0	44330	0	0	0
54	55	55	Category J	-0.17993164	-0.2277832	-1.7038574	0.19165039	0.098876953	0.4387207	0	0	3/7/2018	3	7	2018	19:49:31	71371	0.1	19	49	31	0	0.05859375	3.5626465	0.18237305	-0.033447266	-1.107666	18.408447	0.72412109	0	0	0	0	0	0	0	0	0	1.1230469	0.12304688	1.152832	-0.36230469	-0.1940918	-0.59594727	0	44330	0	0	0
55	56	56	Category J	0.20385742	0.14379883	-0.2878418	0.078857422	0.089355469	0.46801758	0	0	3/7/2018	3	7	2018	19:49:31	71371	0.2	19	49	31	0	0.05859375	3.5626465	0.1796875	-0.037353516	-1.1057129	12.031738	0.83813477	0	0	0	0	0	0	0	0	0	1.1208496	0.12084961	1.0231934	0.023925781	0.18115234	0.81787109	0	44330	0	0	0
56	57	57	Category J	0.47998047	-0.059814453	-1.355957	0.25048828	0.15771484	0.40185547	0	0	3/7/2018	3	7	2018	19:49:31	71371	0.3	19	49	31	0	0.05859375	3.5626465	0.17456055	-0.036376953	-1.0961914	7.4162598	0.40136719	0	0	0	0	0	0	0	0	0	1.1105957	0.1105957	0.58813477	0.30517578	-0.023193359	-0.25952148	0	44330	0	0	0
57	58	58	Category J	0.023925781	0.047851563	-1.1999512	0.062011719	0.11865234	0.46508789	0	0	3/7/2018	3	7	2018	19:49:31	71371	0.4	19	49	31	0	0.05859375	3.5626465	0.16943359	-0.033691406	-1.0705566	10.375	0.2109375	0	0	0	0	0	0	0	0	0	1.0844727	0.084472656	0.35644531	-0.14550781	0.081542969	-0.12915039	0	44330	0	0	0
58	59	59	Category J	0.35986328	-0.17993164	-0.41992188	0.15454102	0.13745117	0.44482422	0	0	3/7/2018	3	7	2018	19:49:31	71371	0.5	19	49	31	0	0.05859375	3.5626465	0.17285156	-0.028320313	-1.0742188	1.5100098	0.69702148	0	0	0	0	0	0	0	0	0	1.0883789	0.088378906	0.99267578	0.18676758	-0.15136719	0.65429688	0	44330	0	0	0
59	60	60	Category I	0.80395508	0.15576172	0.34790039	-0.25683594	0.19897461	0.39013672	0	0	4/7/2018	4	7	2018	1:00:03	3603	0.5	1	0	3	0	0.059326172	3.5288086	0.18261719	-0.030761719	-1.1013184	17.296631	1.5878906	0	0	0	0	0	0	0	0	0	1.1169434	0.11694336	2.2573242	0.62109375	0.18652344	1.4492188	0	44330	0	0	0
60	61	61	Category I	-0.35986328	0.97192383	-1.2958984	-0.20166016	0.24047852	0.40332031	0	0	4/7/2018	4	7	2018	1:00:03	3603	0.6	1	0	3	0	0.059326172	3.5288086	0.18261719	-0.024658203	-1.0861816	30.719238	1.1540527	0	0	0	0	0	0	0	0	0	1.1018066	0.10180664	1.7487793	-0.54248047	0.99658203	-0.20947266	0	44330	0	0	0
61	62	62	Category I	0.46777344	1.4157715	-3.1318359	-0.087402344	0.23974609	0.43896484	0	0	4/7/2018	4	7	2018	1:00:03	3603	0.7	1	0	3	0	0.059326172	3.5288086	0.17211914	-0.025390625	-1.0744629	46.498779	2.5292969	0	0	0	0	0	0	0	0	0	1.0883789	0.088378906	3.7939453	0.29541016	1.4411621	-2.0571289	0	44330	0	0	0
62	63	63	Category I	-0.89990234	0.73193359	-0.071777344	-0.038818359	0.3659668	0.37353516	0	0	4/7/2018	4	7	2018	1:00:03	3603	0.8	1	0	3	0	0.059326172	3.5288086	0.16235352	-0.030517578	-1.0979004	58.21167	1.6623535	0	0	0	0	0	0	0	0	0	1.1103516	0.11035156	2.8510742	-1.0622559	0.76245117	1.026123	0	44330	0	0	0
63	64	64	Category I	-0.38378906	-0.035888672	-0.40795898	-0.069824219	0.30419922	0.40942383	0	0	4/7/2018	4	7	2018	1:00:03	3603	0.9	1	0	3	0	0.059326172	3.5288086	0.16357422	-0.03125	-1.0922852	63.344238	0.8762207	0	0	0	0	0	0	0	0	0	1.1049805	0.10498047	1.2363281	-0.54736328	-0.004394531	0.68432617	0	44330	0	0	0
64	65	65	Category I	0.21582031	0.083984375	-2.4238281	0.015380859	0.38720703	0.34863281	0	0	4/7/2018	4	7	2018	1:00:04	3604	0	1	0	4	0	0.059326172	3.5288086	0.15551758	-0.033691406	-1.0913086	63.233643	1.3388672	0	0	0	0	0	0	0	0	0	1.1027832	0.1027832	1.510498	0.060058594	0.11767578	-1.3322754	0	44330	0	0	0
65	66	66	Category I	0.98388672	1.2358398	-1.7399902	0.089599609	0.30761719	0.39550781	0	0	4/7/2018	4	7	2018	1:00:04	3604	0.1	1	0	4	0	0.059326172	3.5288086	0.1472168	-0.041992188	-1.0895996	68.444824	1.6599121	0	0	0	0	0	0	0	0	0	1.1003418	0.1003418	2.7646484	0.83642578	1.277832	-0.65014648	0	44330	0	0	0
66	67	67	Category I	-1.1638184	-0.17993164	-0.95996094	0.14135742	0.21362305	0.42993164	0	0	4/7/2018	4	7	2018	1:00:04	3604	0.2	1	0	4	0	0.059326172	3.5288086	0.14770508	-0.046142578	-1.0820313	59.738525	1.3239746	0	0	0	0	0	0	0	0	0	1.0930176	0.093017578	1.5673828	-1.3115234	-0.13354492	0.12207031	0	44330	0	0	0
67	68	68	Category I	-0.41992188	0.45581055	-0.89990234	0.030273438	0.12060547	0.47509766	0	0	4/7/2018	4	7	2018	1:00:04	3604	0.3	1	0	4	0	0.059326172	3.5288086	0.14257813	-0.049316406	-1.1037598	42.453613	0.78320313	0	0	0	0	0	0	0	0	0	1.1140137	0.11401367	1.2717285	-0.5625	0.50512695	0.20385742	0	44330	0	0	0
68	69	69	Category I	0.49194336	-0.47998047	-3.2399902	0.11621094	0.20336914	0.44311523	0	0	4/7/2018	4	7	2018	1:00:04	3604	0.4	1	0	4	0	0.059326172	3.5288086	0.15112305	-0.032470703	-1.0910645	25.834961	2.2209473	0	0	0	0	0	0	0	0	0	1.1020508	0.10205078	2.9367676	0.34057617	-0.44726563	-2.1486816	0	44330	0	0	0
69	70	70	Category I	0.81591797	0.45581055	-0.68383789	0.18139648	0.15307617	0.43945313	0	0	4/7/2018	4	7	2018	1:00:04	3604	0.5	1	0	4	0	0.059326172	3.5288086	0.14355469	-0.031982422	-1.0881348	22.294922	0.92382813	0	0	0	0	0	0	0	0	0	1.0981445	0.098144531	1.5644531	0.67211914	0.48779297	0.40429688	0	44330	0	0	0
70	71	71	Category I	-0.69580078	-0.27587891	-0.50390625	0.15112305	0.098876953	0.4519043	0	0	4/7/2018	4	7	2018	1:00:04	3604	0.6	1	0	4	0	0.059326172	3.5288086	0.15551758	-0.035888672	-1.0966797	3.592041	1.0649414	0	0	0	0	0	0	0	0	0	1.1083984	0.10839844	1.6843262	-0.85131836	-0.23974609	0.59277344	0	44330	0	0	0
71	72	72	Category I	0.23999023	0.59985352	-1.8959961	0.004394531	0.090087891	0.47998047	0	0	4/7/2018	4	7	2018	1:00:04	3604	0.7	1	0	4	0	0.059326172	3.5288086	0.17724609	-0.034423828	-1.1008301	29.977051	1.019043	0	0	0	0	0	0	0	0	0	1.1154785	0.11547852	1.4919434	0.0625	0.63427734	-0.79492188	0	44330	0	0	0
72	73	73	Category I	0.2878418	-0.32397461	-1.5239258	0.0859375	0.088378906	0.46899414	0	0	4/7/2018	4	7	2018	1:00:04	3604	0.8	1	0	4	0	0.059326172	3.5288086	0.16650391	-0.040283203	-1.107666	32.635986	0.51782227	0	0	0	0	0	0	0	0	0	1.1208496	0.12084961	0.82080078	0.12109375	-0.28344727	-0.41601563	0	44330	0	0	0
73	74	74	Category I	0.023925781	0.047851563	-0.083984375	0.2121582	-0.015869141	0.43383789	0	0	4/7/2018	4	7	2018	1:00:04	3604	0.9	1	0	4	0	0.059326172	3.5288086	0.1706543	-0.04296875	-1.123291	51.119873	1.0534668	0	0	0	0	0	0	0	0	0	1.1369629	0.13696289	1.2770996	-0.14672852	0.090820313	1.0393066	0	44330	0	0	0
74	75	75	Category I	-0.31176758	0.011962891	-0.047851563	-0.021484375	0.018066406	0.48388672	0	0	4/7/2018	4	7	2018	1:00:05	3605	0	1	0	5	0	0.059326172	3.5288086	0.19140625	-0.042480469	-1.1293945	70.243408	1.1940918	0	0	0	0	0	0	0	0	0	1.1462402	0.14624023	1.6394043	-0.50317383	0.054443359	1.081543	0	44330	0	0	0
75	76	76	Category I	0.35986328	-0.37182617	-0.85180664	0.079345703	0.003662109	0.47509766	0	0	4/7/2018	4	7	2018	1:00:05	3605	0.1	1	0	5	0	0.059326172	3.5288086	0.18652344	-0.041503906	-1.1281738	91.139404	0.46411133	0	0	0	0	0	0	0	0	0	1.1442871	0.14428711	0.77978516	0.1730957	-0.33007813	0.27636719	0	44330	0	0	0
76	77	77	Category I	1.1518555	0.071777344	-2.2077637	0.15454102	0.009765625	0.45898438	0	0	4/7/2018	4	7	2018	1:00:05	3605	0.2	1	0	5	0	0.059326172	3.5288086	0.16479492	-0.044433594	-1.1157227	79.516113	1.4763184	0	0	0	0	0	0	0	0	0	1.1286621	0.12866211	2.1950684	0.98681641	0.11621094	-1.0917969	0	44330	0	0	0
77	78	78	Category I	0.57592773	0.26391602	-0.45581055	0.27075195	0.033935547	0.40942383	0	0	4/7/2018	4	7	2018	1:00:05	3605	0.3	1	0	5	0	0.059326172	3.5288086	0.16943359	-0.048583984	-1.1364746	73.266602	0.85205078	0	0	0	0	0	0	0	0	0	1.1501465	0.15014648	1.3996582	0.40625	0.3125	0.68066406	0	44330	0	0	0
78	79	79	Category I	-0.45581055	0.79199219	-0.27587891	0.036865234	0.009765625	0.47924805	0	0	4/7/2018	4	7	2018	1:00:05	3605	0.4	1	0	5	0	0.059326172	3.5288086	0.1784668	-0.053466797	-1.1386719	79.938965	1.364502	0	0	0	0	0	0	0	0	0	1.1538086	0.15380859	2.3430176	-0.63427734	0.84545898	0.86279297	0	44330	0	0	0
79	80	80	Category I	0.86376953	-1.1279297	-1.619873	0.042236328	0.010498047	0.48022461	0	0	4/7/2018	4	7	2018	1:00:05	3605	0.5	1	0	5	0	0.059326172	3.5288086	0.17211914	-0.053222656	-1.1142578	73.915771	1.3740234	0	0	0	0	0	0	0	0	0	1.1289063	0.12890625	2.2712402	0.69140625	-1.0744629	-0.50537109	0	44330	0	0	0
80	81	81	Category I	1.1037598	-0.13183594	-1.9558105	0.077148438	-0.022216797	0.4765625	0	0	4/7/2018	4	7	2018	1:00:05	3605	0.6	1	0	5	0	0.059326172	3.5288086	0.17871094	-0.041503906	-1.105957	48.898438	1.2590332	0	0	0	0	0	0	0	0	0	1.1210938	0.12109375	1.8647461	0.92480469	-0.090087891	-0.84960938	0	44330	0	0	0
81	82	82	Category I	-0.2277832	0.21582031	-0.38378906	0.15454102	-0.022460938	0.46020508	0	0	4/7/2018	4	7	2018	1:00:05	3605	0.7	1	0	5	0	0.059326172	3.5288086	0.17993164	-0.042724609	-1.119873	6.7402344	0.88037109	0	0	0	0	0	0	0	0	0	1.1352539	0.13525391	1.4025879	-0.40771484	0.25854492	0.73608398	0	44330	0	0	0
82	83	83	Category I	-0.53979492	0.6237793	-0.35986328	0.019775391	-0.033203125	0.47875977	0	0	4/7/2018	4	7	2018	1:00:05	3605	0.8	1	0	5	0	0.059326172	3.5288086	0.1940918	-0.051269531	-1.1035156	53.986328	1.2438965	0	0	0	0	0	0	0	0	0	1.121582	0.12158203	2.1525879	-0.73388672	0.67504883	0.74365234	0	44330	0	0	0
83	84	84	Category I	0.047851563	-0.41992188	0.21582031	-0.055664063	-0.022705078	0.47753906	0	0	4/7/2018	4	7	2018	1:00:05	3605	0.9	1	0	5	0	0.059326172	3.5288086	0.16796875	-0.050292969	-1.1032715	43.694336	1.3752441	0	0	0	0	0	0	0	0	0	1.1171875	0.1171875	1.8088379	-0.12011719	-0.36938477	1.3190918	0	44330	0	0	0
84	85	85	Category I	0.53979492	-0.65991211	-2.8439941	0.026611328	-0.065429688	0.47241211	0	0	4/7/2018	4	7	2018	1:00:06	3606	0	1	0	6	0	0.059326172	3.5288086	0.16601563	-0.046630859	-1.1105957	25.626953	1.8762207	0	0	0	0	0	0	0	0	0	1.1237793	0.1237793	2.7202148	0.37353516	-0.61328125	-1.7331543	0	44330	0	0	0
85	86	86	Category I	0.40795898	0.34790039	-1.9677734	0.18041992	-0.00390625	0.44946289	0	0	4/7/2018	4	7	2018	1:00:06	3606	0.1	1	0	6	0	0.059326172	3.5288086	0.18066406	-0.056884766	-1.1342773	54.835938	0.95385742	0	0	0	0	0	0	0	0	0	1.1501465	0.15014648	1.465332	0.22705078	0.40478516	-0.83325195	0	44330	0	0	0
86	87	87	Category I	0.25195313	-0.51586914	-0.19189453	0.070556641	-0.037841797	0.47705078	0	0	4/7/2018	4	7	2018	1:00:06	3606	0.2	1	0	6	0	0.059326172	3.5288086	0.1640625	-0.060302734	-1.1464844	91.277588	1.0612793	0	0	0	0	0	0	0	0	0	1.159668	0.15966797	1.4975586	0.087646484	-0.45532227	0.95458984	0	44330	0	0	0
87	88	88	Category I	-0.52783203	0.27587891	0.70776367	0.061035156	-0.10205078	0.4675293	0	0	4/7/2018	4	7	2018	1:00:06	3606	0.3	1	0	6	0	0.059326172	3.5288086	0.16430664	-0.057373047	-1.119873	77.703613	1.982666	0	0	0	0	0	0	0	0	0	1.1335449	0.13354492	2.8535156	-0.69213867	0.33325195	1.8276367	0	44330	0	0	0
88	89	89	Category I	-0.2277832	-0.45581055	-3.1079102	0.021484375	-0.13598633	0.46020508	0	0	4/7/2018	4	7	2018	1:00:06	3606	0.4	1	0	6	0	0.059326172	3.5288086	0.15039063	-0.057617188	-1.1262207	62.100098	2.0561523	0	0	0	0	0	0	0	0	0	1.1376953	0.13769531	2.7578125	-0.37817383	-0.39794922	-1.9814453	0	44330	0	0	0
89	90	90	Category I	0.65991211	-1.3078613	-1.5959473	0.091796875	-0.15478516	0.44458008	0	0	4/7/2018	4	7	2018	1:00:06	3606	0.5	1	0	6	0	0.059326172	3.5288086	0.16113281	-0.051513672	-1.1467285	85.702148	1.4240723	0	0	0	0	0	0	0	0	0	1.1591797	0.15917969	2.2036133	0.49853516	-1.2561035	-0.44897461	0	44330	0	0	0
90	91	91	Category I	-0.52783203	-0.083984375	-0.671875	0.10961914	-0.1730957	0.43334961	0	0	4/7/2018	4	7	2018	1:00:06	3606	0.6	1	0	6	0	0.059326172	3.5288086	0.15991211	-0.041992188	-1.1254883	121.27856	0.82495117	0	0	0	0	0	0	0	0	0	1.1374512	0.13745117	1.1831055	-0.68774414	-0.041748047	0.45361328	0	44330	0	0	0
91	92	92	Category I	-0.2277832	-0.26391602	0.26391602	-0.046386719	-0.064697266	0.47973633	0	0	4/7/2018	4	7	2018	1:00:06	3606	0.7	1	0	6	0	0.059326172	3.5288086	0.15063477	-0.041015625	-1.1252441	131.55078	1.4570313	0	0	0	0	0	0	0	0	0	1.1359863	0.13598633	1.9904785	-0.37841797	-0.22265625	1.3891602	0	44330	0	0	0
92	93	93	Category I	-0.44384766	0.023925781	-1.8359375	0.084228516	-0.12988281	0.45458984	0	0	4/7/2018	4	7	2018	1:00:06	3606	0.8	1	0	6	0	0.059326172	3.5288086	0.15258789	-0.038330078	-1.1020508	75.468994	0.94775391	0	0	0	0	0	0	0	0	0	1.1132813	0.11328125	1.3925781	-0.59643555	0.062255859	-0.73364258	0	44330	0	0	0
93	94	94	Category I	0.97192383	-0.29980469	-2.315918	0.049804688	-0.056884766	0.47729492	0	0	4/7/2018	4	7	2018	1:00:06	3606	0.9	1	0	6	0	0.059326172	3.5288086	0.16088867	-0.047607422	-1.1315918	70.143311	1.4570313	0	0	0	0	0	0	0	0	0	1.144043	0.14404297	2.2470703	0.81079102	-0.25195313	-1.184082	0	44330	0	0	0
94	95	95	Category I	0.047851563	-0.3359375	-1.5717773	0.2355957	-0.030517578	0.42529297	0	0	4/7/2018	4	7	2018	1:00:07	3607	0	1	0	7	0	0.059326172	3.5288086	0.17700195	-0.048095703	-1.1176758	72.719238	0.55273438	0	0	0	0	0	0	0	0	0	1.1328125	0.1328125	0.87084961	-0.12915039	-0.28759766	-0.45385742	0	44330	0	0	0
95	96	96	Category I	0.095947266	-0.095947266	0.25195313	0.04296875	0.018310547	0.47851563	0	0	4/7/2018	4	7	2018	1:00:07	3607	0.1	1	0	7	0	0.059326172	3.5288086	0.17456055	-0.045654297	-1.0966797	2.8149414	1.3518066	0	0	0	0	0	0	0	0	0	1.1115723	0.11157227	1.4775391	-0.078613281	-0.050048828	1.3486328	0	44330	0	0	0
96	97	97	Category I	-0.16796875	-0.17993164	0.011962891	0.052490234	0.015136719	0.47973633	0	0	4/7/2018	4	7	2018	1:00:07	3607	0.2	1	0	7	0	0.059326172	3.5288086	0.1784668	-0.052246094	-1.1237793	45.409668	1.1943359	0	0	0	0	0	0	0	0	0	1.1391602	0.13916016	1.6098633	-0.34643555	-0.12744141	1.1357422	0	44330	0	0	0
97	98	98	Category I	0.47998047	0.27587891	-1.619873	0.18945313	0.026123047	0.45117188	0	0	4/7/2018	4	7	2018	1:00:07	3607	0.3	1	0	7	0	0.059326172	3.5288086	0.18383789	-0.042236328	-1.1152344	47.883057	0.66552734	0	0	0	0	0	0	0	0	0	1.1311035	0.13110352	1.1184082	0.29589844	0.31811523	-0.50439453	0	44330	0	0	0
98	99	99	Category I	0.77978516	-0.11987305	-1.8959961	0.26660156	0.001220703	0.41186523	0	0	4/7/2018	4	7	2018	1:00:07	3607	0.4	1	0	7	0	0.059326172	3.5288086	0.18676758	-0.043457031	-1.1025391	65.451172	0.99316406	0	0	0	0	0	0	0	0	0	1.1191406	0.11914063	1.4624023	0.59277344	-0.076171875	-0.79321289	0	44330	0	0	0
99	100	100	Category I	0.10791016	0.40795898	-0.46777344	0.09375	-0.014648438	0.46728516	0	0	4/7/2018	4	7	2018	1:00:07	3607	0.5	1	0	7	0	0.059326172	3.5288086	0.17602539	-0.042236328	-1.0981445	78.875244	0.77758789	0	0	0	0	0	0	0	0	0	1.1130371	0.11303711	1.1489258	-0.068115234	0.45019531	0.63037109	0	44330	0	0	0
100	101	101	Category I	-0.059814453	-0.095947266	-0.095947266	0.21142578	0.052734375	0.43823242	0	0	4/7/2018	4	7	2018	1:00:07	3607	0.6	1	0	7	0	0.059326172	3.5288086	0.16796875	-0.052734375	-1.140625	96.950195	1.0700684	0	0	0	0	0	0	0	0	0	1.1542969	0.15429688	1.315918	-0.2277832	-0.04296875	1.0446777	0	44330	0	0	0
101	102	102	Category I	-0.45581055	-0.45581055	-1.8479004	0.05859375	0.020263672	0.47509766	0	0	4/7/2018	4	7	2018	1:00:07	3607	0.7	1	0	7	0	0.059326172	3.5288086	0.18066406	-0.052734375	-1.1352539	79.985596	1.0368652	0	0	0	0	0	0	0	0	0	1.1508789	0.15087891	1.7519531	-0.63647461	-0.40283203	-0.71240234	0	44330	0	0	0
102	103	103	Category I	0.39599609	-0.40795898	-1.5	0.094238281	0.015869141	0.47631836	0	0	4/7/2018	4	7	2018	1:00:07	3607	0.8	1	0	7	0	0.059326172	3.5288086	0.17211914	-0.076171875	-1.0986328	45.261963	0.56665039	0	0	0	0	0	0	0	0	0	1.114502	0.11450195	0.95654297	0.22363281	-0.33154297	-0.40112305	0	44330	0	0	0
103	104	104	Category I	-0.47998047	-0.25195313	-0.6237793	0.27050781	-0.038818359	0.40917969	0	0	4/7/2018	4	7	2018	1:00:07	3607	0.9	1	0	7	0	0.059326172	3.5288086	0.16748047	-0.079589844	-1.1027832	28.775635	0.82373047	0	0	0	0	0	0	0	0	0	1.1184082	0.1184082	1.2990723	-0.64746094	-0.17211914	0.47900391	0	44330	0	0	0
104	105	105	Category I	-0.45581055	-0.40795898	-1.1638184	0.13598633	-0.067382813	0.45703125	0	0	4/7/2018	4	7	2018	1:00:08	3608	0	1	0	8	0	0.059326172	3.5288086	0.17871094	-0.083496094	-1.1433105	24.358398	0.71289063	0	0	0	0	0	0	0	0	0	1.1601563	0.16015625	0.97924805	-0.63452148	-0.32421875	-0.020263672	0	44330	0	0	0
105	106	106	Category I	0.37182617	-0.49194336	-0.73193359	0.17602539	0.046630859	0.44946289	0	0	4/7/2018	4	7	2018	1:00:08	3608	0.1	1	0	8	0	0.059326172	3.5288086	0.1784668	-0.078613281	-1.1247559	17.797119	0.60180664	0	0	0	0	0	0	0	0	0	1.1413574	0.14135742	0.99902344	0.19311523	-0.41308594	0.39282227	0	44330	0	0	0
106	107	107	Category I	0.27587891	-0.31176758	-1.619873	0.23974609	0.12524414	0.41870117	0	0	4/7/2018	4	7	2018	1:00:08	3608	0.2	1	0	8	0	0.059326172	3.5288086	0.17358398	-0.096191406	-1.1018066	11.137695	0.57006836	0	0	0	0	0	0	0	0	0	1.1193848	0.11938477	0.83544922	0.10205078	-0.21533203	-0.51782227	0	44330	0	0	0
107	108	108	Category I	0.76782227	0.95996094	-1.0439453	0.21582031	0.11767578	0.42797852	0	0	4/7/2018	4	7	2018	1:00:08	3608	0.3	1	0	8	0	0.059326172	3.5288086	0.18115234	-0.086181641	-1.0783691	13.324951	1.1999512	0	0	0	0	0	0	0	0	0	1.0969238	0.096923828	1.6672363	0.58642578	1.0461426	0.034423828	0	44330	0	0	0
108	109	109	Category I	-0.13183594	0	-0.59985352	0.13183594	-0.034423828	0.46362305	0	0	4/7/2018	4	7	2018	1:00:08	3608	0.4	1	0	8	0	0.059326172	3.5288086	0.19165039	-0.088867188	-1.0922852	15.025391	0.59594727	0	0	0	0	0	0	0	0	0	1.112793	0.11279297	0.90527344	-0.32348633	0.088867188	0.49243164	0	44330	0	0	0
109	110	110	Category I	0.83984375	-0.35986328	-1.6679688	0.004150391	0.19018555	0.45727539	0	0	4/7/2018	4	7	2018	1:00:08	3608	0.5	1	0	8	0	0.059326172	3.5288086	0.19604492	-0.081787109	-1.0668945	26.908447	0.92333984	0	0	0	0	0	0	0	0	0	1.0878906	0.087890625	1.5224609	0.64355469	-0.27783203	-0.60083008	0	44330	0	0	0
110	111	111	Category I	1.9438477	-0.071777344	-2.3637695	0.085449219	0.21606445	0.43969727	0	0	4/7/2018	4	7	2018	1:00:08	3608	0.6	1	0	8	0	0.059326172	3.5288086	0.18725586	-0.088623047	-1.0585938	19.176025	2.1882324	0	0	0	0	0	0	0	0	0	1.0786133	0.078613281	3.0786133	1.7563477	0.016845703	-1.3049316	0	44330	0	0	0
111	112	112	Category I	-0.2878418	-0.59985352	-0.38378906	0.027587891	0.18017578	0.45947266	0	0	4/7/2018	4	7	2018	1:00:08	3608	0.7	1	0	8	0	0.059326172	3.5288086	0.28027344	-0.14770508	-1.121582	24.695313	1.0349121	0	0	0	0	0	0	0	0	0	1.1655273	0.16552734	1.7578125	-0.56811523	-0.4519043	0.73779297	0	44330	0	0	0
112	113	113	Category I	0.13183594	-0.37182617	-1.7399902	-0.040039063	0.20751953	0.45336914	0	0	4/7/2018	4	7	2018	1:00:08	3608	0.8	1	0	8	0	0.059326172	3.5288086	0.29321289	-0.16503906	-1.1274414	37.92334	0.66601563	0	0	0	0	0	0	0	0	0	1.1765137	0.17651367	0.98046875	-0.16137695	-0.20654297	-0.61230469	0	44330	0	0	0
113	114	114	Category I	1.9677734	-0.45581055	-2.4719238	-0.037109375	0.12744141	0.4777832	0	0	4/7/2018	4	7	2018	1:00:08	3608	0.9	1	0	8	0	0.059326172	3.5288086	0.29736328	-0.16040039	-1.1293945	40.634766	2.1630859	0	0	0	0	0	0	0	0	0	1.1789551	0.17895508	3.3078613	1.670166	-0.29516602	-1.3422852	0	44330	0	0	0
114	115	115	Category I	0.10791016	0	-0.23999023	-0.084716797	0.18920898	0.45263672	0	0	4/7/2018	4	7	2018	1:00:09	3609	0	1	0	9	0	0.059326172	3.5288086	0.30078125	-0.16479492	-1.1276855	32.07959	0.92333984	0	0	0	0	0	0	0	0	0	1.1787109	0.17871094	1.2456055	-0.19287109	0.16479492	0.88769531	0	44330	0	0	0
115	116	116	Category I	-1.6799316	-0.23999023	-0.035888672	-0.18383789	0.19384766	0.42675781	0	0	4/7/2018	4	7	2018	1:00:09	3609	0.1	1	0	9	0	0.059326172	3.5288086	0.29223633	-0.15991211	-1.1293945	26.442871	2.2565918	0	0	0	0	0	0	0	0	0	1.1774902	0.17749023	3.145752	-1.972168	-0.079833984	1.0935059	0	44330	0	0	0
116	117	117	Category I	0.65991211	-0.35986328	-3.0717773	-0.19165039	0.14111328	0.44165039	0	0	4/7/2018	4	7	2018	1:00:09	3609	0.2	1	0	9	0	0.059326172	3.5288086	0.29321289	-0.15698242	-1.1616211	3.6887207	1.9553223	0	0	0	0	0	0	0	0	0	1.2084961	0.20849609	2.479248	0.36645508	-0.20263672	-1.9099121	0	44330	0	0	0
117	118	118	Category I	1.0078125	-0.40795898	-0.10791016	-0.10302734	0.093261719	0.47143555	0	0	4/7/2018	4	7	2018	1:00:09	3609	0.3	1	0	9	0	0.059326172	3.5288086	0.2878418	-0.15356445	-1.1604004	128.6665	1.300293	0	0	0	0	0	0	0	0	0	1.2055664	0.20556641	2.0266113	0.71972656	-0.25415039	1.0524902	0	44330	0	0	0
118	119	119	Category I	-0.7199707	-0.27587891	-0.29980469	-0.092529297	0.089355469	0.47485352	0	0	4/7/2018	4	7	2018	1:00:09	3609	0.4	1	0	9	0	0.059326172	3.5288086	0.28173828	-0.16088867	-1.1569824	118.89185	1.3232422	0	0	0	0	0	0	0	0	0	1.2016602	0.20166016	1.9736328	-1.001709	-0.11474609	0.85717773	0	44330	0	0	0
119	120	120	Category I	1.0439453	0.95996094	-0.035888672	-0.22070313	0.076660156	0.43359375	0	0	4/7/2018	4	7	2018	1:00:09	3609	0.5	1	0	9	0	0.059326172	3.5288086	0.27978516	-0.16381836	-1.1469727	107.04004	1.7553711	0	0	0	0	0	0	0	0	0	1.1918945	0.19189453	2.9987793	0.76391602	1.1237793	1.111084	0	44330	0	0	0
120	121	121	Category I	0.34790039	0.095947266	-2.3278809	-0.18212891	0.15087891	0.43994141	0	0	4/7/2018	4	7	2018	1:00:09	3609	0.6	1	0	9	0	0.059326172	3.5288086	0.26318359	-0.14331055	-1.1623535	140.62378	1.192627	0	0	0	0	0	0	0	0	0	1.2004395	0.20043945	1.4892578	0.084472656	0.23925781	-1.1652832	0	44330	0	0	0
121	122	122	Category I	0.93579102	-0.69580078	-0.47998047	-0.17504883	0.006103516	0.4543457	0	0	4/7/2018	4	7	2018	1:00:09	3609	0.7	1	0	9	0	0.059326172	3.5288086	0.26074219	-0.1315918	-1.1621094	138.104	1.1130371	0	0	0	0	0	0	0	0	0	1.1982422	0.19824219	1.9208984	0.67480469	-0.56396484	0.68212891	0	44330	0	0	0
122	123	123	Category I	-1.2597656	0	-0.38378906	-0.22558594	0.026367188	0.44116211	0	0	4/7/2018	4	7	2018	1:00:09	3609	0.8	1	0	9	0	0.059326172	3.5288086	0.26586914	-0.12939453	-1.1601563	128.80811	1.7167969	0	0	0	0	0	0	0	0	0	1.1972656	0.19726563	2.4318848	-1.5256348	0.12939453	0.77636719	0	44330	0	0	0
123	124	124	Category I	0.26391602	0	-2.9638672	-0.33007813	0.056396484	0.37963867	0	0	4/7/2018	4	7	2018	1:00:09	3609	0.9	1	0	9	0	0.059326172	3.5288086	0.26611328	-0.12792969	-1.1538086	162.24976	1.814209	0	0	0	0	0	0	0	0	0	1.1911621	0.19116211	1.9401855	-0.002197266	0.12792969	-1.8098145	0	44330	0	0	0
124	125	125	Category I	0.82788086	-0.82788086	-2.0878906	-0.3059082	0.066162109	0.39331055	0	0	4/7/2018	4	7	2018	1:00:10	3610	0	1	0	10	0	0.059326172	3.5288086	0.26098633	-0.11938477	-1.1994629	149.29321	1.2695313	0	0	0	0	0	0	0	0	0	1.2333984	0.23339844	2.1633301	0.56665039	-0.70825195	-0.88818359	0	44330	0	0	0
125	126	126	Category I	-1.1159668	-0.15576172	-0.93579102	-0.15258789	0.042236328	0.46508789	0	0	4/7/2018	4	7	2018	1:00:10	3610	0.1	1	0	10	0	0.059326172	3.5288086	0.26953125	-0.1015625	-1.1870117	174.59863	1.4091797	0	0	0	0	0	0	0	0	0	1.2214355	0.22143555	1.690918	-1.385498	-0.053955078	0.2512207	0	44330	0	0	0
126	127	127	Category I	0.047851563	0.20385742	0.023925781	-0.40893555	0.030517578	0.31152344	0	0	4/7/2018	4	7	2018	1:00:10	3610	0.2	1	0	10	0	0.059326172	3.5288086	0.26123047	-0.10253906	-1.1655273	174.13306	1.246582	0	0	0	0	0	0	0	0	0	1.1987305	0.19873047	1.7094727	-0.21337891	0.30639648	1.1894531	0	44330	0	0	0
127	128	128	Category I	0.17993164	-0.059814453	-1.1398926	-0.20727539	0.098144531	0.44116211	0	0	4/7/2018	4	7	2018	1:00:10	3610	0.3	1	0	10	0	0.059326172	3.5288086	0.27514648	-0.097900391	-1.1652832	39.393555	0.10571289	0	0	0	0	0	0	0	0	0	1.201416	0.20141602	0.15869141	-0.095214844	0.038085938	0.025390625	0	44330	0	0	0
128	129	129	Category I	0.82788086	0.23999023	-3.9599609	-0.25708008	0.087890625	0.42285156	0	0	4/7/2018	4	7	2018	1:00:10	3610	0.4	1	0	10	0	0.059326172	3.5288086	0.29223633	-0.099609375	-1.2099609	17.458984	2.8217773	0	0	0	0	0	0	0	0	0	1.2487793	0.2487793	3.6247559	0.53540039	0.33959961	-2.7497559	0	44330	0	0	0
129	130	130	Category I	0.047851563	0.49194336	0.19189453	-0.20410156	0.16943359	0.42895508	0	0	4/7/2018	4	7	2018	1:00:10	3610	0.5	1	0	10	0	0.059326172	3.5288086	0.30322266	-0.087646484	-1.1804199	10.519531	1.5114746	0	0	0	0	0	0	0	0	0	1.2219238	0.22192383	2.2075195	-0.25537109	0.57958984	1.3723145	0	44330	0	0	0
130	131	131	Category I	-0.52783203	0.21582031	0.10791016	-0.3527832	0.1796875	0.34277344	0	0	4/7/2018	4	7	2018	1:00:10	3610	0.6	1	0	10	0	0.059326172	3.5288086	0.28857422	-0.076660156	-1.1696777	38.375244	1.5441895	0	0	0	0	0	0	0	0	0	1.2072754	0.20727539	2.3867188	-0.81640625	0.29248047	1.2775879	0	44330	0	0	0
131	132	132	Category I	-0.3359375	-0.17993164	-0.26391602	-0.31665039	0.15625	0.37597656	0	0	4/7/2018	4	7	2018	1:00:10	3610	0.7	1	0	10	0	0.059326172	3.5288086	0.30224609	-0.073730469	-1.1745605	21.633545	1.1169434	0	0	0	0	0	0	0	0	0	1.2150879	0.21508789	1.6547852	-0.63818359	-0.10595703	0.91064453	0	44330	0	0	0
132	133	133	Category I	0.82788086	-0.82788086	-3.2878418	-0.23632813	0.13037109	0.41992188	0	0	4/7/2018	4	7	2018	1:00:10	3610	0.8	1	0	10	0	0.059326172	3.5288086	0.32568359	-0.060058594	-1.199707	17.740723	2.2805176	0	0	0	0	0	0	0	0	0	1.2446289	0.24462891	3.357666	0.50195313	-0.76757813	-2.0878906	0	44330	0	0	0
133	134	134	Category I	1.7758789	-0.2277832	0	-0.24414063	-0.017578125	0.43408203	0	0	4/7/2018	4	7	2018	1:00:10	3610	0.9	1	0	10	0	0.059326172	3.5288086	0.31420898	-0.064453125	-1.1943359	10.626465	1.8945313	0	0	0	0	0	0	0	0	0	1.2368164	0.23681641	2.8193359	1.4614258	-0.16308594	1.1943359	0	44330	0	0	0
134	135	135	Category I	-0.38378906	-0.035888672	-0.023925781	-0.30078125	0.032470703	0.39477539	0	0	4/7/2018	4	7	2018	1:00:11	3611	0	1	0	11	0	0.059326172	3.5288086	0.30249023	-0.0546875	-1.1655273	1.5292969	1.3320313	0	0	0	0	0	0	0	0	0	1.2053223	0.20532227	1.8469238	-0.6862793	0.018798828	1.1416016	0	44330	0	0	0
135	136	136	Category I	0.51586914	-0.38378906	-2.4599609	-0.18457031	0.018310547	0.45532227	0	0	4/7/2018	4	7	2018	1:00:11	3611	0.1	1	0	11	0	0.059082031	3.4434082	0.30371094	-0.052001953	-1.1740723	7.0368652	1.3444824	0	0	0	0	0	0	0	0	0	1.2138672	0.21386719	1.8293457	0.21191406	-0.33154297	-1.2856445	0	44330	0	0	0
136	137	137	Category I	0.92382813	0.74389648	-0.671875	-0.27441406	0.056396484	0.4140625	0	0	4/7/2018	4	7	2018	1:00:11	3611	0.2	1	0	11	0	0.059082031	3.4434082	0.31835938	-0.043212891	-1.2119141	21.676758	1.1303711	0	0	0	0	0	0	0	0	0	1.2539063	0.25390625	1.9326172	0.60522461	0.78710938	0.54003906	0	44330	0	0	0
137	138	138	Category I	0.25195313	-0.059814453	-0.17993164	-0.20385742	0.073730469	0.44482422	0	0	4/7/2018	4	7	2018	1:00:11	3611	0.3	1	0	11	0	0.059082031	3.4434082	0.31616211	-0.044433594	-1.2167969	4.0380859	1.0390625	0	0	0	0	0	0	0	0	0	1.2580566	0.25805664	1.1164551	-0.064208984	-0.015136719	1.0368652	0	44330	0	0	0
138	139	139	Category I	-0.50390625	-0.071777344	-0.071777344	-0.41503906	0.11401367	0.30200195	0	0	4/7/2018	4	7	2018	1:00:11	3611	0.4	1	0	11	0	0.059082031	3.4434082	0.3347168	-0.064941406	-1.190918	4.6091309	1.3986816	0	0	0	0	0	0	0	0	0	1.2387695	0.23876953	1.9645996	-0.83862305	-0.006591797	1.1191406	0	44330	0	0	0
139	140	140	Category I	0.16796875	-0.68383789	-3.0478516	-0.25585938	0.058349609	0.42236328	0	0	4/7/2018	4	7	2018	1:00:11	3611	0.5	1	0	11	0	0.059082031	3.4434082	0.33251953	-0.069824219	-1.1975098	11.86499	1.9562988	0	0	0	0	0	0	0	0	0	1.2446289	0.24462891	2.6286621	-0.16455078	-0.61376953	-1.8500977	0	44330	0	0	0
140	141	141	Category I	0.64794922	0.97192383	-0.86376953	-0.25927734	0.1394043	0.41259766	0	0	4/7/2018	4	7	2018	1:00:11	3611	0.6	1	0	11	0	0.059082031	3.4434082	0.33666992	-0.073730469	-1.2141113	7.3535156	1.145752	0	0	0	0	0	0	0	0	0	1.262207	0.26220703	1.7072754	0.31103516	1.0456543	0.3503418	0	44330	0	0	0
141	142	142	Category I	-0.20385742	-0.46777344	-0.19189453	-0.28222656	0.25048828	0.35766602	0	0	4/7/2018	4	7	2018	1:00:11	3611	0.7	1	0	11	0	0.059082031	3.4434082	0.33349609	-0.074462891	-1.2128906	7.1853027	1.2189941	0	0	0	0	0	0	0	0	0	1.2602539	0.26025391	1.9516602	-0.53735352	-0.39306641	1.0209961	0	44330	0	0	0
142	143	143	Category I	-1.2719727	0.45581055	-0.41992188	-0.36425781	0.20605469	0.31176758	0	0	4/7/2018	4	7	2018	1:00:11	3611	0.8	1	0	11	0	0.059082031	3.4434082	0.33154297	-0.068115234	-1.1872559	39.629639	1.8535156	0	0	0	0	0	0	0	0	0	1.2346191	0.23461914	2.8952637	-1.6035156	0.52392578	0.76733398	0	44330	0	0	0
143	144	144	Category I	0.50390625	-0.34790039	-3.6359863	-0.31884766	0.18261719	0.36132813	0	0	4/7/2018	4	7	2018	1:00:11	3611	0.9	1	0	11	0	0.059082031	3.4434082	0.32348633	-0.067626953	-1.1875	66.560303	2.4707031	0	0	0	0	0	0	0	0	0	1.232666	0.23266602	2.9086914	0.18017578	-0.2800293	-2.4482422	0	44330	0	0	0
144	145	145	Category I	0.20385742	0.47998047	-0.93579102	-0.20800781	0.30297852	0.3671875	0	0	4/7/2018	4	7	2018	1:00:12	3612	0	1	0	12	0	0.059082031	3.4434082	0.34008789	-0.072265625	-1.2141113	65.263916	0.63330078	0	0	0	0	0	0	0	0	0	1.2629395	0.26293945	0.96704102	-0.13623047	0.55224609	0.27832031	0	44330	0	0	0
145	146	146	Category I	0.58789063	-0.17993164	0.095947266	-0.34594727	0.25463867	0.30834961	0	0	4/7/2018	4	7	2018	1:00:12	3612	0.1	1	0	12	0	0.059082031	3.4434082	0.35205078	-0.069335938	-1.2016602	45.084229	1.3234863	0	0	0	0	0	0	0	0	0	1.2541504	0.25415039	1.644043	0.2355957	-0.11035156	1.2976074	0	44330	0	0	0
146	147	147	Category I	-0.55175781	0.6237793	0.89990234	-0.34130859	0.24951172	0.30737305	0	0	4/7/2018	4	7	2018	1:00:12	3612	0.2	1	0	12	0	0.059082031	3.4434082	0.34008789	-0.071289063	-1.1945801	60.168701	2.3803711	0	0	0	0	0	0	0	0	0	1.2441406	0.24414063	3.6818848	-0.8918457	0.69506836	2.0944824	0	44330	0	0	0
147	148	148	Category I	0.41992188	0.23999023	-2.0158691	-0.26733398	0.19995117	0.3840332	0	0	4/7/2018	4	7	2018	1:00:12	3612	0.3	1	0	12	0	0.059082031	3.4434082	0.33935547	-0.064941406	-1.1708984	51.840576	0.90161133	0	0	0	0	0	0	0	0	0	1.2209473	0.22094727	1.2302246	0.080322266	0.30493164	-0.84472656	0	44330	0	0	0
148	149	149	Category I	0.83984375	0.095947266	-1.1999512	-0.2175293	0.31567383	0.35839844	0	0	4/7/2018	4	7	2018	1:00:12	3612	0.4	1	0	12	0	0.059082031	3.4434082	0.34667969	-0.084716797	-1.2043457	31.071777	0.52514648	0	0	0	0	0	0	0	0	0	1.2561035	0.25610352	0.67822266	0.49291992	0.18066406	0.004394531	0	44330	0	0	0
149	150	150	Category I	0.10791016	-0.095947266	-0.011962891	-0.25097656	0.30371094	0.34350586	0	0	4/7/2018	4	7	2018	1:00:12	3612	0.5	1	0	12	0	0.059082031	3.4434082	0.35522461	-0.088378906	-1.2021484	0.11108398	1.2155762	0	0	0	0	0	0	0	0	0	1.2565918	0.2565918	1.4448242	-0.24731445	-0.007324219	1.1901855	0	44330	0	0	0
150	151	151	Category I	6.7438965	-5.0039063	-5.5439453	-0.25048828	0.26147461	0.37158203	0	0	4/7/2018	4	7	2018	1:00:12	3612	0.6	1	0	12	0	0.059082031	3.4434082	0.3347168	-0.085693359	-1.1853027	10.865479	9.1791992	0	0	0	0	0	0	0	0	0	1.2348633	0.23486328	15.685547	6.4089355	-4.9179688	-4.3583984	0	44330	0	0	0
151	152	152	Category I	1.2719727	-0.77978516	-2.3759766	-0.2878418	0.21704102	0.37402344	0	0	4/7/2018	4	7	2018	1:00:12	3612	0.7	1	0	12	0	0.059082031	3.4434082	0.29370117	-0.10180664	-1.1835938	27.284912	1.6845703	0	0	0	0	0	0	0	0	0	1.223877	0.22387695	2.8481445	0.97802734	-0.67773438	-1.1921387	0	44330	0	0	0
152	153	153	Category I	0.6237793	0.035888672	-1.6799316	-0.066894531	0.27636719	0.42114258	0	0	4/7/2018	4	7	2018	1:00:12	3612	0.8	1	0	12	0	0.059082031	3.4434082	0.30053711	-0.087646484	-1.204834	11.977051	0.58740234	0	0	0	0	0	0	0	0	0	1.244873	0.24487305	0.921875	0.32299805	0.12353516	-0.47485352	0	44330	0	0	0
153	154	154	Category I	0.29980469	-0.29980469	0.047851563	-0.29956055	0.25366211	0.34716797	0	0	4/7/2018	4	7	2018	1:00:12	3612	0.9	1	0	12	0	0.059082031	3.4434082	0.30810547	-0.086914063	-1.1975098	11.926758	1.2634277	0	0	0	0	0	0	0	0	0	1.2397461	0.23974609	1.4665527	-0.008300781	-0.21264648	1.2453613	0	44330	0	0	0
154	155	155	Category I	-0.99584961	0.39599609	-0.17993164	-0.24926758	0.24951172	0.38330078	0	0	4/7/2018	4	7	2018	1:00:13	3613	0	1	0	13	0	0.059082031	3.4434082	0.28442383	-0.076171875	-1.1665039	1.3015137	1.684082	0	0	0	0	0	0	0	0	0	1.203125	0.203125	2.7392578	-1.2802734	0.47216797	0.98657227	0	44330	0	0	0
155	156	156	Category I	0.44384766	-0.11987305	-3.4318848	-0.20849609	0.1887207	0.42578125	0	0	4/7/2018	4	7	2018	1:00:13	3613	0.1	1	0	13	0	0.059082031	3.4434082	0.26049805	-0.077636719	-1.1530762	13.830322	2.2861328	0	0	0	0	0	0	0	0	0	1.1848145	0.18481445	2.5039063	0.18310547	-0.041992188	-2.2785645	0	44330	0	0	0
156	157	157	Category I	0.7199707	0.3359375	-2.1118164	-0.21972656	0.31640625	0.35229492	0	0	4/7/2018	4	7	2018	1:00:13	3613	0.2	1	0	13	0	0.059082031	3.4434082	0.28881836	-0.080566406	-1.1669922	0.68774414	1.1186523	0	0	0	0	0	0	0	0	0	1.2050781	0.20507813	1.7922363	0.4309082	0.41650391	-0.94458008	0	44330	0	0	0
157	158	158	Category I	0.083984375	-0.32397461	-0.16796875	-0.16894531	0.27392578	0.40380859	0	0	4/7/2018	4	7	2018	1:00:13	3613	0.3	1	0	13	0	0.059082031	3.4434082	0.29101563	-0.091552734	-1.1401367	14.821533	1.020752	0	0	0	0	0	0	0	0	0	1.1801758	0.18017578	1.411377	-0.20703125	-0.23217773	0.97216797	0	44330	0	0	0
158	159	159	Category I	-0.59985352	0.55175781	0.52783203	-0.26293945	0.25756836	0.36328125	0	0	4/7/2018	4	7	2018	1:00:13	3613	0.4	1	0	13	0	0.059082031	3.4434082	0.28613281	-0.078857422	-1.1394043	3.0651855	1.9907227	0	0	0	0	0	0	0	0	0	1.1774902	0.17749023	3.184082	-0.88598633	0.63061523	1.6672363	0	44330	0	0	0
159	160	160	Category I	-0.46777344	0.51586914	-2.855957	-0.2019043	0.26367188	0.39672852	0	0	4/7/2018	4	7	2018	1:00:13	3613	0.5	1	0	13	0	0.059082031	3.4434082	0.25878906	-0.13745117	-1.1982422	21.665771	1.9243164	0	0	0	0	0	0	0	0	0	1.2333984	0.23339844	3.0378418	-0.7265625	0.65332031	-1.6574707	0	44330	0	0	0
160	161	161	Category I	0.91186523	0.81591797	-1.9318848	-0.21972656	0.3269043	0.34765625	0	0	4/7/2018	4	7	2018	1:00:13	3613	0.6	1	0	13	0	0.059082031	3.4434082	0.24291992	-0.14892578	-1.2397461	18.314453	1.362793	0	0	0	0	0	0	0	0	0	1.2719727	0.27197266	2.3256836	0.66870117	0.96484375	-0.69189453	0	44330	0	0	0
161	162	162	Category I	0.17993164	0.38378906	-0.23999023	0.009765625	0.390625	0.35327148	0	0	4/7/2018	4	7	2018	1:00:13	3613	0.7	1	0	13	0	0.059082031	3.4434082	0.25219727	-0.15380859	-1.222168	9.8771973	1.1220703	0	0	0	0	0	0	0	0	0	1.2573242	0.25732422	1.5922852	-0.072265625	0.53759766	0.98217773	0	44330	0	0	0
162	163	163	Category I	-0.52783203	0.74389648	0.14379883	-0.17553711	0.29272461	0.39086914	0	0	4/7/2018	4	7	2018	1:00:13	3613	0.8	1	0	13	0	0.059082031	3.4434082	0.23754883	-0.15258789	-1.2211914	25.933838	1.8037109	0	0	0	0	0	0	0	0	0	1.253418	0.25341797	3.0270996	-0.76538086	0.89648438	1.3649902	0	44330	0	0	0
163	164	164	Category I	-0.35986328	0.26391602	-3.4318848	-0.11987305	0.3359375	0.37719727	0	0	4/7/2018	4	7	2018	1:00:13	3613	0.9	1	0	13	0	0.059082031	3.4434082	0.25634766	-0.15185547	-1.2197266	45.251709	2.3334961	0	0	0	0	0	0	0	0	0	1.2556152	0.25561523	3.2441406	-0.61621094	0.41577148	-2.2119141	0	44330	0	0	0
164	165	165	Category I	1.223877	0.76782227	-1.8479004	-0.08984375	0.41015625	0.32324219	0	0	4/7/2018	4	7	2018	1:00:14	3614	0	1	0	14	0	0.059082031	3.4434082	0.26708984	-0.16308594	-1.2263184	43.433105	1.4724121	0	0	0	0	0	0	0	0	0	1.265625	0.265625	2.5090332	0.95654297	0.9309082	-0.62133789	0	44330	0	0	0
165	166	166	Category I	-0.26391602	0.26391602	-0.23999023	0.15893555	0.34741211	0.34838867	0	0	4/7/2018	4	7	2018	1:00:14	3614	0.1	1	0	14	0	0.059082031	3.4434082	0.26928711	-0.15991211	-1.206543	36.839844	1.1826172	0	0	0	0	0	0	0	0	0	1.246582	0.24658203	1.9238281	-0.53320313	0.42382813	0.96655273	0	44330	0	0	0
166	167	167	Category I	1.3679199	-0.13183594	-0.17993164	-0.03515625	0.22192383	0.44873047	0	0	4/7/2018	4	7	2018	1:00:14	3614	0.2	1	0	14	0	0.059082031	3.4434082	0.27490234	-0.16235352	-1.197998	50.679688	1.4938965	0	0	0	0	0	0	0	0	0	1.2397461	0.23974609	2.1418457	1.0927734	0.030517578	1.0180664	0	44330	0	0	0
167	168	168	Category I	0.85180664	0.13183594	-2.8679199	0.033447266	0.26220703	0.43237305	0	0	4/7/2018	4	7	2018	1:00:14	3614	0.3	1	0	14	0	0.059082031	3.4434082	0.27685547	-0.16601563	-1.1975098	59.860596	1.7915039	0	0	0	0	0	0	0	0	0	1.2402344	0.24023438	2.5432129	0.57470703	0.29785156	-1.670166	0	44330	0	0	0
168	169	169	Category I	0.63598633	0.50390625	-0.74389648	0.16333008	0.26342773	0.40087891	0	0	4/7/2018	4	7	2018	1:00:14	3614	0.4	1	0	14	0	0.059082031	3.4434082	0.28808594	-0.17724609	-1.229248	64.37207	0.90576172	0	0	0	0	0	0	0	0	0	1.2749023	0.27490234	1.5144043	0.34765625	0.68115234	0.48535156	0	44330	0	0	0
169	170	170	Category I	-0.50390625	-0.43188477	-0.73193359	0.074951172	0.22314453	0.44042969	0	0	4/7/2018	4	7	2018	1:00:14	3614	0.5	1	0	14	0	0.059082031	3.4434082	0.28979492	-0.18579102	-1.1889648	60.880127	0.94824219	0	0	0	0	0	0	0	0	0	1.237793	0.23779297	1.496582	-0.79370117	-0.24584961	0.45703125	0	44330	0	0	0
170	171	171	Category I	0.56396484	0.14379883	-1.0559082	0.096191406	0.28100586	0.40820313	0	0	4/7/2018	4	7	2018	1:00:14	3614	0.6	1	0	14	0	0.059082031	3.4434082	0.27783203	-0.19433594	-1.1931152	58.251709	0.46362305	0	0	0	0	0	0	0	0	0	1.2404785	0.24047852	0.76147461	0.28588867	0.33813477	0.13720703	0	44330	0	0	0
171	172	172	Category I	1.6437988	0.82788086	-1.7519531	0.075927734	0.19921875	0.44799805	0	0	4/7/2018	4	7	2018	1:00:14	3614	0.7	1	0	14	0	0.059082031	3.4434082	0.28271484	-0.20043945	-1.1938477	47.814209	1.7949219	0	0	0	0	0	0	0	0	0	1.2431641	0.24316406	2.9475098	1.361084	1.0283203	-0.55786133	0	44330	0	0	0
172	173	173	Category I	-1.355957	-0.31176758	-1.4157715	0.27758789	0.096435547	0.39892578	0	0	4/7/2018	4	7	2018	1:00:14	3614	0.8	1	0	14	0	0.059082031	3.4434082	0.30444336	-0.21264648	-1.2368164	40.886963	1.6728516	0	0	0	0	0	0	0	0	0	1.2912598	0.29125977	1.9382324	-1.6604004	-0.098876953	-0.17871094	0	44330	0	0	0
173	174	174	Category I	0.035888672	0.47998047	0	-0.073486328	0.038085938	0.47802734	0	0	4/7/2018	4	7	2018	1:00:14	3614	0.9	1	0	14	0	0.059326172	3.5288086	0.3046875	-0.2097168	-1.2094727	38.072998	1.4182129	0	0	0	0	0	0	0	0	0	1.2648926	0.26489258	2.168457	-0.26879883	0.68969727	1.2094727	0	44330	0	0	0
174	175	175	Category I	0.13183594	-0.13183594	-2.2678223	0.13989258	0.11279297	0.45458984	0	0	4/7/2018	4	7	2018	1:00:15	3615	0	1	0	15	0	0.059326172	3.5288086	0.28149414	-0.20581055	-1.2126465	31.781738	1.0681152	0	0	0	0	0	0	0	0	0	1.2619629	0.26196289	1.2785645	-0.1496582	0.073974609	-1.0549316	0	44330	0	0	0
175	176	176	Category I	1.2719727	0.61181641	-2.7719727	0.16064453	0.040771484	0.45800781	0	0	4/7/2018	4	7	2018	1:00:15	3615	0.1	1	0	15	0	0.059326172	3.5288086	0.2824707	-0.20483398	-1.2131348	37.35791	2.0185547	0	0	0	0	0	0	0	0	0	1.2624512	0.26245117	3.3647461	0.98925781	0.81665039	-1.5585938	0	44330	0	0	0
176	177	177	Category I	-0.3359375	-0.2878418	-0.38378906	0.095703125	0.019287109	0.47290039	0	0	4/7/2018	4	7	2018	1:00:15	3615	0.2	1	0	15	0	0.059326172	3.5288086	0.27563477	-0.19970703	-1.2075195	49.715576	1.0297852	0	0	0	0	0	0	0	0	0	1.2546387	0.25463867	1.5234375	-0.61157227	-0.087890625	0.82373047	0	44330	0	0	0
177	178	178	Category I	1.9677734	-1.355957	0.45581055	-0.042480469	-0.025878906	0.4765625	0	0	4/7/2018	4	7	2018	1:00:15	3615	0.3	1	0	15	0	0.059326172	3.5288086	0.27856445	-0.22094727	-1.2346191	55.712402	2.6455078	0	0	0	0	0	0	0	0	0	1.2849121	0.28491211	4.5144043	1.6889648	-1.1347656	1.6904297	0	44330	0	0	0
178	179	179	Category I	0.59985352	-0.51586914	-2.4118652	0.10083008	-0.031982422	0.47119141	0	0	4/7/2018	4	7	2018	1:00:15	3615	0.4	1	0	15	0	0.059326172	3.5288086	0.27294922	-0.21704102	-1.2336426	62.494629	1.2583008	0	0	0	0	0	0	0	0	0	1.2819824	0.28198242	1.8034668	0.32666016	-0.29858398	-1.1779785	0	44330	0	0	0
179	180	180	Category I	0.44384766	0.10791016	-1.8117676	0.18383789	0.084228516	0.44238281	0	0	4/7/2018	4	7	2018	1:00:15	3615	0.5	1	0	15	0	0.059326172	3.5288086	0.2722168	-0.21777344	-1.236084	74.393799	0.68310547	0	0	0	0	0	0	0	0	0	1.2844238	0.28442383	1.0725098	0.17138672	0.32568359	-0.57543945	0	44330	0	0	0
180	181	181	Category I	-0.32397461	-0.16796875	0	0.006103516	0.011230469	0.48364258	0	0	4/7/2018	4	7	2018	1:00:15	3615	0.6	1	0	15	0	0.059326172	3.5288086	0.27856445	-0.22192383	-1.2348633	110.64648	1.3752441	0	0	0	0	0	0	0	0	0	1.2854004	0.28540039	1.8916016	-0.60253906	0.053955078	1.2348633	0	44330	0	0	0
181	182	182	Category I	-0.59985352	0.059814453	0.20385742	0.033691406	-0.052490234	0.47290039	0	0	4/7/2018	4	7	2018	1:00:15	3615	0.7	1	0	15	0	0.059326172	3.5288086	0.28369141	-0.24072266	-1.2270508	128.51685	1.7084961	0	0	0	0	0	0	0	0	0	1.2822266	0.28222656	2.6152344	-0.88354492	0.30053711	1.4309082	0	44330	0	0	0
182	183	183	Category I	-0.25195313	-0.37182617	-1.5119629	-0.016845703	-0.069824219	0.46948242	0	0	4/7/2018	4	7	2018	1:00:15	3615	0.8	1	0	15	0	0.059326172	3.5288086	0.27832031	-0.23632813	-1.2263184	125.91919	0.6171875	0	0	0	0	0	0	0	0	0	1.279541	0.27954102	0.95117188	-0.53027344	-0.13525391	-0.28540039	0	44330	0	0	0
183	184	184	Category I	0.83984375	-0.61181641	-2.7597656	0.032226563	-0.12280273	0.46459961	0	0	4/7/2018	4	7	2018	1:00:15	3615	0.9	1	0	15	0	0.059326172	3.5288086	0.28369141	-0.23828125	-1.2302246	134.73804	1.6696777	0	0	0	0	0	0	0	0	0	1.284668	0.28466797	2.4589844	0.5559082	-0.37329102	-1.5292969	0	44330	0	0	0
184	185	185	Category I	0.50390625	-0.17993164	-0.16796875	0.19799805	-0.074707031	0.4375	0	0	4/7/2018	4	7	2018	1:00:16	3616	0	1	0	16	0	0.059326172	3.5288086	0.28027344	-0.22631836	-1.2194824	145.88159	1.0759277	0	0	0	0	0	0	0	0	0	1.2714844	0.27148438	1.3215332	0.22338867	0.046386719	1.0515137	0	44330	0	0	0
185	186	186	Category I	-0.57592773	-0.65991211	-0.15576172	0.072265625	-0.072509766	0.46850586	0	0	4/7/2018	4	7	2018	1:00:16	3616	0.1	1	0	16	0	0.059326172	3.5288086	0.28613281	-0.23168945	-1.201416	113.25464	1.4211426	0	0	0	0	0	0	0	0	0	1.2565918	0.2565918	2.3359375	-0.86206055	-0.42797852	1.0456543	0	44330	0	0	0
186	187	187	Category I	0.20385742	0.20385742	0.26391602	0.075683594	-0.10888672	0.46289063	0	0	4/7/2018	4	7	2018	1:00:16	3616	0.2	1	0	16	0	0.059326172	3.5288086	0.26977539	-0.23046875	-1.2028809	69.694336	1.5310059	0	0	0	0	0	0	0	0	0	1.2541504	0.25415039	1.967041	-0.065917969	0.43432617	1.4667969	0	44330	0	0	0
187	188	188	Category I	1.355957	-0.61181641	-3.7077637	0.0546875	-0.14404297	0.45458984	0	0	4/7/2018	4	7	2018	1:00:16	3616	0.3	1	0	16	0	0.059326172	3.5288086	0.27514648	-0.23803711	-1.2145996	58.336182	2.7426758	0	0	0	0	0	0	0	0	0	1.2678223	0.26782227	3.9472656	1.0805664	-0.37353516	-2.4929199	0	44330	0	0	0
188	189	189	Category I	0.55175781	-0.31176758	-0.41992188	0.21069336	-0.14208984	0.41333008	0	0	4/7/2018	4	7	2018	1:00:16	3616	0.4	1	0	16	0	0.059326172	3.5288086	0.26635742	-0.2565918	-1.2062988	60.798096	0.83837891	0	0	0	0	0	0	0	0	0	1.2617188	0.26171875	1.126709	0.28515625	-0.054931641	0.78637695	0	44330	0	0	0
189	190	190	Category I	-0.79199219	-0.13183594	-0.3359375	0.067626953	-0.11889648	0.46166992	0	0	4/7/2018	4	7	2018	1:00:16	3616	0.5	1	0	16	0	0.059326172	3.5288086	0.26367188	-0.26513672	-1.2209473	48.548096	1.3840332	0	0	0	0	0	0	0	0	0	1.2770996	0.27709961	2.0742188	-1.0556641	0.13330078	0.88500977	0	44330	0	0	0
190	191	191	Category I	-1.3439941	-1.355957	-2.2199707	0.047119141	-0.083984375	0.46557617	0	0	4/7/2018	4	7	2018	1:00:16	3616	0.6	1	0	16	0	0.059326172	3.5288086	0.26416016	-0.25390625	-1.2138672	2.6811523	2.1938477	0	0	0	0	0	0	0	0	0	1.2678223	0.26782227	3.7163086	-1.6081543	-1.1018066	-1.0058594	0	44330	0	0	0
191	192	192	Category I	0.25195313	0.51586914	-2.0878906	-0.003417969	-0.28076172	0.3972168	0	0	4/7/2018	4	7	2018	1:00:16	3616	0.7	1	0	16	0	0.059326172	3.5288086	0.17407227	-0.20019531	-1.1523438	1.654541	1.1806641	0	0	0	0	0	0	0	0	0	1.182373	0.18237305	1.729248	0.077636719	0.71606445	-0.93530273	0	44330	0	0	0
192	193	193	Category I	0.74389648	-0.29980469	-1.1518555	0.12133789	-0.10693359	0.45092773	0	0	4/7/2018	4	7	2018	1:00:16	3616	0.8	1	0	16	0	0.059326172	3.5288086	0.1574707	-0.1875	-1.1525879	26.917969	0.59692383	0	0	0	0	0	0	0	0	0	1.1782227	0.17822266	0.69921875	0.58618164	-0.11206055	0.000732422	0	44330	0	0	0
193	194	194	Category I	0.083984375	0.40795898	0.011962891	0.15625	-0.001464844	0.4597168	0	0	4/7/2018	4	7	2018	1:00:16	3616	0.9	1	0	16	0	0.059326172	3.5288086	0.16064453	-0.19311523	-1.1352539	19.640381	1.2973633	0	0	0	0	0	0	0	0	0	1.1625977	0.16259766	1.8249512	-0.076660156	0.60107422	1.1472168	0	44330	0	0	0
194	195	195	Category I	-1.8239746	-0.11987305	0.82788086	-0.016357422	-0.022949219	0.47924805	0	0	4/7/2018	4	7	2018	1:00:17	3617	0	1	0	17	0	0.059326172	3.5288086	0.15161133	-0.19287109	-1.1420898	17.911377	2.7907715	0	0	0	0	0	0	0	0	0	1.1682129	0.16821289	4.0185547	-1.9755859	0.072998047	1.9699707	0	44330	0	0	0
195	196	196	Category I	0.58789063	-0.47998047	-1.1518555	0.030273438	-0.13525391	0.45825195	0	0	4/7/2018	4	7	2018	1:00:17	3617	0.1	1	0	17	0	0.059326172	3.5288086	0.16064453	-0.20166016	-1.1347656	17.222656	0.50976563	0	0	0	0	0	0	0	0	0	1.1635742	0.16357422	0.72216797	0.42700195	-0.27807617	-0.016845703	0	44330	0	0	0
196	197	197	Category I	0.83984375	-1.2478027	-0.91186523	0.11157227	-0.11303711	0.45361328	0	0	4/7/2018	4	7	2018	1:00:17	3617	0.2	1	0	17	0	0.059326172	3.5288086	0.17382813	-0.22094727	-1.1313477	21.136719	1.2431641	0	0	0	0	0	0	0	0	0	1.1657715	0.16577148	1.9121094	0.66601563	-1.0266113	0.21948242	0	44330	0	0	0
197	198	198	Category I	0.61181641	0.6237793	-0.059814453	0.13989258	-0.053466797	0.45922852	0	0	4/7/2018	4	7	2018	1:00:17	3617	0.3	1	0	17	0	0.059326172	3.5288086	0.17407227	-0.23486328	-1.1220703	32.673584	1.434082	0	0	0	0	0	0	0	0	0	1.1594238	0.15942383	2.3583984	0.4375	0.85864258	1.0622559	0	44330	0	0	0
198	199	199	Category I	-2.9038086	-4.9799805	-4.9919434	0.051513672	-0.030761719	0.47875977	0	0	4/7/2018	4	7	2018	1:00:17	3617	0.4	1	0	17	0	0.059326172	3.5288086	0.16625977	-0.2331543	-1.1230469	7.6015625	6.8500977	0	0	0	0	0	0	0	0	0	1.1591797	0.15917969	11.685547	-3.0700684	-4.746582	-3.8686523	0	44330	0	0	0
199	200	200	Category I	-0.2277832	0.059814453	-3.3598633	0.017089844	-0.2175293	0.42944336	0	0	4/7/2018	4	7	2018	1:00:17	3617	0.5	1	0	17	0	0.059326172	3.5288086	0.17700195	-0.22509766	-1.1499023	25.005859	2.2644043	0	0	0	0	0	0	0	0	0	1.1850586	0.18505859	2.8994141	-0.40478516	0.28491211	-2.2097168	0	44330	0	0	0
200	201	201	Category I	1.0917969	-0.29980469	-0.92382813	0.12597656	-0.12695313	0.44775391	0	0	4/7/2018	4	7	2018	1:00:17	3617	0.6	1	0	17	0	0.059326172	3.5288086	0.20019531	-0.23754883	-1.1401367	4.8935547	0.91943359	0	0	0	0	0	0	0	0	0	1.1818848	0.18188477	1.170166	0.89135742	-0.062011719	0.21630859	0	44330	0	0	0
201	202	202	Category I	-0.23999023	-0.59985352	-0.40795898	0.10620117	0.073974609	0.46923828	0	0	4/7/2018	4	7	2018	1:00:17	3617	0.7	1	0	17	0	0.059326172	3.5288086	0.18798828	-0.24609375	-1.1210938	4.3886719	0.90380859	0	0	0	0	0	0	0	0	0	1.1633301	0.16333008	1.494873	-0.42797852	-0.35351563	0.71313477	0	44330	0	0	0
202	203	203	Category I	0.25195313	0.047851563	-0.26391602	0.075439453	0.096923828	0.4699707	0	0	4/7/2018	4	7	2018	1:00:17	3617	0.8	1	0	17	0	0.059326172	3.5288086	0.19091797	-0.25561523	-1.1181641	39.965088	0.90844727	0	0	0	0	0	0	0	0	0	1.1625977	0.16259766	1.21875	0.060791016	0.3034668	0.85424805	0	44330	0	0	0
203	204	204	Category I	1.1279297	-0.88793945	-3.4799805	0.028320313	0.11767578	0.46728516	0	0	4/7/2018	4	7	2018	1:00:17	3617	0.9	1	0	17	0	0.059326172	3.5288086	0.19506836	-0.27050781	-1.1479492	51.856201	2.5861816	0	0	0	0	0	0	0	0	0	1.1953125	0.1953125	3.8820801	0.93261719	-0.6171875	-2.3317871	0	44330	0	0	0
204	205	205	Category I	1.0078125	-0.57592773	-0.51586914	0.11816406	0.046875	0.46582031	0	0	4/7/2018	4	7	2018	1:00:18	3618	0	1	0	18	0	0.059326172	3.5288086	0.21411133	-0.27954102	-1.1262207	19.118652	1.0439453	0	0	0	0	0	0	0	0	0	1.1799316	0.17993164	1.7001953	0.79345703	-0.29614258	0.61035156	0	44330	0	0	0
205	206	206	Category I	-0.68383789	-0.35986328	-0.25195313	0.002441406	0.095214844	0.47900391	0	0	4/7/2018	4	7	2018	1:00:18	3618	0.1	1	0	18	0	0.059326172	3.5288086	0.19824219	-0.28393555	-1.098877	7.638916	1.2250977	0	0	0	0	0	0	0	0	0	1.1520996	0.15209961	1.8049316	-0.88208008	-0.075683594	0.84692383	0	44330	0	0	0
206	207	207	Category I	0.20385742	-0.083984375	0.071777344	-0.087890625	0.15112305	0.46826172	0	0	4/7/2018	4	7	2018	1:00:18	3618	0.2	1	0	18	0	0.059326172	3.5288086	0.19628906	-0.29882813	-1.0959473	44.158691	1.1872559	0	0	0	0	0	0	0	0	0	1.152832	0.15283203	1.3898926	0.007324219	0.21484375	1.1677246	0	44330	0	0	0
207	208	208	Category I	1.0917969	-0.95996094	-3.6838379	-0.000732422	0.16796875	0.4675293	0	0	4/7/2018	4	7	2018	1:00:18	3618	0.3	1	0	18	0	0.059326172	3.5288086	0.17333984	-0.29614258	-1.1298828	46.426514	2.7937012	0	0	0	0	0	0	0	0	0	1.1809082	0.1809082	4.135498	0.91821289	-0.66357422	-2.5537109	0	44330	0	0	0
208	209	209	Category I	0.95996094	-0.44384766	-0.73193359	0.057861328	0.1027832	0.46777344	0	0	4/7/2018	4	7	2018	1:00:18	3618	0.4	1	0	18	0	0.059326172	3.5288086	0.17407227	-0.3059082	-1.1176758	3.7180176	0.88623047	0	0	0	0	0	0	0	0	0	1.171875	0.171875	1.3093262	0.78564453	-0.13769531	0.38574219	0	44330	0	0	0
209	210	210	Category I	-0.89990234	-0.19189453	-0.15576172	-0.000244141	0.17651367	0.46362305	0	0	4/7/2018	4	7	2018	1:00:18	3618	0.5	1	0	18	0	0.059326172	3.5288086	0.16992188	-0.30859375	-1.1066895	0.15014648	1.4362793	0	0	0	0	0	0	0	0	0	1.161377	0.16137695	2.1376953	-1.0698242	0.11669922	0.95092773	0	44330	0	0	0
210	211	211	Category I	-0.15576172	-0.27587891	0.059814453	-0.16992188	0.15161133	0.44506836	0	0	4/7/2018	4	7	2018	1:00:18	3618	0.6	1	0	18	0	0.059326172	3.5288086	0.18188477	-0.29931641	-1.092041	28.684326	1.2006836	0	0	0	0	0	0	0	0	0	1.1469727	0.14697266	1.5131836	-0.33764648	0.0234375	1.1518555	0	44330	0	0	0
211	212	212	Category I	1.4038086	-1.1518555	-3.6958008	-0.002685547	0.22143555	0.44555664	0	0	4/7/2018	4	7	2018	1:00:18	3618	0.7	1	0	18	0	0.058837891	3.511084	0.1862793	-0.30834961	-1.1208496	24.470947	2.9702148	0	0	0	0	0	0	0	0	0	1.1774902	0.17749023	4.635498	1.2172852	-0.84326172	-2.574707	0	44330	0	0	0
212	213	213	Category I	0.86376953	-0.58789063	-1.1159668	-0.016357422	0.12792969	0.47021484	0	0	4/7/2018	4	7	2018	1:00:18	3618	0.8	1	0	18	0	0.058837891	3.511084	0.17651367	-0.32006836	-1.1047363	3.3129883	0.73754883	0	0	0	0	0	0	0	0	0	1.1638184	0.16381836	0.96582031	0.68701172	-0.26757813	-0.010986328	0	44330	0	0	0
213	214	214	Category I	-0.095947266	0.083984375	-0.25195313	-0.30126953	0.19848633	0.36621094	0	0	4/7/2018	4	7	2018	1:00:18	3618	0.9	1	0	18	0	0.058837891	3.511084	0.18652344	-0.32470703	-1.0888672	23.348145	0.97338867	0	0	0	0	0	0	0	0	0	1.1513672	0.15136719	1.5283203	-0.2824707	0.40869141	0.83691406	0	44330	0	0	0
214	215	215	Category I	-0.29980469	0.047851563	-0.059814453	-0.13208008	0.13574219	0.45263672	0	0	4/7/2018	4	7	2018	1:00:19	3619	0	1	0	19	0	0.058837891	3.511084	0.20556641	-0.32421875	-1.1064453	126.21582	1.220459	0	0	0	0	0	0	0	0	0	1.1711426	0.17114258	1.9243164	-0.50537109	0.37207031	1.0466309	0	44330	0	0	0
215	216	216	Category I	-0.035888672	0.011962891	-2.0158691	-0.13964844	0.14013672	0.45458984	0	0	4/7/2018	4	7	2018	1:00:19	3619	0.1	1	0	19	0	0.058837891	3.511084	0.22265625	-0.32446289	-1.1091309	166.64038	1.0007324	0	0	0	0	0	0	0	0	0	1.177002	0.17700195	1.5014648	-0.25854492	0.33642578	-0.90649414	0	44330	0	0	0
216	217	217	Category I	1.1638184	-0.94799805	-2.8317871	-0.18041992	0.17236328	0.44140625	0	0	4/7/2018	4	7	2018	1:00:19	3619	0.2	1	0	19	0	0.058837891	3.511084	0.21484375	-0.33325195	-1.0805664	159.28833	2.0842285	0	0	0	0	0	0	0	0	0	1.151123	0.15112305	3.314209	0.94873047	-0.61450195	-1.7509766	0	44330	0	0	0
217	218	218	Category I	-0.20385742	0.25195313	-0.10791016	-0.19067383	0.084228516	0.45043945	0	0	4/7/2018	4	7	2018	1:00:19	3619	0.3	1	0	19	0	0.058837891	3.511084	0.2109375	-0.33789063	-1.0810547	143.45361	1.2111816	0	0	0	0	0	0	0	0	0	1.1520996	0.15209961	1.9777832	-0.41479492	0.58984375	0.97314453	0	44330	0	0	0
218	219	219	Category I	-0.55175781	-0.11987305	-0.26391602	-0.33959961	0.089111328	0.36401367	0	0	4/7/2018	4	7	2018	1:00:19	3619	0.4	1	0	19	0	0.058837891	3.511084	0.19287109	-0.31103516	-1.1096191	110.23218	1.1428223	0	0	0	0	0	0	0	0	0	1.1682129	0.16821289	1.7814941	-0.74462891	0.19116211	0.84570313	0	44330	0	0	0
219	220	220	Category I	0.671875	-1.0319824	-2.9519043	-0.21948242	0.098388672	0.43481445	0	0	4/7/2018	4	7	2018	1:00:19	3619	0.5	1	0	19	0	0.058837891	3.511084	0.19433594	-0.3046875	-1.1010742	102.98853	2.0449219	0	0	0	0	0	0	0	0	0	1.1586914	0.15869141	3.0554199	0.47729492	-0.72705078	-1.8508301	0	44330	0	0	0
220	221	221	Category I	1.0559082	-0.51586914	-0.23999023	-0.23632813	-0.014892578	0.43725586	0	0	4/7/2018	4	7	2018	1:00:19	3619	0.6	1	0	19	0	0.058837891	3.511084	0.18652344	-0.29882813	-1.0725098	125.19336	1.2231445	0	0	0	0	0	0	0	0	0	1.1289063	0.12890625	1.9189453	0.86914063	-0.21679688	0.83251953	0	44330	0	0	0
221	222	222	Category I	-0.63598633	-0.11987305	-0.13183594	-0.24633789	-0.019775391	0.42700195	0	0	4/7/2018	4	7	2018	1:00:19	3619	0.7	1	0	19	0	0.058837891	3.511084	0.18481445	-0.30566406	-1.0732422	125.70874	1.2626953	0	0	0	0	0	0	0	0	0	1.1311035	0.13110352	1.9482422	-0.82080078	0.18579102	0.94140625	0	44330	0	0	0
222	223	223	Category I	-0.83984375	0.29980469	-0.7199707	-0.40087891	-0.047851563	0.32397461	0	0	4/7/2018	4	7	2018	1:00:19	3619	0.8	1	0	19	0	0.058837891	3.511084	0.1862793	-0.29882813	-1.1027832	112.70825	1.248291	0	0	0	0	0	0	0	0	0	1.1577148	0.15771484	2.0078125	-1.026123	0.59863281	0.3828125	0	44330	0	0	0
223	224	224	Category I	0.2277832	0.61181641	-2.7839355	-0.3527832	-0.11621094	0.34204102	0	0	4/7/2018	4	7	2018	1:00:19	3619	0.9	1	0	19	0	0.058837891	3.511084	0.19970703	-0.29443359	-1.1147461	144.13599	1.8994141	0	0	0	0	0	0	0	0	0	1.170166	0.17016602	2.6032715	0.027832031	0.90625	-1.6689453	0	44330	0	0	0
224	225	225	Category I	0.671875	0.047851563	0.51586914	-0.19458008	-0.063476563	0.44335938	0	0	4/7/2018	4	7	2018	1:00:20	3620	0	1	0	20	0	0.058837891	3.511084	0.18994141	-0.27954102	-1.0759277	118.06714	1.6950684	0	0	0	0	0	0	0	0	0	1.1279297	0.12792969	2.401123	0.48168945	0.32739258	1.5917969	0	44330	0	0	0
225	226	226	Category I	-0.7199707	-0.083984375	-0.023925781	-0.33129883	-0.089355469	0.36669922	0	0	4/7/2018	4	7	2018	1:00:20	3620	0.1	1	0	20	0	0.058837891	3.511084	0.17480469	-0.28637695	-1.0771484	48.75415	1.3967285	0	0	0	0	0	0	0	0	0	1.128418	0.12841797	2.1506348	-0.89477539	0.20239258	1.0532227	0	44330	0	0	0
226	227	227	Category I	-0.10791016	0.011962891	-0.035888672	-0.31152344	-0.039550781	0.39038086	0	0	4/7/2018	4	7	2018	1:00:20	3620	0.2	1	0	20	0	0.058837891	3.511084	0.17456055	-0.27783203	-1.1000977	41.893066	1.1386719	0	0	0	0	0	0	0	0	0	1.1481934	0.14819336	1.6367188	-0.2824707	0.28979492	1.064209	0	44330	0	0	0
227	228	228	Category I	-0.2878418	-1.2358398	-1.355957	-0.22363281	0.004638672	0.43701172	0	0	4/7/2018	4	7	2018	1:00:20	3620	0.3	1	0	20	0	0.058837891	3.511084	0.18920898	-0.27368164	-1.1630859	27.575684	1.0908203	0	0	0	0	0	0	0	0	0	1.2097168	0.2097168	1.6318359	-0.47705078	-0.96191406	-0.19262695	0	44330	0	0	0
228	229	229	Category I	0.6237793	-0.59985352	-2.3759766	-0.22851563	0.033447266	0.43530273	0	0	4/7/2018	4	7	2018	1:00:20	3620	0.4	1	0	20	0	0.058837891	3.511084	0.17480469	-0.26049805	-1.1252441	12.783447	1.3710938	0	0	0	0	0	0	0	0	0	1.1682129	0.16821289	2.0385742	0.44873047	-0.33911133	-1.2504883	0	44330	0	0	0
229	230	230	Category I	0.14379883	0.81591797	0.56396484	-0.22216797	0.004882813	0.43798828	0	0	4/7/2018	4	7	2018	1:00:20	3620	0.5	1	0	20	0	0.058837891	3.511084	0.15966797	-0.26513672	-1.1276855	5.494873	2.0078125	0	0	0	0	0	0	0	0	0	1.1694336	0.16943359	2.7890625	-0.015869141	1.0810547	1.6916504	0	44330	0	0	0
230	231	231	Category I	-0.45581055	-0.7199707	-0.6237793	-0.28564453	0.055419922	0.41064453	0	0	4/7/2018	4	7	2018	1:00:20	3620	0.6	1	0	20	0	0.058837891	3.511084	0.16992188	-0.25610352	-1.1520996	12.078125	0.94091797	0	0	0	0	0	0	0	0	0	1.1923828	0.19238281	1.6176758	-0.62573242	-0.46362305	0.52832031	0	44330	0	0	0
231	232	232	Category I	-0.071777344	0.23999023	-2.3999023	-0.18823242	0.066650391	0.45117188	0	0	4/7/2018	4	7	2018	1:00:20	3620	0.7	1	0	20	0	0.058837891	3.511084	0.19165039	-0.24291992	-1.1445313	4.5891113	1.3703613	0	0	0	0	0	0	0	0	0	1.1855469	0.18554688	2.001709	-0.26342773	0.48291016	-1.255127	0	44330	0	0	0
232	233	233	Category I	0.88793945	-0.40795898	-0.2878418	-0.27539063	-0.03125	0.40893555	0	0	4/7/2018	4	7	2018	1:00:20	3620	0.8	1	0	20	0	0.058837891	3.511084	0.19091797	-0.24291992	-1.1166992	1.9067383	1.0952148	0	0	0	0	0	0	0	0	0	1.1586914	0.15869141	1.6906738	0.69677734	-0.16479492	0.82885742	0	44330	0	0	0
233	234	234	Category I	-0.43188477	-0.27587891	-0.50390625	-0.23120117	-0.055908203	0.4284668	0	0	4/7/2018	4	7	2018	1:00:20	3620	0.9	1	0	20	0	0.058837891	3.511084	0.17651367	-0.24487305	-1.1000977	18.78418	0.85253906	0	0	0	0	0	0	0	0	0	1.1408691	0.14086914	1.2355957	-0.60839844	-0.030761719	0.59619141	0	44330	0	0	0
234	235	235	Category I	-0.26391602	-0.32397461	0.40795898	-0.36303711	-0.057861328	0.34667969	0	0	4/7/2018	4	7	2018	1:00:21	3621	0	1	0	21	0	0.058837891	3.511084	0.17529297	-0.24609375	-1.0993652	38.814209	1.5717773	0	0	0	0	0	0	0	0	0	1.1401367	0.14013672	2.0244141	-0.43920898	-0.077636719	1.5073242	0	44330	0	0	0
235	236	236	Category I	1.487793	-1.6557617	-3.1557617	-0.23388672	0.015136719	0.43481445	0	0	4/7/2018	4	7	2018	1:00:21	3621	0.1	1	0	21	0	0.058837891	3.511084	0.20776367	-0.24560547	-1.1533203	47.661133	2.7631836	0	0	0	0	0	0	0	0	0	1.1975098	0.19750977	4.6921387	1.2797852	-1.4099121	-2.0021973	0	44330	0	0	0
236	237	237	Category I	0.74389648	-0.76782227	-1.3679199	-0.10424805	-0.19091797	0.43530273	0	0	4/7/2018	4	7	2018	1:00:21	3621	0.2	1	0	21	0	0.058837891	3.511084	0.21655273	-0.2421875	-1.1428223	39.132568	0.77734375	0	0	0	0	0	0	0	0	0	1.1882324	0.18823242	1.2775879	0.52709961	-0.52539063	-0.22485352	0	44330	0	0	0
237	238	238	Category I	-0.53979492	-0.19189453	-0.26391602	-0.25268555	-0.22192383	0.36303711	0	0	4/7/2018	4	7	2018	1:00:21	3621	0.3	1	0	21	0	0.058837891	3.511084	0.20043945	-0.23510742	-1.1362305	37.945557	1.1450195	0	0	0	0	0	0	0	0	0	1.1774902	0.17749023	1.6560059	-0.74023438	0.043212891	0.87231445	0	44330	0	0	0
238	239	239	Category I	0.26391602	1.1999512	-1.619873	-0.25561523	-0.20385742	0.37329102	0	0	4/7/2018	4	7	2018	1:00:21	3621	0.4	1	0	21	0	0.058837891	3.511084	0.19287109	-0.23974609	-1.1364746	43.360352	1.5205078	0	0	0	0	0	0	0	0	0	1.1774902	0.17749023	1.9941406	0.070800781	1.4396973	-0.4831543	0	44330	0	0	0
239	240	240	Category I	1.3798828	-0.49194336	-2.0759277	-0.33447266	-0.19995117	0.32055664	0	0	4/7/2018	4	7	2018	1:00:21	3621	0.5	1	0	21	0	0.058837891	3.511084	0.24072266	-0.17919922	-1.114502	48.927979	1.5227051	0	0	0	0	0	0	0	0	0	1.1542969	0.15429688	2.4128418	1.138916	-0.3125	-0.96118164	0	44330	0	0	0
240	241	241	Category I	-0.059814453	0.13183594	-0.40795898	-0.046630859	-0.19165039	0.43945313	0	0	4/7/2018	4	7	2018	1:00:21	3621	0.6	1	0	21	0	0.058837891	3.511084	0.25219727	-0.18408203	-1.0742188	53.757813	0.80078125	0	0	0	0	0	0	0	0	0	1.1186523	0.11865234	1.2944336	-0.31201172	0.31591797	0.66625977	0	44330	0	0	0
241	242	242	Category I	0.40795898	-0.37182617	0.011962891	-0.28613281	-0.22998047	0.34008789	0	0	4/7/2018	4	7	2018	1:00:21	3621	0.7	1	0	21	0	0.058837891	3.511084	0.23217773	-0.1875	-1.0632324	52.342529	1.1049805	0	0	0	0	0	0	0	0	0	1.1044922	0.10449219	1.4353027	0.17578125	-0.18408203	1.0751953	0	44330	0	0	0
242	243	243	Category I	-0.19189453	-0.44384766	-2.2438965	-0.18969727	-0.15844727	0.41455078	0	0	4/7/2018	4	7	2018	1:00:21	3621	0.8	1	0	21	0	0.058837891	3.511084	0.22973633	-0.17480469	-1.0603027	68.475098	1.284668	0	0	0	0	0	0	0	0	0	1.098877	0.098876953	1.8737793	-0.42163086	-0.26879883	-1.1833496	0	44330	0	0	0
243	244	244	Category I	1.1638184	-0.46777344	-1.6918945	-0.24609375	-0.15917969	0.40332031	0	0	4/7/2018	4	7	2018	1:00:21	3621	0.9	1	0	21	0	0.058837891	3.511084	0.23681641	-0.17285156	-1.097168	50.017334	1.1398926	0	0	0	0	0	0	0	0	0	1.1357422	0.13574219	1.8161621	0.92675781	-0.29467773	-0.59448242	0	44330	0	0	0
244	245	245	Category I	-0.047851563	0.41992188	0.3359375	-0.10595703	-0.24414063	0.40576172	0	0	4/7/2018	4	7	2018	1:00:22	3622	0	1	0	22	0	0.058837891	3.511084	0.22802734	-0.15698242	-1.0476074	24.703613	1.5241699	0	0	0	0	0	0	0	0	0	1.0837402	0.083740234	2.2365723	-0.27587891	0.5769043	1.3835449	0	44330	0	0	0
245	246	246	Category I	-0.40795898	-0.92382813	0	-0.18603516	-0.22924805	0.39135742	0	0	4/7/2018	4	7	2018	1:00:22	3622	0.111	1	0	22	0	0.058837891	3.511084	0.20922852	-0.14990234	-1.0446777	10.843506	1.439209	0	0	0	0	0	0	0	0	0	1.0759277	0.075927734	2.435791	-0.6171875	-0.77368164	1.0446777	0	44330	0	0	0
246	247	247	Category I	-0.46777344	0.071777344	-2.9038086	-0.12329102	-0.18847656	0.42651367	0	0	4/7/2018	4	7	2018	1:00:22	3622	0.222	1	0	22	0	0.058837891	3.511084	0.21484375	-0.14794922	-1.0424805	23.294434	1.9946289	0	0	0	0	0	0	0	0	0	1.074707	0.074707031	2.7636719	-0.68261719	0.21972656	-1.861084	0	44330	0	0	0
247	248	248	Category I	0.89990234	-0.64794922	-1.8959961	-0.13745117	-0.24536133	0.39526367	0	0	4/7/2018	4	7	2018	1:00:22	3622	0.333	1	0	22	0	0.058837891	3.511084	0.20751953	-0.14526367	-1.0820313	26.397949	1.1806641	0	0	0	0	0	0	0	0	0	1.1113281	0.11132813	2.0085449	0.69213867	-0.50244141	-0.8137207	0	44330	0	0	0
248	249	249	Category I	0.31176758	0.2878418	0.14379883	-0.12182617	-0.26977539	0.39013672	0	0	4/7/2018	4	7	2018	1:00:22	3622	0.444	1	0	22	0	0.058837891	3.511084	0.20288086	-0.13085938	-1.0437012	14.011963	1.263916	0	0	0	0	0	0	0	0	0	1.0715332	0.071533203	1.7150879	0.10864258	0.41870117	1.1875	0	44330	0	0	0
249	250	250	Category I	0.44384766	0.32397461	0.43188477	-0.14672852	-0.23779297	0.39697266	0	0	4/7/2018	4	7	2018	1:00:22	3622	0.555	1	0	22	0	0.059326172	3.5288086	0.18188477	-0.12646484	-1.0393066	22.767822	1.560791	0	0	0	0	0	0	0	0	0	1.0627441	0.062744141	2.1835938	0.26171875	0.45043945	1.4711914	0	44330	0	0	0
250	251	251	Category I	0.92382813	-0.57592773	-3.3598633	-0.14648438	-0.21826172	0.41430664	0	0	4/7/2018	4	7	2018	1:00:22	3622	0.666	1	0	22	0	0.059326172	3.5288086	0.19165039	-0.11987305	-1.0688477	37.751465	2.4477539	0	0	0	0	0	0	0	0	0	1.0925293	0.092529297	3.4787598	0.73193359	-0.45581055	-2.2907715	0	44330	0	0	0
251	252	252	Category I	0.85180664	-0.11987305	-0.46777344	0.036865234	-0.32470703	0.37084961	0	0	4/7/2018	4	7	2018	1:00:22	3622	0.777	1	0	22	0	0.059326172	3.5288086	0.20336914	-0.12475586	-1.1152344	46.231934	0.91650391	0	0	0	0	0	0	0	0	0	1.140625	0.140625	1.3010254	0.64819336	0.004882813	0.64746094	0	44330	0	0	0
252	253	253	Category I	-0.55175781	-0.68383789	-0.13183594	-0.12255859	-0.26977539	0.39599609	0	0	4/7/2018	4	7	2018	1:00:22	3622	0.888	1	0	22	0	0.059326172	3.5288086	0.18701172	-0.10766602	-1.0749512	30.840576	1.3293457	0	0	0	0	0	0	0	0	0	1.0964355	0.096435547	2.2580566	-0.73876953	-0.57592773	0.94311523	0	44330	0	0	0
253	254	254	Category I	1.5717773	0.52783203	-1.4157715	-0.10327148	-0.26000977	0.39868164	0	0	4/7/2018	4	7	2018	1:00:23	3623	0	1	0	23	0	0.059326172	3.5288086	0.17211914	-0.10498047	-1.0600586	29.859131	1.5766602	0	0	0	0	0	0	0	0	0	1.0791016	0.079101563	2.3879395	1.3994141	0.6328125	-0.35546875	0	44330	0	0	0
254	255	255	Category I	1.487793	-0.15576172	-2.4838867	-0.15063477	-0.25170898	0.38989258	0	0	4/7/2018	4	7	2018	1:00:23	3623	0.09	1	0	23	0	0.059326172	3.5288086	0.17480469	-0.10522461	-1.0725098	35.267578	1.9279785	0	0	0	0	0	0	0	0	0	1.0917969	0.091796875	2.7741699	1.3127441	-0.050292969	-1.4111328	0	44330	0	0	0
255	256	256	Category I	0.65991211	-0.095947266	-0.47998047	0.088623047	-0.20336914	0.42651367	0	0	4/7/2018	4	7	2018	1:00:23	3623	0.181	1	0	23	0	0.059326172	3.5288086	0.18847656	-0.12182617	-1.1325684	35.457275	0.80541992	0	0	0	0	0	0	0	0	0	1.154541	0.15454102	1.1499023	0.47119141	0.025878906	0.65258789	0	44330	0	0	0
256	257	257	Category I	-0.65991211	-0.64794922	-0.41992188	-0.01171875	-0.19750977	0.43920898	0	0	4/7/2018	4	7	2018	1:00:23	3623	0.272	1	0	23	0	0.059326172	3.5288086	0.18994141	-0.12084961	-1.1154785	30.901611	1.2182617	0	0	0	0	0	0	0	0	0	1.1379395	0.13793945	2.0727539	-0.84985352	-0.52685547	0.69555664	0	44330	0	0	0
257	258	258	Category I	0.52783203	0.79199219	-1.8239746	-0.061767578	-0.21191406	0.42749023	0	0	4/7/2018	4	7	2018	1:00:23	3623	0.363	1	0	23	0	0.059326172	3.5288086	0.17138672	-0.10961914	-1.0810547	38.302979	1.2211914	0	0	0	0	0	0	0	0	0	1.1000977	0.10009766	2.0004883	0.35620117	0.90161133	-0.74267578	0	44330	0	0	0
258	259	259	Category I	0.70776367	-0.011962891	-1.7277832	-0.11987305	-0.25854492	0.39746094	0	0	4/7/2018	4	7	2018	1:00:23	3623	0.454	1	0	23	0	0.059326172	3.5288086	0.17016602	-0.10986328	-1.0805664	26.661865	0.84667969	0	0	0	0	0	0	0	0	0	1.0993652	0.099365234	1.2824707	0.53735352	0.097900391	-0.64697266	0	44330	0	0	0
259	260	260	Category I	-0.17993164	0.57592773	0.45581055	0.022705078	-0.20703125	0.43286133	0	0	4/7/2018	4	7	2018	1:00:23	3623	0.545	1	0	23	0	0.059326172	3.5288086	0.18041992	-0.10449219	-1.0778809	4.6162109	1.7163086	0	0	0	0	0	0	0	0	0	1.0979004	0.097900391	2.574707	-0.36035156	0.68041992	1.5336914	0	44330	0	0	0
260	261	261	Category I	-0.45581055	-0.7199707	-0.047851563	-0.063720703	-0.17675781	0.44433594	0	0	4/7/2018	4	7	2018	1:00:23	3623	0.636	1	0	23	0	0.059326172	3.5288086	0.18188477	-0.093261719	-1.0822754	14.554199	1.3671875	0	0	0	0	0	0	0	0	0	1.1013184	0.10131836	2.2988281	-0.63769531	-0.62646484	1.0344238	0	44330	0	0	0
261	262	262	Category I	-0.47998047	0.59985352	-2.1599121	0.017578125	-0.20239258	0.4387207	0	0	4/7/2018	4	7	2018	1:00:23	3623	0.727	1	0	23	0	0.059326172	3.5288086	0.16943359	-0.082519531	-1.0827637	11.246582	1.4309082	0	0	0	0	0	0	0	0	0	1.098877	0.098876953	2.4089355	-0.64941406	0.68237305	-1.0769043	0	44330	0	0	0
262	263	263	Category I	0.81591797	-0.011962891	-2.4719238	-0.057617188	-0.23876953	0.41625977	0	0	4/7/2018	4	7	2018	1:00:23	3623	0.818	1	0	23	0	0.059326172	3.5288086	0.17675781	-0.072509766	-1.0847168	28.915527	1.5283203	0	0	0	0	0	0	0	0	0	1.1015625	0.1015625	2.0866699	0.63891602	0.060546875	-1.3869629	0	44330	0	0	0
263	264	264	Category I	0.071777344	0.57592773	0.34790039	0.029296875	-0.17358398	0.44458008	0	0	4/7/2018	4	7	2018	1:00:23	3623	0.909	1	0	23	0	0.059326172	3.5288086	0.18310547	-0.0703125	-1.1066895	41.849609	1.5957031	0	0	0	0	0	0	0	0	0	1.1240234	0.12402344	2.2126465	-0.11132813	0.64624023	1.4545898	0	44330	0	0	0
264	265	265	Category I	-0.7199707	-0.7199707	-0.27587891	-0.037353516	-0.16772461	0.45117188	0	0	4/7/2018	4	7	2018	1:00:24	3624	0	1	0	24	0	0.059326172	3.5288086	0.19628906	-0.074951172	-1.0993652	30.05542	1.3903809	0	0	0	0	0	0	0	0	0	1.1191406	0.11914063	2.3847656	-0.91625977	-0.64477539	0.82348633	0	44330	0	0	0
265	266	266	Category I	-0.58789063	0.023925781	-1.9919434	-0.016845703	-0.17456055	0.44824219	0	0	4/7/2018	4	7	2018	1:00:24	3624	0.1	1	0	24	0	0.059326172	3.5288086	0.18066406	-0.078125	-1.1118164	11.102783	1.1726074	0	0	0	0	0	0	0	0	0	1.1291504	0.12915039	1.7507324	-0.76855469	0.10205078	-0.87988281	0	44330	0	0	0
266	267	267	Category I	1.3798828	0.52783203	-4.763916	-0.095703125	-0.22827148	0.41552734	0	0	4/7/2018	4	7	2018	1:00:24	3624	0.2	1	0	24	0	0.059326172	3.5288086	0.18261719	-0.063720703	-1.1125488	20.733887	3.8874512	0	0	0	0	0	0	0	0	0	1.1293945	0.12939453	5.4396973	1.1970215	0.59155273	-3.651123	0	44330	0	0	0
267	268	268	Category I	0.20385742	0.45581055	-0.68383789	0.14526367	-0.21337891	0.40966797	0	0	4/7/2018	4	7	2018	1:00:24	3624	0.3	1	0	24	0	0.059326172	3.5288086	0.18652344	-0.05078125	-1.135498	40.982178	0.67895508	0	0	0	0	0	0	0	0	0	1.1518555	0.15185547	0.97558594	0.017089844	0.5065918	0.45166016	0	44330	0	0	0
268	269	269	Category I	-0.671875	-0.69580078	-0.6237793	-0.10522461	-0.12060547	0.45629883	0	0	4/7/2018	4	7	2018	1:00:24	3624	0.4	1	0	24	0	0.059326172	3.5288086	0.20166016	-0.022460938	-1.1376953	18.508789	1.2165527	0	0	0	0	0	0	0	0	0	1.1557617	0.15576172	2.060791	-0.87353516	-0.6730957	0.51391602	0	44330	0	0	0
269	270	270	Category I	0.023925781	0.58789063	-2.2797852	-0.005126953	-0.22119141	0.42871094	0	0	4/7/2018	4	7	2018	1:00:24	3624	0.5	1	0	24	0	0.059326172	3.5288086	0.17944336	-0.010009766	-1.109375	12.474854	1.3232422	0	0	0	0	0	0	0	0	0	1.1240234	0.12402344	1.9238281	-0.15551758	0.59790039	-1.170166	0	44330	0	0	0
270	271	271	Category I	0.39599609	-0.2878418	-1.6079102	-0.065673828	-0.2097168	0.43164063	0	0	4/7/2018	4	7	2018	1:00:24	3624	0.6	1	0	24	0	0.059326172	3.5288086	0.16845703	-0.024902344	-1.145752	0.39355469	0.57788086	0	0	0	0	0	0	0	0	0	1.1584473	0.15844727	0.95214844	0.22729492	-0.26269531	-0.46191406	0	44330	0	0	0
271	272	272	Category I	0.20385742	0.50390625	0.13183594	0.003173828	-0.14916992	0.45239258	0	0	4/7/2018	4	7	2018	1:00:24	3624	0.7	1	0	24	0	0.059326172	3.5288086	0.18457031	-0.004638672	-1.1555176	32.302002	1.3842773	0	0	0	0	0	0	0	0	0	1.170166	0.17016602	1.8151855	0.019042969	0.50854492	1.2873535	0	44330	0	0	0
272	273	273	Category I	-0.40795898	-0.45581055	0.17993164	-0.054931641	-0.15112305	0.45092773	0	0	4/7/2018	4	7	2018	1:00:24	3624	0.8	1	0	24	0	0.059326172	3.5288086	0.18212891	-0.008789063	-1.1276855	2.8483887	1.5024414	0	0	0	0	0	0	0	0	0	1.142334	0.14233398	2.3444824	-0.59008789	-0.44677734	1.3076172	0	44330	0	0	0
273	274	274	Category I	-0.023925781	0.32397461	0.071777344	-0.022460938	-0.15454102	0.45581055	0	0	4/7/2018	4	7	2018	1:00:24	3624	0.9	1	0	24	0	0.059326172	3.5288086	0.16235352	0.004638672	-1.1325684	27.817383	1.2597656	0	0	0	0	0	0	0	0	0	1.1442871	0.14428711	1.7102051	-0.1862793	0.3190918	1.2043457	0	44330	0	0	0
274	275	275	Category I	0.77978516	-0.095947266	-3.4919434	-0.019775391	-0.20092773	0.43676758	0	0	4/7/2018	4	7	2018	1:00:25	3625	0	1	0	25	0	0.059326172	3.5288086	0.1784668	0.021972656	-1.1591797	24.033691	2.4116211	0	0	0	0	0	0	0	0	0	1.1730957	0.1730957	3.0517578	0.60107422	-0.11791992	-2.3325195	0	44330	0	0	0
275	276	276	Category I	1.2958984	-0.20385742	-0.31176758	0.17504883	-0.25366211	0.38354492	0	0	4/7/2018	4	7	2018	1:00:25	3625	0.1	1	0	25	0	0.059326172	3.5288086	0.1887207	0.03515625	-1.1728516	6.5383301	1.4226074	0	0	0	0	0	0	0	0	0	1.1884766	0.18847656	2.2072754	1.1069336	-0.23901367	0.86108398	0	44330	0	0	0
276	277	277	Category I	-0.45581055	-0.68383789	-0.38378906	0.075195313	-0.17797852	0.44433594	0	0	4/7/2018	4	7	2018	1:00:25	3625	0.2	1	0	25	0	0.059326172	3.5288086	0.16723633	0.056396484	-1.1352539	18.442139	1.2250977	0	0	0	0	0	0	0	0	0	1.1486816	0.14868164	2.1149902	-0.62304688	-0.74023438	0.75146484	0	44330	0	0	0
277	278	278	Category I	0	0.25195313	-0.083984375	0.043701172	-0.19848633	0.4375	0	0	4/7/2018	4	7	2018	1:00:25	3625	0.3	1	0	25	0	0.059326172	3.5288086	0.15576172	0.06640625	-1.1574707	46.391602	1.1005859	0	0	0	0	0	0	0	0	0	1.1699219	0.16992188	1.4150391	-0.15576172	0.18530273	1.0734863	0	44330	0	0	0
278	279	279	Category I	0.93579102	-0.13183594	-3.2277832	-0.005615234	-0.19750977	0.44116211	0	0	4/7/2018	4	7	2018	1:00:25	3625	0.4	1	0	25	0	0.059326172	3.5288086	0.17578125	0.075439453	-1.1779785	37.255859	2.1958008	0	0	0	0	0	0	0	0	0	1.1933594	0.19335938	3.0168457	0.75976563	-0.20727539	-2.0495605	0	44330	0	0	0
279	280	280	Category I	0.68383789	-0.3359375	-0.13183594	0.16943359	-0.21948242	0.40087891	0	0	4/7/2018	4	7	2018	1:00:25	3625	0.5	1	0	25	0	0.059326172	3.5288086	0.17089844	0.066650391	-1.1564941	6.6000977	1.2145996	0	0	0	0	0	0	0	0	0	1.1711426	0.17114258	1.9401855	0.51269531	-0.40258789	1.0246582	0	44330	0	0	0
280	281	281	Category I	-0.51586914	-0.56396484	-0.059814453	0.015380859	-0.16577148	0.44921875	0	0	4/7/2018	4	7	2018	1:00:25	3625	0.6	1	0	25	0	0.059326172	3.5288086	0.14599609	0.07421875	-1.1325684	24.416748	1.4128418	0	0	0	0	0	0	0	0	0	1.1442871	0.14428711	2.3730469	-0.66186523	-0.63818359	1.0727539	0	44330	0	0	0
281	282	282	Category I	-0.43188477	0.40795898	-0.16796875	0.084716797	-0.15917969	0.4362793	0	0	4/7/2018	4	7	2018	1:00:25	3625	0.7	1	0	25	0	0.059326172	3.5288086	0.1328125	0.078369141	-1.1535645	59.1521	1.1828613	0	0	0	0	0	0	0	0	0	1.1638184	0.16381836	1.880127	-0.56469727	0.3293457	0.9855957	0	44330	0	0	0
282	283	283	Category I	0.81591797	0.20385742	-3.2158203	0.098144531	-0.076171875	0.46289063	0	0	4/7/2018	4	7	2018	1:00:25	3625	0.8	1	0	25	0	0.059326172	3.5288086	0.13598633	0.089599609	-1.1806641	60.055908	2.1484375	0	0	0	0	0	0	0	0	0	1.1918945	0.19189453	2.8288574	0.6796875	0.11401367	-2.0349121	0	44330	0	0	0
283	284	284	Category I	0.43188477	0.39599609	0.47998047	0.13354492	-0.035400391	0.4597168	0	0	4/7/2018	4	7	2018	1:00:25	3625	0.9	1	0	25	0	0.059326172	3.5288086	0.1472168	0.10107422	-1.1494141	18.301025	1.6801758	0	0	0	0	0	0	0	0	0	1.1633301	0.16333008	2.2089844	0.28442383	0.29467773	1.6293945	0	44330	0	0	0
284	285	285	Category I	-0.49194336	-0.011962891	-0.27587891	0.080322266	0.007080078	0.47509766	0	0	4/7/2018	4	7	2018	1:00:26	3626	0	1	0	26	0	0.059326172	3.5288086	0.12011719	0.11181641	-1.1328125	1.3027344	1.0603027	0	0	0	0	0	0	0	0	0	1.1445313	0.14453125	1.5927734	-0.61206055	-0.1237793	0.85693359	0	44330	0	0	0
285	286	286	Category I	-0.23999023	-0.20385742	-0.071777344	-0.061279297	-0.10693359	0.46362305	0	0	4/7/2018	4	7	2018	1:00:26	3626	0.111	1	0	26	0	0.059326172	3.5288086	0.11376953	0.11108398	-1.1694336	49.893066	1.1955566	0	0	0	0	0	0	0	0	0	1.1801758	0.18017578	1.7666016	-0.35375977	-0.31494141	1.0976563	0	44330	0	0	0
286	287	287	Category I	-0.38378906	0.13183594	-3.0959473	0.018798828	-0.16308594	0.45239258	0	0	4/7/2018	4	7	2018	1:00:26	3626	0.222	1	0	26	0	0.059326172	3.5288086	0.12036133	0.13134766	-1.1860352	23.707031	1.9750977	0	0	0	0	0	0	0	0	0	1.1994629	0.19946289	2.4143066	-0.50415039	0.000244141	-1.909668	0	44330	0	0	0
287	288	288	Category I	0.73193359	0.17993164	-0.6237793	0.13745117	-0.22460938	0.40820313	0	0	4/7/2018	4	7	2018	1:00:26	3626	0.333	1	0	26	0	0.059326172	3.5255859	0.14038086	0.12939453	-1.1533203	25.931396	0.79541016	0	0	0	0	0	0	0	0	0	1.1691895	0.16918945	1.1713867	0.59130859	0.050292969	0.52954102	0	44330	0	0	0
288	289	289	Category I	-0.7199707	-0.083984375	-0.37182617	0.10229492	-0.14526367	0.45092773	0	0	4/7/2018	4	7	2018	1:00:26	3626	0.444	1	0	26	0	0.059326172	3.5255859	0.11743164	0.13842773	-1.135498	21.047607	1.1550293	0	0	0	0	0	0	0	0	0	1.1499023	0.14990234	1.8239746	-0.83740234	-0.22241211	0.76367188	0	44330	0	0	0
289	290	290	Category I	-0.11987305	0.3359375	-2.5197754	0.030761719	-0.17358398	0.4465332	0	0	4/7/2018	4	7	2018	1:00:26	3626	0.555	1	0	26	0	0.059326172	3.5255859	0.12231445	0.12939453	-1.170166	10.009521	1.3864746	0	0	0	0	0	0	0	0	0	1.1835938	0.18359375	1.7983398	-0.2421875	0.20629883	-1.3493652	0	44330	0	0	0
290	291	291	Category I	0.76782227	-0.671875	-3.6599121	0.010253906	-0.16162109	0.4543457	0	0	4/7/2018	4	7	2018	1:00:26	3626	0.666	1	0	26	0	0.059326172	3.5255859	0.11669922	0.12744141	-1.2050781	2.1713867	2.6621094	0	0	0	0	0	0	0	0	0	1.2175293	0.2175293	3.9047852	0.65087891	-0.79931641	-2.4545898	0	44330	0	0	0
291	292	292	Category I	0.095947266	0.2277832	-0.46777344	0.24560547	-0.14160156	0.3984375	0	0	4/7/2018	4	7	2018	1:00:26	3626	0.777	1	0	26	0	0.059326172	3.5255859	0.11303711	0.13598633	-1.159668	27.801025	0.69824219	0	0	0	0	0	0	0	0	0	1.1730957	0.1730957	0.80078125	-0.017089844	0.091552734	0.69189453	0	44330	0	0	0
292	293	293	Category I	-0.32397461	-0.38378906	0.071777344	0.026611328	-0.079345703	0.47631836	0	0	4/7/2018	4	7	2018	1:00:26	3626	0.888	1	0	26	0	0.059326172	3.5255859	0.093261719	0.14160156	-1.1672363	40.541016	1.4091797	0	0	0	0	0	0	0	0	0	1.1794434	0.17944336	2.1818848	-0.41723633	-0.52539063	1.2390137	0	44330	0	0	0
293	294	294	Category I	0.13183594	0.071777344	-1.2478027	0.071289063	-0.10205078	0.46386719	0	0	4/7/2018	4	7	2018	1:00:27	3627	0	1	0	27	0	0.059326172	3.5255859	0.091552734	0.14599609	-1.2084961	0.27416992	0.093017578	0	0	0	0	0	0	0	0	0	1.2207031	0.22070313	0.15356445	0.040039063	-0.07421875	-0.0390625	0	44330	0	0	0
294	295	295	Category I	0.77978516	-1.2839355	-4.8598633	0.075439453	-0.1237793	0.45263672	0	0	4/7/2018	4	7	2018	1:00:27	3627	0.1	1	0	27	0	0.059326172	3.5255859	0.081542969	0.14526367	-1.204834	6.6374512	3.986084	0	0	0	0	0	0	0	0	0	1.2163086	0.21630859	5.7822266	0.69799805	-1.4291992	-3.6547852	0	44330	0	0	0
295	296	296	Category I	0.095947266	0.095947266	-0.64794922	0.18237305	-0.10961914	0.43261719	0	0	4/7/2018	4	7	2018	1:00:27	3627	0.2	1	0	27	0	0.059326172	3.5255859	0.057617188	0.14794922	-1.1765137	40.685059	0.5324707	0	0	0	0	0	0	0	0	0	1.1872559	0.18725586	0.61889648	0.038085938	-0.052001953	0.52856445	0	44330	0	0	0
296	297	297	Category I	-0.32397461	-0.059814453	-0.083984375	0.037597656	-0.003173828	0.47802734	0	0	4/7/2018	4	7	2018	1:00:27	3627	0.3	1	0	27	0	0.059326172	3.5255859	0.044677734	0.15356445	-1.1726074	7.1765137	1.1689453	0	0	0	0	0	0	0	0	0	1.1835938	0.18359375	1.6708984	-0.36865234	-0.21337891	1.088623	0	44330	0	0	0
297	298	298	Category I	-0.29980469	0.2277832	-0.059814453	0.15527344	-0.024902344	0.45654297	0	0	4/7/2018	4	7	2018	1:00:27	3627	0.4	1	0	27	0	0.059326172	3.5255859	0.054443359	0.16113281	-1.2177734	64.182373	1.2128906	0	0	0	0	0	0	0	0	0	1.2297363	0.22973633	1.5788574	-0.35424805	0.06640625	1.157959	0	44330	0	0	0
298	299	299	Category I	0.25195313	0.31176758	-0.059814453	0.13818359	-0.000488281	0.46533203	0	0	4/7/2018	4	7	2018	1:00:27	3627	0.5	1	0	27	0	0.059326172	3.5255859	0.048828125	0.15966797	-1.2175293	84.506836	1.1853027	0	0	0	0	0	0	0	0	0	1.2290039	0.22900391	1.5126953	0.20288086	0.15185547	1.1577148	0	44330	0	0	0
299	300	300	Category I	0.79199219	-0.11987305	-3.2878418	0.12695313	0.015136719	0.46850586	0	0	4/7/2018	4	7	2018	1:00:27	3627	0.6	1	0	27	0	0.059326172	3.5255859	0.033447266	0.15991211	-1.1984863	110.4353	2.2399902	0	0	0	0	0	0	0	0	0	1.2097168	0.2097168	3.1271973	0.75830078	-0.27978516	-2.0891113	0	44330	0	0	0
300	301	301	Category I	0.059814453	0.3359375	-0.27587891	0.31030273	-0.020507813	0.38452148	0	0	4/7/2018	4	7	2018	1:00:27	3627	0.7	1	0	27	0	0.059326172	3.5255859	0.029296875	0.15844727	-1.2067871	128.27832	0.94799805	0	0	0	0	0	0	0	0	0	1.2172852	0.21728516	1.1386719	0.030273438	0.17724609	0.9309082	0	44330	0	0	0
301	302	302	Category I	-0.047851563	0.68383789	-0.29980469	0.023193359	0.063232422	0.47802734	0	0	4/7/2018	4	7	2018	1:00:27	3627	0.8	1	0	27	0	0.059326172	3.5255859	0.053466797	0.17089844	-1.2497559	119.12329	1.0842285	0	0	0	0	0	0	0	0	0	1.2624512	0.26245117	1.5644531	-0.10131836	0.51269531	0.94995117	0	44330	0	0	0
302	303	303	Category I	-0.32397461	0.46777344	-2.4838867	0.14648438	0.058105469	0.45776367	0	0	4/7/2018	4	7	2018	1:00:27	3627	0.9	1	0	27	0	0.059326172	3.5255859	0.069091797	0.1640625	-1.2258301	107.11768	1.3522949	0	0	0	0	0	0	0	0	0	1.2387695	0.23876953	1.9543457	-0.39306641	0.3034668	-1.2578125	0	44330	0	0	0
303	304	304	Category I	1.2719727	0.25195313	-2.1838379	0.055908203	0.014160156	0.48046875	0	0	4/7/2018	4	7	2018	1:00:28	3628	0	1	0	28	0	0.059326172	3.5255859	0.040283203	0.17114258	-1.2075195	112.70752	1.5734863	0	0	0	0	0	0	0	0	0	1.2202148	0.22021484	2.2883301	1.2314453	0.080566406	-0.97607422	0	44330	0	0	0
304	305	305	Category I	-0.57592773	-0.21582031	-0.49194336	0.14257813	-0.007568359	0.46435547	0	0	4/7/2018	4	7	2018	1:00:28	3628	0.09	1	0	28	0	0.059326172	3.5255859	0.0546875	0.24291992	-1.2995605	136.06421	1.1225586	0	0	0	0	0	0	0	0	0	1.3232422	0.32324219	1.8969727	-0.63061523	-0.45874023	0.80761719	0	44330	0	0	0
305	306	306	Category I	-0.55175781	1.0678711	-0.083984375	-0.043945313	-0.072753906	0.46875	0	0	4/7/2018	4	7	2018	1:00:28	3628	0.181	1	0	28	0	0.059326172	3.5255859	0.080566406	0.27587891	-1.3476563	132.61572	1.619873	0	0	0	0	0	0	0	0	0	1.3779297	0.37792969	2.6879883	-0.63232422	0.79174805	1.2636719	0	44330	0	0	0
306	307	307	Category I	0.19189453	1.0559082	-1.8718262	-0.037109375	0.006103516	0.47924805	0	0	4/7/2018	4	7	2018	1:00:28	3628	0.272	1	0	28	0	0.059326172	3.5255859	0.093505859	0.28295898	-1.3286133	121.52466	0.94946289	0	0	0	0	0	0	0	0	0	1.3615723	0.36157227	1.4140625	0.098144531	0.77270508	-0.54296875	0	44330	0	0	0
307	308	308	Category I	0.92382813	1.0197754	-1.5239258	0.083496094	-0.016845703	0.47192383	0	0	4/7/2018	4	7	2018	1:00:28	3628	0.363	1	0	28	0	0.059326172	3.5255859	0.071777344	0.27099609	-1.2770996	112.74951	1.1606445	0	0	0	0	0	0	0	0	0	1.307373	0.30737305	1.847168	0.85180664	0.74853516	-0.24658203	0	44330	0	0	0
308	309	309	Category I	-1.1398926	0.40795898	-0.11987305	-0.007324219	0.024414063	0.48168945	0	0	4/7/2018	4	7	2018	1:00:28	3628	0.454	1	0	28	0	0.059326172	3.5255859	0.07421875	0.25976563	-1.3120117	110.14771	1.7080078	0	0	0	0	0	0	0	0	0	1.3395996	0.33959961	2.5544434	-1.2141113	0.14794922	1.1921387	0	44330	0	0	0
309	310	310	Category I	-0.74389648	-0.38378906	-2.3398438	-0.093017578	-0.006347656	0.4699707	0	0	4/7/2018	4	7	2018	1:00:28	3628	0.545	1	0	28	0	0.059326172	3.5255859	0.088867188	0.27148438	-1.3337402	65.442383	1.4611816	0	0	0	0	0	0	0	0	0	1.3640137	0.36401367	2.4941406	-0.83276367	-0.65527344	-1.0058594	0	44330	0	0	0
310	311	311	Category I	0.83984375	0.89990234	-1.4038086	-0.12426758	0.029052734	0.46704102	0	0	4/7/2018	4	7	2018	1:00:28	3628	0.636	1	0	28	0	0.059326172	3.5255859	0.058349609	0.26196289	-1.3388672	59.712891	1.010498	0	0	0	0	0	0	0	0	0	1.3654785	0.36547852	1.4838867	0.78125	0.63769531	-0.064697266	0	44330	0	0	0
311	312	312	Category I	-0.27587891	-0.095947266	-0.16796875	-0.20043945	0.066650391	0.44482422	0	0	4/7/2018	4	7	2018	1:00:28	3628	0.727	1	0	28	0	0.059326172	3.5255859	0.063720703	0.26733398	-1.3249512	87.049561	1.2592773	0	0	0	0	0	0	0	0	0	1.3530273	0.35302734	1.8601074	-0.33959961	-0.36328125	1.1569824	0	44330	0	0	0
312	313	313	Category I	-0.68383789	0.68383789	-0.68383789	-0.24829102	-0.047363281	0.42236328	0	0	4/7/2018	4	7	2018	1:00:28	3628	0.818	1	0	28	0	0.059326172	3.5255859	0.05859375	0.26293945	-1.3334961	97.926025	1.0725098	0	0	0	0	0	0	0	0	0	1.3603516	0.36035156	1.8127441	-0.74243164	0.4206543	0.6496582	0	44330	0	0	0
313	314	314	Category I	0.83984375	1.1159668	-2.6279297	-0.18310547	0.037109375	0.45068359	0	0	4/7/2018	4	7	2018	1:00:28	3628	0.909	1	0	28	0	0.059326172	3.5255859	0.068115234	0.26147461	-1.4042969	69.26416	1.6799316	0	0	0	0	0	0	0	0	0	1.4299316	0.42993164	2.8493652	0.77148438	0.85424805	-1.2233887	0	44330	0	0	0
314	315	315	Category I	0.56396484	0.73193359	-0.68383789	-0.19799805	0.15234375	0.43457031	0	0	4/7/2018	4	7	2018	1:00:29	3629	0	1	0	29	0	0.059326172	3.5255859	0.0859375	0.2734375	-1.4047852	54.968262	0.97875977	0	0	0	0	0	0	0	0	0	1.4335938	0.43359375	1.6572266	0.4777832	0.45825195	0.72094727	0	44330	0	0	0
315	316	316	Category I	-0.2277832	0.047851563	-0.14379883	-0.28759766	0.16162109	0.390625	0	0	4/7/2018	4	7	2018	1:00:29	3629	0.1	1	0	29	0	0.059326172	3.5255859	0.0703125	0.27978516	-1.3654785	65.80127	1.2788086	0	0	0	0	0	0	0	0	0	1.395752	0.39575195	1.7519531	-0.2980957	-0.23193359	1.2216797	0	44330	0	0	0
316	317	317	Category I	-0.16796875	0.023925781	-3.1557617	-0.23461914	0.087158203	0.4284668	0	0	4/7/2018	4	7	2018	1:00:29	3629	0.2	1	0	29	0	0.059326172	3.5255859	0.07421875	0.27539063	-1.3830566	52.107178	1.8066406	0	0	0	0	0	0	0	0	0	1.4121094	0.41210938	2.2663574	-0.2421875	-0.25146484	-1.7724609	0	44330	0	0	0
317	318	318	Category I	1.0559082	0.52783203	-1.8959961	-0.20214844	0.051269531	0.44433594	0	0	4/7/2018	4	7	2018	1:00:29	3629	0.3	1	0	29	0	0.059326172	3.5255859	0.092773438	0.28125	-1.4023438	27.787842	1.1098633	0	0	0	0	0	0	0	0	0	1.4331055	0.43310547	1.703125	0.96289063	0.24633789	-0.4934082	0	44330	0	0	0
318	319	319	Category I	-0.11987305	0.50390625	0.083984375	-0.29174805	0.12841797	0.39794922	0	0	4/7/2018	4	7	2018	1:00:29	3629	0.4	1	0	29	0	0.059326172	3.5255859	0.095214844	0.28295898	-1.3918457	17.868652	1.5078125	0	0	0	0	0	0	0	0	0	1.423584	0.42358398	1.9118652	-0.21508789	0.22070313	1.4758301	0	44330	0	0	0
319	320	320	Category I	-0.61181641	0.10791016	-0.15576172	-0.35839844	0.11743164	0.35107422	0	0	4/7/2018	4	7	2018	1:00:29	3629	0.5	1	0	29	0	0.059326172	3.5255859	0.067871094	0.28955078	-1.3588867	31.279541	1.3935547	0	0	0	0	0	0	0	0	0	1.3908691	0.39086914	2.0646973	-0.6796875	-0.18164063	1.203125	0	44330	0	0	0
320	321	321	Category I	-1.1159668	0.46777344	-2.0878906	-0.28173828	0.079833984	0.41333008	0	0	4/7/2018	4	7	2018	1:00:29	3629	0.6	1	0	29	0	0.059326172	3.5255859	0.065673828	0.29370117	-1.3720703	9.7502441	1.3925781	0	0	0	0	0	0	0	0	0	1.404541	0.40454102	2.0715332	-1.1816406	0.17382813	-0.71557617	0	44330	0	0	0
321	322	322	Category I	0.65991211	0.53979492	-2.1479492	-0.19067383	0.0546875	0.44750977	0	0	4/7/2018	4	7	2018	1:00:29	3629	0.7	1	0	29	0	0.059326172	3.5255859	0.08203125	0.29956055	-1.3952637	1.1293945	0.97851563	0	0	0	0	0	0	0	0	0	1.4294434	0.42944336	1.5703125	0.57763672	0.23999023	-0.75244141	0	44330	0	0	0
322	323	323	Category I	0.69580078	0.46777344	0.23999023	-0.28222656	0.11425781	0.39794922	0	0	4/7/2018	4	7	2018	1:00:29	3629	0.8	1	0	29	0	0.059326172	3.5255859	0.090576172	0.29858398	-1.387207	8.7585449	1.7443848	0	0	0	0	0	0	0	0	0	1.421875	0.421875	2.4013672	0.60498047	0.16894531	1.6271973	0	44330	0	0	0
323	324	324	Category I	-1.0078125	0.38378906	-0.34790039	-0.30761719	0.10986328	0.39013672	0	0	4/7/2018	4	7	2018	1:00:29	3629	0.9	1	0	29	0	0.059326172	3.5255859	0.063964844	0.30249023	-1.3525391	21.363037	1.4714355	0	0	0	0	0	0	0	0	0	1.3874512	0.38745117	2.157959	-1.0717773	0.081054688	1.0046387	0	44330	0	0	0
324	325	325	Category I	-0.55175781	0.37182617	-2.6037598	-0.28125	0.087402344	0.40820313	0	0	4/7/2018	4	7	2018	1:00:30	3630	0	1	0	30	0	0.059326172	3.5255859	0.061035156	0.28955078	-1.3850098	5.1523438	1.3664551	0	0	0	0	0	0	0	0	0	1.4162598	0.41625977	1.9135742	-0.61279297	0.08203125	-1.2185059	0	44330	0	0	0
325	326	326	Category I	0.13183594	0.68383789	-1.3317871	-0.265625	0.14624023	0.4050293	0	0	4/7/2018	4	7	2018	1:00:30	3630	0.111	1	0	30	0	0.059082031	3.4691895	0.068847656	0.29492188	-1.4138184	5.9477539	0.40209961	0	0	0	0	0	0	0	0	0	1.4460449	0.44604492	0.53344727	0.062744141	0.38867188	0.08203125	0	44330	0	0	0
326	327	327	Category I	1.1279297	-0.071777344	-0.2878418	-0.26318359	0.17944336	0.3984375	0	0	4/7/2018	4	7	2018	1:00:30	3630	0.222	1	0	30	0	0.059082031	3.4691895	0.07421875	0.2980957	-1.4128418	13.537109	1.5849609	0	0	0	0	0	0	0	0	0	1.4458008	0.44580078	2.548584	1.0534668	-0.36987305	1.125	0	44330	0	0	0
327	328	328	Category I	-0.93579102	0.071777344	-0.46777344	-0.2902832	0.16870117	0.38085938	0	0	4/7/2018	4	7	2018	1:00:30	3630	0.333	1	0	30	0	0.059082031	3.4691895	0.067871094	0.29589844	-1.3752441	14.438721	1.371582	0	0	0	0	0	0	0	0	0	1.4084473	0.40844727	2.1357422	-1.0036621	-0.22412109	0.9074707	0	44330	0	0	0
328	329	329	Category I	0.70776367	-0.44384766	-2.6159668	-0.20141602	0.14013672	0.43408203	0	0	4/7/2018	4	7	2018	1:00:30	3630	0.444	1	0	30	0	0.059082031	3.4691895	0.053222656	0.29394531	-1.3999023	1.7624512	1.5656738	0	0	0	0	0	0	0	0	0	1.4313965	0.43139648	2.6083984	0.65429688	-0.73779297	-1.2158203	0	44330	0	0	0
329	330	330	Category I	-0.011962891	0.16796875	-2.3759766	-0.19897461	0.15551758	0.43066406	0	0	4/7/2018	4	7	2018	1:00:30	3630	0.555	1	0	30	0	0.059082031	3.4691895	0.067626953	0.28637695	-1.402832	10.463135	0.9831543	0	0	0	0	0	0	0	0	0	1.4333496	0.43334961	1.1708984	-0.079589844	-0.1184082	-0.97290039	0	44330	0	0	0
330	331	331	Category I	0.6237793	0.10791016	0.27587891	-0.29907227	0.13647461	0.38183594	0	0	4/7/2018	4	7	2018	1:00:30	3630	0.666	1	0	30	0	0.059082031	3.4691895	0.066162109	0.28564453	-1.371582	12.915283	1.748291	0	0	0	0	0	0	0	0	0	1.4025879	0.40258789	2.3825684	0.55737305	-0.17773438	1.6474609	0	44330	0	0	0
331	332	332	Category I	-0.7199707	0.3359375	-1.0678711	-0.30517578	0.15161133	0.3762207	0	0	4/7/2018	4	7	2018	1:00:30	3630	0.777	1	0	30	0	0.059082031	3.4691895	0.051513672	0.28833008	-1.3286133	14.919922	0.81567383	0	0	0	0	0	0	0	0	0	1.3605957	0.3605957	1.079834	-0.77148438	0.047363281	0.26074219	0	44330	0	0	0
332	333	333	Category I	-0.68383789	-0.32397461	-3.4318848	-0.078125	0.033691406	0.47509766	0	0	4/7/2018	4	7	2018	1:00:30	3630	0.888	1	0	30	0	0.059082031	3.4691895	0.044921875	0.28808594	-1.3566895	2.421875	2.282959	0	0	0	0	0	0	0	0	0	1.3876953	0.38769531	3.4160156	-0.72875977	-0.61206055	-2.0749512	0	44330	0	0	0
333	334	334	Category I	0.76782227	0.46777344	-1.1159668	-0.2890625	0.14697266	0.39135742	0	0	4/7/2018	4	7	2018	1:00:31	3631	0	1	0	31	0	0.059082031	3.4691895	0.059814453	0.28491211	-1.3845215	5.3647461	0.77880859	0	0	0	0	0	0	0	0	0	1.4147949	0.41479492	1.1594238	0.70776367	0.18261719	0.26855469	0	44330	0	0	0
334	335	335	Category I	-0.43188477	0.059814453	-0.2277832	-0.1862793	0.24267578	0.40551758	0	0	4/7/2018	4	7	2018	1:00:31	3631	0.1	1	0	31	0	0.059082031	3.4691895	0.057128906	0.28564453	-1.3674316	10.752686	1.260498	0	0	0	0	0	0	0	0	0	1.3981934	0.39819336	1.8547363	-0.48901367	-0.22583008	1.1396484	0	44330	0	0	0
335	336	336	Category I	-0.38378906	0.34790039	-0.16796875	-0.35766602	0.19091797	0.32983398	0	0	4/7/2018	4	7	2018	1:00:31	3631	0.2	1	0	31	0	0.059082031	3.4691895	0.044677734	0.30200195	-1.3078613	11.80127	1.2185059	0	0	0	0	0	0	0	0	0	1.3430176	0.34301758	1.6142578	-0.4284668	0.045654297	1.1398926	0	44330	0	0	0
336	337	337	Category I	0.13183594	-0.035888672	-4.0319824	-0.12866211	0.13671875	0.45874023	0	0	4/7/2018	4	7	2018	1:00:31	3631	0.3	1	0	31	0	0.059082031	3.4691895	0.040527344	0.30175781	-1.3278809	4.5930176	2.7263184	0	0	0	0	0	0	0	0	0	1.3623047	0.36230469	3.1328125	0.091064453	-0.33764648	-2.7038574	0	44330	0	0	0
337	338	338	Category I	0.083984375	0.65991211	-1.8117676	-0.17236328	0.25341797	0.40795898	0	0	4/7/2018	4	7	2018	1:00:31	3631	0.4	1	0	31	0	0.059082031	3.4691895	0.057861328	0.3112793	-1.3579102	8.1149902	0.57250977	0	0	0	0	0	0	0	0	0	1.3945313	0.39453125	0.82788086	0.025878906	0.34838867	-0.45361328	0	44330	0	0	0
338	339	339	Category I	-0.52783203	0.011962891	-0.20385742	-0.24829102	0.29882813	0.34448242	0	0	4/7/2018	4	7	2018	1:00:31	3631	0.5	1	0	31	0	0.059082031	3.4691895	0.061767578	0.30908203	-1.3615723	2.2719727	1.3327637	0	0	0	0	0	0	0	0	0	1.3974609	0.39746094	2.0446777	-0.58959961	-0.29711914	1.1577148	0	44330	0	0	0
339	340	340	Category I	-0.51586914	0.45581055	-0.19189453	-0.30517578	0.26586914	0.3293457	0	0	4/7/2018	4	7	2018	1:00:31	3631	0.6	1	0	31	0	0.059082031	3.4691895	0.050048828	0.31494141	-1.3608398	9.8417969	1.3063965	0	0	0	0	0	0	0	0	0	1.3977051	0.39770508	1.8757324	-0.56591797	0.140625	1.1689453	0	44330	0	0	0
340	341	341	Category I	1.487793	0.27587891	-3.4919434	-0.234375	0.18286133	0.40649414	0	0	4/7/2018	4	7	2018	1:00:31	3631	0.7	1	0	31	0	0.059082031	3.4691895	0.040283203	0.31640625	-1.3688965	22.714844	2.5695801	0	0	0	0	0	0	0	0	0	1.4055176	0.40551758	3.6108398	1.4472656	-0.040527344	-2.1228027	0	44330	0	0	0
341	342	342	Category I	0.75585938	0.059814453	-0.25195313	-0.11279297	0.30859375	0.39477539	0	0	4/7/2018	4	7	2018	1:00:31	3631	0.8	1	0	31	0	0.059082031	3.4691895	0.050537109	0.31445313	-1.3862305	25.230225	1.3596191	0	0	0	0	0	0	0	0	0	1.4223633	0.42236328	2.0942383	0.70507813	-0.25463867	1.1342773	0	44330	0	0	0
342	343	343	Category I	-1.487793	0.55175781	-1.0078125	-0.20019531	0.30981445	0.36865234	0	0	4/7/2018	4	7	2018	1:00:31	3631	0.9	1	0	31	0	0.059082031	3.4691895	0.051269531	0.30249023	-1.3852539	21.303711	1.604248	0	0	0	0	0	0	0	0	0	1.4187012	0.41870117	2.1657715	-1.5390625	0.24902344	0.37744141	0	44330	0	0	0
343	344	344	Category I	1.223877	6.3117676	-7.0078125	-0.24707031	0.28027344	0.36303711	0	0	4/7/2018	4	7	2018	1:00:32	3632	0	1	0	32	0	0.059082031	3.4691895	0.060546875	0.29101563	-1.3815918	27.641113	8.3217773	0	0	0	0	0	0	0	0	0	1.4133301	0.41333008	12.809814	1.1630859	6.0205078	-5.6259766	0	44330	0	0	0
344	345	345	Category I	1.355957	1.9199219	-4.1279297	-0.11694336	0.10888672	0.46630859	0	0	4/7/2018	4	7	2018	1:00:32	3632	0.1	1	0	32	0	0.059082031	3.4691895	0.040039063	0.28222656	-1.371582	29.253418	3.4655762	0	0	0	0	0	0	0	0	0	1.4008789	0.40087891	5.7094727	1.3156738	1.6374512	-2.7561035	0	44330	0	0	0
345	346	346	Category I	0.44384766	0.59985352	-0.46777344	-0.12353516	0.15209961	0.45629883	0	0	4/7/2018	4	7	2018	1:00:32	3632	0.2	1	0	32	0	0.059082031	3.4691895	0.052490234	0.28564453	-1.361084	18.161133	1.0246582	0	0	0	0	0	0	0	0	0	1.3916016	0.39160156	1.598877	0.39111328	0.31396484	0.89331055	0	44330	0	0	0
346	347	347	Category I	-0.35986328	-0.43188477	-0.63598633	-0.074951172	0.19458008	0.45532227	0	0	4/7/2018	4	7	2018	1:00:32	3632	0.3	1	0	32	0	0.059082031	3.4691895	0.061035156	0.27563477	-1.3588867	16.96582	1.0957031	0	0	0	0	0	0	0	0	0	1.3879395	0.38793945	1.8515625	-0.42089844	-0.70751953	0.72290039	0	44330	0	0	0
347	348	348	Category I	0.40795898	-0.44384766	-3.4799805	-0.28027344	0.14282227	0.39868164	0	0	4/7/2018	4	7	2018	1:00:32	3632	0.4	1	0	32	0	0.059082031	3.4691895	0.059082031	0.25756836	-1.3354492	11.288818	2.282959	0	0	0	0	0	0	0	0	0	1.3613281	0.36132813	3.1948242	0.34863281	-0.70141602	-2.1442871	0	44330	0	0	0
348	349	349	Category I	0.49194336	0.23999023	-2.3637695	-0.24121094	0.2121582	0.39257813	0	0	4/7/2018	4	7	2018	1:00:32	3632	0.5	1	0	32	0	0.059082031	3.4691895	0.048339844	0.24291992	-1.3464355	3.9450684	1.1096191	0	0	0	0	0	0	0	0	0	1.3691406	0.36914063	1.463623	0.44335938	-0.002929688	-1.0170898	0	44330	0	0	0
349	350	350	Category I	-2.4118652	-0.16796875	-2.6879883	0.001953125	0.24023438	0.43896484	0	0	4/7/2018	4	7	2018	1:00:32	3632	0.6	1	0	32	0	0.059082031	3.4691895	0.063964844	0.23510742	-1.3400879	4.2521973	2.8476563	0	0	0	0	0	0	0	0	0	1.3620605	0.36206055	4.2268066	-2.4758301	-0.40307617	-1.3476563	0	44330	0	0	0
350	351	351	Category I	0.81591797	0.14379883	-0.49194336	-0.35766602	0.25366211	0.29418945	0	0	4/7/2018	4	7	2018	1:00:32	3632	0.7	1	0	32	0	0.059082031	3.4691895	0.074462891	0.24194336	-1.3081055	7.1870117	1.1069336	0	0	0	0	0	0	0	0	0	1.3322754	0.33227539	1.6557617	0.74121094	-0.098144531	0.81616211	0	44330	0	0	0
351	352	352	Category I	-0.20385742	0.14379883	-0.55175781	-0.0859375	0.21777344	0.4465332	0	0	4/7/2018	4	7	2018	1:00:32	3632	0.8	1	0	32	0	0.059082031	3.4691895	0.064453125	0.23706055	-1.2912598	1.3007813	0.79223633	0	0	0	0	0	0	0	0	0	1.3144531	0.31445313	1.1013184	-0.26831055	-0.093261719	0.73950195	0	44330	0	0	0
352	353	353	Category I	0.35986328	-0.56396484	-5.4838867	-0.15161133	0.27612305	0.41113281	0	0	4/7/2018	4	7	2018	1:00:32	3632	0.9	1	0	32	0	0.059082031	3.4691895	0.063476563	0.234375	-1.3303223	0.031494141	4.2397461	0	0	0	0	0	0	0	0	0	1.3522949	0.35229492	5.2480469	0.29614258	-0.79833984	-4.1533203	0	44330	0	0	0
353	354	354	Category I	1.3918457	1.2719727	0.035888672	-0.16577148	0.30151367	0.38720703	0	0	4/7/2018	4	7	2018	1:00:33	3633	0	1	0	33	0	0.059082031	3.4691895	0.073974609	0.2331543	-1.328125	1.5144043	2.1623535	0	0	0	0	0	0	0	0	0	1.3503418	0.3503418	3.7202148	1.317627	1.0385742	1.3640137	0	44330	0	0	0
354	355	355	Category I	-0.46777344	0.40795898	-0.35986328	-0.32666016	0.29125977	0.3034668	0	0	4/7/2018	4	7	2018	1:00:33	3633	0.1	1	0	33	0	0.059082031	3.4691895	0.047607422	0.22119141	-1.2995605	14.616943	1.0878906	0	0	0	0	0	0	0	0	0	1.3190918	0.3190918	1.6418457	-0.51538086	0.18652344	0.93969727	0	44330	0	0	0
355	356	356	Category I	1.619873	-0.55175781	-1.7158203	-0.1652832	0.30224609	0.38549805	0	0	4/7/2018	4	7	2018	1:00:33	3633	0.2	1	0	33	0	0.059082031	3.4691895	0.036865234	0.21289063	-1.2910156	28.710449	1.8083496	0	0	0	0	0	0	0	0	0	1.309082	0.30908203	2.7722168	1.5827637	-0.76464844	-0.42456055	0	44330	0	0	0
356	357	357	Category I	1.0197754	-0.21582031	-1.9199219	-0.13232422	0.25366211	0.42138672	0	0	4/7/2018	4	7	2018	1:00:33	3633	0.3	1	0	33	0	0.059082031	3.4691895	0.040771484	0.21948242	-1.3327637	25.056885	1.2214355	0	0	0	0	0	0	0	0	0	1.3513184	0.35131836	2.0012207	0.97875977	-0.43530273	-0.58691406	0	44330	0	0	0
357	358	358	Category I	0.20385742	0.39599609	0.74389648	-0.16015625	0.26904297	0.40869141	0	0	4/7/2018	4	7	2018	1:00:33	3633	0.4	1	0	33	0	0.059082031	3.4691895	0.046875	0.2265625	-1.317627	23.606689	2.0742188	0	0	0	0	0	0	0	0	0	1.3376465	0.33764648	2.3876953	0.15673828	0.16918945	2.0615234	0	44330	0	0	0
358	359	359	Category I	-1.2597656	0.39599609	-0.57592773	-0.19824219	0.27636719	0.38574219	0	0	4/7/2018	4	7	2018	1:00:33	3633	0.5	1	0	33	0	0.059082031	3.4691895	0.029052734	0.21899414	-1.2961426	28.575439	1.4868164	0	0	0	0	0	0	0	0	0	1.3146973	0.31469727	2.185791	-1.2888184	0.17675781	0.72021484	0	44330	0	0	0
359	360	360	Category I	0.51586914	-0.011962891	-1.1879883	-0.25146484	0.20629883	0.39648438	0	0	4/7/2018	4	7	2018	1:00:33	3633	0.6	1	0	33	0	0.059082031	3.4691895	0.027099609	0.21655273	-1.2932129	30.368896	0.54956055	0	0	0	0	0	0	0	0	0	1.3115234	0.31152344	0.82275391	0.48852539	-0.22851563	0.10522461	0	44330	0	0	0
360	361	361	Category I	0.79199219	-0.083984375	-1.9199219	-0.18261719	0.23266602	0.41552734	0	0	4/7/2018	4	7	2018	1:00:33	3633	0.7	1	0	33	0	0.059082031	3.4691895	0.034912109	0.20556641	-1.3293457	21.872314	1.0026855	0	0	0	0	0	0	0	0	0	1.345459	0.34545898	1.6369629	0.75683594	-0.28955078	-0.59033203	0	44330	0	0	0
361	362	362	Category I	0.25195313	0.32397461	0.46777344	-0.12963867	0.27001953	0.42041016	0	0	4/7/2018	4	7	2018	1:00:33	3633	0.8	1	0	33	0	0.059082031	3.4691895	0.062744141	0.21118164	-1.3408203	1.0405273	1.8220215	0	0	0	0	0	0	0	0	0	1.3588867	0.35888672	2.1101074	0.18896484	0.11254883	1.8085938	0	44330	0	0	0
362	363	363	Category I	-1.3078613	0.50390625	-0.44384766	-0.19018555	0.28076172	0.3894043	0	0	4/7/2018	4	7	2018	1:00:33	3633	0.9	1	0	33	0	0.059082031	3.4691895	0.0390625	0.20117188	-1.322998	6.5297852	1.6367188	0	0	0	0	0	0	0	0	0	1.3388672	0.33886719	2.5288086	-1.3469238	0.30249023	0.87915039	0	44330	0	0	0
363	364	364	Category I	0.19189453	-0.6237793	-2.1118164	-0.26171875	0.25708008	0.36425781	0	0	4/7/2018	4	7	2018	1:00:34	3634	0	1	0	34	0	0.058837891	3.4853027	0.031738281	0.19091797	-1.338623	12.116455	1.1342773	0	0	0	0	0	0	0	0	0	1.3525391	0.35253906	1.7478027	0.15991211	-0.81469727	-0.77294922	0	44330	0	0	0
364	365	365	Category I	0.13183594	0.41992188	-2.579834	-0.22387695	0.23583984	0.39672852	0	0	4/7/2018	4	7	2018	1:00:34	3634	0.1	1	0	34	0	0.058837891	3.4853027	0.055175781	0.19458008	-1.3630371	31.77832	1.239502	0	0	0	0	0	0	0	0	0	1.3781738	0.37817383	1.5180664	0.076416016	0.22509766	-1.2165527	0	44330	0	0	0
365	366	366	Category I	0.19189453	0.047851563	0.011962891	-0.16479492	0.20361328	0.43408203	0	0	4/7/2018	4	7	2018	1:00:34	3634	0.2	1	0	34	0	0.058837891	3.4853027	0.060058594	0.19775391	-1.331543	44.923584	1.3581543	0	0	0	0	0	0	0	0	0	1.3474121	0.34741211	1.6252441	0.1315918	-0.14990234	1.3435059	0	44330	0	0	0
366	367	367	Category I	-0.88793945	-0.047851563	-0.095947266	-0.12988281	0.19140625	0.44384766	0	0	4/7/2018	4	7	2018	1:00:34	3634	0.3	1	0	34	0	0.058837891	3.4853027	0.052246094	0.19384766	-1.3122559	51.151367	1.5561523	0	0	0	0	0	0	0	0	0	1.3273926	0.32739258	2.3981934	-0.94018555	-0.24169922	1.2163086	0	44330	0	0	0
367	368	368	Category I	-0.45581055	0.023925781	-2.5917969	-0.2409668	0.17773438	0.41088867	0	0	4/7/2018	4	7	2018	1:00:34	3634	0.4	1	0	34	0	0.058837891	3.4853027	0.036621094	0.18847656	-1.3459473	56.293457	1.3493652	0	0	0	0	0	0	0	0	0	1.3596191	0.35961914	1.9025879	-0.49243164	-0.16455078	-1.2456055	0	44330	0	0	0
368	369	369	Category I	0.43188477	-0.69580078	-0.61181641	-0.22924805	0.10742188	0.43505859	0	0	4/7/2018	4	7	2018	1:00:34	3634	0.5	1	0	34	0	0.058837891	3.4853027	0.058349609	0.19726563	-1.3747559	66.497803	1.2324219	0	0	0	0	0	0	0	0	0	1.3901367	0.39013672	2.029541	0.37329102	-0.89306641	0.76293945	0	44330	0	0	0
369	370	370	Category I	-0.2277832	0.27587891	-0.011962891	-0.10473633	0.067382813	0.47021484	0	0	4/7/2018	4	7	2018	1:00:34	3634	0.6	1	0	34	0	0.058837891	3.4853027	0.045166016	0.20703125	-1.347168	75.712891	1.364502	0	0	0	0	0	0	0	0	0	1.3637695	0.36376953	1.677002	-0.27294922	0.068603516	1.3352051	0	44330	0	0	0
370	371	371	Category I	-0.40795898	-0.45581055	-0.2277832	-0.32470703	0.13696289	0.36743164	0	0	4/7/2018	4	7	2018	1:00:34	3634	0.7	1	0	34	0	0.058837891	3.4853027	0.035888672	0.20629883	-1.3198242	64.530762	1.3520508	0	0	0	0	0	0	0	0	0	1.3364258	0.33642578	2.1982422	-0.44384766	-0.66210938	1.092041	0	44330	0	0	0
371	372	372	Category I	-0.43188477	0.21582031	-2.7119141	-0.11328125	0.20361328	0.44433594	0	0	4/7/2018	4	7	2018	1:00:34	3634	0.8	1	0	34	0	0.058837891	3.4853027	0.032226563	0.19726563	-1.3615723	44.836914	1.4277344	0	0	0	0	0	0	0	0	0	1.3762207	0.3762207	1.8327637	-0.46411133	0.018310547	-1.3500977	0	44330	0	0	0
372	373	373	Category I	0.86376953	-0.64794922	-2.1599121	-0.18457031	0.16015625	0.43603516	0	0	4/7/2018	4	7	2018	1:00:34	3634	0.9	1	0	34	0	0.058837891	3.4853027	0.052734375	0.20629883	-1.373291	42.899414	1.4160156	0	0	0	0	0	0	0	0	0	1.3898926	0.38989258	2.451416	0.81079102	-0.85424805	-0.78637695	0	44330	0	0	0
373	374	374	Category I	-0.083984375	0.14379883	0.11987305	-0.22680664	0.15551758	0.42675781	0	0	4/7/2018	4	7	2018	1:00:35	3635	0	1	0	35	0	0.058837891	3.4853027	0.05859375	0.20385742	-1.3359375	34.776855	1.4641113	0	0	0	0	0	0	0	0	0	1.3527832	0.3527832	1.6589355	-0.14257813	-0.060058594	1.4558105	0	44330	0	0	0
374	375	375	Category I	-0.20385742	0.011962891	-0.083984375	-0.3046875	0.17114258	0.37231445	0	0	4/7/2018	4	7	2018	1:00:35	3635	0.1	1	0	35	0	0.058837891	3.4853027	0.043701172	0.20556641	-1.3200684	10.098877	1.2753906	0	0	0	0	0	0	0	0	0	1.3366699	0.33666992	1.6774902	-0.24755859	-0.19360352	1.236084	0	44330	0	0	0
375	376	376	Category I	-0.23999023	0.083984375	-2.2558594	-0.17602539	0.24975586	0.41015625	0	0	4/7/2018	4	7	2018	1:00:35	3635	0.2	1	0	35	0	0.058837891	3.4853027	0.043945313	0.2253418	-1.3557129	10.351563	0.95410156	0	0	0	0	0	0	0	0	0	1.3752441	0.37524414	1.3254395	-0.28393555	-0.14135742	-0.89990234	0	44330	0	0	0
376	377	377	Category I	1.0678711	0.69580078	-2.4958496	-0.23291016	0.19628906	0.41137695	0	0	4/7/2018	4	7	2018	1:00:35	3635	0.3	1	0	35	0	0.058837891	3.4853027	0.058349609	0.23120117	-1.3583984	16.729248	1.5898438	0	0	0	0	0	0	0	0	0	1.3791504	0.37915039	2.611084	1.0092773	0.46435547	-1.137207	0	44330	0	0	0
377	378	378	Category I	0.011962891	0.059814453	-0.3359375	-0.17578125	0.30639648	0.37915039	0	0	4/7/2018	4	7	2018	1:00:35	3635	0.4	1	0	35	0	0.058837891	3.4853027	0.052490234	0.23510742	-1.3254395	28.193604	1.0056152	0	0	0	0	0	0	0	0	0	1.347168	0.34716797	1.2055664	-0.040527344	-0.17529297	0.98950195	0	44330	0	0	0
378	379	379	Category I	-0.69580078	0.77978516	-0.011962891	-0.2565918	0.24658203	0.37207031	0	0	4/7/2018	4	7	2018	1:00:35	3635	0.5	1	0	35	0	0.058837891	3.4853027	0.056640625	0.22827148	-1.3022461	41.29834	1.5922852	0	0	0	0	0	0	0	0	0	1.3232422	0.32324219	2.5942383	-0.75244141	0.55126953	1.2902832	0	44330	0	0	0
379	380	380	Category I	0.023925781	0	-3.9238281	-0.16748047	0.26123047	0.41064453	0	0	4/7/2018	4	7	2018	1:00:35	3635	0.6	1	0	35	0	0.058837891	3.4853027	0.061767578	0.23168945	-1.3129883	52.79834	2.6210938	0	0	0	0	0	0	0	0	0	1.3347168	0.3347168	2.8803711	-0.037841797	-0.23168945	-2.6105957	0	44330	0	0	0
380	381	381	Category I	0.86376953	0.16796875	-1.6679688	-0.18457031	0.38256836	0.31982422	0	0	4/7/2018	4	7	2018	1:00:35	3635	0.7	1	0	35	0	0.058837891	3.4853027	0.073730469	0.2277832	-1.3571777	56.069092	0.85083008	0	0	0	0	0	0	0	0	0	1.3781738	0.37817383	1.1604004	0.78979492	-0.059814453	-0.31054688	0	44330	0	0	0
381	382	382	Category I	0.023925781	-0.26391602	-0.21582031	-0.11987305	0.42431641	0.30102539	0	0	4/7/2018	4	7	2018	1:00:35	3635	0.8	1	0	35	0	0.058837891	3.4853027	0.063720703	0.23242188	-1.3066406	49.532471	1.1992188	0	0	0	0	0	0	0	0	0	1.3288574	0.32885742	1.6271973	-0.039794922	-0.49633789	1.0908203	0	44330	0	0	0
382	383	383	Category I	0.40795898	-0.44384766	-2.1958008	-0.21264648	0.37402344	0.31176758	0	0	4/7/2018	4	7	2018	1:00:35	3635	0.9	1	0	35	0	0.058837891	3.4853027	0.048095703	0.23046875	-1.3127441	44.307129	1.1677246	0	0	0	0	0	0	0	0	0	1.3337402	0.33374023	1.916748	0.35961914	-0.67431641	-0.8828125	0	44330	0	0	0
383	384	384	Category I	-0.35986328	-0.46777344	-1.3798828	-0.076660156	0.24291992	0.43945313	0	0	4/7/2018	4	7	2018	1:00:36	3636	0	1	0	36	0	0.058837891	3.4853027	0.081542969	0.22021484	-1.3305664	41.390869	0.81884766	0	0	0	0	0	0	0	0	0	1.3510742	0.35107422	1.1784668	-0.44140625	-0.68798828	-0.049072266	0	44330	0	0	0
384	385	385	Category I	0.40795898	0.059814453	0.34790039	-0.093017578	0.33569336	0.3828125	0	0	4/7/2018	4	7	2018	1:00:36	3636	0.1	1	0	36	0	0.058837891	3.4853027	0.076904297	0.14575195	-1.2675781	23.264893	1.6513672	0	0	0	0	0	0	0	0	0	1.2783203	0.27832031	2.0324707	0.33081055	-0.0859375	1.6154785	0	44330	0	0	0
385	386	386	Category I	0.14379883	0.27587891	0.095947266	-0.14038086	0.35229492	0.36083984	0	0	4/7/2018	4	7	2018	1:00:36	3636	0.2	1	0	36	0	0.058837891	3.4853027	0.061767578	0.12451172	-1.2133789	4.4091797	1.3205566	0	0	0	0	0	0	0	0	0	1.2211914	0.22119141	1.5424805	0.081787109	0.15112305	1.3093262	0	44330	0	0	0
386	387	387	Category I	0.035888672	-0.38378906	0	-0.2578125	0.29150391	0.35498047	0	0	4/7/2018	4	7	2018	1:00:36	3636	0.3	1	0	36	0	0.058837891	3.4853027	0.047607422	0.11914063	-1.2050781	3.2216797	1.3059082	0	0	0	0	0	0	0	0	0	1.2119141	0.21191406	1.7199707	-0.01171875	-0.50292969	1.2050781	0	44330	0	0	0
387	388	388	Category I	0.059814453	-0.15576172	-2.4118652	-0.036621094	0.2265625	0.44775391	0	0	4/7/2018	4	7	2018	1:00:36	3636	0.4	1	0	36	0	0.058837891	3.4853027	0.044921875	0.1237793	-1.2019043	10.732666	1.2416992	0	0	0	0	0	0	0	0	0	1.2092285	0.20922852	1.5039063	0.014648438	-0.27954102	-1.2097168	0	44330	0	0	0
388	389	389	Category I	0.10791016	-0.21582031	0.39599609	-0.077392578	0.203125	0.45629883	0	0	4/7/2018	4	7	2018	1:00:36	3636	0.5	1	0	36	0	0.058837891	3.4853027	0.050292969	0.12084961	-1.1889648	15.483398	1.6213379	0	0	0	0	0	0	0	0	0	1.1960449	0.19604492	1.9790039	0.057373047	-0.33666992	1.5849609	0	44330	0	0	0
389	390	390	Category I	0.095947266	0.15576172	0.21582031	-0.1262207	0.17041016	0.45068359	0	0	4/7/2018	4	7	2018	1:00:36	3636	0.6	1	0	36	0	0.058837891	3.4853027	0.047607422	0.125	-1.1523438	6.8818359	1.3693848	0	0	0	0	0	0	0	0	0	1.1601563	0.16015625	1.4467773	0.048095703	0.030517578	1.3681641	0	44330	0	0	0
390	391	391	Category I	0.035888672	0.51586914	-0.059814453	-0.28222656	0.19873047	0.38378906	0	0	4/7/2018	4	7	2018	1:00:36	3636	0.7	1	0	36	0	0.058837891	3.4853027	0.069335938	0.13354492	-1.1206055	1.7307129	1.1281738	0	0	0	0	0	0	0	0	0	1.1306152	0.13061523	1.4765625	-0.033447266	0.38208008	1.060791	0	44330	0	0	0
391	392	392	Category I	-0.34790039	-0.32397461	-3.2878418	-0.016601563	0.21557617	0.45483398	0	0	4/7/2018	4	7	2018	1:00:36	3636	0.8	1	0	36	0	0.058837891	3.4853027	0.055419922	0.13061523	-1.1235352	5.4523926	2.2478027	0	0	0	0	0	0	0	0	0	1.1323242	0.13232422	3.0222168	-0.40332031	-0.45458984	-2.1640625	0	44330	0	0	0
392	393	393	Category I	0.15576172	0.59985352	-0.50390625	-0.095947266	0.31323242	0.39404297	0	0	4/7/2018	4	7	2018	1:00:36	3636	0.9	1	0	36	0	0.058837891	3.4853027	0.0703125	0.12548828	-1.1535645	1.4040527	0.80883789	0	0	0	0	0	0	0	0	0	1.1623535	0.16235352	1.2092285	0.085205078	0.47412109	0.6496582	0	44330	0	0	0
393	394	394	Category I	-1.2719727	0.14379883	-0.34790039	-0.11962891	0.359375	0.35864258	0	0	4/7/2018	4	7	2018	1:00:37	3637	0	1	0	37	0	0.058837891	3.4853027	0.066650391	0.13671875	-1.095459	11.858154	1.5332031	0	0	0	0	0	0	0	0	0	1.105957	0.10595703	2.0930176	-1.338623	0.006835938	0.74755859	0	44330	0	0	0
394	395	395	Category I	-0.2878418	0.083984375	0	-0.23120117	0.31103516	0.35107422	0	0	4/7/2018	4	7	2018	1:00:37	3637	0.1	1	0	37	0	0.058837891	3.4853027	0.041015625	0.12329102	-1.0939941	4.8137207	1.1430664	0	0	0	0	0	0	0	0	0	1.1018066	0.10180664	1.4626465	-0.32885742	-0.039306641	1.0939941	0	44330	0	0	0
395	396	396	Category I	0.083984375	0.56396484	-3.4799805	-0.072265625	0.28759766	0.41601563	0	0	4/7/2018	4	7	2018	1:00:37	3637	0.2	1	0	37	0	0.058837891	3.4853027	0.044921875	0.11523438	-1.0998535	6.6987305	2.4221191	0	0	0	0	0	0	0	0	0	1.1066895	0.10668945	2.8676758	0.038818359	0.44848633	-2.3798828	0	44330	0	0	0
396	397	397	Category I	0.31176758	0.58789063	-1.9438477	-0.085693359	0.38964844	0.33984375	0	0	4/7/2018	4	7	2018	1:00:37	3637	0.3	1	0	37	0	0.058837891	3.4853027	0.024658203	0.11450195	-1.1142578	2.7277832	0.99707031	0	0	0	0	0	0	0	0	0	1.1203613	0.12036133	1.5898438	0.28686523	0.47314453	-0.8293457	0	44330	0	0	0
397	398	398	Category I	-0.37182617	-0.071777344	-0.17993164	-0.088378906	0.3815918	0.34472656	0	0	4/7/2018	4	7	2018	1:00:37	3637	0.4	1	0	37	0	0.058837891	3.4853027	0.010009766	0.12182617	-1.0991211	2.3088379	1.0141602	0	0	0	0	0	0	0	0	0	1.105957	0.10595703	1.494873	-0.38183594	-0.19360352	0.91918945	0	44330	0	0	0
398	399	399	Category I	-0.27587891	0.31176758	0.31176758	-0.14599609	0.32836914	0.3762207	0	0	4/7/2018	4	7	2018	1:00:37	3637	0.5	1	0	37	0	0.058837891	3.4853027	0.016601563	0.1159668	-1.1074219	2.0576172	1.4621582	0	0	0	0	0	0	0	0	0	1.1135254	0.11352539	1.9074707	-0.29248047	0.19555664	1.4191895	0	44330	0	0	0
399	400	400	Category I	0.023925781	-0.77978516	-3.0358887	-0.041992188	0.31494141	0.40136719	0	0	4/7/2018	4	7	2018	1:00:37	3637	0.6	1	0	37	0	0.058837891	3.4853027	0.03515625	0.11157227	-1.1005859	13.770264	2.1306152	0	0	0	0	0	0	0	0	0	1.1066895	0.10668945	2.8378906	-0.011230469	-0.89135742	-1.9350586	0	44330	0	0	0
400	401	401	Category I	1.1159668	0.92382813	-3.0119629	-0.069824219	0.32470703	0.39697266	0	0	4/7/2018	4	7	2018	1:00:37	3637	0.7	1	0	37	0	0.058837891	3.4853027	0.0390625	0.11499023	-1.1154785	1.4450684	2.3259277	0	0	0	0	0	0	0	0	0	1.1220703	0.12207031	3.7817383	1.0766602	0.80859375	-1.8962402	0	44330	0	0	0
401	402	402	Category I	-1.2358398	-0.25195313	-0.73193359	0.14355469	0.32714844	0.37060547	0	0	4/7/2018	4	7	2018	1:00:37	3637	0.8	1	0	37	0	0.059326172	3.5255859	0.031982422	0.11791992	-1.0908203	8.3283691	1.3686523	0	0	0	0	0	0	0	0	0	1.0976563	0.09765625	1.9968262	-1.2678223	-0.36987305	0.35888672	0	44330	0	0	0
402	403	403	Category I	0.095947266	-0.37182617	-0.99584961	-0.068603516	0.31201172	0.40380859	0	0	4/7/2018	4	7	2018	1:00:37	3637	0.9	1	0	37	0	0.059326172	3.5255859	0.019775391	0.11645508	-1.0981445	21.973633	0.50488281	0	0	0	0	0	0	0	0	0	1.1047363	0.10473633	0.66699219	0.075927734	-0.48828125	0.10229492	0	44330	0	0	0
403	404	404	Category I	0.87597656	0.69580078	-2.315918	-0.033691406	0.34594727	0.38525391	0	0	4/7/2018	4	7	2018	1:00:38	3638	0	1	0	38	0	0.059326172	3.5255859	0.037597656	0.10644531	-1.1037598	24.392334	1.5869141	0	0	0	0	0	0	0	0	0	1.1096191	0.10961914	2.6394043	0.83813477	0.58911133	-1.2119141	0	44330	0	0	0
404	405	405	Category I	-0.15576172	0.6237793	-0.071777344	0.14111328	0.33032227	0.36645508	0	0	4/7/2018	4	7	2018	1:00:38	3638	0.1	1	0	38	0	0.059326172	3.5255859	0.04296875	0.10327148	-1.1184082	22.801025	1.1855469	0	0	0	0	0	0	0	0	0	1.1240234	0.12402344	1.7661133	-0.19873047	0.52026367	1.0466309	0	44330	0	0	0
405	406	406	Category I	-0.50390625	0.35986328	0.21582031	0.030517578	0.21533203	0.44921875	0	0	4/7/2018	4	7	2018	1:00:38	3638	0.2	1	0	38	0	0.059326172	3.5255859	0.050292969	0.098388672	-1.0900879	25.487549	1.442627	0	0	0	0	0	0	0	0	0	1.0957031	0.095703125	2.121582	-0.55419922	0.26123047	1.3059082	0	44330	0	0	0
406	407	407	Category I	-0.11987305	-0.50390625	-3	0.12329102	0.23999023	0.42382813	0	0	4/7/2018	4	7	2018	1:00:38	3638	0.3	1	0	38	0	0.059326172	3.5255859	0.036376953	0.096679688	-1.0959473	35.49585	2.0024414	0	0	0	0	0	0	0	0	0	1.1008301	0.10083008	2.6608887	-0.15625	-0.60058594	-1.9038086	0	44330	0	0	0
407	408	408	Category I	0.80395508	0.77978516	-2.7597656	0.11181641	0.25756836	0.41601563	0	0	4/7/2018	4	7	2018	1:00:38	3638	0.4	1	0	38	0	0.059326172	3.5255859	0.053955078	0.098144531	-1.1020508	25.162109	1.942627	0	0	0	0	0	0	0	0	0	1.1079102	0.10791016	3.0888672	0.74975586	0.68139648	-1.6574707	0	44330	0	0	0
408	409	409	Category I	-0.34790039	0.3359375	-0.40795898	0.092529297	0.22412109	0.43701172	0	0	4/7/2018	4	7	2018	1:00:38	3638	0.5	1	0	38	0	0.059326172	3.5255859	0.065185547	0.090576172	-1.1223145	22.029785	0.86083984	0	0	0	0	0	0	0	0	0	1.1279297	0.12792969	1.3725586	-0.41308594	0.24511719	0.71435547	0	44330	0	0	0
409	410	410	Category I	-0.75585938	0.10791016	-0.19189453	0.079589844	0.14892578	0.45898438	0	0	4/7/2018	4	7	2018	1:00:38	3638	0.6	1	0	38	0	0.059326172	3.5255859	0.067871094	0.098632813	-1.1259766	32.82666	1.2453613	0	0	0	0	0	0	0	0	0	1.1323242	0.13232422	1.7670898	-0.82373047	0.009033203	0.93408203	0	44330	0	0	0
410	411	411	Category I	0.3359375	-0.61181641	-3.0717773	0.10546875	0.038085938	0.46435547	0	0	4/7/2018	4	7	2018	1:00:38	3638	0.7	1	0	38	0	0.059326172	3.5255859	0.061767578	0.092773438	-1.1313477	47.10498	2.0825195	0	0	0	0	0	0	0	0	0	1.1367188	0.13671875	2.9189453	0.27392578	-0.70458984	-1.9401855	0	44330	0	0	0
411	412	412	Category I	0.92382813	1.0559082	-2.0039063	0.22265625	0.071777344	0.42993164	0	0	4/7/2018	4	7	2018	1:00:38	3638	0.8	1	0	38	0	0.059326172	3.5255859	0.061279297	0.096679688	-1.1279297	29.505371	1.559082	0	0	0	0	0	0	0	0	0	1.1335449	0.13354492	2.6972656	0.86230469	0.95898438	-0.87573242	0	44330	0	0	0
412	413	413	Category I	-0.21582031	-0.51586914	-0.44384766	0.14648438	0.067626953	0.45703125	0	0	4/7/2018	4	7	2018	1:00:38	3638	0.9	1	0	38	0	0.059326172	3.5255859	0.069580078	0.092041016	-1.1254883	14.481689	0.95678711	0	0	0	0	0	0	0	0	0	1.1313477	0.13134766	1.5749512	-0.28540039	-0.60791016	0.68164063	0	44330	0	0	0
413	414	414	Category I	-0.43188477	0.61181641	0.15576172	0.056884766	-0.023925781	0.47729492	0	0	4/7/2018	4	7	2018	1:00:39	3639	0	1	0	39	0	0.059326172	3.5255859	0.082763672	0.086181641	-1.1240234	27.957031	1.4763184	0	0	0	0	0	0	0	0	0	1.1303711	0.13037109	2.3203125	-0.51464844	0.52539063	1.2797852	0	44330	0	0	0
414	415	415	Category I	-0.40795898	1.6437988	-3.0839844	0.13208008	0.052978516	0.46459961	0	0	4/7/2018	4	7	2018	1:00:39	3639	0.1	1	0	39	0	0.059326172	3.5255859	0.072509766	0.086914063	-1.1333008	28.849609	2.5415039	0	0	0	0	0	0	0	0	0	1.138916	0.13891602	3.9880371	-0.48046875	1.5566406	-1.9504395	0	44330	0	0	0
415	416	416	Category I	0.76782227	0.81591797	-0.37182617	0.15625	0.22216797	0.42041016	0	0	4/7/2018	4	7	2018	1:00:39	3639	0.2	1	0	39	0	0.059326172	3.5255859	0.07421875	0.081542969	-1.1345215	20.675049	1.265625	0	0	0	0	0	0	0	0	0	1.1398926	0.13989258	2.1904297	0.69335938	0.73413086	0.76269531	0	44330	0	0	0
416	417	417	Category I	-0.3359375	0.27587891	-1.3918457	0.22998047	0.019775391	0.43115234	0	0	4/7/2018	4	7	2018	1:00:39	3639	0.3	1	0	39	0	0.059326172	3.5255859	0.086669922	0.063720703	-1.1496582	8.8164063	0.53100586	0	0	0	0	0	0	0	0	0	1.1547852	0.15478516	0.87646484	-0.42260742	0.21191406	-0.24194336	0	44330	0	0	0
417	418	418	Category I	0.41992188	0.10791016	0.035888672	0.096435547	0.092773438	0.46728516	0	0	4/7/2018	4	7	2018	1:00:39	3639	0.4	1	0	39	0	0.059326172	3.5255859	0.081542969	0.047607422	-1.1235352	33.739746	1.2092285	0	0	0	0	0	0	0	0	0	1.1274414	0.12744141	1.5578613	0.33813477	0.060058594	1.1594238	0	44330	0	0	0
418	419	419	Category I	-0.11987305	0.27587891	-1.0678711	0.081298828	0.035888672	0.47583008	0	0	4/7/2018	4	7	2018	1:00:39	3639	0.5	1	0	39	0	0.059326172	3.5255859	0.066650391	0.041992188	-1.1269531	37.608398	0.3046875	0	0	0	0	0	0	0	0	0	1.1296387	0.12963867	0.47949219	-0.18652344	0.23364258	0.059082031	0	44330	0	0	0
419	420	420	Category I	0.44384766	0.15576172	-3.7199707	0.13818359	-0.009277344	0.46337891	0	0	4/7/2018	4	7	2018	1:00:39	3639	0.6	1	0	39	0	0.059326172	3.5255859	0.10961914	0.052246094	-1.1247559	23.995605	2.6184082	0	0	0	0	0	0	0	0	0	1.1313477	0.13134766	3.0324707	0.33398438	0.10327148	-2.5949707	0	44330	0	0	0
420	421	421	Category I	0.671875	0.64794922	0.53979492	0.13378906	0.050292969	0.45947266	0	0	4/7/2018	4	7	2018	1:00:39	3639	0.7	1	0	39	0	0.059326172	3.5255859	0.12890625	0.048583984	-1.1083984	24.541504	1.8359375	0	0	0	0	0	0	0	0	0	1.1169434	0.11694336	2.7902832	0.54272461	0.59912109	1.6481934	0	44330	0	0	0
421	422	422	Category I	-0.47998047	-0.10791016	-0.73193359	0.075195313	0.031494141	0.47949219	0	0	4/7/2018	4	7	2018	1:00:39	3639	0.8	1	0	39	0	0.059326172	3.5255859	0.12768555	0.046630859	-1.0932617	45.085693	0.72387695	0	0	0	0	0	0	0	0	0	1.1015625	0.1015625	1.1237793	-0.60766602	-0.15454102	0.36132813	0	44330	0	0	0
422	423	423	Category I	1.1757813	-0.26391602	-2.435791	-0.010986328	0.071777344	0.48144531	0	0	4/7/2018	4	7	2018	1:00:39	3639	0.9	1	0	39	0	0.059326172	3.5255859	0.10131836	0.059326172	-1.0957031	51.336426	1.7475586	0	0	0	0	0	0	0	0	0	1.1020508	0.10205078	2.737793	1.0742188	-0.32324219	-1.3398438	0	44330	0	0	0
423	424	424	Category I	0.85180664	0.34790039	-1.9677734	-0.000976563	-0.048095703	0.47729492	0	0	4/7/2018	4	7	2018	1:00:40	3640	0	1	0	40	0	0.059326172	3.5255859	0.095214844	0.067138672	-1.0664063	30.117676	1.2094727	0	0	0	0	0	0	0	0	0	1.0727539	0.072753906	1.9382324	0.75634766	0.28051758	-0.90112305	0	44330	0	0	0
424	425	425	Category I	0.14379883	0.2277832	0.21582031	0.055908203	-0.049072266	0.47436523	0	0	4/7/2018	4	7	2018	1:00:40	3640	0.1	1	0	40	0	0.059326172	3.5255859	0.11254883	0.074462891	-1.0876465	12.470215	1.3127441	0	0	0	0	0	0	0	0	0	1.0959473	0.095947266	1.487793	0.031005859	0.15307617	1.3034668	0	44330	0	0	0
425	426	426	Category I	-0.68383789	0.16796875	0.19189453	-0.098388672	-0.074951172	0.46337891	0	0	4/7/2018	4	7	2018	1:00:40	3640	0.2	1	0	40	0	0.059326172	3.5255859	0.109375	0.079345703	-1.0825195	55.793457	1.5036621	0	0	0	0	0	0	0	0	0	1.0908203	0.090820313	2.15625	-0.79321289	0.088378906	1.2744141	0	44330	0	0	0
426	427	427	Category I	-0.56396484	-0.059814453	-0.38378906	-0.069824219	-0.070068359	0.46923828	0	0	4/7/2018	4	7	2018	1:00:40	3640	0.3	1	0	40	0	0.059326172	3.5255859	0.097412109	0.06640625	-1.0895996	55.836426	0.97558594	0	0	0	0	0	0	0	0	0	1.0959473	0.095947266	1.4936523	-0.66137695	-0.1262207	0.70581055	0	44330	0	0	0
427	428	428	Category I	0.82788086	-0.68383789	-2.435791	0.035888672	-0.071777344	0.46875	0	0	4/7/2018	4	7	2018	1:00:40	3640	0.4	1	0	40	0	0.059326172	3.5255859	0.095947266	0.075439453	-1.1308594	22.712402	1.6774902	0	0	0	0	0	0	0	0	0	1.1374512	0.13745117	2.7956543	0.73168945	-0.75927734	-1.3046875	0	44330	0	0	0
428	429	429	Category I	0.2878418	0.58789063	0.56396484	0.052490234	-0.050537109	0.47338867	0	0	4/7/2018	4	7	2018	1:00:40	3640	0.5	1	0	40	0	0.059326172	3.5255859	0.098632813	0.075683594	-1.1142578	92.29126	1.7646484	0	0	0	0	0	0	0	0	0	1.1210938	0.12109375	2.3793945	0.18896484	0.51196289	1.6782227	0	44330	0	0	0
429	430	430	Category I	-0.68383789	0.50390625	-0.15576172	-0.11328125	-0.083740234	0.46484375	0	0	4/7/2018	4	7	2018	1:00:40	3640	0.6	1	0	40	0	0.059326172	3.5255859	0.091308594	0.079833984	-1.1225586	156.03857	1.3095703	0	0	0	0	0	0	0	0	0	1.1291504	0.12915039	2.1660156	-0.77514648	0.42382813	0.96679688	0	44330	0	0	0
430	431	431	Category I	-0.29980469	-0.095947266	-0.7199707	0.011474609	-0.085449219	0.46948242	0	0	4/7/2018	4	7	2018	1:00:40	3640	0.7	1	0	40	0	0.059326172	3.5255859	0.088623047	0.075927734	-1.1228027	72.607422	0.58544922	0	0	0	0	0	0	0	0	0	1.1289063	0.12890625	0.96337891	-0.38842773	-0.171875	0.40283203	0	44330	0	0	0
431	432	432	Category I	0.98388672	-0.25195313	-2.9519043	0.15698242	-0.047851563	0.45483398	0	0	4/7/2018	4	7	2018	1:00:40	3640	0.8	1	0	40	0	0.059326172	3.5255859	0.083984375	0.072265625	-1.1535645	13.149658	2.0368652	0	0	0	0	0	0	0	0	0	1.1586914	0.15869141	3.0222168	0.8996582	-0.32421875	-1.7980957	0	44330	0	0	0
432	433	433	Category I	0.071777344	0.3359375	-0.83984375	0.056640625	-0.041259766	0.47363281	0	0	4/7/2018	4	7	2018	1:00:40	3640	0.9	1	0	40	0	0.059326172	3.5255859	0.099121094	0.074462891	-1.1542969	123.62061	0.40966797	0	0	0	0	0	0	0	0	0	1.1611328	0.16113281	0.60302734	-0.02734375	0.26123047	0.31445313	0	44330	0	0	0
433	434	434	Category I	-0.64794922	0.19189453	0.14379883	-0.10522461	-0.065429688	0.46948242	0	0	4/7/2018	4	7	2018	1:00:41	3641	0	1	0	41	0	0.059326172	3.5255859	0.10107422	0.071777344	-1.1462402	157.42725	1.496582	0	0	0	0	0	0	0	0	0	1.152832	0.15283203	2.1589355	-0.74902344	0.11987305	1.2900391	0	44330	0	0	0
434	435	435	Category I	-0.16796875	-0.23999023	-0.81591797	-0.1394043	-0.091064453	0.45703125	0	0	4/7/2018	4	7	2018	1:00:41	3641	0.1	1	0	41	0	0.059326172	3.5255859	0.1081543	0.0625	-1.1447754	156.81299	0.52539063	0	0	0	0	0	0	0	0	0	1.1516113	0.15161133	0.90771484	-0.27612305	-0.30249023	0.32885742	0	44330	0	0	0
435	436	436	Category I	0	-0.61181641	-2.8679199	0.012207031	-0.11376953	0.46923828	0	0	4/7/2018	4	7	2018	1:00:41	3641	0.2	1	0	41	0	0.059326172	3.5255859	0.1171875	0.061523438	-1.1811523	120.73511	1.8198242	0	0	0	0	0	0	0	0	0	1.1887207	0.1887207	2.4772949	-0.1171875	-0.67333984	-1.6865234	0	44330	0	0	0
436	437	437	Category I	-0.14379883	0.37182617	-0.7199707	0.041015625	-0.1003418	0.46923828	0	0	4/7/2018	4	7	2018	1:00:41	3641	0.3	1	0	41	0	0.059326172	3.5255859	0.12597656	0.043945313	-1.15625	123.63135	0.60864258	0	0	0	0	0	0	0	0	0	1.1638184	0.16381836	1.0336914	-0.26977539	0.32763672	0.4362793	0	44330	0	0	0
437	438	438	Category I	0.73193359	-0.071777344	0.083984375	-0.17431641	-0.045654297	0.45092773	0	0	4/7/2018	4	7	2018	1:00:41	3641	0.4	1	0	41	0	0.059326172	3.5255859	0.12670898	0.041748047	-1.1357422	136.80298	1.3664551	0	0	0	0	0	0	0	0	0	1.1435547	0.14355469	1.9384766	0.60498047	-0.11352539	1.2197266	0	44330	0	0	0
438	439	439	Category I	0.21582031	0.035888672	-0.023925781	-0.18359375	-0.079101563	0.44335938	0	0	4/7/2018	4	7	2018	1:00:41	3641	0.5	1	0	41	0	0.059326172	3.5255859	0.125	0.0390625	-1.1352539	129.3501	1.1149902	0	0	0	0	0	0	0	0	0	1.1428223	0.14282227	1.2053223	0.090576172	-0.003173828	1.1113281	0	44330	0	0	0
439	440	440	Category I	0.83984375	0.26391602	-2.3759766	0.052001953	-0.15380859	0.45166016	0	0	4/7/2018	4	7	2018	1:00:41	3641	0.6	1	0	41	0	0.059326172	3.5288086	0.11914063	0.033447266	-1.1728516	107.69312	1.4208984	0	0	0	0	0	0	0	0	0	1.1794434	0.17944336	2.1538086	0.72045898	0.23022461	-1.2028809	0	44330	0	0	0
440	441	441	Category I	0.21582031	0.15576172	0.047851563	-0.007324219	-0.080322266	0.47338867	0	0	4/7/2018	4	7	2018	1:00:41	3641	0.7	1	0	41	0	0.059326172	3.5288086	0.13061523	0.035400391	-1.1560059	28.673096	1.2128906	0	0	0	0	0	0	0	0	0	1.1638184	0.16381836	1.4091797	0.084960938	0.12011719	1.2038574	0	44330	0	0	0
441	442	442	Category I	-0.7199707	0.21582031	-0.13183594	-0.10180664	-0.062011719	0.46948242	0	0	4/7/2018	4	7	2018	1:00:41	3641	0.8	1	0	41	0	0.059326172	3.5288086	0.11572266	0.027832031	-1.1164551	92.882324	1.3051758	0	0	0	0	0	0	0	0	0	1.1228027	0.12280273	2.0083008	-0.83569336	0.18774414	0.98461914	0	44330	0	0	0
442	443	443	Category I	0.10791016	-0.29980469	-0.88793945	-0.15722656	-0.11914063	0.44580078	0	0	4/7/2018	4	7	2018	1:00:41	3641	0.9	1	0	41	0	0.059326172	3.5288086	0.12744141	0.032470703	-1.105957	119.43481	0.39794922	0	0	0	0	0	0	0	0	0	1.1137695	0.11376953	0.5703125	-0.01953125	-0.33227539	0.21801758	0	44330	0	0	0
443	444	444	Category I	0.63598633	-0.88793945	-3.2758789	-0.10668945	-0.17260742	0.4375	0	0	4/7/2018	4	7	2018	1:00:42	3642	0	1	0	42	0	0.059326172	3.5288086	0.11962891	0.052001953	-1.1154785	29.731201	2.4118652	0	0	0	0	0	0	0	0	0	1.1230469	0.12304688	3.6166992	0.51611328	-0.93994141	-2.1601563	0	44330	0	0	0
444	445	445	Category I	0.70776367	0.035888672	-0.32397461	-0.009033203	-0.26831055	0.40893555	0	0	4/7/2018	4	7	2018	1:00:42	3642	0.1	1	0	42	0	0.059326172	3.5288086	0.11279297	0.040283203	-1.0957031	19.800781	0.97436523	0	0	0	0	0	0	0	0	0	1.1022949	0.10229492	1.3710938	0.59472656	-0.004394531	0.77172852	0	44330	0	0	0
445	446	446	Category I	-0.92382813	-0.095947266	-0.44384766	-0.034912109	-0.23364258	0.42089844	0	0	4/7/2018	4	7	2018	1:00:42	3642	0.2	1	0	42	0	0.059326172	3.5288086	0.11938477	0.040283203	-1.088623	1.652832	1.2341309	0	0	0	0	0	0	0	0	0	1.0959473	0.095947266	1.824707	-1.0432129	-0.13623047	0.64477539	0	44330	0	0	0
446	447	447	Category I	0.51586914	0.071777344	-0.59985352	-0.07421875	-0.23266602	0.41699219	0	0	4/7/2018	4	7	2018	1:00:42	3642	0.3	1	0	42	0	0.059326172	3.5288086	0.12255859	0.034179688	-1.092041	14.155273	0.63110352	0	0	0	0	0	0	0	0	0	1.0993652	0.099365234	0.92285156	0.39306641	0.037353516	0.4921875	0	44330	0	0	0
447	448	448	Category I	0.44384766	-0.57592773	-4.1999512	-0.11865234	-0.15429688	0.44335938	0	0	4/7/2018	4	7	2018	1:00:42	3642	0.4	1	0	42	0	0.059326172	3.5288086	0.1184082	0.0390625	-1.0800781	30.033691	3.1962891	0	0	0	0	0	0	0	0	0	1.0874023	0.087402344	4.0600586	0.32519531	-0.61499023	-3.1196289	0	44330	0	0	0
448	449	449	Category I	0.64794922	-0.059814453	-0.91186523	0.065917969	-0.23999023	0.41894531	0	0	4/7/2018	4	7	2018	1:00:42	3642	0.5	1	0	42	0	0.059326172	3.5288086	0.12255859	0.020507813	-1.0788574	60.570313	0.55688477	0	0	0	0	0	0	0	0	0	1.0861816	0.086181641	0.77294922	0.52514648	-0.080322266	0.16699219	0	44330	0	0	0
449	450	450	Category I	-0.70776367	-0.17993164	-0.43188477	-0.099609375	-0.18798828	0.44140625	0	0	4/7/2018	4	7	2018	1:00:42	3642	0.6	1	0	42	0	0.059326172	3.5288086	0.12768555	0.020996094	-1.0825195	84.271973	1.0778809	0	0	0	0	0	0	0	0	0	1.090332	0.090332031	1.6870117	-0.83544922	-0.20092773	0.65063477	0	44330	0	0	0
450	451	451	Category I	-0.45581055	-0.14379883	0.047851563	0.006103516	-0.21484375	0.43237305	0	0	4/7/2018	4	7	2018	1:00:42	3642	0.7	1	0	42	0	0.059326172	3.5288086	0.13623047	0.016601563	-1.0771484	81.271484	1.2814941	0	0	0	0	0	0	0	0	0	1.0859375	0.0859375	1.8776855	-0.59204102	-0.16040039	1.125	0	44330	0	0	0
451	452	452	Category I	0.23999023	-0.16796875	-2.5197754	-0.063232422	-0.2722168	0.40356445	0	0	4/7/2018	4	7	2018	1:00:42	3642	0.8	1	0	42	0	0.059326172	3.5288086	0.12548828	0.028564453	-1.0390625	37.766602	1.4978027	0	0	0	0	0	0	0	0	0	1.046875	0.046875	1.7915039	0.11425781	-0.1965332	-1.4804688	0	44330	0	0	0
452	453	453	Category I	1.9199219	-1.1159668	-2.0517578	-0.11523438	-0.24169922	0.40283203	0	0	4/7/2018	4	7	2018	1:00:42	3642	0.9	1	0	42	0	0.059326172	3.5288086	0.10571289	0.006347656	-1.0512695	34.922119	2.355957	0	0	0	0	0	0	0	0	0	1.0566406	0.056640625	3.9367676	1.8139648	-1.1223145	-1.0002441	0	44330	0	0	0
453	454	454	Category I	-0.89990234	0.20385742	-0.61181641	0.040771484	-0.25292969	0.41040039	0	0	4/7/2018	4	7	2018	1:00:43	3643	0	1	0	43	0	0.059326172	3.5288086	0.12402344	0.011230469	-1.0888672	5.7939453	1.1459961	0	0	0	0	0	0	0	0	0	1.0959473	0.095947266	1.6936035	-1.0239258	0.19238281	0.47705078	0	44330	0	0	0
454	455	455	Category I	-0.083984375	-0.40795898	-0.17993164	-0.045166016	-0.21679688	0.43212891	0	0	4/7/2018	4	7	2018	1:00:43	3643	0.1	1	0	43	0	0.059326172	3.5288086	0.13208008	0.010742188	-1.092041	40.824219	1.0266113	0	0	0	0	0	0	0	0	0	1.1000977	0.10009766	1.5471191	-0.21606445	-0.41870117	0.91210938	0	44330	0	0	0
455	456	456	Category I	0.75585938	-1.3439941	-3.4799805	0.010986328	-0.23706055	0.42089844	0	0	4/7/2018	4	7	2018	1:00:43	3643	0.2	1	0	43	0	0.059326172	3.5288086	0.13500977	-0.001708984	-1.0444336	23.867676	2.8491211	0	0	0	0	0	0	0	0	0	1.0532227	0.053222656	4.3981934	0.62060547	-1.342041	-2.4353027	0	44330	0	0	0
456	457	457	Category I	0.65991211	-0.59985352	-0.39599609	0.063964844	-0.29199219	0.38745117	0	0	4/7/2018	4	7	2018	1:00:43	3643	0.3	1	0	43	0	0.059326172	3.5288086	0.11303711	-0.009521484	-1.0732422	13.209717	1.0515137	0	0	0	0	0	0	0	0	0	1.0791016	0.079101563	1.814209	0.54663086	-0.59008789	0.67724609	0	44330	0	0	0
457	458	458	Category I	-1.1757813	-0.38378906	-0.61181641	0.15356445	-0.24584961	0.39038086	0	0	4/7/2018	4	7	2018	1:00:43	3643	0.4	1	0	43	0	0.059326172	3.5288086	0.12426758	-0.003662109	-1.0795898	29.667236	1.4331055	0	0	0	0	0	0	0	0	0	1.0866699	0.086669922	2.1479492	-1.3000488	-0.37988281	0.46777344	0	44330	0	0	0
458	459	459	Category I	2.7478027	1.6079102	0.16796875	0.002441406	-0.22729492	0.42675781	0	0	4/7/2018	4	7	2018	1:00:43	3643	0.5	1	0	43	0	0.059326172	3.5288086	0.11181641	-0.003417969	-1.0859375	64.063965	3.3339844	0	0	0	0	0	0	0	0	0	1.0917969	0.091796875	5.5009766	2.6357422	1.6113281	1.2539063	0	44330	0	0	0
459	460	460	Category I	1.5598145	-0.29980469	-2.6279297	-0.064208984	-0.28149414	0.39746094	0	0	4/7/2018	4	7	2018	1:00:43	3643	0.6	1	0	43	0	0.059326172	3.5288086	0.11303711	-0.005615234	-1.0708008	76.733398	2.1455078	0	0	0	0	0	0	0	0	0	1.0769043	0.076904297	3.2973633	1.4465332	-0.29394531	-1.5568848	0	44330	0	0	0
460	461	461	Category I	0.77978516	0.011962891	-0.44384766	0.16040039	-0.16381836	0.42382813	0	0	4/7/2018	4	7	2018	1:00:43	3643	0.7	1	0	43	0	0.059326172	3.5288086	0.10424805	-0.003173828	-1.0632324	142.56958	0.91650391	0	0	0	0	0	0	0	0	0	1.0683594	0.068359375	1.3100586	0.67529297	0.015136719	0.61938477	0	44330	0	0	0
461	462	462	Category I	-2.0998535	0.75585938	-0.41992188	0.050292969	-0.13085938	0.45898438	0	0	4/7/2018	4	7	2018	1:00:43	3643	0.8	1	0	43	0	0.059326172	3.5288086	0.10595703	-0.003417969	-1.0888672	127.51196	2.4267578	0	0	0	0	0	0	0	0	0	1.0939941	0.093994141	3.6340332	-2.2058105	0.75927734	0.66894531	0	44330	0	0	0
462	463	463	Category I	-0.071777344	0.16796875	0.15576172	0.11352539	-0.095458984	0.45532227	0	0	4/7/2018	4	7	2018	1:00:43	3643	0.9	1	0	43	0	0.059326172	3.5288086	0.097900391	-0.001708984	-1.0856934	106.40918	1.2644043	0	0	0	0	0	0	0	0	0	1.0900879	0.090087891	1.5810547	-0.16967773	0.16967773	1.2414551	0	44330	0	0	0
463	464	464	Category I	1.0197754	0.13183594	-3.0839844	0.076171875	-0.20800781	0.42602539	0	0	4/7/2018	4	7	2018	1:00:44	3644	0	1	0	44	0	0.059326172	3.5288086	0.071044922	0.015136719	-1.0905762	76.088379	2.2104492	0	0	0	0	0	0	0	0	0	1.0930176	0.093017578	3.0583496	0.94848633	0.11645508	-1.9931641	0	44330	0	0	0
464	465	465	Category I	0.15576172	0.44384766	0.75585938	0.16015625	-0.17407227	0.4309082	0	0	4/7/2018	4	7	2018	1:00:44	3644	0.1	1	0	44	0	0.059326172	3.5288086	0.0625	0.021972656	-1.0981445	14.171143	1.9038086	0	0	0	0	0	0	0	0	0	1.1003418	0.1003418	2.3688965	0.093017578	0.42163086	1.8540039	0	44330	0	0	0
465	466	466	Category I	-0.80395508	-0.76782227	-0.46777344	0.01953125	-0.081298828	0.4699707	0	0	4/7/2018	4	7	2018	1:00:44	3644	0.2	1	0	44	0	0.059326172	3.5288086	0.051269531	0.015869141	-1.107666	35.435303	1.3249512	0	0	0	0	0	0	0	0	0	1.1091309	0.10913086	2.2790527	-0.85522461	-0.78369141	0.63989258	0	44330	0	0	0
466	467	467	Category I	-0.083984375	0.34790039	-3.3117676	0.15185547	-0.079101563	0.453125	0	0	4/7/2018	4	7	2018	1:00:44	3644	0.3	1	0	44	0	0.059326172	3.5288086	0.086181641	-0.018554688	-1.1101074	23.73584	2.2382813	0	0	0	0	0	0	0	0	0	1.1135254	0.11352539	2.7382813	-0.17016602	0.36645508	-2.201416	0	44330	0	0	0
467	468	468	Category I	0.26391602	-0.14379883	-1.0678711	0.1184082	-0.16699219	0.43066406	0	0	4/7/2018	4	7	2018	1:00:44	3644	0.4	1	0	44	0	0.059326172	3.5288086	0.10766602	-0.044433594	-1.1369629	11.728027	0.19726563	0	0	0	0	0	0	0	0	0	1.1428223	0.14282227	0.32446289	0.15600586	-0.099121094	0.069091797	0	44330	0	0	0
468	469	469	Category I	-0.47998047	0.11987305	-0.27587891	0.16235352	-0.10498047	0.44116211	0	0	4/7/2018	4	7	2018	1:00:44	3644	0.5	1	0	44	0	0.059326172	3.5288086	0.1003418	-0.029541016	-1.1188965	43.103271	1.0344238	0	0	0	0	0	0	0	0	0	1.1237793	0.1237793	1.572998	-0.58032227	0.14941406	0.84301758	0	44330	0	0	0
469	470	470	Category I	-0.10791016	-0.15576172	0.19189453	-0.015136719	-0.11767578	0.46362305	0	0	4/7/2018	4	7	2018	1:00:44	3644	0.6	1	0	44	0	0.059326172	3.5288086	0.10058594	-0.041503906	-1.1286621	45.881592	1.3417969	0	0	0	0	0	0	0	0	0	1.1337891	0.13378906	1.6433105	-0.20849609	-0.11401367	1.3205566	0	44330	0	0	0
470	471	471	Category I	-0.34790039	0.21582031	-2.5078125	0.171875	-0.046630859	0.44921875	0	0	4/7/2018	4	7	2018	1:00:44	3644	0.7	1	0	44	0	0.059326172	3.5288086	0.16625977	-0.067626953	-1.1452637	109.6936	1.4833984	0	0	0	0	0	0	0	0	0	1.1594238	0.15942383	2.1601563	-0.51416016	0.28344727	-1.3623047	0	44330	0	0	0
471	472	472	Category I	0.86376953	-0.13183594	-3.3598633	0.079101563	-0.12207031	0.45898438	0	0	4/7/2018	4	7	2018	1:00:44	3644	0.8	1	0	44	0	0.059326172	3.5288086	0.19848633	-0.077880859	-1.1660156	112.24268	2.2929688	0	0	0	0	0	0	0	0	0	1.1853027	0.18530273	2.9128418	0.66503906	-0.053710938	-2.1936035	0	44330	0	0	0
472	473	473	Category I	0.32397461	0.38378906	0.15576172	0.1394043	-0.089599609	0.45263672	0	0	4/7/2018	4	7	2018	1:00:44	3644	0.9	1	0	44	0	0.059326172	3.5288086	0.18847656	-0.069091797	-1.1323242	84.78418	1.3720703	0	0	0	0	0	0	0	0	0	1.1499023	0.14990234	1.8764648	0.13525391	0.45288086	1.2880859	0	44330	0	0	0
473	474	474	Category I	-0.70776367	-0.61181641	-0.23999023	0.016357422	-0.048828125	0.47753906	0	0	4/7/2018	4	7	2018	1:00:45	3645	0	1	0	45	0	0.059326172	3.5288086	0.18041992	-0.075439453	-1.1228027	35.515137	1.3620605	0	0	0	0	0	0	0	0	0	1.1396484	0.13964844	2.3071289	-0.88818359	-0.53613281	0.8828125	0	44330	0	0	0
474	475	475	Category I	0.43188477	0.011962891	-2.9157715	0.14453125	-0.075439453	0.44946289	0	0	4/7/2018	4	7	2018	1:00:45	3645	0.1	1	0	45	0	0.059326172	3.5288086	0.19311523	-0.076171875	-1.1542969	23.690918	1.779541	0	0	0	0	0	0	0	0	0	1.1728516	0.17285156	2.0881348	0.23852539	0.088134766	-1.7612305	0	44330	0	0	0
475	476	476	Category I	0.77978516	-0.83984375	-1.4758301	0.12036133	-0.11547852	0.44873047	0	0	4/7/2018	4	7	2018	1:00:45	3645	0.2	1	0	45	0	0.059326172	3.5288086	0.1965332	-0.077148438	-1.1630859	13.906006	1.0095215	0	0	0	0	0	0	0	0	0	1.1821289	0.18212891	1.6582031	0.58300781	-0.76245117	-0.3125	0	44330	0	0	0
476	477	477	Category I	0.37182617	0.40795898	-0.31176758	0.18212891	-0.0546875	0.44555664	0	0	4/7/2018	4	7	2018	1:00:45	3645	0.3	1	0	45	0	0.059326172	3.5288086	0.19824219	-0.069335938	-1.1259766	2.5739746	0.95947266	0	0	0	0	0	0	0	0	0	1.1452637	0.14526367	1.4648438	0.17333984	0.47729492	0.81420898	0	44330	0	0	0
477	478	478	Category I	-0.49194336	-0.27587891	-0.14379883	0.054199219	-0.008056641	0.47924805	0	0	4/7/2018	4	7	2018	1:00:45	3645	0.4	1	0	45	0	0.059082031	3.4675781	0.1887207	-0.070800781	-1.1176758	35.865234	1.2058105	0	0	0	0	0	0	0	0	0	1.1357422	0.13574219	1.8596191	-0.68066406	-0.20483398	0.97387695	0	44330	0	0	0
478	479	479	Category I	-0.74389648	-0.14379883	-2.6879883	0.18432617	-0.029541016	0.44311523	0	0	4/7/2018	4	7	2018	1:00:45	3645	0.5	1	0	45	0	0.059082031	3.4675781	0.18969727	-0.08203125	-1.15625	54.051758	1.7946777	0	0	0	0	0	0	0	0	0	1.1745605	0.17456055	2.5266113	-0.93359375	-0.061523438	-1.5314941	0	44330	0	0	0
479	480	480	Category I	0.92382813	-0.6237793	-1.6918945	0.14233398	-0.13867188	0.43896484	0	0	4/7/2018	4	7	2018	1:00:45	3645	0.6	1	0	45	0	0.059082031	3.4675781	0.19750977	-0.090087891	-1.1765137	62.354492	1.0378418	0	0	0	0	0	0	0	0	0	1.1965332	0.1965332	1.7746582	0.72607422	-0.53344727	-0.51513672	0	44330	0	0	0
480	481	481	Category I	-0.071777344	0.32397461	0.14379883	0.1887207	-0.064208984	0.44140625	0	0	4/7/2018	4	7	2018	1:00:45	3645	0.7	1	0	45	0	0.059082031	3.4675781	0.19775391	-0.08984375	-1.144043	100.4939	1.3793945	0	0	0	0	0	0	0	0	0	1.1645508	0.16455078	1.9714355	-0.26953125	0.41381836	1.2878418	0	44330	0	0	0
481	482	482	Category I	-0.2878418	0.10791016	0.10791016	0.002929688	-0.043701172	0.4753418	0	0	4/7/2018	4	7	2018	1:00:45	3645	0.8	1	0	45	0	0.059082031	3.4675781	0.17651367	-0.090087891	-1.1523438	96.077393	1.357666	0	0	0	0	0	0	0	0	0	1.1691895	0.16918945	1.9228516	-0.46435547	0.19799805	1.2602539	0	44330	0	0	0
482	483	483	Category I	-0.53979492	1.1999512	-1.7399902	0.20214844	0.024414063	0.44360352	0	0	4/7/2018	4	7	2018	1:00:45	3645	0.9	1	0	45	0	0.059082031	3.4675781	0.19189453	-0.10009766	-1.1801758	105.4895	1.5935059	0	0	0	0	0	0	0	0	0	1.1999512	0.19995117	2.5915527	-0.73168945	1.3000488	-0.55957031	0	44330	0	0	0
483	484	484	Category I	0.3359375	-0.23999023	-0.74389648	0.15136719	-0.081542969	0.44946289	0	0	4/7/2018	4	7	2018	1:00:46	3646	0	1	0	46	0	0.059082031	3.4675781	0.18798828	-0.10473633	-1.1811523	113.46558	0.48095703	0	0	0	0	0	0	0	0	0	1.2006836	0.20068359	0.72021484	0.14770508	-0.13500977	0.43725586	0	44330	0	0	0
484	485	485	Category I	0.37182617	0.6237793	0.49194336	0.12329102	-0.024169922	0.46166992	0	0	4/7/2018	4	7	2018	1:00:46	3646	0.1	1	0	46	0	0.059082031	3.4675781	0.19628906	-0.087158203	-1.1442871	118.2561	1.7927246	0	0	0	0	0	0	0	0	0	1.1643066	0.16430664	2.5227051	0.17529297	0.7109375	1.6362305	0	44330	0	0	0
485	486	486	Category I	-0.25195313	-0.13183594	-0.047851563	0.03515625	-0.003662109	0.47998047	0	0	4/7/2018	4	7	2018	1:00:46	3646	0.2	1	0	46	0	0.059082031	3.4675781	0.17895508	-0.095214844	-1.1533203	81.082275	1.1870117	0	0	0	0	0	0	0	0	0	1.1708984	0.17089844	1.572998	-0.4309082	-0.036376953	1.1054688	0	44330	0	0	0
486	487	487	Category I	-0.45581055	-0.11987305	-2.0517578	0.15209961	0.021728516	0.45922852	0	0	4/7/2018	4	7	2018	1:00:46	3646	0.3	1	0	46	0	0.059082031	3.4675781	0.19116211	-0.091064453	-1.1791992	81.000732	1.0866699	0	0	0	0	0	0	0	0	0	1.197998	0.19799805	1.5483398	-0.64697266	-0.028564453	-0.87231445	0	44330	0	0	0
487	488	488	Category I	1.1398926	-0.69580078	-2.6638184	0.088867188	-0.042236328	0.46850586	0	0	4/7/2018	4	7	2018	1:00:46	3646	0.4	1	0	46	0	0.059082031	3.4675781	0.19433594	-0.097167969	-1.1984863	61.803955	1.8435059	0	0	0	0	0	0	0	0	0	1.2182617	0.21826172	3.0090332	0.9453125	-0.59838867	-1.4650879	0	44330	0	0	0
488	489	489	Category I	0.059814453	0.35986328	-0.69580078	0.14160156	0.052490234	0.46362305	0	0	4/7/2018	4	7	2018	1:00:46	3646	0.5	1	0	46	0	0.059082031	3.4675781	0.19775391	-0.086181641	-1.1489258	58.73584	0.65063477	0	0	0	0	0	0	0	0	0	1.1689453	0.16894531	1.0373535	-0.13793945	0.44604492	0.453125	0	44330	0	0	0
489	490	490	Category I	-0.071777344	-0.23999023	0.2277832	0.1027832	0.076660156	0.46923828	0	0	4/7/2018	4	7	2018	1:00:46	3646	0.6	1	0	46	0	0.059082031	3.4675781	0.18286133	-0.084228516	-1.1398926	23.472412	1.3999023	0	0	0	0	0	0	0	0	0	1.1574707	0.1574707	1.7780762	-0.25463867	-0.15551758	1.3676758	0	44330	0	0	0
490	491	491	Category I	-0.52783203	0.34790039	-0.011962891	0.20019531	0.020751953	0.44335938	0	0	4/7/2018	4	7	2018	1:00:46	3646	0.7	1	0	46	0	0.059082031	3.4675781	0.19042969	-0.080078125	-1.1462402	22.157471	1.4091797	0	0	0	0	0	0	0	0	0	1.1647949	0.16479492	2.2807617	-0.71826172	0.42797852	1.1342773	0	44330	0	0	0
491	492	492	Category I	-0.64794922	-0.7199707	-2.987793	0.096435547	0.10839844	0.46557617	0	0	4/7/2018	4	7	2018	1:00:46	3646	0.8	1	0	46	0	0.059082031	3.4675781	0.20410156	-0.073974609	-1.175293	7.810791	2.1040039	0	0	0	0	0	0	0	0	0	1.1953125	0.1953125	3.3100586	-0.85205078	-0.64575195	-1.8122559	0	44330	0	0	0
492	493	493	Category I	1.2478027	-0.11987305	-3.4438477	0.10864258	0.056152344	0.46801758	0	0	4/7/2018	4	7	2018	1:00:46	3646	0.9	1	0	46	0	0.059082031	3.4675781	0.20727539	-0.067138672	-1.1350098	23.225098	2.5327148	0	0	0	0	0	0	0	0	0	1.1557617	0.15576172	3.4018555	1.0405273	-0.052490234	-2.3085938	0	44330	0	0	0
493	494	494	Category I	0.21582031	0.56396484	-0.10791016	0.27416992	0.074951172	0.40820313	0	0	4/7/2018	4	7	2018	1:00:47	3647	0	1	0	47	0	0.059082031	3.4675781	0.17016602	-0.046630859	-1.1154785	32.071533	1.1791992	0	0	0	0	0	0	0	0	0	1.1293945	0.12939453	1.6638184	0.045410156	0.6105957	1.0075684	0	44330	0	0	0
494	495	495	Category I	-0.17993164	0.6237793	0.73193359	0.085693359	0.046875	0.47338867	0	0	4/7/2018	4	7	2018	1:00:47	3647	0.1	1	0	47	0	0.059082031	3.4675781	0.19140625	-0.052734375	-1.1289063	6.6237793	2.0144043	0	0	0	0	0	0	0	0	0	1.1462402	0.14624023	2.9089355	-0.37133789	0.67651367	1.8608398	0	44330	0	0	0
495	496	496	Category I	-0.98388672	0.20385742	-2.6757813	0.13623047	0.072998047	0.4597168	0	0	4/7/2018	4	7	2018	1:00:47	3647	0.2	1	0	47	0	0.059082031	3.4675781	0.19848633	-0.041503906	-1.1640625	10.644287	1.9348145	0	0	0	0	0	0	0	0	0	1.1813965	0.18139648	2.9396973	-1.182373	0.24536133	-1.5114746	0	44330	0	0	0
496	497	497	Category I	0.56396484	0.73193359	-1.8959961	0.075439453	0.088378906	0.47558594	0	0	4/7/2018	4	7	2018	1:00:47	3647	0.3	1	0	47	0	0.059082031	3.4675781	0.20361328	-0.025390625	-1.1223145	58.36499	1.1408691	0	0	0	0	0	0	0	0	0	1.1408691	0.14086914	1.8911133	0.36010742	0.75732422	-0.7734375	0	44330	0	0	0
497	498	498	Category I	-0.57592773	0.14379883	-0.47998047	0.21459961	0.022216797	0.43896484	0	0	4/7/2018	4	7	2018	1:00:47	3647	0.4	1	0	47	0	0.059082031	3.4675781	0.18164063	-0.015380859	-1.1235352	68.554932	1.0068359	0	0	0	0	0	0	0	0	0	1.1381836	0.13818359	1.5605469	-0.75756836	0.15917969	0.64355469	0	44330	0	0	0
498	499	499	Category I	-0.023925781	0.083984375	0.14379883	-0.029541016	-0.05078125	0.47460938	0	0	4/7/2018	4	7	2018	1:00:47	3647	0.5	1	0	47	0	0.059082031	3.4675781	0.19628906	-0.011962891	-1.1391602	57.952637	1.3054199	0	0	0	0	0	0	0	0	0	1.1560059	0.15600586	1.5993652	-0.22021484	0.095947266	1.282959	0	44330	0	0	0
499	500	500	Category I	-0.26391602	0.35986328	-3.1079102	-0.026611328	0.009033203	0.48168945	0	0	4/7/2018	4	7	2018	1:00:47	3647	0.6	1	0	47	0	0.059082031	3.4675781	0.16137695	-0.038330078	-1.1733398	114.17578	2.0202637	0	0	0	0	0	0	0	0	0	1.1848145	0.18481445	2.7580566	-0.42529297	0.39819336	-1.9343262	0	44330	0	0	0
500	501	501	Category I	0.80395508	0.63598633	-1.5119629	0.1105957	0.015136719	0.47119141	0	0	4/7/2018	4	7	2018	1:00:47	3647	0.7	1	0	47	0	0.059082031	3.4675781	0.14697266	-0.035400391	-1.140625	78.651367	1.0100098	0	0	0	0	0	0	0	0	0	1.1506348	0.15063477	1.6994629	0.65673828	0.67138672	-0.37109375	0	44330	0	0	0
501	502	502	Category I	-1.1159668	0.023925781	-0.47998047	0.012695313	-0.045654297	0.47265625	0	0	4/7/2018	4	7	2018	1:00:47	3647	0.8	1	0	47	0	0.059082031	3.4675781	0.1262207	-0.026123047	-1.1379395	74.193848	1.4067383	0	0	0	0	0	0	0	0	0	1.1452637	0.14526367	1.9504395	-1.2421875	0.050048828	0.65795898	0	44330	0	0	0
502	503	503	Category I	-0.98388672	1.1037598	-2.8317871	-0.07421875	0.020751953	0.47875977	0	0	4/7/2018	4	7	2018	1:00:47	3647	0.9	1	0	47	0	0.059082031	3.4675781	0.15942383	-0.043701172	-1.1647949	46.842041	2.3242188	0	0	0	0	0	0	0	0	0	1.1765137	0.17651367	3.9575195	-1.1433105	1.1474609	-1.666748	0	44330	0	0	0
503	504	504	Category I	0.17993164	0.88793945	-2.579834	0.053222656	0.000976563	0.4753418	0	0	4/7/2018	4	7	2018	1:00:48	3648	0	1	0	48	0	0.059082031	3.4675781	0.16748047	-0.040283203	-1.1931152	36.556885	1.668457	0	0	0	0	0	0	0	0	0	1.2055664	0.20556641	2.3269043	0.012207031	0.92822266	-1.3864746	0	44330	0	0	0
504	505	505	Category I	-0.75585938	-0.26391602	-0.53979492	-0.16455078	0.10595703	0.45141602	0	0	4/7/2018	4	7	2018	1:00:48	3648	0.1	1	0	48	0	0.059082031	3.4675781	0.16943359	-0.045166016	-1.1572266	95.65332	1.1335449	0	0	0	0	0	0	0	0	0	1.1704102	0.17041016	1.7614746	-0.92529297	-0.21850586	0.61743164	0	44330	0	0	0
505	506	506	Category I	2.0998535	-2.6037598	0	-0.2277832	-0.002685547	0.44384766	0	0	4/7/2018	4	7	2018	1:00:48	3648	0.2	1	0	48	0	0.059082031	3.4675781	0.15649414	-0.047363281	-1.177002	146.54175	3.4199219	0	0	0	0	0	0	0	0	0	1.1882324	0.18823242	5.6765137	1.9431152	-2.5561523	1.177002	0	44330	0	0	0
506	507	507	Category I	1.1638184	-2.1237793	-2.5319824	-0.2121582	0.023925781	0.44360352	0	0	4/7/2018	4	7	2018	1:00:48	3648	0.3	1	0	48	0	0.059082031	3.4675781	0.18847656	-0.047851563	-1.1716309	117.06079	2.6665039	0	0	0	0	0	0	0	0	0	1.1877441	0.18774414	4.4111328	0.97509766	-2.0756836	-1.3601074	0	44330	0	0	0
507	508	508	Category I	0.23999023	0.50390625	-0.98388672	-0.038574219	0.043212891	0.4831543	0	0	4/7/2018	4	7	2018	1:00:48	3648	0.4	1	0	48	0	0.059082031	3.4675781	0.20849609	-0.044189453	-1.159668	145.95435	0.57666016	0	0	0	0	0	0	0	0	0	1.1791992	0.17919922	0.75561523	0.03125	0.5480957	0.17578125	0	44330	0	0	0
508	509	509	Category I	0.31176758	-0.37182617	-0.21582031	-0.25244141	0.14160156	0.41308594	0	0	4/7/2018	4	7	2018	1:00:48	3648	0.5	1	0	48	0	0.059082031	3.4675781	0.21923828	-0.038085938	-1.159668	145.22583	1.0053711	0	0	0	0	0	0	0	0	0	1.1809082	0.1809082	1.3701172	0.092285156	-0.33349609	0.94384766	0	44330	0	0	0
509	510	510	Category I	4.5717773	-1.5717773	-1.5	-0.25585938	0.059326172	0.42138672	0	0	4/7/2018	4	7	2018	1:00:48	3648	0.6	1	0	48	0	0.059082031	3.4675781	0.20239258	-0.026855469	-1.1584473	129.31934	4.6467285	0	0	0	0	0	0	0	0	0	1.1762695	0.17626953	6.2553711	4.3691406	-1.5446777	-0.34130859	0	44330	0	0	0
510	511	511	Category I	2.2678223	-0.92382813	-2.3637695	-0.28808594	0.19775391	0.37524414	0	0	4/7/2018	4	7	2018	1:00:48	3648	0.7	1	0	48	0	0.059082031	3.4675781	0.20068359	-0.012451172	-1.1877441	112.86621	2.5466309	0	0	0	0	0	0	0	0	0	1.2045898	0.20458984	4.1542969	2.0671387	-0.91113281	-1.1757813	0	44330	0	0	0
511	512	512	Category I	0.19189453	0.44384766	-0.26391602	-0.18041992	0.22241211	0.42114258	0	0	4/7/2018	4	7	2018	1:00:48	3648	0.8	1	0	48	0	0.059082031	3.4675781	0.20800781	-0.007324219	-1.1599121	33.756836	1.003418	0	0	0	0	0	0	0	0	0	1.1784668	0.1784668	1.3635254	-0.016113281	0.45117188	0.89599609	0	44330	0	0	0
512	513	513	Category I	-0.58789063	-0.16796875	-0.071777344	-0.32275391	0.27661133	0.31225586	0	0	4/7/2018	4	7	2018	1:00:48	3648	0.9	1	0	48	0	0.059082031	3.4675781	0.20532227	-0.004882813	-1.1154785	19.318604	1.3210449	0	0	0	0	0	0	0	0	0	1.1342773	0.13427734	2	-0.79321289	-0.1628418	1.0437012	0	44330	0	0	0
513	514	514	Category I	0.38378906	0.13183594	-2.3879395	-0.34179688	0.17822266	0.34082031	0	0	4/7/2018	4	7	2018	1:00:49	3649	0	1	0	49	0	0.059082031	3.4675781	0.20239258	-0.014892578	-1.1196289	5.4562988	1.2895508	0	0	0	0	0	0	0	0	0	1.1376953	0.13769531	1.5961914	0.18115234	0.14672852	-1.2680664	0	44330	0	0	0
514	515	515	Category I	0.095947266	-0.31176758	-1.5239258	-0.23291016	0.10180664	0.42871094	0	0	4/7/2018	4	7	2018	1:00:49	3649	0.1	1	0	49	0	0.059082031	3.4675781	0.22167969	-0.0078125	-1.1530762	27.911621	0.49536133	0	0	0	0	0	0	0	0	0	1.1743164	0.17431641	0.80029297	-0.12573242	-0.30395508	-0.37060547	0	44330	0	0	0
515	516	516	Category I	0.14379883	0.011962891	0.11987305	-0.23291016	0.17163086	0.4140625	0	0	4/7/2018	4	7	2018	1:00:49	3649	0.2	1	0	49	0	0.059082031	3.4434082	0.22998047	-0.004882813	-1.1188965	53.693604	1.2419434	0	0	0	0	0	0	0	0	0	1.142334	0.14233398	1.342041	-0.086181641	0.016845703	1.2387695	0	44330	0	0	0
516	517	517	Category I	-0.91186523	0.25195313	-0.071777344	-0.30102539	0.1875	0.37304688	0	0	4/7/2018	4	7	2018	1:00:49	3649	0.3	1	0	49	0	0.059082031	3.4434082	0.19873047	-0.000244141	-1.1118164	45.312744	1.5422363	0	0	0	0	0	0	0	0	0	1.1293945	0.12939453	2.4030762	-1.1105957	0.25219727	1.0400391	0	44330	0	0	0
517	518	518	Category I	0.80395508	-0.97192383	-3	-0.35375977	0.1574707	0.35107422	0	0	4/7/2018	4	7	2018	1:00:49	3649	0.4	1	0	49	0	0.059082031	3.4434082	0.20214844	-0.005371094	-1.1196289	98.491455	2.197998	0	0	0	0	0	0	0	0	0	1.1376953	0.13769531	3.4482422	0.6015625	-0.96630859	-1.880127	0	44330	0	0	0
518	519	519	Category I	0.85180664	-0.61181641	-1.6437988	-0.27978516	0.18164063	0.37915039	0	0	4/7/2018	4	7	2018	1:00:49	3649	0.5	1	0	49	0	0.059082031	3.4434082	0.20532227	0.005126953	-1.1557617	99.952393	1.0180664	0	0	0	0	0	0	0	0	0	1.1738281	0.17382813	1.7512207	0.64624023	-0.61694336	-0.48779297	0	44330	0	0	0
519	520	520	Category I	0.86376953	0.2878418	0.2277832	-0.24194336	0.21118164	0.39477539	0	0	4/7/2018	4	7	2018	1:00:49	3649	0.6	1	0	49	0	0.059082031	3.4434082	0.21337891	0.007324219	-1.1271973	100.54688	1.5288086	0	0	0	0	0	0	0	0	0	1.1472168	0.1472168	2.2858887	0.65014648	0.28027344	1.3549805	0	44330	0	0	0
520	521	521	Category I	-1.487793	0.14379883	-0.61181641	-0.25683594	0.19238281	0.39697266	0	0	4/7/2018	4	7	2018	1:00:49	3649	0.7	1	0	49	0	0.059082031	3.4434082	0.20947266	0.015869141	-1.1054688	124.78882	1.7722168	0	0	0	0	0	0	0	0	0	1.1252441	0.12524414	2.3188477	-1.6972656	0.12768555	0.49365234	0	44330	0	0	0
521	522	522	Category I	0.51586914	-0.58789063	-2.3637695	-0.22509766	0.19165039	0.41479492	0	0	4/7/2018	4	7	2018	1:00:49	3649	0.8	1	0	49	0	0.059082031	3.4434082	0.2109375	0.012939453	-1.105957	49.91626	1.4265137	0	0	0	0	0	0	0	0	0	1.1259766	0.12597656	2.1630859	0.3046875	-0.60083008	-1.2575684	0	44330	0	0	0
522	523	523	Category I	-0.20385742	-0.671875	-0.97192383	-0.19604492	0.16015625	0.43359375	0	0	4/7/2018	4	7	2018	1:00:49	3649	0.9	1	0	49	0	0.059082031	3.4434082	0.20458984	0.016601563	-1.1472168	13.727051	0.81958008	0	0	0	0	0	0	0	0	0	1.1652832	0.1652832	1.2724609	-0.40844727	-0.68847656	0.17529297	0	44330	0	0	0
523	524	524	Category I	1.2958984	0.51586914	-0.32397461	-0.28515625	0.15893555	0.38378906	0	0	4/7/2018	4	7	2018	1:00:50	3650	0	1	0	50	0	0.059082031	3.4434082	0.21606445	0	-1.1293945	3.6928711	1.4423828	0	0	0	0	0	0	0	0	0	1.1499023	0.14990234	2.4008789	1.0795898	0.515625	0.80541992	0	44330	0	0	0
524	525	525	Category I	-0.68383789	-0.59985352	-1.0439453	-0.17602539	0.14990234	0.4387207	0	0	4/7/2018	4	7	2018	1:00:50	3650	0.1	1	0	50	0	0.059082031	3.4434082	0.19750977	-0.005126953	-1.1279297	2.0585938	1.0664063	0	0	0	0	0	0	0	0	0	1.1450195	0.14501953	1.5600586	-0.88134766	-0.59448242	0.083984375	0	44330	0	0	0
525	526	526	Category I	0.059814453	0.2277832	-2.5078125	-0.2109375	0.17089844	0.42651367	0	0	4/7/2018	4	7	2018	1:00:50	3650	0.2	1	0	50	0	0.059082031	3.4434082	0.19287109	-0.01171875	-1.1347656	25.936768	1.3999023	0	0	0	0	0	0	0	0	0	1.151123	0.15112305	1.7456055	-0.13305664	0.23950195	-1.3728027	0	44330	0	0	0
526	527	527	Category I	0.76782227	-0.40795898	-2.1599121	-0.2980957	0.14086914	0.38793945	0	0	4/7/2018	4	7	2018	1:00:50	3650	0.3	1	0	50	0	0.059082031	3.4434082	0.19287109	-0.010498047	-1.1748047	43.006592	1.2075195	0	0	0	0	0	0	0	0	0	1.1906738	0.19067383	1.9570313	0.57470703	-0.3972168	-0.98486328	0	44330	0	0	0
527	528	528	Category I	0.7199707	0.29980469	-0.2277832	-0.24316406	0.18359375	0.39916992	0	0	4/7/2018	4	7	2018	1:00:50	3650	0.4	1	0	50	0	0.059082031	3.4434082	0.20605469	-0.011474609	-1.1572266	18.003418	1.1066895	0	0	0	0	0	0	0	0	0	1.1755371	0.17553711	1.7546387	0.51367188	0.3112793	0.92944336	0	44330	0	0	0
528	529	529	Category I	-0.55175781	0.095947266	-0.17993164	-0.24658203	0.16650391	0.40478516	0	0	4/7/2018	4	7	2018	1:00:50	3650	0.5	1	0	50	0	0.059082031	3.4434082	0.18310547	-0.007080078	-1.128418	14.452148	1.2043457	0	0	0	0	0	0	0	0	0	1.1430664	0.14306641	1.7866211	-0.73486328	0.10302734	0.94848633	0	44330	0	0	0
529	530	530	Category I	-0.095947266	0.15576172	-0.94799805	-0.20654297	0.18676758	0.42211914	0	0	4/7/2018	4	7	2018	1:00:50	3650	0.6	1	0	50	0	0.059082031	3.4434082	0.17822266	-0.01171875	-1.1203613	28.26709	0.36450195	0	0	0	0	0	0	0	0	0	1.1345215	0.13452148	0.61401367	-0.27416992	0.16748047	0.17236328	0	44330	0	0	0
530	531	531	Category I	0.6237793	0.3359375	-2.2797852	-0.23730469	0.1640625	0.41674805	0	0	4/7/2018	4	7	2018	1:00:50	3650	0.7	1	0	50	0	0.059082031	3.4434082	0.17626953	-0.008056641	-1.1621094	37.854736	1.2519531	0	0	0	0	0	0	0	0	0	1.175293	0.17529297	1.9089355	0.44726563	0.34399414	-1.1174316	0	44330	0	0	0
531	532	532	Category I	0.49194336	0.38378906	0.70776367	-0.21875	0.25634766	0.38208008	0	0	4/7/2018	4	7	2018	1:00:50	3650	0.8	1	0	50	0	0.059082031	3.4434082	0.18920898	-0.019775391	-1.1716309	9.7277832	1.9460449	0	0	0	0	0	0	0	0	0	1.1870117	0.18701172	2.5859375	0.30249023	0.40356445	1.8793945	0	44330	0	0	0
532	533	533	Category I	-1.0319824	0.51586914	-0.49194336	-0.18603516	0.22070313	0.41625977	0	0	4/7/2018	4	7	2018	1:00:50	3650	0.9	1	0	50	0	0.059082031	3.4434082	0.19042969	-0.011230469	-1.1401367	5.4570313	1.4807129	0	0	0	0	0	0	0	0	0	1.1560059	0.15600586	2.3979492	-1.2224121	0.52709961	0.64819336	0	44330	0	0	0
533	534	534	Category I	0.79199219	-0.27587891	-1.6799316	-0.21044922	0.23071289	0.40258789	0	0	4/7/2018	4	7	2018	1:00:51	3651	0	1	0	51	0	0.059082031	3.4434082	0.17456055	-0.013183594	-1.0969238	24.027588	0.88867188	0	0	0	0	0	0	0	0	0	1.1108398	0.11083984	1.4628906	0.6171875	-0.26245117	-0.58276367	0	44330	0	0	0
534	535	535	Category I	0.47998047	0.47998047	-2.987793	-0.26367188	0.24316406	0.36987305	0	0	4/7/2018	4	7	2018	1:00:51	3651	0.1	1	0	51	0	0.059082031	3.4434082	0.17895508	-0.010498047	-1.1252441	23.747314	1.9492188	0	0	0	0	0	0	0	0	0	1.1394043	0.1394043	2.6538086	0.30078125	0.49047852	-1.8623047	0	44330	0	0	0
535	536	536	Category I	1.1638184	-0.047851563	-0.14379883	-0.24658203	0.21142578	0.39575195	0	0	4/7/2018	4	7	2018	1:00:51	3651	0.2	1	0	51	0	0.059082031	3.4434082	0.19433594	-0.021972656	-1.1682129	1.8884277	1.4106445	0	0	0	0	0	0	0	0	0	1.1845703	0.18457031	2.0197754	0.96923828	-0.025634766	1.0244141	0	44330	0	0	0
536	537	537	Category I	-1.0917969	0.19189453	-0.49194336	-0.24072266	0.19238281	0.40234375	0	0	4/7/2018	4	7	2018	1:00:51	3651	0.3	1	0	51	0	0.059082031	3.4434082	0.21020508	-0.020507813	-1.1286621	15.683594	1.4648438	0	0	0	0	0	0	0	0	0	1.1481934	0.14819336	2.151123	-1.302002	0.21240234	0.63671875	0	44330	0	0	0
537	538	538	Category I	0	-0.095947266	-1.8718262	-0.19506836	0.1496582	0.43652344	0	0	4/7/2018	4	7	2018	1:00:51	3651	0.4	1	0	51	0	0.059082031	3.4434082	0.20092773	-0.023925781	-1.1013184	3.6115723	0.79931641	0	0	0	0	0	0	0	0	0	1.1196289	0.11962891	1.0432129	-0.20092773	-0.071777344	-0.77026367	0	44330	0	0	0
538	539	539	Category I	-0.059814453	-0.50390625	-2.5559082	-0.25170898	0.1953125	0.39624023	0	0	4/7/2018	4	7	2018	1:00:51	3651	0.5	1	0	51	0	0.059082031	3.4434082	0.20825195	-0.025878906	-1.1125488	4.2141113	1.5437012	0	0	0	0	0	0	0	0	0	1.1323242	0.13232422	2.189209	-0.26806641	-0.4777832	-1.4431152	0	44330	0	0	0
539	540	540	Category I	0.40795898	-0.059814453	-0.011962891	-0.064941406	0.22021484	0.44091797	0	0	4/7/2018	4	7	2018	1:00:51	3651	0.6	1	0	51	0	0.059082031	3.4434082	0.21069336	-0.019287109	-1.1433105	24.110107	1.1489258	0	0	0	0	0	0	0	0	0	1.1625977	0.16259766	1.3688965	0.19702148	-0.040283203	1.1313477	0	44330	0	0	0
540	541	541	Category I	-0.86376953	0.74389648	-0.2277832	-0.21142578	0.22460938	0.40649414	0	0	4/7/2018	4	7	2018	1:00:51	3651	0.7	1	0	51	0	0.059082031	3.4434082	0.22338867	-0.019287109	-1.0996094	25.083984	1.5888672	0	0	0	0	0	0	0	0	0	1.1223145	0.12231445	2.7224121	-1.0871582	0.76318359	0.87182617	0	44330	0	0	0
541	542	542	Category I	0.53979492	-0.64794922	-2.579834	-0.27026367	0.23901367	0.37646484	0	0	4/7/2018	4	7	2018	1:00:51	3651	0.8	1	0	51	0	0.059082031	3.4434082	0.2019043	-0.020507813	-1.0842285	4.1149902	1.65625	0	0	0	0	0	0	0	0	0	1.1030273	0.10302734	2.4602051	0.33764648	-0.62719727	-1.4953613	0	44330	0	0	0
542	543	543	Category I	0.58789063	0.44384766	-2.1118164	-0.24121094	0.20117188	0.39868164	0	0	4/7/2018	4	7	2018	1:00:51	3651	0.9	1	0	51	0	0.059082031	3.4434082	0.2409668	-0.039306641	-1.1037598	5.003418	1.1704102	0	0	0	0	0	0	0	0	0	1.1303711	0.13037109	1.8378906	0.34667969	0.4831543	-1.0078125	0	44330	0	0	0
543	544	544	Category I	1.1638184	-0.26391602	-0.20385742	-0.1652832	0.24487305	0.41625977	0	0	4/7/2018	4	7	2018	1:00:52	3652	0	1	0	52	0	0.059082031	3.4434082	0.26660156	-0.051757813	-1.0922852	1.7124023	1.2802734	0	0	0	0	0	0	0	0	0	1.1254883	0.12548828	1.9975586	0.89697266	-0.21191406	0.88842773	0	44330	0	0	0
544	545	545	Category I	-0.87597656	0.27587891	-0.82788086	-0.25537109	0.21557617	0.39233398	0	0	4/7/2018	4	7	2018	1:00:52	3652	0.1	1	0	52	0	0.059082031	3.4434082	0.26708984	-0.057128906	-1.0561523	10.45166	1.2124023	0	0	0	0	0	0	0	0	0	1.0908203	0.090820313	1.7045898	-1.1430664	0.33300781	0.22827148	0	44330	0	0	0
545	546	546	Category I	1.7519531	-0.81591797	-0.035888672	-0.072021484	0.27099609	0.42578125	0	0	4/7/2018	4	7	2018	1:00:52	3652	0.2	1	0	52	0	0.059082031	3.4434082	0.26464844	-0.044677734	-1.0527344	32.854248	1.9597168	0	0	0	0	0	0	0	0	0	1.0864258	0.086425781	3.2753906	1.4870605	-0.77099609	1.0168457	0	44330	0	0	0
546	547	547	Category I	1.5239258	0.63598633	-2.3637695	-0.26708984	0.24023438	0.37060547	0	0	4/7/2018	4	7	2018	1:00:52	3652	0.3	1	0	52	0	0.059082031	3.4434082	0.24755859	-0.01953125	-1.0913086	33.498779	1.9174805	0	0	0	0	0	0	0	0	0	1.1193848	0.11938477	3.2041016	1.276123	0.65551758	-1.2722168	0	44330	0	0	0
547	548	548	Category I	1.1159668	0.35986328	-1.0678711	-0.14526367	0.32568359	0.37719727	0	0	4/7/2018	4	7	2018	1:00:52	3652	0.4	1	0	52	0	0.059082031	3.4434082	0.23364258	0.017578125	-1.0966797	23.279541	0.9465332	0	0	0	0	0	0	0	0	0	1.121582	0.12158203	1.253418	0.88208008	0.34204102	0.028808594	0	44330	0	0	0
548	549	549	Category I	-1.8117676	1.0078125	-0.16796875	-0.19311523	0.27954102	0.38525391	0	0	4/7/2018	4	7	2018	1:00:52	3652	0.5	1	0	52	0	0.059082031	3.4434082	0.2331543	0.011962891	-1.0830078	25.111572	2.4516602	0	0	0	0	0	0	0	0	0	1.1079102	0.10791016	3.9560547	-2.0449219	0.99560547	0.91503906	0	44330	0	0	0
549	550	550	Category I	-0.26391602	1.0078125	-2.1599121	-0.17822266	0.29956055	0.37988281	0	0	4/7/2018	4	7	2018	1:00:52	3652	0.6	1	0	52	0	0.059082031	3.4434082	0.22045898	0.020507813	-1.0817871	43.813965	1.5397949	0	0	0	0	0	0	0	0	0	1.104248	0.10424805	2.5495605	-0.484375	0.98706055	-1.0778809	0	44330	0	0	0
550	551	551	Category I	0.23999023	0.61181641	-0.27587891	-0.17578125	0.31518555	0.37329102	0	0	4/7/2018	4	7	2018	1:00:52	3652	0.7	1	0	52	0	0.059082031	3.4434082	0.13891602	0.083496094	-1.0791016	25.227539	0.96655273	0	0	0	0	0	0	0	0	0	1.0913086	0.091308594	1.432373	0.10083008	0.52807617	0.80322266	0	44330	0	0	0
551	552	552	Category I	0.64794922	0.071777344	0.19189453	-0.19384766	0.34082031	0.35058594	0	0	4/7/2018	4	7	2018	1:00:52	3652	0.8	1	0	52	0	0.059082031	3.4434082	0.11157227	0.097412109	-1.0710449	6.4003906	1.3723145	0	0	0	0	0	0	0	0	0	1.0812988	0.081298828	1.8249512	0.53613281	-0.025634766	1.2629395	0	44330	0	0	0
552	553	553	Category I	0.095947266	-0.41992188	-0.16796875	-0.31811523	0.29223633	0.3046875	0	0	4/7/2018	4	7	2018	1:00:52	3652	0.9	1	0	52	0	0.059082031	3.4434082	0.10546875	0.10205078	-1.0710449	12.725342	1.0432129	0	0	0	0	0	0	0	0	0	1.0810547	0.081054688	1.4350586	-0.009521484	-0.52197266	0.90307617	0	44330	0	0	0
553	554	554	Category I	0.82788086	-0.035888672	-2.9279785	-0.017089844	0.29736328	0.41577148	0	0	4/7/2018	4	7	2018	1:00:53	3653	0	1	0	53	0	0.059570313	3.491748	0.097167969	0.10717773	-1.074707	5.5266113	1.9970703	0	0	0	0	0	0	0	0	0	1.0844727	0.084472656	2.7268066	0.73046875	-0.14306641	-1.8530273	0	44330	0	0	0
554	555	555	Category I	1.1037598	0.23999023	-0.17993164	-0.1394043	0.21435547	0.43139648	0	0	4/7/2018	4	7	2018	1:00:53	3653	0.1	1	0	53	0	0.059570313	3.491748	0.079589844	0.10717773	-1.0893555	16.667236	1.3759766	0	0	0	0	0	0	0	0	0	1.0976563	0.09765625	2.0661621	1.0239258	0.13256836	0.90942383	0	44330	0	0	0
555	556	556	Category I	-1.7277832	-0.47998047	-0.89990234	-0.078613281	0.21484375	0.45239258	0	0	4/7/2018	4	7	2018	1:00:53	3653	0.2	1	0	53	0	0.059570313	3.491748	0.089111328	0.11523438	-1.1037598	32.51416	1.9228516	0	0	0	0	0	0	0	0	0	1.1132813	0.11328125	2.6159668	-1.8168945	-0.59521484	0.20385742	0	44330	0	0	0
556	557	557	Category I	0.65991211	0.011962891	-0.93579102	-0.25024414	0.22314453	0.39086914	0	0	4/7/2018	4	7	2018	1:00:53	3653	0.3	1	0	53	0	0.059570313	3.491748	0.088378906	0.11572266	-1.1057129	21.923584	0.60498047	0	0	0	0	0	0	0	0	0	1.1152344	0.11523438	0.84521484	0.57128906	-0.10375977	0.16992188	0	44330	0	0	0
557	558	558	Category I	-0.23999023	0.57592773	-3.0358887	-0.048095703	0.31347656	0.40332031	0	0	4/7/2018	4	7	2018	1:00:53	3653	0.4	1	0	53	0	0.059570313	3.491748	0.090576172	0.11474609	-1.1064453	4.7858887	2.0107422	0	0	0	0	0	0	0	0	0	1.1162109	0.11621094	2.7209473	-0.33056641	0.4609375	-1.9291992	0	44330	0	0	0
558	559	559	Category I	-0.10791016	0.023925781	-0.40795898	-0.047363281	0.21118164	0.44921875	0	0	4/7/2018	4	7	2018	1:00:53	3653	0.5	1	0	53	0	0.059570313	3.491748	0.064453125	0.12475586	-1.1115723	0.4519043	0.73144531	0	0	0	0	0	0	0	0	0	1.1203613	0.12036133	0.97705078	-0.17236328	-0.10083008	0.70361328	0	44330	0	0	0
559	560	560	Category I	0.61181641	0.071777344	0.047851563	-0.17578125	0.22729492	0.41674805	0	0	4/7/2018	4	7	2018	1:00:53	3653	0.6	1	0	53	0	0.059570313	3.491748	0.067626953	0.14379883	-1.1328125	7.3105469	1.302002	0	0	0	0	0	0	0	0	0	1.1437988	0.14379883	1.796875	0.54394531	-0.072021484	1.1806641	0	44330	0	0	0
560	561	561	Category I	0.059814453	0.083984375	0.095947266	-0.29833984	0.24023438	0.35473633	0	0	4/7/2018	4	7	2018	1:00:53	3653	0.7	1	0	53	0	0.059570313	3.491748	0.052734375	0.14013672	-1.1459961	15.811768	1.2431641	0	0	0	0	0	0	0	0	0	1.1557617	0.15576172	1.3051758	0.006835938	-0.056152344	1.2419434	0	44330	0	0	0
561	562	562	Category I	-0.80395508	0.40795898	-3.1799316	-0.022460938	0.36083984	0.37402344	0	0	4/7/2018	4	7	2018	1:00:53	3653	0.8	1	0	53	0	0.059570313	3.491748	0.064208984	0.14013672	-1.1386719	12.044678	2.2341309	0	0	0	0	0	0	0	0	0	1.1489258	0.14892578	3.1772461	-0.86816406	0.26757813	-2.0410156	0	44330	0	0	0
562	563	563	Category I	0.38378906	-0.13183594	-0.32397461	-0.076416016	0.25366211	0.4284668	0	0	4/7/2018	4	7	2018	1:00:53	3653	0.9	1	0	53	0	0.059570313	3.491748	0.063964844	0.14990234	-1.140625	14.858154	0.92138672	0	0	0	0	0	0	0	0	0	1.1523438	0.15234375	1.418457	0.31958008	-0.28173828	0.81665039	0	44330	0	0	0
563	564	564	Category I	-1.1638184	-0.671875	-0.6237793	-0.083740234	0.23681641	0.43676758	0	0	4/7/2018	4	7	2018	1:00:54	3654	0	1	0	54	0	0.059570313	3.491748	0.08203125	0.16748047	-1.1582031	24.036865	1.5944824	0	0	0	0	0	0	0	0	0	1.1730957	0.1730957	2.6201172	-1.2458496	-0.83935547	0.53442383	0	44330	0	0	0
564	565	565	Category I	0	0.095947266	-0.047851563	-0.27197266	0.22875977	0.37524414	0	0	4/7/2018	4	7	2018	1:00:54	3654	0.1	1	0	54	0	0.059570313	3.491748	0.069824219	0.16088867	-1.1584473	20.662109	1.1147461	0	0	0	0	0	0	0	0	0	1.1716309	0.17163086	1.2453613	-0.069824219	-0.064941406	1.1105957	0	44330	0	0	0
565	566	566	Category I	-0.23999023	-0.023925781	-3.263916	0.018310547	0.34375	0.38549805	0	0	4/7/2018	4	7	2018	1:00:54	3654	0.2	1	0	54	0	0.059570313	3.491748	0.067626953	0.17260742	-1.1657715	23.059082	2.1293945	0	0	0	0	0	0	0	0	0	1.1804199	0.18041992	2.6022949	-0.30761719	-0.1965332	-2.0979004	0	44330	0	0	0
566	567	567	Category I	0.58789063	-0.20385742	-0.63598633	-0.093505859	0.18969727	0.45263672	0	0	4/7/2018	4	7	2018	1:00:54	3654	0.3	1	0	54	0	0.059570313	3.491748	0.071044922	0.16967773	-1.1943359	51.030029	0.84741211	0	0	0	0	0	0	0	0	0	1.208252	0.20825195	1.4484863	0.51660156	-0.37353516	0.55834961	0	44330	0	0	0
567	568	568	Category I	-0.69580078	-0.34790039	-0.35986328	-0.14624023	0.18359375	0.44433594	0	0	4/7/2018	4	7	2018	1:00:54	3654	0.4	1	0	54	0	0.059570313	3.491748	0.056640625	0.19311523	-1.1809082	47.977295	1.2382813	0	0	0	0	0	0	0	0	0	1.197998	0.19799805	2.1147461	-0.75244141	-0.54101563	0.82104492	0	44330	0	0	0
568	569	569	Category I	-0.32397461	0	-0.047851563	-0.28955078	0.16943359	0.38305664	0	0	4/7/2018	4	7	2018	1:00:54	3654	0.5	1	0	54	0	0.059570313	3.491748	0.053466797	0.18408203	-1.1804199	38.799316	1.2080078	0	0	0	0	0	0	0	0	0	1.1960449	0.19604492	1.6943359	-0.37744141	-0.18408203	1.1325684	0	44330	0	0	0
569	570	570	Category I	-0.2277832	0.047851563	-3.1079102	-0.069580078	0.29443359	0.41333008	0	0	4/7/2018	4	7	2018	1:00:54	3654	0.6	1	0	54	0	0.059570313	3.491748	0.053222656	0.19042969	-1.1835938	53.314697	1.949707	0	0	0	0	0	0	0	0	0	1.1999512	0.19995117	2.3479004	-0.28100586	-0.14257813	-1.9240723	0	44330	0	0	0
570	571	571	Category I	0.50390625	-0.59985352	-0.79199219	-0.1418457	0.16918945	0.44702148	0	0	4/7/2018	4	7	2018	1:00:54	3654	0.7	1	0	54	0	0.059570313	3.491748	0.059814453	0.19775391	-1.2233887	70.072266	1.0097656	0	0	0	0	0	0	0	0	0	1.2407227	0.24072266	1.6730957	0.44384766	-0.79760742	0.43139648	0	44330	0	0	0
571	572	572	Category I	-0.53979492	-0.023925781	-0.45581055	-0.13305664	0.17504883	0.45043945	0	0	4/7/2018	4	7	2018	1:00:54	3654	0.8	1	0	54	0	0.059570313	3.491748	0.059082031	0.20507813	-1.2141113	49.671387	0.99316406	0	0	0	0	0	0	0	0	0	1.232666	0.23266602	1.5864258	-0.59887695	-0.22900391	0.75830078	0	44330	0	0	0
572	573	573	Category I	-0.035888672	-0.27587891	0.011962891	-0.29638672	0.15625	0.38012695	0	0	4/7/2018	4	7	2018	1:00:54	3654	0.9	1	0	54	0	0.059570313	3.491748	0.046386719	0.19458008	-1.229248	18.425537	1.329834	0	0	0	0	0	0	0	0	0	1.2453613	0.24536133	1.7941895	-0.082275391	-0.47045898	1.2412109	0	44330	0	0	0
573	574	574	Category I	0.57592773	0.77978516	-2.3759766	-0.14135742	0.21044922	0.43603516	0	0	4/7/2018	4	7	2018	1:00:55	3655	0	1	0	55	0	0.059570313	3.491748	0.019775391	0.19946289	-1.2382813	5.7043457	1.3925781	0	0	0	0	0	0	0	0	0	1.2543945	0.25439453	2.2736816	0.5559082	0.58007813	-1.1374512	0	44330	0	0	0
574	575	575	Category I	1.0439453	-0.29980469	-2.7119141	-0.16992188	0.24560547	0.41601563	0	0	4/7/2018	4	7	2018	1:00:55	3655	0.1	1	0	55	0	0.059570313	3.491748	0.003417969	0.20141602	-1.2514648	15.580566	1.8615723	0	0	0	0	0	0	0	0	0	1.2675781	0.26757813	3.0019531	1.0402832	-0.5012207	-1.4602051	0	44330	0	0	0
575	576	576	Category I	0.2878418	0.32397461	0.50390625	-0.23950195	0.18725586	0.40405273	0	0	4/7/2018	4	7	2018	1:00:55	3655	0.2	1	0	55	0	0.059570313	3.491748	-0.003173828	0.20166016	-1.229248	34.871582	1.7617188	0	0	0	0	0	0	0	0	0	1.2456055	0.24560547	2.1464844	0.29101563	0.12207031	1.7331543	0	44330	0	0	0
576	577	577	Category I	-0.17993164	0.45581055	0.2878418	-0.34326172	0.1730957	0.35375977	0	0	4/7/2018	4	7	2018	1:00:55	3655	0.3	1	0	55	0	0.059570313	3.491748	-0.011962891	0.19921875	-1.2287598	53.822021	1.5471191	0	0	0	0	0	0	0	0	0	1.244873	0.24487305	1.940918	-0.16772461	0.25634766	1.5166016	0	44330	0	0	0
577	578	578	Category I	0.023925781	-0.011962891	-1.3918457	-0.1652832	0.23510742	0.41601563	0	0	4/7/2018	4	7	2018	1:00:55	3655	0.4	1	0	55	0	0.059570313	3.491748	-0.000244141	0.20019531	-1.2229004	48.197021	0.2722168	0	0	0	0	0	0	0	0	0	1.2392578	0.23925781	0.4050293	0.024169922	-0.2121582	-0.16870117	0	44330	0	0	0
578	579	579	Category I	0.16796875	0.61181641	-2.3039551	-0.15161133	0.19677734	0.4375	0	0	4/7/2018	4	7	2018	1:00:55	3655	0.5	1	0	55	0	0.059570313	3.491748	-0.00390625	0.20288086	-1.2226563	35.815674	1.168457	0	0	0	0	0	0	0	0	0	1.239502	0.23950195	1.6618652	0.171875	0.40869141	-1.0810547	0	44330	0	0	0
579	580	580	Category I	0.75585938	0.35986328	0.38378906	-0.21289063	0.2722168	0.38769531	0	0	4/7/2018	4	7	2018	1:00:55	3655	0.6	1	0	55	0	0.059570313	3.491748	0.005859375	0.21142578	-1.2246094	39.363281	1.7807617	0	0	0	0	0	0	0	0	0	1.2426758	0.24267578	2.5065918	0.74975586	0.14819336	1.6083984	0	44330	0	0	0
580	581	581	Category I	-0.92382813	0.52783203	-0.2878418	-0.15991211	0.23657227	0.42382813	0	0	4/7/2018	4	7	2018	1:00:55	3655	0.7	1	0	55	0	0.059570313	3.491748	0.010009766	0.21582031	-1.2255859	54.88916	1.3598633	0	0	0	0	0	0	0	0	0	1.2446289	0.24462891	2.1835938	-0.93383789	0.31176758	0.93774414	0	44330	0	0	0
581	582	582	Category I	2.0039063	-1.4638672	-2.027832	-0.18383789	0.25390625	0.40087891	0	0	4/7/2018	4	7	2018	1:00:55	3655	0.8	1	0	55	0	0.059570313	3.491748	0.004150391	0.21020508	-1.2280273	53.68335	2.7277832	0	0	0	0	0	0	0	0	0	1.2458496	0.24584961	4.4736328	1.9995117	-1.6740723	-0.79956055	0	44330	0	0	0
582	583	583	Category I	1.0678711	0.095947266	-1.9199219	-0.24780273	0.29077148	0.35522461	0	0	4/7/2018	4	7	2018	1:00:55	3655	0.9	1	0	55	0	0.059570313	3.491748	-0.005371094	0.21606445	-1.2255859	38.018066	1.2839355	0	0	0	0	0	0	0	0	0	1.2446289	0.24462891	1.8876953	1.0732422	-0.12011719	-0.6940918	0	44330	0	0	0
583	584	584	Category I	0.2277832	0.45581055	0.31176758	-0.065429688	0.30834961	0.40380859	0	0	4/7/2018	4	7	2018	1:00:56	3656	0	1	0	56	0	0.059570313	3.491748	-0.006835938	0.20288086	-1.2421875	22.586914	1.5917969	0	0	0	0	0	0	0	0	0	1.2587891	0.25878906	2.041748	0.23461914	0.25268555	1.5539551	0	44330	0	0	0
584	585	585	Category I	-0.95996094	0.74389648	-0.27587891	-0.1628418	0.28344727	0.39599609	0	0	4/7/2018	4	7	2018	1:00:56	3656	0.1	1	0	56	0	0.059570313	3.491748	-0.008056641	0.20947266	-1.2451172	21.284424	1.4597168	0	0	0	0	0	0	0	0	0	1.2626953	0.26269531	2.4553223	-0.95166016	0.53417969	0.96923828	0	44330	0	0	0
585	586	586	Category I	0.74389648	-0.59985352	-3.0839844	-0.17919922	0.32958984	0.36572266	0	0	4/7/2018	4	7	2018	1:00:56	3656	0.2	1	0	56	0	0.059570313	3.491748	-0.011230469	0.19824219	-1.2468262	16.131104	2.140625	0	0	0	0	0	0	0	0	0	1.2624512	0.26245117	3.3903809	0.75512695	-0.7980957	-1.8369141	0	44330	0	0	0
586	587	587	Category I	0.035888672	0.86376953	-2.9638672	-0.21289063	0.3737793	0.30981445	0	0	4/7/2018	4	7	2018	1:00:56	3656	0.3	1	0	56	0	0.059570313	3.491748	-0.021240234	0.19116211	-1.2775879	1.5263672	1.8161621	0	0	0	0	0	0	0	0	0	1.2919922	0.29199219	2.4157715	0.057128906	0.67236328	-1.6860352	0	44330	0	0	0
587	588	588	Category I	0.21582031	0.059814453	0.10791016	-0.1081543	0.35498047	0.36376953	0	0	4/7/2018	4	7	2018	1:00:56	3656	0.4	1	0	56	0	0.059570313	3.491748	-0.020751953	0.17724609	-1.2766113	13.462891	1.4094238	0	0	0	0	0	0	0	0	0	1.2890625	0.2890625	1.7385254	0.23657227	-0.11743164	1.3845215	0	44330	0	0	0
588	589	589	Category I	-0.70776367	0.31176758	-0.10791016	-0.091552734	0.30810547	0.40014648	0	0	4/7/2018	4	7	2018	1:00:56	3656	0.5	1	0	56	0	0.059570313	3.491748	-0.045898438	0.17407227	-1.267334	8.4545898	1.342041	0	0	0	0	0	0	0	0	0	1.2800293	0.2800293	1.9587402	-0.66162109	0.13745117	1.1594238	0	44330	0	0	0
589	590	590	Category I	-1.9558105	3.4677734	-1.2958984	-0.073486328	0.31567383	0.39477539	0	0	4/7/2018	4	7	2018	1:00:56	3656	0.6	1	0	56	0	0.059570313	3.491748	-0.031005859	0.15429688	-1.2553711	1.9614258	3.8320313	0	0	0	0	0	0	0	0	0	1.2651367	0.26513672	5.2785645	-1.9245605	3.3132324	-0.040283203	0	44330	0	0	0
590	591	591	Category I	0.083984375	0.17993164	-1.7158203	-0.13525391	0.45532227	0.24975586	0	0	4/7/2018	4	7	2018	1:00:56	3656	0.7	1	0	56	0	0.059570313	3.491748	-0.012451172	0.15576172	-1.2575684	6.8378906	0.46875	0	0	0	0	0	0	0	0	0	1.267334	0.26733398	0.57836914	0.096435547	0.023925781	-0.45800781	0	44330	0	0	0
591	592	592	Category I	-0.29980469	0.82788086	-0.26391602	0.109375	0.3828125	0.34179688	0	0	4/7/2018	4	7	2018	1:00:56	3656	0.8	1	0	56	0	0.059326172	3.5255859	-0.016601563	0.14868164	-1.25	18.407959	1.2302246	0	0	0	0	0	0	0	0	0	1.2587891	0.25878906	1.947998	-0.28295898	0.67895508	0.98608398	0	44330	0	0	0
592	593	593	Category I	-1.2597656	0.2277832	-0.35986328	0.006835938	0.3684082	0.36669922	0	0	4/7/2018	4	7	2018	1:00:56	3656	0.9	1	0	56	0	0.059326172	3.5255859	-0.045898438	0.15356445	-1.2321777	11.237061	1.496582	0	0	0	0	0	0	0	0	0	1.2424316	0.24243164	2.1601563	-1.213623	0.073974609	0.87231445	0	44330	0	0	0
593	594	594	Category I	-1.0078125	0.13183594	-3.5639648	-0.047119141	0.36987305	0.36254883	0	0	4/7/2018	4	7	2018	1:00:57	3657	0	1	0	57	0	0.059326172	3.5255859	-0.042724609	0.15991211	-1.2492676	2.7841797	2.5078125	0	0	0	0	0	0	0	0	0	1.2600098	0.26000977	3.3078613	-0.96484375	-0.028076172	-2.3144531	0	44330	0	0	0
594	595	595	Category I	0.85180664	0.3359375	-2.6638184	-0.002929688	0.34619141	0.38720703	0	0	4/7/2018	4	7	2018	1:00:57	3657	0.1	1	0	57	0	0.059326172	3.5255859	-0.038330078	0.15869141	-1.215332	2.1362305	1.7092285	0	0	0	0	0	0	0	0	0	1.2263184	0.22631836	2.515625	0.89013672	0.17700195	-1.4482422	0	44330	0	0	0
595	596	596	Category I	0.083984375	0.059814453	-0.047851563	0.10107422	0.34863281	0.36816406	0	0	4/7/2018	4	7	2018	1:00:57	3657	0.2	1	0	57	0	0.059326172	3.5255859	-0.063476563	0.14477539	-1.2202148	8.8190918	1.1845703	0	0	0	0	0	0	0	0	0	1.2304688	0.23046875	1.4050293	0.14746094	-0.084960938	1.1723633	0	44330	0	0	0
596	597	597	Category I	-0.73193359	0.16796875	-0.13183594	0.048095703	0.31469727	0.40258789	0	0	4/7/2018	4	7	2018	1:00:57	3657	0.3	1	0	57	0	0.059326172	3.5255859	-0.037353516	0.13476563	-1.2180176	8.315918	1.2897949	0	0	0	0	0	0	0	0	0	1.2260742	0.22607422	1.8139648	-0.69433594	0.032958984	1.0861816	0	44330	0	0	0
597	598	598	Category I	-1.2958984	-0.16796875	-3.407959	0.048095703	0.33764648	0.38598633	0	0	4/7/2018	4	7	2018	1:00:57	3657	0.4	1	0	57	0	0.059326172	3.5255859	-0.044189453	0.12890625	-1.2409668	24.651123	2.5197754	0	0	0	0	0	0	0	0	0	1.248291	0.24829102	3.715332	-1.2514648	-0.296875	-2.166748	0	44330	0	0	0
598	599	599	Category I	1.1037598	0.89990234	-3.3359375	-0.018066406	0.35644531	0.37670898	0	0	4/7/2018	4	7	2018	1:00:57	3657	0.5	1	0	57	0	0.059326172	3.5255859	-0.034423828	0.12841797	-1.2019043	16.783447	2.5385742	0	0	0	0	0	0	0	0	0	1.2092285	0.20922852	4.0437012	1.1381836	0.77124023	-2.1337891	0	44330	0	0	0
599	600	600	Category I	-0.32397461	0	-0.82788086	0.1315918	0.33203125	0.36962891	0	0	4/7/2018	4	7	2018	1:00:57	3657	0.6	1	0	57	0	0.059326172	3.5255859	-0.035888672	0.12548828	-1.1936035	12.326416	0.48217773	0	0	0	0	0	0	0	0	0	1.2006836	0.20068359	0.77929688	-0.2878418	-0.12548828	0.36572266	0	44330	0	0	0
600	601	601	Category I	-0.56396484	0.14379883	-0.023925781	0.030029297	0.23510742	0.44165039	0	0	4/7/2018	4	7	2018	1:00:57	3657	0.7	1	0	57	0	0.059326172	3.5255859	-0.031982422	0.13256836	-1.1962891	27.091309	1.2873535	0	0	0	0	0	0	0	0	0	1.2041016	0.20410156	1.715332	-0.53173828	0.010986328	1.1723633	0	44330	0	0	0
601	602	602	Category I	0.49194336	0.20385742	-2.5319824	0.13012695	0.23779297	0.42602539	0	0	4/7/2018	4	7	2018	1:00:57	3657	0.8	1	0	57	0	0.059326172	3.5255859	-0.021972656	0.12548828	-1.2258301	38.116211	1.4057617	0	0	0	0	0	0	0	0	0	1.2324219	0.23242188	1.8981934	0.51391602	0.078125	-1.3059082	0	44330	0	0	0
602	603	603	Category I	1.2478027	0.73193359	-2.3759766	0.20214844	0.16552734	0.42431641	0	0	4/7/2018	4	7	2018	1:00:57	3657	0.9	1	0	57	0	0.059326172	3.5255859	-0.002685547	0.12231445	-1.1896973	32.69043	1.8278809	0	0	0	0	0	0	0	0	0	1.1960449	0.19604492	3.0458984	1.2504883	0.609375	-1.1860352	0	44330	0	0	0
603	604	604	Category I	0.31176758	-0.023925781	-0.3359375	0.077636719	0.22924805	0.44042969	0	0	4/7/2018	4	7	2018	1:00:58	3658	0	1	0	58	0	0.059326172	3.5255859	-0.015625	0.10986328	-1.1882324	25.206543	0.92285156	0	0	0	0	0	0	0	0	0	1.1933594	0.19335938	1.3137207	0.32739258	-0.13378906	0.85229492	0	44330	0	0	0
604	605	605	Category I	-0.86376953	0.34790039	-1.6318359	0.13549805	0.10864258	0.45458984	0	0	4/7/2018	4	7	2018	1:00:58	3658	0.1	1	0	58	0	0.059326172	3.5255859	0.020263672	0.13305664	-1.1921387	35.231689	1.0102539	0	0	0	0	0	0	0	0	0	1.199707	0.19970703	1.5383301	-0.8840332	0.21459961	-0.43945313	0	44330	0	0	0
605	606	606	Category I	0.34790039	-0.011962891	-4.7878418	-0.10400391	0.053466797	0.47070313	0	0	4/7/2018	4	7	2018	1:00:58	3658	0.2	1	0	58	0	0.059326172	3.5255859	0.035888672	0.12402344	-1.2290039	37.562988	3.574707	0	0	0	0	0	0	0	0	0	1.2358398	0.23583984	4.0063477	0.31176758	-0.13598633	-3.5585938	0	44330	0	0	0
606	607	607	Category I	-0.39599609	1.4758301	-1.0917969	0.23706055	0.14672852	0.41479492	0	0	4/7/2018	4	7	2018	1:00:58	3658	0.3	1	0	58	0	0.059326172	3.5255859	0.048095703	0.13012695	-1.1950684	26.020752	1.4206543	0	0	0	0	0	0	0	0	0	1.203125	0.203125	1.8930664	-0.4440918	1.345459	0.10327148	0	44330	0	0	0
607	608	608	Category I	0.46777344	-0.43188477	-0.19189453	0.030273438	0.17724609	0.45629883	0	0	4/7/2018	4	7	2018	1:00:58	3658	0.4	1	0	58	0	0.059326172	3.5255859	0.041015625	0.12475586	-1.1896973	13.309082	1.2197266	0	0	0	0	0	0	0	0	0	1.1970215	0.19702148	1.9814453	0.42651367	-0.55664063	0.99780273	0	44330	0	0	0
608	609	609	Category I	-0.57592773	0.61181641	-0.43188477	0.067871094	0.10400391	0.47167969	0	0	4/7/2018	4	7	2018	1:00:58	3658	0.5	1	0	58	0	0.059326172	3.5255859	0.036376953	0.12573242	-1.2172852	25.559814	1.1081543	0	0	0	0	0	0	0	0	0	1.2243652	0.22436523	1.8837891	-0.61230469	0.48583984	0.78540039	0	44330	0	0	0
609	610	610	Category I	0.43188477	0.73193359	-4.1279297	0.18041992	0.042480469	0.45043945	0	0	4/7/2018	4	7	2018	1:00:58	3658	0.6	1	0	58	0	0.059326172	3.5255859	0.060302734	0.11303711	-1.2233887	27.104492	2.9926758	0	0	0	0	0	0	0	0	0	1.2299805	0.22998047	3.8947754	0.37133789	0.61865234	-2.9042969	0	44330	0	0	0
610	611	611	Category I	0.57592773	0.92382813	-1.5358887	0.11767578	0.12036133	0.46044922	0	0	4/7/2018	4	7	2018	1:00:58	3658	0.7	1	0	58	0	0.059326172	3.5255859	0.068115234	0.095947266	-1.1975098	3.638916	1.0283203	0	0	0	0	0	0	0	0	0	1.203125	0.203125	1.6738281	0.50756836	0.82763672	-0.33813477	0	44330	0	0	0
611	612	612	Category I	-0.52783203	-0.45581055	-0.50390625	0.078125	0.109375	0.47216797	0	0	4/7/2018	4	7	2018	1:00:58	3658	0.8	1	0	58	0	0.059326172	3.5255859	0.055664063	0.11132813	-1.2099609	22.998047	1.0773926	0	0	0	0	0	0	0	0	0	1.2163086	0.21630859	1.8569336	-0.58349609	-0.56713867	0.70605469	0	44330	0	0	0
612	613	613	Category I	-3.1679688	0.91186523	-1.223877	-0.044677734	-0.003417969	0.48291016	0	0	4/7/2018	4	7	2018	1:00:58	3658	0.9	1	0	58	0	0.059326172	3.5255859	0.059326172	0.11254883	-1.2565918	22.696777	3.3249512	0	0	0	0	0	0	0	0	0	1.2629395	0.26293945	4.0593262	-3.2272949	0.79907227	0.032714844	0	44330	0	0	0
613	614	614	Category I	-0.51586914	-0.11987305	-2.7358398	-0.029296875	0.042480469	0.47924805	0	0	4/7/2018	4	7	2018	1:00:59	3659	0	1	0	59	0	0.059326172	3.5255859	0.068603516	0.1237793	-1.260498	14.918457	1.6054688	0	0	0	0	0	0	0	0	0	1.2683105	0.26831055	2.3037109	-0.58447266	-0.24365234	-1.4750977	0	44330	0	0	0
614	615	615	Category I	-0.059814453	0.49194336	-1.1999512	0.125	0.068603516	0.46459961	0	0	4/7/2018	4	7	2018	1:00:59	3659	0.1	1	0	59	0	0.059326172	3.5255859	0.04296875	0.11206055	-1.2473145	18.19751	0.39624023	0	0	0	0	0	0	0	0	0	1.2529297	0.25292969	0.5300293	-0.1027832	0.37963867	0.047363281	0	44330	0	0	0
615	616	616	Category I	0.46777344	-0.2277832	-0.10791016	-0.049316406	0.071777344	0.47924805	0	0	4/7/2018	4	7	2018	1:00:59	3659	0.2	1	0	59	0	0.059326172	3.5255859	0.035400391	0.11645508	-1.2329102	40.038574	1.253418	0	0	0	0	0	0	0	0	0	1.2387695	0.23876953	1.9016113	0.43212891	-0.34423828	1.125	0	44330	0	0	0
616	617	617	Category I	-0.15576172	0.25195313	-0.023925781	-0.093017578	-0.019042969	0.47875977	0	0	4/7/2018	4	7	2018	1:00:59	3659	0.3	1	0	59	0	0.059326172	3.5255859	0.031982422	0.11181641	-1.2758789	2.6894531	1.2736816	0	0	0	0	0	0	0	0	0	1.28125	0.28125	1.579834	-0.18774414	0.13989258	1.2519531	0	44330	0	0	0
617	618	618	Category I	-0.29980469	0.13183594	-1.8598633	0.13525391	-0.086669922	0.45581055	0	0	4/7/2018	4	7	2018	1:00:59	3659	0.4	1	0	59	0	0.059326172	3.5255859	0.043945313	0.10961914	-1.2854004	38.890625	0.66967773	0	0	0	0	0	0	0	0	0	1.2907715	0.29077148	0.94018555	-0.34375	0.021972656	-0.57421875	0	44330	0	0	0
618	619	619	Category I	0.74389648	0.16796875	-2.6999512	0.109375	-0.057861328	0.46459961	0	0	4/7/2018	4	7	2018	1:00:59	3659	0.5	1	0	59	0	0.059326172	3.5255859	0.025146484	0.10180664	-1.2800293	30.32373	1.5925293	0	0	0	0	0	0	0	0	0	1.2844238	0.28442383	2.2043457	0.71850586	0.065917969	-1.4196777	0	44330	0	0	0
619	620	620	Category I	0.74389648	0.29980469	-0.095947266	-0.020019531	-0.078613281	0.47119141	0	0	4/7/2018	4	7	2018	1:00:59	3659	0.6	1	0	59	0	0.059326172	3.5255859	0.014648438	0.099365234	-1.2814941	8.4516602	1.40625	0	0	0	0	0	0	0	0	0	1.2854004	0.28540039	2.1149902	0.72900391	0.20019531	1.1855469	0	44330	0	0	0
620	621	621	Category I	-1.3439941	0.29980469	-0.41992188	0.033203125	-0.071533203	0.47167969	0	0	4/7/2018	4	7	2018	1:00:59	3659	0.7	1	0	59	0	0.059326172	3.5255859	0.010742188	0.094482422	-1.3312988	2.1159668	1.6455078	0	0	0	0	0	0	0	0	0	1.3344727	0.33447266	2.4711914	-1.3547363	0.20507813	0.91137695	0	44330	0	0	0
621	622	622	Category I	-0.23999023	-0.17993164	-2.3879395	-0.018554688	-0.10717773	0.46557617	0	0	4/7/2018	4	7	2018	1:00:59	3659	0.8	1	0	59	0	0.059326172	3.5255859	0.023925781	0.091064453	-1.3325195	118.85449	1.1210938	0	0	0	0	0	0	0	0	0	1.3359375	0.3359375	1.590332	-0.26391602	-0.27099609	-1.0551758	0	44330	0	0	0
622	623	623	Category I	0.46777344	-0.6237793	-3.4438477	0.001464844	-0.13354492	0.45751953	0	0	4/7/2018	4	7	2018	1:00:59	3659	0.9	1	0	59	0	0.059326172	3.5255859	-0.004150391	0.10595703	-1.3105469	144.26782	2.3034668	0	0	0	0	0	0	0	0	0	1.3146973	0.31469727	3.3349609	0.47192383	-0.72973633	-2.1330566	0	44330	0	0	0
623	624	624	Category I	1.0678711	0.26391602	-0.43188477	0.051513672	-0.099609375	0.46655273	0	0	4/7/2018	4	7	2018	1:01:00	3660	0	1	1	0	0	0.059326172	3.5255859	-0.025390625	0.11010742	-1.2878418	148.85303	1.3969727	0	0	0	0	0	0	0	0	0	1.2927246	0.29272461	2.1030273	1.0932617	0.15356445	0.85595703	0	44330	0	0	0
624	625	625	Category I	-1.1159668	-0.61181641	-0.95996094	0.001220703	-0.083007813	0.47045898	0	0	4/7/2018	4	7	2018	1:01:00	3660	0.1	1	1	0	0	0.059326172	3.5255859	-0.026367188	0.092773438	-1.3234863	164.73193	1.3474121	0	0	0	0	0	0	0	0	0	1.3271484	0.32714844	2.157959	-1.0893555	-0.70458984	0.36352539	0	44330	0	0	0
625	626	626	Category I	0.93579102	-1.3918457	-2.5078125	0.057373047	-0.098388672	0.46557617	0	0	4/7/2018	4	7	2018	1:01:00	3660	0.2	1	1	0	0	0.059326172	3.5255859	-0.004882813	0.087646484	-1.3388672	164.22778	2.1071777	0	0	0	0	0	0	0	0	0	1.3417969	0.34179688	3.5891113	0.94067383	-1.4794922	-1.1687012	0	44330	0	0	0
626	627	627	Category I	1.5717773	-0.47998047	-2.2797852	-0.008544922	-0.14746094	0.45996094	0	0	4/7/2018	4	7	2018	1:01:00	3660	0.3	1	1	0	0	0.059326172	3.5255859	-0.006835938	0.093505859	-1.3054199	146.71313	1.9418945	0	0	0	0	0	0	0	0	0	1.3088379	0.30883789	3.1264648	1.5786133	-0.57348633	-0.97412109	0	44330	0	0	0
627	628	628	Category I	-0.89990234	0.10791016	-0.32397461	-0.031738281	-0.20703125	0.43652344	0	0	4/7/2018	4	7	2018	1:01:00	3660	0.4	1	1	0	0	0.059326172	3.5255859	-0.004394531	0.083007813	-1.2607422	105.35767	1.2958984	0	0	0	0	0	0	0	0	0	1.2634277	0.26342773	1.8569336	-0.89526367	0.024658203	0.93676758	0	44330	0	0	0
628	629	629	Category I	-0.61181641	-0.57592773	0.79199219	-0.024658203	-0.15820313	0.44970703	0	0	4/7/2018	4	7	2018	1:01:00	3660	0.5	1	1	0	0	0.059326172	3.5255859	-0.014892578	0.084228516	-1.3139648	88.746826	2.2861328	0	0	0	0	0	0	0	0	0	1.3166504	0.31665039	3.3630371	-0.59667969	-0.66015625	2.105957	0	44330	0	0	0
629	630	630	Category I	1.223877	1.1398926	-2.3398438	0.067626953	-0.18945313	0.43725586	0	0	4/7/2018	4	7	2018	1:01:00	3660	0.6	1	1	0	0	0.058837891	3.5288086	0.008300781	0.07421875	-1.3210449	116.24976	1.9104004	0	0	0	0	0	0	0	0	0	1.3232422	0.32324219	3.2995605	1.215332	1.0654297	-1.0185547	0	44330	0	0	0
630	631	631	Category I	-0.10791016	0.047851563	0.3359375	0.1159668	-0.15527344	0.43798828	0	0	4/7/2018	4	7	2018	1:01:00	3660	0.7	1	1	0	0	0.058837891	3.5288086	0.025146484	0.038085938	-1.3066406	86.220215	1.6481934	0	0	0	0	0	0	0	0	0	1.3076172	0.30761719	1.7856445	-0.13305664	0.009521484	1.6425781	0	44330	0	0	0
631	632	632	Category I	-1.6799316	0.45581055	1.619873	-0.10302734	-0.046142578	0.46582031	0	0	4/7/2018	4	7	2018	1:01:00	3660	0.8	1	1	0	0	0.058837891	3.5288086	0.041503906	0.041259766	-1.3071289	56.828613	3.4208984	0	0	0	0	0	0	0	0	0	1.3083496	0.30834961	5.0629883	-1.7214355	0.41430664	2.927002	0	44330	0	0	0
632	633	633	Category I	0.34790039	0.083984375	-1.5358887	-0.10522461	-0.1418457	0.44799805	0	0	4/7/2018	4	7	2018	1:01:00	3660	0.9	1	1	0	0	0.058837891	3.5288086	0.049072266	0.029296875	-1.302002	75.972412	0.38305664	0	0	0	0	0	0	0	0	0	1.3032227	0.30322266	0.58691406	0.29858398	0.054443359	-0.23364258	0	44330	0	0	0
633	634	634	Category I	1.1638184	-0.13183594	-0.2277832	0.13183594	-0.15820313	0.43164063	0	0	4/7/2018	4	7	2018	1:01:01	3661	0	1	1	1	0	0.058837891	3.5288086	0.069091797	0.023925781	-1.3549805	36.947021	1.5788574	0	0	0	0	0	0	0	0	0	1.3569336	0.35693359	2.3776855	1.0944824	-0.15576172	1.1271973	0	44330	0	0	0
634	635	635	Category I	-0.89990234	-0.86376953	-0.56396484	0.05078125	-0.080322266	0.4675293	0	0	4/7/2018	4	7	2018	1:01:01	3661	0.1	1	1	1	0	0.058837891	3.5288086	0.11083984	0.028564453	-1.322998	8.4396973	1.5473633	0	0	0	0	0	0	0	0	0	1.3278809	0.32788086	2.6623535	-1.0107422	-0.89233398	0.7590332	0	44330	0	0	0
635	636	636	Category I	0.37182617	-1.2839355	-0.73193359	0.035644531	-0.20605469	0.43432617	0	0	4/7/2018	4	7	2018	1:01:01	3661	0.2	1	1	1	0	0.058837891	3.5288086	0.084228516	0.023681641	-1.3046875	5.4370117	1.4560547	0	0	0	0	0	0	0	0	0	1.3076172	0.30761719	2.1677246	0.28735352	-1.3076172	0.57275391	0	44330	0	0	0
636	637	637	Category I	0.095947266	-0.45581055	-2.7597656	0.13110352	-0.23632813	0.40185547	0	0	4/7/2018	4	7	2018	1:01:01	3661	0.3	1	1	1	0	0.058837891	3.5288086	0.073242188	0.013427734	-1.3410645	25.554688	1.4941406	0	0	0	0	0	0	0	0	0	1.3432617	0.34326172	1.9101563	0.022460938	-0.46923828	-1.418457	0	44330	0	0	0
637	638	638	Category I	0.53979492	0.52783203	0.083984375	0.070556641	-0.18286133	0.43823242	0	0	4/7/2018	4	7	2018	1:01:01	3661	0.4	1	1	1	0	0.058837891	3.5288086	0.10009766	0.014648438	-1.3708496	29.885742	1.6040039	0	0	0	0	0	0	0	0	0	1.3747559	0.37475586	2.4074707	0.43945313	0.51293945	1.454834	0	44330	0	0	0
638	639	639	Category I	-0.21582031	-0.20385742	0.25195313	-0.065917969	-0.11376953	0.46044922	0	0	4/7/2018	4	7	2018	1:01:01	3661	0.5	1	1	1	0	0.058837891	3.5288086	0.10644531	0.015136719	-1.3354492	21.852539	1.6345215	0	0	0	0	0	0	0	0	0	1.3398438	0.33984375	2.1289063	-0.32226563	-0.21899414	1.5874023	0	44330	0	0	0
639	640	640	Category I	0.92382813	0.63598633	-0.16796875	0.098876953	-0.098144531	0.45751953	0	0	4/7/2018	4	7	2018	1:01:01	3661	0.6	1	1	1	0	0.058837891	3.5288086	0.086669922	0.013916016	-1.2912598	37.655029	1.5327148	0	0	0	0	0	0	0	0	0	1.2941895	0.29418945	2.5822754	0.83691406	0.62182617	1.123291	0	44330	0	0	0
640	641	641	Category I	0.86376953	-0.47998047	-2.2558594	0.058837891	-0.28417969	0.38916016	0	0	4/7/2018	4	7	2018	1:01:01	3661	0.7	1	1	1	0	0.058837891	3.5288086	0.093261719	0.016357422	-1.3151855	9.9243164	1.3129883	0	0	0	0	0	0	0	0	0	1.3186035	0.31860352	2.2072754	0.77026367	-0.49633789	-0.94042969	0	44330	0	0	0
641	642	642	Category I	0.74389648	0.15576172	-0.29980469	0.16308594	-0.15063477	0.42724609	0	0	4/7/2018	4	7	2018	1:01:01	3661	0.8	1	1	1	0	0.058837891	3.5288086	0.11181641	0.028076172	-1.331543	34.421143	1.2165527	0	0	0	0	0	0	0	0	0	1.3366699	0.33666992	1.7912598	0.63183594	0.12744141	1.0317383	0	44330	0	0	0
642	643	643	Category I	-0.65991211	-1.1398926	-0.20385742	0.053955078	-0.078857422	0.46777344	0	0	4/7/2018	4	7	2018	1:01:01	3661	0.9	1	1	1	0	0.058837891	3.5288086	0.089111328	0.024658203	-1.3056641	23.612305	1.7695313	0	0	0	0	0	0	0	0	0	1.309082	0.30908203	3.015625	-0.74902344	-1.1645508	1.1018066	0	44330	0	0	0
643	644	644	Category I	1.7277832	1.1879883	-0.93579102	0.10766602	-0.13452148	0.45092773	0	0	4/7/2018	4	7	2018	1:01:02	3662	0	1	1	2	0	0.058837891	3.5288086	0.081542969	0.013916016	-1.2822266	28.016113	2.0512695	0	0	0	0	0	0	0	0	0	1.2849121	0.28491211	3.1665039	1.6459961	1.1738281	0.34643555	0	44330	0	0	0
644	645	645	Category I	1.2597656	-0.6237793	-3	-0.030517578	-0.18261719	0.44775391	0	0	4/7/2018	4	7	2018	1:01:02	3662	0.1	1	1	2	0	0.058837891	3.5288086	0.093994141	0.020507813	-1.3125	54.962646	2.1496582	0	0	0	0	0	0	0	0	0	1.315918	0.31591797	3.4975586	1.1655273	-0.64428711	-1.6872559	0	44330	0	0	0
645	646	646	Category I	0.7199707	0.45581055	-0.55175781	0.17260742	-0.12890625	0.43212891	0	0	4/7/2018	4	7	2018	1:01:02	3662	0.2	1	1	2	0	0.058837891	3.5288086	0.10327148	0.030273438	-1.296875	16.787598	1.0566406	0	0	0	0	0	0	0	0	0	1.3015137	0.30151367	1.7873535	0.61645508	0.42529297	0.74511719	0	44330	0	0	0
646	647	647	Category I	0.023925781	-0.6237793	-0.20385742	-0.066650391	-0.12133789	0.4621582	0	0	4/7/2018	4	7	2018	1:01:02	3662	0.3	1	1	2	0	0.058837891	3.5288086	0.090820313	0.034179688	-1.2373047	8.9538574	1.2270508	0	0	0	0	0	0	0	0	0	1.2412109	0.24121094	1.7585449	-0.066894531	-0.65795898	1.0334473	0	44330	0	0	0
647	648	648	Category I	-1.0559082	-0.26391602	-2.5678711	0.13964844	-0.088623047	0.45385742	0	0	4/7/2018	4	7	2018	1:01:02	3662	0.4	1	1	2	0	0.058837891	3.5288086	0.097900391	0.013183594	-1.2607422	5.9765625	1.7651367	0	0	0	0	0	0	0	0	0	1.2646484	0.26464844	2.737793	-1.1538086	-0.27709961	-1.3068848	0	44330	0	0	0
648	649	649	Category I	1.5839844	-1.0319824	-0.52783203	0.080810547	-0.1809082	0.43579102	0	0	4/7/2018	4	7	2018	1:01:02	3662	0.5	1	1	2	0	0.058837891	3.5288086	0.099365234	0.026123047	-1.2861328	27.885742	1.9743652	0	0	0	0	0	0	0	0	0	1.2902832	0.2902832	3.3010254	1.484375	-1.0581055	0.75830078	0	44330	0	0	0
649	650	650	Category I	0.39599609	-1.3198242	-1.0319824	0.19702148	-0.18139648	0.40649414	0	0	4/7/2018	4	7	2018	1:01:02	3662	0.6	1	1	2	0	0.058837891	3.5288086	0.090820313	0.013427734	-1.2929688	40.830811	1.392334	0	0	0	0	0	0	0	0	0	1.2963867	0.29638672	1.8994141	0.30493164	-1.333252	0.26098633	0	44330	0	0	0
650	651	651	Category I	-0.49194336	0.64794922	-1.7878418	0.11474609	-0.17822266	0.43334961	0	0	4/7/2018	4	7	2018	1:01:02	3662	0.7	1	1	2	0	0.058837891	3.5288086	0.084716797	0.008789063	-1.2402344	39.445801	1.0200195	0	0	0	0	0	0	0	0	0	1.2431641	0.24316406	1.7631836	-0.57666016	0.63891602	-0.54736328	0	44330	0	0	0
651	652	652	Category I	-0.25195313	0.059814453	-4.1879883	0.12890625	-0.13891602	0.44360352	0	0	4/7/2018	4	7	2018	1:01:02	3662	0.8	1	1	2	0	0.058837891	3.5288086	0.090332031	0.003417969	-1.2731934	44.18042	2.9353027	0	0	0	0	0	0	0	0	0	1.2763672	0.27636719	3.3134766	-0.34228516	0.056152344	-2.9145508	0	44330	0	0	0
652	653	653	Category I	0.7199707	0.6237793	-0.29980469	0.07421875	-0.15112305	0.44799805	0	0	4/7/2018	4	7	2018	1:01:02	3662	0.9	1	1	2	0	0.058837891	3.5288086	0.096435547	0.019775391	-1.2902832	44.374023	1.3168945	0	0	0	0	0	0	0	0	0	1.2941895	0.29418945	2.2177734	0.62329102	0.60375977	0.99047852	0	44330	0	0	0
653	654	654	Category I	-1.4758301	-0.15576172	-1.3198242	0.234375	-0.053222656	0.42504883	0	0	4/7/2018	4	7	2018	1:01:03	3663	0	1	1	3	0	0.058837891	3.5288086	0.13549805	0.005126953	-1.2714844	34.42041	1.6201172	0	0	0	0	0	0	0	0	0	1.2788086	0.27880859	1.8205566	-1.6113281	-0.16088867	-0.048095703	0	44330	0	0	0
654	655	655	Category I	0.43188477	0.059814453	-1.5598145	-0.024169922	-0.11279297	0.46240234	0	0	4/7/2018	4	7	2018	1:01:03	3663	0.1	1	1	3	0	0.058837891	3.5288086	0.13671875	0.007324219	-1.2375488	23.769775	0.43994141	0	0	0	0	0	0	0	0	0	1.2451172	0.24511719	0.66967773	0.29492188	0.052246094	-0.32202148	0	44330	0	0	0
655	656	656	Category I	0.011962891	-0.047851563	-2.9519043	0.033203125	-0.11962891	0.46289063	0	0	4/7/2018	4	7	2018	1:01:03	3663	0.2	1	1	3	0	0.058837891	3.5288086	0.13916016	-0.003417969	-1.2539063	28.147705	1.703125	0	0	0	0	0	0	0	0	0	1.2614746	0.26147461	1.8693848	-0.12719727	-0.044189453	-1.6977539	0	44330	0	0	0
656	657	657	Category I	0.77978516	0.27587891	-0.45581055	0.14013672	-0.076171875	0.45288086	0	0	4/7/2018	4	7	2018	1:01:03	3663	0.3	1	1	3	0	0.058837891	3.5288086	0.14453125	0	-1.2744141	55.854004	1.0722656	0	0	0	0	0	0	0	0	0	1.2827148	0.28271484	1.7297363	0.63500977	0.27587891	0.81860352	0	44330	0	0	0
657	658	658	Category I	-1.4758301	-0.64794922	-0.97192383	0.1862793	-0.064208984	0.44335938	0	0	4/7/2018	4	7	2018	1:01:03	3663	0.4	1	1	3	0	0.058837891	3.5288086	0.15625	0.000732422	-1.270752	30.019043	1.7814941	0	0	0	0	0	0	0	0	0	1.2802734	0.28027344	2.579834	-1.6320801	-0.64868164	0.29882813	0	44330	0	0	0
658	659	659	Category I	-0.671875	0.41992188	-2.4238281	0	-0.12841797	0.46459961	0	0	4/7/2018	4	7	2018	1:01:03	3663	0.5	1	1	3	0	0.058837891	3.5288086	0.14355469	0.001220703	-1.2526855	5.9709473	1.4870605	0	0	0	0	0	0	0	0	0	1.2607422	0.26074219	2.4050293	-0.81542969	0.41845703	-1.1708984	0	44330	0	0	0
659	660	660	Category I	0.43188477	-0.023925781	-3.5878906	0.039794922	-0.12231445	0.46069336	0	0	4/7/2018	4	7	2018	1:01:03	3663	0.6	1	1	3	0	0.058837891	3.5288086	0.13476563	0.002685547	-1.2497559	9.2905273	2.3569336	0	0	0	0	0	0	0	0	0	1.2570801	0.25708008	2.6616211	0.296875	-0.026611328	-2.3378906	0	44330	0	0	0
660	661	661	Category I	0.14379883	0.25195313	-0.39599609	0.20043945	-0.17163086	0.40771484	0	0	4/7/2018	4	7	2018	1:01:03	3663	0.7	1	1	3	0	0.058837891	3.5288086	0.12744141	-0.000244141	-1.2763672	36.846436	0.91601563	0	0	0	0	0	0	0	0	0	1.2827148	0.28271484	1.1489258	0.016113281	0.25219727	0.88037109	0	44330	0	0	0
661	662	662	Category I	-0.26391602	-0.26391602	-0.26391602	0.090576172	-0.16943359	0.44213867	0	0	4/7/2018	4	7	2018	1:01:03	3663	0.8	1	1	3	0	0.058837891	3.5288086	0.15161133	0.000244141	-1.2658691	27.907227	1.1164551	0	0	0	0	0	0	0	0	0	1.2749023	0.27490234	1.6818848	-0.41552734	-0.26416016	1.0019531	0	44330	0	0	0
662	663	663	Category I	-0.63598633	0.41992188	-0.10791016	0.012695313	-0.16845703	0.45410156	0	0	4/7/2018	4	7	2018	1:01:03	3663	0.9	1	1	3	0	0.058837891	3.5288086	0.1394043	0.009277344	-1.2424316	4.0991211	1.4343262	0	0	0	0	0	0	0	0	0	1.2502441	0.25024414	2.3208008	-0.77539063	0.41040039	1.1345215	0	44330	0	0	0
663	664	664	Category I	0.15576172	-0.92382813	-2.5439453	0.073974609	-0.038574219	0.47509766	0	0	4/7/2018	4	7	2018	1:01:04	3664	0	1	1	4	0	0.058837891	3.5288086	0.15527344	0.010742188	-1.2133789	9.7861328	1.6259766	0	0	0	0	0	0	0	0	0	1.2233887	0.22338867	2.2653809	0.000244141	-0.93457031	-1.3303223	0	44330	0	0	0
664	665	665	Category I	0.75585938	0.3359375	-1.5119629	0.096191406	-0.096191406	0.46264648	0	0	4/7/2018	4	7	2018	1:01:04	3664	0.1	1	1	4	0	0.058837891	3.5288086	0.15356445	0.002441406	-1.2316895	2.2026367	0.74291992	0	0	0	0	0	0	0	0	0	1.2412109	0.24121094	1.2155762	0.60205078	0.33325195	-0.2800293	0	44330	0	0	0
665	666	666	Category I	0.57592773	-0.14379883	-0.39599609	0.16040039	-0.019042969	0.45092773	0	0	4/7/2018	4	7	2018	1:01:04	3664	0.2	1	1	4	0	0.058837891	3.5288086	0.16625977	0.014648438	-1.2270508	14.595215	0.93994141	0	0	0	0	0	0	0	0	0	1.2382813	0.23828125	1.3991699	0.40942383	-0.15844727	0.83105469	0	44330	0	0	0
666	667	667	Category I	0.23999023	0.023925781	0.61181641	-0.025878906	-0.12133789	0.46118164	0	0	4/7/2018	4	7	2018	1:01:04	3664	0.3	1	1	4	0	0.058837891	3.5288086	0.14135742	0.036376953	-1.2045898	51.150391	1.8190918	0	0	0	0	0	0	0	0	0	1.2133789	0.21337891	1.9272461	0.098388672	-0.012451172	1.8164063	0	44330	0	0	0
667	668	668	Category I	-0.6237793	0.15576172	-4.1518555	0.10473633	-0.15527344	0.44189453	0	0	4/7/2018	4	7	2018	1:01:04	3664	0.4	1	1	4	0	0.059082031	3.4675781	0.13330078	0.039794922	-1.2089844	41.947266	3.0407715	0	0	0	0	0	0	0	0	0	1.217041	0.21704102	3.8156738	-0.75708008	0.11572266	-2.942627	0	44330	0	0	0
668	669	669	Category I	1.1638184	-0.47998047	-0.68383789	0.18554688	-0.25219727	0.37988281	0	0	4/7/2018	4	7	2018	1:01:04	3664	0.5	1	1	4	0	0.059082031	3.4675781	0.14477539	0.04296875	-1.230957	35.93457	1.2692871	0	0	0	0	0	0	0	0	0	1.2399902	0.23999023	2.0888672	1.0187988	-0.52294922	0.54711914	0	44330	0	0	0
669	670	670	Category I	-0.59985352	0.57592773	-0.14379883	0.20361328	-0.24707031	0.38061523	0	0	4/7/2018	4	7	2018	1:01:04	3664	0.6	1	1	4	0	0.059082031	3.4675781	0.1628418	0.050537109	-1.2414551	45.977295	1.4360352	0	0	0	0	0	0	0	0	0	1.2529297	0.25292969	2.3857422	-0.76269531	0.52539063	1.0976563	0	44330	0	0	0
670	671	671	Category I	1.3918457	0.43188477	-1.7399902	0.032714844	-0.17993164	0.44238281	0	0	4/7/2018	4	7	2018	1:01:04	3664	0.7	1	1	4	0	0.059082031	3.4675781	0.13476563	0.044921875	-1.2270508	65.765381	1.411377	0	0	0	0	0	0	0	0	0	1.2353516	0.23535156	2.1564941	1.2568359	0.38671875	-0.51269531	0	44330	0	0	0
671	672	672	Category I	0.29980469	-0.13183594	0.13183594	0.11694336	-0.13525391	0.4453125	0	0	4/7/2018	4	7	2018	1:01:04	3664	0.8	1	1	4	0	0.059082031	3.4675781	0.13549805	0.045410156	-1.2651367	68.598389	1.4177246	0	0	0	0	0	0	0	0	0	1.2731934	0.27319336	1.7382813	0.1640625	-0.17724609	1.3969727	0	44330	0	0	0
672	673	673	Category I	0.3359375	-0.20385742	-4.5839844	0.067626953	-0.13793945	0.45605469	0	0	4/7/2018	4	7	2018	1:01:04	3664	0.9	1	1	4	0	0.059082031	3.4675781	0.16333008	0.044921875	-1.3137207	57.769043	3.2841797	0	0	0	0	0	0	0	0	0	1.3244629	0.32446289	3.6916504	0.17236328	-0.2487793	-3.2700195	0	44330	0	0	0
673	674	674	Category I	2.3398438	0.51586914	-1.0078125	0.16259766	-0.085205078	0.44238281	0	0	4/7/2018	4	7	2018	1:01:05	3665	0	1	1	5	0	0.059082031	3.4675781	0.15917969	0.043457031	-1.2946777	38.618652	2.2495117	0	0	0	0	0	0	0	0	0	1.3051758	0.30517578	2.9396973	2.1804199	0.47216797	0.28686523	0	44330	0	0	0
674	675	675	Category I	-1.2719727	-0.071777344	-1.1999512	0.29003906	-0.046875	0.39135742	0	0	4/7/2018	4	7	2018	1:01:05	3665	0.1	1	1	5	0	0.059082031	3.4675781	0.12988281	0.050537109	-1.3037109	29.272705	1.4111328	0	0	0	0	0	0	0	0	0	1.3112793	0.3112793	1.6281738	-1.4018555	-0.12231445	0.10375977	0	44330	0	0	0
675	676	676	Category I	-0.79199219	-0.75585938	-2.9638672	0.083496094	-0.087402344	0.46313477	0	0	4/7/2018	4	7	2018	1:01:05	3665	0.2	1	1	5	0	0.059082031	3.4675781	0.1496582	0.0546875	-1.3342285	25.657959	2.0493164	0	0	0	0	0	0	0	0	0	1.34375	0.34375	3.3820801	-0.94165039	-0.81054688	-1.6293945	0	44330	0	0	0
676	677	677	Category I	1.4157715	0.26391602	-2.5197754	0.056640625	-0.10473633	0.46240234	0	0	4/7/2018	4	7	2018	1:01:05	3665	0.3	1	1	5	0	0.059082031	3.4675781	0.14697266	0.077148438	-1.3583984	25.35791	1.7297363	0	0	0	0	0	0	0	0	0	1.3686523	0.36865234	2.6162109	1.2685547	0.18652344	-1.1611328	0	44330	0	0	0
677	678	678	Category I	-0.79199219	-0.13183594	-0.57592773	0.17651367	-0.090332031	0.44360352	0	0	4/7/2018	4	7	2018	1:01:05	3665	0.4	1	1	5	0	0.059082031	3.4675781	0.16210938	0.080322266	-1.3242188	38.007568	1.230957	0	0	0	0	0	0	0	0	0	1.3364258	0.33642578	1.9147949	-0.95410156	-0.2121582	0.74829102	0	44330	0	0	0
678	679	679	Category I	-0.47998047	0.81591797	0.20385742	0.009521484	-0.096191406	0.46435547	0	0	4/7/2018	4	7	2018	1:01:05	3665	0.5	1	1	5	0	0.059082031	3.4675781	0.14257813	0.081542969	-1.3303223	51.201172	1.8112793	0	0	0	0	0	0	0	0	0	1.340332	0.34033203	2.8911133	-0.62255859	0.73413086	1.5341797	0	44330	0	0	0
679	680	680	Category I	0.20385742	0.19189453	-2.7478027	0.036132813	0.008056641	0.48217773	0	0	4/7/2018	4	7	2018	1:01:05	3665	0.6	1	1	5	0	0.059082031	3.4675781	0.15185547	0.080322266	-1.3642578	72.189941	1.388916	0	0	0	0	0	0	0	0	0	1.375	0.375	1.5466309	0.051757813	0.11132813	-1.3833008	0	44330	0	0	0
680	681	681	Category I	0.92382813	1.079834	-1.3317871	0.076171875	-0.002197266	0.47802734	0	0	4/7/2018	4	7	2018	1:01:05	3665	0.7	1	1	5	0	0.059082031	3.4675781	0.15258789	0.075683594	-1.3952637	110.39868	1.267334	0	0	0	0	0	0	0	0	0	1.4055176	0.40551758	1.838623	0.77099609	1.0039063	0.063476563	0	44330	0	0	0
681	682	682	Category I	-1.3317871	-0.071777344	-0.45581055	0.030517578	0.12670898	0.47045898	0	0	4/7/2018	4	7	2018	1:01:05	3665	0.8	1	1	5	0	0.059082031	3.4675781	0.15161133	0.078125	-1.3688965	99.555908	1.748291	0	0	0	0	0	0	0	0	0	1.3796387	0.37963867	2.5463867	-1.4833984	-0.14990234	0.91308594	0	44330	0	0	0
682	683	683	Category I	0.63598633	-0.11987305	-0.49194336	-0.12695313	-0.070800781	0.45776367	0	0	4/7/2018	4	7	2018	1:01:05	3665	0.9	1	1	5	0	0.059082031	3.4675781	0.12890625	0.076904297	-1.3681641	82.82251	1.03125	0	0	0	0	0	0	0	0	0	1.3764648	0.37646484	1.5800781	0.50683594	-0.19677734	0.8762207	0	44330	0	0	0
683	684	684	Category I	1.3078613	0.50390625	-2.7597656	-0.15771484	0.020507813	0.45776367	0	0	4/7/2018	4	7	2018	1:01:06	3666	0	1	1	6	0	0.059082031	3.4675781	0.13964844	0.092529297	-1.3964844	108.88989	1.8415527	0	0	0	0	0	0	0	0	0	1.4064941	0.40649414	2.9423828	1.1679688	0.41113281	-1.3630371	0	44330	0	0	0
684	685	685	Category I	-0.11987305	1.1159668	-0.39599609	-0.0078125	0.067382813	0.47729492	0	0	4/7/2018	4	7	2018	1:01:06	3666	0.1	1	1	6	0	0.059082031	3.4675781	0.1262207	0.078125	-1.416748	141.90552	1.4763184	0	0	0	0	0	0	0	0	0	1.4245605	0.42456055	2.3049316	-0.24609375	1.0375977	1.020752	0	44330	0	0	0
685	686	686	Category I	-0.63598633	0.29980469	-0.011962891	-0.25952148	0.0390625	0.42089844	0	0	4/7/2018	4	7	2018	1:01:06	3666	0.2	1	1	6	0	0.059082031	3.4675781	0.12670898	0.090332031	-1.3791504	155.14844	1.5793457	0	0	0	0	0	0	0	0	0	1.3879395	0.38793945	2.3393555	-0.76269531	0.20922852	1.3671875	0	44330	0	0	0
686	687	687	Category I	0.15576172	-0.20385742	-2.9758301	-0.18188477	0.061035156	0.45385742	0	0	4/7/2018	4	7	2018	1:01:06	3666	0.3	1	1	6	0	0.059082031	3.4675781	0.109375	0.079101563	-1.3813477	144.52271	1.619873	0	0	0	0	0	0	0	0	0	1.3879395	0.38793945	1.9238281	0.046142578	-0.28295898	-1.5942383	0	44330	0	0	0
687	688	688	Category I	0.59985352	0.61181641	-2.2199707	-0.25024414	0.085205078	0.42480469	0	0	4/7/2018	4	7	2018	1:01:06	3666	0.4	1	1	6	0	0.059082031	3.4675781	0.096923828	0.098632813	-1.3881836	133.71606	1.098877	0	0	0	0	0	0	0	0	0	1.3950195	0.39501953	1.8474121	0.50268555	0.51293945	-0.83154297	0	44330	0	0	0
688	689	689	Category I	-1.2597656	-0.40795898	-0.98388672	-0.14941406	0.1237793	0.45898438	0	0	4/7/2018	4	7	2018	1:01:06	3666	0.5	1	1	6	0	0.059082031	3.4675781	0.10131836	0.10229492	-1.3908691	114.64575	1.5095215	0	0	0	0	0	0	0	0	0	1.3981934	0.39819336	2.2783203	-1.361084	-0.51025391	0.40698242	0	44330	0	0	0
689	690	690	Category I	-0.071777344	0.35986328	0.10791016	-0.39086914	0.072021484	0.33056641	0	0	4/7/2018	4	7	2018	1:01:06	3666	0.6	1	1	6	0	0.059082031	3.4675781	0.088623047	0.12353516	-1.3842773	89.933594	1.5192871	0	0	0	0	0	0	0	0	0	1.3925781	0.39257813	1.8886719	-0.16040039	0.23608398	1.4921875	0	44330	0	0	0
690	691	691	Category I	1.0439453	0.49194336	-4.1757813	-0.21850586	0.10400391	0.43408203	0	0	4/7/2018	4	7	2018	1:01:06	3666	0.7	1	1	6	0	0.059082031	3.4675781	0.071289063	0.15039063	-1.3781738	51.475098	2.9812012	0	0	0	0	0	0	0	0	0	1.3881836	0.38818359	4.111084	0.97241211	0.34130859	-2.7973633	0	44330	0	0	0
691	692	692	Category I	-0.047851563	0.86376953	-1.8837891	-0.19091797	0.1862793	0.42626953	0	0	4/7/2018	4	7	2018	1:01:06	3666	0.8	1	1	6	0	0.059082031	3.4675781	0.059814453	0.15283203	-1.4086914	60.068359	0.86157227	0	0	0	0	0	0	0	0	0	1.4182129	0.41821289	1.293457	-0.10766602	0.71069336	-0.47485352	0	44330	0	0	0
692	693	693	Category I	-0.047851563	-0.26391602	0.2878418	-0.38623047	0.20483398	0.29931641	0	0	4/7/2018	4	7	2018	1:01:06	3666	0.9	1	1	6	0	0.059082031	3.4675781	0.060546875	0.16650391	-1.3862305	72.774902	1.7319336	0	0	0	0	0	0	0	0	0	1.3974609	0.39746094	2.2131348	-0.10839844	-0.43041992	1.6740723	0	44330	0	0	0
693	694	694	Category I	-0.41992188	0.047851563	-0.023925781	-0.36230469	0.14746094	0.33374023	0	0	4/7/2018	4	7	2018	1:01:07	3667	0	1	1	7	0	0.059082031	3.4675781	0.066650391	0.15771484	-1.3779297	59.450439	1.4428711	0	0	0	0	0	0	0	0	0	1.3884277	0.38842773	1.9506836	-0.48657227	-0.10986328	1.3540039	0	44330	0	0	0
694	695	695	Category I	0.13183594	-0.38378906	-2.4958496	-0.21899414	0.12695313	0.43164063	0	0	4/7/2018	4	7	2018	1:01:07	3667	0.1	1	1	7	0	0.059082031	3.4675781	0.086181641	0.15356445	-1.3657227	23.757813	1.2519531	0	0	0	0	0	0	0	0	0	1.3769531	0.37695313	1.7131348	0.045410156	-0.53735352	-1.1298828	0	44330	0	0	0
695	696	696	Category I	0.89990234	0.059814453	-1.763916	-0.23193359	0.10522461	0.42456055	0	0	4/7/2018	4	7	2018	1:01:07	3667	0.2	1	1	7	0	0.059082031	3.4675781	0.083984375	0.14599609	-1.3835449	17.532959	0.90405273	0	0	0	0	0	0	0	0	0	1.3937988	0.39379883	1.2822266	0.81567383	-0.086181641	-0.38012695	0	44330	0	0	0
696	697	697	Category I	0.79199219	0.32397461	0.27587891	-0.32299805	0.15234375	0.36157227	0	0	4/7/2018	4	7	2018	1:01:07	3667	0.3	1	1	7	0	0.059082031	3.4675781	0.086669922	0.14208984	-1.3493652	26.382813	1.7810059	0	0	0	0	0	0	0	0	0	1.3596191	0.35961914	2.5124512	0.70532227	0.18164063	1.6252441	0	44330	0	0	0
697	698	698	Category I	-1.3198242	0.16796875	-0.40795898	-0.27539063	0.16625977	0.40014648	0	0	4/7/2018	4	7	2018	1:01:07	3667	0.4	1	1	7	0	0.059082031	3.4675781	0.092041016	0.14038086	-1.3395996	2.5981445	1.6916504	0	0	0	0	0	0	0	0	0	1.3500977	0.35009766	2.3710938	-1.4118652	0.02734375	0.93164063	0	44330	0	0	0
698	699	699	Category I	0.047851563	0.2878418	-2.4719238	-0.26538086	0.11547852	0.40917969	0	0	4/7/2018	4	7	2018	1:01:07	3667	0.5	1	1	7	0	0.059082031	3.4675781	0.11254883	0.1484375	-1.3271484	19.753662	1.1547852	0	0	0	0	0	0	0	0	0	1.3400879	0.34008789	1.3486328	-0.064697266	0.13916016	-1.1445313	0	44330	0	0	0
699	700	700	Category I	0.15576172	0.035888672	-2.2199707	-0.22314453	0.12695313	0.42651367	0	0	4/7/2018	4	7	2018	1:01:07	3667	0.6	1	1	7	0	0.059082031	3.4675781	0.11450195	0.13671875	-1.3410645	24.046387	0.88525391	0	0	0	0	0	0	0	0	0	1.3530273	0.35302734	1.020752	0.041015625	-0.10083008	-0.87866211	0	44330	0	0	0
700	701	701	Category I	0.57592773	0.37182617	0.41992188	-0.24975586	0.16040039	0.40844727	0	0	4/7/2018	4	7	2018	1:01:07	3667	0.7	1	1	7	0	0.059082031	3.4675781	0.11621094	0.12963867	-1.3154297	11.947998	1.8115234	0	0	0	0	0	0	0	0	0	1.3269043	0.3269043	2.4372559	0.45947266	0.24194336	1.7353516	0	44330	0	0	0
701	702	702	Category I	-1.1999512	0.52783203	-0.51586914	-0.20532227	0.23193359	0.40405273	0	0	4/7/2018	4	7	2018	1:01:07	3667	0.8	1	1	7	0	0.059082031	3.4675781	0.12426758	0.13623047	-1.3120117	32.522949	1.5939941	0	0	0	0	0	0	0	0	0	1.3249512	0.32495117	2.5119629	-1.3242188	0.39135742	0.79614258	0	44330	0	0	0
702	703	703	Category I	1.7399902	-0.49194336	-1.1159668	-0.30810547	0.16040039	0.37109375	0	0	4/7/2018	4	7	2018	1:01:07	3667	0.9	1	1	7	0	0.059082031	3.4675781	0.11889648	0.13720703	-1.2670898	39.180176	1.7453613	0	0	0	0	0	0	0	0	0	1.2800293	0.2800293	2.4013672	1.6208496	-0.62915039	0.15112305	0	44330	0	0	0
703	704	704	Category I	0.92382813	-0.40795898	-1.907959	-0.20507813	0.062255859	0.44262695	0	0	4/7/2018	4	7	2018	1:01:08	3668	0	1	1	8	0	0.059082031	3.4675781	0.12719727	0.13867188	-1.2973633	36.554688	1.1425781	0	0	0	0	0	0	0	0	0	1.310791	0.31079102	1.9536133	0.79638672	-0.54663086	-0.61035156	0	44330	0	0	0
704	705	705	Category I	-0.10791016	0.35986328	-0.57592773	-0.16552734	0.15576172	0.44067383	0	0	4/7/2018	4	7	2018	1:01:08	3668	0.111	1	1	8	0	0.059082031	3.4675781	0.13525391	0.15112305	-1.2700195	20.685303	0.7644043	0	0	0	0	0	0	0	0	0	1.2861328	0.28613281	1.1459961	-0.24316406	0.20849609	0.6940918	0	44330	0	0	0
705	706	706	Category I	-1.0439453	0.34790039	-0.7199707	-0.23876953	0.2199707	0.39208984	0	0	4/7/2018	4	7	2018	1:01:08	3668	0.222	1	1	8	0	0.058837891	3.5175293	0.11547852	0.14526367	-1.2568359	21.443848	1.2937012	0	0	0	0	0	0	0	0	0	1.2705078	0.27050781	1.8989258	-1.1594238	0.20239258	0.53686523	0	44330	0	0	0
706	707	707	Category I	0.91186523	-0.20385742	-2.6279297	-0.26538086	0.10058594	0.41210938	0	0	4/7/2018	4	7	2018	1:01:08	3668	0.333	1	1	8	0	0.058837891	3.5175293	0.10766602	0.14257813	-1.2553711	28.050293	1.6279297	0	0	0	0	0	0	0	0	0	1.2680664	0.26806641	2.5229492	0.80395508	-0.34643555	-1.3723145	0	44330	0	0	0
707	708	708	Category I	0.023925781	0.35986328	-2.0759277	-0.23461914	0.13037109	0.42016602	0	0	4/7/2018	4	7	2018	1:01:08	3668	0.444	1	1	8	0	0.058837891	3.5175293	0.11035156	0.14135742	-1.3027344	7.3964844	0.80761719	0	0	0	0	0	0	0	0	0	1.3151855	0.31518555	1.0776367	-0.086425781	0.21826172	-0.77294922	0	44330	0	0	0
708	709	709	Category I	0.83984375	0.023925781	-0.047851563	-0.27246094	0.12988281	0.40136719	0	0	4/7/2018	4	7	2018	1:01:08	3668	0.555	1	1	8	0	0.058837891	3.5175293	0.12744141	0.14038086	-1.2568359	6.8220215	1.407959	0	0	0	0	0	0	0	0	0	1.2709961	0.27099609	2.0378418	0.7121582	-0.11645508	1.2089844	0	44330	0	0	0
709	710	710	Category I	-1.0319824	0.70776367	-1.1999512	-0.18725586	0.109375	0.44091797	0	0	4/7/2018	4	7	2018	1:01:08	3668	0.666	1	1	8	0	0.058837891	3.5175293	0.16894531	0.1472168	-1.2246094	7.2104492	1.3254395	0	0	0	0	0	0	0	0	0	1.244873	0.24487305	1.7858887	-1.2009277	0.56030273	0.024658203	0	44330	0	0	0
710	711	711	Category I	-0.035888672	0.083984375	-2.6999512	-0.2109375	0.11450195	0.43945313	0	0	4/7/2018	4	7	2018	1:01:08	3668	0.777	1	1	8	0	0.058837891	3.5175293	0.1862793	0.14770508	-1.2324219	5.9919434	1.4853516	0	0	0	0	0	0	0	0	0	1.255127	0.25512695	1.7531738	-0.22216797	-0.063720703	-1.4672852	0	44330	0	0	0
711	712	712	Category I	0.53979492	0.41992188	-2.2678223	-0.22241211	0.20043945	0.40991211	0	0	4/7/2018	4	7	2018	1:01:08	3668	0.888	1	1	8	0	0.058837891	3.5175293	0.18725586	0.14404297	-1.2539063	9.0441895	1.1081543	0	0	0	0	0	0	0	0	0	1.2758789	0.27587891	1.6418457	0.35229492	0.27563477	-1.0136719	0	44330	0	0	0
712	713	713	Category I	0.011962891	-0.047851563	-0.011962891	-0.28100586	0.23608398	0.37353516	0	0	4/7/2018	4	7	2018	1:01:09	3669	0	1	1	9	0	0.058837891	3.5175293	0.18798828	0.15698242	-1.2563477	21.324951	1.2734375	0	0	0	0	0	0	0	0	0	1.2800293	0.2800293	1.6252441	-0.17602539	-0.20483398	1.2443848	0	44330	0	0	0
713	714	714	Category I	-1.1757813	0.43188477	-0.95996094	-0.15258789	0.20532227	0.42944336	0	0	4/7/2018	4	7	2018	1:01:09	3669	0.09	1	1	9	0	0.058837891	3.5175293	0.17700195	0.16235352	-1.1923828	21.709229	1.3989258	0	0	0	0	0	0	0	0	0	1.2163086	0.21630859	1.8549805	-1.3527832	0.26928711	0.23242188	0	44330	0	0	0
714	715	715	Category I	0.68383789	-0.51586914	-3	-0.2434082	0.19189453	0.40820313	0	0	4/7/2018	4	7	2018	1:01:09	3669	0.181	1	1	9	0	0.058837891	3.5175293	0.140625	0.15576172	-1.1799316	4.607666	2.0144043	0	0	0	0	0	0	0	0	0	1.1984863	0.19848633	3.034668	0.54296875	-0.67163086	-1.8198242	0	44330	0	0	0
715	716	716	Category I	0.15576172	0.51586914	-2.6757813	-0.27490234	0.25341797	0.36303711	0	0	4/7/2018	4	7	2018	1:01:09	3669	0.272	1	1	9	0	0.058837891	3.5175293	0.15844727	0.15039063	-1.1989746	2.5209961	1.5212402	0	0	0	0	0	0	0	0	0	1.21875	0.21875	1.8449707	-0.002685547	0.36523438	-1.4765625	0	44330	0	0	0
716	717	717	Category I	1.3078613	-0.20385742	-0.011962891	-0.21899414	0.19775391	0.41088867	0	0	4/7/2018	4	7	2018	1:01:09	3669	0.363	1	1	9	0	0.058837891	3.5175293	0.17749023	0.15722656	-1.1616211	4.9785156	1.6520996	0	0	0	0	0	0	0	0	0	1.1855469	0.18554688	2.6411133	1.130127	-0.36108398	1.1496582	0	44330	0	0	0
717	718	718	Category I	-1.0197754	0.6237793	-0.40795898	-0.19873047	0.1730957	0.42578125	0	0	4/7/2018	4	7	2018	1:01:09	3669	0.454	1	1	9	0	0.058837891	3.5175293	0.1550293	0.14599609	-1.128418	12.840088	1.4584961	0	0	0	0	0	0	0	0	0	1.1484375	0.1484375	2.3730469	-1.1748047	0.47753906	0.72045898	0	44330	0	0	0
718	719	719	Category I	0.51586914	-0.29980469	-2.4599609	-0.21484375	0.19726563	0.41308594	0	0	4/7/2018	4	7	2018	1:01:09	3669	0.545	1	1	9	0	0.058837891	3.5175293	0.16137695	0.15112305	-1.1188965	27.469238	1.458252	0	0	0	0	0	0	0	0	0	1.140625	0.140625	2.1459961	0.35424805	-0.45092773	-1.3408203	0	44330	0	0	0
719	720	720	Category I	0.99584961	0.25195313	-2.6518555	-0.25976563	0.20117188	0.38696289	0	0	4/7/2018	4	7	2018	1:01:09	3669	0.636	1	1	9	0	0.058837891	3.5175293	0.17651367	0.13549805	-1.1696777	19.052979	1.6972656	0	0	0	0	0	0	0	0	0	1.1906738	0.19067383	2.4174805	0.8190918	0.11621094	-1.4819336	0	44330	0	0	0
720	721	721	Category I	0.76782227	-0.2878418	-0.15576172	-0.15429688	0.26025391	0.41088867	0	0	4/7/2018	4	7	2018	1:01:09	3669	0.727	1	1	9	0	0.058837891	3.5175293	0.17919922	0.13623047	-1.1418457	3.6765137	1.2241211	0	0	0	0	0	0	0	0	0	1.1638184	0.16381836	1.9987793	0.58837891	-0.42407227	0.98608398	0	44330	0	0	0
721	722	722	Category I	-1.0559082	0.071777344	-0.23999023	-0.24389648	0.20288086	0.39550781	0	0	4/7/2018	4	7	2018	1:01:09	3669	0.818	1	1	9	0	0.058837891	3.5175293	0.1574707	0.1159668	-1.1271973	1.3708496	1.5039063	0	0	0	0	0	0	0	0	0	1.144043	0.14404297	2.1450195	-1.2133789	-0.044189453	0.88720703	0	44330	0	0	0
722	723	723	Category I	0.19189453	0.10791016	-2.4599609	-0.11914063	0.24853516	0.42431641	0	0	4/7/2018	4	7	2018	1:01:09	3669	0.909	1	1	9	0	0.058837891	3.5175293	0.17626953	0.11254883	-1.1608887	20.71167	1.2988281	0	0	0	0	0	0	0	0	0	1.1796875	0.1796875	1.3190918	0.015380859	-0.004638672	-1.2988281	0	44330	0	0	0
723	724	724	Category I	0.65991211	0.023925781	-2.5678711	-0.15405273	0.18823242	0.44335938	0	0	4/7/2018	4	7	2018	1:01:10	3670	0	1	1	10	0	0.058837891	3.5175293	0.17480469	0.12670898	-1.1843262	30.746094	1.4694824	0	0	0	0	0	0	0	0	0	1.2036133	0.20361328	1.9711914	0.48486328	-0.1027832	-1.3835449	0	44330	0	0	0
724	725	725	Category I	1.2958984	0.35986328	0.023925781	-0.2331543	0.21508789	0.40185547	0	0	4/7/2018	4	7	2018	1:01:10	3670	0.1	1	1	10	0	0.058837891	3.5175293	0.15087891	0.11572266	-1.1623535	8.763916	1.666748	0	0	0	0	0	0	0	0	0	1.1779785	0.17797852	2.5754395	1.1447754	0.24389648	1.1862793	0	44330	0	0	0
725	726	726	Category I	-0.671875	-0.43188477	-0.73193359	-0.22216797	0.23242188	0.39550781	0	0	4/7/2018	4	7	2018	1:01:10	3670	0.2	1	1	10	0	0.058837891	3.5175293	0.11889648	0.10253906	-1.1550293	8.6264648	1.0441895	0	0	0	0	0	0	0	0	0	1.1655273	0.16552734	1.7485352	-0.79077148	-0.53442383	0.4230957	0	44330	0	0	0
726	727	727	Category I	-0.97192383	0.93579102	-0.75585938	-0.076660156	0.24414063	0.43017578	0	0	4/7/2018	4	7	2018	1:01:10	3670	0.3	1	1	10	0	0.058837891	3.5175293	0.13061523	0.096191406	-1.1896973	16.24585	1.4519043	0	0	0	0	0	0	0	0	0	1.2006836	0.20068359	2.3757324	-1.1025391	0.83935547	0.43383789	0	44330	0	0	0
727	728	728	Category I	-0.70776367	0.023925781	-2.7719727	-0.19213867	0.24023438	0.4074707	0	0	4/7/2018	4	7	2018	1:01:10	3670	0.4	1	1	10	0	0.058837891	3.5175293	0.14038086	0.11254883	-1.1689453	8.8063965	1.8156738	0	0	0	0	0	0	0	0	0	1.1826172	0.18261719	2.5397949	-0.84814453	-0.088623047	-1.6027832	0	44330	0	0	0
728	729	729	Category I	0.56396484	0.671875	-0.011962891	-0.1574707	0.32641602	0.375	0	0	4/7/2018	4	7	2018	1:01:10	3670	0.5	1	1	10	0	0.058837891	3.5175293	0.11767578	0.10522461	-1.1430664	12.995117	1.3413086	0	0	0	0	0	0	0	0	0	1.1538086	0.15380859	2.1437988	0.44604492	0.56640625	1.1311035	0	44330	0	0	0
729	730	730	Category I	-0.97192383	0.82788086	-0.53979492	-0.21801758	0.3215332	0.3503418	0	0	4/7/2018	4	7	2018	1:01:10	3670	0.6	1	1	10	0	0.058837891	3.5175293	0.13476563	0.10668945	-1.1518555	15.837158	1.4558105	0	0	0	0	0	0	0	0	0	1.1647949	0.16479492	2.4399414	-1.1066895	0.72094727	0.61206055	0	44330	0	0	0
730	731	731	Category I	-1.4279785	0.83984375	-4.223877	-0.18481445	0.31665039	0.36914063	0	0	4/7/2018	4	7	2018	1:01:10	3670	0.7	1	1	10	0	0.058837891	3.5175293	0.1340332	0.11108398	-1.1931152	3.2629395	3.4863281	0	0	0	0	0	0	0	0	0	1.2058105	0.20581055	5.3212891	-1.5620117	0.72851563	-3.0305176	0	44330	0	0	0
731	732	732	Category I	-0.17993164	1.1518555	-2.3999023	-0.12670898	0.23828125	0.43212891	0	0	4/7/2018	4	7	2018	1:01:10	3670	0.8	1	1	10	0	0.058837891	3.5175293	0.12988281	0.10375977	-1.1433105	0.73925781	1.6650391	0	0	0	0	0	0	0	0	0	1.1552734	0.15527344	2.6142578	-0.30981445	1.0478516	-1.2563477	0	44330	0	0	0
732	733	733	Category I	1.1999512	-0.071777344	0.37182617	-0.24633789	0.32885742	0.32714844	0	0	4/7/2018	4	7	2018	1:01:10	3670	0.9	1	1	10	0	0.058837891	3.5175293	0.11645508	0.098144531	-1.1269531	15.397217	1.8571777	0	0	0	0	0	0	0	0	0	1.1374512	0.13745117	2.7521973	1.083252	-0.16992188	1.4987793	0	44330	0	0	0
733	734	734	Category I	0.083984375	-0.49194336	-0.34790039	-0.26611328	0.32202148	0.32348633	0	0	4/7/2018	4	7	2018	1:01:11	3671	0	1	1	11	0	0.058837891	3.5175293	0.11157227	0.092529297	-1.1645508	25.526855	1.0046387	0	0	0	0	0	0	0	0	0	1.173584	0.17358398	1.4289551	-0.027587891	-0.58447266	0.81665039	0	44330	0	0	0
734	735	735	Category I	0.26391602	-0.53979492	-2.987793	-0.000244141	0.30761719	0.40844727	0	0	4/7/2018	4	7	2018	1:01:11	3671	0.1	1	1	11	0	0.058837891	3.5175293	0.12573242	0.089599609	-1.1877441	27.417969	1.9118652	0	0	0	0	0	0	0	0	0	1.1977539	0.19775391	2.5673828	0.13793945	-0.62939453	-1.7998047	0	44330	0	0	0
735	736	736	Category I	0.21582031	-0.37182617	-0.21582031	-0.14282227	0.26464844	0.4140625	0	0	4/7/2018	4	7	2018	1:01:11	3671	0.2	1	1	11	0	0.058837891	3.5175293	0.13647461	0.091796875	-1.154541	15.20459	1.0500488	0	0	0	0	0	0	0	0	0	1.1662598	0.16625977	1.4816895	0.079101563	-0.46362305	0.9387207	0	44330	0	0	0
736	737	737	Category I	1.2119141	0.14379883	0.32397461	-0.15063477	0.26879883	0.40698242	0	0	4/7/2018	4	7	2018	1:01:11	3671	0.3	1	1	11	0	0.058837891	3.5175293	0.10742188	0.096191406	-1.1367188	39.876221	1.8317871	0	0	0	0	0	0	0	0	0	1.145752	0.14575195	2.6123047	1.104248	0.047363281	1.4606934	0	44330	0	0	0
737	738	738	Category I	0.16796875	-0.011962891	0.023925781	-0.33837891	0.21679688	0.33349609	0	0	4/7/2018	4	7	2018	1:01:11	3671	0.4	1	1	11	0	0.058837891	3.5175293	0.10571289	0.077880859	-1.1882324	17.070068	1.217041	0	0	0	0	0	0	0	0	0	1.1955566	0.19555664	1.3642578	0.062011719	-0.08984375	1.2121582	0	44330	0	0	0
738	739	739	Category I	-0.51586914	-0.50390625	-3.5397949	-0.034667969	0.30834961	0.40942383	0	0	4/7/2018	4	7	2018	1:01:11	3671	0.5	1	1	11	0	0.058837891	3.5175293	0.13476563	0.064697266	-1.2272949	11.849609	2.4685059	0	0	0	0	0	0	0	0	0	1.2365723	0.23657227	3.5317383	-0.65063477	-0.56860352	-2.3122559	0	44330	0	0	0
739	740	740	Category I	0.56396484	-0.59985352	-1.5358887	-0.16772461	0.29272461	0.38818359	0	0	4/7/2018	4	7	2018	1:01:11	3671	0.6	1	1	11	0	0.058837891	3.5175293	0.13061523	0.065917969	-1.1975098	21.204102	0.86328125	0	0	0	0	0	0	0	0	0	1.2062988	0.20629883	1.4372559	0.43310547	-0.66577148	-0.33813477	0	44330	0	0	0
740	741	741	Category I	0.80395508	0.77978516	-0.11987305	-0.16113281	0.25244141	0.41308594	0	0	4/7/2018	4	7	2018	1:01:11	3671	0.7	1	1	11	0	0.058837891	3.5175293	0.12329102	0.065673828	-1.1696777	11.200439	1.4406738	0	0	0	0	0	0	0	0	0	1.1782227	0.17822266	2.4445801	0.68041992	0.71411133	1.0498047	0	44330	0	0	0
741	742	742	Category I	-0.70776367	-0.17993164	3.3359375	-0.24926758	0.23217773	0.39111328	0	0	4/7/2018	4	7	2018	1:01:11	3671	0.8	1	1	11	0	0.058837891	3.5175293	0.12866211	0.053466797	-1.1743164	12.520996	4.5930176	0	0	0	0	0	0	0	0	0	1.1826172	0.18261719	5.5803223	-0.83642578	-0.23339844	4.5102539	0	44330	0	0	0
742	743	743	Category I	0.035888672	0.52783203	-2.5319824	-0.25439453	0.30004883	0.34716797	0	0	4/7/2018	4	7	2018	1:01:11	3671	0.9	1	1	11	0	0.058837891	3.5175293	0.125	0.090576172	-1.1845703	14.660889	1.4191895	0	0	0	0	0	0	0	0	0	1.1945801	0.19458008	1.8737793	-0.089111328	0.43701172	-1.347168	0	44330	0	0	0
743	744	744	Category I	0.80395508	0.071777344	-0.35986328	-0.16552734	0.19604492	0.43286133	0	0	4/7/2018	4	7	2018	1:01:12	3672	0	1	1	12	0	0.058837891	3.5175293	0.12084961	0.10595703	-1.2172852	7.3164063	1.0969238	0	0	0	0	0	0	0	0	0	1.2280273	0.22802734	1.5749512	0.68286133	-0.034179688	0.85742188	0	44330	0	0	0
744	745	745	Category I	-0.82788086	-0.11987305	-0.46777344	-0.1550293	0.17431641	0.44824219	0	0	4/7/2018	4	7	2018	1:01:12	3672	0.111	1	1	12	0	0.058837891	3.5175293	0.1015625	0.11914063	-1.1938477	9.5883789	1.2033691	0	0	0	0	0	0	0	0	0	1.2041016	0.20410156	1.8947754	-0.92944336	-0.23901367	0.72607422	0	44330	0	0	0
745	746	746	Category I	-0.059814453	-0.37182617	-0.26391602	-0.24511719	0.17260742	0.4128418	0	0	4/7/2018	4	7	2018	1:01:12	3672	0.222	1	1	12	0	0.058837891	3.5175293	0.089599609	0.12548828	-1.1896973	3.4577637	1.0615234	0	0	0	0	0	0	0	0	0	1.1994629	0.19946289	1.5727539	-0.14941406	-0.49731445	0.92578125	0	44330	0	0	0
746	747	747	Category I	0.46777344	-0.059814453	-3.1918945	-0.10742188	0.17236328	0.453125	0	0	4/7/2018	4	7	2018	1:01:12	3672	0.333	1	1	12	0	0.058837891	3.5175293	0.097412109	0.12548828	-1.2194824	24.681396	2.0151367	0	0	0	0	0	0	0	0	0	1.2299805	0.22998047	2.5275879	0.37011719	-0.18530273	-1.972168	0	44330	0	0	0
747	748	748	Category I	0.73193359	0.071777344	-0.46777344	-0.11035156	0.13256836	0.46020508	0	0	4/7/2018	4	7	2018	1:01:12	3672	0.444	1	1	12	0	0.058837891	3.5175293	0.088867188	0.13793945	-1.2041016	17.633301	0.97949219	0	0	0	0	0	0	0	0	0	1.2150879	0.21508789	1.4453125	0.64282227	-0.066162109	0.73632813	0	44330	0	0	0
748	749	749	Category I	4.487793	0.071777344	1.8959961	-0.12329102	0.20019531	0.44238281	0	0	4/7/2018	4	7	2018	1:01:12	3672	0.555	1	1	12	0	0.058837891	3.5175293	0.084716797	0.13134766	-1.1813965	13.273193	5.3720703	0	0	0	0	0	0	0	0	0	1.1918945	0.19189453	7.5400391	4.402832	-0.059570313	3.0773926	0	44330	0	0	0
749	750	750	Category I	0.79199219	0.59985352	-0.77978516	-0.28417969	0.1340332	0.39428711	0	0	4/7/2018	4	7	2018	1:01:12	3672	0.666	1	1	12	0	0.058837891	3.5175293	0.065917969	0.13525391	-1.1818848	23.426514	0.95068359	0	0	0	0	0	0	0	0	0	1.1914063	0.19140625	1.5922852	0.72583008	0.46435547	0.40209961	0	44330	0	0	0
750	751	751	Category I	1.4758301	0.15576172	-3.4438477	-0.16162109	0.22998047	0.4230957	0	0	4/7/2018	4	7	2018	1:01:12	3672	0.777	1	1	12	0	0.058837891	3.5175293	0.089355469	0.11450195	-1.2050781	31.242432	2.6333008	0	0	0	0	0	0	0	0	0	1.2138672	0.21386719	3.6660156	1.3862305	0.041015625	-2.2385254	0	44330	0	0	0
751	752	752	Category I	0.34790039	0.88793945	-0.071777344	-0.13427734	0.32177734	0.38647461	0	0	4/7/2018	4	7	2018	1:01:12	3672	0.888	1	1	12	0	0.058837891	3.5175293	0.10449219	0.11694336	-1.1955566	32.734863	1.3842773	0	0	0	0	0	0	0	0	0	1.2058105	0.20581055	2.1379395	0.24316406	0.77075195	1.1237793	0	44330	0	0	0
752	753	753	Category I	-0.53979492	0.2277832	0.52783203	-0.27978516	0.28076172	0.34326172	0	0	4/7/2018	4	7	2018	1:01:13	3673	0	1	1	13	0	0.058837891	3.5175293	0.11254883	0.1081543	-1.1687012	11.599365	1.8215332	0	0	0	0	0	0	0	0	0	1.1789551	0.17895508	2.4685059	-0.65234375	0.11938477	1.6965332	0	44330	0	0	0
753	754	754	Category I	-0.56396484	0	-0.011962891	-0.19628906	0.27001953	0.39208984	0	0	4/7/2018	4	7	2018	1:01:13	3673	0.1	1	1	13	0	0.058837891	3.5175293	0.10180664	0.10986328	-1.173584	5.1943359	1.3435059	0	0	0	0	0	0	0	0	0	1.1831055	0.18310547	1.9375	-0.66577148	-0.10986328	1.1616211	0	44330	0	0	0
754	755	755	Category I	0.15576172	-0.51586914	-2.7119141	-0.17797852	0.22314453	0.42138672	0	0	4/7/2018	4	7	2018	1:01:13	3673	0.2	1	1	13	0	0.058837891	3.5175293	0.10375977	0.12646484	-1.1694336	4.0737305	1.6716309	0	0	0	0	0	0	0	0	0	1.1806641	0.18066406	2.2365723	0.051757813	-0.64233398	-1.5422363	0	44330	0	0	0
755	756	756	Category I	0.73193359	-0.19189453	0.023925781	-0.17333984	0.14575195	0.44482422	0	0	4/7/2018	4	7	2018	1:01:13	3673	0.3	1	1	13	0	0.058837891	3.5175293	0.098632813	0.1159668	-1.1657715	30.87915	1.3825684	0	0	0	0	0	0	0	0	0	1.1757813	0.17578125	2.1311035	0.63305664	-0.30786133	1.1896973	0	44330	0	0	0
756	757	757	Category I	-0.39599609	-0.64794922	0.13183594	-0.2409668	0.18286133	0.40820313	0	0	4/7/2018	4	7	2018	1:01:13	3673	0.4	1	1	13	0	0.058837891	3.5175293	0.10546875	0.11157227	-1.1530762	48.535645	1.574707	0	0	0	0	0	0	0	0	0	1.1633301	0.16333008	2.5461426	-0.50146484	-0.75952148	1.2849121	0	44330	0	0	0
757	758	758	Category I	-0.27587891	0.27587891	0.17993164	-0.24951172	0.140625	0.4230957	0	0	4/7/2018	4	7	2018	1:01:13	3673	0.5	1	1	13	0	0.058837891	3.5175293	0.092041016	0.11254883	-1.15625	51.160889	1.3955078	0	0	0	0	0	0	0	0	0	1.1652832	0.1652832	1.8671875	-0.36791992	0.16308594	1.3361816	0	44330	0	0	0
758	759	759	Category I	0.7199707	-0.41992188	-3.8518066	-0.23022461	0.16259766	0.42114258	0	0	4/7/2018	4	7	2018	1:01:13	3673	0.6	1	1	13	0	0.058837891	3.5175293	0.10131836	0.10864258	-1.1523438	65.617676	2.8190918	0	0	0	0	0	0	0	0	0	1.1618652	0.16186523	3.8464355	0.6184082	-0.52856445	-2.6992188	0	44330	0	0	0
759	760	760	Category I	0.41992188	0.23999023	-0.51586914	-0.13745117	0.11767578	0.45922852	0	0	4/7/2018	4	7	2018	1:01:13	3673	0.7	1	1	13	0	0.058837891	3.5175293	0.092529297	0.10546875	-1.1606445	69.872803	0.7355957	0	0	0	0	0	0	0	0	0	1.1691895	0.16918945	1.1064453	0.32714844	0.13427734	0.64477539	0	44330	0	0	0
760	761	761	Category I	-0.80395508	-0.53979492	-0.16796875	-0.23217773	0.18383789	0.41040039	0	0	4/7/2018	4	7	2018	1:01:13	3673	0.8	1	1	13	0	0.058837891	3.5175293	0.081787109	0.11645508	-1.159668	61.055176	1.4829102	0	0	0	0	0	0	0	0	0	1.1682129	0.16821289	2.5339355	-0.88574219	-0.65625	0.99169922	0	44330	0	0	0
761	762	762	Category I	0.16796875	-0.34790039	-3.1557617	-0.21972656	0.14868164	0.43188477	0	0	4/7/2018	4	7	2018	1:01:13	3673	0.9	1	1	13	0	0.058837891	3.5175293	0.068359375	0.1184082	-1.1628418	53.054443	2.0490723	0	0	0	0	0	0	0	0	0	1.1706543	0.1706543	2.5588379	0.099365234	-0.46630859	-1.9926758	0	44330	0	0	0
762	763	763	Category I	0.51586914	1.0078125	-2.3518066	-0.29614258	0.21850586	0.36279297	0	0	4/7/2018	4	7	2018	1:01:14	3674	0	1	1	14	0	0.058837891	3.5175293	0.079345703	0.12231445	-1.1616211	39.313477	1.5461426	0	0	0	0	0	0	0	0	0	1.1706543	0.1706543	2.5117188	0.4362793	0.88525391	-1.1899414	0	44330	0	0	0
763	764	764	Category I	-0.61181641	-0.35986328	-1.0197754	-0.1875	0.33984375	0.35473633	0	0	4/7/2018	4	7	2018	1:01:14	3674	0.09	1	1	14	0	0.058837891	3.5175293	0.063964844	0.13183594	-1.1660156	29.073242	0.84838867	0	0	0	0	0	0	0	0	0	1.175293	0.17529297	1.3139648	-0.67578125	-0.49169922	0.14624023	0	44330	0	0	0
764	765	765	Category I	-2.6638184	0.059814453	0.20385742	-0.3269043	0.28149414	0.30126953	0	0	4/7/2018	4	7	2018	1:01:14	3674	0.181	1	1	14	0	0.058837891	3.5175293	0.060302734	0.14135742	-1.1557617	3.3835449	3.0456543	0	0	0	0	0	0	0	0	0	1.1660156	0.16601563	4.1655273	-2.7241211	-0.081542969	1.3596191	0	44330	0	0	0
765	766	766	Category I	0.2878418	-0.21582031	-2.7839355	-0.24682617	0.34350586	0.31225586	0	0	4/7/2018	4	7	2018	1:01:14	3674	0.272	1	1	14	0	0.058837891	3.5175293	0.045410156	0.13867188	-1.1550293	32.226318	1.6843262	0	0	0	0	0	0	0	0	0	1.1643066	0.16430664	2.2255859	0.2421875	-0.35449219	-1.6286621	0	44330	0	0	0
766	767	767	Category I	0.94799805	1.1037598	-1.3198242	-0.24536133	0.30126953	0.35839844	0	0	4/7/2018	4	7	2018	1:01:14	3674	0.363	1	1	14	0	0.058837891	3.5175293	0.045410156	0.15136719	-1.1464844	33.617432	1.3232422	0	0	0	0	0	0	0	0	0	1.1574707	0.1574707	2.027832	0.90234375	0.95214844	-0.1730957	0	44330	0	0	0
767	768	768	Category I	-1.223877	0.023925781	-0.14379883	-0.15527344	0.43481445	0.26733398	0	0	4/7/2018	4	7	2018	1:01:14	3674	0.454	1	1	14	0	0.058837891	3.5175293	0.048583984	0.14038086	-1.1728516	32.322754	1.6408691	0	0	0	0	0	0	0	0	0	1.182373	0.18237305	2.418457	-1.2724609	-0.11645508	1.0290527	0	44330	0	0	0
768	769	769	Category I	0.10791016	-0.27587891	-1.7038574	-0.22241211	0.38671875	0.29589844	0	0	4/7/2018	4	7	2018	1:01:14	3674	0.545	1	1	14	0	0.058837891	3.5175293	0.071044922	0.14501953	-1.1774902	46.266602	0.67480469	0	0	0	0	0	0	0	0	0	1.1887207	0.1887207	0.98364258	0.036621094	-0.42089844	-0.52612305	0	44330	0	0	0
769	770	770	Category I	-0.11987305	0.70776367	-3.1918945	-0.11645508	0.3815918	0.33618164	0	0	4/7/2018	4	7	2018	1:01:14	3674	0.636	1	1	14	0	0.058837891	3.5175293	0.061279297	0.14013672	-1.1794434	54.753662	2.0983887	0	0	0	0	0	0	0	0	0	1.1894531	0.18945313	2.7609863	-0.18115234	0.56738281	-2.012207	0	44330	0	0	0
770	771	771	Category I	0.70776367	-0.095947266	-0.17993164	-0.14501953	0.37817383	0.33935547	0	0	4/7/2018	4	7	2018	1:01:14	3674	0.727	1	1	14	0	0.058837891	3.5175293	0.064941406	0.13183594	-1.1738281	32.694336	1.2053223	0	0	0	0	0	0	0	0	0	1.1831055	0.18310547	1.8647461	0.64257813	-0.2277832	0.99389648	0	44330	0	0	0
771	772	772	Category I	-1.1159668	0.41992188	-0.58789063	-0.14428711	0.32739258	0.37426758	0	0	4/7/2018	4	7	2018	1:01:14	3674	0.818	1	1	14	0	0.058837891	3.5175293	0.071777344	0.12280273	-1.1513672	22.310547	1.3479004	0	0	0	0	0	0	0	0	0	1.1601563	0.16015625	2.048584	-1.1877441	0.296875	0.56347656	0	44330	0	0	0
772	773	773	Category I	-0.45581055	-0.7199707	-2.7119141	-0.083740234	0.32177734	0.38671875	0	0	4/7/2018	4	7	2018	1:01:14	3674	0.909	1	1	14	0	0.058837891	3.5175293	0.086669922	0.099609375	-1.1640625	35.61084	1.8334961	0	0	0	0	0	0	0	0	0	1.1716309	0.17163086	2.9099121	-0.54248047	-0.81958008	-1.5476074	0	44330	0	0	0
773	774	774	Category I	0.7199707	-0.19189453	-1.8718262	-0.09375	0.37060547	0.3515625	0	0	4/7/2018	4	7	2018	1:01:15	3675	0	1	1	15	0	0.058837891	3.5175293	0.077392578	0.10717773	-1.1660156	34.135498	1	0	0	0	0	0	0	0	0	0	1.173584	0.17358398	1.6474609	0.64233398	-0.29907227	-0.70556641	0	44330	0	0	0
774	775	775	Category I	0.98388672	-0.20385742	0.15576172	-0.056884766	0.32543945	0.39013672	0	0	4/7/2018	4	7	2018	1:01:15	3675	0.111	1	1	15	0	0.058837891	3.5175293	0.067382813	0.11962891	-1.161377	22.808594	1.6367188	0	0	0	0	0	0	0	0	0	1.1694336	0.16943359	2.5571289	0.91625977	-0.32348633	1.3171387	0	44330	0	0	0
775	776	776	Category I	-1.4157715	0.41992188	-0.3359375	-0.019287109	0.3203125	0.40209961	0	0	4/7/2018	4	7	2018	1:01:15	3675	0.222	1	1	15	0	0.058837891	3.5175293	0.061035156	0.11523438	-1.1560059	22.853271	1.7165527	0	0	0	0	0	0	0	0	0	1.1633301	0.16333008	2.6015625	-1.4768066	0.30444336	0.82006836	0	44330	0	0	0
776	777	777	Category I	0.65991211	-1.1398926	-3.8518066	-0.086669922	0.33129883	0.38574219	0	0	4/7/2018	4	7	2018	1:01:15	3675	0.333	1	1	15	0	0.058837891	3.5175293	0.073730469	0.11547852	-1.1799316	30.237305	3.0095215	0	0	0	0	0	0	0	0	0	1.1879883	0.18798828	4.5131836	0.5859375	-1.2553711	-2.6716309	0	44330	0	0	0
777	778	778	Category I	0.99584961	-0.88793945	-3.5397949	-0.061035156	0.4465332	0.28515625	0	0	4/7/2018	4	7	2018	1:01:15	3675	0.444	1	1	15	0	0.058837891	3.5175293	0.044189453	0.11791992	-1.1984863	24.702637	2.7197266	0	0	0	0	0	0	0	0	0	1.2053223	0.20532227	4.2983398	0.95141602	-1.0058594	-2.3410645	0	44330	0	0	0
778	779	779	Category I	-0.27587891	0.37182617	-0.071777344	-0.012695313	0.39746094	0.34204102	0	0	4/7/2018	4	7	2018	1:01:15	3675	0.555	1	1	15	0	0.058837891	3.5175293	0.029296875	0.12060547	-1.2043457	0.35595703	1.1994629	0	0	0	0	0	0	0	0	0	1.2106934	0.21069336	1.6889648	-0.30517578	0.25097656	1.1325684	0	44330	0	0	0
779	780	780	Category I	-0.43188477	0.011962891	-0.011962891	-0.023193359	0.38598633	0.34350586	0	0	4/7/2018	4	7	2018	1:01:15	3675	0.666	1	1	15	0	0.058837891	3.5175293	0.031738281	0.13134766	-1.1464844	5.5449219	1.2314453	0	0	0	0	0	0	0	0	0	1.1542969	0.15429688	1.7177734	-0.46362305	-0.11938477	1.1345215	0	44330	0	0	0
780	781	781	Category I	1.0078125	-0.59985352	0.059814453	-0.055908203	0.35205078	0.37524414	0	0	4/7/2018	4	7	2018	1:01:15	3675	0.777	1	1	15	0	0.058837891	3.5175293	0.032470703	0.12475586	-1.1816406	14.609619	1.7370605	0	0	0	0	0	0	0	0	0	1.1887207	0.1887207	2.9414063	0.97509766	-0.72460938	1.2414551	0	44330	0	0	0
781	782	782	Category I	-1.487793	3.5039063	-1.3317871	0.079833984	0.28710938	0.40771484	0	0	4/7/2018	4	7	2018	1:01:15	3675	0.888	1	1	15	0	0.059570313	3.4820801	0.022705078	0.11743164	-1.2092285	15.268311	3.7099609	0	0	0	0	0	0	0	0	0	1.2150879	0.21508789	5.0192871	-1.510498	3.3862305	-0.12231445	0	44330	0	0	0
782	783	783	Category I	1.3918457	0.74389648	-3.7438965	-0.026367188	0.2980957	0.40844727	0	0	4/7/2018	4	7	2018	1:01:16	3676	0	1	1	16	0	0.059570313	3.4820801	0.041503906	0.11889648	-1.2514648	5.3310547	2.9025879	0	0	0	0	0	0	0	0	0	1.2578125	0.2578125	4.4672852	1.3500977	0.62475586	-2.4921875	0	44330	0	0	0
783	784	784	Category I	-0.61181641	0.63598633	-0.023925781	0.13476563	0.32006836	0.37011719	0	0	4/7/2018	4	7	2018	1:01:16	3676	0.1	1	1	16	0	0.059570313	3.4820801	0.036865234	0.1105957	-1.2219238	3.5246582	1.4599609	0	0	0	0	0	0	0	0	0	1.2272949	0.22729492	2.3720703	-0.64868164	0.52514648	1.197998	0	44330	0	0	0
784	785	785	Category I	-1.0559082	0.86376953	-0.23999023	0.021484375	0.29711914	0.40869141	0	0	4/7/2018	4	7	2018	1:01:16	3676	0.2	1	1	16	0	0.059570313	3.4820801	0.017822266	0.10913086	-1.2319336	15.946289	1.6450195	0	0	0	0	0	0	0	0	0	1.2368164	0.23681641	2.8203125	-1.0737305	0.75439453	0.99194336	0	44330	0	0	0
785	786	786	Category I	-0.41992188	0.35986328	-3.119873	0.074707031	0.32519531	0.38134766	0	0	4/7/2018	4	7	2018	1:01:16	3676	0.3	1	1	16	0	0.059570313	3.4820801	0.036865234	0.1027832	-1.2873535	12.0271	1.9057617	0	0	0	0	0	0	0	0	0	1.2919922	0.29199219	2.5461426	-0.45678711	0.25683594	-1.8322754	0	44330	0	0	0
786	787	787	Category I	0.2277832	0.79199219	-1.3798828	0.090332031	0.33227539	0.37841797	0	0	4/7/2018	4	7	2018	1:01:16	3676	0.4	1	1	16	0	0.059570313	3.4820801	0.045898438	0.10668945	-1.2895508	2.9355469	0.71435547	0	0	0	0	0	0	0	0	0	1.2949219	0.29492188	0.95703125	0.18188477	0.68505859	-0.090087891	0	44330	0	0	0
787	788	788	Category I	-0.31176758	-0.16796875	-0.27587891	0.068603516	0.33984375	0.37573242	0	0	4/7/2018	4	7	2018	1:01:16	3676	0.5	1	1	16	0	0.059570313	3.4820801	0.02734375	0.10864258	-1.2546387	3.3447266	1.0722656	0	0	0	0	0	0	0	0	0	1.2597656	0.25976563	1.5947266	-0.33911133	-0.27661133	0.97875977	0	44330	0	0	0
788	789	789	Category I	-0.65991211	0.3359375	-0.071777344	0.017578125	0.25878906	0.4309082	0	0	4/7/2018	4	7	2018	1:01:16	3676	0.6	1	1	16	0	0.059570313	3.4820801	0.009277344	0.10595703	-1.2841797	34.427734	1.4038086	0	0	0	0	0	0	0	0	0	1.2885742	0.28857422	2.1118164	-0.66918945	0.22973633	1.2124023	0	44330	0	0	0
789	790	790	Category I	0.83984375	-0.95996094	-3.0598145	0.1496582	0.24633789	0.40454102	0	0	4/7/2018	4	7	2018	1:01:16	3676	0.7	1	1	16	0	0.059570313	3.4820801	-0.039306641	0.10107422	-1.3364258	39.929443	2.206543	0	0	0	0	0	0	0	0	0	1.3408203	0.34082031	3.6635742	0.87915039	-1.0610352	-1.7231445	0	44330	0	0	0
790	791	791	Category I	1.1638184	0.27587891	-1.9318848	0.084472656	0.24023438	0.42993164	0	0	4/7/2018	4	7	2018	1:01:16	3676	0.8	1	1	16	0	0.059570313	3.4820801	-0.044189453	0.093505859	-1.331543	46.532715	1.361084	0	0	0	0	0	0	0	0	0	1.3354492	0.33544922	1.9904785	1.2080078	0.18212891	-0.60009766	0	44330	0	0	0
791	792	792	Category I	1.1999512	-0.27587891	-0.11987305	0.089599609	0.25854492	0.42358398	0	0	4/7/2018	4	7	2018	1:01:16	3676	0.9	1	1	16	0	0.059570313	3.4820801	-0.066650391	0.080566406	-1.2875977	38.405518	1.7595215	0	0	0	0	0	0	0	0	0	1.2919922	0.29199219	2.7912598	1.2666016	-0.35644531	1.1677246	0	44330	0	0	0
792	793	793	Category I	-0.85180664	0.083984375	-0.40795898	0.11352539	0.19799805	0.44165039	0	0	4/7/2018	4	7	2018	1:01:17	3677	0	1	1	17	0	0.059570313	3.4820801	-0.051513672	0.084228516	-1.2819824	53.730957	1.1850586	0	0	0	0	0	0	0	0	0	1.2858887	0.28588867	1.6748047	-0.80004883	-0.000244141	0.87402344	0	44330	0	0	0
793	794	794	Category I	-1.0197754	1.763916	-0.6237793	0.15283203	0.17456055	0.43774414	0	0	4/7/2018	4	7	2018	1:01:17	3677	0.1	1	1	17	0	0.059570313	3.4820801	-0.027099609	0.069824219	-1.3234863	55.779053	2.0842285	0	0	0	0	0	0	0	0	0	1.3256836	0.32568359	3.3862305	-0.99243164	1.6938477	0.69970703	0	44330	0	0	0
794	795	795	Category I	0.26391602	-1.355957	-2.723877	0.1315918	0.2746582	0.40478516	0	0	4/7/2018	4	7	2018	1:01:17	3677	0.2	1	1	17	0	0.059570313	3.4820801	-0.017333984	0.062988281	-1.3327637	45.287354	2.0065918	0	0	0	0	0	0	0	0	0	1.3344727	0.33447266	3.0913086	0.28125	-1.4189453	-1.3908691	0	44330	0	0	0
795	796	796	Category I	0.70776367	0.15576172	-1.6557617	0.14941406	0.15893555	0.43969727	0	0	4/7/2018	4	7	2018	1:01:17	3677	0.3	1	1	17	0	0.059570313	3.4820801	-0.023681641	0.063720703	-1.3000488	33.955078	0.81835938	0	0	0	0	0	0	0	0	0	1.3017578	0.30175781	1.1789551	0.73144531	0.091796875	-0.35546875	0	44330	0	0	0
796	797	797	Category I	0.23999023	-0.10791016	-0.25195313	0.14086914	0.19018555	0.4375	0	0	4/7/2018	4	7	2018	1:01:17	3677	0.4	1	1	17	0	0.059570313	3.4820801	-0.025146484	0.069091797	-1.3005371	30.547607	1.0959473	0	0	0	0	0	0	0	0	0	1.3024902	0.30249023	1.4909668	0.26513672	-0.17700195	1.048584	0	44330	0	0	0
797	798	798	Category I	-0.27587891	0.31176758	-0.10791016	0.049072266	0.17456055	0.45800781	0	0	4/7/2018	4	7	2018	1:01:17	3677	0.5	1	1	17	0	0.059570313	3.4820801	-0.008544922	0.065429688	-1.3486328	35.845947	1.2927246	0	0	0	0	0	0	0	0	0	1.3500977	0.35009766	1.7541504	-0.26708984	0.24609375	1.2407227	0	44330	0	0	0
798	799	799	Category I	-0.20385742	-0.56396484	-3.119873	0.18652344	0.14355469	0.43139648	0	0	4/7/2018	4	7	2018	1:01:17	3677	0.6	1	1	17	0	0.059570313	3.4820801	0.006591797	0.055419922	-1.3557129	27.040039	1.8813477	0	0	0	0	0	0	0	0	0	1.3569336	0.35693359	2.59375	-0.21044922	-0.61938477	-1.763916	0	44330	0	0	0
799	800	800	Category I	0.14379883	1.1398926	-2.5678711	0.21875	0.23266602	0.3894043	0	0	4/7/2018	4	7	2018	1:01:17	3677	0.7	1	1	17	0	0.059570313	3.4820801	-0.008789063	0.052978516	-1.3103027	1.5388184	1.6689453	0	0	0	0	0	0	0	0	0	1.3112793	0.3112793	2.4970703	0.15258789	1.0866699	-1.2573242	0	44330	0	0	0
800	801	801	Category I	-0.31176758	-0.14379883	-0.40795898	-0.022949219	0.27319336	0.4309082	0	0	4/7/2018	4	7	2018	1:01:17	3677	0.8	1	1	17	0	0.059570313	3.4820801	-0.034179688	0.033447266	-1.3161621	24.685791	0.96606445	0	0	0	0	0	0	0	0	0	1.3171387	0.31713867	1.362793	-0.27734375	-0.17724609	0.90820313	0	44330	0	0	0
801	802	802	Category I	-0.17993164	0.39599609	-0.14379883	0.021240234	0.17480469	0.4609375	0	0	4/7/2018	4	7	2018	1:01:17	3677	0.9	1	1	17	0	0.059570313	3.4820801	-0.012207031	0.046875	-1.3566895	19.577148	1.2731934	0	0	0	0	0	0	0	0	0	1.357666	0.35766602	1.7294922	-0.16748047	0.34887695	1.2128906	0	44330	0	0	0
802	803	803	Category I	-1.0319824	0.86376953	-2.8198242	0.2097168	0.078125	0.43457031	0	0	4/7/2018	4	7	2018	1:01:18	3678	0	1	1	18	0	0.059570313	3.4820801	-0.012695313	0.056640625	-1.3242188	23.829346	1.9814453	0	0	0	0	0	0	0	0	0	1.3254395	0.32543945	3.3215332	-1.019043	0.80688477	-1.4953613	0	44330	0	0	0
803	804	804	Category I	0.35986328	0.77978516	-1.7519531	0.0859375	0.086914063	0.46899414	0	0	4/7/2018	4	7	2018	1:01:18	3678	0.1	1	1	18	0	0.059570313	3.4820801	-0.028076172	0.038818359	-1.2961426	38.283203	0.95214844	0	0	0	0	0	0	0	0	0	1.2971191	0.29711914	1.5842285	0.38793945	0.74072266	-0.45556641	0	44330	0	0	0
804	805	805	Category I	0.10791016	0.14379883	0.083984375	0.21508789	0.086914063	0.43603516	0	0	4/7/2018	4	7	2018	1:01:18	3678	0.2	1	1	18	0	0.059570313	3.4820801	-0.030029297	0.040283203	-1.322998	48.494385	1.4174805	0	0	0	0	0	0	0	0	0	1.3239746	0.32397461	1.6481934	0.13793945	0.10327148	1.4069824	0	44330	0	0	0
805	806	806	Category I	-0.671875	0.58789063	-0.047851563	0.047851563	0.079833984	0.47387695	0	0	4/7/2018	4	7	2018	1:01:18	3678	0.3	1	1	18	0	0.059570313	3.4820801	0.012451172	0.037597656	-1.3703613	25.491211	1.5874023	0	0	0	0	0	0	0	0	0	1.3708496	0.37084961	2.5571289	-0.68432617	0.55004883	1.3225098	0	44330	0	0	0
806	807	807	Category I	-0.70776367	0.059814453	-2.8679199	0.12451172	0.064453125	0.46655273	0	0	4/7/2018	4	7	2018	1:01:18	3678	0.4	1	1	18	0	0.059570313	3.4820801	0.009277344	0.043457031	-1.3393555	3.9440918	1.6882324	0	0	0	0	0	0	0	0	0	1.3400879	0.34008789	2.2617188	-0.71704102	0.016113281	-1.5283203	0	44330	0	0	0
807	808	808	Category I	1.0917969	0.39599609	-3.1437988	0.051269531	0.043212891	0.47827148	0	0	4/7/2018	4	7	2018	1:01:18	3678	0.5	1	1	18	0	0.059570313	3.4820801	-0.010986328	0.025878906	-1.3234863	20.305664	2.1601563	0	0	0	0	0	0	0	0	0	1.3237305	0.32373047	3.2929688	1.1027832	0.36987305	-1.8200684	0	44330	0	0	0
808	809	809	Category I	-0.21582031	0.27587891	-0.16796875	0.14746094	0.027832031	0.46020508	0	0	4/7/2018	4	7	2018	1:01:18	3678	0.6	1	1	18	0	0.059570313	3.4820801	-0.002197266	0.026367188	-1.3215332	42.213623	1.1994629	0	0	0	0	0	0	0	0	0	1.3217773	0.32177734	1.6164551	-0.21337891	0.24926758	1.1535645	0	44330	0	0	0
809	810	810	Category I	-0.69580078	0.16796875	-0.083984375	-0.006591797	-0.002441406	0.47875977	0	0	4/7/2018	4	7	2018	1:01:18	3678	0.7	1	1	18	0	0.059570313	3.4820801	-0.004150391	0.034179688	-1.3273926	6.3156738	1.4291992	0	0	0	0	0	0	0	0	0	1.3278809	0.32788086	2.0688477	-0.69140625	0.13354492	1.2434082	0	44330	0	0	0
810	811	811	Category I	-0.86376953	0.10791016	-2.435791	0.048339844	0.022705078	0.47973633	0	0	4/7/2018	4	7	2018	1:01:18	3678	0.8	1	1	18	0	0.059570313	3.4820801	0.001953125	0.018310547	-1.2958984	41.171387	1.434082	0	0	0	0	0	0	0	0	0	1.2961426	0.29614258	2.0949707	-0.86572266	0.089355469	-1.1396484	0	44330	0	0	0
811	812	812	Category I	1.0078125	-0.69580078	-3.407959	0.063964844	0.026855469	0.4753418	0	0	4/7/2018	4	7	2018	1:01:18	3678	0.9	1	1	18	0	0.059570313	3.4820801	-0.003417969	0.025146484	-1.2902832	20.038818	2.4545898	0	0	0	0	0	0	0	0	0	1.2905273	0.29052734	3.8496094	1.0112305	-0.72094727	-2.1174316	0	44330	0	0	0
812	813	813	Category I	0.44384766	0.53979492	0.21582031	0.044677734	-0.017822266	0.47802734	0	0	4/7/2018	4	7	2018	1:01:19	3679	0	1	1	19	0	0.059570313	3.4820801	0.011230469	0.013671875	-1.2893066	32.256104	1.6520996	0	0	0	0	0	0	0	0	0	1.2895508	0.28955078	2.4638672	0.43237305	0.52587891	1.505127	0	44330	0	0	0
813	814	814	Category I	-0.70776367	0.49194336	0.023925781	0.030761719	0.018554688	0.47924805	0	0	4/7/2018	4	7	2018	1:01:19	3679	0.1	1	1	19	0	0.059570313	3.4820801	0.016113281	0.015869141	-1.277832	116.44727	1.5637207	0	0	0	0	0	0	0	0	0	1.2780762	0.27807617	2.5014648	-0.72387695	0.47583008	1.3017578	0	44330	0	0	0
814	815	815	Category I	-0.23999023	-0.87597656	-2.5559082	-0.054199219	0.000732422	0.48510742	0	0	4/7/2018	4	7	2018	1:01:19	3679	0.2	1	1	19	0	0.059570313	3.4820801	0.019287109	0.009521484	-1.2587891	125.82959	1.5915527	0	0	0	0	0	0	0	0	0	1.2590332	0.2590332	2.4418945	-0.25927734	-0.88549805	-1.296875	0	44330	0	0	0
815	816	816	Category I	1.223877	-0.35986328	-2.1359863	-0.038574219	0.051025391	0.47900391	0	0	4/7/2018	4	7	2018	1:01:19	3679	0.3	1	1	19	0	0.059570313	3.4820801	-0.004394531	0.011230469	-1.2666016	155.48096	1.5498047	0	0	0	0	0	0	0	0	0	1.2668457	0.2668457	2.4685059	1.2282715	-0.37109375	-0.86914063	0	44330	0	0	0
816	817	817	Category I	-1.1398926	0.3359375	-1.1638184	0.095458984	-0.047607422	0.46557617	0	0	4/7/2018	4	7	2018	1:01:19	3679	0.4	1	1	19	0	0.059570313	3.4820801	0.019775391	0.010498047	-1.2521973	115.07275	1.2075195	0	0	0	0	0	0	0	0	0	1.2524414	0.25244141	1.5734863	-1.159668	0.32519531	0.088378906	0	44330	0	0	0
817	818	818	Category I	-1.0319824	0.20385742	-0.43188477	-0.070068359	-0.004882813	0.47729492	0	0	4/7/2018	4	7	2018	1:01:19	3679	0.5	1	1	19	0	0.059570313	3.4820801	0.022949219	0.016113281	-1.2614746	140.09131	1.3552246	0	0	0	0	0	0	0	0	0	1.2619629	0.26196289	2.0722656	-1.0549316	0.1875	0.82958984	0	44330	0	0	0
818	819	819	Category I	-0.32397461	0.35986328	1.0917969	-0.15869141	-0.074462891	0.4519043	0	0	4/7/2018	4	7	2018	1:01:19	3679	0.6	1	1	19	0	0.059570313	3.4820801	0.021728516	0.035400391	-1.2263184	129.64795	2.3662109	0	0	0	0	0	0	0	0	0	1.2270508	0.22705078	2.9885254	-0.34570313	0.32421875	2.3181152	0	44330	0	0	0
819	820	820	Category I	0.6237793	-1.1398926	-4.355957	0.000244141	-0.097900391	0.47021484	0	0	4/7/2018	4	7	2018	1:01:19	3679	0.7	1	1	19	0	0.058837891	3.5175293	-0.025878906	0.10424805	-1.1450195	147.40283	3.5041504	0	0	0	0	0	0	0	0	0	1.1501465	0.15014648	5.1044922	0.6496582	-1.2441406	-3.2106934	0	44330	0	0	0
820	821	821	Category I	0.023925781	0.20385742	-2.3278809	0.069580078	-0.11987305	0.45947266	0	0	4/7/2018	4	7	2018	1:01:19	3679	0.8	1	1	19	0	0.058837891	3.5175293	-0.027587891	0.12451172	-1.1652832	130.32593	1.1662598	0	0	0	0	0	0	0	0	0	1.1723633	0.17236328	1.2932129	0.051513672	0.079101563	-1.1623535	0	44330	0	0	0
821	822	822	Category I	0.79199219	-0.059814453	-0.035888672	-0.12451172	-0.091552734	0.45947266	0	0	4/7/2018	4	7	2018	1:01:19	3679	0.9	1	1	19	0	0.058837891	3.5175293	-0.01953125	0.13305664	-1.1740723	144.18384	1.4111328	0	0	0	0	0	0	0	0	0	1.1818848	0.18188477	2.1428223	0.81152344	-0.19287109	1.1381836	0	44330	0	0	0
822	823	823	Category I	-0.32397461	-0.13183594	-0.16796875	-0.063232422	-0.13378906	0.45605469	0	0	4/7/2018	4	7	2018	1:01:20	3680	0	1	1	20	0	0.058837891	3.5175293	-0.016113281	0.089111328	-1.1696777	143.21753	1.0710449	0	0	0	0	0	0	0	0	0	1.1733398	0.17333984	1.5307617	-0.30761719	-0.22094727	1.001709	0	44330	0	0	0
823	824	824	Category I	-0.7199707	-0.047851563	-1.1638184	0.087402344	-0.17431641	0.44189453	0	0	4/7/2018	4	7	2018	1:01:20	3680	0.1	1	1	20	0	0.058837891	3.5175293	-0.034179688	0.090087891	-1.138916	41.97583	0.69995117	0	0	0	0	0	0	0	0	0	1.1430664	0.14306641	0.84863281	-0.68554688	-0.13793945	-0.024658203	0	44330	0	0	0
824	825	825	Category I	0.68383789	-0.63598633	-4.8959961	-0.089355469	-0.21704102	0.42407227	0	0	4/7/2018	4	7	2018	1:01:20	3680	0.2	1	1	20	0	0.058837891	3.5175293	-0.026855469	0.092041016	-1.1601563	42.849365	3.871582	0	0	0	0	0	0	0	0	0	1.1640625	0.1640625	5.1745605	0.71069336	-0.72802734	-3.7355957	0	44330	0	0	0
825	826	826	Category I	0.65991211	-0.047851563	-0.45581055	0.11206055	-0.265625	0.38989258	0	0	4/7/2018	4	7	2018	1:01:20	3680	0.3	1	1	20	0	0.058837891	3.5175293	-0.009521484	0.077636719	-1.1647949	8.4025879	0.9831543	0	0	0	0	0	0	0	0	0	1.1672363	0.16723633	1.5041504	0.66943359	-0.12548828	0.70898438	0	44330	0	0	0
826	827	827	Category I	-1.0078125	0.083984375	-0.39599609	-0.015380859	-0.21655273	0.43286133	0	0	4/7/2018	4	7	2018	1:01:20	3680	0.4	1	1	20	0	0.058837891	3.5175293	-0.006591797	0.074462891	-1.1247559	57.725098	1.2382813	0	0	0	0	0	0	0	0	0	1.1271973	0.12719727	1.7392578	-1.0009766	0.009277344	0.72875977	0	44330	0	0	0
827	828	828	Category I	-0.70776367	-0.14379883	-2.8317871	-0.012451172	-0.25537109	0.41113281	0	0	4/7/2018	4	7	2018	1:01:20	3680	0.5	1	1	20	0	0.058837891	3.5175293	-0.016601563	0.065673828	-1.1079102	30.352295	1.8688965	0	0	0	0	0	0	0	0	0	1.1098633	0.10986328	2.6242676	-0.69091797	-0.20947266	-1.7236328	0	44330	0	0	0
828	829	829	Category I	0.57592773	-0.31176758	-2.2797852	-0.12329102	-0.2409668	0.40380859	0	0	4/7/2018	4	7	2018	1:01:20	3680	0.6	1	1	20	0	0.058837891	3.5175293	-0.022705078	0.065673828	-1.1328125	10.72876	1.3474121	0	0	0	0	0	0	0	0	0	1.1350098	0.13500977	2.1230469	0.59863281	-0.37744141	-1.1467285	0	44330	0	0	0
829	830	830	Category I	0.40795898	-0.011962891	-0.38378906	0.1796875	-0.14013672	0.42773438	0	0	4/7/2018	4	7	2018	1:01:20	3680	0.7	1	1	20	0	0.058837891	3.5175293	-0.007324219	0.053710938	-1.1655273	13.766113	0.88769531	0	0	0	0	0	0	0	0	0	1.166748	0.16674805	1.2631836	0.4152832	-0.065673828	0.78173828	0	44330	0	0	0
830	831	831	Category I	-0.3359375	-0.87597656	0.059814453	0.043701172	-0.19287109	0.4362793	0	0	4/7/2018	4	7	2018	1:01:20	3680	0.8	1	1	20	0	0.058837891	3.5175293	-0.016113281	0.067871094	-1.1311035	28.909668	1.5527344	0	0	0	0	0	0	0	0	0	1.1333008	0.13330078	2.4543457	-0.31958008	-0.94384766	1.190918	0	44330	0	0	0
831	832	832	Category I	1.5717773	1.1879883	0.38378906	0.060791016	-0.20458984	0.43261719	0	0	4/7/2018	4	7	2018	1:01:20	3680	0.9	1	1	20	0	0.058837891	3.5175293	-0.034423828	0.057128906	-1.1054688	38.378418	2.4650879	0	0	0	0	0	0	0	0	0	1.1074219	0.10742188	4.2263184	1.6062012	1.1306152	1.4892578	0	44330	0	0	0
832	833	833	Category I	1.4038086	-0.93579102	-2.7958984	-0.066162109	-0.21435547	0.42919922	0	0	4/7/2018	4	7	2018	1:01:21	3681	0	1	1	21	0	0.058837891	3.5175293	-0.038085938	0.075439453	-1.1252441	31.405518	2.4272461	0	0	0	0	0	0	0	0	0	1.128418	0.12841797	4.1237793	1.4418945	-1.0112305	-1.6704102	0	44330	0	0	0
833	834	834	Category I	0.21582031	-0.55175781	-0.75585938	0.18774414	-0.19799805	0.40380859	0	0	4/7/2018	4	7	2018	1:01:21	3681	0.1	1	1	21	0	0.058837891	3.5175293	-0.017578125	0.071533203	-1.1430664	28.341309	0.77001953	0	0	0	0	0	0	0	0	0	1.1455078	0.14550781	1.2441406	0.23339844	-0.62329102	0.38720703	0	44330	0	0	0
834	835	835	Category I	-0.3359375	-0.44384766	-0.083984375	0.093261719	-0.1730957	0.43896484	0	0	4/7/2018	4	7	2018	1:01:21	3681	0.2	1	1	21	0	0.058837891	3.5175293	-0.000488281	0.049804688	-1.140625	43.621826	1.213623	0	0	0	0	0	0	0	0	0	1.1416016	0.14160156	1.8857422	-0.33520508	-0.49365234	1.0566406	0	44330	0	0	0
835	836	836	Category I	0.59985352	0.2277832	-0.011962891	0.10009766	-0.19311523	0.42895508	0	0	4/7/2018	4	7	2018	1:01:21	3681	0.3	1	1	21	0	0.058837891	3.5175293	-0.010742188	0.059814453	-1.1071777	52.160889	1.2651367	0	0	0	0	0	0	0	0	0	1.1088867	0.10888672	1.8737793	0.6105957	0.16772461	1.0952148	0	44330	0	0	0
836	837	837	Category I	0.93579102	-0.93579102	-3.7199707	0.017822266	-0.25341797	0.41577148	0	0	4/7/2018	4	7	2018	1:01:21	3681	0.4	1	1	21	0	0.058837891	3.5175293	-0.020263672	0.052490234	-1.119873	51.393555	2.9411621	0	0	0	0	0	0	0	0	0	1.1213379	0.12133789	4.5444336	0.95605469	-0.98828125	-2.5998535	0	44330	0	0	0
837	838	838	Category I	0.94799805	-0.52783203	-0.39599609	0.24023438	-0.18164063	0.38647461	0	0	4/7/2018	4	7	2018	1:01:21	3681	0.5	1	1	21	0	0.058837891	3.5175293	-0.017333984	0.043457031	-1.1442871	28.525146	1.3483887	0	0	0	0	0	0	0	0	0	1.1452637	0.14526367	2.2851563	0.96533203	-0.57128906	0.74829102	0	44330	0	0	0
838	839	839	Category I	-0.52783203	-0.61181641	-0.20385742	0.085205078	-0.10302734	0.46313477	0	0	4/7/2018	4	7	2018	1:01:21	3681	0.6	1	1	21	0	0.058837891	3.5175293	-0.008300781	0.047119141	-1.1442871	27.419922	1.260498	0	0	0	0	0	0	0	0	0	1.1452637	0.14526367	2.1188965	-0.51928711	-0.65893555	0.94042969	0	44330	0	0	0
839	840	840	Category I	-1.6079102	-1.3317871	-0.99584961	0.15478516	-0.10888672	0.44506836	0	0	4/7/2018	4	7	2018	1:01:21	3681	0.7	1	1	21	0	0.058837891	3.5175293	-0.013916016	0.045654297	-1.1066895	27.053955	2.109375	0	0	0	0	0	0	0	0	0	1.1079102	0.10791016	3.0822754	-1.59375	-1.3774414	0.11083984	0	44330	0	0	0
840	841	841	Category I	0.95996094	0.53979492	-3.407959	0.12988281	-0.32299805	0.34814453	0	0	4/7/2018	4	7	2018	1:01:21	3681	0.8	1	1	21	0	0.058837891	3.5175293	-0.004638672	0.024414063	-1.1137695	10.76123	2.5412598	0	0	0	0	0	0	0	0	0	1.1140137	0.11401367	3.7736816	0.96459961	0.51513672	-2.2939453	0	44330	0	0	0
841	842	842	Category I	0.11987305	0.44384766	-0.55175781	0.24902344	-0.14599609	0.3894043	0	0	4/7/2018	4	7	2018	1:01:21	3681	0.9	1	1	21	0	0.058837891	3.5175293	0.001464844	0.014404297	-1.092041	33.174316	0.69995117	0	0	0	0	0	0	0	0	0	1.092041	0.092041016	1.0878906	0.11816406	0.42919922	0.5402832	0	44330	0	0	0
842	843	843	Category I	-0.70776367	-0.41992188	-0.11987305	0.12231445	-0.046630859	0.4621582	0	0	4/7/2018	4	7	2018	1:01:22	3682	0	1	1	22	0	0.058837891	3.5175293	-0.008544922	0.000488281	-1.1054688	29.936035	1.279541	0	0	0	0	0	0	0	0	0	1.1054688	0.10546875	2.1052246	-0.69897461	-0.42041016	0.9855957	0	44330	0	0	0
843	844	844	Category I	-0.76782227	-0.23999023	-3.1557617	0.09375	-0.042236328	0.46582031	0	0	4/7/2018	4	7	2018	1:01:22	3682	0.1	1	1	22	0	0.058837891	3.5175293	0.009277344	0.024169922	-1.097168	10.292236	2.2160645	0	0	0	0	0	0	0	0	0	1.0974121	0.097412109	3.0998535	-0.77709961	-0.26416016	-2.0583496	0	44330	0	0	0
844	845	845	Category I	0.75585938	-0.15576172	-3.5878906	0.089355469	-0.071777344	0.46484375	0	0	4/7/2018	4	7	2018	1:01:22	3682	0.2	1	1	22	0	0.058837891	3.5175293	0.022949219	0.003173828	-1.0800781	28.189453	2.6171875	0	0	0	0	0	0	0	0	0	1.0803223	0.080322266	3.3991699	0.73266602	-0.15893555	-2.5075684	0	44330	0	0	0
845	846	846	Category I	0.035888672	0.23999023	-0.31176758	0.25097656	-0.021972656	0.41772461	0	0	4/7/2018	4	7	2018	1:01:22	3682	0.3	1	1	22	0	0.058837891	3.5175293	0.022216797	-0.005126953	-1.0891113	47.293945	0.81518555	0	0	0	0	0	0	0	0	0	1.0893555	0.089355469	1.0361328	0.013427734	0.24511719	0.77734375	0	44330	0	0	0
846	847	847	Category I	-0.69580078	-0.2878418	-0.035888672	0.095947266	-0.00390625	0.47021484	0	0	4/7/2018	4	7	2018	1:01:22	3682	0.4	1	1	22	0	0.058837891	3.5175293	0.030273438	-0.010986328	-1.114502	21.107422	1.3293457	0	0	0	0	0	0	0	0	0	1.1149902	0.11499023	2.081543	-0.72607422	-0.27661133	1.0786133	0	44330	0	0	0
847	848	848	Category I	-0.51586914	0.059814453	0	0.10473633	0.013183594	0.4699707	0	0	4/7/2018	4	7	2018	1:01:22	3682	0.5	1	1	22	0	0.058837891	3.5175293	0.044433594	-0.013427734	-1.1066895	29.574707	1.2426758	0	0	0	0	0	0	0	0	0	1.107666	0.10766602	1.7404785	-0.56030273	0.073242188	1.1066895	0	44330	0	0	0
848	849	849	Category I	-0.047851563	0.3359375	-2.171875	0.19458008	0.002441406	0.44995117	0	0	4/7/2018	4	7	2018	1:01:22	3682	0.6	1	1	22	0	0.058837891	3.5175293	0.037109375	-0.016113281	-1.0671387	37.391846	1.1623535	0	0	0	0	0	0	0	0	0	1.0678711	0.067871094	1.5419922	-0.084960938	0.35205078	-1.1044922	0	44330	0	0	0
849	850	850	Category I	0.38378906	-0.55175781	-0.671875	0.1940918	0.003173828	0.44189453	0	0	4/7/2018	4	7	2018	1:01:22	3682	0.7	1	1	22	0	0.058837891	3.5175293	0.039306641	-0.021972656	-1.0722656	31.383301	0.74780273	0	0	0	0	0	0	0	0	0	1.072998	0.072998047	1.2741699	0.34423828	-0.52954102	0.40039063	0	44330	0	0	0
850	851	851	Category I	0.26391602	0.44384766	0.26391602	0.14892578	-0.016113281	0.46337891	0	0	4/7/2018	4	7	2018	1:01:22	3682	0.8	1	1	22	0	0.058837891	3.5175293	0.061279297	-0.025634766	-1.1079102	50.838135	1.4641113	0	0	0	0	0	0	0	0	0	1.1098633	0.10986328	2.0439453	0.20239258	0.46948242	1.3718262	0	44330	0	0	0
851	852	852	Category I	0.059814453	-0.49194336	-0.50390625	0.046142578	0.017333984	0.47680664	0	0	4/7/2018	4	7	2018	1:01:22	3682	0.9	1	1	22	0	0.058837891	3.5175293	0.086669922	-0.032958984	-1.0834961	70.675537	0.73950195	0	0	0	0	0	0	0	0	0	1.0874023	0.087402344	1.0651855	-0.026855469	-0.45874023	0.57958984	0	44330	0	0	0
852	853	853	Category I	-0.059814453	-0.53979492	-1.7878418	0.21142578	0.062988281	0.43652344	0	0	4/7/2018	4	7	2018	1:01:23	3683	0	1	1	23	0	0.058837891	3.5175293	0.0546875	-0.022705078	-1.0512695	47.543457	0.90698242	0	0	0	0	0	0	0	0	0	1.0529785	0.052978516	1.3679199	-0.11450195	-0.5168457	-0.73632813	0	44330	0	0	0
853	854	854	Category I	0.98388672	-0.69580078	-0.35986328	0.16772461	-0.076416016	0.44482422	0	0	4/7/2018	4	7	2018	1:01:23	3683	0.1	1	1	23	0	0.058837891	3.5175293	0.080322266	-0.03125	-1.0625	28.256348	1.3232422	0	0	0	0	0	0	0	0	0	1.065918	0.065917969	2.2702637	0.90332031	-0.66430664	0.70263672	0	44330	0	0	0
854	855	855	Category I	-0.93579102	-0.083984375	-0.46777344	0.24023438	-0.06640625	0.41772461	0	0	4/7/2018	4	7	2018	1:01:23	3683	0.2	1	1	23	0	0.058837891	3.5175293	0.081787109	-0.033691406	-1.095459	44.373779	1.1965332	0	0	0	0	0	0	0	0	0	1.098877	0.098876953	1.6955566	-1.0175781	-0.050048828	0.62768555	0	44330	0	0	0
855	856	856	Category I	0.52783203	0.35986328	0.81591797	0.018066406	0.018066406	0.47973633	0	0	4/7/2018	4	7	2018	1:01:23	3683	0.3	1	1	23	0	0.058837891	3.5175293	0.093994141	-0.020751953	-1.0681152	64.549561	1.970459	0	0	0	0	0	0	0	0	0	1.0725098	0.072509766	2.6987305	0.43359375	0.38061523	1.8840332	0	44330	0	0	0
856	857	857	Category I	0.92382813	-0.671875	-4.5959473	0.051513672	0.001220703	0.48022461	0	0	4/7/2018	4	7	2018	1:01:23	3683	0.4	1	1	23	0	0.058837891	3.5175293	0.024169922	0.004150391	-1.0600586	72.638428	3.7104492	0	0	0	0	0	0	0	0	0	1.0603027	0.060302734	5.1113281	0.89941406	-0.67602539	-3.5356445	0	44330	0	0	0
857	858	858	Category I	0.89990234	0.63598633	-0.7199707	0.15234375	-0.046875	0.45605469	0	0	4/7/2018	4	7	2018	1:01:23	3683	0.5	1	1	23	0	0.059570313	3.4691895	0.03515625	0.005859375	-1.0795898	77.060547	1.128418	0	0	0	0	0	0	0	0	0	1.0803223	0.080322266	1.854248	0.86450195	0.62988281	0.35961914	0	44330	0	0	0
858	859	859	Category I	-4.1037598	5.8798828	6.4318848	-0.049560547	0.071044922	0.47827148	0	0	4/7/2018	4	7	2018	1:01:23	3683	0.6	1	1	23	0	0.059570313	3.4691895	0.049072266	-0.005371094	-1.0852051	87.262451	10.411133	0	0	0	0	0	0	0	0	0	1.0864258	0.086425781	17.55542	-4.152832	5.8852539	7.5170898	0	44330	0	0	0
859	860	860	Category I	-0.57592773	1.6437988	-1.6318359	0.18310547	0.051025391	0.45068359	0	0	4/7/2018	4	7	2018	1:01:23	3683	0.7	1	1	23	0	0.059570313	3.4691895	0.049804688	-0.007080078	-1.1000977	69.777344	1.84375	0	0	0	0	0	0	0	0	0	1.1013184	0.10131836	2.8083496	-0.62573242	1.6508789	-0.53149414	0	44330	0	0	0
860	861	861	Category I	1.6557617	0.083984375	-0.64794922	0.086425781	0.027832031	0.47802734	0	0	4/7/2018	4	7	2018	1:01:23	3683	0.8	1	1	23	0	0.059570313	3.4691895	0.092041016	0.033691406	-1.0444336	90.563965	1.6137695	0	0	0	0	0	0	0	0	0	1.0490723	0.049072266	2.0100098	1.5634766	0.050048828	0.39648438	0	44330	0	0	0
861	862	862	Category I	-1.2119141	-0.011962891	-0.98388672	0.084960938	0.084960938	0.47167969	0	0	4/7/2018	4	7	2018	1:01:23	3683	0.9	1	1	23	0	0.059570313	3.4691895	0.10253906	0.0390625	-1.057373	87.760254	1.317627	0	0	0	0	0	0	0	0	0	1.0632324	0.063232422	1.4394531	-1.3144531	-0.051025391	0.073486328	0	44330	0	0	0
862	863	863	Category I	-0.047851563	0.82788086	-1.2719727	0.016357422	0.13012695	0.47412109	0	0	4/7/2018	4	7	2018	1:01:24	3684	0	1	1	24	0	0.059570313	3.4691895	0.1003418	0.035644531	-1.0612793	95.356445	0.83276367	0	0	0	0	0	0	0	0	0	1.0666504	0.066650391	1.151123	-0.14819336	0.79199219	-0.21044922	0	44330	0	0	0
863	864	864	Category I	-0.035888672	0.79199219	-1.7277832	0.078369141	-0.010742188	0.47705078	0	0	4/7/2018	4	7	2018	1:01:24	3684	0.1	1	1	24	0	0.059570313	3.4691895	0.097412109	0.036376953	-1.0615234	84.043457	1.0158691	0	0	0	0	0	0	0	0	0	1.0666504	0.066650391	1.5549316	-0.13330078	0.75537109	-0.66601563	0	44330	0	0	0
864	865	865	Category I	0.3359375	-0.2878418	-0.59985352	0.13110352	0.203125	0.43652344	0	0	4/7/2018	4	7	2018	1:01:24	3684	0.2	1	1	24	0	0.059570313	3.4691895	0.11547852	0.032714844	-1.0471191	98.062744	0.59277344	0	0	0	0	0	0	0	0	0	1.0539551	0.053955078	0.98852539	0.22021484	-0.32055664	0.44726563	0	44330	0	0	0
865	866	866	Category I	-0.19189453	0.095947266	0.071777344	0.011230469	0.15039063	0.47045898	0	0	4/7/2018	4	7	2018	1:01:24	3684	0.3	1	1	24	0	0.059570313	3.4691895	0.10668945	0.038085938	-1.0270996	120.24976	1.1401367	0	0	0	0	0	0	0	0	0	1.0334473	0.033447266	1.4553223	-0.29858398	0.057617188	1.098877	0	44330	0	0	0
866	867	867	Category I	-0.56396484	0.083984375	-0.023925781	-0.040039063	0.19726563	0.45507813	0	0	4/7/2018	4	7	2018	1:01:24	3684	0.4	1	1	24	0	0.059570313	3.4691895	0.11547852	0.036865234	-1.0219727	81.907227	1.208252	0	0	0	0	0	0	0	0	0	1.0290527	0.029052734	1.7243652	-0.67944336	0.046875	0.99804688	0	44330	0	0	0
867	868	868	Category I	-0.80395508	-0.15576172	-2.2797852	0.088867188	0.24487305	0.42822266	0	0	4/7/2018	4	7	2018	1:01:24	3684	0.5	1	1	24	0	0.059570313	3.4691895	0.10766602	0.031494141	-1.0266113	30.317871	1.560791	0	0	0	0	0	0	0	0	0	1.0327148	0.032714844	2.3518066	-0.91162109	-0.18725586	-1.2529297	0	44330	0	0	0
868	869	869	Category I	0.56396484	-0.6237793	-2.6879883	0.038330078	0.24658203	0.43408203	0	0	4/7/2018	4	7	2018	1:01:24	3684	0.6	1	1	24	0	0.059570313	3.4691895	0.11279297	0.01953125	-1.0168457	24.632568	1.8464355	0	0	0	0	0	0	0	0	0	1.0231934	0.023193359	2.7653809	0.45092773	-0.64331055	-1.6708984	0	44330	0	0	0
869	870	870	Category I	0.13183594	0.16796875	-0.29980469	0.020263672	0.22070313	0.44384766	0	0	4/7/2018	4	7	2018	1:01:24	3684	0.7	1	1	24	0	0.059570313	3.4691895	0.11010742	0.031005859	-1.0214844	55.24585	0.73486328	0	0	0	0	0	0	0	0	0	1.027832	0.027832031	0.87988281	0.021484375	0.13671875	0.72167969	0	44330	0	0	0
870	871	871	Category I	-0.29980469	-0.57592773	0.11987305	-0.11376953	0.22705078	0.43579102	0	0	4/7/2018	4	7	2018	1:01:24	3684	0.8	1	1	24	0	0.059570313	3.4691895	0.10644531	0.028076172	-1.017334	11.216797	1.3503418	0	0	0	0	0	0	0	0	0	1.0234375	0.0234375	2.1474609	-0.40625	-0.60400391	1.137207	0	44330	0	0	0
871	872	872	Category I	0.92382813	1.1879883	-1.7038574	-0.032470703	0.24951172	0.43237305	0	0	4/7/2018	4	7	2018	1:01:24	3684	0.9	1	1	24	0	0.059570313	3.4691895	0.11254883	0.040039063	-1.0212402	24.333008	1.5622559	0	0	0	0	0	0	0	0	0	1.0283203	0.028320313	2.6413574	0.81103516	1.1477051	-0.68237305	0	44330	0	0	0
872	873	873	Category I	0.77978516	-0.23999023	-1.8359375	0.019775391	0.17919922	0.45825195	0	0	4/7/2018	4	7	2018	1:01:25	3685	0	1	1	25	0	0.059570313	3.4691895	0.12890625	0.026123047	-1.0458984	31.855225	1.057373	0	0	0	0	0	0	0	0	0	1.0541992	0.054199219	1.7067871	0.65063477	-0.26611328	-0.78979492	0	44330	0	0	0
873	874	874	Category I	0.34790039	0.035888672	-0.41992188	0.0390625	0.14331055	0.4699707	0	0	4/7/2018	4	7	2018	1:01:25	3685	0.1	1	1	25	0	0.059570313	3.4691895	0.13256836	0.035400391	-1.0385742	40.81543	0.6550293	0	0	0	0	0	0	0	0	0	1.0476074	0.047607422	0.83447266	0.21508789	0.000244141	0.61865234	0	44330	0	0	0
874	875	875	Category I	-0.55175781	-0.56396484	-0.047851563	-0.028808594	0.12890625	0.47314453	0	0	4/7/2018	4	7	2018	1:01:25	3685	0.2	1	1	25	0	0.059570313	3.4691895	0.1315918	0.045166016	-1.0373535	40.730469	1.3481445	0	0	0	0	0	0	0	0	0	1.0466309	0.046630859	2.2822266	-0.68334961	-0.60913086	0.98950195	0	44330	0	0	0
875	876	876	Category I	-0.059814453	-0.43188477	-2.6757813	-0.17211914	0.14233398	0.44189453	0	0	4/7/2018	4	7	2018	1:01:25	3685	0.3	1	1	25	0	0.059570313	3.4691895	0.12866211	0.0390625	-1.0471191	12.205811	1.7055664	0	0	0	0	0	0	0	0	0	1.0559082	0.055908203	2.2878418	-0.18847656	-0.47094727	-1.628418	0	44330	0	0	0
876	877	877	Category I	0.47998047	-0.82788086	-2.2077637	-0.13623047	0.092285156	0.46069336	0	0	4/7/2018	4	7	2018	1:01:25	3685	0.4	1	1	25	0	0.059570313	3.4691895	0.11645508	0.041503906	-1.0700684	64.789307	1.4770508	0	0	0	0	0	0	0	0	0	1.0773926	0.077392578	2.3703613	0.36328125	-0.86938477	-1.1374512	0	44330	0	0	0
877	878	878	Category I	0.44384766	0.61181641	-0.10791016	-0.11401367	0.10253906	0.46069336	0	0	4/7/2018	4	7	2018	1:01:25	3685	0.5	1	1	25	0	0.059570313	3.4691895	0.11523438	0.045654297	-1.0673828	94.224854	1.161377	0	0	0	0	0	0	0	0	0	1.0744629	0.074462891	1.8540039	0.32836914	0.56591797	0.95947266	0	44330	0	0	0
878	879	879	Category I	-0.65991211	-0.68383789	-0.11987305	-0.22314453	0.15966797	0.42089844	0	0	4/7/2018	4	7	2018	1:01:25	3685	0.6	1	1	25	0	0.059570313	3.4691895	0.10986328	0.057128906	-1.0656738	85.110107	1.427002	0	0	0	0	0	0	0	0	0	1.072998	0.072998047	2.4570313	-0.76977539	-0.7409668	0.94580078	0	44330	0	0	0
879	880	880	Category I	0.89990234	-0.55175781	-3.119873	-0.18481445	0.16137695	0.43505859	0	0	4/7/2018	4	7	2018	1:01:25	3685	0.7	1	1	25	0	0.059570313	3.4691895	0.10961914	0.065185547	-1.0595703	87.740967	2.2910156	0	0	0	0	0	0	0	0	0	1.0673828	0.067382813	3.4672852	0.79003906	-0.61694336	-2.0600586	0	44330	0	0	0
880	881	881	Category I	0.17993164	-0.94799805	1.3317871	-0.086914063	0.078613281	0.46875	0	0	4/7/2018	4	7	2018	1:01:25	3685	0.8	1	1	25	0	0.059570313	3.4691895	0.12353516	0.085693359	-1.0563965	107.46362	2.6030273	0	0	0	0	0	0	0	0	0	1.0671387	0.067138672	3.4782715	0.056152344	-1.0336914	2.3881836	0	44330	0	0	0
881	882	882	Category I	-0.98388672	-0.7199707	-1.223877	-0.12402344	0.12280273	0.46264648	0	0	4/7/2018	4	7	2018	1:01:25	3685	0.9	1	1	25	0	0.059570313	3.4691895	0.12255859	0.085205078	-1.0476074	122.35449	1.3796387	0	0	0	0	0	0	0	0	0	1.0583496	0.058349609	2.0876465	-1.1064453	-0.80517578	-0.17602539	0	44330	0	0	0
882	883	883	Category I	0.39599609	2.7597656	-2.1599121	-0.36230469	0.18286133	0.32324219	0	0	4/7/2018	4	7	2018	1:01:26	3686	0	1	1	26	0	0.059570313	3.4691895	0.13110352	0.089111328	-1.0383301	154.61035	2.9084473	0	0	0	0	0	0	0	0	0	1.0505371	0.050537109	4.0566406	0.26464844	2.6704102	-1.1213379	0	44330	0	0	0
883	884	884	Category I	1.4638672	-0.91186523	-0.38378906	-0.18969727	0.19165039	0.43432617	0	0	4/7/2018	4	7	2018	1:01:26	3686	0.1	1	1	26	0	0.059570313	3.4691895	0.13085938	0.11035156	-1.0310059	98.192383	1.8000488	0	0	0	0	0	0	0	0	0	1.0449219	0.044921875	3.0024414	1.3327637	-1.0222168	0.6472168	0	44330	0	0	0
884	885	885	Category I	0.047851563	-0.53979492	-0.63598633	-0.31835938	0.034912109	0.39038086	0	0	4/7/2018	4	7	2018	1:01:26	3686	0.2	1	1	26	0	0.059570313	3.4691895	0.140625	0.11621094	-1.0378418	55.917725	0.77490234	0	0	0	0	0	0	0	0	0	1.0537109	0.053710938	1.1508789	-0.092773438	-0.65600586	0.40185547	0	44330	0	0	0
885	886	886	Category I	-0.023925781	0.13183594	-2.0759277	-0.17993164	0.030029297	0.45922852	0	0	4/7/2018	4	7	2018	1:01:26	3686	0.3	1	1	26	0	0.059570313	3.4691895	0.15161133	0.12670898	-1.0092773	35.440674	1.0808105	0	0	0	0	0	0	0	0	0	1.0285645	0.028564453	1.2468262	-0.17553711	0.004882813	-1.0664063	0	44330	0	0	0
886	887	887	Category I	0.41992188	-0.13183594	-2.2558594	-0.20898438	0.10131836	0.44628906	0	0	4/7/2018	4	7	2018	1:01:26	3686	0.4	1	1	26	0	0.059570313	3.4691895	0.14086914	0.11669922	-1.012207	26.181885	1.2983398	0	0	0	0	0	0	0	0	0	1.0285645	0.028564453	1.7709961	0.27880859	-0.24853516	-1.2434082	0	44330	0	0	0
887	888	888	Category I	0.51586914	0.16796875	0.023925781	-0.29101563	0.063232422	0.39941406	0	0	4/7/2018	4	7	2018	1:01:26	3686	0.5	1	1	26	0	0.059570313	3.4691895	0.14599609	0.1262207	-1.0068359	25.05542	1.0957031	0	0	0	0	0	0	0	0	0	1.0251465	0.025146484	1.4418945	0.36962891	0.041503906	1.0307617	0	44330	0	0	0
888	889	889	Category I	-0.047851563	-0.19189453	-0.56396484	-0.34667969	0.073242188	0.35766602	0	0	4/7/2018	4	7	2018	1:01:26	3686	0.6	1	1	26	0	0.059570313	3.4691895	0.13037109	0.12670898	-1.0410156	55.102295	0.60058594	0	0	0	0	0	0	0	0	0	1.0566406	0.056640625	0.97387695	-0.17822266	-0.31860352	0.47705078	0	44330	0	0	0
889	890	890	Category I	1.0559082	-0.11987305	-2.9399414	-0.051269531	0.16918945	0.45336914	0	0	4/7/2018	4	7	2018	1:01:26	3686	0.7	1	1	26	0	0.059570313	3.4691895	0.13720703	0.1262207	-1.0412598	64.179199	2.123291	0	0	0	0	0	0	0	0	0	1.0578613	0.057861328	3.0634766	0.91845703	-0.24609375	-1.8984375	0	44330	0	0	0
890	891	891	Category I	1.1638184	-0.47998047	-0.47998047	-0.26733398	0.10229492	0.40600586	0	0	4/7/2018	4	7	2018	1:01:26	3686	0.8	1	1	26	0	0.059570313	3.4691895	0.13525391	0.13208008	-1.0336914	86.448242	1.3186035	0	0	0	0	0	0	0	0	0	1.0510254	0.051025391	2.1943359	1.0283203	-0.61206055	0.55371094	0	44330	0	0	0
891	892	892	Category I	-1.5358887	0.11987305	-0.83984375	-0.19433594	0.027587891	0.44799805	0	0	4/7/2018	4	7	2018	1:01:26	3686	0.9	1	1	26	0	0.059570313	3.4691895	0.12353516	0.12963867	-1.0356445	96.239746	1.6708984	0	0	0	0	0	0	0	0	0	1.0510254	0.051025391	1.8652344	-1.6594238	-0.009765625	0.19580078	0	44330	0	0	0
892	893	893	Category I	2.4958496	-0.14379883	-0.671875	-0.265625	0.086669922	0.41259766	0	0	4/7/2018	4	7	2018	1:01:27	3687	0	1	1	27	0	0.059570313	3.4691895	0.1184082	0.12841797	-1.043457	78.320068	2.4213867	0	0	0	0	0	0	0	0	0	1.0581055	0.058105469	3.0212402	2.3771973	-0.2722168	0.37158203	0	44330	0	0	0
893	894	894	Category I	-0.59985352	0.31176758	-2.6159668	-0.17871094	0.03125	0.44848633	0	0	4/7/2018	4	7	2018	1:01:27	3687	0.1	1	1	27	0	0.059570313	3.4691895	0.12695313	0.13671875	-1.0771484	75.884033	1.7106934	0	0	0	0	0	0	0	0	0	1.0932617	0.093261719	2.4404297	-0.72680664	0.17480469	-1.5385742	0	44330	0	0	0
894	895	895	Category I	0.73193359	0.14379883	-0.37182617	-0.14526367	0.008056641	0.46582031	0	0	4/7/2018	4	7	2018	1:01:27	3687	0.2	1	1	27	0	0.059570313	3.4691895	0.11035156	0.14868164	-1.0812988	31.559326	0.94311523	0	0	0	0	0	0	0	0	0	1.097168	0.097167969	1.3359375	0.62133789	-0.004882813	0.70947266	0	44330	0	0	0
895	896	896	Category I	-4.355957	1.6557617	-1.487793	-0.30444336	0.050048828	0.39282227	0	0	4/7/2018	4	7	2018	1:01:27	3687	0.3	1	1	27	0	0.059326172	3.5255859	0.11499023	0.15600586	-1.0800781	6.2958984	4.7331543	0	0	0	0	0	0	0	0	0	1.0974121	0.097412109	6.3781738	-4.4709473	1.4995117	-0.4074707	0	44330	0	0	0
896	897	897	Category I	-0.25195313	0.46777344	-2.7358398	-0.41162109	-0.022949219	0.30834961	0	0	4/7/2018	4	7	2018	1:01:27	3687	0.4	1	1	27	0	0.059326172	3.5255859	0.10302734	0.1484375	-1.137207	29.378906	1.6682129	0	0	0	0	0	0	0	0	0	1.1516113	0.15161133	2.2727051	-0.35498047	0.3190918	-1.5983887	0	44330	0	0	0
897	898	898	Category I	0.071777344	-0.70776367	-0.87597656	-0.15551758	-0.056152344	0.45629883	0	0	4/7/2018	4	7	2018	1:01:27	3687	0.5	1	1	27	0	0.059326172	3.5255859	0.099121094	0.16259766	-1.1037598	7.7756348	0.90014648	0	0	0	0	0	0	0	0	0	1.1201172	0.12011719	1.1257324	-0.02734375	-0.87036133	0.2277832	0	44330	0	0	0
898	899	899	Category I	-0.26391602	0.2277832	-0.095947266	-0.23803711	-0.11206055	0.41625977	0	0	4/7/2018	4	7	2018	1:01:27	3687	0.6	1	1	27	0	0.059326172	3.5255859	0.080322266	0.15380859	-1.1000977	22.328125	1.064209	0	0	0	0	0	0	0	0	0	1.1137695	0.11376953	1.4223633	-0.34423828	0.073730469	1.0041504	0	44330	0	0	0
899	900	900	Category I	4.0078125	2.1479492	0.095947266	-0.33935547	-0.095703125	0.35839844	0	0	4/7/2018	4	7	2018	1:01:27	3687	0.7	1	1	27	0	0.059326172	3.5255859	0.13061523	0.087158203	-1.1767578	29.990723	4.5712891	0	0	0	0	0	0	0	0	0	1.1870117	0.18701172	7.2104492	3.8769531	2.0605469	1.2727051	0	44330	0	0	0
900	901	901	Category I	0.86376953	0.6237793	-3.3718262	-0.27954102	0.069335938	0.4050293	0	0	4/7/2018	4	7	2018	1:01:27	3687	0.8	1	1	27	0	0.059326172	3.5255859	0.13867188	0.067626953	-1.1994629	71.159668	2.3564453	0	0	0	0	0	0	0	0	0	1.2094727	0.20947266	3.453125	0.72485352	0.5559082	-2.1721191	0	44330	0	0	0
901	902	902	Category I	0.61181641	-0.3359375	-0.3359375	-0.15600586	-0.13867188	0.43701172	0	0	4/7/2018	4	7	2018	1:01:27	3687	0.9	1	1	27	0	0.059326172	3.5255859	0.11962891	0.073974609	-1.2097168	96.502686	1.083252	0	0	0	0	0	0	0	0	0	1.2177734	0.21777344	1.7758789	0.49194336	-0.40991211	0.8737793	0	44330	0	0	0
902	903	903	Category I	-0.55175781	-0.071777344	-0.20385742	-0.27294922	-0.14648438	0.38305664	0	0	4/7/2018	4	7	2018	1:01:28	3688	0	1	1	28	0	0.059326172	3.5255859	0.13110352	0.0703125	-1.1989746	70.240967	1.215332	0	0	0	0	0	0	0	0	0	1.208252	0.20825195	1.8205566	-0.68286133	-0.14208984	0.99511719	0	44330	0	0	0
903	904	904	Category I	0.70776367	-0.3359375	0	-0.33740234	-0.12573242	0.34692383	0	0	4/7/2018	4	7	2018	1:01:28	3688	0.1	1	1	28	0	0.059326172	3.5255859	0.14868164	0.001708984	-1.2199707	103.33618	1.3837891	0	0	0	0	0	0	0	0	0	1.2290039	0.22900391	2.1169434	0.55883789	-0.33764648	1.2199707	0	44330	0	0	0
904	905	905	Category I	-0.011962891	-0.20385742	-3.2998047	-0.27514648	0.086669922	0.41235352	0	0	4/7/2018	4	7	2018	1:01:28	3688	0.2	1	1	28	0	0.059326172	3.5255859	0.16796875	-0.026123047	-1.2478027	90.513672	2.0673828	0	0	0	0	0	0	0	0	0	1.2592773	0.25927734	2.4094238	-0.17993164	-0.17749023	-2.0517578	0	44330	0	0	0
905	906	906	Category I	1.3679199	-0.14379883	-0.035888672	-0.13671875	-0.083984375	0.45629883	0	0	4/7/2018	4	7	2018	1:01:28	3688	0.3	1	1	28	0	0.059326172	3.5255859	0.1574707	-0.012695313	-1.2502441	92.775146	1.7197266	0	0	0	0	0	0	0	0	0	1.2602539	0.26025391	2.5559082	1.2102051	-0.13085938	1.2143555	0	44330	0	0	0
906	907	907	Category I	-1.6437988	-0.35986328	-0.77978516	-0.1706543	-0.099365234	0.44213867	0	0	4/7/2018	4	7	2018	1:01:28	3688	0.4	1	1	28	0	0.059326172	3.5255859	0.16381836	-0.019287109	-1.2478027	63.437988	1.8979492	0	0	0	0	0	0	0	0	0	1.2585449	0.25854492	2.6162109	-1.8076172	-0.34033203	0.46801758	0	44330	0	0	0
907	908	908	Category I	-0.2878418	-1.0917969	-2.0397949	-0.27246094	-0.080078125	0.40332031	0	0	4/7/2018	4	7	2018	1:01:28	3688	0.5	1	1	28	0	0.059326172	3.5255859	0.18286133	-0.006591797	-1.2475586	53.06958	1.4233398	0	0	0	0	0	0	0	0	0	1.2607422	0.26074219	2.3479004	-0.47070313	-1.0849609	-0.79199219	0	44330	0	0	0
908	909	909	Category I	0.35986328	0.61181641	-2.6518555	-0.24121094	-0.098632813	0.41967773	0	0	4/7/2018	4	7	2018	1:01:28	3688	0.6	1	1	28	0	0.059326172	3.5255859	0.20410156	-0.001708984	-1.2519531	76.338379	1.5361328	0	0	0	0	0	0	0	0	0	1.2683105	0.26831055	2.1689453	0.15551758	0.61352539	-1.3996582	0	44330	0	0	0
909	910	910	Category I	0.10791016	-0.26391602	-0.059814453	-0.12792969	-0.049072266	0.46533203	0	0	4/7/2018	4	7	2018	1:01:28	3688	0.7	1	1	28	0	0.059326172	3.5255859	0.19995117	0.013427734	-1.2329102	69.501953	1.2087402	0	0	0	0	0	0	0	0	0	1.2490234	0.24902344	1.5424805	-0.092041016	-0.27734375	1.1730957	0	44330	0	0	0
910	911	911	Category I	0.16796875	0.083984375	-0.25195313	-0.18994141	-0.038085938	0.45092773	0	0	4/7/2018	4	7	2018	1:01:28	3688	0.8	1	1	28	0	0.059326172	3.5255859	0.19921875	0.010986328	-1.2282715	74.730957	0.97949219	0	0	0	0	0	0	0	0	0	1.2443848	0.24438477	1.0805664	-0.03125	0.072753906	0.97631836	0	44330	0	0	0
911	912	912	Category I	2.8679199	0.083984375	-1.5839844	-0.33056641	-0.078369141	0.36791992	0	0	4/7/2018	4	7	2018	1:01:28	3688	0.9	1	1	28	0	0.059326172	3.5255859	0.1784668	0.025878906	-1.2421875	86.694824	2.7114258	0	0	0	0	0	0	0	0	0	1.255127	0.25512695	3.0891113	2.689209	0.057861328	-0.34155273	0	44330	0	0	0
912	913	913	Category I	1.6918945	-0.20385742	-2.2077637	-0.19067383	-0.083007813	0.43896484	0	0	4/7/2018	4	7	2018	1:01:29	3689	0	1	1	29	0	0.059326172	3.5255859	0.17382813	0.006347656	-1.2609863	82.178955	1.8010254	0	0	0	0	0	0	0	0	0	1.2729492	0.27294922	2.6748047	1.5178223	-0.21020508	-0.9465332	0	44330	0	0	0
913	914	914	Category I	0.15576172	0.2277832	-0.65991211	-0.12207031	-0.056884766	0.46606445	0	0	4/7/2018	4	7	2018	1:01:29	3689	0.1	1	1	29	0	0.059326172	3.5255859	0.16796875	0.016845703	-1.2443848	63.23877	0.62158203	0	0	0	0	0	0	0	0	0	1.2558594	0.25585938	0.80761719	-0.012207031	0.21069336	0.58447266	0	44330	0	0	0
914	915	915	Category I	-0.58789063	-0.92382813	-0.87597656	-0.22998047	0.009033203	0.44213867	0	0	4/7/2018	4	7	2018	1:01:29	3689	0.2	1	1	29	0	0.059326172	3.5255859	0.14770508	0.020019531	-1.2446289	38.083984	1.2521973	0	0	0	0	0	0	0	0	0	1.2536621	0.25366211	2.0483398	-0.7355957	-0.94384766	0.36865234	0	44330	0	0	0
915	916	916	Category I	-0.37182617	0.43188477	-1.8479004	-0.25708008	-0.080810547	0.41552734	0	0	4/7/2018	4	7	2018	1:01:29	3689	0.3	1	1	29	0	0.059326172	3.5255859	0.1496582	0.024169922	-1.2495117	7.1479492	0.89208984	0	0	0	0	0	0	0	0	0	1.2585449	0.25854492	1.5273438	-0.52148438	0.4074707	-0.59814453	0	44330	0	0	0
916	917	917	Category I	0.83984375	-0.61181641	-3.4919434	-0.26293945	-0.024658203	0.42260742	0	0	4/7/2018	4	7	2018	1:01:29	3689	0.4	1	1	29	0	0.059326172	3.5255859	0.1574707	0.022460938	-1.2536621	17.524902	2.4243164	0	0	0	0	0	0	0	0	0	1.2636719	0.26367188	3.5546875	0.68212891	-0.63427734	-2.2380371	0	44330	0	0	0
917	918	918	Category I	0.52783203	0.39599609	-0.26391602	-0.23632813	-0.10229492	0.41357422	0	0	4/7/2018	4	7	2018	1:01:29	3689	0.5	1	1	29	0	0.059326172	3.5255859	0.15551758	0.044677734	-1.2329102	27.51709	1.0957031	0	0	0	0	0	0	0	0	0	1.2434082	0.2434082	1.6921387	0.37207031	0.35107422	0.96899414	0	44330	0	0	0
918	919	919	Category I	-0.56396484	0.023925781	0.27587891	-0.21191406	-0.018066406	0.44262695	0	0	4/7/2018	4	7	2018	1:01:29	3689	0.6	1	1	29	0	0.059326172	3.5255859	0.13378906	0.040283203	-1.2380371	48.601807	1.6669922	0	0	0	0	0	0	0	0	0	1.2458496	0.24584961	2.2282715	-0.69775391	-0.016357422	1.513916	0	44330	0	0	0
919	920	920	Category I	-0.47998047	0.31176758	-0.73193359	-0.23291016	-0.041748047	0.43676758	0	0	4/7/2018	4	7	2018	1:01:29	3689	0.7	1	1	29	0	0.059326172	3.5255859	0.14282227	0.047363281	-1.2756348	72.165283	0.86791992	0	0	0	0	0	0	0	0	0	1.2844238	0.28442383	1.4306641	-0.62280273	0.26416016	0.54370117	0	44330	0	0	0
920	921	921	Category I	0.87597656	0.49194336	-2.7119141	-0.3293457	-0.019775391	0.37988281	0	0	4/7/2018	4	7	2018	1:01:29	3689	0.8	1	1	29	0	0.059326172	3.5255859	0.13671875	0.048583984	-1.2644043	103.88916	1.6843262	0	0	0	0	0	0	0	0	0	1.2727051	0.27270508	2.6296387	0.73901367	0.44311523	-1.4472656	0	44330	0	0	0
921	922	922	Category I	0.80395508	0.75585938	0.19189453	-0.19262695	0.11621094	0.44287109	0	0	4/7/2018	4	7	2018	1:01:29	3689	0.9	1	1	29	0	0.059326172	3.5255859	0.13964844	0.063964844	-1.279541	113.22583	1.7561035	0	0	0	0	0	0	0	0	0	1.2885742	0.28857422	2.8271484	0.6640625	0.69165039	1.4714355	0	44330	0	0	0
922	923	923	Category I	-0.73193359	1.2958984	0.47998047	-0.28759766	0.021240234	0.40795898	0	0	4/7/2018	4	7	2018	1:01:30	3690	0	1	1	30	0	0.059326172	3.5255859	0.13916016	0.077636719	-1.2626953	117.71265	2.2978516	0	0	0	0	0	0	0	0	0	1.2727051	0.27270508	3.8320313	-0.87109375	1.2180176	1.7426758	0	44330	0	0	0
923	924	924	Category I	0.023925781	0.2277832	-3.7077637	-0.26977539	0.089355469	0.41259766	0	0	4/7/2018	4	7	2018	1:01:30	3690	0.1	1	1	30	0	0.059326172	3.5255859	0.15478516	0.044921875	-1.2441406	127.81372	2.4736328	0	0	0	0	0	0	0	0	0	1.2543945	0.25439453	2.7770996	-0.13085938	0.18261719	-2.4633789	0	44330	0	0	0
924	925	925	Category I	1.619873	0.68383789	-1.3078613	-0.33056641	0.11352539	0.375	0	0	4/7/2018	4	7	2018	1:01:30	3690	0.2	1	1	30	0	0.059326172	3.5255859	0.14501953	0.05859375	-1.2626953	119.37036	1.6022949	0	0	0	0	0	0	0	0	0	1.2722168	0.2722168	2.1447754	1.4746094	0.625	-0.044921875	0	44330	0	0	0
925	926	926	Category I	-0.81591797	-0.56396484	-0.53979492	-0.21313477	0.2265625	0.40380859	0	0	4/7/2018	4	7	2018	1:01:30	3690	0.3	1	1	30	0	0.059326172	3.5255859	0.15185547	0.070068359	-1.2536621	89.393066	1.3596191	0	0	0	0	0	0	0	0	0	1.2646484	0.26464844	2.315918	-0.96777344	-0.6340332	0.71386719	0	44330	0	0	0
926	927	927	Category I	-0.27587891	0.47998047	0.39599609	-0.39257813	0.12744141	0.3215332	0	0	4/7/2018	4	7	2018	1:01:30	3690	0.4	1	1	30	0	0.059326172	3.5255859	0.13989258	0.080810547	-1.2316895	57.905029	1.7268066	0	0	0	0	0	0	0	0	0	1.2424316	0.24243164	2.4428711	-0.41577148	0.39892578	1.6276855	0	44330	0	0	0
927	928	928	Category I	-1.7758789	0.083984375	-2.7358398	-0.28833008	0.1237793	0.40185547	0	0	4/7/2018	4	7	2018	1:01:30	3690	0.5	1	1	30	0	0.059326172	3.5255859	0.13818359	0.088623047	-1.244873	40.393555	2.4262695	0	0	0	0	0	0	0	0	0	1.2558594	0.25585938	3.409668	-1.9140625	-0.004638672	-1.4907227	0	44330	0	0	0
928	929	929	Category I	0.49194336	0.31176758	-2.1958008	-0.2980957	0.10400391	0.3984375	0	0	4/7/2018	4	7	2018	1:01:30	3690	0.6	1	1	30	0	0.059326172	3.5255859	0.13256836	0.094238281	-1.2543945	29.031006	1.0305176	0	0	0	0	0	0	0	0	0	1.2648926	0.26489258	1.5178223	0.35913086	0.21728516	-0.94116211	0	44330	0	0	0
929	930	930	Category I	0.23999023	-0.095947266	-0.071777344	-0.18066406	0.22705078	0.42041016	0	0	4/7/2018	4	7	2018	1:01:30	3690	0.7	1	1	30	0	0.059326172	3.5255859	0.13110352	0.097167969	-1.2470703	4.6027832	1.1960449	0	0	0	0	0	0	0	0	0	1.2575684	0.25756836	1.4770508	0.10864258	-0.19311523	1.175293	0	44330	0	0	0
930	931	931	Category I	-0.68383789	0.25195313	0.10791016	-0.25976563	0.20166016	0.38720703	0	0	4/7/2018	4	7	2018	1:01:30	3690	0.8	1	1	30	0	0.059326172	3.5255859	0.11328125	0.099853516	-1.2163086	0.51098633	1.5532227	0	0	0	0	0	0	0	0	0	1.2255859	0.22558594	2.2734375	-0.79711914	0.15185547	1.3242188	0	44330	0	0	0
931	932	932	Category I	-0.3359375	-0.58789063	-1.1279297	-0.23095703	0.26245117	0.38378906	0	0	4/7/2018	4	7	2018	1:01:30	3690	0.9	1	1	30	0	0.059326172	3.5255859	0.10473633	0.10009766	-1.2492676	2.9663086	0.82617188	0	0	0	0	0	0	0	0	0	1.2575684	0.25756836	1.2502441	-0.44067383	-0.68798828	0.12133789	0	44330	0	0	0
932	933	933	Category I	0.6237793	0.13183594	-4.4758301	-0.34423828	0.24658203	0.30419922	0	0	4/7/2018	4	7	2018	1:01:31	3691	0	1	1	31	0	0.059326172	3.5255859	0.11987305	0.10644531	-1.237793	1.5788574	3.2768555	0	0	0	0	0	0	0	0	0	1.2480469	0.24804688	3.7670898	0.50366211	0.025146484	-3.237793	0	44330	0	0	0
933	934	934	Category I	-0.34790039	0.25195313	-0.69580078	-0.099853516	0.38964844	0.34570313	0	0	4/7/2018	4	7	2018	1:01:31	3691	0.1	1	1	31	0	0.059082031	3.4434082	0.076904297	0.11474609	-1.2297363	4.3237305	0.69604492	0	0	0	0	0	0	0	0	0	1.2375488	0.23754883	1.0959473	-0.42480469	0.13696289	0.53393555	0	44330	0	0	0
934	935	935	Category I	-0.57592773	0.50390625	-0.37182617	-0.24560547	0.3059082	0.34887695	0	0	4/7/2018	4	7	2018	1:01:31	3691	0.2	1	1	31	0	0.059082031	3.4434082	0.10253906	0.10473633	-1.2060547	5.064209	1.1469727	0	0	0	0	0	0	0	0	0	1.2150879	0.21508789	1.9118652	-0.6784668	0.39892578	0.83422852	0	44330	0	0	0
935	936	936	Category I	-0.41992188	-0.23999023	-3.7558594	-0.23535156	0.35742188	0.31103516	0	0	4/7/2018	4	7	2018	1:01:31	3691	0.3	1	1	31	0	0.059082031	3.4434082	0.10742188	0.10693359	-1.2272949	23.500488	2.605957	0	0	0	0	0	0	0	0	0	1.2368164	0.23681641	3.402832	-0.52734375	-0.34692383	-2.5283203	0	44330	0	0	0
936	937	937	Category I	0.59985352	0.45581055	-1.9199219	-0.087158203	0.43530273	0.28710938	0	0	4/7/2018	4	7	2018	1:01:31	3691	0.4	1	1	31	0	0.059082031	3.4434082	0.16577148	0.088378906	-1.2075195	27.303467	0.91137695	0	0	0	0	0	0	0	0	0	1.2219238	0.22192383	1.5136719	0.43383789	0.3671875	-0.7121582	0	44330	0	0	0
937	938	938	Category I	-0.58789063	-0.071777344	-0.41992188	0.016113281	0.43212891	0.296875	0	0	4/7/2018	4	7	2018	1:01:31	3691	0.5	1	1	31	0	0.059082031	3.4434082	0.1640625	0.094726563	-1.1689453	26.307617	1.0744629	0	0	0	0	0	0	0	0	0	1.1843262	0.18432617	1.6677246	-0.75195313	-0.16650391	0.74902344	0	44330	0	0	0
938	939	939	Category I	-0.095947266	0.55175781	0.29980469	-0.093505859	0.36889648	0.35351563	0	0	4/7/2018	4	7	2018	1:01:31	3691	0.6	1	1	31	0	0.059082031	3.4434082	0.17919922	0.10717773	-1.159668	30.210938	1.550293	0	0	0	0	0	0	0	0	0	1.1782227	0.17822266	2.1791992	-0.27514648	0.44433594	1.4594727	0	44330	0	0	0
939	940	940	Category I	0.083984375	0.071777344	-3.4558105	-0.20141602	0.25146484	0.39550781	0	0	4/7/2018	4	7	2018	1:01:31	3691	0.7	1	1	31	0	0.059082031	3.4434082	0.19970703	0.11083984	-1.1923828	35.577881	2.2663574	0	0	0	0	0	0	0	0	0	1.2141113	0.21411133	2.4179688	-0.11572266	-0.0390625	-2.2631836	0	44330	0	0	0
940	941	941	Category I	0.13183594	0.59985352	-1.4638672	0.090332031	0.3671875	0.3449707	0	0	4/7/2018	4	7	2018	1:01:31	3691	0.8	1	1	31	0	0.059082031	3.4434082	0.14648438	0.09375	-1.1911621	29.024658	0.57470703	0	0	0	0	0	0	0	0	0	1.2038574	0.20385742	0.79296875	-0.014648438	0.50585938	-0.27246094	0	44330	0	0	0
941	942	942	Category I	-0.29980469	-0.29980469	-0.13183594	0.020507813	0.36132813	0.36206055	0	0	4/7/2018	4	7	2018	1:01:31	3691	0.9	1	1	31	0	0.059082031	3.4434082	0.12963867	0.097900391	-1.1437988	36.056885	1.1691895	0	0	0	0	0	0	0	0	0	1.1552734	0.15527344	1.8393555	-0.42944336	-0.39770508	1.0119629	0	44330	0	0	0
942	943	943	Category I	1.355957	-4.6557617	-2.9519043	0.024658203	0.33007813	0.38745117	0	0	4/7/2018	4	7	2018	1:01:32	3692	0	1	1	32	0	0.059082031	3.4434082	0.095458984	0.1171875	-1.1767578	46.779541	5.2460938	0	0	0	0	0	0	0	0	0	1.1865234	0.18652344	7.8083496	1.2602539	-4.7729492	-1.7749023	0	44330	0	0	0
943	944	944	Category I	1.5	-1.4638672	-3.947998	-0.075683594	0.34399414	0.37133789	0	0	4/7/2018	4	7	2018	1:01:32	3692	0.1	1	1	32	0	0.059082031	3.4434082	0.10986328	0.13769531	-1.2041016	46.741211	3.4677734	0	0	0	0	0	0	0	0	0	1.217041	0.21704102	5.7353516	1.3898926	-1.6015625	-2.7436523	0	44330	0	0	0
944	945	945	Category I	-0.50390625	0.79199219	-0.80395508	0.16748047	0.38232422	0.30810547	0	0	4/7/2018	4	7	2018	1:01:32	3692	0.2	1	1	32	0	0.059082031	3.4434082	0.087890625	0.13769531	-1.2119141	57.825439	0.97192383	0	0	0	0	0	0	0	0	0	1.2229004	0.22290039	1.6540527	-0.59179688	0.65405273	0.40795898	0	44330	0	0	0
945	946	946	Category I	0.32397461	-0.43188477	0.27587891	0.020751953	0.39282227	0.34301758	0	0	4/7/2018	4	7	2018	1:01:32	3692	0.3	1	1	32	0	0.059082031	3.4434082	0.084228516	0.14379883	-1.1669922	60.603027	1.5720215	0	0	0	0	0	0	0	0	0	1.1789551	0.17895508	2.2583008	0.23950195	-0.57568359	1.4428711	0	44330	0	0	0
946	947	947	Category I	0.95996094	1.0917969	0	0.0703125	0.32788086	0.38452148	0	0	4/7/2018	4	7	2018	1:01:32	3692	0.4	1	1	32	0	0.059082031	3.4434082	0.081542969	0.14599609	-1.2172852	53.888184	1.7739258	0	0	0	0	0	0	0	0	0	1.2287598	0.22875977	3.0410156	0.87817383	0.94555664	1.2172852	0	44330	0	0	0
947	948	948	Category I	0.89990234	0.23999023	-2.6279297	0.12255859	0.3527832	0.35644531	0	0	4/7/2018	4	7	2018	1:01:32	3692	0.5	1	1	32	0	0.059082031	3.4434082	0.11132813	0.15771484	-1.2321777	49.678467	1.6049805	0	0	0	0	0	0	0	0	0	1.2470703	0.24707031	2.2661133	0.78833008	0.08203125	-1.395752	0	44330	0	0	0
948	949	949	Category I	0.2277832	0.59985352	-1.1638184	0.15820313	0.32421875	0.36083984	0	0	4/7/2018	4	7	2018	1:01:32	3692	0.6	1	1	32	0	0.059082031	3.4434082	0.11254883	0.17089844	-1.2075195	36.026855	0.44604492	0	0	0	0	0	0	0	0	0	1.2246094	0.22460938	0.58740234	0.11499023	0.42871094	0.043701172	0	44330	0	0	0
949	950	950	Category I	0.071777344	-0.023925781	0.059814453	0.11230469	0.29785156	0.39501953	0	0	4/7/2018	4	7	2018	1:01:32	3692	0.7	1	1	32	0	0.059082031	3.4434082	0.098388672	0.16381836	-1.1743164	32.043213	1.2485352	0	0	0	0	0	0	0	0	0	1.1896973	0.18969727	1.4487305	-0.026611328	-0.18774414	1.2341309	0	44330	0	0	0
950	951	951	Category I	-1.9558105	0.61181641	-0.98388672	0.019287109	0.2421875	0.43725586	0	0	4/7/2018	4	7	2018	1:01:32	3692	0.8	1	1	32	0	0.059082031	3.4434082	0.099365234	0.16088867	-1.2219238	35.498047	2.1174316	0	0	0	0	0	0	0	0	0	1.2365723	0.23657227	2.7441406	-2.0551758	0.45068359	0.23803711	0	44330	0	0	0
951	952	952	Category I	0.55175781	-0.37182617	-3.2158203	0.080322266	0.30224609	0.40234375	0	0	4/7/2018	4	7	2018	1:01:32	3692	0.9	1	1	32	0	0.059082031	3.4434082	0.1003418	0.16430664	-1.2385254	14.036133	2.0976563	0	0	0	0	0	0	0	0	0	1.253418	0.25341797	2.9645996	0.45117188	-0.53613281	-1.9770508	0	44330	0	0	0
952	953	953	Category I	0.29980469	0.59985352	-0.51586914	0.18896484	0.23339844	0.40234375	0	0	4/7/2018	4	7	2018	1:01:33	3693	0	1	1	33	0	0.059082031	3.4434082	0.067626953	0.16381836	-1.220459	15.42334	0.86035156	0	0	0	0	0	0	0	0	0	1.2331543	0.2331543	1.3725586	0.23193359	0.43579102	0.70458984	0	44330	0	0	0
953	954	954	Category I	-1.2597656	0.2878418	-0.43188477	0.17260742	0.25708008	0.39477539	0	0	4/7/2018	4	7	2018	1:01:33	3693	0.1	1	1	33	0	0.059082031	3.4434082	0.041015625	0.1640625	-1.1923828	13.02417	1.5119629	0	0	0	0	0	0	0	0	0	1.2043457	0.2043457	2.1850586	-1.3007813	0.12353516	0.76049805	0	44330	0	0	0
954	955	955	Category I	-0.40795898	-0.2277832	-0.43188477	0.054443359	0.19189453	0.45019531	0	0	4/7/2018	4	7	2018	1:01:33	3693	0.2	1	1	33	0	0.059082031	3.4434082	0.03125	0.15771484	-1.2124023	8.6623535	0.97509766	0	0	0	0	0	0	0	0	0	1.2231445	0.22314453	1.6054688	-0.43920898	-0.38549805	0.78051758	0	44330	0	0	0
955	956	956	Category I	0.56396484	-0.57592773	-3.0119629	0.23852539	0.18457031	0.39990234	0	0	4/7/2018	4	7	2018	1:01:33	3693	0.3	1	1	33	0	0.059082031	3.4434082	0.044189453	0.15844727	-1.2075195	20.024658	2.0161133	0	0	0	0	0	0	0	0	0	1.21875	0.21875	3.0583496	0.51953125	-0.734375	-1.8041992	0	44330	0	0	0
956	957	957	Category I	0.3359375	0.95996094	-0.53979492	0.20629883	0.19433594	0.41308594	0	0	4/7/2018	4	7	2018	1:01:33	3693	0.4	1	1	33	0	0.059082031	3.4434082	0.059814453	0.15991211	-1.1896973	22.284668	1.0668945	0	0	0	0	0	0	0	0	0	1.2019043	0.2019043	1.7258301	0.27587891	0.79980469	0.64990234	0	44330	0	0	0
957	958	958	Category I	-1.2958984	0.26391602	-0.52783203	0.13867188	0.24365234	0.41845703	0	0	4/7/2018	4	7	2018	1:01:33	3693	0.5	1	1	33	0	0.059082031	3.4434082	0.024169922	0.13330078	-1.1694336	7.9121094	1.4736328	0	0	0	0	0	0	0	0	0	1.1772461	0.17724609	2.0922852	-1.3200684	0.13037109	0.64160156	0	44330	0	0	0
958	959	959	Category I	0.059814453	-0.11987305	-3.119873	0.076171875	0.16943359	0.45727539	0	0	4/7/2018	4	7	2018	1:01:33	3693	0.6	1	1	33	0	0.059082031	3.4434082	0.003417969	0.1484375	-1.1870117	18.821777	1.9521484	0	0	0	0	0	0	0	0	0	1.1962891	0.19628906	2.2573242	0.056152344	-0.26831055	-1.9326172	0	44330	0	0	0
959	960	960	Category I	0.41992188	-0.46777344	-2.2319336	0.18432617	0.28173828	0.37744141	0	0	4/7/2018	4	7	2018	1:01:33	3693	0.7	1	1	33	0	0.059082031	3.4434082	0.017822266	0.140625	-1.2036133	6.2841797	1.260498	0	0	0	0	0	0	0	0	0	1.2119141	0.21191406	2.0388184	0.40185547	-0.60839844	-1.0280762	0	44330	0	0	0
960	961	961	Category I	0.40795898	0.29980469	0.13183594	0.18652344	0.14892578	0.43457031	0	0	4/7/2018	4	7	2018	1:01:33	3693	0.8	1	1	33	0	0.059082031	3.4434082	0.019287109	0.140625	-1.1953125	7.2871094	1.3920898	0	0	0	0	0	0	0	0	0	1.2036133	0.20361328	1.8747559	0.38842773	0.15893555	1.3271484	0	44330	0	0	0
961	962	962	Category I	-1.0319824	0.37182617	0.10791016	0.13061523	0.17138672	0.44360352	0	0	4/7/2018	4	7	2018	1:01:33	3693	0.9	1	1	33	0	0.059082031	3.4434082	0.000244141	0.13500977	-1.1630859	30.591553	1.654541	0	0	0	0	0	0	0	0	0	1.1708984	0.17089844	2.5400391	-1.0322266	0.23657227	1.2709961	0	44330	0	0	0
962	963	963	Category I	1.6557617	0.14379883	-0.65991211	0.10742188	0.12719727	0.45922852	0	0	4/7/2018	4	7	2018	1:01:34	3694	0	1	1	34	0	0.059082031	3.4434082	-0.007324219	0.13037109	-1.1850586	49.437012	1.7438965	0	0	0	0	0	0	0	0	0	1.1921387	0.19213867	2.201416	1.6630859	0.013183594	0.52514648	0	44330	0	0	0
963	964	964	Category I	0.68383789	0.17993164	-1.8718262	0.15551758	0.1574707	0.43920898	0	0	4/7/2018	4	7	2018	1:01:34	3694	0.1	1	1	34	0	0.059082031	3.4434082	0.013916016	0.10791016	-1.2028809	38.147949	0.94921875	0	0	0	0	0	0	0	0	0	1.2077637	0.20776367	1.4104004	0.66967773	0.071777344	-0.66870117	0	44330	0	0	0
964	965	965	Category I	0.58789063	0.37182617	0.083984375	0.21484375	0.059570313	0.43164063	0	0	4/7/2018	4	7	2018	1:01:34	3694	0.2	1	1	34	0	0.059082031	3.4434082	0.014160156	0.11083984	-1.1550293	16.711914	1.3901367	0	0	0	0	0	0	0	0	0	1.1604004	0.16040039	2.0737305	0.57348633	0.26074219	1.2390137	0	44330	0	0	0
965	966	966	Category I	-0.97192383	0.98388672	-0.32397461	0.15551758	0.051269531	0.45605469	0	0	4/7/2018	4	7	2018	1:01:34	3694	0.3	1	1	34	0	0.059082031	3.4434082	-0.009765625	0.10009766	-1.1433105	27.783691	1.5419922	0	0	0	0	0	0	0	0	0	1.1477051	0.14770508	2.6652832	-0.96191406	0.88354492	0.81933594	0	44330	0	0	0
966	967	967	Category I	0.2878418	0.50390625	-3.3117676	0.18554688	0.082275391	0.44433594	0	0	4/7/2018	4	7	2018	1:01:34	3694	0.4	1	1	34	0	0.059082031	3.4434082	-0.00390625	0.10595703	-1.1728516	28.847168	2.1948242	0	0	0	0	0	0	0	0	0	1.1774902	0.17749023	2.828125	0.29174805	0.39770508	-2.1386719	0	44330	0	0	0
967	968	968	Category I	0.059814453	0.61181641	-0.73193359	0.12133789	0.16333008	0.44726563	0	0	4/7/2018	4	7	2018	1:01:34	3694	0.5	1	1	34	0	0.059082031	3.4434082	0.010253906	0.097900391	-1.1821289	0.9387207	0.68505859	0	0	0	0	0	0	0	0	0	1.1862793	0.1862793	1.0136719	0.049316406	0.51367188	0.45019531	0	44330	0	0	0
968	969	969	Category I	-0.16796875	0.035888672	0.023925781	0.091796875	0.1652832	0.45483398	0	0	4/7/2018	4	7	2018	1:01:34	3694	0.6	1	1	34	0	0.059082031	3.4434082	0.024414063	0.092041016	-1.1520996	15.797119	1.1928711	0	0	0	0	0	0	0	0	0	1.1560059	0.15600586	1.4248047	-0.19238281	-0.056152344	1.1760254	0	44330	0	0	0
969	970	970	Category I	-0.37182617	0.095947266	-0.47998047	-0.003417969	0.055908203	0.48022461	0	0	4/7/2018	4	7	2018	1:01:34	3694	0.7	1	1	34	0	0.059082031	3.4434082	0.015136719	0.089599609	-1.1230469	8.7185059	0.75048828	0	0	0	0	0	0	0	0	0	1.126709	0.12670898	1.036377	-0.38696289	0.006103516	0.64306641	0	44330	0	0	0
970	971	971	Category I	0.49194336	-0.45581055	-3.119873	0.20166016	-0.069824219	0.43383789	0	0	4/7/2018	4	7	2018	1:01:34	3694	0.8	1	1	34	0	0.059082031	3.4434082	0.005371094	0.094970703	-1.1542969	2.4885254	2.0981445	0	0	0	0	0	0	0	0	0	1.1582031	0.15820313	3.0026855	0.48632813	-0.55078125	-1.965332	0	44330	0	0	0
971	972	972	Category I	-0.3359375	0.6237793	0.083984375	0.19262695	-0.021240234	0.44848633	0	0	4/7/2018	4	7	2018	1:01:34	3694	0.9	1	1	34	0	0.059082031	3.4933594	0.024414063	0.086181641	-1.1640625	2.9780273	1.4057617	0	0	0	0	0	0	0	0	0	1.1674805	0.16748047	2.1459961	-0.36035156	0.53735352	1.2480469	0	44330	0	0	0
972	973	973	Category I	-0.94799805	0.52783203	-0.035888672	0.054443359	0.032226563	0.47583008	0	0	4/7/2018	4	7	2018	1:01:35	3695	0	1	1	35	0	0.059082031	3.4933594	0.022705078	0.090087891	-1.1503906	7.217041	1.5412598	0	0	0	0	0	0	0	0	0	1.1540527	0.15405273	2.5229492	-0.97070313	0.4375	1.114502	0	44330	0	0	0
973	974	974	Category I	1.4638672	-0.47998047	-0.7199707	0.065185547	0.021972656	0.47827148	0	0	4/7/2018	4	7	2018	1:01:35	3695	0.1	1	1	35	0	0.059082031	3.4933594	0.010009766	0.089355469	-1.0939941	31.15918	1.6054688	0	0	0	0	0	0	0	0	0	1.0976563	0.09765625	2.3974609	1.4536133	-0.56933594	0.37402344	0	44330	0	0	0
974	975	975	Category I	1.1159668	0.31176758	-2.0759277	0.10229492	0.045410156	0.47338867	0	0	4/7/2018	4	7	2018	1:01:35	3695	0.2	1	1	35	0	0.059082031	3.4933594	0.012207031	0.090820313	-1.1259766	26.969482	1.4726563	0	0	0	0	0	0	0	0	0	1.1296387	0.12963867	2.2744141	1.1035156	0.22070313	-0.94970703	0	44330	0	0	0
975	976	976	Category I	0.31176758	0.16796875	0.10791016	0.19824219	-0.043212891	0.44189453	0	0	4/7/2018	4	7	2018	1:01:35	3695	0.3	1	1	35	0	0.059082031	3.4933594	0.028564453	0.077636719	-1.1359863	8.7150879	1.2788086	0	0	0	0	0	0	0	0	0	1.138916	0.13891602	1.6171875	0.28295898	0.090087891	1.2438965	0	44330	0	0	0
976	977	977	Category I	-0.39599609	0.97192383	0.3359375	0.080810547	-0.084960938	0.46044922	0	0	4/7/2018	4	7	2018	1:01:35	3695	0.4	1	1	35	0	0.059082031	3.4933594	0.026367188	0.084716797	-1.0910645	29.757324	1.7324219	0	0	0	0	0	0	0	0	0	1.0947266	0.094726563	2.7365723	-0.42236328	0.88696289	1.427002	0	44330	0	0	0
977	978	978	Category I	1.2958984	0.29980469	-0.11987305	0.085449219	-0.009765625	0.47705078	0	0	4/7/2018	4	7	2018	1:01:35	3695	0.5	1	1	35	0	0.059082031	3.4933594	0.017822266	0.071289063	-1.0698242	41.532227	1.6086426	0	0	0	0	0	0	0	0	0	1.0722656	0.072265625	2.4562988	1.277832	0.22827148	0.94995117	0	44330	0	0	0
978	979	979	Category I	1.3679199	0.51586914	-2.723877	0.024658203	-0.025634766	0.47412109	0	0	4/7/2018	4	7	2018	1:01:35	3695	0.6	1	1	35	0	0.059082031	3.4933594	0.034179688	0.077148438	-1.1003418	20.013916	2.1462402	0	0	0	0	0	0	0	0	0	1.1035156	0.10351563	3.395752	1.3334961	0.43847656	-1.623291	0	44330	0	0	0
979	980	980	Category I	-0.25195313	0.77978516	0.19189453	0.1796875	-0.083496094	0.43896484	0	0	4/7/2018	4	7	2018	1:01:35	3695	0.7	1	1	35	0	0.059082031	3.4933594	0.049560547	0.064697266	-1.1264648	11.688232	1.5297852	0	0	0	0	0	0	0	0	0	1.1293945	0.12939453	2.3352051	-0.30151367	0.71484375	1.3183594	0	44330	0	0	0
980	981	981	Category I	-0.46777344	0.94799805	0.41992188	-0.11938477	-0.12817383	0.45019531	0	0	4/7/2018	4	7	2018	1:01:35	3695	0.8	1	1	35	0	0.059082031	3.4933594	0.044677734	0.071289063	-1.0822754	13.19165	1.8132324	0	0	0	0	0	0	0	0	0	1.0856934	0.085693359	2.8913574	-0.51245117	0.87646484	1.5021973	0	44330	0	0	0
981	982	982	Category I	-2.1359863	1.223877	-2.9758301	-0.019287109	-0.063720703	0.47949219	0	0	4/7/2018	4	7	2018	1:01:35	3695	0.9	1	1	35	0	0.059082031	3.4933594	0.038085938	0.056640625	-1.0627441	34.078369	3.1220703	0	0	0	0	0	0	0	0	0	1.0649414	0.064941406	5.2539063	-2.1740723	1.1669922	-1.9128418	0	44330	0	0	0
982	983	983	Category I	0.59985352	1.5598145	-2.3879395	-0.002929688	-0.094482422	0.46508789	0	0	4/7/2018	4	7	2018	1:01:36	3696	0	1	1	36	0	0.059082031	3.4933594	0.032226563	0.053955078	-1.1005859	81.666016	2.0605469	0	0	0	0	0	0	0	0	0	1.1022949	0.10229492	3.3605957	0.56738281	1.5056152	-1.2871094	0	44330	0	0	0
983	984	984	Category I	-1.0439453	-0.3359375	-0.61181641	0.061279297	0.038574219	0.47753906	0	0	4/7/2018	4	7	2018	1:01:36	3696	0.1	1	1	36	0	0.059082031	3.4933594	0.027587891	0.10595703	-1.0913086	96.595947	1.2541504	0	0	0	0	0	0	0	0	0	1.0966797	0.096679688	1.9929199	-1.0715332	-0.44189453	0.47949219	0	44330	0	0	0
984	985	985	Category I	-0.29980469	0.27587891	0.27587891	-0.1965332	-0.061767578	0.44140625	0	0	4/7/2018	4	7	2018	1:01:36	3696	0.2	1	1	36	0	0.059082031	3.4933594	0.012207031	0.12817383	-1.0395508	69.178467	1.3598633	0	0	0	0	0	0	0	0	0	1.0473633	0.047363281	1.7751465	-0.31201172	0.14746094	1.3154297	0	44330	0	0	0
985	986	986	Category I	1.1518555	0.047851563	-4.0439453	-0.060546875	-0.063964844	0.47436523	0	0	4/7/2018	4	7	2018	1:01:36	3696	0.3	1	1	36	0	0.059082031	3.4933594	0.019042969	0.11694336	-1.0290527	39.708252	3.2211914	0	0	0	0	0	0	0	0	0	1.0356445	0.035644531	4.2165527	1.1325684	-0.069091797	-3.0146484	0	44330	0	0	0
986	987	987	Category I	0.73193359	0.57592773	-1.9677734	0.052734375	0.053955078	0.47851563	0	0	4/7/2018	4	7	2018	1:01:36	3696	0.4	1	1	36	0	0.059082031	3.4933594	0.012695313	0.12548828	-1.057373	59.22583	1.2441406	0	0	0	0	0	0	0	0	0	1.0649414	0.064941406	2.0793457	0.71899414	0.45019531	-0.91015625	0	44330	0	0	0
987	988	988	Category I	-0.17993164	-0.035888672	-0.071777344	-0.18725586	0.072753906	0.45141602	0	0	4/7/2018	4	7	2018	1:01:36	3696	0.5	1	1	36	0	0.059082031	3.4933594	0.013183594	0.10668945	-1.0952148	92.018311	1.0512695	0	0	0	0	0	0	0	0	0	1.1005859	0.10058594	1.359375	-0.19311523	-0.14257813	1.0234375	0	44330	0	0	0
988	989	989	Category I	-0.77978516	0.035888672	0	-0.21533203	-0.035888672	0.44335938	0	0	4/7/2018	4	7	2018	1:01:36	3696	0.6	1	1	36	0	0.059082031	3.4933594	0.004882813	0.10766602	-1.0646973	107.56274	1.324707	0	0	0	0	0	0	0	0	0	1.0703125	0.0703125	1.9213867	-0.78466797	-0.071777344	1.0646973	0	44330	0	0	0
989	990	990	Category I	0.17993164	-0.49194336	-3.8759766	-0.069091797	-0.12158203	0.46240234	0	0	4/7/2018	4	7	2018	1:01:36	3696	0.7	1	1	36	0	0.059082031	3.4933594	-0.002441406	0.094726563	-1.048584	70.169434	2.8930664	0	0	0	0	0	0	0	0	0	1.0529785	0.052978516	3.5964355	0.18237305	-0.58666992	-2.8271484	0	44330	0	0	0
990	991	991	Category I	0.25195313	0.34790039	-1.5717773	-0.054443359	-0.016357422	0.47753906	0	0	4/7/2018	4	7	2018	1:01:36	3696	0.8	1	1	36	0	0.059082031	3.4933594	-0.004638672	0.096679688	-1.050293	98.054199	0.6328125	0	0	0	0	0	0	0	0	0	1.0549316	0.054931641	1.0290527	0.2565918	0.25097656	-0.52124023	0	44330	0	0	0
991	992	992	Category I	0.25195313	0.047851563	-0.13183594	-0.19897461	-0.031982422	0.44384766	0	0	4/7/2018	4	7	2018	1:01:36	3696	0.9	1	1	36	0	0.059082031	3.4933594	0.024414063	0.089111328	-1.0861816	106.8147	0.98193359	0	0	0	0	0	0	0	0	0	1.0900879	0.090087891	1.2231445	0.22729492	-0.041259766	0.9543457	0	44330	0	0	0
992	993	993	Category I	-0.44384766	-0.17993164	0.023925781	-0.26879883	-0.091308594	0.40698242	0	0	4/7/2018	4	7	2018	1:01:37	3697	0	1	1	37	0	0.059082031	3.4933594	0.033203125	0.095458984	-1.0461426	84.793945	1.2036133	0	0	0	0	0	0	0	0	0	1.0510254	0.051025391	1.8227539	-0.47705078	-0.27539063	1.0700684	0	44330	0	0	0
993	994	994	Category I	-0.6237793	-0.2878418	-2.2558594	-0.11962891	-0.16748047	0.44018555	0	0	4/7/2018	4	7	2018	1:01:37	3697	0.1	1	1	37	0	0.059082031	3.4933594	0.017333984	0.079345703	-1.046875	98.130127	1.416748	0	0	0	0	0	0	0	0	0	1.0500488	0.050048828	2.2175293	-0.64111328	-0.3671875	-1.2087402	0	44330	0	0	0
994	995	995	Category I	0.44384766	-0.86376953	-0.49194336	-0.15356445	-0.15527344	0.43847656	0	0	4/7/2018	4	7	2018	1:01:37	3697	0.2	1	1	37	0	0.059082031	3.4933594	0.037109375	0.076660156	-1.0397949	121.12866	1.1618652	0	0	0	0	0	0	0	0	0	1.043457	0.043457031	1.8952637	0.40649414	-0.94042969	0.54785156	0	44330	0	0	0
995	996	996	Category I	0.88793945	0.56396484	-0.41992188	0.006835938	-0.14233398	0.46044922	0	0	4/7/2018	4	7	2018	1:01:37	3697	0.3	1	1	37	0	0.059082031	3.4933594	0.050048828	0.077880859	-1.0756836	149.82104	1.1694336	0	0	0	0	0	0	0	0	0	1.0795898	0.079589844	1.9794922	0.83764648	0.48583984	0.65576172	0	44330	0	0	0
996	997	997	Category I	-2.0158691	-2.7478027	-1.8718262	-0.073974609	-0.1730957	0.44677734	0	0	4/7/2018	4	7	2018	1:01:37	3697	0.4	1	1	37	0	0.059082031	3.4933594	0.044677734	0.089355469	-1.0415039	121.97217	3.6032715	0	0	0	0	0	0	0	0	0	1.0463867	0.046386719	5.7277832	-2.0605469	-2.8371582	-0.83007813	0	44330	0	0	0
997	998	998	Category I	-1.1279297	1.6079102	-1.6557617	-0.16894531	-0.37109375	0.2902832	0	0	4/7/2018	4	7	2018	1:01:37	3697	0.5	1	1	37	0	0.059082031	3.4933594	0.032470703	0.071044922	-1.0388184	94.241455	2.0219727	0	0	0	0	0	0	0	0	0	1.041748	0.041748047	3.3137207	-1.1604004	1.5366211	-0.61669922	0	44330	0	0	0
998	999	999	Category I	0.57592773	-0.59985352	-1.0559082	-0.061523438	-0.26586914	0.40283203	0	0	4/7/2018	4	7	2018	1:01:37	3697	0.6	1	1	37	0	0.059082031	3.4933594	0.049072266	0.072265625	-1.0380859	65.906494	0.85400391	0	0	0	0	0	0	0	0	0	1.041748	0.041748047	1.2165527	0.52661133	-0.67211914	-0.017822266	0	44330	0	0	0
999	1000	1000	Category I	-0.35986328	0.31176758	-0.071777344	-0.10791016	-0.31738281	0.36352539	0	0	4/7/2018	4	7	2018	1:01:37	3697	0.7	1	1	37	0	0.059082031	3.4933594	0.048583984	0.076904297	-1.0339355	76.086914	1.0712891	0	0	0	0	0	0	0	0	0	1.0378418	0.037841797	1.6052246	-0.40844727	0.23461914	0.9621582	0	44330	0	0	0
1000	1001	1001	Category I	-0.63598633	0.035888672	-0.13183594	-0.12963867	-0.26635742	0.39013672	0	0	4/7/2018	4	7	2018	1:01:37	3697	0.8	1	1	37	0	0.059082031	3.4933594	0.047851563	0.076171875	-1.0151367	48.019531	1.1176758	0	0	0	0	0	0	0	0	0	1.019043	0.019042969	1.607666	-0.68383789	-0.040283203	0.88330078	0	44330	0	0	0
1001	1002	1002	Category I	0.17993164	0.38378906	-1.5598145	-0.050048828	-0.1862793	0.44238281	0	0	4/7/2018	4	7	2018	1:01:37	3697	0.9	1	1	37	0	0.059082031	3.4933594	0.047363281	0.080810547	-1.0134277	46.39917	0.63818359	0	0	0	0	0	0	0	0	0	1.0178223	0.017822266	0.98144531	0.13232422	0.30273438	-0.54614258	0	44330	0	0	0
1002	1003	1003	Category I	0.97192383	-0.49194336	-0.95996094	-0.060546875	-0.18579102	0.44213867	0	0	4/7/2018	4	7	2018	1:01:38	3698	0	1	1	38	0	0.059082031	3.4933594	0.063720703	0.078369141	-1.0083008	30.467041	1.0732422	0	0	0	0	0	0	0	0	0	1.0134277	0.013427734	1.5266113	0.90795898	-0.5703125	0.048339844	0	44330	0	0	0
1003	1004	1004	Category I	0.047851563	0.45581055	0.11987305	0.022949219	-0.24658203	0.41601563	0	0	4/7/2018	4	7	2018	1:01:38	3698	0.1	1	1	38	0	0.059082031	3.4933594	0.038818359	0.080078125	-1.0368652	0.041503906	1.2160645	0	0	0	0	0	0	0	0	0	1.0405273	0.040527344	1.5410156	0.008789063	0.37548828	1.1567383	0	44330	0	0	0
1004	1005	1005	Category I	-0.31176758	-0.17993164	-0.37182617	-0.095947266	-0.21801758	0.42163086	0	0	4/7/2018	4	7	2018	1:01:38	3698	0.2	1	1	38	0	0.059082031	3.4933594	0.04296875	0.078125	-1.0185547	23.466064	0.78149414	0	0	0	0	0	0	0	0	0	1.0224609	0.022460938	1.2595215	-0.35473633	-0.25805664	0.64672852	0	44330	0	0	0
1005	1006	1006	Category I	-0.3359375	-0.083984375	-2.8918457	0.007324219	-0.1730957	0.44580078	0	0	4/7/2018	4	7	2018	1:01:38	3698	0.3	1	1	38	0	0.059082031	3.4933594	0.035888672	0.080566406	-1.0217285	35.876709	1.9135742	0	0	0	0	0	0	0	0	0	1.0256348	0.025634766	2.4064941	-0.37182617	-0.16455078	-1.869873	0	44330	0	0	0
1006	1007	1007	Category I	0.86376953	-0.17993164	-0.34790039	-0.003417969	-0.28979492	0.38671875	0	0	4/7/2018	4	7	2018	1:01:38	3698	0.4	1	1	38	0	0.059082031	3.4933594	0.046630859	0.071533203	-1.0100098	23.860352	1.0812988	0	0	0	0	0	0	0	0	0	1.0136719	0.013671875	1.7307129	0.81689453	-0.25146484	0.66210938	0	44330	0	0	0
1007	1008	1008	Category I	-0.64794922	-0.37182617	-0.3359375	0.047607422	-0.24560547	0.41455078	0	0	4/7/2018	4	7	2018	1:01:38	3698	0.5	1	1	38	0	0.059082031	3.4933594	0.036865234	0.066650391	-0.97607422	4.8161621	1.0349121	0	0	0	0	0	0	0	0	0	0.97900391	0.020996094	1.7636719	-0.68481445	-0.43847656	0.64013672	0	44330	0	0	0
1008	1009	1009	Category I	-0.23999023	0.11987305	0.13183594	-0.073486328	-0.23876953	0.4128418	0	0	4/7/2018	4	7	2018	1:01:38	3698	0.6	1	1	38	0	0.059082031	3.4933594	0.042236328	0.068359375	-0.9987793	25.192383	1.1665039	0	0	0	0	0	0	0	0	0	1.0019531	0.001953125	1.4643555	-0.28222656	0.051269531	1.1306152	0	44330	0	0	0
1009	1010	1010	Category I	-0.55175781	0.32397461	-2.579834	0.018310547	-0.14038086	0.45800781	0	0	4/7/2018	4	7	2018	1:01:38	3698	0.7	1	1	38	0	0.059570313	3.4820801	0.044433594	0.074462891	-1.0014648	45.396484	1.7053223	0	0	0	0	0	0	0	0	0	1.0053711	0.005371094	2.423584	-0.59619141	0.24926758	-1.578125	0	44330	0	0	0
1010	1011	1011	Category I	0.83984375	-0.44384766	-0.671875	0.091552734	-0.29663086	0.37890625	0	0	4/7/2018	4	7	2018	1:01:38	3698	0.8	1	1	38	0	0.059570313	3.4820801	0.045410156	0.082763672	-0.99121094	29.298828	1.005127	0	0	0	0	0	0	0	0	0	0.99584961	0.004150391	1.6403809	0.79418945	-0.52661133	0.31933594	0	44330	0	0	0
1011	1012	1012	Category I	-0.46777344	-0.2878418	-0.023925781	0.056640625	-0.265625	0.40356445	0	0	4/7/2018	4	7	2018	1:01:38	3698	0.9	1	1	38	0	0.059570313	3.4820801	0.027832031	0.086425781	-0.98217773	3.4470215	1.1420898	0	0	0	0	0	0	0	0	0	0.98632813	0.013671875	1.8283691	-0.49560547	-0.37426758	0.95825195	0	44330	0	0	0
1012	1013	1013	Category I	-0.39599609	0.083984375	0.023925781	-0.033447266	-0.23974609	0.41772461	0	0	4/7/2018	4	7	2018	1:01:39	3699	0	1	1	39	0	0.059570313	3.4820801	0.039550781	0.0859375	-1.0161133	21.585693	1.1274414	0	0	0	0	0	0	0	0	0	1.0205078	0.020507813	1.4777832	-0.43554688	-0.001953125	1.0400391	0	44330	0	0	0
1013	1014	1014	Category I	-0.16796875	0.35986328	-3.2399902	0.017578125	-0.19140625	0.44580078	0	0	4/7/2018	4	7	2018	1:01:39	3699	0.1	1	1	39	0	0.059570313	3.4820801	0.041503906	0.078369141	-1.0290527	42.243652	2.2385254	0	0	0	0	0	0	0	0	0	1.0327148	0.032714844	2.7016602	-0.20947266	0.28125	-2.2106934	0	44330	0	0	0
1014	1015	1015	Category I	0.73193359	-0.53979492	-1.1757813	0.0546875	-0.26489258	0.40136719	0	0	4/7/2018	4	7	2018	1:01:39	3699	0.2	1	1	39	0	0.059570313	3.4820801	0.017822266	0.093505859	-1.0197754	3.8300781	0.96704102	0	0	0	0	0	0	0	0	0	1.0241699	0.024169922	1.503418	0.71386719	-0.63330078	-0.15576172	0	44330	0	0	0
1015	1016	1016	Category I	-0.58789063	0.32397461	-0.16796875	0.079101563	-0.25952148	0.39794922	0	0	4/7/2018	4	7	2018	1:01:39	3699	0.3	1	1	39	0	0.059570313	3.4820801	0.009277344	0.093261719	-1.032959	10.882813	1.0759277	0	0	0	0	0	0	0	0	0	1.0371094	0.037109375	1.6928711	-0.59716797	0.23046875	0.86499023	0	44330	0	0	0
1016	1017	1017	Category I	-0.083984375	-0.6237793	-0.21582031	-0.087158203	-0.18896484	0.43652344	0	0	4/7/2018	4	7	2018	1:01:39	3699	0.4	1	1	39	0	0.059570313	3.4820801	0.014404297	0.10205078	-1.0480957	20.08667	1.1088867	0	0	0	0	0	0	0	0	0	1.0532227	0.053222656	1.6567383	-0.098388672	-0.72583008	0.83227539	0	44330	0	0	0
1017	1018	1018	Category I	0.70776367	0.39599609	-2.8679199	0.10205078	-0.14306641	0.44873047	0	0	4/7/2018	4	7	2018	1:01:39	3699	0.5	1	1	39	0	0.059570313	3.4820801	0.008056641	0.085449219	-1.0578613	47.670654	1.9650879	0	0	0	0	0	0	0	0	0	1.0612793	0.061279297	2.8198242	0.69946289	0.31030273	-1.8098145	0	44330	0	0	0
1018	1019	1019	Category I	1.1518555	-0.44384766	-1.7878418	0.12695313	-0.28515625	0.38012695	0	0	4/7/2018	4	7	2018	1:01:39	3699	0.6	1	1	39	0	0.059570313	3.4820801	0.017089844	0.092773438	-1.0654297	19.541016	1.4482422	0	0	0	0	0	0	0	0	0	1.0695801	0.069580078	2.3937988	1.1345215	-0.53662109	-0.72216797	0	44330	0	0	0
1019	1020	1020	Category I	-0.31176758	0.61181641	0.071777344	0.13720703	-0.24316406	0.39892578	0	0	4/7/2018	4	7	2018	1:01:39	3699	0.7	1	1	39	0	0.059570313	3.4820801	0.013183594	0.093261719	-1.0742188	3.7700195	1.2990723	0	0	0	0	0	0	0	0	0	1.0783691	0.078369141	1.9892578	-0.32495117	0.51831055	1.1459961	0	44330	0	0	0
1020	1021	1021	Category I	-0.40795898	-0.57592773	0.095947266	0.010009766	-0.18920898	0.44067383	0	0	4/7/2018	4	7	2018	1:01:39	3699	0.8	1	1	39	0	0.059570313	3.4820801	0.019775391	0.092773438	-1.1044922	24.921143	1.439209	0	0	0	0	0	0	0	0	0	1.1086426	0.10864258	2.2971191	-0.42773438	-0.66870117	1.2004395	0	44330	0	0	0
1021	1022	1022	Category I	-0.76782227	-0.51586914	-3.1437988	0.099121094	-0.17529297	0.43920898	0	0	4/7/2018	4	7	2018	1:01:39	3699	0.9	1	1	39	0	0.059570313	3.4820801	0.022705078	0.080078125	-1.1079102	33.998535	2.2634277	0	0	0	0	0	0	0	0	0	1.111084	0.11108398	3.4221191	-0.79052734	-0.59594727	-2.0356445	0	44330	0	0	0
1022	1023	1023	Category I	0.98388672	-0.50390625	-2.2077637	0.087402344	-0.23144531	0.41577148	0	0	4/7/2018	4	7	2018	1:01:40	3700	0	1	1	40	0	0.059570313	3.4820801	0.097167969	0.004882813	-1.0708008	35.614014	1.5288086	0	0	0	0	0	0	0	0	0	1.0751953	0.075195313	2.5322266	0.88647461	-0.50878906	-1.1367188	0	44330	0	0	0
1023	1024	1024	Category I	0.2878418	0.31176758	0.19189453	0.11401367	-0.17895508	0.43139648	0	0	4/7/2018	4	7	2018	1:01:40	3700	0.1	1	1	40	0	0.059570313	3.4820801	0.11352539	-0.020507813	-1.0754395	18.469971	1.3217773	0	0	0	0	0	0	0	0	0	1.081543	0.081542969	1.7741699	0.17407227	0.33227539	1.267334	0	44330	0	0	0
1024	1025	1025	Category I	0.035888672	-0.10791016	0.035888672	0.018798828	-0.13916016	0.45483398	0	0	4/7/2018	4	7	2018	1:01:40	3700	0.2	1	1	40	0	0.059570313	3.4820801	0.12597656	-0.005859375	-1.0859375	43.075439	1.1298828	0	0	0	0	0	0	0	0	0	1.0930176	0.093017578	1.3139648	-0.090087891	-0.10180664	1.1218262	0	44330	0	0	0
1025	1026	1026	Category I	-0.17993164	0.26391602	-2.0039063	0.18017578	-0.1015625	0.44067383	0	0	4/7/2018	4	7	2018	1:01:40	3700	0.3	1	1	40	0	0.059570313	3.4820801	0.12475586	-0.008789063	-1.0908203	53.677002	1.0004883	0	0	0	0	0	0	0	0	0	1.0979004	0.097900391	1.4907227	-0.3046875	0.27270508	-0.9128418	0	44330	0	0	0
1026	1027	1027	Category I	0.98388672	-0.41992188	-3.0239258	0.079833984	-0.13598633	0.45751953	0	0	4/7/2018	4	7	2018	1:01:40	3700	0.4	1	1	40	0	0.059570313	3.4820801	0.11645508	0.009521484	-1.0683594	36.289551	2.1818848	0	0	0	0	0	0	0	0	0	1.074707	0.074707031	3.2521973	0.8671875	-0.42944336	-1.9553223	0	44330	0	0	0
1027	1028	1028	Category I	0.25195313	0.31176758	-0.19189453	0.12451172	-0.097167969	0.4543457	0	0	4/7/2018	4	7	2018	1:01:40	3700	0.5	1	1	40	0	0.059570313	3.4820801	0.11157227	0.001220703	-1.0705566	7.2946777	0.94238281	0	0	0	0	0	0	0	0	0	1.076416	0.076416016	1.3295898	0.14013672	0.31030273	0.87866211	0	44330	0	0	0
1028	1029	1029	Category I	-0.38378906	-0.43188477	0.13183594	0.031738281	-0.080078125	0.47143555	0	0	4/7/2018	4	7	2018	1:01:40	3700	0.6	1	1	40	0	0.059570313	3.4820801	0.11230469	0.007324219	-1.0695801	13.063965	1.3720703	0	0	0	0	0	0	0	0	0	1.0754395	0.075439453	2.137207	-0.49609375	-0.43920898	1.201416	0	44330	0	0	0
1029	1030	1030	Category I	-0.10791016	0.13183594	-0.083984375	0.082519531	-0.10473633	0.45703125	0	0	4/7/2018	4	7	2018	1:01:40	3700	0.7	1	1	40	0	0.059570313	3.4820801	0.11230469	0.006347656	-1.0744629	28.390381	1.0224609	0	0	0	0	0	0	0	0	0	1.0803223	0.080322266	1.3361816	-0.22021484	0.12524414	0.99047852	0	44330	0	0	0
1030	1031	1031	Category I	0.38378906	0.011962891	-3.8398438	0.089111328	-0.17358398	0.43798828	0	0	4/7/2018	4	7	2018	1:01:40	3700	0.8	1	1	40	0	0.059570313	3.4820801	0.10546875	0.016845703	-1.0273438	13.602783	2.8259277	0	0	0	0	0	0	0	0	0	1.032959	0.032958984	3.095459	0.27807617	-0.004882813	-2.8122559	0	44330	0	0	0
1031	1032	1032	Category I	1.2597656	0.14379883	-0.023925781	0.14160156	-0.14355469	0.43896484	0	0	4/7/2018	4	7	2018	1:01:40	3700	0.9	1	1	40	0	0.059570313	3.4820801	0.10766602	0.012695313	-1.020752	8.0605469	1.5290527	0	0	0	0	0	0	0	0	0	1.0266113	0.026611328	2.2800293	1.1518555	0.13085938	0.99682617	0	44330	0	0	0
1032	1033	1033	Category I	-0.95996094	-0.69580078	-0.56396484	0.19726563	-0.11328125	0.43066406	0	0	4/7/2018	4	7	2018	1:01:41	3701	0	1	1	41	0	0.059570313	3.4820801	0.10864258	0.020019531	-1.0419922	1.7087402	1.3723145	0	0	0	0	0	0	0	0	0	1.0478516	0.047851563	2.2626953	-1.0686035	-0.71582031	0.47802734	0	44330	0	0	0
1033	1034	1034	Category I	0.31176758	0.071777344	0.11987305	0.059326172	-0.15307617	0.44750977	0	0	4/7/2018	4	7	2018	1:01:41	3701	0.1	1	1	41	0	0.059570313	3.4820801	0.12402344	0.026611328	-1.0332031	22.512207	1.1691895	0	0	0	0	0	0	0	0	0	1.0410156	0.041015625	1.3857422	0.1875	0.044921875	1.1530762	0	44330	0	0	0
1034	1035	1035	Category I	0.63598633	-0.13183594	-3.2878418	0.09375	-0.11523438	0.45825195	0	0	4/7/2018	4	7	2018	1:01:41	3701	0.2	1	1	41	0	0.059570313	3.4820801	0.12133789	0.032226563	-1.012207	9.5976563	2.338623	0	0	0	0	0	0	0	0	0	1.0200195	0.020019531	2.9543457	0.51464844	-0.1640625	-2.2753906	0	44330	0	0	0
1035	1036	1036	Category I	0.13183594	0.3359375	-0.2878418	0.20532227	-0.12353516	0.42285156	0	0	4/7/2018	4	7	2018	1:01:41	3701	0.3	1	1	41	0	0.059570313	3.4820801	0.12402344	0.041748047	-1.0368652	41.963135	0.8046875	0	0	0	0	0	0	0	0	0	1.045166	0.045166016	1.0507813	0.007568359	0.29394531	0.74902344	0	44330	0	0	0
1036	1037	1037	Category I	-0.64794922	-0.49194336	-0.32397461	0.098876953	-0.11523438	0.45336914	0	0	4/7/2018	4	7	2018	1:01:41	3701	0.4	1	1	41	0	0.059570313	3.4820801	0.11547852	0.035400391	-1.0598145	29.900146	1.1843262	0	0	0	0	0	0	0	0	0	1.0666504	0.066650391	2.0268555	-0.76342773	-0.52734375	0.73583984	0	44330	0	0	0
1037	1038	1038	Category I	0.035888672	0.34790039	-0.45581055	0.021728516	-0.10717773	0.46459961	0	0	4/7/2018	4	7	2018	1:01:41	3701	0.5	1	1	41	0	0.059570313	3.4820801	0.15478516	0.069335938	-1.0358887	3.8005371	0.65429688	0	0	0	0	0	0	0	0	0	1.0495605	0.049560547	0.97729492	-0.11889648	0.27832031	0.58007813	0	44330	0	0	0
1038	1039	1039	Category I	0.011962891	0.26391602	-2.7958984	0.10131836	-0.10229492	0.45874023	0	0	4/7/2018	4	7	2018	1:01:41	3701	0.6	1	1	41	0	0.059570313	3.4820801	0.1550293	0.054199219	-1.0227051	17.124756	1.7910156	0	0	0	0	0	0	0	0	0	1.0358887	0.035888672	2.1254883	-0.14306641	0.20947266	-1.7729492	0	44330	0	0	0
1039	1040	1040	Category I	0.37182617	-0.52783203	-0.7199707	0.23974609	-0.14135742	0.40136719	0	0	4/7/2018	4	7	2018	1:01:41	3701	0.7	1	1	41	0	0.059570313	3.4820801	0.15087891	0.061767578	-1.0388184	21.348633	0.70556641	0	0	0	0	0	0	0	0	0	1.0515137	0.051513672	1.1293945	0.22070313	-0.58959961	0.31884766	0	44330	0	0	0
1040	1041	1041	Category I	0.35986328	0.671875	0.25195313	0.24291992	-0.17114258	0.39672852	0	0	4/7/2018	4	7	2018	1:01:41	3701	0.8	1	1	41	0	0.059570313	3.4820801	0.16210938	0.057617188	-1.0593262	47.314453	1.4614258	0	0	0	0	0	0	0	0	0	1.0732422	0.073242188	2.1230469	0.19750977	0.61401367	1.3112793	0	44330	0	0	0
1041	1042	1042	Category I	0.2878418	0.16796875	0.52783203	0.063720703	-0.062255859	0.47143555	0	0	4/7/2018	4	7	2018	1:01:41	3701	0.9	1	1	41	0	0.059570313	3.4820801	0.18530273	0.053955078	-1.0559082	70.550537	1.5910645	0	0	0	0	0	0	0	0	0	1.0734863	0.073486328	1.7998047	0.10229492	0.11376953	1.5837402	0	44330	0	0	0
1042	1043	1043	Category I	-0.3359375	0.2878418	-2.9399414	0.19995117	-0.073242188	0.43359375	0	0	4/7/2018	4	7	2018	1:01:42	3702	0	1	1	42	0	0.059570313	3.4820801	0.16967773	0.055175781	-1.0454102	65.388672	1.9743652	0	0	0	0	0	0	0	0	0	1.0605469	0.060546875	2.6325684	-0.50561523	0.23242188	-1.8942871	0	44330	0	0	0
1043	1044	1044	Category I	1.0078125	0.023925781	-0.40795898	0.088378906	-0.15283203	0.44165039	0	0	4/7/2018	4	7	2018	1:01:42	3702	0.1	1	1	42	0	0.059570313	3.4820801	0.1550293	0.057617188	-1.0690918	66.619629	1.0793457	0	0	0	0	0	0	0	0	0	1.0820313	0.08203125	1.5476074	0.85253906	-0.033691406	0.66113281	0	44330	0	0	0
1044	1045	1045	Category I	0.023925781	0.56396484	-0.17993164	0.22314453	-0.045410156	0.42773438	0	0	4/7/2018	4	7	2018	1:01:42	3702	0.2	1	1	42	0	0.059570313	3.4820801	0.16162109	0.052246094	-1.0930176	98.058594	1.0556641	0	0	0	0	0	0	0	0	0	1.1062012	0.10620117	1.5627441	-0.13769531	0.51147461	0.91308594	0	44330	0	0	0
1045	1046	1046	Category I	-0.10791016	0.26391602	0.61181641	0.075683594	-0.014404297	0.47094727	0	0	4/7/2018	4	7	2018	1:01:42	3702	0.3	1	1	42	0	0.059570313	3.4820801	0.18286133	0.050537109	-1.0856934	113.28198	1.7353516	0	0	0	0	0	0	0	0	0	1.1020508	0.10205078	2.2016602	-0.29077148	0.21313477	1.6975098	0	44330	0	0	0
1046	1047	1047	Category I	-0.50390625	0.11987305	-0.58789063	0.19238281	-0.016357422	0.44433594	0	0	4/7/2018	4	7	2018	1:01:42	3702	0.4	1	1	42	0	0.059570313	3.4820801	0.18041992	0.056152344	-1.0559082	110.90552	0.83154297	0	0	0	0	0	0	0	0	0	1.0727539	0.072753906	1.2158203	-0.68432617	0.063476563	0.46801758	0	44330	0	0	0
1047	1048	1048	Category I	0.49194336	0.73193359	-2.5559082	0.15454102	-0.045654297	0.45800781	0	0	4/7/2018	4	7	2018	1:01:42	3702	0.5	1	1	42	0	0.059570313	3.4804688	0.1706543	0.063232422	-1.0854492	113.35913	1.6467285	0	0	0	0	0	0	0	0	0	1.1005859	0.10058594	2.4599609	0.32104492	0.66845703	-1.4702148	0	44330	0	0	0
1048	1049	1049	Category I	0.011962891	0.53979492	-0.19189453	0.22607422	-0.045166016	0.42993164	0	0	4/7/2018	4	7	2018	1:01:42	3702	0.6	1	1	42	0	0.059570313	3.4804688	0.17797852	0.079589844	-1.0993652	125.6062	1.0310059	0	0	0	0	0	0	0	0	0	1.1166992	0.11669922	1.5339355	-0.16601563	0.45996094	0.9074707	0	44330	0	0	0
1049	1050	1050	Category I	-0.29980469	0.74389648	0.3359375	-0.025878906	-0.12817383	0.46606445	0	0	4/7/2018	4	7	2018	1:01:42	3702	0.7	1	1	42	0	0.059570313	3.4804688	0.17382813	0.078125	-1.1054688	103.29004	1.6569824	0	0	0	0	0	0	0	0	0	1.1218262	0.12182617	2.5810547	-0.47363281	0.66552734	1.4414063	0	44330	0	0	0
1050	1051	1051	Category I	-0.89990234	-0.15576172	-2.3879395	0.092773438	-0.01171875	0.47241211	0	0	4/7/2018	4	7	2018	1:01:42	3702	0.8	1	1	42	0	0.059570313	3.4804688	0.17260742	0.072509766	-1.0791016	68.382568	1.7072754	0	0	0	0	0	0	0	0	0	1.0952148	0.095214844	2.6096191	-1.0725098	-0.22827148	-1.3085938	0	44330	0	0	0
1051	1052	1052	Category I	0.58789063	0.58789063	-2.6279297	0.011230469	0.015380859	0.47973633	0	0	4/7/2018	4	7	2018	1:01:42	3702	0.9	1	1	42	0	0.059570313	3.4804688	0.17041016	0.077636719	-1.1047363	76.151611	1.6594238	0	0	0	0	0	0	0	0	0	1.1206055	0.12060547	2.4504395	0.41723633	0.51000977	-1.5229492	0	44330	0	0	0
1052	1053	1053	Category I	-0.79199219	-0.071777344	-1.0678711	0.22729492	-0.011230469	0.42944336	0	0	4/7/2018	4	7	2018	1:01:43	3703	0	1	1	43	0	0.059570313	3.4804688	0.17919922	0.086914063	-1.111084	74.627197	0.98486328	0	0	0	0	0	0	0	0	0	1.1289063	0.12890625	1.1733398	-0.97119141	-0.15869141	0.043212891	0	44330	0	0	0
1053	1054	1054	Category I	-0.43188477	0.73193359	0.023925781	-0.10449219	-0.057617188	0.46459961	0	0	4/7/2018	4	7	2018	1:01:43	3703	0.1	1	1	43	0	0.059570313	3.4804688	0.16772461	0.089355469	-1.1157227	55.136719	1.439209	0	0	0	0	0	0	0	0	0	1.1318359	0.13183594	2.3820801	-0.59960938	0.64233398	1.1396484	0	44330	0	0	0
1054	1055	1055	Category I	0.43188477	0.27587891	-3.1318359	0.040283203	-0.013183594	0.4777832	0	0	4/7/2018	4	7	2018	1:01:43	3703	0.2	1	1	43	0	0.059570313	3.4804688	0.15991211	0.096923828	-1.0998535	40.158203	2.0576172	0	0	0	0	0	0	0	0	0	1.1157227	0.11572266	2.4824219	0.27172852	0.17871094	-2.0317383	0	44330	0	0	0
1055	1056	1056	Category I	0.73193359	0.87597656	-1.1159668	0.034667969	0.076171875	0.47631836	0	0	4/7/2018	4	7	2018	1:01:43	3703	0.3	1	1	43	0	0.059570313	3.4804688	0.15795898	0.10302734	-1.1149902	46.924561	0.96240234	0	0	0	0	0	0	0	0	0	1.1308594	0.13085938	1.3474121	0.57373047	0.77270508	-0.000732422	0	44330	0	0	0
1056	1057	1057	Category I	-0.89990234	-0.34790039	-0.43188477	-0.034667969	0.10229492	0.4753418	0	0	4/7/2018	4	7	2018	1:01:43	3703	0.4	1	1	43	0	0.059570313	3.4804688	0.17602539	0.091552734	-1.1203613	39.321045	1.3508301	0	0	0	0	0	0	0	0	0	1.1379395	0.13793945	2.2041016	-1.0759277	-0.43945313	0.68847656	0	44330	0	0	0
1057	1058	1058	Category I	2.0039063	0.88793945	-0.73193359	-0.15795898	-0.063476563	0.45117188	0	0	4/7/2018	4	7	2018	1:01:43	3703	0.5	1	1	43	0	0.059570313	3.4804688	0.15942383	0.10107422	-1.1313477	17.32959	2.0444336	0	0	0	0	0	0	0	0	0	1.1469727	0.14697266	3.0302734	1.8442383	0.78662109	0.39941406	0	44330	0	0	0
1058	1059	1059	Category I	1.0559082	0.55175781	-3.4199219	-0.17529297	-0.019042969	0.45166016	0	0	4/7/2018	4	7	2018	1:01:43	3703	0.6	1	1	43	0	0.059570313	3.4804688	0.16845703	-0.021240234	-1.1315918	4.2619629	2.5202637	0	0	0	0	0	0	0	0	0	1.1442871	0.14428711	3.7487793	0.88720703	0.57299805	-2.2880859	0	44330	0	0	0
1059	1060	1060	Category I	0.27587891	0.73193359	-2.2438965	-0.030273438	0.1418457	0.46728516	0	0	4/7/2018	4	7	2018	1:01:43	3703	0.7	1	1	43	0	0.059570313	3.4804688	0.1484375	-0.036865234	-1.1589355	23.978271	1.3356934	0	0	0	0	0	0	0	0	0	1.1689453	0.16894531	1.980957	0.12719727	0.76879883	-1.0847168	0	44330	0	0	0
1060	1061	1061	Category I	-0.2277832	-0.071777344	0.14379883	-0.27709961	0.1652832	0.39306641	0	0	4/7/2018	4	7	2018	1:01:43	3703	0.8	1	1	43	0	0.059570313	3.4804688	0.16357422	-0.036132813	-1.182373	27.909912	1.3833008	0	0	0	0	0	0	0	0	0	1.1943359	0.19433594	1.753418	-0.39135742	-0.035400391	1.3261719	0	44330	0	0	0
1061	1062	1062	Category I	3.815918	-4.7878418	0	-0.19335938	0.10229492	0.44238281	0	0	4/7/2018	4	7	2018	1:01:43	3703	0.9	1	1	43	0	0.059570313	3.4804688	0.17089844	-0.034912109	-1.1896973	35.51123	6.1062012	0	0	0	0	0	0	0	0	0	1.2026367	0.20263672	9.5871582	3.6447754	-4.7526855	1.1896973	0	44330	0	0	0
1062	1063	1063	Category I	1.907959	-0.49194336	-2.7597656	-0.29345703	0.31835938	0.30493164	0	0	4/7/2018	4	7	2018	1:01:44	3704	0	1	1	44	0	0.059570313	3.4804688	0.17333984	-0.033935547	-1.1589355	49.806641	2.4040527	0	0	0	0	0	0	0	0	0	1.1723633	0.17236328	3.7929688	1.734375	-0.45776367	-1.6005859	0	44330	0	0	0
1063	1064	1064	Category I	-0.035888672	0.83984375	-1.4399414	-0.12451172	0.17944336	0.45263672	0	0	4/7/2018	4	7	2018	1:01:44	3704	0.1	1	1	44	0	0.059570313	3.4804688	0.16162109	-0.030517578	-1.175293	65.544922	0.9309082	0	0	0	0	0	0	0	0	0	1.1867676	0.18676758	1.3327637	-0.19750977	0.87036133	-0.2644043	0	44330	0	0	0
1064	1065	1065	Category I	-0.39599609	0.035888672	-0.11987305	-0.34301758	0.22021484	0.32373047	0	0	4/7/2018	4	7	2018	1:01:44	3704	0.2	1	1	44	0	0.059570313	3.4804688	0.15917969	-0.028076172	-1.1779785	69.978027	1.1965332	0	0	0	0	0	0	0	0	0	1.1889648	0.18896484	1.6772461	-0.55517578	0.063964844	1.0581055	0	44330	0	0	0
1065	1066	1066	Category I	0.47998047	1.5358887	-2.2438965	-0.26660156	0.17919922	0.38964844	0	0	4/7/2018	4	7	2018	1:01:44	3704	0.3	1	1	44	0	0.059570313	3.4804688	0.1640625	-0.025390625	-1.1831055	48.852295	1.9138184	0	0	0	0	0	0	0	0	0	1.1945801	0.19458008	2.9377441	0.31567383	1.5612793	-1.0605469	0	44330	0	0	0
1066	1067	1067	Category I	0.3359375	-0.083984375	-2.1599121	-0.28588867	0.21801758	0.37475586	0	0	4/7/2018	4	7	2018	1:01:44	3704	0.4	1	1	44	0	0.059570313	3.4804688	0.16772461	-0.035644531	-1.1621094	42.227051	1.0126953	0	0	0	0	0	0	0	0	0	1.1748047	0.17480469	1.2138672	0.16796875	-0.048095703	-0.99755859	0	44330	0	0	0
1067	1068	1068	Category I	-0.10791016	0.45581055	0.011962891	-0.24682617	0.17504883	0.41381836	0	0	4/7/2018	4	7	2018	1:01:44	3704	0.5	1	1	44	0	0.059570313	3.4804688	0.1640625	-0.029785156	-1.1618652	54.053467	1.2990723	0	0	0	0	0	0	0	0	0	1.1738281	0.17382813	1.9316406	-0.27197266	0.4855957	1.1738281	0	44330	0	0	0
1068	1069	1069	Category I	-0.79199219	-0.047851563	-0.39599609	-0.33227539	0.19995117	0.34228516	0	0	4/7/2018	4	7	2018	1:01:44	3704	0.6	1	1	44	0	0.059570313	3.4804688	0.15966797	-0.038818359	-1.161377	48.962891	1.2211914	0	0	0	0	0	0	0	0	0	1.1730957	0.1730957	1.7260742	-0.95166016	-0.008789063	0.76538086	0	44330	0	0	0
1069	1070	1070	Category I	-0.35986328	0.34790039	-0.095947266	-0.28051758	0.17480469	0.39013672	0	0	4/7/2018	4	7	2018	1:01:44	3704	0.7	1	1	44	0	0.059570313	3.4804688	0.1472168	-0.041015625	-1.1723633	37.07373	1.2519531	0	0	0	0	0	0	0	0	0	1.182373	0.18237305	1.9726563	-0.50708008	0.38891602	1.076416	0	44330	0	0	0
1070	1071	1071	Category I	0.43188477	0.011962891	-1.0559082	-0.20483398	0.18164063	0.42285156	0	0	4/7/2018	4	7	2018	1:01:44	3704	0.8	1	1	44	0	0.059570313	3.4804688	0.1484375	-0.035644531	-1.1694336	36.099121	0.30883789	0	0	0	0	0	0	0	0	0	1.1791992	0.17919922	0.44458008	0.28320313	0.047607422	0.11352539	0	44330	0	0	0
1071	1072	1072	Category I	0.32397461	0.63598633	-1.8239746	-0.20654297	0.12670898	0.43896484	0	0	4/7/2018	4	7	2018	1:01:44	3704	0.9	1	1	44	0	0.059570313	3.4804688	0.14624023	-0.040283203	-1.1625977	9.7141113	0.96240234	0	0	0	0	0	0	0	0	0	1.1726074	0.17260742	1.5151367	0.17749023	0.67626953	-0.66113281	0	44330	0	0	0
1072	1073	1073	Category I	0.79199219	0.35986328	0.7199707	-0.27001953	0.18188477	0.39038086	0	0	4/7/2018	4	7	2018	1:01:45	3705	0	1	1	45	0	0.059570313	3.4804688	0.13012695	-0.03515625	-1.1853027	14.787354	2.0551758	0	0	0	0	0	0	0	0	0	1.1928711	0.19287109	2.9619141	0.66162109	0.39501953	1.9052734	0	44330	0	0	0
1073	1074	1074	Category I	-0.85180664	0.15576172	-0.56396484	-0.29760742	0.14404297	0.38110352	0	0	4/7/2018	4	7	2018	1:01:45	3705	0.1	1	1	45	0	0.059570313	3.4804688	0.15380859	-0.026611328	-1.1779785	24.319092	1.1923828	0	0	0	0	0	0	0	0	0	1.1884766	0.18847656	1.8022461	-1.0056152	0.18237305	0.61401367	0	44330	0	0	0
1074	1075	1075	Category I	0.671875	-0.095947266	-2.4719238	-0.16967773	0.11889648	0.45336914	0	0	4/7/2018	4	7	2018	1:01:45	3705	0.2	1	1	45	0	0.059570313	3.4804688	0.13745117	-0.022460938	-1.182373	30.572998	1.3977051	0	0	0	0	0	0	0	0	0	1.1904297	0.19042969	1.8969727	0.53417969	-0.073242188	-1.2893066	0	44330	0	0	0
1075	1076	1076	Category I	0.20385742	0.047851563	-2.2438965	-0.24658203	0.16650391	0.40771484	0	0	4/7/2018	4	7	2018	1:01:45	3705	0.3	1	1	45	0	0.059570313	3.4804688	0.12744141	-0.027099609	-1.1848145	12.517578	1.064209	0	0	0	0	0	0	0	0	0	1.1918945	0.19189453	1.2104492	0.076171875	0.074951172	-1.0588379	0	44330	0	0	0
1076	1077	1077	Category I	1.1159668	-0.023925781	0.035888672	-0.26904297	0.14990234	0.39672852	0	0	4/7/2018	4	7	2018	1:01:45	3705	0.4	1	1	45	0	0.059570313	3.4804688	0.13061523	-0.025146484	-1.2114258	5.3657227	1.5895996	0	0	0	0	0	0	0	0	0	1.21875	0.21875	2.2338867	0.98510742	0.001220703	1.2473145	0	44330	0	0	0
1077	1078	1078	Category I	-1.1037598	0.38378906	-0.61181641	-0.26098633	0.14282227	0.40380859	0	0	4/7/2018	4	7	2018	1:01:45	3705	0.5	1	1	45	0	0.059570313	3.4804688	0.15112305	-0.019287109	-1.204834	0.36132813	1.4453125	0	0	0	0	0	0	0	0	0	1.2143555	0.21435547	2.2512207	-1.2548828	0.40307617	0.59301758	0	44330	0	0	0
1078	1079	1079	Category I	0.23999023	0	-2.3278809	-0.19921875	0.091064453	0.44311523	0	0	4/7/2018	4	7	2018	1:01:45	3705	0.6	1	1	45	0	0.059570313	3.4804688	0.14941406	-0.032714844	-1.1989746	14.155029	1.1325684	0	0	0	0	0	0	0	0	0	1.2087402	0.20874023	1.251709	0.090332031	0.032714844	-1.1286621	0	44330	0	0	0
1079	1080	1080	Category I	0.55175781	-0.011962891	-1.7277832	-0.2487793	0.12426758	0.4206543	0	0	4/7/2018	4	7	2018	1:01:45	3705	0.7	1	1	45	0	0.059570313	3.4804688	0.15234375	-0.035644531	-1.1975098	18.169922	0.6640625	0	0	0	0	0	0	0	0	0	1.2075195	0.20751953	0.95336914	0.39916992	0.023681641	-0.5300293	0	44330	0	0	0
1080	1081	1081	Category I	1.223877	-0.25195313	0.15576172	-0.25878906	0.14306641	0.40185547	0	0	4/7/2018	4	7	2018	1:01:45	3705	0.8	1	1	45	0	0.059570313	3.4804688	0.15429688	-0.032714844	-1.1872559	0.10083008	1.7307129	0	0	0	0	0	0	0	0	0	1.1977539	0.19775391	2.6315918	1.0693359	-0.21899414	1.3430176	0	44330	0	0	0
1081	1082	1082	Category I	-1.079834	0.47998047	-0.7199707	-0.23413086	0.12280273	0.4230957	0	0	4/7/2018	4	7	2018	1:01:45	3705	0.9	1	1	45	0	0.059570313	3.4804688	0.16162109	-0.036132813	-1.190918	4.2458496	1.4248047	0	0	0	0	0	0	0	0	0	1.2023926	0.20239258	2.2287598	-1.2414551	0.51611328	0.47094727	0	44330	0	0	0
1082	1083	1083	Category I	-0.19189453	-0.29980469	-2.8679199	-0.22436523	0.13916016	0.42578125	0	0	4/7/2018	4	7	2018	1:01:46	3706	0	1	1	46	0	0.059570313	3.4804688	0.15576172	-0.040283203	-1.1975098	17.240723	1.7255859	0	0	0	0	0	0	0	0	0	1.208252	0.20825195	2.2773438	-0.34765625	-0.25927734	-1.670166	0	44330	0	0	0
1083	1084	1084	Category I	0.57592773	0.023925781	-1.7878418	-0.27807617	0.19726563	0.37963867	0	0	4/7/2018	4	7	2018	1:01:46	3706	0.1	1	1	46	0	0.059570313	3.4804688	0.15649414	-0.043945313	-1.1975098	37.312744	0.72705078	0	0	0	0	0	0	0	0	0	1.2084961	0.20849609	1.0776367	0.41918945	0.067871094	-0.59008789	0	44330	0	0	0
1084	1085	1085	Category I	1.3798828	-0.31176758	0.21582031	-0.25805664	0.21655273	0.3894043	0	0	4/7/2018	4	7	2018	1:01:46	3706	0.2	1	1	46	0	0.059570313	3.4804688	0.15209961	-0.043457031	-1.1960449	9.1662598	1.8901367	0	0	0	0	0	0	0	0	0	1.206543	0.20654297	2.9077148	1.2275391	-0.26806641	1.4118652	0	44330	0	0	0
1085	1086	1086	Category I	-0.52783203	0.37182617	-0.50390625	-0.19458008	0.20483398	0.41870117	0	0	4/7/2018	4	7	2018	1:01:46	3706	0.3	1	1	46	0	0.059570313	3.4853027	0.15673828	-0.052734375	-1.1972656	8.6608887	1.0629883	0	0	0	0	0	0	0	0	0	1.2087402	0.20874023	1.8029785	-0.68457031	0.42456055	0.69335938	0	44330	0	0	0
1086	1087	1087	Category I	0.071777344	0.38378906	-2.723877	-0.1315918	0.17407227	0.4453125	0	0	4/7/2018	4	7	2018	1:01:46	3706	0.4	1	1	46	0	0.059570313	3.4853027	0.15869141	-0.057373047	-1.2043457	24.807129	1.5844727	0	0	0	0	0	0	0	0	0	1.2160645	0.21606445	2.0476074	-0.086914063	0.44116211	-1.5192871	0	44330	0	0	0
1087	1088	1088	Category I	-0.047851563	0.93579102	-1.4519043	-0.17993164	0.28613281	0.38867188	0	0	4/7/2018	4	7	2018	1:01:46	3706	0.5	1	1	46	0	0.059570313	3.4853027	0.1640625	-0.061279297	-1.2319336	24.963135	1.0429688	0	0	0	0	0	0	0	0	0	1.2443848	0.24438477	1.4291992	-0.21191406	0.99707031	-0.21972656	0	44330	0	0	0
1088	1089	1089	Category I	-0.57592773	-0.011962891	-0.34790039	-0.28466797	0.31469727	0.31176758	0	0	4/7/2018	4	7	2018	1:01:46	3706	0.6	1	1	46	0	0.059570313	3.4853027	0.17138672	-0.076904297	-1.2192383	5.9121094	1.1499023	0	0	0	0	0	0	0	0	0	1.2336426	0.23364258	1.684082	-0.74731445	0.064941406	0.87133789	0	44330	0	0	0
1089	1090	1090	Category I	-0.65991211	-0.10791016	-0.46777344	-0.30883789	0.26733398	0.32446289	0	0	4/7/2018	4	7	2018	1:01:46	3706	0.7	1	1	46	0	0.059570313	3.4853027	0.17675781	-0.078125	-1.2111816	17.35083	1.119873	0	0	0	0	0	0	0	0	0	1.2265625	0.2265625	1.6101074	-0.83666992	-0.029541016	0.7434082	0	44330	0	0	0
1090	1091	1091	Category I	0.671875	-0.035888672	-2.723877	-0.17700195	0.20239258	0.42407227	0	0	4/7/2018	4	7	2018	1:01:46	3706	0.8	1	1	46	0	0.059570313	3.4853027	0.18041992	-0.08203125	-1.2111816	5.3427734	1.5910645	0	0	0	0	0	0	0	0	0	1.2272949	0.22729492	2.0500488	0.49121094	0.046142578	-1.5126953	0	44330	0	0	0
1091	1092	1092	Category I	0.2277832	0.44384766	-0.53979492	-0.15087891	0.30688477	0.38891602	0	0	4/7/2018	4	7	2018	1:01:46	3706	0.9	1	1	46	0	0.059570313	3.4853027	0.18579102	-0.079345703	-1.192627	4.5400391	0.83764648	0	0	0	0	0	0	0	0	0	1.2097168	0.2097168	1.2180176	0.041748047	0.52319336	0.65283203	0	44330	0	0	0
1092	1093	1093	Category I	-1.3078613	0.27587891	-0.34790039	-0.20996094	0.27197266	0.3828125	0	0	4/7/2018	4	7	2018	1:01:47	3707	0	1	1	47	0	0.059570313	3.4853027	0.18725586	-0.091308594	-1.1911621	22.395996	1.7556152	0	0	0	0	0	0	0	0	0	1.2094727	0.20947266	2.7060547	-1.4951172	0.3671875	0.84326172	0	44330	0	0	0
1093	1094	1094	Category I	-0.79199219	0.97192383	-1.9677734	-0.25415039	0.25732422	0.37036133	0	0	4/7/2018	4	7	2018	1:01:47	3707	0.1	1	1	47	0	0.059570313	3.4853027	0.19458008	-0.083251953	-1.175293	32.390137	1.6474609	0	0	0	0	0	0	0	0	0	1.1943359	0.19433594	2.8339844	-0.98657227	1.0551758	-0.79223633	0	44330	0	0	0
1094	1095	1095	Category I	0.57592773	-0.047851563	-2.3759766	-0.1887207	0.29272461	0.38378906	0	0	4/7/2018	4	7	2018	1:01:47	3707	0.2	1	1	47	0	0.059570313	3.4853027	0.18505859	-0.085449219	-1.1789551	18.042236	1.2595215	0	0	0	0	0	0	0	0	0	1.1965332	0.1965332	1.6254883	0.390625	0.037597656	-1.1967773	0	44330	0	0	0
1095	1096	1096	Category I	0.85180664	-0.59985352	-0.61181641	-0.16357422	0.24389648	0.4152832	0	0	4/7/2018	4	7	2018	1:01:47	3707	0.3	1	1	47	0	0.059570313	3.4853027	0.16479492	-0.08984375	-1.1784668	31.35791	1.026123	0	0	0	0	0	0	0	0	0	1.1931152	0.19311523	1.7634277	0.68676758	-0.50976563	0.56665039	0	44330	0	0	0
1096	1097	1097	Category I	-1.4038086	0.14379883	-1.079834	-0.15356445	0.18286133	0.43823242	0	0	4/7/2018	4	7	2018	1:01:47	3707	0.4	1	1	47	0	0.059570313	3.4853027	0.16845703	-0.09765625	-1.1962891	47.570801	1.5949707	0	0	0	0	0	0	0	0	0	1.2121582	0.2121582	1.9304199	-1.5722656	0.24145508	0.11645508	0	44330	0	0	0
1097	1098	1098	Category I	1.4279785	-9.4199219	-2.8918457	-0.19702148	0.25048828	0.3996582	0	0	4/7/2018	4	7	2018	1:01:47	3707	0.5	1	1	47	0	0.059570313	3.4853027	0.18188477	-0.095214844	-1.1921387	46.144287	9.5595703	0	0	0	0	0	0	0	0	0	1.2097168	0.2097168	12.27002	1.2458496	-9.3244629	-1.6994629	0	44330	0	0	0
1098	1099	1099	Category I	-0.45581055	-1.6799316	-3.9719238	-0.26391602	0.27661133	0.35791016	0	0	4/7/2018	4	7	2018	1:01:47	3707	0.6	1	1	47	0	0.059570313	3.4853027	0.15161133	-0.10083008	-1.1813965	25.927979	3.2629395	0	0	0	0	0	0	0	0	0	1.1955566	0.19555664	4.9768066	-0.60742188	-1.5788574	-2.7902832	0	44330	0	0	0
1099	1100	1100	Category I	0.91186523	0.671875	-1.8117676	-0.25170898	0.2019043	0.39624023	0	0	4/7/2018	4	7	2018	1:01:47	3707	0.7	1	1	47	0	0.059570313	3.4853027	0.14648438	-0.11474609	-1.1694336	33.431641	1.2714844	0	0	0	0	0	0	0	0	0	1.1843262	0.18432617	2.1940918	0.76513672	0.78662109	-0.64208984	0	44330	0	0	0
1100	1101	1101	Category I	0.17993164	-0.49194336	-0.49194336	-0.18920898	0.33984375	0.34667969	0	0	4/7/2018	4	7	2018	1:01:47	3707	0.8	1	1	47	0	0.059570313	3.4853027	0.14868164	-0.13208008	-1.1779785	28.907227	0.77539063	0	0	0	0	0	0	0	0	0	1.1948242	0.19482422	1.0769043	0.031005859	-0.35961914	0.68603516	0	44330	0	0	0
1101	1102	1102	Category I	-0.57592773	-0.43188477	-0.671875	-0.30224609	0.30761719	0.30444336	0	0	4/7/2018	4	7	2018	1:01:47	3707	0.9	1	1	47	0	0.059570313	3.4853027	0.15039063	-0.12939453	-1.1787109	9.1928711	0.93579102	0	0	0	0	0	0	0	0	0	1.1953125	0.1953125	1.5356445	-0.72631836	-0.30224609	0.50683594	0	44330	0	0	0
1102	1103	1103	Category I	0.047851563	-0.2277832	-3.5158691	-0.17675781	0.23681641	0.41479492	0	0	4/7/2018	4	7	2018	1:01:48	3708	0	1	1	48	0	0.059570313	3.4853027	0.10717773	-0.069335938	-1.1757813	9.1723633	2.3459473	0	0	0	0	0	0	0	0	0	1.1826172	0.18261719	2.5576172	-0.059326172	-0.15820313	-2.3398438	0	44330	0	0	0
1103	1104	1104	Category I	0.083984375	0.51586914	-0.023925781	-0.15966797	0.34204102	0.35742188	0	0	4/7/2018	4	7	2018	1:01:48	3708	0.1	1	1	48	0	0.059570313	3.4853027	0.07421875	-0.061767578	-1.1484375	0.91381836	1.2641602	0	0	0	0	0	0	0	0	0	1.1523438	0.15234375	1.7116699	0.009521484	0.57763672	1.1245117	0	44330	0	0	0
1104	1105	1105	Category I	0.43188477	0.095947266	-0.37182617	-0.20483398	0.36621094	0.32080078	0	0	4/7/2018	4	7	2018	1:01:48	3708	0.2	1	1	48	0	0.059570313	3.4853027	0.082275391	-0.078857422	-1.1682129	1.6811523	0.88720703	0	0	0	0	0	0	0	0	0	1.1738281	0.17382813	1.3208008	0.34936523	0.17480469	0.79638672	0	44330	0	0	0
1105	1106	1106	Category I	0.10791016	-0.55175781	-0.3359375	-0.30029297	0.29858398	0.3112793	0	0	4/7/2018	4	7	2018	1:01:48	3708	0.3	1	1	48	0	0.059570313	3.4853027	0.093505859	-0.075927734	-1.1796875	23.269287	0.96875	0	0	0	0	0	0	0	0	0	1.185791	0.18579102	1.3337402	0.014160156	-0.47558594	0.84375	0	44330	0	0	0
1106	1107	1107	Category I	0.68383789	0.035888672	-3	-0.038574219	0.32348633	0.39477539	0	0	4/7/2018	4	7	2018	1:01:48	3708	0.4	1	1	48	0	0.059570313	3.4853027	0.0859375	-0.093261719	-1.1506348	28.671387	1.9477539	0	0	0	0	0	0	0	0	0	1.1577148	0.15771484	2.5761719	0.59765625	0.12915039	-1.8491211	0	44330	0	0	0
1107	1108	1108	Category I	-0.095947266	-0.39599609	-0.15576172	-0.10375977	0.22021484	0.43994141	0	0	4/7/2018	4	7	2018	1:01:48	3708	0.5	1	1	48	0	0.059570313	3.4853027	0.073730469	-0.091552734	-1.1257324	21.530029	1.0307617	0	0	0	0	0	0	0	0	0	1.1318359	0.13183594	1.4440918	-0.16967773	-0.30419922	0.9699707	0	44330	0	0	0
1108	1109	1109	Category I	-1.3679199	-0.61181641	-0.74389648	-0.16088867	0.17749023	0.44091797	0	0	4/7/2018	4	7	2018	1:01:48	3708	0.6	1	1	48	0	0.059570313	3.4853027	0.085449219	-0.091308594	-1.189209	10.328613	1.6066895	0	0	0	0	0	0	0	0	0	1.1958008	0.19580078	2.4191895	-1.4533691	-0.52026367	0.4453125	0	44330	0	0	0
1109	1110	1110	Category I	-0.011962891	0.55175781	0.15576172	-0.31103516	0.20532227	0.36376953	0	0	4/7/2018	4	7	2018	1:01:48	3708	0.7	1	1	48	0	0.059570313	3.4853027	0.10131836	-0.080566406	-1.215332	30.758301	1.5141602	0	0	0	0	0	0	0	0	0	1.2224121	0.22241211	2.1171875	-0.11328125	0.63232422	1.3710938	0	44330	0	0	0
1110	1111	1111	Category I	0.20385742	-0.35986328	-3.2998047	-0.13769531	0.27954102	0.40844727	0	0	4/7/2018	4	7	2018	1:01:48	3708	0.8	1	1	48	0	0.059570313	3.4853027	0.10375977	-0.084960938	-1.2155762	33.275879	2.1044922	0	0	0	0	0	0	0	0	0	1.2229004	0.22290039	2.4587402	0.099853516	-0.2746582	-2.0839844	0	44330	0	0	0
1111	1112	1112	Category I	-0.023925781	0.56396484	-1.8359375	-0.13452148	0.24267578	0.42578125	0	0	4/7/2018	4	7	2018	1:01:48	3708	0.9	1	1	48	0	0.059570313	3.4853027	0.094482422	-0.085205078	-1.2021484	15.584961	0.91479492	0	0	0	0	0	0	0	0	0	1.2087402	0.20874023	1.4013672	-0.1184082	0.64916992	-0.63354492	0	44330	0	0	0
1112	1113	1113	Category I	0.92382813	-0.011962891	0.011962891	-0.16259766	0.32910156	0.36987305	0	0	4/7/2018	4	7	2018	1:01:49	3709	0	1	1	49	0	0.059570313	3.4853027	0.088867188	-0.086181641	-1.2001953	2.684082	1.4736328	0	0	0	0	0	0	0	0	0	1.2067871	0.20678711	2.1213379	0.8347168	0.07421875	1.2121582	0	44330	0	0	0
1113	1114	1114	Category I	-0.98388672	0.40795898	-0.21582031	-0.20874023	0.28564453	0.3762207	0	0	4/7/2018	4	7	2018	1:01:49	3709	0.1	1	1	49	0	0.059570313	3.4853027	0.092529297	-0.093994141	-1.2578125	10.592773	1.5800781	0	0	0	0	0	0	0	0	0	1.2646484	0.26464844	2.6206055	-1.076416	0.50195313	1.0419922	0	44330	0	0	0
1114	1115	1115	Category I	-0.17993164	-0.51586914	-3.4919434	-0.074462891	0.23413086	0.43920898	0	0	4/7/2018	4	7	2018	1:01:49	3709	0.2	1	1	49	0	0.059570313	3.4853027	0.10302734	-0.090332031	-1.2478027	22.073975	2.3012695	0	0	0	0	0	0	0	0	0	1.2553711	0.25537109	2.9523926	-0.28295898	-0.42529297	-2.2438965	0	44330	0	0	0
1115	1116	1116	Category I	0.39599609	0.50390625	-2.4238281	-0.15600586	0.28076172	0.39941406	0	0	4/7/2018	4	7	2018	1:01:49	3709	0.3	1	1	49	0	0.059570313	3.4853027	0.088134766	-0.088623047	-1.2175293	4.4248047	1.3786621	0	0	0	0	0	0	0	0	0	1.223877	0.22387695	2.1064453	0.30761719	0.5925293	-1.2060547	0	44330	0	0	0
1116	1117	1117	Category I	0.99584961	-0.023925781	0.21582031	-0.16503906	0.31030273	0.38134766	0	0	4/7/2018	4	7	2018	1:01:49	3709	0.4	1	1	49	0	0.059570313	3.4853027	0.067138672	-0.068603516	-1.2033691	1.4853516	1.6965332	0	0	0	0	0	0	0	0	0	1.2070313	0.20703125	2.392334	0.9284668	0.044677734	1.4191895	0	44330	0	0	0
1117	1118	1118	Category I	-0.10791016	-0.7199707	0	-0.17871094	0.28149414	0.39379883	0	0	4/7/2018	4	7	2018	1:01:49	3709	0.5	1	1	49	0	0.059570313	3.4853027	0.058105469	-0.068359375	-1.244873	11.645508	1.4147949	0	0	0	0	0	0	0	0	0	1.2480469	0.24804688	2.0622559	-0.16601563	-0.65136719	1.244873	0	44330	0	0	0
1118	1119	1119	Category I	0.25195313	0.011962891	-2.6638184	-0.044921875	0.26098633	0.43530273	0	0	4/7/2018	4	7	2018	1:01:49	3709	0.6	1	1	49	0	0.059570313	3.4853027	0.071777344	-0.063964844	-1.2460938	37.048828	1.4309082	0	0	0	0	0	0	0	0	0	1.2497559	0.24975586	1.673584	0.17993164	0.075927734	-1.4174805	0	44330	0	0	0
1119	1120	1120	Category I	0.51586914	-0.2878418	0.095947266	-0.1652832	0.26123047	0.41137695	0	0	4/7/2018	4	7	2018	1:01:49	3709	0.7	1	1	49	0	0.059570313	3.4853027	0.059326172	-0.061035156	-1.2167969	47.52124	1.4084473	0	0	0	0	0	0	0	0	0	1.2199707	0.2199707	1.9960938	0.45629883	-0.2265625	1.3127441	0	44330	0	0	0
1120	1121	1121	Category I	0.95996094	0.40795898	-0.047851563	-0.12744141	0.24169922	0.42480469	0	0	4/7/2018	4	7	2018	1:01:49	3709	0.8	1	1	49	0	0.059570313	3.4853027	0.052001953	-0.059326172	-1.1958008	24.471436	1.536377	0	0	0	0	0	0	0	0	0	1.1984863	0.19848633	2.5231934	0.90771484	0.46728516	1.1479492	0	44330	0	0	0
1121	1122	1122	Category I	-0.19189453	-0.17993164	0.011962891	-0.23461914	0.23999023	0.3894043	0	0	4/7/2018	4	7	2018	1:01:49	3709	0.9	1	1	49	0	0.059570313	3.4853027	0.04296875	-0.064453125	-1.2602539	29.433838	1.2988281	0	0	0	0	0	0	0	0	0	1.2626953	0.26269531	1.6228027	-0.23486328	-0.11523438	1.2722168	0	44330	0	0	0
1122	1123	1123	Category I	-0.27587891	0	-2.9399414	-0.077392578	0.29443359	0.40942383	0	0	4/7/2018	4	7	2018	1:01:50	3710	0	1	1	50	0	0.059570313	3.4853027	0.061523438	-0.065185547	-1.2546387	39.618408	1.7197266	0	0	0	0	0	0	0	0	0	1.2578125	0.2578125	2.0878906	-0.33740234	0.065185547	-1.6850586	0	44330	0	0	0
1123	1124	1124	Category I	0.65991211	0.059814453	-0.29980469	-0.21655273	0.19702148	0.41601563	0	0	4/7/2018	4	7	2018	1:01:50	3710	0.1	1	1	50	0	0.059326172	3.5255859	0.050292969	-0.057861328	-1.2207031	44.2229	1.1105957	0	0	0	0	0	0	0	0	0	1.2231445	0.22314453	1.6481934	0.609375	0.11767578	0.92089844	0	44330	0	0	0
1124	1125	1125	Category I	0.39599609	-0.17993164	-0.27587891	-0.1574707	0.14819336	0.45117188	0	0	4/7/2018	4	7	2018	1:01:50	3710	0.2	1	1	50	0	0.059326172	3.5255859	0.038085938	-0.061767578	-1.1977539	7.1584473	0.99584961	0	0	0	0	0	0	0	0	0	1.1999512	0.19995117	1.3977051	0.35766602	-0.11791992	0.921875	0	44330	0	0	0
1125	1126	1126	Category I	0.035888672	-0.095947266	0.047851563	-0.26318359	0.1706543	0.39746094	0	0	4/7/2018	4	7	2018	1:01:50	3710	0.3	1	1	50	0	0.059326172	3.5255859	0.023193359	-0.064208984	-1.230957	5.8916016	1.2790527	0	0	0	0	0	0	0	0	0	1.232666	0.23266602	1.322998	0.012451172	-0.031494141	1.2788086	0	44330	0	0	0
1126	1127	1127	Category I	-0.059814453	-0.20385742	-2.7958984	-0.06640625	0.24804688	0.43554688	0	0	4/7/2018	4	7	2018	1:01:50	3710	0.4	1	1	50	0	0.059326172	3.5255859	0.034179688	-0.064941406	-1.2473145	33.278076	1.557373	0	0	0	0	0	0	0	0	0	1.2495117	0.24951172	1.78125	-0.093994141	-0.13867188	-1.5483398	0	44330	0	0	0
1127	1128	1128	Category I	1.079834	-0.51586914	-1.5478516	-0.17602539	0.24975586	0.41015625	0	0	4/7/2018	4	7	2018	1:01:50	3710	0.5	1	1	50	0	0.059326172	3.5255859	0.034912109	-0.070800781	-1.2111816	36.143799	1.1843262	0	0	0	0	0	0	0	0	0	1.213623	0.21362305	1.8261719	1.0446777	-0.44482422	-0.33642578	0	44330	0	0	0
1128	1129	1129	Category I	0.44384766	0.45581055	0.45581055	-0.17114258	0.19384766	0.42797852	0	0	4/7/2018	4	7	2018	1:01:50	3710	0.6	1	1	50	0	0.059326172	3.5255859	0.0234375	-0.078125	-1.1967773	10.821289	1.7868652	0	0	0	0	0	0	0	0	0	1.1994629	0.19946289	2.6069336	0.42016602	0.53393555	1.6525879	0	44330	0	0	0
1129	1130	1130	Category I	-0.011962891	0.43188477	0.34790039	-0.33642578	0.1652832	0.35253906	0	0	4/7/2018	4	7	2018	1:01:50	3710	0.7	1	1	50	0	0.059326172	3.5255859	0.029052734	-0.085449219	-1.2297363	20.252441	1.6608887	0	0	0	0	0	0	0	0	0	1.2329102	0.23291016	2.1362305	-0.041015625	0.51733398	1.5776367	0	44330	0	0	0
1130	1131	1131	Category I	-0.47998047	0.047851563	-0.91186523	-0.13647461	0.24389648	0.421875	0	0	4/7/2018	4	7	2018	1:01:50	3710	0.8	1	1	50	0	0.059326172	3.5255859	0.044921875	-0.078613281	-1.2548828	3.8527832	0.63964844	0	0	0	0	0	0	0	0	0	1.2580566	0.25805664	0.99462891	-0.52490234	0.12646484	0.34301758	0	44330	0	0	0
1131	1132	1132	Category I	0.7199707	-0.35986328	-2.5197754	-0.15185547	0.2199707	0.4296875	0	0	4/7/2018	4	7	2018	1:01:50	3710	0.9	1	1	50	0	0.059326172	3.5255859	0.042236328	-0.081542969	-1.2226563	11.032227	1.489502	0	0	0	0	0	0	0	0	0	1.2260742	0.22607422	2.2524414	0.67749023	-0.27807617	-1.296875	0	44330	0	0	0
1132	1133	1133	Category I	-0.21582031	0.57592773	0.20385742	-0.19067383	0.26611328	0.39819336	0	0	4/7/2018	4	7	2018	1:01:51	3711	0	1	1	51	0	0.059326172	3.5255859	0.028808594	-0.082763672	-1.2177734	35.155273	1.5856934	0	0	0	0	0	0	0	0	0	1.2209473	0.22094727	2.3251953	-0.24462891	0.65869141	1.4216309	0	44330	0	0	0
1133	1134	1134	Category I	-1.1999512	0.53979492	-0.26391602	-0.14672852	0.25610352	0.421875	0	0	4/7/2018	4	7	2018	1:01:51	3711	0.1	1	1	51	0	0.059326172	3.5255859	0.052734375	-0.084716797	-1.2387695	42.536377	1.7058105	0	0	0	0	0	0	0	0	0	1.2429199	0.24291992	2.8522949	-1.2526855	0.62451172	0.97485352	0	44330	0	0	0
1134	1135	1135	Category I	-1.1879883	-0.071777344	-3.0839844	-0.27856445	0.26171875	0.35791016	0	0	4/7/2018	4	7	2018	1:01:51	3711	0.2	1	1	51	0	0.059326172	3.5255859	0.072265625	-0.091796875	-1.2507324	21.282715	2.2246094	0	0	0	0	0	0	0	0	0	1.2561035	0.25610352	3.1135254	-1.2602539	0.020019531	-1.8330078	0	44330	0	0	0
1135	1136	1136	Category I	1.0319824	0.25195313	-2.5559082	-0.27270508	0.24169922	0.37036133	0	0	4/7/2018	4	7	2018	1:01:51	3711	0.3	1	1	51	0	0.059326172	3.5255859	0.068847656	-0.086181641	-1.2177734	3.7949219	1.6828613	0	0	0	0	0	0	0	0	0	1.2226563	0.22265625	2.6391602	0.96289063	0.33813477	-1.3378906	0	44330	0	0	0
1136	1137	1137	Category I	0.16796875	-0.15576172	-0.095947266	-0.18945313	0.29272461	0.38378906	0	0	4/7/2018	4	7	2018	1:01:51	3711	0.4	1	1	51	0	0.059326172	3.5255859	0.050292969	-0.068847656	-1.2141113	29.795654	1.1276855	0	0	0	0	0	0	0	0	0	1.217041	0.21704102	1.3225098	0.11743164	-0.086669922	1.1181641	0	44330	0	0	0
1137	1138	1138	Category I	-0.40795898	0.44384766	0.11987305	-0.20385742	0.2734375	0.3828125	0	0	4/7/2018	4	7	2018	1:01:51	3711	0.5	1	1	51	0	0.059326172	3.5255859	0.066650391	-0.075195313	-1.246582	34.459229	1.5368652	0	0	0	0	0	0	0	0	0	1.2504883	0.25048828	2.3603516	-0.47460938	0.51904297	1.3664551	0	44330	0	0	0
1138	1139	1139	Category I	0.63598633	-0.56396484	-2.4599609	-0.24365234	0.29394531	0.35522461	0	0	4/7/2018	4	7	2018	1:01:51	3711	0.6	1	1	51	0	0.059326172	3.5255859	0.0546875	0.048095703	-1.2182617	7.8708496	1.5012207	0	0	0	0	0	0	0	0	0	1.220459	0.22045898	2.4348145	0.58105469	-0.61206055	-1.2414551	0	44330	0	0	0
1139	1140	1140	Category I	0.45581055	-0.65991211	-2.9279785	-0.18554688	0.24365234	0.40673828	0	0	4/7/2018	4	7	2018	1:01:51	3711	0.7	1	1	51	0	0.059326172	3.5255859	0.066650391	0.063964844	-1.1711426	1.2402344	1.939209	0	0	0	0	0	0	0	0	0	1.1748047	0.17480469	2.8696289	0.38891602	-0.72387695	-1.7565918	0	44330	0	0	0
1140	1141	1141	Category I	-0.083984375	0.14379883	0.095947266	-0.091064453	0.29101563	0.41162109	0	0	4/7/2018	4	7	2018	1:01:51	3711	0.8	1	1	51	0	0.059326172	3.5255859	0.052001953	0.059326172	-1.1508789	13.571533	1.2568359	0	0	0	0	0	0	0	0	0	1.1535645	0.15356445	1.467041	-0.13598633	0.084228516	1.2468262	0	44330	0	0	0
1141	1142	1142	Category I	0.34790039	0.023925781	0.2277832	-0.21435547	0.3059082	0.36230469	0	0	4/7/2018	4	7	2018	1:01:51	3711	0.9	1	1	51	0	0.059326172	3.5255859	0.056152344	0.080322266	-1.2028809	10.151123	1.4611816	0	0	0	0	0	0	0	0	0	1.2070313	0.20703125	1.7788086	0.29150391	-0.056396484	1.4306641	0	44330	0	0	0
1142	1143	1143	Category I	-0.7199707	0.11987305	-0.56396484	-0.22729492	0.30371094	0.35986328	0	0	4/7/2018	4	7	2018	1:01:52	3712	0	1	1	52	0	0.059326172	3.5255859	0.059326172	0.094726563	-1.1945801	8.543457	1.0029297	0	0	0	0	0	0	0	0	0	1.199707	0.19970703	1.4353027	-0.77929688	0.024902344	0.63061523	0	44330	0	0	0
1143	1144	1144	Category I	0.59985352	-0.53979492	-3.0239258	-0.18212891	0.25219727	0.40698242	0	0	4/7/2018	4	7	2018	1:01:52	3712	0.1	1	1	52	0	0.059326172	3.5255859	0.044433594	0.094238281	-1.1567383	20.570557	2.0483398	0	0	0	0	0	0	0	0	0	1.161377	0.16137695	3.0563965	0.55517578	-0.6340332	-1.8669434	0	44330	0	0	0
1144	1145	1145	Category I	0.51586914	0.27587891	-1.0439453	-0.15087891	0.36865234	0.34814453	0	0	4/7/2018	4	7	2018	1:01:52	3712	0.2	1	1	52	0	0.059326172	3.5255859	0.047363281	0.079589844	-1.1948242	12.877197	0.52954102	0	0	0	0	0	0	0	0	0	1.1982422	0.19824219	0.81542969	0.46826172	0.19604492	0.15087891	0	44330	0	0	0
1145	1146	1146	Category I	-0.13183594	0.14379883	0.083984375	-0.18994141	0.37084961	0.32714844	0	0	4/7/2018	4	7	2018	1:01:52	3712	0.3	1	1	52	0	0.059326172	3.5255859	0.059326172	0.072265625	-1.1955566	8.0512695	1.2956543	0	0	0	0	0	0	0	0	0	1.1992188	0.19921875	1.5422363	-0.19116211	0.071289063	1.279541	0	44330	0	0	0
1146	1147	1147	Category I	-0.63598633	0.059814453	-0.16796875	-0.17797852	0.34326172	0.35205078	0	0	4/7/2018	4	7	2018	1:01:52	3712	0.4	1	1	52	0	0.059326172	3.5255859	-0.03515625	0.2019043	-1.2597656	16.891602	1.2541504	0	0	0	0	0	0	0	0	0	1.2763672	0.27636719	1.8347168	-0.60058594	-0.14208984	1.0917969	0	44330	0	0	0
1147	1148	1148	Category I	0.81591797	0.47998047	-5.0759277	-0.11181641	0.30200195	0.40161133	0	0	4/7/2018	4	7	2018	1:01:52	3712	0.5	1	1	52	0	0.059326172	3.5255859	0.082763672	0.28027344	-1.2600098	21.936279	3.890625	0	0	0	0	0	0	0	0	0	1.293457	0.29345703	4.748291	0.73291016	0.19946289	-3.8156738	0	44330	0	0	0
1148	1149	1149	Category I	0.49194336	0.80395508	-2.4838867	-0.063476563	0.41601563	0.31811523	0	0	4/7/2018	4	7	2018	1:01:52	3712	0.6	1	1	52	0	0.059326172	3.5255859	0.20605469	0.3659668	-1.237793	13.881592	1.3510742	0	0	0	0	0	0	0	0	0	1.3071289	0.30712891	1.9697266	0.28564453	0.43798828	-1.2458496	0	44330	0	0	0
1149	1150	1150	Category I	-0.16796875	0	-0.10791016	-0.10058594	0.44628906	0.27026367	0	0	4/7/2018	4	7	2018	1:01:52	3712	0.7	1	1	52	0	0.059326172	3.5255859	0.19580078	0.41235352	-1.286377	1.8095703	1.3005371	0	0	0	0	0	0	0	0	0	1.3649902	0.36499023	1.954834	-0.36376953	-0.41235352	1.1784668	0	44330	0	0	0
1150	1151	1151	Category I	-0.32397461	-0.011962891	0.023925781	-0.072753906	0.37329102	0.35083008	0	0	4/7/2018	4	7	2018	1:01:52	3712	0.8	1	1	52	0	0.059326172	3.5255859	0.13793945	0.39111328	-1.3449707	18.220459	1.4997559	0	0	0	0	0	0	0	0	0	1.4074707	0.4074707	2.2341309	-0.46191406	-0.40307617	1.3688965	0	44330	0	0	0
1151	1152	1152	Category I	-0.10791016	0.55175781	-1.6799316	0.052001953	0.35205078	0.36962891	0	0	4/7/2018	4	7	2018	1:01:52	3712	0.9	1	1	52	0	0.059326172	3.5255859	0.18896484	0.40014648	-1.3447266	22.022949	0.47241211	0	0	0	0	0	0	0	0	0	1.4157715	0.41577148	0.78320313	-0.296875	0.15136719	-0.33496094	0	44330	0	0	0
1152	1153	1153	Category I	1.0678711	-0.26391602	-3.8759766	-0.005859375	0.42285156	0.31323242	0	0	4/7/2018	4	7	2018	1:01:53	3713	0	1	1	53	0	0.059326172	3.5255859	0.21435547	0.38769531	-1.3522949	12.965088	2.7424316	0	0	0	0	0	0	0	0	0	1.4230957	0.4230957	4.0288086	0.85327148	-0.65161133	-2.5234375	0	44330	0	0	0
1153	1154	1154	Category I	0	0.45581055	0.2277832	0.056884766	0.38793945	0.34277344	0	0	4/7/2018	4	7	2018	1:01:53	3713	0.111	1	1	53	0	0.059326172	3.5255859	0.20117188	0.41308594	-1.3642578	0.65209961	1.6052246	0	0	0	0	0	0	0	0	0	1.4394531	0.43945313	1.8359375	-0.20117188	0.042480469	1.592041	0	44330	0	0	0
1154	1155	1155	Category I	-0.52783203	0.047851563	-0.047851563	0.031982422	0.3659668	0.36914063	0	0	4/7/2018	4	7	2018	1:01:53	3713	0.222	1	1	53	0	0.059326172	3.5255859	0.21386719	0.40576172	-1.3933105	8.3630371	1.5773926	0	0	0	0	0	0	0	0	0	1.4667969	0.46679688	2.4453125	-0.74169922	-0.35791016	1.345459	0	44330	0	0	0
1155	1156	1156	Category I	-1.4638672	1.6437988	-1.1037598	-0.028076172	0.32739258	0.39208984	0	0	4/7/2018	4	7	2018	1:01:53	3713	0.333	1	1	53	0	0.059326172	3.5255859	0.20507813	0.41845703	-1.3515625	18.420166	2.0852051	0	0	0	0	0	0	0	0	0	1.4296875	0.4296875	3.1420898	-1.6689453	1.2250977	0.24780273	0	44330	0	0	0
1156	1157	1157	Category I	0.38378906	-0.011962891	-3.2878418	0.020507813	0.46875	0.26293945	0	0	4/7/2018	4	7	2018	1:01:53	3713	0.444	1	1	53	0	0.059326172	3.5255859	0.20800781	0.4128418	-1.3200684	6.6953125	2.020752	0	0	0	0	0	0	0	0	0	1.3986816	0.39868164	2.5683594	0.17553711	-0.42480469	-1.9675293	0	44330	0	0	0
1157	1158	1158	Category I	0	0.74389648	-0.70776367	0.11474609	0.36206055	0.34936523	0	0	4/7/2018	4	7	2018	1:01:53	3713	0.555	1	1	53	0	0.059326172	3.5255859	0.18505859	0.41918945	-1.3349609	7.8720703	0.72998047	0	0	0	0	0	0	0	0	0	1.411377	0.41137695	1.1369629	-0.18505859	0.32446289	0.62719727	0	44330	0	0	0
1158	1159	1159	Category I	-0.76782227	0.23999023	0	0.084716797	0.35449219	0.36474609	0	0	4/7/2018	4	7	2018	1:01:53	3713	0.666	1	1	53	0	0.059326172	3.5255859	0.18676758	0.4206543	-1.3666992	6.6186523	1.677002	0	0	0	0	0	0	0	0	0	1.4421387	0.44213867	2.5024414	-0.95458984	-0.18066406	1.3666992	0	44330	0	0	0
1159	1160	1160	Category I	-0.023925781	0.11987305	-0.047851563	0.058105469	0.28271484	0.41308594	0	0	4/7/2018	4	7	2018	1:01:53	3713	0.777	1	1	53	0	0.059326172	3.5255859	0.18383789	0.41821289	-1.3500977	19.510986	1.3520508	0	0	0	0	0	0	0	0	0	1.425293	0.42529297	1.8085938	-0.20776367	-0.29833984	1.3022461	0	44330	0	0	0
1160	1161	1161	Category I	0.50390625	-0.65991211	-4.9919434	0.10766602	0.23779297	0.42944336	0	0	4/7/2018	4	7	2018	1:01:53	3713	0.888	1	1	53	0	0.059326172	3.5255859	0.11376953	0.42651367	-1.4074707	9.545166	3.765625	0	0	0	0	0	0	0	0	0	1.4750977	0.47509766	5.060791	0.38989258	-1.0864258	-3.5842285	0	44330	0	0	0
1161	1162	1162	Category I	0.39599609	0.41992188	-0.26391602	0.15161133	0.24926758	0.40869141	0	0	4/7/2018	4	7	2018	1:01:54	3714	0	1	1	54	0	0.059326172	3.515918	0.11791992	0.4050293	-1.4333496	8.2346191	1.2021484	0	0	0	0	0	0	0	0	0	1.4941406	0.49414063	1.4621582	0.27783203	0.014648438	1.1694336	0	44330	0	0	0
1162	1163	1163	Category I	-1.0917969	0.27587891	-0.15576172	0.10742188	0.29907227	0.40063477	0	0	4/7/2018	4	7	2018	1:01:54	3714	0.1	1	1	54	0	0.059326172	3.515918	0.11132813	0.40625	-1.4401855	8.7998047	1.7646484	0	0	0	0	0	0	0	0	0	1.5004883	0.50048828	2.6179199	-1.203125	-0.13037109	1.2844238	0	44330	0	0	0
1163	1164	1164	Category I	-0.40795898	-0.2878418	0.047851563	0.039306641	0.24121094	0.43481445	0	0	4/7/2018	4	7	2018	1:01:54	3714	0.2	1	1	54	0	0.059326172	3.515918	0.1184082	0.45068359	-1.3723145	27.360352	1.6850586	0	0	0	0	0	0	0	0	0	1.4492188	0.44921875	2.6855469	-0.52636719	-0.73852539	1.420166	0	44330	0	0	0
1164	1165	1165	Category I	0.19189453	-0.50390625	-2.435791	0.17700195	0.25537109	0.39672852	0	0	4/7/2018	4	7	2018	1:01:54	3714	0.3	1	1	54	0	0.059326172	3.515918	0.11767578	0.45581055	-1.3977051	27.544189	1.4155273	0	0	0	0	0	0	0	0	0	1.4748535	0.47485352	2.0717773	0.073974609	-0.9597168	-1.0378418	0	44330	0	0	0
1165	1166	1166	Category I	0.35986328	0.31176758	-1.8239746	0.20214844	0.19604492	0.41210938	0	0	4/7/2018	4	7	2018	1:01:54	3714	0.4	1	1	54	0	0.059326172	3.515918	0.11181641	0.44921875	-1.3857422	8.7294922	0.52172852	0	0	0	0	0	0	0	0	0	1.4609375	0.4609375	0.82348633	0.24780273	-0.13745117	-0.43798828	0	44330	0	0	0
1166	1167	1167	Category I	0.13183594	-0.083984375	0.17993164	0.073486328	0.21362305	0.43994141	0	0	4/7/2018	4	7	2018	1:01:54	3714	0.5	1	1	54	0	0.059326172	3.515918	0.1027832	0.44775391	-1.3881836	16.406982	1.6560059	0	0	0	0	0	0	0	0	0	1.4624023	0.46240234	2.1289063	0.028808594	-0.53173828	1.5681152	0	44330	0	0	0
1167	1168	1168	Category I	-0.97192383	0.34790039	-0.29980469	0.090820313	0.16430664	0.45263672	0	0	4/7/2018	4	7	2018	1:01:54	3714	0.6	1	1	54	0	0.059326172	3.515918	0.092529297	0.45141602	-1.3459473	37.652588	1.4960938	0	0	0	0	0	0	0	0	0	1.4226074	0.42260742	2.2143555	-1.0644531	-0.10351563	1.0461426	0	44330	0	0	0
1168	1169	1169	Category I	-0.13183594	-0.59985352	-2.987793	0.12646484	0.12280273	0.45874023	0	0	4/7/2018	4	7	2018	1:01:54	3714	0.7	1	1	54	0	0.059326172	3.515918	0.084716797	0.46313477	-1.3659668	34.336182	1.9509277	0	0	0	0	0	0	0	0	0	1.4448242	0.44482422	2.9013672	-0.21655273	-1.0629883	-1.621582	0	44330	0	0	0
1169	1170	1170	Category I	0.61181641	0.44384766	-2.4838867	0.17456055	0.1809082	0.42993164	0	0	4/7/2018	4	7	2018	1:01:54	3714	0.8	1	1	54	0	0.059326172	3.515918	0.088867188	0.45727539	-1.3642578	9.6621094	1.2355957	0	0	0	0	0	0	0	0	0	1.4416504	0.44165039	1.6557617	0.52270508	-0.013427734	-1.1193848	0	44330	0	0	0
1170	1171	1171	Category I	0.46777344	-0.27587891	-0.14379883	0.10131836	0.14819336	0.45532227	0	0	4/7/2018	4	7	2018	1:01:54	3714	0.9	1	1	54	0	0.059326172	3.515918	0.078125	0.44555664	-1.3701172	8.2492676	1.4753418	0	0	0	0	0	0	0	0	0	1.4428711	0.44287109	2.3376465	0.3894043	-0.72143555	1.2263184	0	44330	0	0	0
1171	1172	1172	Category I	-0.85180664	0.34790039	-0.14379883	0.071777344	0.084716797	0.47363281	0	0	4/7/2018	4	7	2018	1:01:55	3715	0	1	1	55	0	0.059326172	3.515918	0.077880859	0.45068359	-1.3664551	32.826416	1.5395508	0	0	0	0	0	0	0	0	0	1.440918	0.44091797	2.2553711	-0.9296875	-0.1027832	1.2226563	0	44330	0	0	0
1172	1173	1173	Category I	0.61181641	0.13183594	-2.0397949	0.16162109	0.11035156	0.45117188	0	0	4/7/2018	4	7	2018	1:01:55	3715	0.09	1	1	55	0	0.059326172	3.515918	0.074951172	0.45654297	-1.3708496	34.330811	0.91674805	0	0	0	0	0	0	0	0	0	1.4470215	0.44702148	1.5300293	0.53662109	-0.32470703	-0.66870117	0	44330	0	0	0
1173	1174	1174	Category I	0.75585938	0.39599609	-2.9157715	0.14282227	0.12792969	0.44921875	0	0	4/7/2018	4	7	2018	1:01:55	3715	0.181	1	1	55	0	0.059326172	3.515918	0.078125	0.46166992	-1.3745117	14.007324	1.6848145	0	0	0	0	0	0	0	0	0	1.4519043	0.4519043	2.2844238	0.67749023	-0.065673828	-1.5410156	0	44330	0	0	0
1174	1175	1175	Category I	0.31176758	0.40795898	0.26391602	0.24682617	0.10302734	0.41503906	0	0	4/7/2018	4	7	2018	1:01:55	3715	0.272	1	1	55	0	0.059326172	3.515918	0.08203125	0.46069336	-1.3781738	2.1938477	1.6589355	0	0	0	0	0	0	0	0	0	1.4555664	0.45556641	1.9245605	0.22949219	-0.052734375	1.6420898	0	44330	0	0	0
1175	1176	1176	Category I	-0.63598633	0.77978516	-0.32397461	0.08203125	0.054199219	0.47607422	0	0	4/7/2018	4	7	2018	1:01:55	3715	0.363	1	1	55	0	0.059326172	3.515918	0.093017578	0.45947266	-1.3400879	29.0625	1.2910156	0	0	0	0	0	0	0	0	0	1.4196777	0.41967773	2.0654297	-0.72900391	0.32006836	1.0161133	0	44330	0	0	0
1176	1177	1177	Category I	-0.083984375	-0.35986328	-3.671875	0.15869141	0.10839844	0.44824219	0	0	4/7/2018	4	7	2018	1:01:55	3715	0.454	1	1	55	0	0.059326172	3.515918	0.088623047	0.44921875	-1.3569336	35.612793	2.458252	0	0	0	0	0	0	0	0	0	1.4321289	0.43212891	3.2966309	-0.17260742	-0.80908203	-2.3146973	0	44330	0	0	0
1177	1178	1178	Category I	0.46777344	0.46777344	-0.63598633	0.12036133	0.12451172	0.45849609	0	0	4/7/2018	4	7	2018	1:01:55	3715	0.545	1	1	55	0	0.059326172	3.515918	0.088623047	0.45141602	-1.3537598	28.107666	0.81201172	0	0	0	0	0	0	0	0	0	1.4299316	0.42993164	1.1132813	0.37890625	0.016113281	0.71777344	0	44330	0	0	0
1178	1179	1179	Category I	0.49194336	-0.41992188	-0.20385742	0.13696289	0.0546875	0.46044922	0	0	4/7/2018	4	7	2018	1:01:55	3715	0.636	1	1	55	0	0.059326172	3.515918	0.086669922	0.45092773	-1.3586426	20.324463	1.5019531	0	0	0	0	0	0	0	0	0	1.434082	0.43408203	2.4309082	0.4050293	-0.87084961	1.1547852	0	44330	0	0	0
1179	1180	1180	Category I	-0.26391602	0.31176758	-0.17993164	-0.047607422	-0.015625	0.47875977	0	0	4/7/2018	4	7	2018	1:01:55	3715	0.727	1	1	55	0	0.059326172	3.515918	0.070556641	0.46020508	-1.331543	37.194824	1.2084961	0	0	0	0	0	0	0	0	0	1.4106445	0.41064453	1.6347656	-0.33447266	-0.1484375	1.1516113	0	44330	0	0	0
1180	1181	1181	Category I	0.52783203	1.1757813	-4.6679688	0.13110352	0.018310547	0.46484375	0	0	4/7/2018	4	7	2018	1:01:55	3715	0.818	1	1	55	0	0.059326172	3.515918	0.05859375	0.46337891	-1.3342285	34.474854	3.4406738	0	0	0	0	0	0	0	0	0	1.4138184	0.41381836	4.5146484	0.46899414	0.7121582	-3.3334961	0	44330	0	0	0
1181	1182	1182	Category I	-0.32397461	0.7199707	0	0.11303711	0.059570313	0.46508789	0	0	4/7/2018	4	7	2018	1:01:55	3715	0.909	1	1	55	0	0.059326172	3.515918	0.06640625	0.47192383	-1.3361816	13.293701	1.4140625	0	0	0	0	0	0	0	0	0	1.4187012	0.41870117	1.9746094	-0.39038086	0.24780273	1.3361816	0	44330	0	0	0
1182	1183	1183	Category I	-1.1518555	-0.25195313	-0.49194336	-0.040527344	0.026855469	0.47973633	0	0	4/7/2018	4	7	2018	1:01:56	3716	0	1	1	56	0	0.059326172	3.515918	0.066162109	0.46923828	-1.3410645	13.83252	1.6506348	0	0	0	0	0	0	0	0	0	1.4223633	0.42236328	2.7885742	-1.2180176	-0.72119141	0.84912109	0	44330	0	0	0
1183	1184	1184	Category I	0.32397461	-0.671875	-3.0598145	-0.056640625	0.029785156	0.48632813	0	0	4/7/2018	4	7	2018	1:01:56	3716	0.1	1	1	56	0	0.059326172	3.515918	0.072265625	0.47241211	-1.3356934	22.080811	2.0844727	0	0	0	0	0	0	0	0	0	1.4187012	0.41870117	3.119873	0.25146484	-1.1442871	-1.723877	0	44330	0	0	0
1184	1185	1185	Category I	1.3918457	-0.47998047	-0.43188477	-0.056884766	0.002441406	0.47973633	0	0	4/7/2018	4	7	2018	1:01:56	3716	0.2	1	1	56	0	0.059326172	3.515918	0.05859375	0.4675293	-1.3417969	7.6469727	1.871582	0	0	0	0	0	0	0	0	0	1.4221191	0.42211914	3.1906738	1.3330078	-0.94750977	0.90991211	0	44330	0	0	0
1185	1186	1186	Category I	-7.4758301	9.815918	-5.4838867	-0.048339844	0.081298828	0.47753906	0	0	4/7/2018	4	7	2018	1:01:56	3716	0.3	1	1	56	0	0.059326172	3.515918	0.063720703	0.4699707	-1.3444824	12.120117	12.701172	0	0	0	0	0	0	0	0	0	1.4257813	0.42578125	21.024658	-7.5395508	9.3457031	-4.1391602	0	44330	0	0	0
1186	1187	1187	Category I	10.12793	6.3117676	-3.0119629	-0.26806641	0.059082031	0.41992188	0	0	4/7/2018	4	7	2018	1:01:56	3716	0.4	1	1	56	0	0.059326172	3.515918	0.067382813	0.4621582	-1.3474121	6.4953613	11.755615	0	0	0	0	0	0	0	0	0	1.4260254	0.42602539	17.574219	10.060303	5.8493652	-1.6643066	0	44330	0	0	0
1187	1188	1188	Category I	9.7678223	6.4438477	1.619873	0.47119141	-0.11328125	0.17822266	0	0	4/7/2018	4	7	2018	1:01:56	3716	0.5	1	1	56	0	0.059326172	3.515918	0.070800781	0.46582031	-1.34375	7.1428223	11.770508	0	0	0	0	0	0	0	0	0	1.4240723	0.42407227	18.638428	9.6967773	5.9777832	2.963623	0	44330	0	0	0
1188	1189	1189	Category I	-2.171875	3.1079102	-4.6318359	0.49926758	-0.11083984	0.11547852	0	0	4/7/2018	4	7	2018	1:01:56	3716	0.6	1	1	56	0	0.059326172	3.515918	0.067626953	0.46850586	-1.333252	12.597168	4.78125	0	0	0	0	0	0	0	0	0	1.4147949	0.41479492	8.1772461	-2.239502	2.6391602	-3.2983398	0	44330	0	0	0
1189	1190	1190	Category I	-4.6437988	-1.1518555	-4.5239258	0.42456055	-0.15112305	0.24414063	0	0	4/7/2018	4	7	2018	1:01:56	3716	0.7	1	1	56	0	0.059326172	3.515918	0.072998047	0.46704102	-1.3208008	29.460938	5.927002	0	0	0	0	0	0	0	0	0	1.402832	0.40283203	9.5388184	-4.7167969	-1.6188965	-3.2028809	0	44330	0	0	0
1190	1191	1191	Category I	4.2719727	0.37182617	-3.2878418	0.49194336	-0.19873047	-0.11279297	0	0	4/7/2018	4	7	2018	1:01:56	3716	0.8	1	1	56	0	0.059326172	3.515918	0.062988281	0.46533203	-1.3261719	45.754883	4.6442871	0	0	0	0	0	0	0	0	0	1.4069824	0.40698242	6.263916	4.2087402	-0.093505859	-1.9614258	0	44330	0	0	0
1191	1192	1192	Category I	2.0158691	-0.43188477	-2.435791	0.48876953	-0.17041016	0.089111328	0	0	4/7/2018	4	7	2018	1:01:56	3716	0.9	1	1	56	0	0.059326172	3.515918	0.067138672	0.46728516	-1.3273926	56.369141	2.4152832	0	0	0	0	0	0	0	0	0	1.4089355	0.40893555	3.9560547	1.9484863	-0.89916992	-1.1081543	0	44330	0	0	0
1192	1193	1193	Category I	-0.13183594	2.0158691	-0.94799805	0.16943359	-0.28442383	0.36499023	0	0	4/7/2018	4	7	2018	1:01:57	3717	0	1	1	57	0	0.059326172	3.515918	0.078125	0.46679688	-1.3447266	53.567383	1.6125488	0	0	0	0	0	0	0	0	0	1.4257813	0.42578125	2.1560059	-0.20996094	1.5488281	0.39672852	0	44330	0	0	0
1193	1194	1194	Category I	0.023925781	-0.17993164	-2.5439453	0.20629883	0.034423828	0.43896484	0	0	4/7/2018	4	7	2018	1:01:57	3717	0.111	1	1	57	0	0.059326172	3.515918	0.068847656	0.4777832	-1.3156738	82.217773	1.3937988	0	0	0	0	0	0	0	0	0	1.4016113	0.40161133	1.9309082	-0.044921875	-0.65771484	-1.2280273	0	44330	0	0	0
1194	1195	1195	Category I	-0.87597656	0.50390625	-0.15576172	0.071289063	-0.12475586	0.45751953	0	0	4/7/2018	4	7	2018	1:01:57	3717	0.222	1	1	57	0	0.059326172	3.515918	0.063720703	0.4699707	-1.3215332	62.077148	1.4978027	0	0	0	0	0	0	0	0	0	1.4040527	0.40405273	2.1394043	-0.93969727	0.033691406	1.1657715	0	44330	0	0	0
1195	1196	1196	Category I	0.6237793	0.059814453	0.10791016	0.15551758	0.009277344	0.45800781	0	0	4/7/2018	4	7	2018	1:01:57	3717	0.333	1	1	57	0	0.059326172	3.515918	0.067138672	0.47167969	-1.3266602	57.223633	1.5930176	0	0	0	0	0	0	0	0	0	1.409668	0.40966797	2.4033203	0.55639648	-0.41186523	1.4345703	0	44330	0	0	0
1196	1197	1197	Category I	-0.83984375	0.46777344	-0.98388672	-0.058837891	-0.020751953	0.47705078	0	0	4/7/2018	4	7	2018	1:01:57	3717	0.444	1	1	57	0	0.059326172	3.515918	0.094970703	0.45605469	-1.3520508	41.884521	1.0048828	0	0	0	0	0	0	0	0	0	1.4301758	0.43017578	1.3144531	-0.93481445	0.011474609	0.36816406	0	44330	0	0	0
1197	1198	1198	Category I	0.035888672	-0.58789063	-2.5439453	0.021484375	0.076171875	0.48120117	0	0	4/7/2018	4	7	2018	1:01:57	3717	0.555	1	1	57	0	0.059326172	3.515918	0.092773438	0.46435547	-1.3234863	62.634521	1.6123047	0	0	0	0	0	0	0	0	0	1.4055176	0.40551758	2.329834	-0.056884766	-1.0522461	-1.2202148	0	44330	0	0	0
1198	1199	1199	Category I	0.011962891	-0.19189453	-1.3317871	0.25341797	-0.041259766	0.41650391	0	0	4/7/2018	4	7	2018	1:01:57	3717	0.666	1	1	57	0	0.059326172	3.515918	0.088134766	0.46166992	-1.3100586	127.41968	0.65844727	0	0	0	0	0	0	0	0	0	1.3918457	0.3918457	0.75146484	-0.076171875	-0.65356445	-0.021484375	0	44330	0	0	0
1199	1200	1200	Category I	-5.0759277	0.38378906	-4.487793	0.065429688	-0.10107422	0.46557617	0	0	4/7/2018	4	7	2018	1:01:57	3717	0.777	1	1	57	0	0.058837891	3.491748	0.10229492	0.45874023	-1.3205566	97.356934	6.0705566	0	0	0	0	0	0	0	0	0	1.4018555	0.40185547	8.4206543	-5.1782227	-0.074951172	-3.1669922	0	44330	0	0	0
1200	1201	1201	Category I	1.2839355	-1.3078613	-2.1237793	0.041992188	-0.26757813	0.40698242	0	0	4/7/2018	4	7	2018	1:01:57	3717	0.888	1	1	57	0	0.058837891	3.491748	0.11376953	0.46484375	-1.3554688	91.463623	2.2587891	0	0	0	0	0	0	0	0	0	1.4375	0.4375	3.7109375	1.1699219	-1.7727051	-0.76806641	0	44330	0	0	0
1201	1202	1202	Category I	-0.7199707	-0.095947266	-0.52783203	0.043945313	-0.23706055	0.41967773	0	0	4/7/2018	4	7	2018	1:01:58	3718	0	1	1	58	0	0.058837891	3.491748	0.10424805	0.4831543	-1.2961426	88.419922	1.2668457	0	0	0	0	0	0	0	0	0	1.387207	0.38720703	2.171875	-0.82421875	-0.57910156	0.76831055	0	44330	0	0	0
1202	1203	1203	Category I	0.29980469	3.5639648	2.4838867	0.018310547	-0.21313477	0.43554688	0	0	4/7/2018	4	7	2018	1:01:58	3718	0.1	1	1	58	0	0.058837891	3.491748	0.092773438	0.48217773	-1.2929688	69.082031	4.8789063	0	0	0	0	0	0	0	0	0	1.3830566	0.38305664	7.0651855	0.20678711	3.081543	3.7768555	0	44330	0	0	0
1203	1204	1204	Category I	0.59985352	0.46777344	-2.3278809	0.088867188	-0.30371094	0.37548828	0	0	4/7/2018	4	7	2018	1:01:58	3718	0.2	1	1	58	0	0.058837891	3.491748	0.10424805	0.4765625	-1.3061523	66.042236	1.1352539	0	0	0	0	0	0	0	0	0	1.3942871	0.39428711	1.526123	0.49536133	-0.008789063	-1.0214844	0	44330	0	0	0
1204	1205	1205	Category I	-0.071777344	-0.70776367	0.68383789	0.11352539	-0.13012695	0.44848633	0	0	4/7/2018	4	7	2018	1:01:58	3718	0.3	1	1	58	0	0.058837891	3.491748	0.11889648	0.48364258	-1.3408203	84.810547	2.3571777	0	0	0	0	0	0	0	0	0	1.4304199	0.43041992	3.4069824	-0.19067383	-1.1914063	2.0246582	0	44330	0	0	0
1205	1206	1206	Category I	-0.69580078	-0.21582031	-0.15576172	0.041015625	-0.25585938	0.41137695	0	0	4/7/2018	4	7	2018	1:01:58	3718	0.4	1	1	58	0	0.058837891	3.491748	0.1159668	0.49243164	-1.3100586	80.161621	1.5791016	0	0	0	0	0	0	0	0	0	1.404541	0.40454102	2.6745605	-0.81176758	-0.70825195	1.1542969	0	44330	0	0	0
1206	1207	1207	Category I	-0.87597656	0.095947266	0.58789063	0.074951172	-0.11352539	0.46386719	0	0	4/7/2018	4	7	2018	1:01:58	3718	0.5	1	1	58	0	0.058837891	3.491748	0.10449219	0.48999023	-1.284668	58.865723	2.1501465	0	0	0	0	0	0	0	0	0	1.3789063	0.37890625	3.2470703	-0.98046875	-0.39404297	1.8725586	0	44330	0	0	0
1207	1208	1208	Category I	0.45581055	0.41992188	-3.1557617	0.14599609	-0.10083008	0.44897461	0	0	4/7/2018	4	7	2018	1:01:58	3718	0.6	1	1	58	0	0.058837891	3.491748	0.10058594	0.48901367	-1.2946777	42.671631	1.895752	0	0	0	0	0	0	0	0	0	1.3876953	0.38769531	2.2851563	0.35498047	-0.069091797	-1.8608398	0	44330	0	0	0
1208	1209	1209	Category I	0.76782227	-0.023925781	0.59985352	0.16870117	-0.1184082	0.43676758	0	0	4/7/2018	4	7	2018	1:01:58	3718	0.7	1	1	58	0	0.058837891	3.491748	0.11791992	0.47583008	-1.3427734	1.4904785	2.1086426	0	0	0	0	0	0	0	0	0	1.4296875	0.4296875	3.0922852	0.6496582	-0.49975586	1.942627	0	44330	0	0	0
1209	1210	1210	Category I	-0.87597656	-0.50390625	-0.13183594	0.032714844	-0.18334961	0.44335938	0	0	4/7/2018	4	7	2018	1:01:58	3718	0.8	1	1	58	0	0.058837891	3.491748	0.1159668	0.48901367	-1.3117676	14.96582	1.8337402	0	0	0	0	0	0	0	0	0	1.4047852	0.40478516	3.1650391	-0.99194336	-0.99291992	1.1799316	0	44330	0	0	0
1210	1211	1211	Category I	-0.49194336	0.45581055	-0.61181641	0.090332031	-0.12548828	0.45800781	0	0	4/7/2018	4	7	2018	1:01:58	3718	0.9	1	1	58	0	0.058837891	3.491748	0.10742188	0.484375	-1.2768555	54.504395	0.89575195	0	0	0	0	0	0	0	0	0	1.369873	0.36987305	1.2932129	-0.59936523	-0.028564453	0.66503906	0	44330	0	0	0
1211	1212	1212	Category I	0.47998047	0.10791016	-2.8798828	0.14355469	-0.073242188	0.45141602	0	0	4/7/2018	4	7	2018	1:01:59	3719	0	1	1	59	0	0.058837891	3.491748	0.098876953	0.48486328	-1.2827148	84.996338	1.6845703	0	0	0	0	0	0	0	0	0	1.375	0.375	2.3549805	0.38085938	-0.37695313	-1.5969238	0	44330	0	0	0
1212	1213	1213	Category I	0.047851563	0.99584961	-0.071777344	0.11499023	0.030517578	0.46630859	0	0	4/7/2018	4	7	2018	1:01:59	3719	0.1	1	1	59	0	0.058837891	3.491748	0.10888672	0.47119141	-1.3144531	158.29932	1.3500977	0	0	0	0	0	0	0	0	0	1.4006348	0.40063477	1.828125	-0.061035156	0.52441406	1.2426758	0	44330	0	0	0
1213	1214	1214	Category I	-0.88793945	0.46777344	-0.56396484	0.086425781	-0.045654297	0.47241211	0	0	4/7/2018	4	7	2018	1:01:59	3719	0.2	1	1	59	0	0.058837891	3.491748	0.10253906	0.47192383	-1.3012695	108.54712	1.2348633	0	0	0	0	0	0	0	0	0	1.3881836	0.38818359	1.7321777	-0.99047852	-0.004150391	0.73730469	0	44330	0	0	0
1214	1215	1215	Category I	-0.31176758	-0.17993164	-0.035888672	0.026367188	-0.065429688	0.47753906	0	0	4/7/2018	4	7	2018	1:01:59	3719	0.3	1	1	59	0	0.058837891	3.491748	0.10107422	0.46728516	-1.263916	73.48999	1.4484863	0	0	0	0	0	0	0	0	0	1.3515625	0.3515625	2.2883301	-0.4128418	-0.6472168	1.2280273	0	44330	0	0	0
1215	1216	1216	Category I	0.671875	-0.56396484	-3.8999023	0.063720703	-0.079101563	0.47119141	0	0	4/7/2018	4	7	2018	1:01:59	3719	0.4	1	1	59	0	0.058837891	3.491748	0.092285156	0.46411133	-1.269043	116.77393	2.8833008	0	0	0	0	0	0	0	0	0	1.354248	0.35424805	4.2382813	0.5793457	-1.0280762	-2.6306152	0	44330	0	0	0
1216	1217	1217	Category I	0.17993164	0.011962891	0.14379883	0.18798828	-0.023925781	0.44726563	0	0	4/7/2018	4	7	2018	1:01:59	3719	0.5	1	1	59	0	0.058837891	3.491748	0.095458984	0.4440918	-1.298584	157.79395	1.5080566	0	0	0	0	0	0	0	0	0	1.3757324	0.37573242	1.9587402	0.084228516	-0.43212891	1.4423828	0	44330	0	0	0
1217	1218	1218	Category I	-0.57592773	0.40795898	-0.26391602	0.024902344	-0.059326172	0.47558594	0	0	4/7/2018	4	7	2018	1:01:59	3719	0.6	1	1	59	0	0.058837891	3.491748	0.10327148	0.44750977	-1.2814941	92.268555	1.2241211	0	0	0	0	0	0	0	0	0	1.3613281	0.36132813	1.7368164	-0.67919922	-0.039550781	1.0175781	0	44330	0	0	0
1218	1219	1219	Category I	-0.64794922	0.17993164	-0.29980469	-0.055175781	-0.10473633	0.46606445	0	0	4/7/2018	4	7	2018	1:01:59	3719	0.7	1	1	59	0	0.058837891	3.491748	0.10424805	0.43945313	-1.2719727	47.158691	1.2563477	0	0	0	0	0	0	0	0	0	1.3498535	0.34985352	1.9841309	-0.75219727	-0.25952148	0.97216797	0	44330	0	0	0
1219	1220	1220	Category I	-0.50390625	-0.39599609	-3.1437988	0.044677734	-0.1640625	0.44726563	0	0	4/7/2018	4	7	2018	1:01:59	3719	0.8	1	1	59	0	0.058837891	3.491748	0.088623047	0.45092773	-1.2705078	115.12354	2.1394043	0	0	0	0	0	0	0	0	0	1.3510742	0.35107422	3.3127441	-0.5925293	-0.84692383	-1.8730469	0	44330	0	0	0
1220	1221	1221	Category I	0.53979492	0.82788086	-0.059814453	0.10742188	-0.16870117	0.44262695	0	0	4/7/2018	4	7	2018	1:01:59	3719	0.9	1	1	59	0	0.058837891	3.491748	0.087402344	0.44482422	-1.3044434	117.2251	1.378418	0	0	0	0	0	0	0	0	0	1.3808594	0.38085938	2.079834	0.45214844	0.3828125	1.2446289	0	44330	0	0	0
1221	1222	1222	Category I	0.3359375	-0.20385742	-0.15576172	0.064697266	-0.016845703	0.4753418	0	0	4/7/2018	4	7	2018	1:02:00	3720	0	1	2	0	0	0.058837891	3.491748	0.088378906	0.43139648	-1.2817383	41.587891	1.3164063	0	0	0	0	0	0	0	0	0	1.3554688	0.35546875	2.0087891	0.24731445	-0.63525391	1.1259766	0	44330	0	0	0
1222	1223	1223	Category I	-0.2277832	0.38378906	-0.13183594	-0.056396484	-0.10595703	0.46582031	0	0	4/7/2018	4	7	2018	1:02:00	3720	0.09	1	2	0	0	0.058837891	3.491748	0.093261719	0.42602539	-1.2790527	99.790527	1.1921387	0	0	0	0	0	0	0	0	0	1.3515625	0.3515625	1.5107422	-0.32104492	-0.042236328	1.1472168	0	44330	0	0	0
1223	1224	1224	Category I	-0.50390625	-0.93579102	-3.5158691	0.1015625	-0.11645508	0.45532227	0	0	4/7/2018	4	7	2018	1:02:00	3720	0.181	1	2	0	0	0.058837891	3.491748	0.10180664	0.43164063	-1.2744141	49.541748	2.6943359	0	0	0	0	0	0	0	0	0	1.3493652	0.34936523	4.2145996	-0.60571289	-1.3674316	-2.2412109	0	44330	0	0	0
1224	1225	1225	Category I	0.93579102	0.46777344	-1.2597656	0.074951172	0.013427734	0.48095703	0	0	4/7/2018	4	7	2018	1:02:00	3720	0.272	1	2	0	0	0.058837891	3.491748	0.10009766	0.43701172	-1.2578125	37.653809	0.8359375	0	0	0	0	0	0	0	0	0	1.3354492	0.33544922	0.86791992	0.83544922	0.030517578	-0.001708984	0	44330	0	0	0
1225	1226	1226	Category I	0.15576172	-0.47998047	-0.14379883	0.10864258	-0.031738281	0.46728516	0	0	4/7/2018	4	7	2018	1:02:00	3720	0.363	1	2	0	0	0.058837891	3.491748	0.088134766	0.44042969	-1.2880859	82.438232	1.4702148	0	0	0	0	0	0	0	0	0	1.3642578	0.36425781	2.1323242	0.067382813	-0.92041016	1.1442871	0	44330	0	0	0
1226	1227	1227	Category I	-0.35986328	0.34790039	0.11987305	-0.075927734	-0.13720703	0.45581055	0	0	4/7/2018	4	7	2018	1:02:00	3720	0.454	1	2	0	0	0.058837891	3.491748	0.18725586	0.3215332	-1.2160645	113.31299	1.4438477	0	0	0	0	0	0	0	0	0	1.2717285	0.27172852	1.909668	-0.54711914	0.026123047	1.3359375	0	44330	0	0	0
1227	1228	1228	Category I	0.56396484	0.69580078	-4.2358398	0.032714844	-0.077636719	0.47436523	0	0	4/7/2018	4	7	2018	1:02:00	3720	0.545	1	2	0	0	0.058837891	3.491748	0.052978516	0.24365234	-1.1787109	123.60229	3.1320801	0	0	0	0	0	0	0	0	0	1.204834	0.20483398	4.0197754	0.51074219	0.4519043	-3.0568848	0	44330	0	0	0
1228	1229	1229	Category I	0.92382813	0.69580078	-1.487793	-0.016113281	0.0703125	0.48217773	0	0	4/7/2018	4	7	2018	1:02:00	3720	0.636	1	2	0	0	0.058837891	3.491748	-0.078125	0.1652832	-1.2175293	123.75049	1.1652832	0	0	0	0	0	0	0	0	0	1.2312012	0.23120117	1.8024902	1.0019531	0.53027344	-0.27001953	0	44330	0	0	0
1229	1230	1230	Category I	-0.97192383	-0.13183594	-0.53979492	0.072021484	0.10229492	0.47094727	0	0	4/7/2018	4	7	2018	1:02:00	3720	0.727	1	2	0	0	0.058837891	3.491748	-0.044677734	0.12402344	-1.182373	54.68335	1.1567383	0	0	0	0	0	0	0	0	0	1.1896973	0.18969727	1.8256836	-0.92700195	-0.25585938	0.64257813	0	44330	0	0	0
1230	1231	1231	Category I	0	0.13183594	-0.071777344	-0.203125	-0.033203125	0.44677734	0	0	4/7/2018	4	7	2018	1:02:00	3720	0.818	1	2	0	0	0.058837891	3.491748	0.010498047	0.14575195	-1.1274414	18.244385	1.0559082	0	0	0	0	0	0	0	0	0	1.1369629	0.13696289	1.0803223	-0.010498047	-0.013916016	1.0556641	0	44330	0	0	0
1231	1232	1232	Category I	0.77978516	0.51586914	-3.0717773	-0.12304688	-0.059570313	0.4621582	0	0	4/7/2018	4	7	2018	1:02:00	3720	0.909	1	2	0	0	0.058837891	3.491748	-0.060058594	0.14453125	-1.0986328	71.675537	2.1760254	0	0	0	0	0	0	0	0	0	1.1098633	0.10986328	3.184082	0.83984375	0.37109375	-1.9729004	0	44330	0	0	0
1232	1233	1233	Category I	0.32397461	0.61181641	-1.5478516	-0.016357422	0.081298828	0.47924805	0	0	4/7/2018	4	7	2018	1:02:01	3721	0	1	2	1	0	0.058837891	3.491748	-0.077880859	0.14428711	-1.0732422	157.35815	0.77783203	0	0	0	0	0	0	0	0	0	1.0856934	0.085693359	1.34375	0.40185547	0.46728516	-0.47436523	0	44330	0	0	0
1233	1234	1234	Category I	-0.40795898	-0.16796875	-0.23999023	-0.20385742	0.1237793	0.43676758	0	0	4/7/2018	4	7	2018	1:02:01	3721	0.111	1	2	1	0	0.058837891	3.491748	-0.068603516	0.11694336	-1.09375	130.58301	0.96191406	0	0	0	0	0	0	0	0	0	1.1020508	0.10205078	1.4780273	-0.33911133	-0.28491211	0.85375977	0	44330	0	0	0
1234	1235	1235	Category I	-0.26391602	0.19189453	-0.45581055	-0.2565918	0.005371094	0.4230957	0	0	4/7/2018	4	7	2018	1:02:01	3721	0.222	1	2	1	0	0.058837891	3.491748	-0.065185547	0.11621094	-1.0634766	150.17969	0.64379883	0	0	0	0	0	0	0	0	0	1.0720215	0.072021484	0.88208008	-0.19848633	0.075439453	0.60766602	0	44330	0	0	0
1235	1236	1236	Category I	0.76782227	0.39599609	-3.1318359	-0.20849609	-0.023925781	0.44067383	0	0	4/7/2018	4	7	2018	1:02:01	3721	0.333	1	2	1	0	0.058837891	3.491748	-0.0703125	0.10546875	-1.0754395	163.04492	2.239502	0	0	0	0	0	0	0	0	0	1.0830078	0.083007813	3.1848145	0.83813477	0.2902832	-2.0561523	0	44330	0	0	0
1236	1237	1237	Category I	0.21582031	0.64794922	-0.99584961	-0.14086914	0.14428711	0.45483398	0	0	4/7/2018	4	7	2018	1:02:01	3721	0.444	1	2	1	0	0.058837891	3.491748	-0.085449219	0.077148438	-1.1118164	168.86426	0.65576172	0	0	0	0	0	0	0	0	0	1.1179199	0.11791992	0.98828125	0.30126953	0.57055664	0.1159668	0	44330	0	0	0
1237	1238	1238	Category I	-0.37182617	0.52783203	0.35986328	-0.29541016	0.15966797	0.38452148	0	0	4/7/2018	4	7	2018	1:02:01	3721	0.555	1	2	1	0	0.059326172	3.5513672	-0.061035156	0.064453125	-1.1186523	107.34106	1.5803223	0	0	0	0	0	0	0	0	0	1.1220703	0.12207031	2.2526855	-0.31054688	0.46313477	1.4785156	0	44330	0	0	0
1238	1239	1239	Category I	0.35986328	0.011962891	-0.83984375	-0.25317383	0.096435547	0.42138672	0	0	4/7/2018	4	7	2018	1:02:01	3721	0.666	1	2	1	0	0.059326172	3.5513672	-0.052734375	0.076171875	-1.0856934	35.494141	0.48461914	0	0	0	0	0	0	0	0	0	1.0898438	0.08984375	0.72290039	0.41259766	-0.064208984	0.24584961	0	44330	0	0	0
1239	1240	1240	Category I	0.88793945	0.59985352	-2.8439941	-0.29443359	0.075195313	0.40478516	0	0	4/7/2018	4	7	2018	1:02:01	3721	0.777	1	2	1	0	0.059326172	3.5513672	-0.055908203	0.073730469	-1.0722656	15.375488	2.0749512	0	0	0	0	0	0	0	0	0	1.0761719	0.076171875	3.2414551	0.94384766	0.52587891	-1.7714844	0	44330	0	0	0
1240	1241	1241	Category I	-0.25195313	0.80395508	-0.23999023	-0.19458008	0.19897461	0.41748047	0	0	4/7/2018	4	7	2018	1:02:01	3721	0.888	1	2	1	0	0.059326172	3.5513672	0.011230469	0.065185547	-1.0446777	33.886719	1.1235352	0	0	0	0	0	0	0	0	0	1.046875	0.046875	1.8068848	-0.26318359	0.73852539	0.8046875	0	44330	0	0	0
1241	1242	1242	Category I	-0.51586914	0.34790039	-0.011962891	-0.29125977	0.21606445	0.36962891	0	0	4/7/2018	4	7	2018	1:02:02	3722	0	1	2	2	0	0.059326172	3.5513672	0.008056641	0.071777344	-1.0270996	24.304443	1.175293	0	0	0	0	0	0	0	0	0	1.029541	0.029541016	1.8149414	-0.52392578	0.27587891	1.0151367	0	44330	0	0	0
1242	1243	1243	Category I	-0.17993164	-0.16796875	-1.2119141	-0.27636719	0.21630859	0.38012695	0	0	4/7/2018	4	7	2018	1:02:02	3722	0.1	1	2	2	0	0.059326172	3.5513672	0.0234375	0.078613281	-1.015625	0.99438477	0.375	0	0	0	0	0	0	0	0	0	1.0187988	0.018798828	0.64624023	-0.20336914	-0.24658203	-0.19604492	0	44330	0	0	0
1243	1244	1244	Category I	0.75585938	0.27587891	-2.7358398	-0.3034668	0.16967773	0.37744141	0	0	4/7/2018	4	7	2018	1:02:02	3722	0.2	1	2	2	0	0.059326172	3.5513672	0.031982422	0.047119141	-1.0422363	1.2050781	1.8557129	0	0	0	0	0	0	0	0	0	1.0437012	0.043701172	2.645752	0.72363281	0.22851563	-1.6933594	0	44330	0	0	0
1244	1245	1245	Category I	-0.035888672	0.19189453	0.023925781	-0.19775391	0.25854492	0.3996582	0	0	4/7/2018	4	7	2018	1:02:02	3722	0.3	1	2	2	0	0.059326172	3.5513672	0.017822266	0.037109375	-1.0500488	15.853027	1.0861816	0	0	0	0	0	0	0	0	0	1.0507813	0.05078125	1.2822266	-0.053710938	0.15454102	1.0739746	0	44330	0	0	0
1245	1246	1246	Category I	-0.56396484	0.10791016	0.21582031	-0.28930664	0.26489258	0.34179688	0	0	4/7/2018	4	7	2018	1:02:02	3722	0.4	1	2	2	0	0.059326172	3.5513672	0.018066406	0.055175781	-1.0705566	11.065918	1.4128418	0	0	0	0	0	0	0	0	0	1.0720215	0.072021484	1.9211426	-0.58203125	0.052490234	1.286377	0	44330	0	0	0
1246	1247	1247	Category I	-0.17993164	-0.15576172	-0.6237793	-0.25927734	0.24389648	0.37084961	0	0	4/7/2018	4	7	2018	1:02:02	3722	0.5	1	2	2	0	0.059326172	3.5513672	0.016113281	0.061279297	-1.0693359	3.2871094	0.53320313	0	0	0	0	0	0	0	0	0	1.0712891	0.071289063	0.85888672	-0.19604492	-0.21704102	0.44555664	0	44330	0	0	0
1247	1248	1248	Category I	0.41992188	-0.70776367	-4.1518555	-0.19970703	0.21166992	0.42163086	0	0	4/7/2018	4	7	2018	1:02:02	3722	0.6	1	2	2	0	0.059326172	3.5513672	0.022216797	0.05859375	-1.0756836	5.8232422	3.1948242	0	0	0	0	0	0	0	0	0	1.0776367	0.077636719	4.2399902	0.39746094	-0.76635742	-3.0759277	0	44330	0	0	0
1248	1249	1249	Category I	-0.2878418	0.46777344	-0.49194336	-0.17626953	0.2980957	0.3840332	0	0	4/7/2018	4	7	2018	1:02:02	3722	0.7	1	2	2	0	0.059326172	3.5513672	0.017822266	0.049804688	-1.0761719	23.435547	0.78051758	0	0	0	0	0	0	0	0	0	1.0773926	0.077392578	1.3078613	-0.30566406	0.41772461	0.58422852	0	44330	0	0	0
1249	1250	1250	Category I	-0.071777344	0.071777344	0.31176758	-0.27709961	0.29956055	0.33276367	0	0	4/7/2018	4	7	2018	1:02:02	3722	0.8	1	2	2	0	0.059326172	3.5513672	0.015869141	0.056640625	-1.1096191	27.352539	1.4240723	0	0	0	0	0	0	0	0	0	1.1113281	0.11132813	1.5239258	-0.087646484	0.014892578	1.4213867	0	44330	0	0	0
1250	1251	1251	Category I	-0.21582031	-0.23999023	-0.6237793	-0.31201172	0.24072266	0.33886719	0	0	4/7/2018	4	7	2018	1:02:02	3722	0.9	1	2	2	0	0.059326172	3.5513672	0.021972656	0.062011719	-1.1118164	19.862549	0.62133789	0	0	0	0	0	0	0	0	0	1.1137695	0.11376953	1.0280762	-0.23779297	-0.30200195	0.48803711	0	44330	0	0	0
1251	1252	1252	Category I	-0.059814453	-0.74389648	-2.6757813	-0.13354492	0.14355469	0.45678711	0	0	4/7/2018	4	7	2018	1:02:03	3723	0	1	2	3	0	0.059326172	3.5513672	0.027587891	0.060058594	-1.1132813	8.1191406	1.7592773	0	0	0	0	0	0	0	0	0	1.1152344	0.11523438	2.4538574	-0.087402344	-0.80395508	-1.5622559	0	44330	0	0	0
1252	1253	1253	Category I	0.10791016	0.19189453	-0.99584961	-0.1796875	0.20092773	0.42675781	0	0	4/7/2018	4	7	2018	1:02:03	3723	0.1	1	2	3	0	0.059326172	3.5513672	0.028564453	0.060546875	-1.1135254	2.1567383	0.19311523	0	0	0	0	0	0	0	0	0	1.1154785	0.11547852	0.32788086	0.079101563	0.13110352	0.11767578	0	44330	0	0	0
1253	1254	1254	Category I	0.63598633	0.023925781	0.071777344	-0.23095703	0.23242188	0.39257813	0	0	4/7/2018	4	7	2018	1:02:03	3723	0.2	1	2	3	0	0.059326172	3.5513672	0.032958984	0.054199219	-1.1147461	0.45239258	1.3312988	0	0	0	0	0	0	0	0	0	1.1164551	0.11645508	1.8198242	0.6027832	-0.030273438	1.1865234	0	44330	0	0	0
1254	1255	1255	Category I	-0.38378906	0.14379883	-0.13183594	-0.31176758	0.20703125	0.36206055	0	0	4/7/2018	4	7	2018	1:02:03	3723	0.3	1	2	3	0	0.059326172	3.5513672	0.033203125	0.053955078	-1.1118164	9.4570313	1.0688477	0	0	0	0	0	0	0	0	0	1.1137695	0.11376953	1.4868164	-0.41699219	0.089599609	0.97998047	0	44330	0	0	0
1255	1256	1256	Category I	-0.37182617	-0.82788086	-2.6999512	-0.1328125	0.13671875	0.45800781	0	0	4/7/2018	4	7	2018	1:02:03	3723	0.4	1	2	3	0	0.059326172	3.5513672	0.038085938	0.055175781	-1.1196289	22.515137	1.855957	0	0	0	0	0	0	0	0	0	1.1218262	0.12182617	2.873291	-0.40991211	-0.88305664	-1.5800781	0	44330	0	0	0
1256	1257	1257	Category I	0.53979492	-0.071777344	-2.3039551	-0.24291992	0.20263672	0.39746094	0	0	4/7/2018	4	7	2018	1:02:03	3723	0.5	1	2	3	0	0.059326172	3.5513672	0.040039063	0.063720703	-1.1022949	23.008789	1.3081055	0	0	0	0	0	0	0	0	0	1.1049805	0.10498047	1.8364258	0.49951172	-0.13549805	-1.201416	0	44330	0	0	0
1257	1258	1258	Category I	0.52783203	-0.17993164	0.13183594	-0.22119141	0.22705078	0.39941406	0	0	4/7/2018	4	7	2018	1:02:03	3723	0.6	1	2	3	0	0.059326172	3.5513672	0.046142578	0.060302734	-1.1066895	10.230957	1.3505859	0	0	0	0	0	0	0	0	0	1.109375	0.109375	1.9606934	0.48144531	-0.24023438	1.2385254	0	44330	0	0	0
1258	1259	1259	Category I	-0.75585938	0.49194336	-0.083984375	-0.22729492	0.21142578	0.40307617	0	0	4/7/2018	4	7	2018	1:02:03	3723	0.7	1	2	3	0	0.059326172	3.5513672	0.04296875	0.058837891	-1.105957	9.9829102	1.3676758	0	0	0	0	0	0	0	0	0	1.1083984	0.10839844	2.2539063	-0.79882813	0.43286133	1.0219727	0	44330	0	0	0
1259	1260	1260	Category I	-0.35986328	-0.17993164	-2.8918457	-0.22460938	0.22314453	0.40527344	0	0	4/7/2018	4	7	2018	1:02:03	3723	0.8	1	2	3	0	0.059326172	3.5513672	0.064453125	0.058837891	-1.1391602	22.627441	1.8190918	0	0	0	0	0	0	0	0	0	1.142334	0.14233398	2.4160156	-0.42431641	-0.23876953	-1.7526855	0	44330	0	0	0
1260	1261	1261	Category I	0.61181641	0.10791016	-2.8679199	-0.26245117	0.2277832	0.38232422	0	0	4/7/2018	4	7	2018	1:02:03	3723	0.9	1	2	3	0	0.059326172	3.5513672	0.076660156	0.074462891	-1.1352539	24.835693	1.8134766	0	0	0	0	0	0	0	0	0	1.1401367	0.14013672	2.3007813	0.53491211	0.033203125	-1.7324219	0	44330	0	0	0
1261	1262	1262	Category I	0.059814453	0.29980469	0.21582031	-0.11181641	0.31469727	0.39477539	0	0	4/7/2018	4	7	2018	1:02:04	3724	0	1	2	4	0	0.059326172	3.5513672	0.077636719	0.068603516	-1.1320801	10.262939	1.3676758	0	0	0	0	0	0	0	0	0	1.1369629	0.13696289	1.5969238	-0.017822266	0.23095703	1.3479004	0	44330	0	0	0
1262	1263	1263	Category I	-0.45581055	0.17993164	-0.11987305	-0.17944336	0.33056641	0.36254883	0	0	4/7/2018	4	7	2018	1:02:04	3724	0.1	1	2	4	0	0.059326172	3.5513672	0.063964844	0.073974609	-1.1340332	1.876709	1.1445313	0	0	0	0	0	0	0	0	0	1.1384277	0.13842773	1.6401367	-0.51977539	0.10571289	1.0141602	0	44330	0	0	0
1263	1264	1264	Category I	0.17993164	-0.2277832	-1.7277832	-0.21166992	0.3137207	0.35742188	0	0	4/7/2018	4	7	2018	1:02:04	3724	0.2	1	2	4	0	0.059326172	3.5513672	0.080322266	0.024902344	-1.1972656	16.044434	0.59570313	0	0	0	0	0	0	0	0	0	1.2001953	0.20019531	0.88256836	0.099365234	-0.25268555	-0.53027344	0	44330	0	0	0
1264	1265	1265	Category I	0.44384766	-0.20385742	-2.855957	-0.16088867	0.25854492	0.41040039	0	0	4/7/2018	4	7	2018	1:02:04	3724	0.3	1	2	4	0	0.059326172	3.5513672	0.10327148	0.040283203	-1.1943359	12.112793	1.7133789	0	0	0	0	0	0	0	0	0	1.1994629	0.19946289	2.2460938	0.34033203	-0.24414063	-1.661377	0	44330	0	0	0
1265	1266	1266	Category I	0.44384766	0.2878418	0.27587891	-0.055908203	0.32958984	0.39331055	0	0	4/7/2018	4	7	2018	1:02:04	3724	0.4	1	2	4	0	0.059326172	3.5513672	0.097412109	0.029052734	-1.1865234	4.5605469	1.5249023	0	0	0	0	0	0	0	0	0	1.190918	0.19091797	2.0673828	0.34619141	0.25854492	1.4624023	0	44330	0	0	0
1266	1267	1267	Category I	-0.61181641	0.083984375	-0.023925781	-0.12988281	0.35253906	0.36328125	0	0	4/7/2018	4	7	2018	1:02:04	3724	0.5	1	2	4	0	0.059326172	3.5513672	0.068603516	0.046875	-1.2050781	4.2958984	1.3637695	0	0	0	0	0	0	0	0	0	1.2080078	0.20800781	1.8986816	-0.68041992	0.036865234	1.1811523	0	44330	0	0	0
1267	1268	1268	Category I	-0.73193359	0.17993164	-1.4758301	-0.18212891	0.29833984	0.38378906	0	0	4/7/2018	4	7	2018	1:02:04	3724	0.6	1	2	4	0	0.059326172	3.5513672	0.083007813	0.032958984	-1.2512207	13.754883	0.85791016	0	0	0	0	0	0	0	0	0	1.2543945	0.25439453	1.1862793	-0.81494141	0.14672852	-0.22436523	0	44330	0	0	0
1268	1269	1269	Category I	0.49194336	-0.19189453	-1.8239746	-0.083740234	0.3125	0.39941406	0	0	4/7/2018	4	7	2018	1:02:04	3724	0.7	1	2	4	0	0.059326172	3.5513672	0.083984375	0.031005859	-1.217041	19.200684	0.7644043	0	0	0	0	0	0	0	0	0	1.2202148	0.22021484	1.2375488	0.40771484	-0.22290039	-0.60668945	0	44330	0	0	0
1269	1270	1270	Category I	-0.21582031	0.58789063	-0.13183594	-0.068115234	0.30395508	0.40771484	0	0	4/7/2018	4	7	2018	1:02:04	3724	0.8	1	2	4	0	0.059326172	3.5513672	0.061279297	0.020507813	-1.2016602	1.2885742	1.2421875	0	0	0	0	0	0	0	0	0	1.2033691	0.20336914	1.9143066	-0.27709961	0.56713867	1.0698242	0	44330	0	0	0
1270	1271	1271	Category I	-1.3918457	0.27587891	-0.98388672	-0.072021484	0.33569336	0.38549805	0	0	4/7/2018	4	7	2018	1:02:04	3724	0.9	1	2	4	0	0.059326172	3.5513672	0.0859375	0.021728516	-1.208252	4.465332	1.5161133	0	0	0	0	0	0	0	0	0	1.2116699	0.21166992	1.9562988	-1.4777832	0.25390625	0.22436523	0	44330	0	0	0
1271	1272	1272	Category I	0.59985352	-0.45581055	-0.39599609	-0.20043945	0.27001953	0.39282227	0	0	4/7/2018	4	7	2018	1:02:05	3725	0	1	2	5	0	0.059326172	3.5513672	0.092041016	0.022705078	-1.25	17.544922	1.1027832	0	0	0	0	0	0	0	0	0	1.253418	0.25341797	1.840332	0.50756836	-0.47851563	0.85400391	0	44330	0	0	0
1272	1273	1273	Category I	0.61181641	-0.16796875	-2.5917969	-0.026123047	0.27392578	0.42114258	0	0	4/7/2018	4	7	2018	1:02:05	3725	0.1	1	2	5	0	0.059326172	3.5513672	0.081542969	0.025390625	-1.2111816	6.0708008	1.4912109	0	0	0	0	0	0	0	0	0	1.2141113	0.21411133	2.1037598	0.5300293	-0.19335938	-1.3803711	0	44330	0	0	0
1273	1274	1274	Category I	0.29980469	-0.25195313	-0.13183594	-0.10107422	0.18481445	0.4543457	0	0	4/7/2018	4	7	2018	1:02:05	3725	0.2	1	2	5	0	0.059326172	3.5513672	0.076416016	0.024658203	-1.2006836	17.944336	1.1264648	0	0	0	0	0	0	0	0	0	1.2033691	0.20336914	1.5690918	0.22314453	-0.27661133	1.0688477	0	44330	0	0	0
1274	1275	1275	Category I	-1.2958984	-0.34790039	-1.1037598	-0.054931641	0.20556641	0.45288086	0	0	4/7/2018	4	7	2018	1:02:05	3725	0.3	1	2	5	0	0.059326172	3.5513672	0.10205078	0.003662109	-1.1691895	30.311523	1.4428711	0	0	0	0	0	0	0	0	0	1.173584	0.17358398	1.8151855	-1.3979492	-0.3515625	0.065429688	0	44330	0	0	0
1275	1276	1276	Category I	-0.58789063	-2.2077637	-2.8078613	-0.19287109	0.21020508	0.41674805	0	0	4/7/2018	4	7	2018	1:02:05	3725	0.4	1	2	5	0	0.059326172	3.5288086	0.11279297	0.000976563	-1.1835938	8.4985352	2.8295898	0	0	0	0	0	0	0	0	0	1.1889648	0.18896484	4.5336914	-0.70068359	-2.2087402	-1.6240234	0	44330	0	0	0
1276	1277	1277	Category I	1.1279297	-0.55175781	-1.5239258	-0.19702148	0.20068359	0.41967773	0	0	4/7/2018	4	7	2018	1:02:05	3725	0.5	1	2	5	0	0.059326172	3.5288086	0.099365234	-0.007568359	-1.1455078	5.107666	1.2231445	0	0	0	0	0	0	0	0	0	1.1499023	0.14990234	1.9506836	1.0283203	-0.54394531	-0.37817383	0	44330	0	0	0
1277	1278	1278	Category I	0.68383789	0.34790039	0.083984375	-0.14648438	0.18115234	0.44433594	0	0	4/7/2018	4	7	2018	1:02:05	3725	0.6	1	2	5	0	0.059326172	3.5288086	0.085449219	-0.008300781	-1.144043	34.796143	1.4118652	0	0	0	0	0	0	0	0	0	1.1474609	0.14746094	2.1826172	0.59814453	0.35620117	1.2280273	0	44330	0	0	0
1278	1279	1279	Category I	-0.2277832	-0.38378906	-0.25195313	-0.22338867	0.20751953	0.40820313	0	0	4/7/2018	4	7	2018	1:02:05	3725	0.7	1	2	5	0	0.059326172	3.5288086	0.097900391	-0.012695313	-1.1860352	8.7976074	1.0563965	0	0	0	0	0	0	0	0	0	1.1901855	0.19018555	1.6308594	-0.32568359	-0.37084961	0.93408203	0	44330	0	0	0
[truncated: 334 more rows]
[truncated: 29 more columns]
