# Supplementary material for: Development of a multisensor biologging collar and analytical techniques to describe high‐resolution spatial behavior in free‐ranging terrestrial mammals
Source: Ecol Evol. 2024 Sep 23;14(9):e70264. doi: 10.1002/ece3.70264 (PMC11420106; doi:10.1002/ece3.70264)
Supplement: Supplementary file 1 — Appendix S1 [file ECE3-14-e70264-s001.zip › doi_10_5061_dryad_jdfn2z3hv__v20240620/B7_S19_Header.csv]

Split no.	Bookmark number	Category	Pointer	Day#	Time(hh:mm:ss)	Total Event start	Event start	Number events	Duration(s)	Sum VeDBA	Mean VeDBA	Mean Dyn AccX	Mean Dyn AccY	Mean Dyn AccZ	Sum VeSBA	Mean VeSBA	Mean smth AccX	Mean smth AccY	Mean smth AccZ	VeDBA_Var	VeDBA_SD	VeSBA_Var	VeSBA_SD	Mean Animal g	Sum Animal g	Animal g_Var	Animal g_SD	Acc_x_Var	Acc_x_SD	Acc_y_Var	Acc_y_SD	Acc_z_Var	Acc_z_SD	Predominant freq, Hz	Smth press val	Max pressure val	Min pressure val	Grd air press	Altitude begin	Altitude end	Delta max/min altitude
1	1	Category A	0	4	16:52:25	23601	23601	2607	261.254	56.2061	0.0215597	1.15E-05	-3.30E-05	-5.29E-05	2631.72	1.00948	0.0177734	0.968494	-0.284005	6.23E-05	0.00789151	0	0	0.00948403	24.7249	0	0	0.000117247	0.0108281	0.000128766	0.0113475	0.000137756	0.011737	0	7	0	0	1000	44330	44330	0
1	2	Category B	2607	5	2:30:35	68845	68845	2607	261.3	57.8499	0.0221902	3.18E-05	1.89E-05	8.80E-06	2441.82	0.93664	0.194165	-0.403507	-0.822588	8.54E-05	0.00924159	0	0	0.0633598	165.179	0	0	7.23E-05	0.00850273	0.000192634	0.0138793	0.000185423	0.013617	0	7	0	0	1000	44330	44330	0
1	3	Category A	5214	5	3:46:11	114089	114089	2607	261.5	67.905	0.0260472	-2.81E-07	-1.41E-05	-4.94E-05	2529.22	0.970166	0.0947184	-0.925076	-0.276401	6.24E-05	0.00789745	0	0	0.0298344	77.7783	0	0	0.000308851	0.0175742	0.000124646	0.0111645	0.000112471	0.0106053	0	7	0	0	1000	44330	44330	0
1	4	Category E	7821	4	8:09:59	121447	121447	78	7.8	18.9348	0.242754	0.00237255	0.108449	-0.0854523	69.8308	0.895267	0.0871175	-0.189509	-0.854126	0.0115216	0.107339	0.000989083	0.0314497	0.104733	8.16919	0.000989083	0.0314497	0.0090019	0.0948784	0.0347838	0.186504	0.0354254	0.188216	0	7	0	0	1000	44330	44330	0
1	5	Category F	7899	4	8:10:11	121525	121525	209	20.8	38.9658	0.186439	0.00554748	0.00305234	-0.00104782	199.469	0.954398	0.0370288	-0.0658572	-0.950053	0.00745972	0.0863697	0	0	0.0456017	9.53076	0	0	0.0127292	0.112824	0.00679388	0.082425	0.0224983	0.149994	0	7	0	0	1000	44330	44330	0
1	6	Category E	8108	4	8:39:16	121734	121734	95	9.5	19.9067	0.209545	-0.0174059	-0.0620323	0.06498	96.2305	1.01295	0.0628726	0.0100149	-1.00759	0.0244603	0.156398	0.00205592	0.0453423	0.0754369	7.1665	0.000436883	0.0209018	0.0125822	0.112171	0.0144531	0.120221	0.0253058	0.159078	0	7	0	0	1000	44330	44330	0
1	7	Category M	8203	4	8:39:27	121829	121829	14	1.3	25.3511	1.81079	-0.0127999	0.746774	-0.861607	15.6624	1.11874	0.169468	0.103359	-1.10093	7.11414	2.66723	0	0	0.11874	1.66235	0	0	0.209176	0.457358	6.27023	2.50404	2.34888	1.5326	0	7	0	0	1000	44330	44330	0
1	8	Category E	8217	4	8:39:29	121843	121843	74	7.3	16.553	0.223689	0.0479406	-0.0671618	0.0857857	75.3057	1.01764	0.214943	-0.00483003	-0.990317	0.0282081	0.167953	0.00237212	0.0487044	0.0840702	6.22119	0.000353014	0.0187887	0.0176606	0.132893	0.0146319	0.120963	0.0290461	0.170429	0	7	0	0	1000	44330	44330	0
1	9	Category F	8291	4	8:50:10	121917	121917	191	19.1	34.7664	0.182023	-0.0225006	-0.00442393	-0.000544523	182.246	0.954167	0.0339752	-0.0578473	-0.949056	0.0156774	0.125209	1.79E-05	0.00423026	0.0458332	8.75415	1.02E-05	0.00319778	0.0186582	0.136595	0.00588238	0.0766967	0.0157349	0.125439	0	7	0	0	1000	44330	44330	0
1	10	Category J	8482	4	12:16:15	122108	122108	149	14.9	138.633	0.930423	0.0180877	0.0119268	-0.0029641	154.407	1.03629	0.175991	0.0238848	-1.02054	0.146568	0.382842	0.000117974	0.0108616	0.0406863	6.06226	0.000260526	0.0161408	0.121743	0.348916	0.0327296	0.180913	0.833542	0.912985	0	7	0	0	1000	44330	44330	0
1	11	Category E	8631	4	13:50:58	122257	122257	166	16.501	28.3442	0.170748	-0.00901408	-0.0090788	-0.000582408	157.256	0.947327	0.137564	-0.0587276	-0.934667	0.0158074	0.125727	6.47E-05	0.00804438	0.0526726	8.74365	2.65E-05	0.0051452	0.0120526	0.109784	0.00594174	0.0770827	0.0153426	0.123865	0	7	0	0	1000	44330	44330	0
1	12	Category L	8797	4	13:55:28	122423	122423	55	5.4	7.21143	0.131117	0.047603	0.0328436	0.10779	57.2922	1.04168	0.147532	-0.0556596	-1.02924	0.0372381	0.192972	0.00208629	0.045676	0.0772417	4.24829	0.000155362	0.0124644	0.00258345	0.0508277	0.00155806	0.0394723	0.0167259	0.129328	0	7	0	0	1000	44330	44330	0
1	13	Category M	8852	4	13:55:39	122478	122478	11	1	22.0688	2.00626	-0.040261	-0.148526	-0.960316	12.0571	1.0961	0.0784357	-0.0640314	-1.09142	9.6948	3.11365	0	0	0.0961026	1.05713	0	0	0.319136	0.564921	7.76341	2.78629	3.22616	1.79615	0	7	0	0	1000	44330	44330	0
1	14	Category E	8863	4	13:55:40	122489	122489	72	7.201	15.8145	0.219645	-0.0324029	0.0122986	0.0747579	74.376	1.033	0.0137431	-0.0674676	-1.03023	0.044437	0.210801	0.00199721	0.0446901	0.0634562	4.56885	0.000356038	0.018869	0.0144687	0.120286	0.0108778	0.104297	0.0288968	0.16999	0	7	0	0	1000	44330	44330	0
1	15	Category J	8935	4	14:28:32	122561	122561	75	7.401	62.3284	0.831045	0.017985	-0.0100684	-0.0175521	76.4072	1.01876	0.152269	-0.0329915	-1.0056	0.164307	0.405348	9.11E-05	0.00954703	0.0192318	1.44238	7.81E-05	0.00883883	0.139606	0.373639	0.0362337	0.190352	0.627396	0.792083	0	7	0	0	1000	44330	44330	0
1	16	Category L	9010	4	19:38:52	122636	122636	187	18.6	6.30542	0.0337188	-0.00205365	0.00342972	0.00508648	177.967	0.951694	0.203005	-0.0567842	-0.926917	0.0143077	0.119615	6.53E-06	0.00255496	0.0484156	9.05371	1.04E-05	0.0032318	9.01E-05	0.00949126	0.000953062	0.0308717	0.000321169	0.0179212	0	7	0	0	1000	44330	44330	0
1	17	Category E	9197	4	19:57:42	122823	122823	87	8.6	14.4556	0.166156	-0.00335062	-0.0220344	0.00115055	82.1641	0.944415	0.142194	-0.136719	-0.922436	0.00681349	0.0825439	0	0	0.0555855	4.83594	0	0	0.0132818	0.115247	0.00468638	0.0684571	0.0152349	0.12343	0	7	0	0	1000	44330	44330	0
1	18	Category F	9284	4	20:36:46	122910	122910	143	14.2	25.0024	0.174842	0.0108719	0.0115924	-0.000158777	135.231	0.945671	0.126788	-0.0549931	-0.934931	0.00474623	0.0688929	0	0	0.054329	7.76904	0	0	0.0136719	0.116927	0.00817103	0.0903937	0.0132433	0.11508	0	7	0	0	1000	44330	44330	0
1	19	Category E	9427	4	20:37:04	123053	123053	75	7.4	13.249	0.176654	-0.0102507	0.0108887	-0.00101888	70.6997	0.942663	0.169089	-0.0750488	-0.923883	0.00543945	0.0737526	0.000126953	0.0112673	0.0573372	4.30029	1.63E-05	0.00403436	0.0146745	0.121138	0.00628906	0.0793036	0.0149609	0.122315	0	7	0	0	1000	44330	44330	0
1	20	Category L	9502	4	20:47:55	123128	123128	59	5.8	10.9551	0.185679	-0.0179257	-0.0720132	0.153991	64.6824	1.09631	0.201875	-0.102994	-1.0715	0.0608324	0.246642	0.00655869	0.0809858	0.139355	8.22192	0.00268141	0.0517823	0.000508971	0.0225604	0.00612007	0.0782309	0.0414749	0.203654	0	7	0	0	1000	44330	44330	0
1	21	Category M	9561	4	20:58:25	123187	123187	13	1.2	33.1323	2.54864	0.223576	0.422025	-1.36041	15.7393	1.21071	0.164851	-0.0721154	-1.19723	14.6658	3.8296	5.63E-05	0.00750601	0.210712	2.73926	0	0	0.486497	0.697493	9.1708	3.02833	7.96396	2.82205	0	7	0	0	1000	44330	44330	0
1	22	Category E	9574	4	21:00:20	123200	123200	74	7.3	18.7876	0.253886	-0.0534404	-0.0248166	0.104881	79.5022	1.07435	0.10538	-0.102872	-1.06275	0.0537604	0.231863	0.00515335	0.0717868	0.118827	8.79321	0.00281092	0.0530181	0.0165389	0.128604	0.010894	0.104374	0.0489172	0.221172	0	7	0	0	1000	44330	44330	0
1	23	Category L	9648	4	21:00:28	123274	123274	60	5.9	4.96265	0.0827108	0.0749349	-0.0170817	0.0202759	56.3188	0.938647	0.137878	-0.146208	-0.916557	0.00182699	0.0427433	0	0	0.0613525	3.68115	0	0	0.00622152	0.0788766	0.000402832	0.0200707	0.000634766	0.0251946	0	7	0	0	1000	44330	44330	0
1	24	Category E	9708	4	21:00:35	123334	123334	87	8.6	17.9153	0.205923	0.00195593	0.0132313	-0.00928296	82.032	0.942896	0.0129142	-0.124464	-0.934107	0.0120864	0.109938	0	0	0.0571037	4.96802	0	0	0.0259238	0.161009	0.00628031	0.0792484	0.0200279	0.14152	0	7	0	0	1000	44330	44330	0
1	25	Category L	9795	5	1:16:51	123421	123421	158	15.701	9.04761	0.0572633	-0.0375729	-0.00849857	0.00477774	149.987	0.949287	-0.136833	-0.174292	-0.921853	0.000715425	0.0267474	0	0	0.0507133	8.0127	0	0	0.00459695	0.0678008	0.000230234	0.0151735	0.000298222	0.0172691	0	7	0	0	1000	44330	44330	0
1	26	Category E	9953	5	8:08:51	123579	123579	68	6.7	13.4089	0.19719	0.0252614	0.0689841	-0.0321548	62.8298	0.923968	0.0742906	-0.13641	-0.90429	0.00588092	0.0766871	4.31E-05	0.00656381	0.0760319	5.17017	4.31E-05	0.00656381	0.0128533	0.113372	0.0174776	0.132203	0.0154024	0.124106	0	7	0	0	1000	44330	44330	0
1	27	Category M	10021	5	8:09:04	123647	123647	165	16.501	66.6665	0.404039	0.00768377	-0.0595422	0.0224521	153.825	0.932274	0.206345	-0.620713	-0.646666	0.0429318	0.2072	0.000239702	0.0154823	0.0677261	11.1748	0.000239702	0.0154823	0.0398186	0.199546	0.109319	0.330634	0.0593632	0.243646	0	7	0	0	1000	44330	44330	0
1	28	Category E	10186	5	8:23:34	123812	123812	99	9.9	21.562	0.217798	-0.0215633	0.0647515	-0.0270577	92.9517	0.938906	0.18098	-0.111671	-0.907981	0.00842162	0.0917694	7.40E-06	0.00271996	0.0610943	6.04834	7.40E-06	0.00271996	0.0145054	0.120438	0.0227495	0.150829	0.0190701	0.138095	0	7	0	0	1000	44330	44330	0
1	29	Category L	10285	5	8:23:45	123911	123911	93	9.201	14.2981	0.153743	0.018174	-0.0408266	0.102736	94.6455	1.01769	0.295988	-0.0796581	-0.968634	0.0219884	0.148285	0.00357023	0.0597514	0.104461	9.71484	0.000756048	0.0274963	0.00413989	0.064342	0.00487494	0.0698207	0.0245978	0.156837	0	7	0	0	1000	44330	44330	0
1	30	Category M	10378	5	8:23:57	124004	124004	13	1.2	27.1592	2.08917	-0.0204327	0.392616	-1.35466	15.2542	1.1734	0.285213	-0.0416166	-1.13738	8.46347	2.9092	3.76E-05	0.00612863	0.173396	2.25415	0	0	0.187256	0.432731	4.69032	2.16571	5.6389	2.37464	0	7	0	0	1000	44330	44330	0
1	31	Category L	10391	5	8:31:48	124017	124017	78	7.8	12.4839	0.16005	0.0471504	-0.0244172	0.124602	80.9407	1.0377	0.274668	-0.0435791	-0.998457	0.0278633	0.166923	0.00872646	0.0934155	0.110217	8.59692	0.00106733	0.0326701	0.00389686	0.0624248	0.00150553	0.0388012	0.0301576	0.17366	0	7	0	0	1000	44330	44330	0
1	32	Category E	10469	5	8:33:11	124095	124095	59	5.9	3.97876	0.0674366	-0.0366749	0.00963735	-0.0132208	17.8975	0.303347	0.0449922	-0.0224071	-0.299093	0.006658	0.0815966	0.0423149	0.205706	0.0186871	1.10254	7.86E-05	0.00886688	0.0076925	0.0877069	0.00162209	0.0402751	0.00652145	0.0807555	0	7	0	0	1000	44330	0	44330
