# Supplementary material for: Development of a multisensor biologging collar and analytical techniques to describe high‐resolution spatial behavior in free‐ranging terrestrial mammals
Source: Ecol Evol. 2024 Sep 23;14(9):e70264. doi: 10.1002/ece3.70264 (PMC11420106; doi:10.1002/ece3.70264)
Supplement: Supplementary file 1 — Appendix S1 [file ECE3-14-e70264-s001.zip › doi_10_5061_dryad_jdfn2z3hv__v20240620/B7_S19_Master.csv]

Counter	Total Event no.	Event no.	Category	Acc_x	Acc_y	Acc_z	Mag_x	Mag_y	Mag_z	Temp C	Pressure hbar	Date	DD	MM	YY	Time_dd:hh:mm:ss	Total secs	Decimal secs	Hours	Minutes	Seconds	Anlg	Light	Battery V	Acc_x sm	Acc_y sm	Acc_z sm	Ang vel	VeDBA	Vel m/s	Vel/VEDBA	FFT cleaned	FFT stuff	FFT stuff	FFT stuff	FFT sweep	FFT zero crossings	FFT zero crossings manual	VeSBA	Animal g	ODBA	Dyn AccX	Dyn AccY	Dyn AccZ	Smth Press	Altitude smth	Pressure change	Altitude change	Median pressure
0	23601	23601	Category A	0.0119629	0.959961	-0.287842	-0.140137	-0.484375	-0.00170898	0	0	4/7/2018	4	7	2018	16:52:25	60745	0.2	16	52	25	0	0.0581055	3.54653	0.017334	0.969482	-0.280029	0.155518	0.0134277	0	0	0	0	0	0	0	0	0	1.00928	0.00927734	0.0227051	-0.00537109	-0.00952148	-0.00756836	0	44330	0	0	0
1	23602	23602	Category A	0.011962891	0.97192383	-0.27587891	-0.14526367	-0.48706055	-0.003662109	0	0	4/7/2018	4	7	2018	16:52:25	60745	0.3	16	52	25	0	0.058105469	3.5465332	0.017578125	0.9699707	-0.27954102	0.3659668	0.007080078	0	0	0	0	0	0	0	0	0	1.0095215	0.009521484	0.011474609	-0.005615234	0.001708984	0.003662109	0	44330	0	0	0
2	23603	23603	Category A	0.011962891	0.94799805	-0.26391602	-0.14453125	-0.48022461	-0.005859375	0	0	4/7/2018	4	7	2018	16:52:25	60745	0.4	16	52	25	0	0.058105469	3.5465332	0.017333984	0.9699707	-0.27929688	0.76196289	0.02734375	0	0	0	0	0	0	0	0	0	1.0095215	0.009521484	0.04296875	-0.005371094	-0.021972656	0.015380859	0	44330	0	0	0
3	23604	23604	Category A	0.023925781	0.99584961	-0.26391602	-0.1418457	-0.47875977	-0.002685547	0	0	4/7/2018	4	7	2018	16:52:25	60745	0.5	16	52	25	0	0.058105469	3.5465332	0.017578125	0.9699707	-0.27929688	0.90722656	0.030761719	0	0	0	0	0	0	0	0	0	1.0095215	0.009521484	0.047607422	0.006103516	0.025634766	0.015380859	0	44330	0	0	0
4	23605	23605	Category A	0.011962891	0.97192383	-0.27587891	-0.13842773	-0.48706055	-0.005615234	0	0	4/7/2018	4	7	2018	16:52:25	60745	0.6	16	52	25	0	0.058105469	3.5465332	0.017333984	0.9699707	-0.27929688	0.84448242	0.006591797	0	0	0	0	0	0	0	0	0	1.0095215	0.009521484	0.010742188	-0.005371094	0.001708984	0.003417969	0	44330	0	0	0
5	23606	23606	Category A	0.011962891	0.95996094	-0.2878418	-0.14697266	-0.48339844	-0.001953125	0	0	4/7/2018	4	7	2018	16:52:25	60745	0.7	16	52	25	0	0.058105469	3.5465332	0.017333984	0.9699707	-0.27929688	0.57495117	0.014160156	0	0	0	0	0	0	0	0	0	1.0095215	0.009521484	0.023681641	-0.005371094	-0.010009766	-0.008300781	0	44330	0	0	0
6	23607	23607	Category A	0.011962891	0.97192383	-0.26391602	-0.14208984	-0.47802734	-0.001464844	0	0	4/7/2018	4	7	2018	16:52:25	60745	0.8	16	52	25	0	0.058105469	3.5465332	0.017089844	0.9699707	-0.27929688	0.21166992	0.016357422	0	0	0	0	0	0	0	0	0	1.0095215	0.009521484	0.022705078	-0.005126953	0.001708984	0.015380859	0	44330	0	0	0
7	23608	23608	Category A	0	0.98388672	-0.26391602	-0.14086914	-0.48339844	-0.002685547	0	0	4/7/2018	4	7	2018	16:52:25	60745	0.9	16	52	25	0	0.058105469	3.5465332	0.017089844	0.96948242	-0.27929688	0.052978516	0.027099609	0	0	0	0	0	0	0	0	0	1.0090332	0.009033203	0.046875	-0.017089844	0.014160156	0.015380859	0	44330	0	0	0
8	23609	23609	Category A	0	0.95996094	-0.29980469	-0.14086914	-0.48706055	-0.003662109	0	0	4/7/2018	4	7	2018	16:52:26	60746	0	16	52	26	0	0.058105469	3.5465332	0.016845703	0.96948242	-0.27880859	0.17163086	0.028320313	0	0	0	0	0	0	0	0	0	1.0087891	0.008789063	0.047363281	-0.016845703	-0.009521484	-0.020751953	0	44330	0	0	0
9	23610	23610	Category A	0.023925781	0.95996094	-0.31176758	-0.13476563	-0.48120117	0.000244141	0	0	4/7/2018	4	7	2018	16:52:26	60746	0.1	16	52	26	0	0.058105469	3.5465332	0.016845703	0.96948242	-0.27954102	0.34545898	0.034179688	0	0	0	0	0	0	0	0	0	1.0090332	0.009033203	0.048583984	0.006835938	-0.009521484	-0.031982422	0	44330	0	0	0
10	23611	23611	Category A	0.023925781	0.94799805	-0.31176758	-0.13916016	-0.47802734	-0.000732422	0	0	4/7/2018	4	7	2018	16:52:26	60746	0.2	16	52	26	0	0.058105469	3.5465332	0.016845703	0.96899414	-0.27978516	0.34765625	0.038818359	0	0	0	0	0	0	0	0	0	1.0087891	0.008789063	0.059814453	0.006835938	-0.020996094	-0.031738281	0	44330	0	0	0
11	23612	23612	Category A	0.011962891	0.94799805	-0.2878418	-0.14379883	-0.48364258	-0.004882813	0	0	4/7/2018	4	7	2018	16:52:26	60746	0.3	16	52	26	0	0.058105469	3.5465332	0.017333984	0.96948242	-0.2800293	0.16113281	0.023681641	0	0	0	0	0	0	0	0	0	1.0092773	0.009277344	0.034912109	-0.005371094	-0.021484375	-0.007568359	0	44330	0	0	0
12	23613	23613	Category A	0.035888672	0.97192383	-0.29980469	-0.13989258	-0.47900391	-0.000732422	0	0	4/7/2018	4	7	2018	16:52:26	60746	0.4	16	52	26	0	0.058105469	3.5465332	0.017333984	0.9699707	-0.27978516	0.071533203	0.027099609	0	0	0	0	0	0	0	0	0	1.0097656	0.009765625	0.040039063	0.018310547	0.001708984	-0.019775391	0	44330	0	0	0
13	23614	23614	Category A	0.023925781	0.97192383	-0.27587891	-0.13916016	-0.48413086	-0.002685547	0	0	4/7/2018	4	7	2018	16:52:26	60746	0.5	16	52	26	0	0.058105469	3.5465332	0.017333984	0.9699707	-0.27954102	0.3659668	0.007568359	0	0	0	0	0	0	0	0	0	1.0097656	0.009765625	0.011962891	0.006347656	0.001708984	0.003662109	0	44330	0	0	0
14	23615	23615	Category A	0.023925781	0.98388672	-0.27587891	-0.13891602	-0.47900391	-0.000732422	0	0	4/7/2018	4	7	2018	16:52:26	60746	0.6	16	52	26	0	0.058105469	3.5465332	0.016845703	0.97021484	-0.27954102	0.40600586	0.015380859	0	0	0	0	0	0	0	0	0	1.0100098	0.010009766	0.024169922	0.006835938	0.013427734	0.003662109	0	44330	0	0	0
15	23616	23616	Category A	0.023925781	0.97192383	-0.27587891	-0.14086914	-0.48583984	0.000976563	0	0	4/7/2018	4	7	2018	16:52:26	60746	0.7	16	52	26	0	0.058105469	3.5465332	0.016845703	0.97021484	-0.27978516	0.52636719	0.008056641	0	0	0	0	0	0	0	0	0	1.0100098	0.010009766	0.012207031	0.006835938	0.001464844	0.00390625	0	44330	0	0	0
16	23617	23617	Category A	0.011962891	0.99584961	-0.26391602	-0.1418457	-0.48950195	-0.00390625	0	0	4/7/2018	4	7	2018	16:52:26	60746	0.8	16	52	26	0	0.058105469	3.5465332	0.016845703	0.97021484	-0.27954102	0.64916992	0.030273438	0	0	0	0	0	0	0	0	0	1.0100098	0.010009766	0.046142578	-0.004882813	0.025390625	0.015625	0	44330	0	0	0
17	23618	23618	Category A	0.023925781	0.98388672	-0.25195313	-0.14453125	-0.48144531	0.002197266	0	0	4/7/2018	4	7	2018	16:52:26	60746	0.9	16	52	26	0	0.058105469	3.5465332	0.016845703	0.97045898	-0.27954102	0.6015625	0.031494141	0	0	0	0	0	0	0	0	0	1.0100098	0.010009766	0.048095703	0.006835938	0.013183594	0.027587891	0	44330	0	0	0
18	23619	23619	Category A	0.011962891	0.97192383	-0.32397461	-0.1418457	-0.48242188	-0.001708984	0	0	4/7/2018	4	7	2018	16:52:27	60747	0	16	52	27	0	0.058105469	3.5465332	0.016845703	0.97021484	-0.27978516	0.47509766	0.044189453	0	0	0	0	0	0	0	0	0	1.0100098	0.010009766	0.050537109	-0.004882813	0.001464844	-0.043945313	0	44330	0	0	0
19	23620	23620	Category A	0.011962891	0.98388672	-0.2878418	-0.14086914	-0.48681641	-0.000976563	0	0	4/7/2018	4	7	2018	16:52:27	60747	0.1	16	52	27	0	0.058105469	3.5465332	0.016845703	0.9699707	-0.2800293	0.30004883	0.016357422	0	0	0	0	0	0	0	0	0	1.0097656	0.009765625	0.026367188	-0.004882813	0.013671875	-0.007568359	0	44330	0	0	0
20	23621	23621	Category A	0.011962891	0.94799805	-0.2878418	-0.14282227	-0.48510742	-0.002685547	0	0	4/7/2018	4	7	2018	16:52:27	60747	0.2	16	52	27	0	0.058105469	3.5465332	0.016357422	0.9699707	-0.2800293	0.2824707	0.023681641	0	0	0	0	0	0	0	0	0	1.0095215	0.009521484	0.034179688	-0.004394531	-0.021972656	-0.007568359	0	44330	0	0	0
21	23622	23622	Category A	0.011962891	0.95996094	-0.27587891	-0.1418457	-0.49047852	0	0	0	4/7/2018	4	7	2018	16:52:27	60747	0.3	16	52	27	0	0.058105469	3.5465332	0.016601563	0.9699707	-0.2800293	0.10595703	0.01171875	0	0	0	0	0	0	0	0	0	1.0095215	0.009521484	0.018798828	-0.004638672	-0.010009766	0.004150391	0	44330	0	0	0
22	23623	23623	Category A	0.035888672	0.98388672	-0.27587891	-0.14208984	-0.48681641	-0.002929688	0	0	4/7/2018	4	7	2018	16:52:27	60747	0.4	16	52	27	0	0.058105469	3.5465332	0.016113281	0.96972656	-0.2800293	0.14135742	0.024414063	0	0	0	0	0	0	0	0	0	1.0095215	0.009521484	0.037841797	0.01953125	0.013916016	0.004150391	0	44330	0	0	0
23	23624	23624	Category A	0.011962891	0.95996094	-0.26391602	-0.13549805	-0.48510742	-0.003417969	0	0	4/7/2018	4	7	2018	16:52:27	60747	0.5	16	52	27	0	0.058105469	3.5465332	0.015869141	0.9699707	-0.2800293	0.27832031	0.01953125	0	0	0	0	0	0	0	0	0	1.0097656	0.009765625	0.030273438	-0.00390625	-0.010009766	0.016113281	0	44330	0	0	0
24	23625	23625	Category A	0.023925781	0.97192383	-0.26391602	-0.13916016	-0.4831543	0.000976563	0	0	4/7/2018	4	7	2018	16:52:27	60747	0.6	16	52	27	0	0.058105469	3.5465332	0.015380859	0.9699707	-0.28051758	0.484375	0.018554688	0	0	0	0	0	0	0	0	0	1.0097656	0.009765625	0.026611328	0.008300781	0.001708984	0.016601563	0	44330	0	0	0
25	23626	23626	Category A	0.011962891	0.95996094	-0.32397461	-0.14111328	-0.49023438	-0.003662109	0	0	4/7/2018	4	7	2018	16:52:27	60747	0.7	16	52	27	0	0.058105469	3.5465332	0.015380859	0.9699707	-0.28051758	0.62426758	0.044677734	0	0	0	0	0	0	0	0	0	1.0097656	0.009765625	0.056884766	-0.003417969	-0.010009766	-0.043212891	0	44330	0	0	0
26	23627	23627	Category A	-0.011962891	0.97192383	-0.29980469	-0.14697266	-0.48339844	-0.000732422	0	0	4/7/2018	4	7	2018	16:52:27	60747	0.8	16	52	27	0	0.058105469	3.5465332	0.015136719	0.96948242	-0.2800293	0.67016602	0.033447266	0	0	0	0	0	0	0	0	0	1.0092773	0.009277344	0.049072266	-0.027099609	0.002197266	-0.01953125	0	44330	0	0	0
27	23628	23628	Category A	0.035888672	0.97192383	-0.29980469	-0.14208984	-0.48510742	-0.003662109	0	0	4/7/2018	4	7	2018	16:52:27	60747	0.9	16	52	27	0	0.058105469	3.5465332	0.015380859	0.96899414	-0.2800293	0.61572266	0.028320313	0	0	0	0	0	0	0	0	0	1.0087891	0.008789063	0.042724609	0.020263672	0.002685547	-0.01953125	0	44330	0	0	0
28	23629	23629	Category A	0.011962891	0.99584961	-0.2878418	-0.13745117	-0.48681641	-0.001953125	0	0	4/7/2018	4	7	2018	16:52:28	60748	0	16	52	28	0	0.058105469	3.5465332	0.014892578	0.96875	-0.28027344	0.54711914	0.028076172	0	0	0	0	0	0	0	0	0	1.0087891	0.008789063	0.037353516	-0.002929688	0.026855469	-0.007324219	0	44330	0	0	0
29	23630	23630	Category A	0.011962891	0.97192383	-0.2878418	-0.14453125	-0.48510742	-0.005126953	0	0	4/7/2018	4	7	2018	16:52:28	60748	0.1	16	52	28	0	0.058837891	3.5545898	0.014648438	0.96826172	-0.2800293	0.40283203	0.008789063	0	0	0	0	0	0	0	0	0	1.0080566	0.008056641	0.013671875	-0.002685547	0.003417969	-0.007568359	0	44330	0	0	0
30	23631	23631	Category A	0.011962891	0.97192383	-0.2878418	-0.13916016	-0.48168945	-0.002441406	0	0	4/7/2018	4	7	2018	16:52:28	60748	0.2	16	52	28	0	0.058837891	3.5545898	0.014648438	0.96777344	-0.2800293	0.18676758	0.009033203	0	0	0	0	0	0	0	0	0	1.0075684	0.007568359	0.014160156	-0.002685547	0.00390625	-0.007568359	0	44330	0	0	0
31	23632	23632	Category A	0.011962891	0.97192383	-0.27587891	-0.14013672	-0.48950195	-0.006103516	0	0	4/7/2018	4	7	2018	16:52:28	60748	0.3	16	52	28	0	0.058837891	3.5545898	0.014648438	0.96801758	-0.27954102	0.10742188	0.006103516	0	0	0	0	0	0	0	0	0	1.0075684	0.007568359	0.010498047	-0.002685547	0.003662109	0.003662109	0	44330	0	0	0
32	23633	23633	Category A	0.023925781	0.98388672	-0.26391602	-0.14453125	-0.48876953	-0.001953125	0	0	4/7/2018	4	7	2018	16:52:28	60748	0.4	16	52	28	0	0.058837891	3.5545898	0.014892578	0.96801758	-0.27954102	0.22192383	0.023681641	0	0	0	0	0	0	0	0	0	1.0078125	0.0078125	0.040039063	0.008789063	0.015625	0.015625	0	44330	0	0	0
33	23634	23634	Category A	0.047851563	0.94799805	-0.26391602	-0.14282227	-0.47973633	-0.005615234	0	0	4/7/2018	4	7	2018	16:52:28	60748	0.5	16	52	28	0	0.058837891	3.5545898	0.014892578	0.96826172	-0.27954102	0.28271484	0.041503906	0	0	0	0	0	0	0	0	0	1.0078125	0.0078125	0.068603516	0.032714844	-0.020263672	0.015625	0	44330	0	0	0
34	23635	23635	Category A	0.011962891	0.97192383	-0.26391602	-0.14086914	-0.48339844	0.000976563	0	0	4/7/2018	4	7	2018	16:52:28	60748	0.6	16	52	28	0	0.058837891	3.5545898	0.014892578	0.96850586	-0.27978516	0.62841797	0.016601563	0	0	0	0	0	0	0	0	0	1.0083008	0.008300781	0.022216797	-0.002929688	0.003173828	0.015869141	0	44330	0	0	0
35	23636	23636	Category A	0.035888672	0.93579102	-0.29980469	-0.14282227	-0.48583984	-0.002929688	0	0	4/7/2018	4	7	2018	16:52:28	60748	0.7	16	52	28	0	0.058837891	3.5545898	0.015136719	0.96875	-0.27954102	0.78173828	0.043701172	0	0	0	0	0	0	0	0	0	1.0083008	0.008300781	0.073486328	0.020507813	-0.032958984	-0.020019531	0	44330	0	0	0
36	23637	23637	Category A	0.023925781	0.95996094	-0.2878418	-0.14086914	-0.48852539	-0.002685547	0	0	4/7/2018	4	7	2018	16:52:28	60748	0.8	16	52	28	0	0.058837891	3.5545898	0.015380859	0.96875	-0.27978516	0.74414063	0.014404297	0	0	0	0	0	0	0	0	0	1.0085449	0.008544922	0.025146484	0.008300781	-0.008789063	-0.0078125	0	44330	0	0	0
37	23638	23638	Category A	0.023925781	0.98388672	-0.2878418	-0.14208984	-0.48583984	-0.002685547	0	0	4/7/2018	4	7	2018	16:52:28	60748	0.9	16	52	28	0	0.058837891	3.5545898	0.015380859	0.96875	-0.27954102	0.42016602	0.019042969	0	0	0	0	0	0	0	0	0	1.0083008	0.008300781	0.031494141	0.008300781	0.014892578	-0.008056641	0	44330	0	0	0
38	23639	23639	Category A	0	0.95996094	-0.29980469	-0.13818359	-0.48608398	-0.00390625	0	0	4/7/2018	4	7	2018	16:52:29	60749	0	16	52	29	0	0.058837891	3.5545898	0.014892578	0.96826172	-0.27978516	0.24633789	0.026367188	0	0	0	0	0	0	0	0	0	1.0080566	0.008056641	0.043457031	-0.014892578	-0.008300781	-0.019775391	0	44330	0	0	0
39	23640	23640	Category A	-0.011962891	0.97192383	-0.26391602	-0.14257813	-0.48461914	-0.000976563	0	0	4/7/2018	4	7	2018	16:52:29	60749	0.1	16	52	29	0	0.058837891	3.5545898	0.014892578	0.96850586	-0.27954102	0.22387695	0.031494141	0	0	0	0	0	0	0	0	0	1.0083008	0.008300781	0.046142578	-0.026855469	0.003173828	0.015625	0	44330	0	0	0
40	23641	23641	Category A	0.023925781	0.97192383	-0.23999023	-0.14282227	-0.48876953	-0.002929688	0	0	4/7/2018	4	7	2018	16:52:29	60749	0.2	16	52	29	0	0.058837891	3.5545898	0.014892578	0.96899414	-0.27978516	0.15576172	0.040771484	0	0	0	0	0	0	0	0	0	1.0087891	0.008789063	0.051269531	0.008789063	0.002685547	0.039794922	0	44330	0	0	0
41	23642	23642	Category A	0.011962891	0.97192383	-0.26391602	-0.14257813	-0.48486328	-0.003662109	0	0	4/7/2018	4	7	2018	16:52:29	60749	0.3	16	52	29	0	0.058837891	3.5545898	0.014892578	0.96948242	-0.27929688	0.65185547	0.015869141	0	0	0	0	0	0	0	0	0	1.0090332	0.009033203	0.020996094	-0.002929688	0.002197266	0.015380859	0	44330	0	0	0
42	23643	23643	Category A	0.023925781	0.98388672	-0.2878418	-0.13745117	-0.48242188	-0.006591797	0	0	4/7/2018	4	7	2018	16:52:29	60749	0.4	16	52	29	0	0.058837891	3.5545898	0.015380859	0.96899414	-0.27978516	0.85766602	0.018554688	0	0	0	0	0	0	0	0	0	1.0087891	0.008789063	0.031005859	0.008300781	0.014648438	-0.0078125	0	44330	0	0	0
43	23644	23644	Category A	0	0.97192383	-0.2878418	-0.13916016	-0.48168945	-0.003662109	0	0	4/7/2018	4	7	2018	16:52:29	60749	0.5	16	52	29	0	0.058837891	3.5545898	0.015380859	0.96899414	-0.28051758	0.84350586	0.017333984	0	0	0	0	0	0	0	0	0	1.0090332	0.009033203	0.025390625	-0.015380859	0.002685547	-0.007080078	0	44330	0	0	0
44	23645	23645	Category A	0.011962891	0.95996094	-0.2878418	-0.14111328	-0.48950195	-0.001953125	0	0	4/7/2018	4	7	2018	16:52:29	60749	0.6	16	52	29	0	0.058837891	3.5545898	0.015625	0.96875	-0.28051758	1.0288086	0.011962891	0	0	0	0	0	0	0	0	0	1.0085449	0.008544922	0.01953125	-0.003662109	-0.008789063	-0.007080078	0	44330	0	0	0
45	23646	23646	Category A	0.011962891	0.97192383	-0.2878418	-0.1394043	-0.484375	-0.006835938	0	0	4/7/2018	4	7	2018	16:52:29	60749	0.7	16	52	29	0	0.058837891	3.5545898	0.015625	0.96875	-0.28051758	1.2497559	0.008544922	0	0	0	0	0	0	0	0	0	1.0087891	0.008789063	0.013916016	-0.003662109	0.002929688	-0.007080078	0	44330	0	0	0
46	23647	23647	Category A	0.011962891	0.95996094	-0.27587891	-0.14013672	-0.47998047	-0.002685547	0	0	4/7/2018	4	7	2018	16:52:29	60749	0.8	16	52	29	0	0.058837891	3.5545898	0.016113281	0.96899414	-0.28051758	1.2285156	0.011230469	0	0	0	0	0	0	0	0	0	1.0090332	0.009033203	0.018310547	-0.004150391	-0.009033203	0.004638672	0	44330	0	0	0
47	23648	23648	Category A	0.011962891	0.97192383	-0.23999023	-0.13989258	-0.48168945	-0.004638672	0	0	4/7/2018	4	7	2018	16:52:29	60749	0.9	16	52	29	0	0.058837891	3.5545898	0.016113281	0.96899414	-0.28076172	0.73730469	0.041259766	0	0	0	0	0	0	0	0	0	1.0090332	0.009033203	0.048095703	-0.004150391	0.002685547	0.040771484	0	44330	0	0	0
48	23649	23649	Category A	0.011962891	0.98388672	-0.29980469	-0.1418457	-0.48950195	-0.008056641	0	0	4/7/2018	4	7	2018	16:52:30	60750	0	16	52	30	0	0.058837891	3.5545898	0.016113281	0.96875	-0.28125	0.27124023	0.024169922	0	0	0	0	0	0	0	0	0	1.0087891	0.008789063	0.037597656	-0.004150391	0.014892578	-0.018310547	0	44330	0	0	0
49	23650	23650	Category A	0.023925781	0.97192383	-0.29980469	-0.13574219	-0.48583984	-0.004882813	0	0	4/7/2018	4	7	2018	16:52:30	60750	0.1	16	52	30	0	0.058837891	3.5545898	0.016357422	0.96875	-0.28125	0.076416016	0.020019531	0	0	0	0	0	0	0	0	0	1.0090332	0.009033203	0.028808594	0.007324219	0.002929688	-0.018310547	0	44330	0	0	0
50	23651	23651	Category A	0.035888672	0.98388672	-0.27587891	-0.1394043	-0.484375	-0.004638672	0	0	4/7/2018	4	7	2018	16:52:30	60750	0.2	16	52	30	0	0.058837891	3.5545898	0.016113281	0.96899414	-0.28125	0.061279297	0.024902344	0	0	0	0	0	0	0	0	0	1.0090332	0.009033203	0.039550781	0.01953125	0.014648438	0.005371094	0	44330	0	0	0
51	23652	23652	Category A	0.011962891	0.97192383	-0.25195313	-0.1418457	-0.47875977	-0.0078125	0	0	4/7/2018	4	7	2018	16:52:30	60750	0.3	16	52	30	0	0.058837891	3.5545898	0.016113281	0.96948242	-0.28100586	0.13256836	0.029541016	0	0	0	0	0	0	0	0	0	1.0095215	0.009521484	0.035400391	-0.004150391	0.002197266	0.029052734	0	44330	0	0	0
52	23653	23653	Category A	0.011962891	0.97192383	-0.26391602	-0.1394043	-0.47802734	-0.008544922	0	0	4/7/2018	4	7	2018	16:52:30	60750	0.4	16	52	30	0	0.058837891	3.5545898	0.016357422	0.9699707	-0.28125	0.045898438	0.017822266	0	0	0	0	0	0	0	0	0	1.0100098	0.010009766	0.023681641	-0.004394531	0.001708984	0.017333984	0	44330	0	0	0
53	23654	23654	Category A	0	0.99584961	-0.2878418	-0.13842773	-0.48779297	-0.004882813	0	0	4/7/2018	4	7	2018	16:52:30	60750	0.5	16	52	30	0	0.058837891	3.5545898	0.016357422	0.9699707	-0.28100586	0.036865234	0.03125	0	0	0	0	0	0	0	0	0	1.0100098	0.010009766	0.048828125	-0.016357422	0.025634766	-0.006591797	0	44330	0	0	0
54	23655	23655	Category A	0	0.97192383	-0.2878418	-0.13842773	-0.48510742	-0.005615234	0	0	4/7/2018	4	7	2018	16:52:30	60750	0.6	16	52	30	0	0.058837891	3.5545898	0.016113281	0.9699707	-0.28125	0.045166016	0.017578125	0	0	0	0	0	0	0	0	0	1.0100098	0.010009766	0.024658203	-0.016113281	0.001708984	-0.006347656	0	44330	0	0	0
55	23656	23656	Category A	0.035888672	0.97192383	-0.26391602	-0.1418457	-0.48779297	-0.004882813	0	0	4/7/2018	4	7	2018	16:52:30	60750	0.7	16	52	30	0	0.058837891	3.5545898	0.016113281	0.9699707	-0.28125	0.11010742	0.026123047	0	0	0	0	0	0	0	0	0	1.0100098	0.010009766	0.038574219	0.01953125	0.001708984	0.017333984	0	44330	0	0	0
56	23657	23657	Category A	0.023925781	0.97192383	-0.26391602	-0.14013672	-0.4909668	-0.006835938	0	0	4/7/2018	4	7	2018	16:52:30	60750	0.8	16	52	30	0	0.058837891	3.5545898	0.016113281	0.97021484	-0.28125	0.18115234	0.019042969	0	0	0	0	0	0	0	0	0	1.0102539	0.010253906	0.026611328	0.007568359	0.001464844	0.017333984	0	44330	0	0	0
57	23658	23658	Category A	0.011962891	0.95996094	-0.26391602	-0.14379883	-0.48364258	-0.009765625	0	0	4/7/2018	4	7	2018	16:52:30	60750	0.9	16	52	30	0	0.058837891	3.5545898	0.016357422	0.97021484	-0.28149414	0.11767578	0.020751953	0	0	0	0	0	0	0	0	0	1.0102539	0.010253906	0.032226563	-0.004394531	-0.010253906	0.017578125	0	44330	0	0	0
58	23659	23659	Category A	0.011962891	0.94799805	-0.29980469	-0.14038086	-0.48535156	-0.005859375	0	0	4/7/2018	4	7	2018	16:52:31	60751	0	16	52	31	0	0.058837891	3.5545898	0.016357422	0.97021484	-0.28198242	0.036621094	0.028808594	0	0	0	0	0	0	0	0	0	1.010498	0.010498047	0.044433594	-0.004394531	-0.022216797	-0.017578125	0	44330	0	0	0
59	23660	23660	Category A	-0.011962891	0.94799805	-0.27587891	-0.14526367	-0.48339844	-0.006103516	0	0	4/7/2018	4	7	2018	16:52:31	60751	0.1	16	52	31	0	0.058837891	3.5545898	0.016357422	0.97021484	-0.28125	0.2890625	0.036376953	0	0	0	0	0	0	0	0	0	1.0102539	0.010253906	0.055908203	-0.028320313	-0.022216797	0.005371094	0	44330	0	0	0
60	23661	23661	Category A	0.011962891	0.95996094	-0.27587891	-0.13842773	-0.47802734	-0.003417969	0	0	4/7/2018	4	7	2018	16:52:31	60751	0.2	16	52	31	0	0.058837891	3.5545898	0.016357422	0.9699707	-0.28076172	0.6159668	0.012207031	0	0	0	0	0	0	0	0	0	1.0100098	0.010009766	0.01953125	-0.004394531	-0.010009766	0.004882813	0	44330	0	0	0
61	23662	23662	Category A	0	0.97192383	-0.27587891	-0.14355469	-0.49121094	-0.006835938	0	0	4/7/2018	4	7	2018	16:52:31	60751	0.3	16	52	31	0	0.058837891	3.5545898	0.016357422	0.97070313	-0.28076172	0.72314453	0.017333984	0	0	0	0	0	0	0	0	0	1.010498	0.010498047	0.022705078	-0.016357422	0.000976563	0.004882813	0	44330	0	0	0
62	23663	23663	Category A	0	0.99584961	-0.2878418	-0.14111328	-0.48754883	-0.004882813	0	0	4/7/2018	4	7	2018	16:52:31	60751	0.4	16	52	31	0	0.058837891	3.5545898	0.016357422	0.97094727	-0.28100586	0.67578125	0.030273438	0	0	0	0	0	0	0	0	0	1.0109863	0.010986328	0.047851563	-0.016357422	0.024658203	-0.006591797	0	44330	0	0	0
63	23664	23664	Category A	0	0.97192383	-0.29980469	-0.14086914	-0.48510742	-0.005859375	0	0	4/7/2018	4	7	2018	16:52:31	60751	0.5	16	52	31	0	0.058837891	3.5545898	0.016357422	0.97070313	-0.28100586	0.65429688	0.024902344	0	0	0	0	0	0	0	0	0	1.0107422	0.010742188	0.036132813	-0.016357422	0.000976563	-0.018554688	0	44330	0	0	0
64	23665	23665	Category A	0	0.95996094	-0.27587891	-0.14453125	-0.48168945	-0.007568359	0	0	4/7/2018	4	7	2018	16:52:31	60751	0.6	16	52	31	0	0.058837891	3.5545898	0.016357422	0.97070313	-0.28125	0.55908203	0.020263672	0	0	0	0	0	0	0	0	0	1.0107422	0.010742188	0.032714844	-0.016357422	-0.010742188	0.005371094	0	44330	0	0	0
65	23666	23666	Category A	0.011962891	0.94799805	-0.26391602	-0.14086914	-0.48144531	-0.005615234	0	0	4/7/2018	4	7	2018	16:52:31	60751	0.7	16	52	31	0	0.058837891	3.5545898	0.016113281	0.97070313	-0.28149414	0.3828125	0.029052734	0	0	0	0	0	0	0	0	0	1.0107422	0.010742188	0.044677734	-0.004150391	-0.022705078	0.017578125	0	44330	0	0	0
66	23667	23667	Category A	0.023925781	0.94799805	-0.2878418	-0.13842773	-0.48925781	-0.001708984	0	0	4/7/2018	4	7	2018	16:52:31	60751	0.8	16	52	31	0	0.058837891	3.5545898	0.016113281	0.97094727	-0.28125	0.21899414	0.024902344	0	0	0	0	0	0	0	0	0	1.0109863	0.010986328	0.037109375	0.007568359	-0.022949219	-0.006347656	0	44330	0	0	0
67	23668	23668	Category A	0.023925781	0.97192383	-0.27587891	-0.13769531	-0.48754883	-0.004882813	0	0	4/7/2018	4	7	2018	16:52:31	60751	0.9	16	52	31	0	0.05859375	3.5368652	0.016357422	0.97094727	-0.28076172	0.065185547	0.009033203	0	0	0	0	0	0	0	0	0	1.0107422	0.010742188	0.013427734	0.007324219	0.000732422	0.004882813	0	44330	0	0	0
68	23669	23669	Category A	0.011962891	0.93579102	-0.27587891	-0.13549805	-0.47802734	-0.006591797	0	0	4/7/2018	4	7	2018	16:52:32	60752	0	16	52	32	0	0.05859375	3.5368652	0.016113281	0.97070313	-0.28076172	0.068603516	0.035400391	0	0	0	0	0	0	0	0	0	1.010498	0.010498047	0.044189453	-0.004150391	-0.034912109	0.004882813	0	44330	0	0	0
69	23670	23670	Category A	0.011962891	0.95996094	-0.27587891	-0.13842773	-0.48339844	-0.002441406	0	0	4/7/2018	4	7	2018	16:52:32	60752	0.1	16	52	32	0	0.05859375	3.5368652	0.016357422	0.97021484	-0.28076172	0.3581543	0.012207031	0	0	0	0	0	0	0	0	0	1.0102539	0.010253906	0.019775391	-0.004394531	-0.010253906	0.004882813	0	44330	0	0	0
70	23671	23671	Category A	0.023925781	0.97192383	-0.26391602	-0.14208984	-0.49194336	-0.005859375	0	0	4/7/2018	4	7	2018	16:52:32	60752	0.2	16	52	32	0	0.05859375	3.5368652	0.016357422	0.97021484	-0.28051758	0.66967773	0.018310547	0	0	0	0	0	0	0	0	0	1.0102539	0.010253906	0.025390625	0.007324219	0.001464844	0.016601563	0	44330	0	0	0
71	23672	23672	Category A	0.023925781	0.97192383	-0.27587891	-0.13916016	-0.48339844	-0.005859375	0	0	4/7/2018	4	7	2018	16:52:32	60752	0.3	16	52	32	0	0.05859375	3.5368652	0.016601563	0.97021484	-0.28051758	0.77026367	0.008544922	0	0	0	0	0	0	0	0	0	1.0100098	0.010009766	0.013427734	0.007080078	0.001464844	0.004638672	0	44330	0	0	0
72	23673	23673	Category A	0.011962891	0.97192383	-0.2878418	-0.14257813	-0.48266602	-0.005859375	0	0	4/7/2018	4	7	2018	16:52:32	60752	0.4	16	52	32	0	0.05859375	3.5368652	0.016601563	0.97045898	-0.28051758	0.91918945	0.008544922	0	0	0	0	0	0	0	0	0	1.0102539	0.010253906	0.013183594	-0.004638672	0.001220703	-0.007080078	0	44330	0	0	0
73	23674	23674	Category A	0.011962891	0.98388672	-0.2878418	-0.13842773	-0.48120117	-0.007568359	0	0	4/7/2018	4	7	2018	16:52:32	60752	0.5	16	52	32	0	0.05859375	3.5368652	0.016357422	0.97021484	-0.28100586	1.0195313	0.015625	0	0	0	0	0	0	0	0	0	1.0102539	0.010253906	0.024658203	-0.004394531	0.013427734	-0.006591797	0	44330	0	0	0
74	23675	23675	Category A	0.023925781	0.95996094	-0.27587891	-0.14111328	-0.4777832	-0.005615234	0	0	4/7/2018	4	7	2018	16:52:32	60752	0.6	16	52	32	0	0.05859375	3.5368652	0.016113281	0.97045898	-0.28125	0.90332031	0.014160156	0	0	0	0	0	0	0	0	0	1.010498	0.010498047	0.023681641	0.007568359	-0.010498047	0.005371094	0	44330	0	0	0
75	23676	23676	Category A	0.023925781	0.97192383	-0.27587891	-0.14111328	-0.48706055	-0.001953125	0	0	4/7/2018	4	7	2018	16:52:32	60752	0.7	16	52	32	0	0.05859375	3.5368652	0.015869141	0.97021484	-0.28149414	0.59838867	0.009765625	0	0	0	0	0	0	0	0	0	1.0102539	0.010253906	0.015380859	0.0078125	0.001464844	0.005615234	0	44330	0	0	0
76	23677	23677	Category A	0.011962891	0.95996094	-0.26391602	-0.14086914	-0.47998047	-0.004882813	0	0	4/7/2018	4	7	2018	16:52:32	60752	0.8	16	52	32	0	0.05859375	3.5368652	0.015625	0.97070313	-0.28149414	0.38427734	0.020996094	0	0	0	0	0	0	0	0	0	1.0109863	0.010986328	0.032226563	-0.003662109	-0.010742188	0.017578125	0	44330	0	0	0
77	23678	23678	Category A	0	0.94799805	-0.2878418	-0.13916016	-0.48339844	-0.000732422	0	0	4/7/2018	4	7	2018	16:52:32	60752	0.9	16	52	32	0	0.05859375	3.5368652	0.015380859	0.97094727	-0.28149414	0.43115234	0.028564453	0	0	0	0	0	0	0	0	0	1.0112305	0.011230469	0.044921875	-0.015380859	-0.022949219	-0.006103516	0	44330	0	0	0
78	23679	23679	Category A	0.023925781	0.97192383	-0.2878418	-0.14501953	-0.48144531	-0.005859375	0	0	4/7/2018	4	7	2018	16:52:33	60753	0	16	52	33	0	0.05859375	3.5368652	0.015380859	0.97094727	-0.28125	0.2565918	0.010498047	0	0	0	0	0	0	0	0	0	1.0109863	0.010986328	0.015625	0.008300781	0.000732422	-0.006347656	0	44330	0	0	0
79	23680	23680	Category A	0.023925781	1.0197754	-0.27587891	-0.13720703	-0.48486328	-0.000732422	0	0	4/7/2018	4	7	2018	16:52:33	60753	0.1	16	52	33	0	0.05859375	3.5368652	0.015869141	0.97119141	-0.28125	0.034179688	0.049316406	0	0	0	0	0	0	0	0	0	1.0112305	0.011230469	0.061767578	0.0078125	0.048339844	0.005371094	0	44330	0	0	0
80	23681	23681	Category A	0.011962891	0.98388672	-0.25195313	-0.13842773	-0.48242188	-0.002441406	0	0	4/7/2018	4	7	2018	16:52:33	60753	0.2	16	52	33	0	0.05859375	3.5368652	0.016357422	0.97143555	-0.28149414	0.064208984	0.032470703	0	0	0	0	0	0	0	0	0	1.0117188	0.01171875	0.046386719	-0.004394531	0.012207031	0.029541016	0	44330	0	0	0
81	23682	23682	Category A	0.035888672	0.94799805	-0.31176758	-0.13916016	-0.49194336	-0.005859375	0	0	4/7/2018	4	7	2018	16:52:33	60753	0.3	16	52	33	0	0.05859375	3.5368652	0.016113281	0.97167969	-0.28222656	0.3918457	0.042480469	0	0	0	0	0	0	0	0	0	1.0119629	0.011962891	0.072753906	0.01953125	-0.023681641	-0.029296875	0	44330	0	0	0
82	23683	23683	Category A	0.023925781	0.94799805	-0.31176758	-0.13769531	-0.47924805	-0.003417969	0	0	4/7/2018	4	7	2018	16:52:33	60753	0.4	16	52	33	0	0.05859375	3.5368652	0.016357422	0.97167969	-0.28222656	0.5715332	0.038574219	0	0	0	0	0	0	0	0	0	1.012207	0.012207031	0.060791016	0.007324219	-0.023681641	-0.029296875	0	44330	0	0	0
83	23684	23684	Category A	0.035888672	0.95996094	-0.27587891	-0.14086914	-0.48583984	-0.003662109	0	0	4/7/2018	4	7	2018	16:52:33	60753	0.5	16	52	33	0	0.05859375	3.5368652	0.016113281	0.97167969	-0.28198242	0.52099609	0.023681641	0	0	0	0	0	0	0	0	0	1.0119629	0.011962891	0.037597656	0.01953125	-0.01171875	0.006103516	0	44330	0	0	0
84	23685	23685	Category A	0.023925781	0.98388672	-0.27587891	-0.13916016	-0.48754883	-0.002685547	0	0	4/7/2018	4	7	2018	16:52:33	60753	0.6	16	52	33	0	0.05859375	3.5368652	0.016357422	0.97167969	-0.28173828	0.58007813	0.015380859	0	0	0	0	0	0	0	0	0	1.0117188	0.01171875	0.025390625	0.007324219	0.011962891	0.005859375	0	44330	0	0	0
85	23686	23686	Category A	0.047851563	0.98388672	-0.2878418	-0.14111328	-0.48950195	-0.004882813	0	0	4/7/2018	4	7	2018	16:52:33	60753	0.7	16	52	33	0	0.05859375	3.5368652	0.016357422	0.97167969	-0.28125	0.57836914	0.034179688	0	0	0	0	0	0	0	0	0	1.0117188	0.01171875	0.049804688	0.03125	0.011962891	-0.006347656	0	44330	0	0	0
86	23687	23687	Category A	0.011962891	0.95996094	-0.2878418	-0.14111328	-0.48754883	-0.003662109	0	0	4/7/2018	4	7	2018	16:52:33	60753	0.8	16	52	33	0	0.05859375	3.5368652	0.016357422	0.97167969	-0.28100586	0.46240234	0.014160156	0	0	0	0	0	0	0	0	0	1.0117188	0.01171875	0.022949219	-0.004394531	-0.01171875	-0.006591797	0	44330	0	0	0
87	23688	23688	Category A	0	0.95996094	-0.29980469	-0.14624023	-0.48339844	-0.007080078	0	0	4/7/2018	4	7	2018	16:52:33	60753	0.9	16	52	33	0	0.05859375	3.5368652	0.016357422	0.97167969	-0.28076172	0.15014648	0.027587891	0	0	0	0	0	0	0	0	0	1.0117188	0.01171875	0.047119141	-0.016357422	-0.01171875	-0.018798828	0	44330	0	0	0
88	23689	23689	Category A	0.011962891	0.97192383	-0.2878418	-0.14379883	-0.48852539	-0.00390625	0	0	4/7/2018	4	7	2018	16:52:34	60754	0	16	52	34	0	0.05859375	3.5368652	0.016357422	0.97167969	-0.28149414	0.060546875	0.007568359	0	0	0	0	0	0	0	0	0	1.0119629	0.011962891	0.010742188	-0.004394531	0	-0.006103516	0	44330	0	0	0
89	23690	23690	Category A	0.011962891	0.97192383	-0.31176758	-0.14257813	-0.48071289	-0.002685547	0	0	4/7/2018	4	7	2018	16:52:34	60754	0.1	16	52	34	0	0.05859375	3.5368652	0.016357422	0.97167969	-0.28100586	0.1574707	0.030761719	0	0	0	0	0	0	0	0	0	1.0117188	0.01171875	0.034912109	-0.004394531	0	-0.030517578	0	44330	0	0	0
90	23691	23691	Category A	0.011962891	0.99584961	-0.29980469	-0.13867188	-0.47900391	-0.005615234	0	0	4/7/2018	4	7	2018	16:52:34	60754	0.2	16	52	34	0	0.05859375	3.5368652	0.016357422	0.97167969	-0.28027344	0.11376953	0.031005859	0	0	0	0	0	0	0	0	0	1.0114746	0.011474609	0.047851563	-0.004394531	0.023925781	-0.019287109	0	44330	0	0	0
91	23692	23692	Category A	0.035888672	0.97192383	-0.29980469	-0.1418457	-0.48242188	-0.003662109	0	0	4/7/2018	4	7	2018	16:52:34	60754	0.3	16	52	34	0	0.05859375	3.5368652	0.016113281	0.97167969	-0.28027344	0.1159668	0.027587891	0	0	0	0	0	0	0	0	0	1.0114746	0.011474609	0.038818359	0.01953125	0	-0.019287109	0	44330	0	0	0
92	23693	23693	Category A	0.035888672	0.97192383	-0.2878418	-0.13916016	-0.48217773	0.000976563	0	0	4/7/2018	4	7	2018	16:52:34	60754	0.4	16	52	34	0	0.05859375	3.5368652	0.016357422	0.97167969	-0.28076172	0.16162109	0.020507813	0	0	0	0	0	0	0	0	0	1.0117188	0.01171875	0.026123047	0.019287109	0	-0.006835938	0	44330	0	0	0
93	23694	23694	Category A	0.011962891	0.97192383	-0.2878418	-0.13842773	-0.48339844	-0.001708984	0	0	4/7/2018	4	7	2018	16:52:34	60754	0.5	16	52	34	0	0.05859375	3.5368652	0.016357422	0.97216797	-0.28100586	0.18554688	0.008056641	0	0	0	0	0	0	0	0	0	1.0119629	0.011962891	0.011474609	-0.004394531	-0.000244141	-0.006591797	0	44330	0	0	0
94	23695	23695	Category A	0.023925781	0.99584961	-0.27587891	-0.1394043	-0.49047852	-0.004882813	0	0	4/7/2018	4	7	2018	16:52:34	60754	0.6	16	52	34	0	0.05859375	3.5368652	0.016357422	0.97192383	-0.28076172	0.11328125	0.025146484	0	0	0	0	0	0	0	0	0	1.0117188	0.01171875	0.035888672	0.007324219	0.023681641	0.004882813	0	44330	0	0	0
95	23696	23696	Category A	0.011962891	0.98388672	-0.27587891	-0.14111328	-0.48950195	-0.001953125	0	0	4/7/2018	4	7	2018	16:52:34	60754	0.7	16	52	34	0	0.05859375	3.5368652	0.016601563	0.97192383	-0.28027344	0.13623047	0.013427734	0	0	0	0	0	0	0	0	0	1.0117188	0.01171875	0.020996094	-0.004638672	0.01171875	0.004394531	0	44330	0	0	0
96	23697	23697	Category A	0.035888672	0.99584961	-0.2878418	-0.13989258	-0.48071289	0	0	0	4/7/2018	4	7	2018	16:52:34	60754	0.8	16	52	34	0	0.05859375	3.5368652	0.016357422	0.97167969	-0.28027344	0.14599609	0.031494141	0	0	0	0	0	0	0	0	0	1.0114746	0.011474609	0.05078125	0.019287109	0.023925781	-0.007324219	0	44330	0	0	0
97	23698	23698	Category A	0.023925781	0.98388672	-0.2878418	-0.14501953	-0.48144531	-0.002685547	0	0	4/7/2018	4	7	2018	16:52:34	60754	0.9	16	52	34	0	0.05859375	3.5368652	0.016113281	0.97167969	-0.28027344	0.20922852	0.016113281	0	0	0	0	0	0	0	0	0	1.0114746	0.011474609	0.027099609	0.007568359	0.011962891	-0.007324219	0	44330	0	0	0
98	23699	23699	Category A	0.011962891	0.97192383	-0.26391602	-0.140625	-0.48071289	-0.000732422	0	0	4/7/2018	4	7	2018	16:52:35	60755	0	16	52	35	0	0.05859375	3.5368652	0.016357422	0.97167969	-0.28076172	0.41015625	0.017578125	0	0	0	0	0	0	0	0	0	1.0114746	0.011474609	0.021484375	-0.004394531	0	0.016845703	0	44330	0	0	0
99	23700	23700	Category A	0.011962891	0.97192383	-0.26391602	-0.13916016	-0.48413086	-0.002685547	0	0	4/7/2018	4	7	2018	16:52:35	60755	0.1	16	52	35	0	0.05859375	3.5368652	0.016357422	0.97167969	-0.28076172	0.53344727	0.017333984	0	0	0	0	0	0	0	0	0	1.0117188	0.01171875	0.021240234	-0.004394531	0	0.016845703	0	44330	0	0	0
100	23701	23701	Category A	0.023925781	0.99584961	-0.2878418	-0.14355469	-0.48608398	-0.005126953	0	0	4/7/2018	4	7	2018	16:52:35	60755	0.2	16	52	35	0	0.05859375	3.5368652	0.016601563	0.97192383	-0.28076172	0.390625	0.025634766	0	0	0	0	0	0	0	0	0	1.0117188	0.01171875	0.037841797	0.007080078	0.023681641	-0.006835938	0	44330	0	0	0
101	23702	23702	Category A	0.011962891	0.99584961	-0.2878418	-0.13916016	-0.48876953	-0.003662109	0	0	4/7/2018	4	7	2018	16:52:35	60755	0.3	16	52	35	0	0.05859375	3.5368652	0.016601563	0.97192383	-0.28076172	0.036621094	0.025146484	0	0	0	0	0	0	0	0	0	1.0117188	0.01171875	0.035400391	-0.004638672	0.023681641	-0.006835938	0	44330	0	0	0
102	23703	23703	Category A	0.023925781	0.95996094	-0.27587891	-0.14086914	-0.48144531	-0.003662109	0	0	4/7/2018	4	7	2018	16:52:35	60755	0.4	16	52	35	0	0.05859375	3.5368652	0.016845703	0.97216797	-0.28076172	0.23095703	0.014892578	0	0	0	0	0	0	0	0	0	1.0119629	0.011962891	0.024169922	0.006835938	-0.012207031	0.004882813	0	44330	0	0	0
103	23704	23704	Category A	0.011962891	0.94799805	-0.2878418	-0.14013672	-0.48266602	-0.003662109	0	0	4/7/2018	4	7	2018	16:52:35	60755	0.5	16	52	35	0	0.05859375	3.5368652	0.017333984	0.97167969	-0.28076172	0.46386719	0.025146484	0	0	0	0	0	0	0	0	0	1.0114746	0.011474609	0.036132813	-0.005371094	-0.023681641	-0.006835938	0	44330	0	0	0
104	23705	23705	Category A	0.011962891	0.97192383	-0.2878418	-0.14038086	-0.47827148	-0.005615234	0	0	4/7/2018	4	7	2018	16:52:35	60755	0.6	16	52	35	0	0.05859375	3.5368652	0.017333984	0.97143555	-0.28027344	0.81494141	0.009033203	0	0	0	0	0	0	0	0	0	1.0112305	0.011230469	0.012939453	-0.005371094	0.000244141	-0.007324219	0	44330	0	0	0
105	23706	23706	Category A	0	0.98388672	-0.29980469	-0.13745117	-0.48242188	-0.002685547	0	0	4/7/2018	4	7	2018	16:52:35	60755	0.7	16	52	35	0	0.058349609	3.5626465	0.017089844	0.97143555	-0.28051758	0.90893555	0.028320313	0	0	0	0	0	0	0	0	0	1.0114746	0.011474609	0.048583984	-0.017089844	0.012207031	-0.019042969	0	44330	0	0	0
106	23707	23707	Category A	0.011962891	0.97192383	-0.26391602	-0.14111328	-0.4777832	-0.002685547	0	0	4/7/2018	4	7	2018	16:52:35	60755	0.8	16	52	35	0	0.058349609	3.5626465	0.017089844	0.97167969	-0.28051758	0.72583008	0.017333984	0	0	0	0	0	0	0	0	0	1.0114746	0.011474609	0.021972656	-0.005126953	0	0.016601563	0	44330	0	0	0
107	23708	23708	Category A	0.023925781	0.94799805	-0.2878418	-0.13842773	-0.48706055	-0.004882813	0	0	4/7/2018	4	7	2018	16:52:35	60755	0.9	16	52	35	0	0.058349609	3.5626465	0.016845703	0.97143555	-0.28027344	0.56958008	0.025634766	0	0	0	0	0	0	0	0	0	1.0112305	0.011230469	0.037841797	0.006835938	-0.0234375	-0.007324219	0	44330	0	0	0
108	23709	23709	Category A	0.023925781	0.97192383	-0.2878418	-0.14086914	-0.48510742	-0.003662109	0	0	4/7/2018	4	7	2018	16:52:36	60756	0	16	52	36	0	0.058349609	3.5626465	0.016845703	0.97119141	-0.2800293	0.44775391	0.010253906	0	0	0	0	0	0	0	0	0	1.0109863	0.010986328	0.015136719	0.006835938	0.000488281	-0.007568359	0	44330	0	0	0
109	23710	23710	Category A	0.023925781	0.97192383	-0.27587891	-0.13769531	-0.48071289	-0.001708984	0	0	4/7/2018	4	7	2018	16:52:36	60756	0.1	16	52	36	0	0.058349609	3.5626465	0.016601563	0.97167969	-0.2800293	0.3034668	0.008300781	0	0	0	0	0	0	0	0	0	1.0114746	0.011474609	0.011474609	0.007080078	0	0.004150391	0	44330	0	0	0
110	23711	23711	Category A	0.023925781	0.95996094	-0.2878418	-0.1394043	-0.484375	-0.004638672	0	0	4/7/2018	4	7	2018	16:52:36	60756	0.2	16	52	36	0	0.058349609	3.5626465	0.016357422	0.97167969	-0.28027344	0.18066406	0.015625	0	0	0	0	0	0	0	0	0	1.0117188	0.01171875	0.026611328	0.007324219	-0.01171875	-0.007324219	0	44330	0	0	0
111	23712	23712	Category A	0.011962891	0.99584961	-0.27587891	-0.14013672	-0.48266602	-0.005615234	0	0	4/7/2018	4	7	2018	16:52:36	60756	0.3	16	52	36	0	0.058349609	3.5626465	0.016357422	0.97216797	-0.28076172	0.12036133	0.024414063	0	0	0	0	0	0	0	0	0	1.0119629	0.011962891	0.032958984	-0.004394531	0.0234375	0.004882813	0	44330	0	0	0
112	23713	23713	Category A	0.011962891	0.97192383	-0.29980469	-0.14086914	-0.48339844	-0.002685547	0	0	4/7/2018	4	7	2018	16:52:36	60756	0.4	16	52	36	0	0.058349609	3.5626465	0.016357422	0.97192383	-0.28100586	0.20532227	0.019042969	0	0	0	0	0	0	0	0	0	1.0119629	0.011962891	0.023193359	-0.004394531	0	-0.018554688	0	44330	0	0	0
113	23714	23714	Category A	0.011962891	0.95996094	-0.27587891	-0.14135742	-0.48535156	-0.006835938	0	0	4/7/2018	4	7	2018	16:52:36	60756	0.5	16	52	36	0	0.058349609	3.5626465	0.016357422	0.97167969	-0.28076172	0.2902832	0.013671875	0	0	0	0	0	0	0	0	0	1.0117188	0.01171875	0.021484375	-0.004394531	-0.01171875	0.004882813	0	44330	0	0	0
114	23715	23715	Category A	0	0.94799805	-0.29980469	-0.14111328	-0.47900391	-0.008544922	0	0	4/7/2018	4	7	2018	16:52:36	60756	0.6	16	52	36	0	0.058349609	3.5626465	0.016601563	0.97167969	-0.28076172	0.22827148	0.034667969	0	0	0	0	0	0	0	0	0	1.0114746	0.011474609	0.059326172	-0.016601563	-0.023681641	-0.018798828	0	44330	0	0	0
115	23716	23716	Category A	0.011962891	0.98388672	-0.29980469	-0.14086914	-0.48706055	-0.005859375	0	0	4/7/2018	4	7	2018	16:52:36	60756	0.7	16	52	36	0	0.058349609	3.5626465	0.016357422	0.97167969	-0.28076172	0.25268555	0.022705078	0	0	0	0	0	0	0	0	0	1.0117188	0.01171875	0.035400391	-0.004394531	0.011962891	-0.018798828	0	44330	0	0	0
116	23717	23717	Category A	0.011962891	0.98388672	-0.27587891	-0.14526367	-0.48364258	-0.0078125	0	0	4/7/2018	4	7	2018	16:52:36	60756	0.8	16	52	36	0	0.058349609	3.5626465	0.016601563	0.97167969	-0.28125	0.078857422	0.013916016	0	0	0	0	0	0	0	0	0	1.0117188	0.01171875	0.022216797	-0.004638672	0.011962891	0.005371094	0	44330	0	0	0
117	23718	23718	Category A	0.011962891	0.97192383	-0.27587891	-0.14013672	-0.48339844	-0.003417969	0	0	4/7/2018	4	7	2018	16:52:36	60756	0.9	16	52	36	0	0.058349609	3.5626465	0.016601563	0.97167969	-0.28125	0.095214844	0.007080078	0	0	0	0	0	0	0	0	0	1.0117188	0.01171875	0.010253906	-0.004638672	0	0.005371094	0	44330	0	0	0
118	23719	23719	Category A	0.047851563	0.98388672	-0.29980469	-0.13769531	-0.48095703	-0.004882813	0	0	4/7/2018	4	7	2018	16:52:37	60757	0	16	52	37	0	0.058349609	3.5626465	0.016845703	0.97167969	-0.28125	0.10742188	0.037841797	0	0	0	0	0	0	0	0	0	1.0117188	0.01171875	0.061279297	0.030761719	0.011962891	-0.018310547	0	44330	0	0	0
119	23720	23720	Category A	0.023925781	0.99584961	-0.2878418	-0.14013672	-0.49023438	-0.00390625	0	0	4/7/2018	4	7	2018	16:52:37	60757	0.1	16	52	37	0	0.058349609	3.5626465	0.016845703	0.97167969	-0.28125	0.15649414	0.025878906	0	0	0	0	0	0	0	0	0	1.0117188	0.01171875	0.037353516	0.006835938	0.023925781	-0.006347656	0	44330	0	0	0
120	23721	23721	Category A	0.011962891	0.98388672	-0.2878418	-0.14013672	-0.47998047	-0.005615234	0	0	4/7/2018	4	7	2018	16:52:37	60757	0.2	16	52	37	0	0.058349609	3.5626465	0.016357422	0.97070313	-0.28125	0.19165039	0.015136719	0	0	0	0	0	0	0	0	0	1.0107422	0.010742188	0.024169922	-0.004394531	0.012939453	-0.006347656	0	44330	0	0	0
121	23722	23722	Category A	0.023925781	0.98388672	-0.26391602	-0.14086914	-0.48095703	-0.002685547	0	0	4/7/2018	4	7	2018	16:52:37	60757	0.3	16	52	37	0	0.058349609	3.5626465	0.016357422	0.97070313	-0.28149414	0.28369141	0.023193359	0	0	0	0	0	0	0	0	0	1.0107422	0.010742188	0.038085938	0.007324219	0.012939453	0.017578125	0	44330	0	0	0
122	23723	23723	Category A	0.011962891	0.97192383	-0.27587891	-0.14013672	-0.48339844	-0.006835938	0	0	4/7/2018	4	7	2018	16:52:37	60757	0.4	16	52	37	0	0.058349609	3.5626465	0.016601563	0.97070313	-0.28076172	0.35424805	0.007080078	0	0	0	0	0	0	0	0	0	1.010498	0.010498047	0.010986328	-0.004638672	0.000976563	0.004882813	0	44330	0	0	0
123	23724	23724	Category A	0.011962891	0.97192383	-0.26391602	-0.14013672	-0.48291016	-0.006835938	0	0	4/7/2018	4	7	2018	16:52:37	60757	0.5	16	52	37	0	0.058349609	3.5626465	0.016601563	0.97070313	-0.28027344	0.4140625	0.017089844	0	0	0	0	0	0	0	0	0	1.010498	0.010498047	0.022216797	-0.004638672	0.000976563	0.016357422	0	44330	0	0	0
124	23725	23725	Category A	0.011962891	0.95996094	-0.25195313	-0.14526367	-0.48852539	-0.006103516	0	0	4/7/2018	4	7	2018	16:52:37	60757	0.6	16	52	37	0	0.058349609	3.5626465	0.016357422	0.97094727	-0.28051758	0.52636719	0.031005859	0	0	0	0	0	0	0	0	0	1.0107422	0.010742188	0.044189453	-0.004394531	-0.010986328	0.028564453	0	44330	0	0	0
125	23726	23726	Category A	0.011962891	0.97192383	-0.26391602	-0.14453125	-0.48168945	-0.008544922	0	0	4/7/2018	4	7	2018	16:52:37	60757	0.7	16	52	37	0	0.058349609	3.5626465	0.016113281	0.97094727	-0.28076172	0.51000977	0.017333984	0	0	0	0	0	0	0	0	0	1.0107422	0.010742188	0.021972656	-0.004150391	0.000732422	0.016845703	0	44330	0	0	0
126	23727	23727	Category A	0.011962891	0.97192383	-0.26391602	-0.13916016	-0.48168945	-0.001464844	0	0	4/7/2018	4	7	2018	16:52:37	60757	0.8	16	52	37	0	0.058349609	3.5626465	0.015625	0.97070313	-0.28100586	0.2590332	0.017578125	0	0	0	0	0	0	0	0	0	1.0107422	0.010742188	0.021972656	-0.003662109	0.000976563	0.017089844	0	44330	0	0	0
127	23728	23728	Category A	0.011962891	0.97192383	-0.2878418	-0.1418457	-0.48120117	-0.001953125	0	0	4/7/2018	4	7	2018	16:52:37	60757	0.9	16	52	37	0	0.058349609	3.5626465	0.015625	0.97021484	-0.28076172	0.18969727	0.0078125	0	0	0	0	0	0	0	0	0	1.0102539	0.010253906	0.012207031	-0.003662109	0.001464844	-0.006835938	0	44330	0	0	0
128	23729	23729	Category A	0.011962891	0.98388672	-0.26391602	-0.1418457	-0.49072266	-0.001953125	0	0	4/7/2018	4	7	2018	16:52:38	60758	0	16	52	38	0	0.058349609	3.5626465	0.015869141	0.97045898	-0.28076172	0.17553711	0.021972656	0	0	0	0	0	0	0	0	0	1.010498	0.010498047	0.034179688	-0.00390625	0.013183594	0.016845703	0	44330	0	0	0
129	23730	23730	Category A	0.035888672	0.97192383	-0.23999023	-0.14453125	-0.48950195	-0.005126953	0	0	4/7/2018	4	7	2018	16:52:38	60758	0.1	16	52	38	0	0.058349609	3.5626465	0.015625	0.97045898	-0.28076172	0.02734375	0.045410156	0	0	0	0	0	0	0	0	0	1.010498	0.010498047	0.062255859	0.020019531	0.001220703	0.040771484	0	44330	0	0	0
130	23731	23731	Category A	0.011962891	0.98388672	-0.27587891	-0.13769531	-0.48608398	-0.003662109	0	0	4/7/2018	4	7	2018	16:52:38	60758	0.2	16	52	38	0	0.058349609	3.5626465	0.015625	0.97021484	-0.28027344	0.072509766	0.014648438	0	0	0	0	0	0	0	0	0	1.0100098	0.010009766	0.021484375	-0.003662109	0.013427734	0.004394531	0	44330	0	0	0
131	23732	23732	Category A	0.023925781	0.97192383	-0.29980469	-0.14086914	-0.48852539	-0.004882813	0	0	4/7/2018	4	7	2018	16:52:38	60758	0.3	16	52	38	0	0.058349609	3.5626465	0.015625	0.96972656	-0.27978516	0.11157227	0.021484375	0	0	0	0	0	0	0	0	0	1.0095215	0.009521484	0.030029297	0.008056641	0.001953125	-0.019775391	0	44330	0	0	0
132	23733	23733	Category A	0.023925781	0.99584961	-0.27587891	-0.14111328	-0.48608398	-0.005859375	0	0	4/7/2018	4	7	2018	16:52:38	60758	0.4	16	52	38	0	0.058349609	3.5626465	0.015380859	0.96948242	-0.27929688	0.069824219	0.027587891	0	0	0	0	0	0	0	0	0	1.0090332	0.009033203	0.038085938	0.008300781	0.026123047	0.003417969	0	44330	0	0	0
133	23734	23734	Category A	0	0.98388672	-0.26391602	-0.1394043	-0.47802734	-0.004638672	0	0	4/7/2018	4	7	2018	16:52:38	60758	0.5	16	52	38	0	0.058349609	3.5626465	0.014892578	0.96948242	-0.27929688	0.095458984	0.025634766	0	0	0	0	0	0	0	0	0	1.0090332	0.009033203	0.044677734	-0.014892578	0.014160156	0.015380859	0	44330	0	0	0
134	23735	23735	Category A	0.011962891	0.97192383	-0.26391602	-0.1394043	-0.48242188	-0.000732422	0	0	4/7/2018	4	7	2018	16:52:38	60758	0.6	16	52	38	0	0.058349609	3.5626465	0.014892578	0.9699707	-0.27880859	0.31787109	0.015380859	0	0	0	0	0	0	0	0	0	1.0095215	0.009521484	0.019775391	-0.002929688	0.001708984	0.014892578	0	44330	0	0	0
135	23736	23736	Category A	0.011962891	0.95996094	-0.25195313	-0.1394043	-0.48779297	-0.006835938	0	0	4/7/2018	4	7	2018	16:52:38	60758	0.7	16	52	38	0	0.058349609	3.5626465	0.014648438	0.9699707	-0.27929688	0.27441406	0.029052734	0	0	0	0	0	0	0	0	0	1.0092773	0.009277344	0.040039063	-0.002685547	-0.010009766	0.02734375	0	44330	0	0	0
136	23737	23737	Category A	0	0.95996094	-0.27587891	-0.13696289	-0.48779297	-0.005859375	0	0	4/7/2018	4	7	2018	16:52:38	60758	0.8	16	52	38	0	0.058349609	3.5626465	0.014892578	0.9699707	-0.27954102	0.22143555	0.018310547	0	0	0	0	0	0	0	0	0	1.0095215	0.009521484	0.028564453	-0.014892578	-0.010009766	0.003662109	0	44330	0	0	0
137	23738	23738	Category A	0.035888672	0.95996094	-0.29980469	-0.14282227	-0.48168945	-0.005615234	0	0	4/7/2018	4	7	2018	16:52:38	60758	0.9	16	52	38	0	0.058349609	3.5626465	0.014648438	0.96948242	-0.27929688	0.40551758	0.030761719	0	0	0	0	0	0	0	0	0	1.0090332	0.009033203	0.051025391	0.020996094	-0.009521484	-0.020263672	0	44330	0	0	0
138	23739	23739	Category A	0.011962891	0.95996094	-0.2878418	-0.14379883	-0.484375	-0.005859375	0	0	4/7/2018	4	7	2018	16:52:39	60759	0	16	52	39	0	0.058349609	3.5626465	0.014404297	0.96899414	-0.27929688	0.49658203	0.012695313	0	0	0	0	0	0	0	0	0	1.0085449	0.008544922	0.020019531	-0.002441406	-0.009033203	-0.008300781	0	44330	0	0	0
139	23740	23740	Category A	0.011962891	0.95996094	-0.27587891	-0.13891602	-0.48095703	-0.005859375	0	0	4/7/2018	4	7	2018	16:52:39	60759	0.1	16	52	39	0	0.058349609	3.5626465	0.014648438	0.96899414	-0.27929688	0.44946289	0.010009766	0	0	0	0	0	0	0	0	0	1.0085449	0.008544922	0.015380859	-0.002685547	-0.009033203	0.003417969	0	44330	0	0	0
140	23741	23741	Category A	0.011962891	0.95996094	-0.27587891	-0.14282227	-0.48168945	-0.005615234	0	0	4/7/2018	4	7	2018	16:52:39	60759	0.2	16	52	39	0	0.058349609	3.5626465	0.014160156	0.96899414	-0.27929688	0.32836914	0.010009766	0	0	0	0	0	0	0	0	0	1.0087891	0.008789063	0.015136719	-0.002197266	-0.009033203	0.003417969	0	44330	0	0	0
141	23742	23742	Category A	0.023925781	0.98388672	-0.2878418	-0.13671875	-0.49023438	-0.005859375	0	0	4/7/2018	4	7	2018	16:52:39	60759	0.3	16	52	39	0	0.058349609	3.5626465	0.014404297	0.96850586	-0.27905273	0.33349609	0.019775391	0	0	0	0	0	0	0	0	0	1.0080566	0.008056641	0.033203125	0.009277344	0.015136719	-0.008544922	0	44330	0	0	0
142	23743	23743	Category A	0.023925781	0.95996094	-0.27587891	-0.14257813	-0.48461914	-0.003662109	0	0	4/7/2018	4	7	2018	16:52:39	60759	0.4	16	52	39	0	0.058349609	3.5626465	0.014648438	0.96826172	-0.27880859	0.56005859	0.012695313	0	0	0	0	0	0	0	0	0	1.0078125	0.0078125	0.020751953	0.009033203	-0.008300781	0.002929688	0	44330	0	0	0
143	23744	23744	Category A	0	0.95996094	-0.26391602	-0.14038086	-0.48364258	-0.005859375	0	0	4/7/2018	4	7	2018	16:52:39	60759	0.5	16	52	39	0	0.05859375	3.5674805	0.014404297	0.96826172	-0.27880859	0.51708984	0.022460938	0	0	0	0	0	0	0	0	0	1.0078125	0.0078125	0.038085938	-0.014404297	-0.008300781	0.014892578	0	44330	0	0	0
144	23745	23745	Category A	-0.011962891	0.95996094	-0.29980469	-0.13916016	-0.48339844	-0.003662109	0	0	4/7/2018	4	7	2018	16:52:39	60759	0.6	16	52	39	0	0.05859375	3.5674805	0.014404297	0.96850586	-0.27856445	0.27319336	0.034912109	0	0	0	0	0	0	0	0	0	1.0078125	0.0078125	0.056152344	-0.026367188	-0.008544922	-0.020996094	0	44330	0	0	0
145	23746	23746	Category A	0.011962891	0.95996094	-0.26391602	-0.13574219	-0.48681641	-0.002441406	0	0	4/7/2018	4	7	2018	16:52:39	60759	0.7	16	52	39	0	0.05859375	3.5674805	0.014404297	0.96850586	-0.27880859	0.28759766	0.017333984	0	0	0	0	0	0	0	0	0	1.0080566	0.008056641	0.026123047	-0.002441406	-0.008544922	0.014892578	0	44330	0	0	0
146	23747	23747	Category A	0.011962891	0.93579102	-0.26391602	-0.14111328	-0.48706055	-0.001953125	0	0	4/7/2018	4	7	2018	16:52:39	60759	0.8	16	52	39	0	0.05859375	3.5674805	0.014404297	0.96826172	-0.27856445	0.45385742	0.035888672	0	0	0	0	0	0	0	0	0	1.0078125	0.0078125	0.049804688	-0.002441406	-0.032470703	0.014648438	0	44330	0	0	0
147	23748	23748	Category A	0.011962891	0.94799805	-0.26391602	-0.14355469	-0.48608398	-0.005126953	0	0	4/7/2018	4	7	2018	16:52:39	60759	0.9	16	52	39	0	0.05859375	3.5674805	0.014404297	0.96826172	-0.27856445	0.5859375	0.025146484	0	0	0	0	0	0	0	0	0	1.0078125	0.0078125	0.037597656	-0.002441406	-0.020263672	0.014648438	0	44330	0	0	0
148	23749	23749	Category A	0	0.97192383	-0.27587891	-0.13842773	-0.48339844	-0.002441406	0	0	4/7/2018	4	7	2018	16:52:40	60760	0	16	52	40	0	0.05859375	3.5674805	0.014404297	0.96875	-0.27832031	0.43212891	0.014892578	0	0	0	0	0	0	0	0	0	1.0080566	0.008056641	0.020019531	-0.014404297	0.002929688	0.002441406	0	44330	0	0	0
149	23750	23750	Category A	0	0.97192383	-0.29980469	-0.13745117	-0.48510742	-0.004638672	0	0	4/7/2018	4	7	2018	16:52:40	60760	0.1	16	52	40	0	0.05859375	3.5674805	0.014648438	0.96826172	-0.27832031	0.24365234	0.026123047	0	0	0	0	0	0	0	0	0	1.0075684	0.007568359	0.039306641	-0.014648438	0.003417969	-0.021240234	0	44330	0	0	0
150	23751	23751	Category A	0.023925781	0.99584961	-0.2878418	-0.14013672	-0.47802734	-0.002685547	0	0	4/7/2018	4	7	2018	16:52:40	60760	0.2	16	52	40	0	0.05859375	3.5674805	0.014404297	0.96850586	-0.27856445	0.35766602	0.030029297	0	0	0	0	0	0	0	0	0	1.0078125	0.0078125	0.045898438	0.009277344	0.027099609	-0.009033203	0	44330	0	0	0
151	23752	23752	Category A	0.011962891	0.95996094	-0.29980469	-0.14013672	-0.484375	-0.001708984	0	0	4/7/2018	4	7	2018	16:52:40	60760	0.3	16	52	40	0	0.05859375	3.5674805	0.014160156	0.96875	-0.27856445	0.22338867	0.022949219	0	0	0	0	0	0	0	0	0	1.0080566	0.008056641	0.032226563	-0.002197266	-0.008789063	-0.020996094	0	44330	0	0	0
152	23753	23753	Category A	0.023925781	0.95996094	-0.27587891	-0.14355469	-0.48242188	-0.006835938	0	0	4/7/2018	4	7	2018	16:52:40	60760	0.4	16	52	40	0	0.05859375	3.5674805	0.014404297	0.96826172	-0.27856445	0.13549805	0.012695313	0	0	0	0	0	0	0	0	0	1.0075684	0.007568359	0.020507813	0.009277344	-0.008300781	0.002685547	0	44330	0	0	0
153	23754	23754	Category A	0.023925781	0.97192383	-0.27587891	-0.1394043	-0.48339844	-0.004882813	0	0	4/7/2018	4	7	2018	16:52:40	60760	0.5	16	52	40	0	0.05859375	3.5674805	0.014404297	0.96801758	-0.27856445	0.53686523	0.010253906	0	0	0	0	0	0	0	0	0	1.0073242	0.007324219	0.015625	0.009277344	0.003662109	0.002685547	0	44330	0	0	0
154	23755	23755	Category A	0	0.97192383	-0.27587891	-0.14111328	-0.49023438	-0.004882813	0	0	4/7/2018	4	7	2018	16:52:40	60760	0.6	16	52	40	0	0.05859375	3.5674805	0.014404297	0.96826172	-0.27856445	0.72241211	0.015136719	0	0	0	0	0	0	0	0	0	1.0075684	0.007568359	0.020751953	-0.014404297	0.003417969	0.002685547	0	44330	0	0	0
155	23756	23756	Category A	0.047851563	0.95996094	-0.31176758	-0.1472168	-0.48510742	-0.008056641	0	0	4/7/2018	4	7	2018	16:52:40	60760	0.7	16	52	40	0	0.05859375	3.5674805	0.014648438	0.96826172	-0.27856445	0.77319336	0.047363281	0	0	0	0	0	0	0	0	0	1.0075684	0.007568359	0.074462891	0.032958984	-0.008300781	-0.032958984	0	44330	0	0	0
156	23757	23757	Category A	0.011962891	0.95996094	-0.27587891	-0.13671875	-0.48535156	-0.005859375	0	0	4/7/2018	4	7	2018	16:52:40	60760	0.8	16	52	40	0	0.05859375	3.5674805	0.014648438	0.96801758	-0.27807617	0.95483398	0.008789063	0	0	0	0	0	0	0	0	0	1.0073242	0.007324219	0.012939453	-0.002685547	-0.008056641	0.002197266	0	44330	0	0	0
157	23758	23758	Category A	0.023925781	0.95996094	-0.27587891	-0.1394043	-0.49121094	-0.006835938	0	0	4/7/2018	4	7	2018	16:52:40	60760	0.9	16	52	40	0	0.05859375	3.5674805	0.014648438	0.96801758	-0.27807617	0.93066406	0.012451172	0	0	0	0	0	0	0	0	0	1.0073242	0.007324219	0.01953125	0.009033203	-0.008056641	0.002197266	0	44330	0	0	0
158	23759	23759	Category A	0.011962891	0.95996094	-0.29980469	-0.14282227	-0.49121094	-0.001953125	0	0	4/7/2018	4	7	2018	16:52:41	60761	0	16	52	41	0	0.05859375	3.5674805	0.014648438	0.96826172	-0.27807617	0.69824219	0.023193359	0	0	0	0	0	0	0	0	0	1.0075684	0.007568359	0.032470703	-0.002685547	-0.008300781	-0.021484375	0	44330	0	0	0
159	23760	23760	Category A	0	0.94799805	-0.26391602	-0.14306641	-0.48095703	-0.004882813	0	0	4/7/2018	4	7	2018	16:52:41	60761	0.1	16	52	41	0	0.05859375	3.5674805	0.014160156	0.96801758	-0.27807617	0.57226563	0.028320313	0	0	0	0	0	0	0	0	0	1.0073242	0.007324219	0.048583984	-0.014160156	-0.020019531	0.014160156	0	44330	0	0	0
160	23761	23761	Category A	0.011962891	0.97192383	-0.2878418	-0.14208984	-0.48486328	-0.001708984	0	0	4/7/2018	4	7	2018	16:52:41	60761	0.2	16	52	41	0	0.05859375	3.5674805	0.013916016	0.96801758	-0.27807617	0.62084961	0.010498047	0	0	0	0	0	0	0	0	0	1.0073242	0.007324219	0.015380859	-0.001953125	0.003662109	-0.009521484	0	44330	0	0	0
161	23762	23762	Category A	0.047851563	0.94799805	-0.25195313	-0.14086914	-0.48339844	-0.004882813	0	0	4/7/2018	4	7	2018	16:52:41	60761	0.3	16	52	41	0	0.05859375	3.5674805	0.014160156	0.96801758	-0.27807617	0.50830078	0.047119141	0	0	0	0	0	0	0	0	0	1.0073242	0.007324219	0.079833984	0.033447266	-0.020019531	0.026123047	0	44330	0	0	0
162	23763	23763	Category A	0.023925781	0.95996094	-0.27587891	-0.14282227	-0.48876953	-0.001953125	0	0	4/7/2018	4	7	2018	16:52:41	60761	0.4	16	52	41	0	0.05859375	3.5674805	0.013916016	0.9675293	-0.27856445	0.39257813	0.012695313	0	0	0	0	0	0	0	0	0	1.0070801	0.007080078	0.020263672	0.009765625	-0.007568359	0.002685547	0	44330	0	0	0
163	23764	23764	Category A	0.011962891	0.97192383	-0.2878418	-0.13916016	-0.48168945	-0.004882813	0	0	4/7/2018	4	7	2018	16:52:41	60761	0.5	16	52	41	0	0.05859375	3.5674805	0.014160156	0.96777344	-0.27856445	0.15673828	0.010253906	0	0	0	0	0	0	0	0	0	1.0070801	0.007080078	0.015625	-0.002197266	0.00390625	-0.009033203	0	44330	0	0	0
164	23765	23765	Category A	0.011962891	0.98388672	-0.2878418	-0.14086914	-0.47998047	-0.006591797	0	0	4/7/2018	4	7	2018	16:52:41	60761	0.6	16	52	41	0	0.05859375	3.5674805	0.014160156	0.96777344	-0.27856445	0.033447266	0.018554688	0	0	0	0	0	0	0	0	0	1.0070801	0.007080078	0.02734375	-0.002197266	0.015869141	-0.009033203	0	44330	0	0	0
165	23766	23766	Category A	0.011962891	0.97192383	-0.31176758	-0.14208984	-0.48486328	-0.005859375	0	0	4/7/2018	4	7	2018	16:52:41	60761	0.7	16	52	41	0	0.05859375	3.5674805	0.014160156	0.96801758	-0.27905273	0.28222656	0.032714844	0	0	0	0	0	0	0	0	0	1.0075684	0.007568359	0.038818359	-0.002197266	0.003662109	-0.032470703	0	44330	0	0	0
166	23767	23767	Category A	0.011962891	0.92382813	-0.27587891	-0.13769531	-0.49047852	-0.004882813	0	0	4/7/2018	4	7	2018	16:52:41	60761	0.8	16	52	41	0	0.05859375	3.5674805	0.014648438	0.96801758	-0.27954102	0.65087891	0.044433594	0	0	0	0	0	0	0	0	0	1.0075684	0.007568359	0.050537109	-0.002685547	-0.044189453	0.003662109	0	44330	0	0	0
167	23768	23768	Category A	0.011962891	0.97192383	-0.29980469	-0.14208984	-0.4909668	-0.006103516	0	0	4/7/2018	4	7	2018	16:52:41	60761	0.9	16	52	41	0	0.05859375	3.5674805	0.014648438	0.96801758	-0.27954102	0.68334961	0.020507813	0	0	0	0	0	0	0	0	0	1.0075684	0.007568359	0.026611328	-0.002685547	0.003662109	-0.020019531	0	44330	0	0	0
168	23769	23769	Category A	0	0.97192383	-0.2878418	-0.14208984	-0.49194336	-0.00390625	0	0	4/7/2018	4	7	2018	16:52:42	60762	0	16	52	42	0	0.05859375	3.5674805	0.014648438	0.96826172	-0.27978516	0.68579102	0.016845703	0	0	0	0	0	0	0	0	0	1.0080566	0.008056641	0.026123047	-0.014648438	0.003417969	-0.0078125	0	44330	0	0	0
169	23770	23770	Category A	0	0.95996094	-0.26391602	-0.13769531	-0.48950195	-0.002685547	0	0	4/7/2018	4	7	2018	16:52:42	60762	0.1	16	52	42	0	0.05859375	3.5674805	0.014648438	0.96777344	-0.27954102	0.71020508	0.022949219	0	0	0	0	0	0	0	0	0	1.0075684	0.007568359	0.038330078	-0.014648438	-0.0078125	0.015625	0	44330	0	0	0
170	23771	23771	Category A	0.011962891	0.94799805	-0.26391602	-0.14208984	-0.48144531	-0.003662109	0	0	4/7/2018	4	7	2018	16:52:42	60762	0.2	16	52	42	0	0.05859375	3.5674805	0.014160156	0.96801758	-0.2800293	0.74951172	0.025878906	0	0	0	0	0	0	0	0	0	1.0078125	0.0078125	0.038574219	-0.002197266	-0.020019531	0.016113281	0	44330	0	0	0
171	23772	23772	Category A	0.011962891	0.95996094	-0.25195313	-0.14086914	-0.48339844	-0.000732422	0	0	4/7/2018	4	7	2018	16:52:42	60762	0.3	16	52	42	0	0.05859375	3.5674805	0.013916016	0.96777344	-0.2800293	0.77294922	0.029296875	0	0	0	0	0	0	0	0	0	1.0075684	0.007568359	0.038085938	-0.001953125	-0.0078125	0.028076172	0	44330	0	0	0
172	23773	23773	Category A	0.011962891	0.97192383	-0.2878418	-0.14233398	-0.48242188	-0.002685547	0	0	4/7/2018	4	7	2018	16:52:42	60762	0.4	16	52	42	0	0.05859375	3.5674805	0.013671875	0.96777344	-0.27954102	0.67504883	0.009033203	0	0	0	0	0	0	0	0	0	1.0075684	0.007568359	0.013916016	-0.001708984	0.00390625	-0.008056641	0	44330	0	0	0
173	23774	23774	Category A	0	1.0078125	-0.26391602	-0.13989258	-0.48852539	-0.006835938	0	0	4/7/2018	4	7	2018	16:52:42	60762	0.5	16	52	42	0	0.05859375	3.5674805	0.013671875	0.96728516	-0.27978516	0.50366211	0.045410156	0	0	0	0	0	0	0	0	0	1.0070801	0.007080078	0.070068359	-0.013671875	0.040283203	0.015869141	0	44330	0	0	0
174	23775	23775	Category A	0.011962891	0.98388672	-0.29980469	-0.14160156	-0.48339844	-0.001708984	0	0	4/7/2018	4	7	2018	16:52:42	60762	0.6	16	52	42	0	0.05859375	3.5674805	0.013671875	0.96704102	-0.2800293	0.38720703	0.025634766	0	0	0	0	0	0	0	0	0	1.0070801	0.007080078	0.038085938	-0.001708984	0.016601563	-0.01953125	0	44330	0	0	0
175	23776	23776	Category A	0.023925781	0.98388672	-0.29980469	-0.14013672	-0.47802734	-0.002685547	0	0	4/7/2018	4	7	2018	16:52:42	60762	0.7	16	52	42	0	0.05859375	3.5674805	0.013671875	0.96704102	-0.28076172	0.17919922	0.027099609	0	0	0	0	0	0	0	0	0	1.0070801	0.007080078	0.045654297	0.010009766	0.016601563	-0.018798828	0	44330	0	0	0
176	23777	23777	Category A	0.011962891	0.95996094	-0.27587891	-0.13842773	-0.47802734	-0.003417969	0	0	4/7/2018	4	7	2018	16:52:42	60762	0.8	16	52	42	0	0.05859375	3.5674805	0.013671875	0.96728516	-0.28076172	0.24169922	0.009033203	0	0	0	0	0	0	0	0	0	1.0073242	0.007324219	0.014160156	-0.001708984	-0.007324219	0.004882813	0	44330	0	0	0
177	23778	23778	Category A	0.011962891	0.94799805	-0.27587891	-0.13769531	-0.49121094	-0.005859375	0	0	4/7/2018	4	7	2018	16:52:42	60762	0.9	16	52	42	0	0.05859375	3.5674805	0.013671875	0.9675293	-0.28076172	0.48388672	0.020263672	0	0	0	0	0	0	0	0	0	1.0075684	0.007568359	0.026611328	-0.001708984	-0.01953125	0.004882813	0	44330	0	0	0
178	23779	23779	Category A	0.023925781	0.98388672	-0.26391602	-0.14111328	-0.48413086	-0.002685547	0	0	4/7/2018	4	7	2018	16:52:43	60763	0	16	52	43	0	0.05859375	3.5674805	0.013671875	0.9675293	-0.28076172	0.61499023	0.025634766	0	0	0	0	0	0	0	0	0	1.0075684	0.007568359	0.043457031	0.010009766	0.016113281	0.016845703	0	44330	0	0	0
179	23780	23780	Category A	-0.011962891	0.97192383	-0.27587891	-0.14257813	-0.48339844	-0.001708984	0	0	4/7/2018	4	7	2018	16:52:43	60763	0.111	16	52	43	0	0.05859375	3.5674805	0.013427734	0.96777344	-0.28076172	0.71948242	0.026123047	0	0	0	0	0	0	0	0	0	1.0078125	0.0078125	0.034423828	-0.025390625	0.00390625	0.004882813	0	44330	0	0	0
180	23781	23781	Category A	0.035888672	0.94799805	-0.26391602	-0.1418457	-0.48779297	-0.003662109	0	0	4/7/2018	4	7	2018	16:52:43	60763	0.222	16	52	43	0	0.05859375	3.5674805	0.013427734	0.96777344	-0.28076172	0.69165039	0.034179688	0	0	0	0	0	0	0	0	0	1.0078125	0.0078125	0.058837891	0.022216797	-0.019775391	0.016845703	0	44330	0	0	0
181	23782	23782	Category A	0.023925781	0.97192383	-0.27587891	-0.13574219	-0.47558594	-0.006591797	0	0	4/7/2018	4	7	2018	16:52:43	60763	0.333	16	52	43	0	0.05859375	3.5674805	0.013427734	0.96777344	-0.28076172	0.79272461	0.011962891	0	0	0	0	0	0	0	0	0	1.0078125	0.0078125	0.019287109	0.010253906	0.00390625	0.004882813	0	44330	0	0	0
182	23783	23783	Category A	0.011962891	0.97192383	-0.27587891	-0.14624023	-0.48339844	-0.007080078	0	0	4/7/2018	4	7	2018	16:52:43	60763	0.444	16	52	43	0	0.05859375	3.5674805	0.013183594	0.9675293	-0.28076172	0.72412109	0.006591797	0	0	0	0	0	0	0	0	0	1.0075684	0.007568359	0.010498047	-0.001220703	0.004150391	0.004882813	0	44330	0	0	0
183	23784	23784	Category A	0.011962891	0.95996094	-0.26391602	-0.13916016	-0.47631836	-0.000732422	0	0	4/7/2018	4	7	2018	16:52:43	60763	0.555	16	52	43	0	0.05859375	3.5674805	0.012939453	0.96728516	-0.28076172	0.52441406	0.018554688	0	0	0	0	0	0	0	0	0	1.0073242	0.007324219	0.025634766	-0.000976563	-0.007324219	0.016845703	0	44330	0	0	0
184	23785	23785	Category A	0.011962891	0.97192383	-0.29980469	-0.14086914	-0.48583984	-0.003662109	0	0	4/7/2018	4	7	2018	16:52:43	60763	0.666	16	52	43	0	0.05859375	3.5674805	0.013183594	0.96728516	-0.28100586	0.36547852	0.019042969	0	0	0	0	0	0	0	0	0	1.0073242	0.007324219	0.024414063	-0.001220703	0.004394531	-0.018554688	0	44330	0	0	0
185	23786	23786	Category A	0	0.97192383	-0.27587891	-0.1496582	-0.48364258	-0.003662109	0	0	4/7/2018	4	7	2018	16:52:43	60763	0.777	16	52	43	0	0.05859375	3.5674805	0.013427734	0.96728516	-0.28051758	0.28125	0.014892578	0	0	0	0	0	0	0	0	0	1.0073242	0.007324219	0.022705078	-0.013427734	0.004394531	0.004638672	0	44330	0	0	0
186	23787	23787	Category A	0.011962891	0.97192383	-0.26391602	-0.14208984	-0.48144531	-0.005859375	0	0	4/7/2018	4	7	2018	16:52:43	60763	0.888	16	52	43	0	0.05859375	3.5674805	0.013671875	0.96728516	-0.28076172	0.32788086	0.017578125	0	0	0	0	0	0	0	0	0	1.0073242	0.007324219	0.023193359	-0.001708984	0.004394531	0.016845703	0	44330	0	0	0
187	23788	23788	Category A	0.023925781	0.97192383	-0.27587891	-0.1394043	-0.48242188	0.002197266	0	0	4/7/2018	4	7	2018	16:52:44	60764	0	16	52	44	0	0.05859375	3.5674805	0.013916016	0.96728516	-0.28076172	0.34008789	0.01171875	0	0	0	0	0	0	0	0	0	1.0073242	0.007324219	0.019287109	0.009765625	0.004394531	0.004882813	0	44330	0	0	0
188	23789	23789	Category A	0.035888672	0.94799805	-0.2878418	-0.13891602	-0.48583984	-0.002929688	0	0	4/7/2018	4	7	2018	16:52:44	60764	0.1	16	52	44	0	0.05859375	3.5674805	0.013671875	0.9675293	-0.28076172	0.20727539	0.030029297	0	0	0	0	0	0	0	0	0	1.0075684	0.007568359	0.048339844	0.021972656	-0.01953125	-0.006835938	0	44330	0	0	0
189	23790	23790	Category A	0.011962891	0.98388672	-0.2878418	-0.14257813	-0.48266602	-0.005859375	0	0	4/7/2018	4	7	2018	16:52:44	60764	0.2	16	52	44	0	0.05859375	3.5674805	0.014160156	0.9675293	-0.28100586	0.08984375	0.017578125	0	0	0	0	0	0	0	0	0	1.0078125	0.0078125	0.025146484	-0.002197266	0.016113281	-0.006591797	0	44330	0	0	0
190	23791	23791	Category A	0.011962891	0.97192383	-0.2878418	-0.14013672	-0.4909668	-0.001708984	0	0	4/7/2018	4	7	2018	16:52:44	60764	0.3	16	52	44	0	0.05859375	3.5674805	0.014648438	0.9675293	-0.28051758	0.089599609	0.008544922	0	0	0	0	0	0	0	0	0	1.0075684	0.007568359	0.013916016	-0.002685547	0.004150391	-0.007080078	0	44330	0	0	0
191	23792	23792	Category A	0.023925781	0.95996094	-0.2878418	-0.13891602	-0.48095703	-0.005859375	0	0	4/7/2018	4	7	2018	16:52:44	60764	0.4	16	52	44	0	0.05859375	3.5674805	0.014404297	0.9675293	-0.28027344	0.15625	0.013916016	0	0	0	0	0	0	0	0	0	1.0073242	0.007324219	0.024169922	0.009277344	-0.007568359	-0.007324219	0	44330	0	0	0
192	23793	23793	Category A	0.011962891	0.95996094	-0.2878418	-0.13769531	-0.48144531	-0.004882813	0	0	4/7/2018	4	7	2018	16:52:44	60764	0.5	16	52	44	0	0.05859375	3.5674805	0.014160156	0.9675293	-0.2800293	0.38745117	0.010986328	0	0	0	0	0	0	0	0	0	1.0075684	0.007568359	0.017578125	-0.002197266	-0.007568359	-0.007568359	0	44330	0	0	0
193	23794	23794	Category A	0.011962891	0.97192383	-0.2878418	-0.13769531	-0.49047852	-0.003662109	0	0	4/7/2018	4	7	2018	16:52:44	60764	0.6	16	52	44	0	0.05859375	3.5674805	0.013916016	0.96777344	-0.2800293	0.546875	0.008789063	0	0	0	0	0	0	0	0	0	1.0075684	0.007568359	0.013671875	-0.001953125	0.00390625	-0.007568359	0	44330	0	0	0
194	23795	23795	Category A	0.011962891	0.94799805	-0.29980469	-0.14208984	-0.49194336	-0.005859375	0	0	4/7/2018	4	7	2018	16:52:44	60764	0.7	16	52	44	0	0.05859375	3.5674805	0.013671875	0.9675293	-0.2800293	0.46337891	0.027832031	0	0	0	0	0	0	0	0	0	1.0073242	0.007324219	0.041259766	-0.001708984	-0.01953125	-0.01953125	0	44330	0	0	0
195	23796	23796	Category A	0.011962891	0.95996094	-0.26391602	-0.14355469	-0.48950195	-0.008056641	0	0	4/7/2018	4	7	2018	16:52:44	60764	0.8	16	52	44	0	0.05859375	3.5674805	0.013671875	0.9675293	-0.2800293	0.40649414	0.018066406	0	0	0	0	0	0	0	0	0	1.0073242	0.007324219	0.025634766	-0.001708984	-0.007568359	0.016113281	0	44330	0	0	0
196	23797	23797	Category A	0.023925781	0.99584961	-0.27587891	-0.14331055	-0.48510742	-0.002929688	0	0	4/7/2018	4	7	2018	16:52:44	60764	0.9	16	52	44	0	0.05859375	3.5674805	0.013183594	0.96728516	-0.2800293	0.63549805	0.030517578	0	0	0	0	0	0	0	0	0	1.0070801	0.007080078	0.043212891	0.010498047	0.028320313	0.004150391	0	44330	0	0	0
197	23798	23798	Category A	0	0.98388672	-0.27587891	-0.1340332	-0.48754883	-0.002685547	0	0	4/7/2018	4	7	2018	16:52:45	60765	0	16	52	45	0	0.05859375	3.5674805	0.013183594	0.96728516	-0.2800293	0.67114258	0.021484375	0	0	0	0	0	0	0	0	0	1.0070801	0.007080078	0.033935547	-0.013183594	0.016357422	0.004150391	0	44330	0	0	0
198	23799	23799	Category A	0.011962891	0.97192383	-0.2878418	-0.14453125	-0.48339844	-0.004882813	0	0	4/7/2018	4	7	2018	16:52:45	60765	0.09	16	52	45	0	0.05859375	3.5674805	0.013183594	0.96728516	-0.2800293	0.53564453	0.009033203	0	0	0	0	0	0	0	0	0	1.0070801	0.007080078	0.013427734	-0.001220703	0.004394531	-0.007568359	0	44330	0	0	0
199	23800	23800	Category A	0.011962891	0.98388672	-0.29980469	-0.13769531	-0.47924805	-0.006591797	0	0	4/7/2018	4	7	2018	16:52:45	60765	0.181	16	52	45	0	0.05859375	3.5674805	0.013427734	0.9675293	-0.27954102	0.49609375	0.025634766	0	0	0	0	0	0	0	0	0	1.0070801	0.007080078	0.037597656	-0.001464844	0.016113281	-0.020019531	0	44330	0	0	0
200	23801	23801	Category A	0.023925781	0.98388672	-0.2878418	-0.1394043	-0.47802734	-0.005615234	0	0	4/7/2018	4	7	2018	16:52:45	60765	0.272	16	52	45	0	0.05859375	3.5674805	0.013427734	0.96801758	-0.2800293	0.45361328	0.020263672	0	0	0	0	0	0	0	0	0	1.0078125	0.0078125	0.033935547	0.010253906	0.015625	-0.007568359	0	44330	0	0	0
201	23802	23802	Category A	0.011962891	0.95996094	-0.2878418	-0.13671875	-0.47998047	-0.005615234	0	0	4/7/2018	4	7	2018	16:52:45	60765	0.363	16	52	45	0	0.05859375	3.5674805	0.013427734	0.96801758	-0.27978516	0.10961914	0.011474609	0	0	0	0	0	0	0	0	0	1.0078125	0.0078125	0.017578125	-0.001464844	-0.008056641	-0.0078125	0	44330	0	0	0
202	23803	23803	Category A	0.035888672	0.98388672	-0.27587891	-0.1418457	-0.48242188	-0.001708984	0	0	4/7/2018	4	7	2018	16:52:45	60765	0.454	16	52	45	0	0.05859375	3.5674805	0.012939453	0.96826172	-0.28027344	0.23413086	0.027832031	0	0	0	0	0	0	0	0	0	1.0083008	0.008300781	0.042724609	0.022705078	0.015380859	0.004394531	0	44330	0	0	0
203	23804	23804	Category A	0.011962891	0.97192383	-0.27587891	-0.13671875	-0.48681641	-0.003662109	0	0	4/7/2018	4	7	2018	16:52:45	60765	0.545	16	52	45	0	0.05859375	3.5674805	0.012939453	0.96826172	-0.28027344	0.54541016	0.005859375	0	0	0	0	0	0	0	0	0	1.0083008	0.008300781	0.009277344	-0.000976563	0.003417969	0.004394531	0	44330	0	0	0
204	23805	23805	Category A	0.011962891	0.97192383	-0.2878418	-0.14379883	-0.48364258	-0.007568359	0	0	4/7/2018	4	7	2018	16:52:45	60765	0.636	16	52	45	0	0.05859375	3.5674805	0.012939453	0.96850586	-0.2800293	0.57348633	0.008300781	0	0	0	0	0	0	0	0	0	1.0083008	0.008300781	0.011962891	-0.000976563	0.003173828	-0.007568359	0	44330	0	0	0
205	23806	23806	Category A	0.035888672	0.97192383	-0.29980469	-0.14697266	-0.48339844	-0.006835938	0	0	4/7/2018	4	7	2018	16:52:45	60765	0.727	16	52	45	0	0.05859375	3.5674805	0.012695313	0.96826172	-0.2800293	0.56982422	0.030517578	0	0	0	0	0	0	0	0	0	1.0080566	0.008056641	0.046142578	0.022949219	0.003417969	-0.01953125	0	44330	0	0	0
206	23807	23807	Category A	0.011962891	0.97192383	-0.27587891	-0.14453125	-0.47998047	-0.006835938	0	0	4/7/2018	4	7	2018	16:52:45	60765	0.818	16	52	45	0	0.05859375	3.5674805	0.012695313	0.96826172	-0.27978516	0.57666016	0.005371094	0	0	0	0	0	0	0	0	0	1.0080566	0.008056641	0.008300781	-0.000732422	0.003417969	0.00390625	0	44330	0	0	0
207	23808	23808	Category A	0.011962891	0.99584961	-0.29980469	-0.13745117	-0.48339844	-0.005859375	0	0	4/7/2018	4	7	2018	16:52:45	60765	0.909	16	52	45	0	0.05859375	3.5674805	0.012939453	0.96875	-0.27954102	0.39379883	0.033691406	0	0	0	0	0	0	0	0	0	1.0083008	0.008300781	0.048095703	-0.000976563	0.026855469	-0.020019531	0	44330	0	0	0
208	23809	23809	Category A	0.011962891	0.94799805	-0.25195313	-0.13842773	-0.48706055	-0.004882813	0	0	4/7/2018	4	7	2018	16:52:46	60766	0	16	52	46	0	0.05859375	3.5674805	0.012939453	0.96875	-0.27929688	0.20410156	0.034179688	0	0	0	0	0	0	0	0	0	1.0083008	0.008300781	0.049072266	-0.000976563	-0.020751953	0.02734375	0	44330	0	0	0
209	23810	23810	Category A	0	0.98388672	-0.27587891	-0.14111328	-0.48266602	-0.004638672	0	0	4/7/2018	4	7	2018	16:52:46	60766	0.1	16	52	46	0	0.05859375	3.5674805	0.012939453	0.96850586	-0.27929688	0.033447266	0.020263672	0	0	0	0	0	0	0	0	0	1.0080566	0.008056641	0.031738281	-0.012939453	0.015136719	0.003417969	0	44330	0	0	0
210	23811	23811	Category A	0	0.97192383	-0.27587891	-0.14086914	-0.48339844	-0.003662109	0	0	4/7/2018	4	7	2018	16:52:46	60766	0.2	16	52	46	0	0.05859375	3.5674805	0.012939453	0.96875	-0.27929688	0.2175293	0.013916016	0	0	0	0	0	0	0	0	0	1.0083008	0.008300781	0.019775391	-0.012939453	0.002929688	0.003417969	0	44330	0	0	0
211	23812	23812	Category A	0.011962891	0.97192383	-0.26391602	-0.14038086	-0.48706055	-0.006835938	0	0	4/7/2018	4	7	2018	16:52:46	60766	0.3	16	52	46	0	0.05859375	3.5674805	0.012939453	0.96899414	-0.27929688	0.38549805	0.015625	0	0	0	0	0	0	0	0	0	1.0087891	0.008789063	0.019287109	-0.000976563	0.002685547	0.015380859	0	44330	0	0	0
212	23813	23813	Category A	0.011962891	0.95996094	-0.2878418	-0.14379883	-0.48168945	-0.008544922	0	0	4/7/2018	4	7	2018	16:52:46	60766	0.4	16	52	46	0	0.05859375	3.5674805	0.012695313	0.96899414	-0.2800293	0.49438477	0.011962891	0	0	0	0	0	0	0	0	0	1.0087891	0.008789063	0.017822266	-0.000732422	-0.009033203	-0.007568359	0	44330	0	0	0
213	23814	23814	Category A	0.011962891	0.97192383	-0.2878418	-0.13842773	-0.4777832	-0.002441406	0	0	4/7/2018	4	7	2018	16:52:46	60766	0.5	16	52	46	0	0.05859375	3.5674805	0.012695313	0.96948242	-0.27978516	0.68383789	0.008300781	0	0	0	0	0	0	0	0	0	1.0090332	0.009033203	0.010986328	-0.000732422	0.002197266	-0.0078125	0	44330	0	0	0
214	23815	23815	Category A	0.011962891	0.95996094	-0.31176758	-0.13769531	-0.48608398	-0.003662109	0	0	4/7/2018	4	7	2018	16:52:46	60766	0.6	16	52	46	0	0.05859375	3.5674805	0.012939453	0.96899414	-0.27978516	0.69580078	0.032958984	0	0	0	0	0	0	0	0	0	1.0087891	0.008789063	0.042236328	-0.000976563	-0.009033203	-0.031738281	0	44330	0	0	0
215	23816	23816	Category A	0	0.98388672	-0.26391602	-0.15063477	-0.48364258	-0.008056641	0	0	4/7/2018	4	7	2018	16:52:46	60766	0.7	16	52	46	0	0.05859375	3.5674805	0.012939453	0.96899414	-0.27954102	0.5559082	0.025146484	0	0	0	0	0	0	0	0	0	1.0087891	0.008789063	0.043457031	-0.012939453	0.014648438	0.015625	0	44330	0	0	0
216	23817	23817	Category A	0.011962891	0.97192383	-0.27587891	-0.14135742	-0.484375	-0.004882813	0	0	4/7/2018	4	7	2018	16:52:46	60766	0.8	16	52	46	0	0.05859375	3.5674805	0.012939453	0.96875	-0.27929688	0.46459961	0.004638672	0	0	0	0	0	0	0	0	0	1.0083008	0.008300781	0.007568359	-0.000976563	0.002929688	0.003417969	0	44330	0	0	0
217	23818	23818	Category A	0.023925781	0.95996094	-0.29980469	-0.1394043	-0.484375	-0.003417969	0	0	4/7/2018	4	7	2018	16:52:46	60766	0.9	16	52	46	0	0.05859375	3.5674805	0.012939453	0.96899414	-0.27954102	0.35058594	0.024658203	0	0	0	0	0	0	0	0	0	1.0085449	0.008544922	0.040039063	0.010742188	-0.009033203	-0.020019531	0	44330	0	0	0
218	23819	23819	Category A	0	0.98388672	-0.27587891	-0.1394043	-0.48242188	-0.003417969	0	0	4/7/2018	4	7	2018	16:52:47	60767	0	16	52	47	0	0.05859375	3.5674805	0.012939453	0.96923828	-0.27929688	0.22875977	0.019775391	0	0	0	0	0	0	0	0	0	1.0087891	0.008789063	0.031005859	-0.012939453	0.014404297	0.003417969	0	44330	0	0	0
219	23820	23820	Category A	0.011962891	0.95996094	-0.27587891	-0.13745117	-0.484375	-0.003662109	0	0	4/7/2018	4	7	2018	16:52:47	60767	0.111	16	52	47	0	0.05859375	3.5674805	0.012695313	0.96923828	-0.27954102	0.10888672	0.010009766	0	0	0	0	0	0	0	0	0	1.0087891	0.008789063	0.013916016	-0.000732422	-0.009277344	0.003662109	0	44330	0	0	0
220	23821	23821	Category A	0.011962891	0.95996094	-0.27587891	-0.14086914	-0.48852539	-0.006835938	0	0	4/7/2018	4	7	2018	16:52:47	60767	0.222	16	52	47	0	0.05859375	3.5674805	0.012939453	0.96923828	-0.27954102	0.044433594	0.010253906	0	0	0	0	0	0	0	0	0	1.0087891	0.008789063	0.014404297	-0.000976563	-0.009277344	0.003662109	0	44330	0	0	0
221	23822	23822	Category A	0	0.95996094	-0.2878418	-0.13745117	-0.47998047	-0.006591797	0	0	4/7/2018	4	7	2018	16:52:47	60767	0.333	16	52	47	0	0.05859375	3.5674805	0.012939453	0.96972656	-0.27978516	0.10864258	0.018066406	0	0	0	0	0	0	0	0	0	1.0092773	0.009277344	0.030761719	-0.012939453	-0.009765625	-0.0078125	0	44330	0	0	0
222	23823	23823	Category A	0.011962891	0.94799805	-0.2878418	-0.14086914	-0.48095703	-0.002685547	0	0	4/7/2018	4	7	2018	16:52:47	60767	0.444	16	52	47	0	0.05859375	3.5674805	0.012939453	0.96948242	-0.2800293	0.067626953	0.022949219	0	0	0	0	0	0	0	0	0	1.0092773	0.009277344	0.030517578	-0.000976563	-0.021484375	-0.007568359	0	44330	0	0	0
223	23824	23824	Category A	0.011962891	0.95996094	-0.27587891	-0.13916016	-0.48095703	-0.004882813	0	0	4/7/2018	4	7	2018	16:52:47	60767	0.555	16	52	47	0	0.05859375	3.5674805	0.012939453	0.96948242	-0.2800293	0.14892578	0.010498047	0	0	0	0	0	0	0	0	0	1.0092773	0.009277344	0.014892578	-0.000976563	-0.009521484	0.004150391	0	44330	0	0	0
224	23825	23825	Category A	0.011962891	0.95996094	-0.26391602	-0.1394043	-0.47802734	-0.006591797	0	0	4/7/2018	4	7	2018	16:52:47	60767	0.666	16	52	47	0	0.05859375	3.5674805	0.012695313	0.96948242	-0.28027344	0.2644043	0.019042969	0	0	0	0	0	0	0	0	0	1.0092773	0.009277344	0.026855469	-0.000732422	-0.009521484	0.016357422	0	44330	0	0	0
225	23826	23826	Category A	0.035888672	0.95996094	-0.27587891	-0.13916016	-0.47998047	-0.003417969	0	0	4/7/2018	4	7	2018	16:52:47	60767	0.777	16	52	47	0	0.05859375	3.5674805	0.012939453	0.96899414	-0.28027344	0.27905273	0.024902344	0	0	0	0	0	0	0	0	0	1.0090332	0.009033203	0.036621094	0.022705078	-0.009033203	0.004394531	0	44330	0	0	0
226	23827	23827	Category A	0.023925781	0.93579102	-0.26391602	-0.14697266	-0.48583984	-0.00390625	0	0	4/7/2018	4	7	2018	16:52:47	60767	0.888	16	52	47	0	0.05859375	3.5674805	0.012939453	0.96899414	-0.28051758	0.42749023	0.038574219	0	0	0	0	0	0	0	0	0	1.0087891	0.008789063	0.060791016	0.010742188	-0.033203125	0.016601563	0	44330	0	0	0
227	23828	23828	Category A	0	0.95996094	-0.27587891	-0.13916016	-0.48168945	-0.005859375	0	0	4/7/2018	4	7	2018	16:52:48	60768	0	16	52	48	0	0.05859375	3.5674805	0.013183594	0.96899414	-0.28076172	0.66235352	0.016845703	0	0	0	0	0	0	0	0	0	1.0090332	0.009033203	0.02734375	-0.013183594	-0.009033203	0.004882813	0	44330	0	0	0
228	23829	23829	Category A	0.035888672	0.98388672	-0.2878418	-0.13916016	-0.49121094	-0.005859375	0	0	4/7/2018	4	7	2018	16:52:48	60768	0.1	16	52	48	0	0.05859375	3.5674805	0.012939453	0.96923828	-0.28076172	0.70703125	0.027587891	0	0	0	0	0	0	0	0	0	1.0092773	0.009277344	0.043945313	0.022705078	0.014404297	-0.006835938	0	44330	0	0	0
229	23830	23830	Category A	0.023925781	0.97192383	-0.26391602	-0.13842773	-0.49194336	-0.003662109	0	0	4/7/2018	4	7	2018	16:52:48	60768	0.2	16	52	48	0	0.05859375	3.5674805	0.012695313	0.9699707	-0.28027344	0.53662109	0.020019531	0	0	0	0	0	0	0	0	0	1.0097656	0.009765625	0.029541016	0.010986328	0.001708984	0.016357422	0	44330	0	0	0
230	23831	23831	Category A	0.011962891	0.98388672	-0.27587891	-0.14355469	-0.49023438	-0.007080078	0	0	4/7/2018	4	7	2018	16:52:48	60768	0.3	16	52	48	0	0.05859375	3.5674805	0.012695313	0.96972656	-0.28027344	0.23852539	0.014648438	0	0	0	0	0	0	0	0	0	1.0095215	0.009521484	0.019287109	-0.000732422	0.013916016	0.004394531	0	44330	0	0	0
231	23832	23832	Category A	0	0.97192383	-0.27587891	-0.14282227	-0.48168945	-0.004882813	0	0	4/7/2018	4	7	2018	16:52:48	60768	0.4	16	52	48	0	0.05859375	3.5674805	0.012695313	0.96972656	-0.2800293	0.14550781	0.013671875	0	0	0	0	0	0	0	0	0	1.0095215	0.009521484	0.019042969	-0.012695313	0.001953125	0.004150391	0	44330	0	0	0
232	23833	23833	Category A	0	0.97192383	-0.27587891	-0.1340332	-0.48608398	-0.005615234	0	0	4/7/2018	4	7	2018	16:52:48	60768	0.5	16	52	48	0	0.05859375	3.5674805	0.012695313	0.9699707	-0.27978516	0.059082031	0.013427734	0	0	0	0	0	0	0	0	0	1.0095215	0.009521484	0.018554688	-0.012695313	0.001708984	0.00390625	0	44330	0	0	0
233	23834	23834	Category A	0	0.95996094	-0.26391602	-0.13745117	-0.4909668	-0.000976563	0	0	4/7/2018	4	7	2018	16:52:48	60768	0.6	16	52	48	0	0.05859375	3.5674805	0.012695313	0.9699707	-0.27978516	0.49975586	0.022705078	0	0	0	0	0	0	0	0	0	1.0097656	0.009765625	0.038818359	-0.012695313	-0.010009766	0.015869141	0	44330	0	0	0
234	23835	23835	Category A	0	0.95996094	-0.2878418	-0.14111328	-0.47875977	-0.001708984	0	0	4/7/2018	4	7	2018	16:52:48	60768	0.7	16	52	48	0	0.05859375	3.5674805	0.012695313	0.97021484	-0.27954102	0.7746582	0.018066406	0	0	0	0	0	0	0	0	0	1.0097656	0.009765625	0.031005859	-0.012695313	-0.010253906	-0.008056641	0	44330	0	0	0
235	23836	23836	Category A	0.011962891	0.94799805	-0.29980469	-0.13891602	-0.48095703	-0.003417969	0	0	4/7/2018	4	7	2018	16:52:48	60768	0.8	16	52	48	0	0.05859375	3.5674805	0.012695313	0.97045898	-0.27954102	0.75170898	0.030273438	0	0	0	0	0	0	0	0	0	1.0100098	0.010009766	0.043457031	-0.000732422	-0.022460938	-0.020019531	0	44330	0	0	0
236	23837	23837	Category A	0.011962891	0.95996094	-0.27587891	-0.14355469	-0.48681641	-0.001708984	0	0	4/7/2018	4	7	2018	16:52:48	60768	0.9	16	52	48	0	0.05859375	3.5674805	0.012695313	0.97045898	-0.27978516	0.60620117	0.011230469	0	0	0	0	0	0	0	0	0	1.0100098	0.010009766	0.015380859	-0.000732422	-0.010498047	0.00390625	0	44330	0	0	0
237	23838	23838	Category A	0.023925781	0.95996094	-0.27587891	-0.13842773	-0.48144531	-0.002441406	0	0	4/7/2018	4	7	2018	16:52:49	60769	0	16	52	49	0	0.05859375	3.5674805	0.010009766	0.97045898	-0.27954102	0.56860352	0.017578125	0	0	0	0	0	0	0	0	0	1.0100098	0.010009766	0.028076172	0.013671875	-0.010498047	0.003662109	0	44330	0	0	0
238	23839	23839	Category A	0.023925781	0.97192383	-0.27587891	-0.13745117	-0.48339844	-0.006591797	0	0	4/7/2018	4	7	2018	16:52:49	60769	0.1	16	52	49	0	0.05859375	3.5674805	0.010253906	0.97021484	-0.27929688	0.47729492	0.013916016	0	0	0	0	0	0	0	0	0	1.0097656	0.009765625	0.018554688	0.013427734	0.001464844	0.003417969	0	44330	0	0	0
239	23840	23840	Category A	0.011962891	0.98388672	-0.2878418	-0.14379883	-0.48168945	-0.005859375	0	0	4/7/2018	4	7	2018	16:52:49	60769	0.2	16	52	49	0	0.05859375	3.5674805	0.010253906	0.97094727	-0.27929688	0.25537109	0.015380859	0	0	0	0	0	0	0	0	0	1.0102539	0.010253906	0.022949219	0.001464844	0.012695313	-0.008300781	0	44330	0	0	0
240	23841	23841	Category A	0.011962891	0.98388672	-0.27587891	-0.13842773	-0.48095703	-0.004638672	0	0	4/7/2018	4	7	2018	16:52:49	60769	0.3	16	52	49	0	0.05859375	3.5674805	0.010253906	0.97094727	-0.27880859	0.14477539	0.012939453	0	0	0	0	0	0	0	0	0	1.0102539	0.010253906	0.017333984	0.001464844	0.012695313	0.002929688	0	44330	0	0	0
241	23842	23842	Category A	0	0.97192383	-0.2878418	-0.13842773	-0.48242188	-0.001464844	0	0	4/7/2018	4	7	2018	16:52:49	60769	0.4	16	52	49	0	0.05859375	3.5674805	0.010009766	0.97070313	-0.27905273	0.28833008	0.013183594	0	0	0	0	0	0	0	0	0	1.0102539	0.010253906	0.019775391	-0.010009766	0.000976563	-0.008544922	0	44330	0	0	0
242	23843	23843	Category A	0.035888672	0.95996094	-0.2878418	-0.13745117	-0.48706055	-0.005859375	0	0	4/7/2018	4	7	2018	16:52:49	60769	0.5	16	52	49	0	0.05859375	3.5674805	0.010009766	0.97070313	-0.27929688	0.22290039	0.029052734	0	0	0	0	0	0	0	0	0	1.0100098	0.010009766	0.044921875	0.025634766	-0.010742188	-0.008300781	0	44330	0	0	0
243	23844	23844	Category A	0	0.98388672	-0.26391602	-0.14379883	-0.48120117	-0.005859375	0	0	4/7/2018	4	7	2018	16:52:49	60769	0.6	16	52	49	0	0.05859375	3.5674805	0.010009766	0.97070313	-0.27929688	0.30517578	0.022460938	0	0	0	0	0	0	0	0	0	1.0100098	0.010009766	0.038574219	-0.010009766	0.012939453	0.015380859	0	44330	0	0	0
244	23845	23845	Category A	0	0.95996094	-0.27587891	-0.14013672	-0.48095703	-0.005859375	0	0	4/7/2018	4	7	2018	16:52:49	60769	0.7	16	52	49	0	0.05859375	3.5674805	0.010253906	0.97045898	-0.27929688	0.42504883	0.015136719	0	0	0	0	0	0	0	0	0	1.0100098	0.010009766	0.024414063	-0.010253906	-0.010498047	0.003417969	0	44330	0	0	0
245	23846	23846	Category A	0.011962891	0.98388672	-0.29980469	-0.13647461	-0.48242188	-0.002685547	0	0	4/7/2018	4	7	2018	16:52:49	60769	0.8	16	52	49	0	0.05859375	3.5674805	0.010253906	0.97045898	-0.27929688	0.43017578	0.024414063	0	0	0	0	0	0	0	0	0	1.0100098	0.010009766	0.035400391	0.001464844	0.013183594	-0.020263672	0	44330	0	0	0
246	23847	23847	Category A	0.023925781	0.94799805	-0.26391602	-0.13842773	-0.48339844	-0.000732422	0	0	4/7/2018	4	7	2018	16:52:49	60769	0.9	16	52	49	0	0.05859375	3.5674805	0.010253906	0.97021484	-0.27880859	0.1184082	0.030029297	0	0	0	0	0	0	0	0	0	1.0097656	0.009765625	0.051025391	0.013427734	-0.022216797	0.014892578	0	44330	0	0	0
247	23848	23848	Category A	0.011962891	0.97192383	-0.26391602	-0.13647461	-0.48510742	-0.004638672	0	0	4/7/2018	4	7	2018	16:52:50	60770	0	16	52	50	0	0.05859375	3.5674805	0.010742188	0.97021484	-0.27905273	0.22216797	0.015136719	0	0	0	0	0	0	0	0	0	1.0097656	0.009765625	0.017578125	0.000976563	0.001464844	0.015136719	0	44330	0	0	0
248	23849	23849	Category A	0.011962891	0.95996094	-0.2878418	-0.13720703	-0.48486328	-0.001953125	0	0	4/7/2018	4	7	2018	16:52:50	60770	0.1	16	52	50	0	0.05859375	3.5674805	0.010986328	0.97021484	-0.27880859	0.35742188	0.013427734	0	0	0	0	0	0	0	0	0	1.0095215	0.009521484	0.020019531	0.000732422	-0.010253906	-0.008789063	0	44330	0	0	0
249	23850	23850	Category A	0	0.97192383	-0.27587891	-0.14013672	-0.48950195	-0.002685547	0	0	4/7/2018	4	7	2018	16:52:50	60770	0.2	16	52	50	0	0.05859375	3.5674805	0.010986328	0.97021484	-0.27929688	0.40600586	0.011474609	0	0	0	0	0	0	0	0	0	1.0097656	0.009765625	0.015869141	-0.010986328	0.001464844	0.003417969	0	44330	0	0	0
250	23851	23851	Category A	0	0.98388672	-0.26391602	-0.14086914	-0.47998047	-0.004882813	0	0	4/7/2018	4	7	2018	16:52:50	60770	0.3	16	52	50	0	0.05859375	3.5674805	0.011230469	0.97021484	-0.27929688	0.56518555	0.023193359	0	0	0	0	0	0	0	0	0	1.0097656	0.009765625	0.040039063	-0.011230469	0.013427734	0.015380859	0	44330	0	0	0
251	23852	23852	Category A	0	0.95996094	-0.29980469	-0.14013672	-0.48339844	-0.000732422	0	0	4/7/2018	4	7	2018	16:52:50	60770	0.4	16	52	50	0	0.05859375	3.5674805	0.011474609	0.9699707	-0.27929688	0.51806641	0.025390625	0	0	0	0	0	0	0	0	0	1.0095215	0.009521484	0.041992188	-0.011474609	-0.010009766	-0.020263672	0	44330	0	0	0
252	23853	23853	Category A	0.011962891	0.99584961	-0.27587891	-0.14208984	-0.4909668	-0.006103516	0	0	4/7/2018	4	7	2018	16:52:50	60770	0.5	16	52	50	0	0.05859375	3.5674805	0.011230469	0.97021484	-0.27929688	0.16137695	0.025634766	0	0	0	0	0	0	0	0	0	1.0097656	0.009765625	0.029541016	0.000488281	0.025390625	0.003417969	0	44330	0	0	0
253	23854	23854	Category A	0.023925781	0.98388672	-0.26391602	-0.13989258	-0.48168945	-0.001708984	0	0	4/7/2018	4	7	2018	16:52:50	60770	0.6	16	52	50	0	0.05859375	3.5674805	0.011230469	0.97045898	-0.27929688	0.11645508	0.023681641	0	0	0	0	0	0	0	0	0	1.0100098	0.010009766	0.041259766	0.012451172	0.013183594	0.015380859	0	44330	0	0	0
254	23855	23855	Category A	0.011962891	0.98388672	-0.27587891	-0.14624023	-0.48339844	-0.007080078	0	0	4/7/2018	4	7	2018	16:52:50	60770	0.7	16	52	50	0	0.05859375	3.5674805	0.011474609	0.97045898	-0.27880859	0.21020508	0.013671875	0	0	0	0	0	0	0	0	0	1.0097656	0.009765625	0.016845703	0.000244141	0.013183594	0.002929688	0	44330	0	0	0
255	23856	23856	Category A	0.011962891	0.95996094	-0.2878418	-0.1418457	-0.48583984	-0.004882813	0	0	4/7/2018	4	7	2018	16:52:50	60770	0.8	16	52	50	0	0.05859375	3.5674805	0.011230469	0.97070313	-0.27856445	0.22558594	0.014160156	0	0	0	0	0	0	0	0	0	1.0097656	0.009765625	0.020507813	0.000488281	-0.010742188	-0.009033203	0	44330	0	0	0
256	23857	23857	Category A	0.011962891	0.97192383	-0.2878418	-0.14086914	-0.48242188	0	0	0	4/7/2018	4	7	2018	16:52:50	60770	0.9	16	52	50	0	0.05859375	3.5674805	0.011474609	0.97045898	-0.27880859	0.36425781	0.009033203	0	0	0	0	0	0	0	0	0	1.0097656	0.009765625	0.010742188	0.000244141	0.001220703	-0.008789063	0	44330	0	0	0
257	23858	23858	Category A	0.011962891	0.97192383	-0.26391602	-0.13305664	-0.4777832	-0.001464844	0	0	4/7/2018	4	7	2018	16:52:51	60771	0	16	52	51	0	0.058349609	3.5545898	0.011474609	0.97070313	-0.27880859	0.41308594	0.015136719	0	0	0	0	0	0	0	0	0	1.0100098	0.010009766	0.016601563	0.000244141	0.000976563	0.014892578	0	44330	0	0	0
258	23859	23859	Category A	0.011962891	0.98388672	-0.27587891	-0.13842773	-0.48925781	-0.000732422	0	0	4/7/2018	4	7	2018	16:52:51	60771	0.1	16	52	51	0	0.058349609	3.5545898	0.011230469	0.97070313	-0.27856445	0.43212891	0.013183594	0	0	0	0	0	0	0	0	0	1.0100098	0.010009766	0.016113281	0.000488281	0.012939453	0.002685547	0	44330	0	0	0
259	23860	23860	Category A	0.011962891	0.97192383	-0.2878418	-0.14013672	-0.48950195	-0.000976563	0	0	4/7/2018	4	7	2018	16:52:51	60771	0.2	16	52	51	0	0.058349609	3.5545898	0.011230469	0.97021484	-0.27832031	0.62915039	0.009521484	0	0	0	0	0	0	0	0	0	1.0095215	0.009521484	0.011474609	0.000488281	0.001464844	-0.009277344	0	44330	0	0	0
260	23861	23861	Category A	0.035888672	0.98388672	-0.27587891	-0.13891602	-0.48144531	0.000732422	0	0	4/7/2018	4	7	2018	16:52:51	60771	0.3	16	52	51	0	0.058349609	3.5545898	0.011230469	0.97070313	-0.27856445	0.69360352	0.027832031	0	0	0	0	0	0	0	0	0	1.0100098	0.010009766	0.040527344	0.024414063	0.012939453	0.002685547	0	44330	0	0	0
261	23862	23862	Category A	0.023925781	0.95996094	-0.2878418	-0.13916016	-0.48413086	0.000976563	0	0	4/7/2018	4	7	2018	16:52:51	60771	0.4	16	52	51	0	0.058349609	3.5545898	0.011230469	0.97094727	-0.27880859	0.48681641	0.018798828	0	0	0	0	0	0	0	0	0	1.0102539	0.010253906	0.032470703	0.012451172	-0.010986328	-0.008789063	0	44330	0	0	0
262	23863	23863	Category A	0	0.95996094	-0.2878418	-0.1418457	-0.48950195	-0.004882813	0	0	4/7/2018	4	7	2018	16:52:51	60771	0.5	16	52	51	0	0.058349609	3.5545898	0.011474609	0.97094727	-0.27880859	0.33447266	0.018310547	0	0	0	0	0	0	0	0	0	1.010498	0.010498047	0.031494141	-0.011474609	-0.010986328	-0.008789063	0	44330	0	0	0
263	23864	23864	Category A	0	0.95996094	-0.2878418	-0.14111328	-0.48754883	-0.002685547	0	0	4/7/2018	4	7	2018	16:52:51	60771	0.6	16	52	51	0	0.058349609	3.5545898	0.011474609	0.97143555	-0.27880859	0.26708984	0.018554688	0	0	0	0	0	0	0	0	0	1.0107422	0.010742188	0.031982422	-0.011474609	-0.011474609	-0.008789063	0	44330	0	0	0
264	23865	23865	Category A	0.023925781	0.94799805	-0.29980469	-0.13720703	-0.47729492	-0.000488281	0	0	4/7/2018	4	7	2018	16:52:51	60771	0.7	16	52	51	0	0.058349609	3.5545898	0.011474609	0.97167969	-0.27880859	0.083251953	0.033935547	0	0	0	0	0	0	0	0	0	1.0112305	0.011230469	0.056884766	0.012207031	-0.023681641	-0.020751953	0	44330	0	0	0
265	23866	23866	Category A	0.011962891	0.95996094	-0.2878418	-0.13891602	-0.48095703	-0.003417969	0	0	4/7/2018	4	7	2018	16:52:51	60771	0.8	16	52	51	0	0.058349609	3.5545898	0.011474609	0.97216797	-0.27905273	0.18969727	0.014892578	0	0	0	0	0	0	0	0	0	1.0114746	0.011474609	0.020996094	0.000244141	-0.012207031	-0.008544922	0	44330	0	0	0
266	23867	23867	Category A	0.023925781	0.97192383	-0.27587891	-0.13891602	-0.48486328	-0.002685547	0	0	4/7/2018	4	7	2018	16:52:51	60771	0.9	16	52	51	0	0.058349609	3.5545898	0.011230469	0.97216797	-0.27929688	0.25195313	0.012939453	0	0	0	0	0	0	0	0	0	1.0117188	0.01171875	0.016357422	0.012451172	-0.000244141	0.003417969	0	44330	0	0	0
267	23868	23868	Category A	0.011962891	0.99584961	-0.2878418	-0.13916016	-0.49023438	-0.002929688	0	0	4/7/2018	4	7	2018	16:52:52	60772	0	16	52	52	0	0.058349609	3.5545898	0.010986328	0.97265625	-0.27954102	0	0.024414063	0	0	0	0	0	0	0	0	0	1.0119629	0.011962891	0.031982422	0.000732422	0.022949219	-0.008056641	0	44330	0	0	0
268	23869	23869	Category A	0.011962891	0.99584961	-0.25195313	-0.14111328	-0.48608398	-0.001708984	0	0	4/7/2018	4	7	2018	16:52:52	60772	0.1	16	52	52	0	0.058349609	3.5545898	0.011230469	0.97290039	-0.27978516	0.01171875	0.036132813	0	0	0	0	0	0	0	0	0	1.0124512	0.012451172	0.051269531	0.000488281	0.022705078	0.027832031	0	44330	0	0	0
269	23870	23870	Category A	0.011962891	0.97192383	-0.27587891	-0.1418457	-0.48071289	-0.003662109	0	0	4/7/2018	4	7	2018	16:52:52	60772	0.2	16	52	52	0	0.058349609	3.5545898	0.010986328	0.97265625	-0.27978516	0.24780273	0.004150391	0	0	0	0	0	0	0	0	0	1.012207	0.012207031	0.005371094	0.000732422	-0.000732422	0.00390625	0	44330	0	0	0
270	23871	23871	Category A	0.011962891	0.97192383	-0.26391602	-0.13842773	-0.4777832	-0.001708984	0	0	4/7/2018	4	7	2018	16:52:52	60772	0.3	16	52	52	0	0.058349609	3.5545898	0.010986328	0.97241211	-0.2800293	0.31860352	0.016113281	0	0	0	0	0	0	0	0	0	1.0119629	0.011962891	0.017578125	0.000732422	-0.000488281	0.016113281	0	44330	0	0	0
271	23872	23872	Category A	0.011962891	0.97192383	-0.27587891	-0.13647461	-0.4909668	-0.002441406	0	0	4/7/2018	4	7	2018	16:52:52	60772	0.4	16	52	52	0	0.058349609	3.5545898	0.010986328	0.97167969	-0.2800293	0.22851563	0.004150391	0	0	0	0	0	0	0	0	0	1.0114746	0.011474609	0.004882813	0.000732422	0	0.004150391	0	44330	0	0	0
272	23873	23873	Category A	0.011962891	0.97192383	-0.2878418	-0.13647461	-0.48925781	-0.002685547	0	0	4/7/2018	4	7	2018	16:52:52	60772	0.5	16	52	52	0	0.058349609	3.5545898	0.01171875	0.97167969	-0.2800293	0.1418457	0.007568359	0	0	0	0	0	0	0	0	0	1.0114746	0.011474609	0.007568359	0	0	-0.007568359	0	44330	0	0	0
273	23874	23874	Category A	0.011962891	0.98388672	-0.27587891	-0.14355469	-0.48339844	-0.002685547	0	0	4/7/2018	4	7	2018	16:52:52	60772	0.6	16	52	52	0	0.058349609	3.5545898	0.012207031	0.97167969	-0.28027344	0.16235352	0.012695313	0	0	0	0	0	0	0	0	0	1.0114746	0.011474609	0.016601563	-0.000244141	0.011962891	0.004394531	0	44330	0	0	0
274	23875	23875	Category A	0.023925781	0.97192383	-0.2878418	-0.14013672	-0.48266602	-0.005615234	0	0	4/7/2018	4	7	2018	16:52:52	60772	0.7	16	52	52	0	0.058349609	3.5545898	0.012451172	0.97167969	-0.28076172	1.267334	0.013183594	0	0	0	0	0	0	0	0	0	1.0117188	0.01171875	0.018310547	0.011230469	0	-0.006835938	0	44330	0	0	0
275	23876	23876	Category A	0.011962891	0.95996094	-0.2878418	-0.13671875	-0.49023438	-0.005859375	0	0	4/7/2018	4	7	2018	16:52:52	60772	0.8	16	52	52	0	0.058349609	3.5545898	0.012451172	0.97216797	-0.28076172	2.255127	0.013916016	0	0	0	0	0	0	0	0	0	1.0119629	0.011962891	0.019775391	-0.000488281	-0.012207031	-0.006835938	0	44330	0	0	0
276	23877	23877	Category A	-0.19189453	0.99584961	-0.25195313	-0.1394043	-0.48925781	-0.005126953	0	0	4/7/2018	4	7	2018	16:52:52	60772	0.9	16	52	52	0	0.058349609	3.5545898	0.012207031	0.97265625	-0.28027344	2.222168	0.20727539	0	0	0	0	0	0	0	0	0	1.012207	0.012207031	0.25585938	-0.20410156	0.022949219	0.028320313	0	44330	0	0	0
277	23878	23878	Category A	0.011962891	0.97192383	-0.26391602	-0.13842773	-0.47802734	-0.003417969	0	0	4/7/2018	4	7	2018	16:52:53	60773	0	16	52	53	0	0.058349609	3.5545898	0.012207031	0.97265625	-0.2800293	2.3522949	0.016113281	0	0	0	0	0	0	0	0	0	1.012207	0.012207031	0.017089844	-0.000244141	-0.000732422	0.016113281	0	44330	0	0	0
278	23879	23879	Category A	0.011962891	1.0197754	-0.27587891	-0.14453125	-0.48681641	-0.00390625	0	0	4/7/2018	4	7	2018	16:52:53	60773	0.1	16	52	53	0	0.058349609	3.5545898	0.012207031	0.97265625	-0.2800293	2.4077148	0.047119141	0	0	0	0	0	0	0	0	0	1.012207	0.012207031	0.051513672	-0.000244141	0.046875	0.004150391	0	44330	0	0	0
279	23880	23880	Category A	0.011962891	0.99584961	-0.26391602	-0.14013672	-0.484375	-0.004882813	0	0	4/7/2018	4	7	2018	16:52:53	60773	0.2	16	52	53	0	0.058349609	3.5545898	0.01171875	0.97265625	-0.2800293	2.380127	0.028320313	0	0	0	0	0	0	0	0	0	1.012207	0.012207031	0.039306641	0	0.022949219	0.016113281	0	44330	0	0	0
280	23881	23881	Category A	0.011962891	0.95996094	-0.31176758	-0.14282227	-0.48168945	-0.005615234	0	0	4/7/2018	4	7	2018	16:52:53	60773	0.3	16	52	53	0	0.058349609	3.5545898	0.01171875	0.97192383	-0.2800293	1.010498	0.033691406	0	0	0	0	0	0	0	0	0	1.0114746	0.011474609	0.043701172	0	-0.011962891	-0.031494141	0	44330	0	0	0
281	23882	23882	Category A	0.011962891	0.94799805	-0.29980469	-0.14086914	-0.48095703	-0.002685547	0	0	4/7/2018	4	7	2018	16:52:53	60773	0.4	16	52	53	0	0.058349609	3.5545898	0.012207031	0.97167969	-0.27978516	0.44335938	0.030761719	0	0	0	0	0	0	0	0	0	1.0112305	0.011230469	0.043945313	-0.000244141	-0.023681641	-0.019775391	0	44330	0	0	0
282	23883	23883	Category A	0.023925781	0.98388672	-0.27587891	-0.13842773	-0.48242188	-0.003662109	0	0	4/7/2018	4	7	2018	16:52:53	60773	0.5	16	52	53	0	0.058349609	3.5545898	0.012207031	0.97143555	-0.27978516	0.53540039	0.017333984	0	0	0	0	0	0	0	0	0	1.0109863	0.010986328	0.028076172	0.011474609	0.012207031	0.00390625	0	44330	0	0	0
283	23884	23884	Category A	0.035888672	0.95996094	-0.2878418	-0.13916016	-0.47998047	-0.003417969	0	0	4/7/2018	4	7	2018	16:52:53	60773	0.6	16	52	53	0	0.058349609	3.5545898	0.011474609	0.97167969	-0.27954102	0.66918945	0.028076172	0	0	0	0	0	0	0	0	0	1.0112305	0.011230469	0.044189453	0.024169922	-0.01171875	-0.008056641	0	44330	0	0	0
284	23885	23885	Category A	0.011962891	0.97192383	-0.27587891	-0.14892578	-0.48364258	-0.006835938	0	0	4/7/2018	4	7	2018	16:52:53	60773	0.7	16	52	53	0	0.058349609	3.5545898	0.01171875	0.97143555	-0.27954102	2.2197266	0.003662109	0	0	0	0	0	0	0	0	0	1.0109863	0.010986328	0.004150391	0	0.000244141	0.003662109	0	44330	0	0	0
285	23886	23886	Category A	0.035888672	0.95996094	-0.27587891	-0.14208984	-0.48144531	-0.005859375	0	0	4/7/2018	4	7	2018	16:52:53	60773	0.8	16	52	53	0	0.058349609	3.5545898	0.01171875	0.97143555	-0.27929688	3.6484375	0.026855469	0	0	0	0	0	0	0	0	0	1.0107422	0.010742188	0.038818359	0.023925781	-0.011474609	0.003417969	0	44330	0	0	0
286	23887	23887	Category A	0.059814453	0.97192383	-0.2878418	-0.14086914	-0.48144531	-0.005615234	0	0	4/7/2018	4	7	2018	16:52:53	60773	0.9	16	52	53	0	0.058349609	3.5545898	0.01171875	0.97119141	-0.27880859	3.5527344	0.048583984	0	0	0	0	0	0	0	0	0	1.010498	0.010498047	0.057373047	0.047851563	0.000488281	-0.008789063	0	44330	0	0	0
287	23888	23888	Category A	0.023925781	0.98388672	-0.2878418	-0.1418457	-0.47631836	-0.003662109	0	0	4/7/2018	4	7	2018	16:52:54	60774	0	16	52	54	0	0.058349609	3.5545898	0.01171875	0.97143555	-0.27880859	3.3400879	0.019287109	0	0	0	0	0	0	0	0	0	1.0107422	0.010742188	0.033203125	0.011962891	0.012207031	-0.008789063	0	44330	0	0	0
288	23889	23889	Category A	0.011962891	0.95996094	-0.27587891	-0.13647461	-0.4909668	-0.004882813	0	0	4/7/2018	4	7	2018	16:52:54	60774	0.1	16	52	54	0	0.058349609	3.5545898	0.012207031	0.97167969	-0.27929688	3.2514648	0.012207031	0	0	0	0	0	0	0	0	0	1.0109863	0.010986328	0.015380859	-0.000244141	-0.01171875	0.003417969	0	44330	0	0	0
289	23890	23890	Category A	0.023925781	0.98388672	-0.27587891	-0.13891602	-0.48095703	-0.005859375	0	0	4/7/2018	4	7	2018	16:52:54	60774	0.2	16	52	54	0	0.058349609	3.5545898	0.012207031	0.97216797	-0.27929688	3.0456543	0.016601563	0	0	0	0	0	0	0	0	0	1.0114746	0.011474609	0.026611328	0.011474609	0.011474609	0.003417969	0	44330	0	0	0
290	23891	23891	Category A	0.011962891	0.94799805	-0.27587891	-0.14111328	-0.47900391	-0.008544922	0	0	4/7/2018	4	7	2018	16:52:54	60774	0.3	16	52	54	0	0.058349609	3.5545898	0.012695313	0.97216797	-0.27954102	1.3168945	0.024414063	0	0	0	0	0	0	0	0	0	1.0117188	0.01171875	0.028808594	-0.000732422	-0.024169922	0.003662109	0	44330	0	0	0
291	23892	23892	Category A	0	0.98388672	-0.27587891	-0.13745117	-0.47998047	-0.005615234	0	0	4/7/2018	4	7	2018	16:52:54	60774	0.4	16	52	54	0	0.058349609	3.5545898	0.012695313	0.97216797	-0.2800293	0.31835938	0.017822266	0	0	0	0	0	0	0	0	0	1.0117188	0.01171875	0.028564453	-0.012695313	0.011474609	0.004150391	0	44330	0	0	0
292	23893	23893	Category A	0.011962891	0.98388672	-0.27587891	-0.13818359	-0.48608398	-0.002685547	0	0	4/7/2018	4	7	2018	16:52:54	60774	0.5	16	52	54	0	0.058349609	3.5545898	0.012939453	0.97216797	-0.27954102	0.51245117	0.011962891	0	0	0	0	0	0	0	0	0	1.0117188	0.01171875	0.016357422	-0.000976563	0.011474609	0.003662109	0	44330	0	0	0
293	23894	23894	Category A	0.023925781	0.97192383	-0.26391602	-0.1418457	-0.49047852	-0.007080078	0	0	4/7/2018	4	7	2018	16:52:54	60774	0.6	16	52	54	0	0.058349609	3.5545898	0.012939453	0.97192383	-0.27954102	0.79052734	0.019042969	0	0	0	0	0	0	0	0	0	1.0114746	0.011474609	0.026611328	0.010742188	0	0.015625	0	44330	0	0	0
294	23895	23895	Category A	0	0.97192383	-0.27587891	-0.13745117	-0.49194336	-0.004882813	0	0	4/7/2018	4	7	2018	16:52:54	60774	0.7	16	52	54	0	0.058349609	3.5545898	0.012695313	0.97167969	-0.27978516	1.1560059	0.013183594	0	0	0	0	0	0	0	0	0	1.0114746	0.011474609	0.016601563	-0.012695313	0	0.00390625	0	44330	0	0	0
295	23896	23896	Category A	0.011962891	0.97192383	-0.2878418	-0.14599609	-0.4831543	-0.002929688	0	0	4/7/2018	4	7	2018	16:52:54	60774	0.8	16	52	54	0	0.058349609	3.4981934	0.012695313	0.97167969	-0.27978516	1.3811035	0.0078125	0	0	0	0	0	0	0	0	0	1.0112305	0.011230469	0.008789063	-0.000732422	0	-0.0078125	0	44330	0	0	0
296	23897	23897	Category A	0.023925781	0.98388672	-0.2878418	-0.14086914	-0.48095703	-0.005859375	0	0	4/7/2018	4	7	2018	16:52:54	60774	0.9	16	52	54	0	0.058349609	3.4981934	0.012695313	0.97167969	-0.27978516	1.3837891	0.018066406	0	0	0	0	0	0	0	0	0	1.0112305	0.011230469	0.031005859	0.010986328	0.011962891	-0.0078125	0	44330	0	0	0
297	23898	23898	Category A	0	0.97192383	-0.26391602	-0.13745117	-0.48681641	-0.001953125	0	0	4/7/2018	4	7	2018	16:52:55	60775	0	16	52	55	0	0.058349609	3.4981934	0.012695313	0.97167969	-0.27954102	1.3146973	0.020263672	0	0	0	0	0	0	0	0	0	1.0112305	0.011230469	0.028808594	-0.012695313	0	0.015625	0	44330	0	0	0
298	23899	23899	Category A	0	0.94799805	-0.26391602	-0.14013672	-0.48071289	-0.002441406	0	0	4/7/2018	4	7	2018	16:52:55	60775	0.1	16	52	55	0	0.058349609	3.4981934	0.012695313	0.97167969	-0.27954102	1.1911621	0.03125	0	0	0	0	0	0	0	0	0	1.0112305	0.011230469	0.052246094	-0.012695313	-0.023681641	0.015625	0	44330	0	0	0
299	23900	23900	Category A	0.011962891	0.98388672	-0.29980469	-0.14697266	-0.48339844	-0.004882813	0	0	4/7/2018	4	7	2018	16:52:55	60775	0.2	16	52	55	0	0.058349609	3.4981934	0.012939453	0.97143555	-0.27978516	0.90039063	0.023193359	0	0	0	0	0	0	0	0	0	1.0109863	0.010986328	0.032958984	-0.000976563	0.012207031	-0.019775391	0	44330	0	0	0
300	23901	23901	Category A	0.011962891	0.98388672	-0.2878418	-0.13769531	-0.48095703	-0.006591797	0	0	4/7/2018	4	7	2018	16:52:55	60775	0.3	16	52	55	0	0.058349609	3.4981934	0.012939453	0.97143555	-0.2800293	0.50634766	0.014648438	0	0	0	0	0	0	0	0	0	1.0109863	0.010986328	0.021240234	-0.000976563	0.012207031	-0.007568359	0	44330	0	0	0
301	23902	23902	Category A	0.011962891	0.97192383	-0.29980469	-0.14208984	-0.49194336	-0.007080078	0	0	4/7/2018	4	7	2018	16:52:55	60775	0.4	16	52	55	0	0.058349609	3.4981934	0.012695313	0.97119141	-0.2800293	0.25195313	0.01953125	0	0	0	0	0	0	0	0	0	1.0109863	0.010986328	0.020996094	-0.000732422	0.000488281	-0.01953125	0	44330	0	0	0
302	23903	23903	Category A	0.011962891	0.97192383	-0.27587891	-0.13916016	-0.48706055	-0.001708984	0	0	4/7/2018	4	7	2018	16:52:55	60775	0.5	16	52	55	0	0.058349609	3.4981934	0.012695313	0.97143555	-0.2800293	0.010742188	0.004394531	0	0	0	0	0	0	0	0	0	1.0112305	0.011230469	0.005371094	-0.000732422	0.000244141	0.004150391	0	44330	0	0	0
303	23904	23904	Category A	0.011962891	0.99584961	-0.2878418	-0.1418457	-0.48266602	-0.004882813	0	0	4/7/2018	4	7	2018	16:52:55	60775	0.6	16	52	55	0	0.058349609	3.4981934	0.012695313	0.97167969	-0.27954102	0.2434082	0.025390625	0	0	0	0	0	0	0	0	0	1.0112305	0.011230469	0.032714844	-0.000732422	0.023925781	-0.008056641	0	44330	0	0	0
304	23905	23905	Category A	0.023925781	0.98388672	-0.27587891	-0.1394043	-0.48242188	-0.004638672	0	0	4/7/2018	4	7	2018	16:52:55	60775	0.7	16	52	55	0	0.058349609	3.4981934	0.012695313	0.97167969	-0.27954102	0.20874023	0.016601563	0	0	0	0	0	0	0	0	0	1.0112305	0.011230469	0.026855469	0.010986328	0.011962891	0.003662109	0	44330	0	0	0
305	23906	23906	Category A	0.011962891	0.97192383	-0.2878418	-0.13916016	-0.47924805	-0.003662109	0	0	4/7/2018	4	7	2018	16:52:55	60775	0.8	16	52	55	0	0.058349609	3.4981934	0.012451172	0.97192383	-0.27929688	0.12182617	0.008544922	0	0	0	0	0	0	0	0	0	1.0114746	0.011474609	0.009033203	-0.000488281	0	-0.008300781	0	44330	0	0	0
306	23907	23907	Category A	0.011962891	0.95996094	-0.29980469	-0.13769531	-0.49047852	-0.003662109	0	0	4/7/2018	4	7	2018	16:52:55	60775	0.9	16	52	55	0	0.058349609	3.4981934	0.012695313	0.97192383	-0.27880859	0.24145508	0.023925781	0	0	0	0	0	0	0	0	0	1.0112305	0.011230469	0.033447266	-0.000732422	-0.011962891	-0.020751953	0	44330	0	0	0
307	23908	23908	Category A	0.011962891	0.98388672	-0.2878418	-0.1418457	-0.48779297	-0.003662109	0	0	4/7/2018	4	7	2018	16:52:56	60776	0	16	52	56	0	0.058349609	3.4981934	0.012695313	0.97216797	-0.27905273	0.46728516	0.014404297	0	0	0	0	0	0	0	0	0	1.0114746	0.011474609	0.020996094	-0.000732422	0.011474609	-0.008544922	0	44330	0	0	0
308	23909	23909	Category A	0.023925781	0.95996094	-0.2878418	-0.14355469	-0.48339844	-0.005859375	0	0	4/7/2018	4	7	2018	16:52:56	60776	0.1	16	52	56	0	0.058349609	3.4981934	0.012695313	0.97167969	-0.27880859	0.47119141	0.018310547	0	0	0	0	0	0	0	0	0	1.0109863	0.010986328	0.031738281	0.010986328	-0.01171875	-0.008789063	0	44330	0	0	0
309	23910	23910	Category A	0.023925781	0.95996094	-0.2878418	-0.14233398	-0.48242188	-0.001708984	0	0	4/7/2018	4	7	2018	16:52:56	60776	0.2	16	52	56	0	0.058349609	3.4981934	0.012695313	0.97143555	-0.27880859	0.55737305	0.018310547	0	0	0	0	0	0	0	0	0	1.0107422	0.010742188	0.031494141	0.010986328	-0.011474609	-0.008789063	0	44330	0	0	0
310	23911	23911	Category A	0.011962891	0.93579102	-0.26391602	-0.1418457	-0.48413086	-0.003662109	0	0	4/7/2018	4	7	2018	16:52:56	60776	0.3	16	52	56	0	0.058349609	3.4981934	0.012451172	0.97143555	-0.27856445	0.95458984	0.038574219	0	0	0	0	0	0	0	0	0	1.0107422	0.010742188	0.051025391	-0.000488281	-0.035644531	0.014648438	0	44330	0	0	0
311	23912	23912	Category A	0.047851563	0.97192383	-0.2878418	-0.13769531	-0.48144531	-0.003662109	0	0	4/7/2018	4	7	2018	16:52:56	60776	0.4	16	52	56	0	0.058349609	3.4981934	0.012451172	0.97167969	-0.27880859	1.152832	0.036376953	0	0	0	0	0	0	0	0	0	1.0109863	0.010986328	0.044189453	0.03515625	0	-0.008789063	0	44330	0	0	0
312	23913	23913	Category A	0.035888672	0.97192383	-0.2878418	-0.14355469	-0.484375	-0.006835938	0	0	4/7/2018	4	7	2018	16:52:56	60776	0.5	16	52	56	0	0.058349609	3.4981934	0.012451172	0.97167969	-0.27880859	0.91625977	0.024902344	0	0	0	0	0	0	0	0	0	1.0109863	0.010986328	0.032226563	0.023193359	0	-0.008789063	0	44330	0	0	0
313	23914	23914	Category A	0.023925781	0.95996094	-0.29980469	-0.14355469	-0.48535156	-0.0078125	0	0	4/7/2018	4	7	2018	16:52:56	60776	0.6	16	52	56	0	0.058349609	3.4981934	0.012451172	0.97167969	-0.27880859	0.51318359	0.026367188	0	0	0	0	0	0	0	0	0	1.0109863	0.010986328	0.043945313	0.011230469	-0.01171875	-0.020751953	0	44330	0	0	0
314	23915	23915	Category A	0	0.98388672	-0.2878418	-0.13916016	-0.48339844	-0.003662109	0	0	4/7/2018	4	7	2018	16:52:56	60776	0.7	16	52	56	0	0.058349609	3.4981934	0.012207031	0.97143555	-0.27880859	0.37768555	0.01953125	0	0	0	0	0	0	0	0	0	1.0107422	0.010742188	0.033691406	-0.012207031	0.012207031	-0.008789063	0	44330	0	0	0
315	23916	23916	Category A	-0.011962891	0.98388672	-0.27587891	-0.1394043	-0.48266602	-0.005859375	0	0	4/7/2018	4	7	2018	16:52:56	60776	0.8	16	52	56	0	0.058349609	3.4981934	0.011962891	0.97119141	-0.27832031	0.28613281	0.027099609	0	0	0	0	0	0	0	0	0	1.010498	0.010498047	0.0390625	-0.023925781	0.012451172	0.002441406	0	44330	0	0	0
316	23917	23917	Category A	0.011962891	0.95996094	-0.23999023	-0.14257813	-0.48950195	-0.005859375	0	0	4/7/2018	4	7	2018	16:52:56	60776	0.9	16	52	56	0	0.058349609	3.4981934	0.012207031	0.97143555	-0.27807617	0.10498047	0.039794922	0	0	0	0	0	0	0	0	0	1.010498	0.010498047	0.049804688	-0.000244141	-0.011474609	0.038085938	0	44330	0	0	0
317	23918	23918	Category A	0.023925781	0.95996094	-0.2878418	-0.14208984	-0.48486328	-0.006835938	0	0	4/7/2018	4	7	2018	16:52:57	60777	0	16	52	57	0	0.058349609	3.4981934	0.014648438	0.97119141	-0.27856445	0.45385742	0.017089844	0	0	0	0	0	0	0	0	0	1.010498	0.010498047	0.029541016	0.009033203	-0.011230469	-0.009033203	0	44330	0	0	0
318	23919	23919	Category A	0	0.97192383	-0.27587891	-0.1418457	-0.47753906	-0.001464844	0	0	4/7/2018	4	7	2018	16:52:57	60777	0.1	16	52	57	0	0.058349609	3.4981934	0.014648438	0.97094727	-0.27856445	0.30688477	0.014892578	0	0	0	0	0	0	0	0	0	1.0102539	0.010253906	0.018310547	-0.014648438	0.000732422	0.002685547	0	44330	0	0	0
319	23920	23920	Category A	0.011962891	0.93579102	-0.27587891	-0.14355469	-0.48339844	-0.003417969	0	0	4/7/2018	4	7	2018	16:52:57	60777	0.2	16	52	57	0	0.058349609	3.4981934	0.014892578	0.97070313	-0.27856445	0.18408203	0.03515625	0	0	0	0	0	0	0	0	0	1.0100098	0.010009766	0.041015625	-0.002929688	-0.034912109	0.002685547	0	44330	0	0	0
320	23921	23921	Category A	0.035888672	0.95996094	-0.26391602	-0.14086914	-0.48852539	-0.006103516	0	0	4/7/2018	4	7	2018	16:52:57	60777	0.3	16	52	57	0	0.058349609	3.4981934	0.015380859	0.97045898	-0.27880859	0.56005859	0.02734375	0	0	0	0	0	0	0	0	0	1.0097656	0.009765625	0.045898438	0.020263672	-0.010498047	0.014892578	0	44330	0	0	0
321	23922	23922	Category A	0	0.94799805	-0.2878418	-0.13842773	-0.47802734	-0.003417969	0	0	4/7/2018	4	7	2018	16:52:57	60777	0.4	16	52	57	0	0.058349609	3.4981934	0.015380859	0.97070313	-0.27856445	0.89624023	0.029052734	0	0	0	0	0	0	0	0	0	1.0100098	0.010009766	0.047363281	-0.015380859	-0.022705078	-0.009033203	0	44330	0	0	0
322	23923	23923	Category A	-0.011962891	0.98388672	-0.26391602	-0.13891602	-0.48095703	-0.000732422	0	0	4/7/2018	4	7	2018	16:52:57	60777	0.5	16	52	57	0	0.058349609	3.4981934	0.015380859	0.97119141	-0.27807617	0.828125	0.033447266	0	0	0	0	0	0	0	0	0	1.010498	0.010498047	0.054199219	-0.02734375	0.012451172	0.014160156	0	44330	0	0	0
323	23924	23924	Category A	0.011962891	0.97192383	-0.26391602	-0.1394043	-0.484375	-0.003417969	0	0	4/7/2018	4	7	2018	16:52:57	60777	0.6	16	52	57	0	0.058349609	3.4981934	0.015380859	0.97094727	-0.27807617	0.50439453	0.014648438	0	0	0	0	0	0	0	0	0	1.0102539	0.010253906	0.018310547	-0.003417969	0.000732422	0.014160156	0	44330	0	0	0
324	23925	23925	Category A	0	0.94799805	-0.25195313	-0.14282227	-0.47973633	-0.003662109	0	0	4/7/2018	4	7	2018	16:52:57	60777	0.7	16	52	57	0	0.058349609	3.4981934	0.015136719	0.97094727	-0.27832031	0.32104492	0.038330078	0	0	0	0	0	0	0	0	0	1.0102539	0.010253906	0.064697266	-0.015136719	-0.022949219	0.026367188	0	44330	0	0	0
325	23926	23926	Category A	0.011962891	0.97192383	-0.27587891	-0.14477539	-0.48779297	-0.005859375	0	0	4/7/2018	4	7	2018	16:52:57	60777	0.8	16	52	57	0	0.058349609	3.4981934	0.015136719	0.97070313	-0.27856445	0.039306641	0.004150391	0	0	0	0	0	0	0	0	0	1.0100098	0.010009766	0.006835938	-0.003173828	0.000976563	0.002685547	0	44330	0	0	0
326	23927	23927	Category A	0.035888672	0.97192383	-0.25195313	-0.14892578	-0.48364258	-0.006103516	0	0	4/7/2018	4	7	2018	16:52:57	60777	0.9	16	52	57	0	0.058349609	3.4981934	0.014892578	0.97070313	-0.27880859	0.59936523	0.033935547	0	0	0	0	0	0	0	0	0	1.0100098	0.010009766	0.048828125	0.020751953	0.000976563	0.026855469	0	44330	0	0	0
327	23928	23928	Category A	0.035888672	0.98388672	-0.29980469	-0.1418457	-0.48779297	-0.002929688	0	0	4/7/2018	4	7	2018	16:52:58	60778	0	16	52	58	0	0.058349609	3.4981934	0.014404297	0.97070313	-0.27856445	1.0024414	0.032714844	0	0	0	0	0	0	0	0	0	1.0100098	0.010009766	0.055419922	0.021240234	0.012939453	-0.020996094	0	44330	0	0	0
328	23929	23929	Category A	0.023925781	0.99584961	-0.2878418	-0.1418457	-0.48364258	-0.005859375	0	0	4/7/2018	4	7	2018	16:52:58	60778	0.1	16	52	58	0	0.058349609	3.4981934	0.014160156	0.97021484	-0.27856445	0.88745117	0.028808594	0	0	0	0	0	0	0	0	0	1.0095215	0.009521484	0.044189453	0.009521484	0.025390625	-0.009033203	0	44330	0	0	0
329	23930	23930	Category A	0.023925781	0.97192383	-0.31176758	-0.14013672	-0.48950195	0	0	0	4/7/2018	4	7	2018	16:52:58	60778	0.2	16	52	58	0	0.058349609	3.4981934	0.014160156	0.9699707	-0.27856445	0.64599609	0.034423828	0	0	0	0	0	0	0	0	0	1.0092773	0.009277344	0.044433594	0.009521484	0.001708984	-0.032958984	0	44330	0	0	0
330	23931	23931	Category A	0.011962891	0.98388672	-0.2878418	-0.14086914	-0.48095703	-0.006835938	0	0	4/7/2018	4	7	2018	16:52:58	60778	0.3	16	52	58	0	0.058349609	3.4981934	0.014404297	0.9699707	-0.27856445	0.52075195	0.016601563	0	0	0	0	0	0	0	0	0	1.0092773	0.009277344	0.025390625	-0.002441406	0.013671875	-0.009033203	0	44330	0	0	0
331	23932	23932	Category A	0.011962891	0.97192383	-0.27587891	-0.13842773	-0.48413086	-0.003662109	0	0	4/7/2018	4	7	2018	16:52:58	60778	0.4	16	52	58	0	0.058349609	3.4981934	0.014648438	0.97045898	-0.27856445	0.33203125	0.00390625	0	0	0	0	0	0	0	0	0	1.0097656	0.009765625	0.006591797	-0.002685547	0.001220703	0.002685547	0	44330	0	0	0
332	23933	23933	Category A	0.011962891	0.97192383	-0.26391602	-0.14086914	-0.48339844	-0.001708984	0	0	4/7/2018	4	7	2018	16:52:58	60778	0.5	16	52	58	0	0.058349609	3.4981934	0.014892578	0.97070313	-0.27880859	0.11816406	0.015380859	0	0	0	0	0	0	0	0	0	1.0102539	0.010253906	0.019287109	-0.002929688	0.000976563	0.014892578	0	44330	0	0	0
333	23934	23934	Category A	0	0.97192383	-0.2878418	-0.13549805	-0.47802734	-0.001464844	0	0	4/7/2018	4	7	2018	16:52:58	60778	0.6	16	52	58	0	0.05859375	3.491748	0.014892578	0.97070313	-0.27929688	0.010498047	0.017333984	0	0	0	0	0	0	0	0	0	1.0102539	0.010253906	0.024658203	-0.014892578	0.000976563	-0.008300781	0	44330	0	0	0
334	23935	23935	Category A	0.023925781	0.97192383	-0.27587891	-0.13769531	-0.48144531	0	0	0	4/7/2018	4	7	2018	16:52:58	60778	0.7	16	52	58	0	0.05859375	3.491748	0.014892578	0.97094727	-0.27954102	0.094726563	0.009521484	0	0	0	0	0	0	0	0	0	1.010498	0.010498047	0.013427734	0.008789063	0.000732422	0.003662109	0	44330	0	0	0
335	23936	23936	Category A	0.011962891	0.95996094	-0.2878418	-0.13842773	-0.48510742	-0.004882813	0	0	4/7/2018	4	7	2018	16:52:58	60778	0.8	16	52	58	0	0.05859375	3.491748	0.015136719	0.97094727	-0.2800293	0.26245117	0.013671875	0	0	0	0	0	0	0	0	0	1.010498	0.010498047	0.021972656	-0.003173828	-0.010986328	-0.007568359	0	44330	0	0	0
336	23937	23937	Category A	0.011962891	0.97192383	-0.27587891	-0.14453125	-0.48364258	-0.005859375	0	0	4/7/2018	4	7	2018	16:52:58	60778	0.9	16	52	58	0	0.05859375	3.491748	0.015380859	0.97070313	-0.27978516	0.53710938	0.005371094	0	0	0	0	0	0	0	0	0	1.010498	0.010498047	0.008544922	-0.003417969	0.000976563	0.00390625	0	44330	0	0	0
337	23938	23938	Category A	0.011962891	0.97192383	-0.26391602	-0.14379883	-0.48168945	-0.003662109	0	0	4/7/2018	4	7	2018	16:52:59	60779	0	16	52	59	0	0.05859375	3.491748	0.015380859	0.97070313	-0.27954102	0.56396484	0.016113281	0	0	0	0	0	0	0	0	0	1.0102539	0.010253906	0.020263672	-0.003417969	0.000976563	0.015625	0	44330	0	0	0
338	23939	23939	Category A	0.023925781	0.97192383	-0.2878418	-0.13745117	-0.48339844	-0.001464844	0	0	4/7/2018	4	7	2018	16:52:59	60779	0.1	16	52	59	0	0.05859375	3.491748	0.015380859	0.97094727	-0.27954102	0.55273438	0.011474609	0	0	0	0	0	0	0	0	0	1.010498	0.010498047	0.017333984	0.008300781	0.000732422	-0.008056641	0	44330	0	0	0
339	23940	23940	Category A	0.023925781	0.95996094	-0.29980469	-0.13574219	-0.48583984	-0.003662109	0	0	4/7/2018	4	7	2018	16:52:59	60779	0.2	16	52	59	0	0.05859375	3.491748	0.015625	0.97119141	-0.2800293	0.625	0.023925781	0	0	0	0	0	0	0	0	0	1.0109863	0.010986328	0.0390625	0.008056641	-0.011230469	-0.01953125	0	44330	0	0	0
340	23941	23941	Category A	0.011962891	0.97192383	-0.2878418	-0.14697266	-0.48339844	-0.005859375	0	0	4/7/2018	4	7	2018	16:52:59	60779	0.3	16	52	59	0	0.05859375	3.491748	0.015869141	0.97094727	-0.2800293	0.51196289	0.008789063	0	0	0	0	0	0	0	0	0	1.010498	0.010498047	0.012695313	-0.00390625	0.000732422	-0.007568359	0	44330	0	0	0
341	23942	23942	Category A	0.011962891	0.98388672	-0.2878418	-0.14355469	-0.48339844	-0.003417969	0	0	4/7/2018	4	7	2018	16:52:59	60779	0.4	16	52	59	0	0.05859375	3.491748	0.015869141	0.97094727	-0.2800293	0.33813477	0.015380859	0	0	0	0	0	0	0	0	0	1.010498	0.010498047	0.024658203	-0.00390625	0.012695313	-0.007568359	0	44330	0	0	0
342	23943	23943	Category A	0	0.97192383	-0.25195313	-0.13745117	-0.48339844	-0.000732422	0	0	4/7/2018	4	7	2018	16:52:59	60779	0.5	16	52	59	0	0.05859375	3.491748	0.015869141	0.97094727	-0.2800293	0.29248047	0.032226563	0	0	0	0	0	0	0	0	0	1.010498	0.010498047	0.044921875	-0.015869141	0.000732422	0.028076172	0	44330	0	0	0
343	23944	23944	Category A	0	0.97192383	-0.27587891	-0.13647461	-0.48608398	-0.006835938	0	0	4/7/2018	4	7	2018	16:52:59	60779	0.6	16	52	59	0	0.05859375	3.491748	0.015869141	0.97070313	-0.2800293	0.25463867	0.016601563	0	0	0	0	0	0	0	0	0	1.010498	0.010498047	0.021240234	-0.015869141	0.000976563	0.004150391	0	44330	0	0	0
344	23945	23945	Category A	0.011962891	0.95996094	-0.27587891	-0.1418457	-0.48413086	-0.003662109	0	0	4/7/2018	4	7	2018	16:52:59	60779	0.7	16	52	59	0	0.05859375	3.491748	0.016113281	0.97045898	-0.2800293	0.077636719	0.012207031	0	0	0	0	0	0	0	0	0	1.0102539	0.010253906	0.019042969	-0.004150391	-0.010498047	0.004150391	0	44330	0	0	0
345	23946	23946	Category A	0.023925781	0.95996094	-0.26391602	-0.14038086	-0.49047852	-0.005859375	0	0	4/7/2018	4	7	2018	16:52:59	60779	0.8	16	52	59	0	0.05859375	3.491748	0.016113281	0.97021484	-0.2800293	0.006103516	0.020751953	0	0	0	0	0	0	0	0	0	1.0100098	0.010009766	0.034179688	0.007568359	-0.010253906	0.016113281	0	44330	0	0	0
346	23947	23947	Category A	0.035888672	0.98388672	-0.2878418	-0.13769531	-0.48608398	-0.006835938	0	0	4/7/2018	4	7	2018	16:52:59	60779	0.9	16	52	59	0	0.05859375	3.491748	0.015869141	0.96972656	-0.2800293	0.077148438	0.025390625	0	0	0	0	0	0	0	0	0	1.0095215	0.009521484	0.041503906	0.019775391	0.013916016	-0.007568359	0	44330	0	0	0
347	23948	23948	Category A	0.011962891	0.95996094	-0.26391602	-0.1418457	-0.48950195	-0.004882813	0	0	4/7/2018	4	7	2018	16:53:00	60780	0	16	53	0	0	0.05859375	3.491748	0.015625	0.9699707	-0.27954102	0.21875	0.019042969	0	0	0	0	0	0	0	0	0	1.0095215	0.009521484	0.029541016	-0.003662109	-0.010009766	0.015625	0	44330	0	0	0
348	23949	23949	Category A	0	0.97192383	-0.26391602	-0.13916016	-0.48339844	-0.003662109	0	0	4/7/2018	4	7	2018	16:53:00	60780	0.1	16	53	0	0	0.05859375	3.491748	0.015380859	0.96948242	-0.27978516	0.2421875	0.022216797	0	0	0	0	0	0	0	0	0	1.0092773	0.009277344	0.033691406	-0.015380859	0.002197266	0.015869141	0	44330	0	0	0
349	23950	23950	Category A	0	0.98388672	-0.25195313	-0.13818359	-0.48681641	-0.003662109	0	0	4/7/2018	4	7	2018	16:53:00	60780	0.2	16	53	0	0	0.05859375	3.491748	0.015380859	0.9699707	-0.27954102	0.2421875	0.034667969	0	0	0	0	0	0	0	0	0	1.0095215	0.009521484	0.057128906	-0.015380859	0.013916016	0.027587891	0	44330	0	0	0
350	23951	23951	Category A	0.011962891	0.98388672	-0.27587891	-0.14526367	-0.48852539	-0.001708984	0	0	4/7/2018	4	7	2018	16:53:00	60780	0.3	16	53	0	0	0.05859375	3.491748	0.015380859	0.9699707	-0.27954102	0.36230469	0.014648438	0	0	0	0	0	0	0	0	0	1.0095215	0.009521484	0.020751953	-0.003417969	0.013671875	0.003662109	0	44330	0	0	0
351	23952	23952	Category A	0.011962891	0.97192383	-0.27587891	-0.14086914	-0.48510742	-0.003662109	0	0	4/7/2018	4	7	2018	16:53:00	60780	0.4	16	53	0	0	0.05859375	3.491748	0.015625	0.97045898	-0.27978516	0.35424805	0.005615234	0	0	0	0	0	0	0	0	0	1.0100098	0.010009766	0.009033203	-0.003662109	0.001220703	0.00390625	0	44330	0	0	0
352	23953	23953	Category A	0.011962891	0.97192383	-0.2878418	-0.13916016	-0.49121094	-0.004882813	0	0	4/7/2018	4	7	2018	16:53:00	60780	0.5	16	53	0	0	0.05859375	3.491748	0.015380859	0.97070313	-0.27978516	0.18823242	0.008544922	0	0	0	0	0	0	0	0	0	1.0102539	0.010253906	0.012451172	-0.003417969	0.000976563	-0.0078125	0	44330	0	0	0
353	23954	23954	Category A	0	0.95996094	-0.27587891	-0.14111328	-0.48266602	-0.005859375	0	0	4/7/2018	4	7	2018	16:53:00	60780	0.6	16	53	0	0	0.05859375	3.491748	0.015136719	0.97070313	-0.27978516	0.049316406	0.019042969	0	0	0	0	0	0	0	0	0	1.010498	0.010498047	0.030029297	-0.015136719	-0.010742188	0.00390625	0	44330	0	0	0
354	23955	23955	Category A	0	0.95996094	-0.25195313	-0.14013672	-0.47998047	-0.002685547	0	0	4/7/2018	4	7	2018	16:53:00	60780	0.7	16	53	0	0	0.05859375	3.491748	0.015136719	0.97070313	-0.27929688	0.093994141	0.033203125	0	0	0	0	0	0	0	0	0	1.0102539	0.010253906	0.053466797	-0.015136719	-0.010742188	0.02734375	0	44330	0	0	0
355	23956	23956	Category A	0.023925781	0.97192383	-0.26391602	-0.14111328	-0.48413086	-0.000732422	0	0	4/7/2018	4	7	2018	16:53:00	60780	0.8	16	53	0	0	0.05859375	3.491748	0.015380859	0.97045898	-0.27905273	0.037841797	0.017333984	0	0	0	0	0	0	0	0	0	1.0100098	0.010009766	0.024902344	0.008300781	0.001220703	0.015136719	0	44330	0	0	0
356	23957	23957	Category A	0.011962891	0.98388672	-0.2878418	-0.14160156	-0.49023438	-0.005126953	0	0	4/7/2018	4	7	2018	16:53:00	60780	0.9	16	53	0	0	0.05859375	3.491748	0.015625	0.97021484	-0.27929688	0.27416992	0.016357422	0	0	0	0	0	0	0	0	0	1.0097656	0.009765625	0.025634766	-0.003662109	0.013427734	-0.008300781	0	44330	0	0	0
357	23958	23958	Category A	0.011962891	0.95996094	-0.27587891	-0.14257813	-0.47973633	-0.001708984	0	0	4/7/2018	4	7	2018	16:53:01	60781	0	16	53	1	0	0.05859375	3.491748	0.015380859	0.97070313	-0.27978516	0.63989258	0.011962891	0	0	0	0	0	0	0	0	0	1.010498	0.010498047	0.018310547	-0.003417969	-0.010742188	0.00390625	0	44330	0	0	0
358	23959	23959	Category A	0.035888672	0.99584961	-0.27587891	-0.14379883	-0.48120117	-0.005859375	0	0	4/7/2018	4	7	2018	16:53:01	60781	0.1	16	53	1	0	0.05859375	3.491748	0.015380859	0.97070313	-0.27954102	0.89404297	0.032470703	0	0	0	0	0	0	0	0	0	1.0102539	0.010253906	0.049316406	0.020263672	0.024902344	0.003662109	0	44330	0	0	0
359	23960	23960	Category A	0.035888672	0.97192383	-0.27587891	-0.14355469	-0.48608398	-0.005126953	0	0	4/7/2018	4	7	2018	16:53:01	60781	0.2	16	53	1	0	0.05859375	3.491748	0.015625	0.97021484	-0.2800293	1.0231934	0.020507813	0	0	0	0	0	0	0	0	0	1.0100098	0.010009766	0.025878906	0.020019531	0.001464844	0.004150391	0	44330	0	0	0
360	23961	23961	Category A	0.011962891	0.98388672	-0.2878418	-0.14624023	-0.48339844	-0.004882813	0	0	4/7/2018	4	7	2018	16:53:01	60781	0.3	16	53	1	0	0.05859375	3.491748	0.015625	0.97070313	-0.28027344	1.2475586	0.015380859	0	0	0	0	0	0	0	0	0	1.010498	0.010498047	0.024169922	-0.003662109	0.012939453	-0.007324219	0	44330	0	0	0
361	23962	23962	Category A	0.023925781	0.98388672	-0.27587891	-0.14526367	-0.48339844	-0.003662109	0	0	4/7/2018	4	7	2018	16:53:01	60781	0.4	16	53	1	0	0.05859375	3.491748	0.015380859	0.97094727	-0.28076172	1.4726563	0.016113281	0	0	0	0	0	0	0	0	0	1.0107422	0.010742188	0.026123047	0.008300781	0.012695313	0.004882813	0	44330	0	0	0
362	23963	23963	Category A	0.011962891	0.97192383	-0.27587891	-0.14086914	-0.47973633	0	0	0	4/7/2018	4	7	2018	16:53:01	60781	0.5	16	53	1	0	0.05859375	3.491748	0.015380859	0.97094727	-0.28076172	1.3649902	0.005859375	0	0	0	0	0	0	0	0	0	1.0107422	0.010742188	0.009033203	-0.003417969	0.000732422	0.004882813	0	44330	0	0	0
363	23964	23964	Category A	0.023925781	0.95996094	-0.29980469	-0.13745117	-0.47900391	-0.000732422	0	0	4/7/2018	4	7	2018	16:53:01	60781	0.6	16	53	1	0	0.05859375	3.491748	0.015380859	0.97021484	-0.28125	0.94726563	0.022705078	0	0	0	0	0	0	0	0	0	1.0102539	0.010253906	0.037353516	0.008300781	-0.010253906	-0.018310547	0	44330	0	0	0
364	23965	23965	Category A	0.011962891	0.94799805	-0.2878418	-0.14355469	-0.48339844	-0.003417969	0	0	4/7/2018	4	7	2018	16:53:01	60781	0.7	16	53	1	0	0.05859375	3.491748	0.015625	0.97021484	-0.28149414	0.67504883	0.0234375	0	0	0	0	0	0	0	0	0	1.010498	0.010498047	0.032226563	-0.003662109	-0.022216797	-0.006103516	0	44330	0	0	0
365	23966	23966	Category A	0.023925781	0.94799805	-0.29980469	-0.14526367	-0.48681641	-0.002929688	0	0	4/7/2018	4	7	2018	16:53:01	60781	0.8	16	53	1	0	0.05859375	3.491748	0.015869141	0.97045898	-0.28198242	0.51293945	0.029541016	0	0	0	0	0	0	0	0	0	1.0107422	0.010742188	0.048095703	0.0078125	-0.022460938	-0.017578125	0	44330	0	0	0
366	23967	23967	Category A	0.011962891	0.97192383	-0.27587891	-0.13867188	-0.47900391	-0.004638672	0	0	4/7/2018	4	7	2018	16:53:01	60781	0.9	16	53	1	0	0.05859375	3.491748	0.015869141	0.97045898	-0.28222656	0.16479492	0.0078125	0	0	0	0	0	0	0	0	0	1.0107422	0.010742188	0.011962891	-0.00390625	0.001220703	0.006347656	0	44330	0	0	0
367	23968	23968	Category A	0.011962891	0.94799805	-0.27587891	-0.14257813	-0.49047852	-0.00390625	0	0	4/7/2018	4	7	2018	16:53:02	60782	0	16	53	2	0	0.05859375	3.491748	0.015625	0.97021484	-0.28344727	0.20336914	0.023681641	0	0	0	0	0	0	0	0	0	1.0109863	0.010986328	0.033691406	-0.003662109	-0.022216797	0.007568359	0	44330	0	0	0
368	23969	23969	Category A	0.011962891	0.94799805	-0.27587891	-0.14013672	-0.48681641	-0.003662109	0	0	4/7/2018	4	7	2018	16:53:02	60782	0.1	16	53	2	0	0.05859375	3.491748	0.015380859	0.9699707	-0.28344727	0.38916016	0.023681641	0	0	0	0	0	0	0	0	0	1.0107422	0.010742188	0.033447266	-0.003417969	-0.021972656	0.007568359	0	44330	0	0	0
369	23970	23970	Category A	0.035888672	0.97192383	-0.2878418	-0.14306641	-0.48608398	-0.004882813	0	0	4/7/2018	4	7	2018	16:53:02	60782	0.2	16	53	2	0	0.05859375	3.491748	0.015380859	0.96948242	-0.28369141	0.37548828	0.020996094	0	0	0	0	0	0	0	0	0	1.0102539	0.010253906	0.026611328	0.020263672	0.002197266	-0.00390625	0	44330	0	0	0
370	23971	23971	Category A	0.023925781	0.99584961	-0.26391602	-0.14208984	-0.48706055	-0.003662109	0	0	4/7/2018	4	7	2018	16:53:02	60782	0.3	16	53	2	0	0.05859375	3.491748	0.015136719	0.96923828	-0.28344727	0.4206543	0.033935547	0	0	0	0	0	0	0	0	0	1.0100098	0.010009766	0.0546875	0.008544922	0.026367188	0.01953125	0	44330	0	0	0
371	23972	23972	Category A	0.035888672	1.0078125	-0.31176758	-0.1418457	-0.48950195	-0.002929688	0	0	4/7/2018	4	7	2018	16:53:02	60782	0.4	16	53	2	0	0.058349609	3.5562012	0.015380859	0.96899414	-0.28344727	0.49072266	0.052001953	0	0	0	0	0	0	0	0	0	1.0097656	0.009765625	0.087402344	0.020263672	0.038574219	-0.028076172	0	44330	0	0	0
372	23973	23973	Category A	0.011962891	0.98388672	-0.29980469	-0.13842773	-0.48095703	-0.003417969	0	0	4/7/2018	4	7	2018	16:53:02	60782	0.5	16	53	2	0	0.058349609	3.5562012	0.015380859	0.96899414	-0.28344727	0.37866211	0.021972656	0	0	0	0	0	0	0	0	0	1.0097656	0.009765625	0.034179688	-0.003417969	0.014648438	-0.016113281	0	44330	0	0	0
373	23974	23974	Category A	0.023925781	0.98388672	-0.29980469	-0.13769531	-0.48754883	-0.004882813	0	0	4/7/2018	4	7	2018	16:53:02	60782	0.6	16	53	2	0	0.058349609	3.5562012	0.015380859	0.96923828	-0.28369141	0.17333984	0.022949219	0	0	0	0	0	0	0	0	0	1.0100098	0.010009766	0.038818359	0.008300781	0.014404297	-0.015869141	0	44330	0	0	0
374	23975	23975	Category A	0.011962891	0.97192383	-0.29980469	-0.14086914	-0.48828125	-0.001953125	0	0	4/7/2018	4	7	2018	16:53:02	60782	0.7	16	53	2	0	0.058349609	3.5562012	0.015380859	0.96948242	-0.28344727	0.14746094	0.016601563	0	0	0	0	0	0	0	0	0	1.0102539	0.010253906	0.021972656	-0.003417969	0.002197266	-0.016113281	0	44330	0	0	0
375	23976	23976	Category A	0.035888672	0.95996094	-0.27587891	-0.14550781	-0.48071289	-0.005859375	0	0	4/7/2018	4	7	2018	16:53:02	60782	0.8	16	53	2	0	0.058349609	3.5562012	0.015380859	0.96972656	-0.28369141	0.21264648	0.023925781	0	0	0	0	0	0	0	0	0	1.010498	0.010498047	0.038085938	0.020263672	-0.009765625	0.0078125	0	44330	0	0	0
376	23977	23977	Category A	0.011962891	0.98388672	-0.27587891	-0.1394043	-0.48266602	-0.005859375	0	0	4/7/2018	4	7	2018	16:53:02	60782	0.9	16	53	2	0	0.058349609	3.5562012	0.015380859	0.9699707	-0.28344727	0.11889648	0.016113281	0	0	0	0	0	0	0	0	0	1.010498	0.010498047	0.024902344	-0.003417969	0.013671875	0.007568359	0	44330	0	0	0
377	23978	23978	Category A	0.011962891	0.98388672	-0.26391602	-0.13818359	-0.47998047	-0.002441406	0	0	4/7/2018	4	7	2018	16:53:03	60783	0	16	53	3	0	0.058349609	3.5562012	0.015380859	0.9699707	-0.28344727	0.078857422	0.024169922	0	0	0	0	0	0	0	0	0	1.010498	0.010498047	0.036865234	-0.003417969	0.013671875	0.01953125	0	44330	0	0	0
378	23979	23979	Category A	0.023925781	0.97192383	-0.2878418	-0.13647461	-0.48730469	-0.002685547	0	0	4/7/2018	4	7	2018	16:53:03	60783	0.1	16	53	3	0	0.058349609	3.5562012	0.015136719	0.9699707	-0.28393555	0.17895508	0.009521484	0	0	0	0	0	0	0	0	0	1.0107422	0.010742188	0.014160156	0.008544922	0.001708984	-0.003662109	0	44330	0	0	0
379	23980	23980	Category A	0.023925781	0.95996094	-0.29980469	-0.13867188	-0.47900391	-0.004638672	0	0	4/7/2018	4	7	2018	16:53:03	60783	0.2	16	53	3	0	0.058349609	3.5562012	0.014892578	0.97021484	-0.28369141	0.4440918	0.020751953	0	0	0	0	0	0	0	0	0	1.0109863	0.010986328	0.034912109	0.008789063	-0.010253906	-0.015869141	0	44330	0	0	0
380	23981	23981	Category A	0.011962891	0.98388672	-0.2878418	-0.14111328	-0.48413086	-0.001708984	0	0	4/7/2018	4	7	2018	16:53:03	60783	0.3	16	53	3	0	0.058349609	3.5562012	0.015136719	0.97021484	-0.28344727	0.6262207	0.014404297	0	0	0	0	0	0	0	0	0	1.0109863	0.010986328	0.020996094	-0.003173828	0.013427734	-0.004150391	0	44330	0	0	0
381	23982	23982	Category A	0.011962891	0.97192383	-0.29980469	-0.14086914	-0.48583984	-0.003662109	0	0	4/7/2018	4	7	2018	16:53:03	60783	0.4	16	53	3	0	0.058349609	3.5562012	0.015136719	0.97045898	-0.28295898	0.5612793	0.017089844	0	0	0	0	0	0	0	0	0	1.0109863	0.010986328	0.021240234	-0.003173828	0.001220703	-0.016601563	0	44330	0	0	0
382	23983	23983	Category A	0.011962891	0.95996094	-0.2878418	-0.13769531	-0.48608398	-0.003662109	0	0	4/7/2018	4	7	2018	16:53:03	60783	0.5	16	53	3	0	0.058349609	3.5562012	0.015136719	0.97021484	-0.28271484	0.52685547	0.01171875	0	0	0	0	0	0	0	0	0	1.0107422	0.010742188	0.018310547	-0.003173828	-0.010253906	-0.004882813	0	44330	0	0	0
383	23984	23984	Category A	0.035888672	0.97192383	-0.2878418	-0.13574219	-0.48461914	-0.005859375	0	0	4/7/2018	4	7	2018	16:53:03	60783	0.6	16	53	3	0	0.058349609	3.5562012	0.015380859	0.97021484	-0.28320313	0.6730957	0.020996094	0	0	0	0	0	0	0	0	0	1.0107422	0.010742188	0.026611328	0.020263672	0.001464844	-0.004394531	0	44330	0	0	0
384	23985	23985	Category A	0.011962891	0.95996094	-0.27587891	-0.14086914	-0.48828125	-0.001953125	0	0	4/7/2018	4	7	2018	16:53:03	60783	0.7	16	53	3	0	0.058349609	3.5562012	0.015380859	0.97021484	-0.28295898	0.82836914	0.012939453	0	0	0	0	0	0	0	0	0	1.0107422	0.010742188	0.020996094	-0.003417969	-0.010253906	0.007080078	0	44330	0	0	0
385	23986	23986	Category A	0	0.93579102	-0.27587891	-0.13696289	-0.48779297	-0.005859375	0	0	4/7/2018	4	7	2018	16:53:03	60783	0.8	16	53	3	0	0.058349609	3.5562012	0.015380859	0.97070313	-0.28271484	0.80322266	0.038818359	0	0	0	0	0	0	0	0	0	1.0109863	0.010986328	0.057373047	-0.015380859	-0.034912109	0.006835938	0	44330	0	0	0
386	23987	23987	Category A	-0.011962891	0.97192383	-0.27587891	-0.14477539	-0.48681641	-0.005859375	0	0	4/7/2018	4	7	2018	16:53:03	60783	0.9	16	53	3	0	0.058349609	3.5562012	0.015380859	0.97094727	-0.28295898	0.71264648	0.028076172	0	0	0	0	0	0	0	0	0	1.0114746	0.011474609	0.03515625	-0.02734375	0.000732422	0.007080078	0	44330	0	0	0
387	23988	23988	Category A	0	0.95996094	-0.29980469	-0.14208984	-0.4909668	-0.003662109	0	0	4/7/2018	4	7	2018	16:53:04	60784	0	16	53	4	0	0.058349609	3.5562012	0.014892578	0.97094727	-0.28271484	0.75170898	0.025146484	0	0	0	0	0	0	0	0	0	1.0114746	0.011474609	0.043212891	-0.014892578	-0.010986328	-0.016845703	0	44330	0	0	0
388	23989	23989	Category A	0.023925781	0.98388672	-0.27587891	-0.14013672	-0.48266602	-0.003662109	0	0	4/7/2018	4	7	2018	16:53:04	60784	0.1	16	53	4	0	0.058349609	3.5562012	0.014892578	0.97143555	-0.28271484	0.70581055	0.016601563	0	0	0	0	0	0	0	0	0	1.0117188	0.01171875	0.028076172	0.008789063	0.012207031	0.006835938	0	44330	0	0	0
389	23990	23990	Category A	0.011962891	0.97192383	-0.27587891	-0.14086914	-0.48339844	-0.002685547	0	0	4/7/2018	4	7	2018	16:53:04	60784	0.2	16	53	4	0	0.058349609	3.5562012	0.015136719	0.97143555	-0.28320313	0.23583984	0.0078125	0	0	0	0	0	0	0	0	0	1.0119629	0.011962891	0.010986328	-0.003173828	0.000244141	0.007324219	0	44330	0	0	0
390	23991	23991	Category A	0.035888672	0.97192383	-0.2878418	-0.14379883	-0.49047852	-0.00390625	0	0	4/7/2018	4	7	2018	16:53:04	60784	0.3	16	53	4	0	0.058349609	3.5562012	0.015380859	0.97119141	-0.28344727	0.30419922	0.020751953	0	0	0	0	0	0	0	0	0	1.0119629	0.011962891	0.025146484	0.020263672	0.000488281	-0.004150391	0	44330	0	0	0
391	23992	23992	Category A	0.023925781	0.98388672	-0.2878418	-0.14086914	-0.48339844	-0.003662109	0	0	4/7/2018	4	7	2018	16:53:04	60784	0.4	16	53	4	0	0.058349609	3.5562012	0.015625	0.97094727	-0.28369141	0.63647461	0.015625	0	0	0	0	0	0	0	0	0	1.0117188	0.01171875	0.024902344	0.008056641	0.012695313	-0.00390625	0	44330	0	0	0
392	23993	23993	Category A	0.023925781	0.98388672	-0.2878418	-0.14282227	-0.48095703	-0.006591797	0	0	4/7/2018	4	7	2018	16:53:04	60784	0.5	16	53	4	0	0.058349609	3.5562012	0.015625	0.97119141	-0.28393555	0.72924805	0.015380859	0	0	0	0	0	0	0	0	0	1.0119629	0.011962891	0.024414063	0.008056641	0.012451172	-0.003662109	0	44330	0	0	0
393	23994	23994	Category A	0.023925781	0.95996094	-0.26391602	-0.13989258	-0.47900391	-0.002441406	0	0	4/7/2018	4	7	2018	16:53:04	60784	0.6	16	53	4	0	0.058349609	3.5562012	0.015625	0.97094727	-0.28369141	0.85327148	0.024169922	0	0	0	0	0	0	0	0	0	1.0117188	0.01171875	0.0390625	0.008056641	-0.010986328	0.019775391	0	44330	0	0	0
394	23995	23995	Category A	0.011962891	0.95996094	-0.26391602	-0.14086914	-0.48095703	-0.002685547	0	0	4/7/2018	4	7	2018	16:53:04	60784	0.7	16	53	4	0	0.058349609	3.5562012	0.016113281	0.97119141	-0.28369141	0.91699219	0.023193359	0	0	0	0	0	0	0	0	0	1.0119629	0.011962891	0.035400391	-0.004150391	-0.011230469	0.019775391	0	44330	0	0	0
395	23996	23996	Category A	0.011962891	0.97192383	-0.2878418	-0.14208984	-0.48144531	-0.006591797	0	0	4/7/2018	4	7	2018	16:53:04	60784	0.8	16	53	4	0	0.058349609	3.5562012	0.016113281	0.97094727	-0.28393555	0.8359375	0.005615234	0	0	0	0	0	0	0	0	0	1.0117188	0.01171875	0.008789063	-0.004150391	0.000732422	-0.003662109	0	44330	0	0	0
396	23997	23997	Category A	0	0.99584961	-0.2878418	-0.14208984	-0.48583984	-0.002685547	0	0	4/7/2018	4	7	2018	16:53:04	60784	0.9	16	53	4	0	0.058349609	3.5562012	0.015869141	0.97070313	-0.28417969	0.6940918	0.029785156	0	0	0	0	0	0	0	0	0	1.0114746	0.011474609	0.044677734	-0.015869141	0.024902344	-0.003417969	0	44330	0	0	0
397	23998	23998	Category A	0.011962891	0.94799805	-0.27587891	-0.14257813	-0.484375	-0.000732422	0	0	4/7/2018	4	7	2018	16:53:05	60785	0	16	53	5	0	0.058349609	3.5562012	0.016113281	0.97045898	-0.28417969	0.55737305	0.024414063	0	0	0	0	0	0	0	0	0	1.0114746	0.011474609	0.03515625	-0.004150391	-0.022460938	0.008300781	0	44330	0	0	0
398	23999	23999	Category A	0.023925781	0.94799805	-0.31176758	-0.13842773	-0.48242188	-0.007568359	0	0	4/7/2018	4	7	2018	16:53:05	60785	0.1	16	53	5	0	0.058349609	3.5562012	0.016357422	0.97070313	-0.28466797	0.38085938	0.035888672	0	0	0	0	0	0	0	0	0	1.0117188	0.01171875	0.056884766	0.007324219	-0.022705078	-0.026855469	0	44330	0	0	0
399	24000	24000	Category A	0.011962891	0.97192383	-0.2878418	-0.13916016	-0.48168945	-0.002441406	0	0	4/7/2018	4	7	2018	16:53:05	60785	0.2	16	53	5	0	0.058349609	3.5562012	0.016357422	0.97070313	-0.28466797	0.038574219	0.005615234	0	0	0	0	0	0	0	0	0	1.0117188	0.01171875	0.008789063	-0.004394531	0.000976563	-0.002929688	0	44330	0	0	0
400	24001	24001	Category A	0.011962891	0.97192383	-0.29980469	-0.14257813	-0.48339844	-0.000732422	0	0	4/7/2018	4	7	2018	16:53:05	60785	0.3	16	53	5	0	0.058349609	3.5562012	0.016357422	0.97094727	-0.28442383	0.52026367	0.015869141	0	0	0	0	0	0	0	0	0	1.0119629	0.011962891	0.020507813	-0.004394531	0.000732422	-0.015136719	0	44330	0	0	0
401	24002	24002	Category A	0	0.94799805	-0.2878418	-0.14086914	-0.48339844	-0.003662109	0	0	4/7/2018	4	7	2018	16:53:05	60785	0.4	16	53	5	0	0.058349609	3.5562012	0.016357422	0.97119141	-0.28417969	0.90966797	0.028808594	0	0	0	0	0	0	0	0	0	1.012207	0.012207031	0.043212891	-0.016357422	-0.023193359	-0.003417969	0	44330	0	0	0
402	24003	24003	Category A	0	0.93579102	-0.29980469	-0.13769531	-0.49047852	-0.004882813	0	0	4/7/2018	4	7	2018	16:53:05	60785	0.5	16	53	5	0	0.058349609	3.5562012	0.016357422	0.97094727	-0.28417969	0.96386719	0.041992188	0	0	0	0	0	0	0	0	0	1.0119629	0.011962891	0.067138672	-0.016357422	-0.03515625	-0.015380859	0	44330	0	0	0
403	24004	24004	Category A	0.023925781	0.97192383	-0.29980469	-0.14282227	-0.48364258	-0.006835938	0	0	4/7/2018	4	7	2018	16:53:05	60785	0.6	16	53	5	0	0.058349609	3.5562012	0.016357422	0.97119141	-0.28417969	0.90551758	0.017089844	0	0	0	0	0	0	0	0	0	1.012207	0.012207031	0.0234375	0.007324219	0.000488281	-0.015380859	0	44330	0	0	0
404	24005	24005	Category A	0.023925781	0.95996094	-0.2878418	-0.14038086	-0.49047852	-0.005859375	0	0	4/7/2018	4	7	2018	16:53:05	60785	0.7	16	53	5	0	0.058349609	3.5562012	0.016113281	0.97143555	-0.28417969	0.78564453	0.014160156	0	0	0	0	0	0	0	0	0	1.012207	0.012207031	0.022705078	0.007568359	-0.011474609	-0.003417969	0	44330	0	0	0
405	24006	24006	Category A	0.011962891	0.97192383	-0.29980469	-0.1418457	-0.48364258	-0.006591797	0	0	4/7/2018	4	7	2018	16:53:05	60785	0.8	16	53	5	0	0.058349609	3.5562012	0.016113281	0.97143555	-0.28417969	0.47070313	0.015869141	0	0	0	0	0	0	0	0	0	1.0124512	0.012451172	0.020019531	-0.004150391	0.000244141	-0.015380859	0	44330	0	0	0
406	24007	24007	Category A	0.011962891	0.94799805	-0.34790039	-0.14453125	-0.48071289	-0.004882813	0	0	4/7/2018	4	7	2018	16:53:05	60785	0.9	16	53	5	0	0.058349609	3.5562012	0.016113281	0.97167969	-0.28393555	0.17480469	0.068115234	0	0	0	0	0	0	0	0	0	1.0126953	0.012695313	0.091796875	-0.004150391	-0.023681641	-0.063720703	0	44330	0	0	0
407	24008	24008	Category A	0.023925781	0.97192383	-0.29980469	-0.14526367	-0.47998047	-0.004882813	0	0	4/7/2018	4	7	2018	16:53:06	60786	0	16	53	6	0	0.058349609	3.5562012	0.015869141	0.97167969	-0.28417969	0.049560547	0.017089844	0	0	0	0	0	0	0	0	0	1.0126953	0.012695313	0.023193359	0.0078125	0	-0.015380859	0	44330	0	0	0
408	24009	24009	Category A	0.011962891	0.95996094	-0.29980469	-0.14086914	-0.48144531	-0.002685547	0	0	4/7/2018	4	7	2018	16:53:06	60786	0.1	16	53	6	0	0.058349609	3.5562012	0.016113281	0.97241211	-0.28442383	0.045410156	0.020019531	0	0	0	0	0	0	0	0	0	1.0131836	0.013183594	0.031982422	-0.004150391	-0.012451172	-0.015136719	0	44330	0	0	0
409	24010	24010	Category A	0.011962891	0.94799805	-0.29980469	-0.13549805	-0.47802734	-0.003417969	0	0	4/7/2018	4	7	2018	16:53:06	60786	0.2	16	53	6	0	0.05859375	3.5626465	0.016113281	0.97290039	-0.28442383	0.27783203	0.029541016	0	0	0	0	0	0	0	0	0	1.0136719	0.013671875	0.044433594	-0.004150391	-0.024902344	-0.015136719	0	44330	0	0	0
410	24011	24011	Category A	0.023925781	0.95996094	-0.27587891	-0.14013672	-0.48486328	-0.002685547	0	0	4/7/2018	4	7	2018	16:53:06	60786	0.3	16	53	6	0	0.05859375	3.5626465	0.016113281	0.97290039	-0.28417969	0.56787109	0.017333984	0	0	0	0	0	0	0	0	0	1.0136719	0.013671875	0.029296875	0.007568359	-0.012939453	0.008300781	0	44330	0	0	0
411	24012	24012	Category A	0.023925781	0.98388672	-0.2878418	-0.13842773	-0.48339844	-0.004638672	0	0	4/7/2018	4	7	2018	16:53:06	60786	0.4	16	53	6	0	0.05859375	3.5626465	0.016357422	0.97265625	-0.28466797	0.54760742	0.013671875	0	0	0	0	0	0	0	0	0	1.0134277	0.013427734	0.021728516	0.007324219	0.010986328	-0.002929688	0	44330	0	0	0
412	24013	24013	Category A	0.011962891	0.98388672	-0.27587891	-0.14038086	-0.48510742	-0.000732422	0	0	4/7/2018	4	7	2018	16:53:06	60786	0.5	16	53	6	0	0.05859375	3.5626465	0.016357422	0.97192383	-0.28417969	0.44482422	0.015136719	0	0	0	0	0	0	0	0	0	1.0126953	0.012695313	0.024658203	-0.004394531	0.01171875	0.008300781	0	44330	0	0	0
413	24014	24014	Category A	0	0.99584961	-0.27587891	-0.14282227	-0.49047852	-0.002929688	0	0	4/7/2018	4	7	2018	16:53:06	60786	0.6	16	53	6	0	0.05859375	3.5626465	0.016357422	0.97167969	-0.28393555	0.55322266	0.030029297	0	0	0	0	0	0	0	0	0	1.0126953	0.012695313	0.048583984	-0.016357422	0.023925781	0.008056641	0	44330	0	0	0
414	24015	24015	Category A	0.023925781	0.98388672	-0.2878418	-0.1496582	-0.48095703	-0.005859375	0	0	4/7/2018	4	7	2018	16:53:06	60786	0.7	16	53	6	0	0.05859375	3.5626465	0.016357422	0.97167969	-0.28344727	0.46777344	0.014648438	0	0	0	0	0	0	0	0	0	1.0124512	0.012451172	0.0234375	0.007324219	0.011962891	-0.004150391	0	44330	0	0	0
415	24016	24016	Category A	0.011962891	0.97192383	-0.26391602	-0.14111328	-0.4921875	-0.004882813	0	0	4/7/2018	4	7	2018	16:53:06	60786	0.8	16	53	6	0	0.05859375	3.5626465	0.016357422	0.97167969	-0.28320313	0.095458984	0.019775391	0	0	0	0	0	0	0	0	0	1.012207	0.012207031	0.023925781	-0.004394531	0	0.019287109	0	44330	0	0	0
416	24017	24017	Category A	0	0.97192383	-0.27587891	-0.14208984	-0.48144531	-0.004638672	0	0	4/7/2018	4	7	2018	16:53:06	60786	0.9	16	53	6	0	0.05859375	3.5626465	0.016113281	0.97167969	-0.28320313	0.27075195	0.017822266	0	0	0	0	0	0	0	0	0	1.012207	0.012207031	0.023925781	-0.016113281	0	0.007324219	0	44330	0	0	0
417	24018	24018	Category A	0	0.98388672	-0.29980469	-0.14257813	-0.48266602	-0.004882813	0	0	4/7/2018	4	7	2018	16:53:07	60787	0	16	53	7	0	0.05859375	3.5626465	0.016113281	0.97143555	-0.28344727	0.12011719	0.025878906	0	0	0	0	0	0	0	0	0	1.012207	0.012207031	0.044677734	-0.016113281	0.012207031	-0.016113281	0	44330	0	0	0
418	24019	24019	Category A	0.011962891	0.98388672	-0.27587891	-0.13891602	-0.48486328	-0.000732422	0	0	4/7/2018	4	7	2018	16:53:07	60787	0.1	16	53	7	0	0.05859375	3.5626465	0.016113281	0.97119141	-0.28369141	0.001220703	0.015380859	0	0	0	0	0	0	0	0	0	1.0119629	0.011962891	0.024658203	-0.004150391	0.012451172	0.0078125	0	44330	0	0	0
419	24020	24020	Category A	0.035888672	0.97192383	-0.27587891	-0.13745117	-0.48339844	-0.001464844	0	0	4/7/2018	4	7	2018	16:53:07	60787	0.2	16	53	7	0	0.05859375	3.5626465	0.015869141	0.97094727	-0.28393555	0.20751953	0.021484375	0	0	0	0	0	0	0	0	0	1.0117188	0.01171875	0.028808594	0.019775391	0.000732422	0.008056641	0	44330	0	0	0
420	24021	24021	Category A	0.011962891	0.98388672	-0.25195313	-0.13745117	-0.49194336	-0.003662109	0	0	4/7/2018	4	7	2018	16:53:07	60787	0.3	16	53	7	0	0.05859375	3.5626465	0.015625	0.97094727	-0.28344727	0.34765625	0.034179688	0	0	0	0	0	0	0	0	0	1.0117188	0.01171875	0.048095703	-0.003662109	0.012695313	0.031494141	0	44330	0	0	0
421	24022	24022	Category A	0.011962891	0.95996094	-0.27587891	-0.13916016	-0.48510742	-0.005859375	0	0	4/7/2018	4	7	2018	16:53:07	60787	0.4	16	53	7	0	0.05859375	3.5626465	0.015380859	0.97070313	-0.28344727	0.23754883	0.013671875	0	0	0	0	0	0	0	0	0	1.0112305	0.011230469	0.021972656	-0.003417969	-0.010742188	0.007568359	0	44330	0	0	0
422	24023	24023	Category A	0.011962891	0.97192383	-0.27587891	-0.13916016	-0.48413086	0	0	0	4/7/2018	4	7	2018	16:53:07	60787	0.5	16	53	7	0	0.05859375	3.5626465	0.015380859	0.97070313	-0.28344727	0.15795898	0.008300781	0	0	0	0	0	0	0	0	0	1.0112305	0.011230469	0.012207031	-0.003417969	0.000976563	0.007568359	0	44330	0	0	0
423	24024	24024	Category A	0.011962891	0.97192383	-0.26391602	-0.13671875	-0.49047852	-0.002685547	0	0	4/7/2018	4	7	2018	16:53:07	60787	0.6	16	53	7	0	0.05859375	3.5626465	0.015625	0.97070313	-0.28344727	0.40112305	0.020019531	0	0	0	0	0	0	0	0	0	1.0114746	0.011474609	0.024658203	-0.003662109	0.000976563	0.01953125	0	44330	0	0	0
424	24025	24025	Category A	0.011962891	0.99584961	-0.26391602	-0.13769531	-0.49047852	-0.003662109	0	0	4/7/2018	4	7	2018	16:53:07	60787	0.7	16	53	7	0	0.05859375	3.5626465	0.015625	0.97094727	-0.28344727	0.35766602	0.031738281	0	0	0	0	0	0	0	0	0	1.0117188	0.01171875	0.048095703	-0.003662109	0.024658203	0.01953125	0	44330	0	0	0
425	24026	24026	Category A	0.011962891	0.99584961	-0.27587891	-0.14453125	-0.48144531	-0.002685547	0	0	4/7/2018	4	7	2018	16:53:07	60787	0.8	16	53	7	0	0.05859375	3.5626465	0.015625	0.97119141	-0.28369141	0.046630859	0.025878906	0	0	0	0	0	0	0	0	0	1.0119629	0.011962891	0.036132813	-0.003662109	0.024414063	0.0078125	0	44330	0	0	0
426	24027	24027	Category A	0.011962891	0.98388672	-0.26391602	-0.14111328	-0.47875977	-0.003417969	0	0	4/7/2018	4	7	2018	16:53:07	60787	0.9	16	53	7	0	0.05859375	3.5626465	0.015625	0.97167969	-0.28393555	0.13134766	0.023681641	0	0	0	0	0	0	0	0	0	1.0124512	0.012451172	0.035888672	-0.003662109	0.011962891	0.020019531	0	44330	0	0	0
427	24028	24028	Category A	0.011962891	0.98388672	-0.26391602	-0.13769531	-0.48754883	-0.005615234	0	0	4/7/2018	4	7	2018	16:53:08	60788	0	16	53	8	0	0.05859375	3.5626465	0.016113281	0.97167969	-0.28369141	0.077880859	0.0234375	0	0	0	0	0	0	0	0	0	1.0124512	0.012451172	0.036132813	-0.004150391	0.011962891	0.019775391	0	44330	0	0	0
428	24029	24029	Category A	0.011962891	0.97192383	-0.29980469	-0.14355469	-0.48730469	-0.00390625	0	0	4/7/2018	4	7	2018	16:53:08	60788	0.1	16	53	8	0	0.05859375	3.5626465	0.016357422	0.97216797	-0.28369141	0.14379883	0.016601563	0	0	0	0	0	0	0	0	0	1.0126953	0.012695313	0.020751953	-0.004394531	-0.000244141	-0.015869141	0	44330	0	0	0
429	24030	24030	Category A	0.023925781	0.97192383	-0.27587891	-0.1418457	-0.48242188	-0.000732422	0	0	4/7/2018	4	7	2018	16:53:08	60788	0.2	16	53	8	0	0.05859375	3.5626465	0.016357422	0.97216797	-0.28369141	0.3605957	0.010742188	0	0	0	0	0	0	0	0	0	1.0126953	0.012695313	0.015625	0.007324219	-0.000244141	0.0078125	0	44330	0	0	0
430	24031	24031	Category A	0.023925781	0.97192383	-0.29980469	-0.14086914	-0.48095703	-0.004638672	0	0	4/7/2018	4	7	2018	16:53:08	60788	0.3	16	53	8	0	0.05859375	3.5626465	0.016357422	0.97216797	-0.28344727	0.37524414	0.017578125	0	0	0	0	0	0	0	0	0	1.0126953	0.012695313	0.023681641	0.007324219	-0.000244141	-0.016113281	0	44330	0	0	0
431	24032	24032	Category A	0.023925781	0.98388672	-0.2878418	-0.13916016	-0.48852539	-0.005859375	0	0	4/7/2018	4	7	2018	16:53:08	60788	0.4	16	53	8	0	0.05859375	3.5626465	0.016113281	0.97216797	-0.28393555	0.33422852	0.014404297	0	0	0	0	0	0	0	0	0	1.0129395	0.012939453	0.022949219	0.007568359	0.011474609	-0.003662109	0	44330	0	0	0
432	24033	24033	Category A	0.011962891	0.95996094	-0.27587891	-0.14257813	-0.47973633	-0.002929688	0	0	4/7/2018	4	7	2018	16:53:08	60788	0.5	16	53	8	0	0.05859375	3.5626465	0.016113281	0.97192383	-0.28369141	0.27807617	0.014892578	0	0	0	0	0	0	0	0	0	1.0126953	0.012695313	0.024169922	-0.004150391	-0.011962891	0.0078125	0	44330	0	0	0
433	24034	24034	Category A	0.023925781	0.97192383	-0.27587891	-0.13989258	-0.48242188	-0.000976563	0	0	4/7/2018	4	7	2018	16:53:08	60788	0.6	16	53	8	0	0.05859375	3.5626465	0.016357422	0.97167969	-0.28369141	0.24633789	0.010742188	0	0	0	0	0	0	0	0	0	1.0124512	0.012451172	0.015380859	0.007324219	0	0.0078125	0	44330	0	0	0
434	24035	24035	Category A	0	0.93579102	-0.27587891	-0.13916016	-0.48339844	-0.000732422	0	0	4/7/2018	4	7	2018	16:53:08	60788	0.7	16	53	8	0	0.05859375	3.5626465	0.016357422	0.97167969	-0.28393555	0.22802734	0.040283203	0	0	0	0	0	0	0	0	0	1.0124512	0.012451172	0.060791016	-0.016357422	-0.035888672	0.008056641	0	44330	0	0	0
435	24036	24036	Category A	0.011962891	0.94799805	-0.27587891	-0.13818359	-0.48486328	-0.002929688	0	0	4/7/2018	4	7	2018	16:53:08	60788	0.8	16	53	8	0	0.05859375	3.5626465	0.016357422	0.97167969	-0.28466797	0.29760742	0.025878906	0	0	0	0	0	0	0	0	0	1.0126953	0.012695313	0.037353516	-0.004394531	-0.023681641	0.008789063	0	44330	0	0	0
436	24037	24037	Category A	0.023925781	0.97192383	-0.29980469	-0.1394043	-0.49047852	-0.003662109	0	0	4/7/2018	4	7	2018	16:53:08	60788	0.9	16	53	8	0	0.05859375	3.5626465	0.016845703	0.97192383	-0.28417969	0.50415039	0.016845703	0	0	0	0	0	0	0	0	0	1.0129395	0.012939453	0.022216797	0.006835938	0	-0.015380859	0	44330	0	0	0
437	24038	24038	Category A	0.047851563	0.97192383	-0.29980469	-0.13916016	-0.48706055	-0.001708984	0	0	4/7/2018	4	7	2018	16:53:09	60789	0	16	53	9	0	0.05859375	3.5626465	0.017089844	0.97143555	-0.28442383	0.50634766	0.034179688	0	0	0	0	0	0	0	0	0	1.0124512	0.012451172	0.046142578	0.030517578	0.000244141	-0.015136719	0	44330	0	0	0
438	24039	24039	Category A	0.035888672	1.0078125	-0.27587891	-0.14257813	-0.48950195	-0.005859375	0	0	4/7/2018	4	7	2018	16:53:09	60789	0.1	16	53	9	0	0.05859375	3.5626465	0.017333984	0.97192383	-0.28442383	0.47192383	0.041015625	0	0	0	0	0	0	0	0	0	1.0129395	0.012939453	0.062744141	0.018310547	0.035644531	0.008544922	0	44330	0	0	0
439	24040	24040	Category A	0.023925781	0.98388672	-0.26391602	-0.14013672	-0.49023438	-0.002685547	0	0	4/7/2018	4	7	2018	16:53:09	60789	0.2	16	53	9	0	0.05859375	3.5626465	0.017333984	0.97216797	-0.28393555	0.51977539	0.023925781	0	0	0	0	0	0	0	0	0	1.0129395	0.012939453	0.037841797	0.006347656	0.011474609	0.020019531	0	44330	0	0	0
440	24041	24041	Category A	0.023925781	1.0078125	-0.27587891	-0.13916016	-0.47924805	-0.004882813	0	0	4/7/2018	4	7	2018	16:53:09	60789	0.3	16	53	9	0	0.05859375	3.5626465	0.017333984	0.97265625	-0.28369141	0.4519043	0.036376953	0	0	0	0	0	0	0	0	0	1.0131836	0.013183594	0.049316406	0.006347656	0.034912109	0.0078125	0	44330	0	0	0
441	24042	24042	Category A	0.011962891	0.97192383	-0.26391602	-0.13818359	-0.47998047	0	0	0	4/7/2018	4	7	2018	16:53:09	60789	0.4	16	53	9	0	0.05859375	3.5626465	0.017578125	0.97265625	-0.28320313	0.17749023	0.020263672	0	0	0	0	0	0	0	0	0	1.0131836	0.013183594	0.025634766	-0.005615234	-0.000732422	0.019287109	0	44330	0	0	0
442	24043	24043	Category A	0.011962891	0.98388672	-0.2878418	-0.14013672	-0.48779297	-0.001708984	0	0	4/7/2018	4	7	2018	16:53:09	60789	0.5	16	53	9	0	0.05859375	3.5626465	0.017578125	0.97290039	-0.28271484	0.1328125	0.013183594	0	0	0	0	0	0	0	0	0	1.0134277	0.013427734	0.021484375	-0.005615234	0.010742188	-0.004882813	0	44330	0	0	0
443	24044	24044	Category A	0.011962891	0.97192383	-0.2878418	-0.13671875	-0.48681641	-0.002685547	0	0	4/7/2018	4	7	2018	16:53:09	60789	0.6	16	53	9	0	0.05859375	3.5626465	0.018066406	0.97338867	-0.28222656	0.15893555	0.008056641	0	0	0	0	0	0	0	0	0	1.0136719	0.013671875	0.012939453	-0.006103516	-0.001464844	-0.005371094	0	44330	0	0	0
444	24045	24045	Category A	0.011962891	0.95996094	-0.29980469	-0.14013672	-0.47998047	-0.002685547	0	0	4/7/2018	4	7	2018	16:53:09	60789	0.7	16	53	9	0	0.05859375	3.5626465	0.018066406	0.97290039	-0.28222656	0.23925781	0.022460938	0	0	0	0	0	0	0	0	0	1.0134277	0.013427734	0.036621094	-0.006103516	-0.012939453	-0.017333984	0	44330	0	0	0
445	24046	24046	Category A	0.011962891	0.97192383	-0.27587891	-0.14331055	-0.47973633	-0.002685547	0	0	4/7/2018	4	7	2018	16:53:09	60789	0.8	16	53	9	0	0.05859375	3.5626465	0.017578125	0.97290039	-0.28222656	0.35498047	0.008789063	0	0	0	0	0	0	0	0	0	1.0134277	0.013427734	0.013427734	-0.005615234	-0.000976563	0.006347656	0	44330	0	0	0
446	24047	24047	Category A	0	0.97192383	-0.29980469	-0.14086914	-0.48339844	-0.002685547	0	0	4/7/2018	4	7	2018	16:53:09	60789	0.9	16	53	9	0	0.05859375	3.5626465	0.017822266	0.97290039	-0.28222656	0.44873047	0.024902344	0	0	0	0	0	0	0	0	0	1.0131836	0.013183594	0.036621094	-0.017822266	-0.000976563	-0.017333984	0	44330	0	0	0
447	24048	24048	Category A	0.035888672	0.99584961	-0.2878418	-0.14013672	-0.48486328	-0.003662109	0	0	4/7/2018	4	7	2018	16:53:10	60790	0	16	53	10	0	0.058349609	3.5771484	0.017822266	0.97338867	-0.28149414	0.44970703	0.029296875	0	0	0	0	0	0	0	0	0	1.0134277	0.013427734	0.046630859	0.017822266	0.022216797	-0.006103516	0	44330	0	0	0
448	24049	24049	Category A	0.011962891	0.98388672	-0.27587891	-0.13745117	-0.484375	-0.003662109	0	0	4/7/2018	4	7	2018	16:53:10	60790	0.1	16	53	10	0	0.058349609	3.5771484	0.017578125	0.97338867	-0.28125	0.26660156	0.012939453	0	0	0	0	0	0	0	0	0	1.0134277	0.013427734	0.021484375	-0.005615234	0.010253906	0.005371094	0	44330	0	0	0
449	24050	24050	Category A	0.023925781	0.97192383	-0.27587891	-0.14355469	-0.48925781	-0.00390625	0	0	4/7/2018	4	7	2018	16:53:10	60790	0.2	16	53	10	0	0.058349609	3.5771484	0.017578125	0.97338867	-0.28100586	0.11767578	0.008056641	0	0	0	0	0	0	0	0	0	1.0131836	0.013183594	0.012695313	0.006103516	-0.001464844	0.005126953	0	44330	0	0	0
450	24051	24051	Category A	0.047851563	0.97192383	-0.2878418	-0.14282227	-0.48974609	-0.008789063	0	0	4/7/2018	4	7	2018	16:53:10	60790	0.3	16	53	10	0	0.058349609	3.5771484	0.017578125	0.97338867	-0.28076172	0.15234375	0.030761719	0	0	0	0	0	0	0	0	0	1.0131836	0.013183594	0.038574219	0.030029297	-0.001464844	-0.006835938	0	44330	0	0	0
451	24052	24052	Category A	0.035888672	0.95996094	-0.27587891	-0.14160156	-0.48339844	-0.000732422	0	0	4/7/2018	4	7	2018	16:53:10	60790	0.4	16	53	10	0	0.058349609	3.5771484	0.017822266	0.97363281	-0.28076172	0.38256836	0.023193359	0	0	0	0	0	0	0	0	0	1.0136719	0.013671875	0.036621094	0.017822266	-0.013671875	0.004882813	0	44330	0	0	0
452	24053	24053	Category A	0.023925781	0.97192383	-0.2878418	-0.14013672	-0.4909668	-0.001708984	0	0	4/7/2018	4	7	2018	16:53:10	60790	0.5	16	53	10	0	0.058349609	3.5771484	0.017822266	0.97363281	-0.28076172	0.58544922	0.009277344	0	0	0	0	0	0	0	0	0	1.0134277	0.013427734	0.014648438	0.005859375	-0.001708984	-0.006835938	0	44330	0	0	0
453	24054	24054	Category A	0.011962891	0.98388672	-0.26391602	-0.14086914	-0.48095703	-0.002685547	0	0	4/7/2018	4	7	2018	16:53:10	60790	0.6	16	53	10	0	0.058349609	3.5771484	0.017822266	0.97338867	-0.28076172	0.75195313	0.020507813	0	0	0	0	0	0	0	0	0	1.0131836	0.013183594	0.032958984	-0.005859375	0.010253906	0.016845703	0	44330	0	0	0
454	24055	24055	Category A	0.011962891	0.95996094	-0.27587891	-0.13842773	-0.4777832	0	0	0	4/7/2018	4	7	2018	16:53:10	60790	0.7	16	53	10	0	0.058349609	3.5771484	0.018066406	0.97290039	-0.28076172	0.67382813	0.015380859	0	0	0	0	0	0	0	0	0	1.0129395	0.012939453	0.024169922	-0.006103516	-0.012939453	0.004882813	0	44330	0	0	0
455	24056	24056	Category A	0.023925781	0.95996094	-0.27587891	-0.13745117	-0.48754883	-0.000732422	0	0	4/7/2018	4	7	2018	16:53:10	60790	0.8	16	53	10	0	0.058349609	3.5771484	0.018066406	0.97265625	-0.28076172	0.3190918	0.014892578	0	0	0	0	0	0	0	0	0	1.0126953	0.012695313	0.0234375	0.005615234	-0.012695313	0.004882813	0	44330	0	0	0
456	24057	24057	Category A	0	0.97192383	-0.2878418	-0.13745117	-0.49194336	-0.001953125	0	0	4/7/2018	4	7	2018	16:53:10	60790	0.9	16	53	10	0	0.058349609	3.5771484	0.018066406	0.97265625	-0.28076172	0.025390625	0.019287109	0	0	0	0	0	0	0	0	0	1.0126953	0.012695313	0.025878906	-0.018066406	-0.000732422	-0.006835938	0	44330	0	0	0
457	24058	24058	Category A	0.011962891	0.95996094	-0.2878418	-0.14208984	-0.48144531	-0.004638672	0	0	4/7/2018	4	7	2018	16:53:11	60791	0	16	53	11	0	0.058349609	3.5771484	0.018310547	0.97241211	-0.28076172	0.30249023	0.015625	0	0	0	0	0	0	0	0	0	1.0124512	0.012451172	0.025878906	-0.006347656	-0.012451172	-0.006835938	0	44330	0	0	0
458	24059	24059	Category A	0.011962891	0.94799805	-0.29980469	-0.14086914	-0.48144531	0.002197266	0	0	4/7/2018	4	7	2018	16:53:11	60791	0.1	16	53	11	0	0.058349609	3.5771484	0.018554688	0.97265625	-0.28027344	0.86816406	0.031982422	0	0	0	0	0	0	0	0	0	1.0124512	0.012451172	0.050537109	-0.006591797	-0.024658203	-0.019287109	0	44330	0	0	0
459	24060	24060	Category A	0	0.95996094	-0.27587891	-0.13842773	-0.47875977	-0.001708984	0	0	4/7/2018	4	7	2018	16:53:11	60791	0.2	16	53	11	0	0.058349609	3.5771484	0.018554688	0.97241211	-0.28027344	1.3757324	0.022949219	0	0	0	0	0	0	0	0	0	1.012207	0.012207031	0.035644531	-0.018554688	-0.012451172	0.004394531	0	44330	0	0	0
460	24061	24061	Category A	-0.011962891	0.95996094	-0.2878418	-0.14038086	-0.49047852	-0.006835938	0	0	4/7/2018	4	7	2018	16:53:11	60791	0.3	16	53	11	0	0.058349609	3.5771484	0.018310547	0.97241211	-0.28027344	1.4760742	0.033447266	0	0	0	0	0	0	0	0	0	1.012207	0.012207031	0.050292969	-0.030273438	-0.012451172	-0.007324219	0	44330	0	0	0
461	24062	24062	Category A	0.023925781	0.97192383	-0.2878418	-0.14086914	-0.48681641	-0.000976563	0	0	4/7/2018	4	7	2018	16:53:11	60791	0.4	16	53	11	0	0.058349609	3.5771484	0.018310547	0.97265625	-0.28076172	1.2858887	0.008544922	0	0	0	0	0	0	0	0	0	1.0126953	0.012695313	0.012939453	0.005371094	-0.000732422	-0.006835938	0	44330	0	0	0
462	24063	24063	Category A	0.035888672	0.97192383	-0.29980469	-0.1340332	-0.49121094	-0.003662109	0	0	4/7/2018	4	7	2018	16:53:11	60791	0.5	16	53	11	0	0.058349609	3.5771484	0.018310547	0.97265625	-0.28100586	1.111084	0.025390625	0	0	0	0	0	0	0	0	0	1.0126953	0.012695313	0.036865234	0.017333984	-0.000732422	-0.018554688	0	44330	0	0	0
463	24064	24064	Category A	0.023925781	0.99584961	-0.2878418	-0.13842773	-0.48413086	-0.002441406	0	0	4/7/2018	4	7	2018	16:53:11	60791	0.6	16	53	11	0	0.058349609	3.5771484	0.018310547	0.97265625	-0.28100586	1.0246582	0.024414063	0	0	0	0	0	0	0	0	0	1.0126953	0.012695313	0.03515625	0.005371094	0.022949219	-0.006591797	0	44330	0	0	0
464	24065	24065	Category A	0.011962891	0.97192383	-0.2878418	-0.13867188	-0.48632813	-0.004882813	0	0	4/7/2018	4	7	2018	16:53:11	60791	0.7	16	53	11	0	0.058349609	3.5771484	0.018310547	0.97265625	-0.28125	0.47143555	0.009033203	0	0	0	0	0	0	0	0	0	1.0126953	0.012695313	0.013671875	-0.006347656	-0.000732422	-0.006347656	0	44330	0	0	0
465	24066	24066	Category A	0.011962891	0.97192383	-0.2878418	-0.13745117	-0.484375	-0.002685547	0	0	4/7/2018	4	7	2018	16:53:11	60791	0.8	16	53	11	0	0.058349609	3.5771484	0.018554688	0.97216797	-0.28149414	0.12841797	0.009033203	0	0	0	0	0	0	0	0	0	1.0124512	0.012451172	0.013183594	-0.006591797	-0.000244141	-0.006103516	0	44330	0	0	0
466	24067	24067	Category A	0.023925781	0.98388672	-0.26391602	-0.14282227	-0.48510742	-0.0078125	0	0	4/7/2018	4	7	2018	16:53:11	60791	0.9	16	53	11	0	0.058349609	3.5771484	0.018554688	0.97216797	-0.28149414	0.25073242	0.021728516	0	0	0	0	0	0	0	0	0	1.012207	0.012207031	0.034423828	0.005126953	0.011474609	0.017578125	0	44330	0	0	0
467	24068	24068	Category A	0.023925781	0.98388672	-0.29980469	-0.14111328	-0.49023438	-0.004882813	0	0	4/7/2018	4	7	2018	16:53:12	60792	0	16	53	12	0	0.058349609	3.5771484	0.018554688	0.97192383	-0.28149414	0.37475586	0.022216797	0	0	0	0	0	0	0	0	0	1.012207	0.012207031	0.034912109	0.005126953	0.01171875	-0.018066406	0	44330	0	0	0
468	24069	24069	Category A	0.011962891	0.98388672	-0.27587891	-0.14526367	-0.484375	-0.003662109	0	0	4/7/2018	4	7	2018	16:53:12	60792	0.1	16	53	12	0	0.058349609	3.5771484	0.018798828	0.97192383	-0.28198242	0.67724609	0.014892578	0	0	0	0	0	0	0	0	0	1.012207	0.012207031	0.024902344	-0.006835938	0.01171875	0.006103516	0	44330	0	0	0
469	24070	24070	Category A	0.023925781	0.97192383	-0.26391602	-0.14086914	-0.48144531	-0.004882813	0	0	4/7/2018	4	7	2018	16:53:12	60792	0.2	16	53	12	0	0.058349609	3.5771484	0.018554688	0.97192383	-0.28149414	0.97119141	0.018310547	0	0	0	0	0	0	0	0	0	1.0119629	0.011962891	0.022949219	0.005126953	0	0.017578125	0	44330	0	0	0
470	24071	24071	Category A	0.011962891	0.97192383	-0.31176758	-0.13916016	-0.48339844	-0.002441406	0	0	4/7/2018	4	7	2018	16:53:12	60792	0.3	16	53	12	0	0.058349609	3.5771484	0.018310547	0.97167969	-0.28149414	0.98364258	0.030761719	0	0	0	0	0	0	0	0	0	1.0119629	0.011962891	0.036621094	-0.006347656	0	-0.030029297	0	44330	0	0	0
471	24072	24072	Category A	0.023925781	0.97192383	-0.27587891	-0.13916016	-0.48339844	-0.000732422	0	0	4/7/2018	4	7	2018	16:53:12	60792	0.4	16	53	12	0	0.058349609	3.5771484	0.018310547	0.97167969	-0.28125	0.93701172	0.0078125	0	0	0	0	0	0	0	0	0	1.0117188	0.01171875	0.010986328	0.005371094	0	0.005371094	0	44330	0	0	0
472	24073	24073	Category A	0.035888672	0.97192383	-0.2878418	-0.13647461	-0.48071289	-0.003662109	0	0	4/7/2018	4	7	2018	16:53:12	60792	0.5	16	53	12	0	0.058349609	3.5771484	0.018066406	0.97143555	-0.28125	0.92529297	0.018798828	0	0	0	0	0	0	0	0	0	1.0114746	0.011474609	0.024414063	0.017578125	0.000244141	-0.006347656	0	44330	0	0	0
473	24074	24074	Category A	0.035888672	0.94799805	-0.2878418	-0.13842773	-0.48144531	-0.002441406	0	0	4/7/2018	4	7	2018	16:53:12	60792	0.6	16	53	12	0	0.058349609	3.5771484	0.018066406	0.97143555	-0.28125	0.97290039	0.030029297	0	0	0	0	0	0	0	0	0	1.0114746	0.011474609	0.047607422	0.017578125	-0.0234375	-0.006347656	0	44330	0	0	0
474	24075	24075	Category A	0.011962891	0.97192383	-0.31176758	-0.14282227	-0.47973633	-0.005615234	0	0	4/7/2018	4	7	2018	16:53:12	60792	0.7	16	53	12	0	0.058349609	3.5771484	0.018066406	0.97167969	-0.28125	0.82495117	0.030761719	0	0	0	0	0	0	0	0	0	1.0117188	0.01171875	0.036621094	-0.006103516	0	-0.030273438	0	44330	0	0	0
475	24076	24076	Category A	0.047851563	0.98388672	-0.26391602	-0.13916016	-0.47729492	-0.001708984	0	0	4/7/2018	4	7	2018	16:53:12	60792	0.8	16	53	12	0	0.058349609	3.5771484	0.018066406	0.97241211	-0.28149414	0.61694336	0.036376953	0	0	0	0	0	0	0	0	0	1.0124512	0.012451172	0.05859375	0.029541016	0.011230469	0.017578125	0	44330	0	0	0
476	24077	24077	Category A	0.011962891	0.95996094	-0.29980469	-0.14111328	-0.48413086	-0.002685547	0	0	4/7/2018	4	7	2018	16:53:12	60792	0.9	16	53	12	0	0.058349609	3.5771484	0.017578125	0.97290039	-0.28173828	0.73706055	0.022705078	0	0	0	0	0	0	0	0	0	1.0129395	0.012939453	0.036621094	-0.005615234	-0.012939453	-0.017822266	0	44330	0	0	0
477	24078	24078	Category A	0.023925781	0.98388672	-0.27587891	-0.14257813	-0.49047852	-0.00390625	0	0	4/7/2018	4	7	2018	16:53:13	60793	0	16	53	13	0	0.058349609	3.5771484	0.017578125	0.97290039	-0.28149414	0.70996094	0.013671875	0	0	0	0	0	0	0	0	0	1.0131836	0.013183594	0.022705078	0.006103516	0.010742188	0.005615234	0	44330	0	0	0
478	24079	24079	Category A	0.035888672	0.97192383	-0.26391602	-0.1418457	-0.48852539	-0.003662109	0	0	4/7/2018	4	7	2018	16:53:13	60793	0.1	16	53	13	0	0.058349609	3.5771484	0.017333984	0.97290039	-0.28125	0.66821289	0.025390625	0	0	0	0	0	0	0	0	0	1.0129395	0.012939453	0.037109375	0.018310547	-0.000976563	0.017333984	0	44330	0	0	0
479	24080	24080	Category A	0.011962891	0.99584961	-0.27587891	-0.14355469	-0.484375	-0.006835938	0	0	4/7/2018	4	7	2018	16:53:13	60793	0.2	16	53	13	0	0.058349609	3.5771484	0.016845703	0.97241211	-0.28173828	0.48071289	0.024414063	0	0	0	0	0	0	0	0	0	1.0124512	0.012451172	0.034179688	-0.004882813	0.023193359	0.005859375	0	44330	0	0	0
480	24081	24081	Category A	0.023925781	0.97192383	-0.26391602	-0.14038086	-0.49047852	-0.005859375	0	0	4/7/2018	4	7	2018	16:53:13	60793	0.3	16	53	13	0	0.058349609	3.5771484	0.016845703	0.97216797	-0.28198242	0.22998047	0.01953125	0	0	0	0	0	0	0	0	0	1.0124512	0.012451172	0.025390625	0.006835938	-0.000244141	0.018066406	0	44330	0	0	0
481	24082	24082	Category A	0.011962891	0.98388672	-0.25195313	-0.14331055	-0.48413086	-0.000976563	0	0	4/7/2018	4	7	2018	16:53:13	60793	0.4	16	53	13	0	0.058349609	3.5771484	0.016357422	0.97192383	-0.28222656	0.11889648	0.032714844	0	0	0	0	0	0	0	0	0	1.012207	0.012207031	0.046875	-0.004394531	0.011962891	0.030273438	0	44330	0	0	0
482	24083	24083	Category A	0.023925781	0.95996094	-0.26391602	-0.13891602	-0.48583984	-0.003662109	0	0	4/7/2018	4	7	2018	16:53:13	60793	0.5	16	53	13	0	0.058349609	3.5771484	0.016113281	0.97192383	-0.28222656	0.20825195	0.023193359	0	0	0	0	0	0	0	0	0	1.012207	0.012207031	0.038085938	0.007568359	-0.011962891	0.018310547	0	44330	0	0	0
483	24084	24084	Category A	0.023925781	0.94799805	-0.29980469	-0.14355469	-0.48339844	-0.005859375	0	0	4/7/2018	4	7	2018	16:53:13	60793	0.6	16	53	13	0	0.058349609	3.5771484	0.016113281	0.97167969	-0.28222656	0.53662109	0.030273438	0	0	0	0	0	0	0	0	0	1.0119629	0.011962891	0.048828125	0.007568359	-0.023681641	-0.017333984	0	44330	0	0	0
484	24085	24085	Category A	0	0.95996094	-0.2878418	-0.14111328	-0.48950195	-0.004882813	0	0	4/7/2018	4	7	2018	16:53:13	60793	0.7	16	53	13	0	0.058349609	3.5771484	0.016357422	0.97167969	-0.28222656	0.73095703	0.020751953	0	0	0	0	0	0	0	0	0	1.0119629	0.011962891	0.033691406	-0.016357422	-0.01171875	-0.005371094	0	44330	0	0	0
485	24086	24086	Category A	0.023925781	0.97192383	-0.2878418	-0.13916016	-0.48510742	-0.003662109	0	0	4/7/2018	4	7	2018	16:53:13	60793	0.8	16	53	13	0	0.058837891	3.5336426	0.016357422	0.97167969	-0.28173828	0.93994141	0.009521484	0	0	0	0	0	0	0	0	0	1.0117188	0.01171875	0.013427734	0.007324219	0	-0.005859375	0	44330	0	0	0
486	24087	24087	Category A	0.011962891	0.97192383	-0.2878418	-0.13842773	-0.47802734	-0.007568359	0	0	4/7/2018	4	7	2018	16:53:13	60793	0.9	16	53	13	0	0.058837891	3.5336426	0.016357422	0.97094727	-0.28173828	1.0805664	0.007324219	0	0	0	0	0	0	0	0	0	1.0112305	0.011230469	0.010986328	-0.004394531	0.000732422	-0.005859375	0	44330	0	0	0
487	24088	24088	Category A	0	0.97192383	-0.2878418	-0.13842773	-0.48413086	-0.003662109	0	0	4/7/2018	4	7	2018	16:53:14	60794	0	16	53	14	0	0.058837891	3.5336426	0.016601563	0.97094727	-0.28149414	1.0559082	0.017822266	0	0	0	0	0	0	0	0	0	1.0112305	0.011230469	0.023681641	-0.016601563	0.000732422	-0.006103516	0	44330	0	0	0
488	24089	24089	Category A	0.023925781	0.95996094	-0.27587891	-0.13671875	-0.49047852	-0.001708984	0	0	4/7/2018	4	7	2018	16:53:14	60794	0.1	16	53	14	0	0.058837891	3.5336426	0.016357422	0.97070313	-0.28125	0.88208008	0.014160156	0	0	0	0	0	0	0	0	0	1.0107422	0.010742188	0.023681641	0.007324219	-0.010742188	0.005371094	0	44330	0	0	0
489	24090	24090	Category A	0.011962891	0.95996094	-0.27587891	-0.14013672	-0.47998047	-0.005615234	0	0	4/7/2018	4	7	2018	16:53:14	60794	0.2	16	53	14	0	0.058837891	3.5336426	0.016357422	0.97070313	-0.28125	0.58544922	0.012695313	0	0	0	0	0	0	0	0	0	1.0107422	0.010742188	0.020751953	-0.004394531	-0.010742188	0.005371094	0	44330	0	0	0
490	24091	24091	Category A	0.035888672	0.98388672	-0.27587891	-0.14038086	-0.47827148	-0.005615234	0	0	4/7/2018	4	7	2018	16:53:14	60794	0.3	16	53	14	0	0.058837891	3.5336426	0.016601563	0.97045898	-0.28125	0.49316406	0.023925781	0	0	0	0	0	0	0	0	0	1.010498	0.010498047	0.037597656	0.019042969	0.013183594	0.005371094	0	44330	0	0	0
491	24092	24092	Category A	0.023925781	0.97192383	-0.2878418	-0.14086914	-0.48095703	-0.003417969	0	0	4/7/2018	4	7	2018	16:53:14	60794	0.4	16	53	14	0	0.058837891	3.5336426	0.016113281	0.97021484	-0.28125	0.3972168	0.010009766	0	0	0	0	0	0	0	0	0	1.0102539	0.010253906	0.015625	0.007568359	0.001464844	-0.006347656	0	44330	0	0	0
492	24093	24093	Category A	0.011962891	0.97192383	-0.27587891	-0.14111328	-0.49023438	-0.003662109	0	0	4/7/2018	4	7	2018	16:53:14	60794	0.5	16	53	14	0	0.058837891	3.5336426	0.016113281	0.97021484	-0.28149414	0	0.007080078	0	0	0	0	0	0	0	0	0	1.0102539	0.010253906	0.011474609	-0.004150391	0.001464844	0.005615234	0	44330	0	0	0
493	24094	24094	Category A	0.023925781	0.95996094	-0.27587891	-0.14624023	-0.48144531	-0.008544922	0	0	4/7/2018	4	7	2018	16:53:14	60794	0.6	16	53	14	0	0.058837891	3.5336426	0.016113281	0.97021484	-0.28173828	0.19824219	0.014160156	0	0	0	0	0	0	0	0	0	1.010498	0.010498047	0.024169922	0.007568359	-0.010253906	0.005859375	0	44330	0	0	0
494	24095	24095	Category A	0.023925781	0.95996094	-0.2878418	-0.13916016	-0.48339844	-0.003662109	0	0	4/7/2018	4	7	2018	16:53:14	60794	0.7	16	53	14	0	0.058837891	3.5336426	0.016113281	0.97021484	-0.28198242	0.17651367	0.014160156	0	0	0	0	0	0	0	0	0	1.0107422	0.010742188	0.023681641	0.007568359	-0.010253906	-0.005615234	0	44330	0	0	0
495	24096	24096	Category A	0.011962891	0.97192383	-0.27587891	-0.13769531	-0.49047852	-0.004882813	0	0	4/7/2018	4	7	2018	16:53:14	60794	0.8	16	53	14	0	0.058837891	3.5336426	0.016113281	0.97070313	-0.28198242	0.24047852	0.007324219	0	0	0	0	0	0	0	0	0	1.0109863	0.010986328	0.011474609	-0.004150391	0.000976563	0.006103516	0	44330	0	0	0
496	24097	24097	Category A	0.023925781	0.94799805	-0.27587891	-0.13769531	-0.48095703	-0.005615234	0	0	4/7/2018	4	7	2018	16:53:14	60794	0.9	16	53	14	0	0.058837891	3.5336426	0.016113281	0.97070313	-0.28198242	0.29150391	0.024658203	0	0	0	0	0	0	0	0	0	1.0109863	0.010986328	0.036621094	0.007568359	-0.022705078	0.006103516	0	44330	0	0	0
497	24098	24098	Category A	0.011962891	0.99584961	-0.26391602	-0.13842773	-0.48144531	-0.002441406	0	0	4/7/2018	4	7	2018	16:53:15	60795	0	16	53	15	0	0.058837891	3.5336426	0.016357422	0.97070313	-0.28198242	0.26708984	0.03125	0	0	0	0	0	0	0	0	0	1.0109863	0.010986328	0.047607422	-0.004394531	0.024902344	0.018066406	0	44330	0	0	0
498	24099	24099	Category A	0.011962891	0.97192383	-0.27587891	-0.13745117	-0.48754883	-0.003662109	0	0	4/7/2018	4	7	2018	16:53:15	60795	0.1	16	53	15	0	0.058837891	3.5336426	0.016357422	0.97094727	-0.28222656	0.006103516	0.0078125	0	0	0	0	0	0	0	0	0	1.0112305	0.011230469	0.01171875	-0.004394531	0.000732422	0.006347656	0	44330	0	0	0
499	24100	24100	Category A	0.011962891	0.97192383	-0.26391602	-0.14379883	-0.49047852	-0.006103516	0	0	4/7/2018	4	7	2018	16:53:15	60795	0.2	16	53	15	0	0.058837891	3.5336426	0.016357422	0.97119141	-0.28222656	0.23657227	0.018798828	0	0	0	0	0	0	0	0	0	1.0114746	0.011474609	0.0234375	-0.004394531	0.000488281	0.018310547	0	44330	0	0	0
500	24101	24101	Category A	0.023925781	1.0078125	-0.29980469	-0.13745117	-0.48339844	-0.004882813	0	0	4/7/2018	4	7	2018	16:53:15	60795	0.3	16	53	15	0	0.058837891	3.5336426	0.016845703	0.97119141	-0.28222656	0.37207031	0.041015625	0	0	0	0	0	0	0	0	0	1.0114746	0.011474609	0.060791016	0.006835938	0.036376953	-0.017333984	0	44330	0	0	0
501	24102	24102	Category A	0.011962891	0.95996094	-0.2878418	-0.13574219	-0.48754883	-0.002441406	0	0	4/7/2018	4	7	2018	16:53:15	60795	0.4	16	53	15	0	0.058837891	3.5336426	0.017333984	0.97094727	-0.28222656	0.58911133	0.013427734	0	0	0	0	0	0	0	0	0	1.0114746	0.011474609	0.021972656	-0.005371094	-0.010986328	-0.005371094	0	44330	0	0	0
502	24103	24103	Category A	0	0.97192383	-0.27587891	-0.14013672	-0.48779297	-0.003417969	0	0	4/7/2018	4	7	2018	16:53:15	60795	0.5	16	53	15	0	0.058837891	3.5336426	0.016845703	0.97070313	-0.28198242	0.59936523	0.018066406	0	0	0	0	0	0	0	0	0	1.0109863	0.010986328	0.024169922	-0.016845703	0.000976563	0.006103516	0	44330	0	0	0
503	24104	24104	Category A	0.023925781	0.95996094	-0.2878418	-0.14111328	-0.47875977	-0.001708984	0	0	4/7/2018	4	7	2018	16:53:15	60795	0.6	16	53	15	0	0.058837891	3.5336426	0.016601563	0.97070313	-0.28149414	0.49926758	0.014404297	0	0	0	0	0	0	0	0	0	1.0109863	0.010986328	0.024169922	0.007080078	-0.010742188	-0.006103516	0	44330	0	0	0
504	24105	24105	Category A	0.023925781	0.97192383	-0.2878418	-0.13745117	-0.48339844	-0.004882813	0	0	4/7/2018	4	7	2018	16:53:15	60795	0.7	16	53	15	0	0.058837891	3.5336426	0.016357422	0.97021484	-0.28149414	0.43579102	0.009765625	0	0	0	0	0	0	0	0	0	1.010498	0.010498047	0.014892578	0.007324219	0.001464844	-0.006103516	0	44330	0	0	0
505	24106	24106	Category A	0.011962891	0.98388672	-0.26391602	-0.1418457	-0.48071289	-0.001708984	0	0	4/7/2018	4	7	2018	16:53:15	60795	0.8	16	53	15	0	0.058837891	3.5336426	0.016601563	0.97045898	-0.28149414	0.26293945	0.022460938	0	0	0	0	0	0	0	0	0	1.010498	0.010498047	0.035644531	-0.004638672	0.013183594	0.017578125	0	44330	0	0	0
506	24107	24107	Category A	0.011962891	0.97192383	-0.27587891	-0.13671875	-0.47802734	-0.004638672	0	0	4/7/2018	4	7	2018	16:53:15	60795	0.9	16	53	15	0	0.058837891	3.5336426	0.016601563	0.97021484	-0.28149414	0.11254883	0.007568359	0	0	0	0	0	0	0	0	0	1.010498	0.010498047	0.011962891	-0.004638672	0.001464844	0.005615234	0	44330	0	0	0
507	24108	24108	Category A	0.023925781	0.98388672	-0.29980469	-0.14013672	-0.48950195	-0.004882813	0	0	4/7/2018	4	7	2018	16:53:16	60796	0	16	53	16	0	0.058837891	3.5336426	0.016357422	0.9699707	-0.28198242	0.073730469	0.023681641	0	0	0	0	0	0	0	0	0	1.0102539	0.010253906	0.0390625	0.007324219	0.013671875	-0.017578125	0	44330	0	0	0
508	24109	24109	Category A	0	0.97192383	-0.25195313	-0.14086914	-0.48095703	-0.006835938	0	0	4/7/2018	4	7	2018	16:53:16	60796	0.1	16	53	16	0	0.058837891	3.5336426	0.016113281	0.9699707	-0.28149414	0.097412109	0.033691406	0	0	0	0	0	0	0	0	0	1.0100098	0.010009766	0.047851563	-0.016113281	0.001708984	0.029541016	0	44330	0	0	0
509	24110	24110	Category A	0.011962891	0.95996094	-0.2878418	-0.14306641	-0.48095703	-0.004882813	0	0	4/7/2018	4	7	2018	16:53:16	60796	0.2	16	53	16	0	0.058837891	3.5336426	0.015869141	0.9699707	-0.28198242	0.14501953	0.012207031	0	0	0	0	0	0	0	0	0	1.0102539	0.010253906	0.019775391	-0.00390625	-0.010009766	-0.005615234	0	44330	0	0	0
510	24111	24111	Category A	0.011962891	0.95996094	-0.27587891	-0.13647461	-0.48510742	-0.002441406	0	0	4/7/2018	4	7	2018	16:53:16	60796	0.3	16	53	16	0	0.058837891	3.5336426	0.015625	0.9699707	-0.28222656	0.053955078	0.012451172	0	0	0	0	0	0	0	0	0	1.0102539	0.010253906	0.020019531	-0.003662109	-0.010009766	0.006347656	0	44330	0	0	0
511	24112	24112	Category A	0.011962891	0.97192383	-0.27587891	-0.14208984	-0.48681641	-0.005859375	0	0	4/7/2018	4	7	2018	16:53:16	60796	0.4	16	53	16	0	0.058837891	3.5336426	0.015625	0.9699707	-0.28198242	0.068115234	0.007324219	0	0	0	0	0	0	0	0	0	1.0102539	0.010253906	0.01171875	-0.003662109	0.001708984	0.006103516	0	44330	0	0	0
512	24113	24113	Category A	0.011962891	0.95996094	-0.2878418	-0.13500977	-0.48779297	-0.004638672	0	0	4/7/2018	4	7	2018	16:53:16	60796	0.5	16	53	16	0	0.058837891	3.5336426	0.015380859	0.9699707	-0.28198242	0.26879883	0.011962891	0	0	0	0	0	0	0	0	0	1.0102539	0.010253906	0.019287109	-0.003417969	-0.010009766	-0.005615234	0	44330	0	0	0
513	24114	24114	Category A	0.011962891	0.98388672	-0.27587891	-0.14038086	-0.49194336	-0.002685547	0	0	4/7/2018	4	7	2018	16:53:16	60796	0.6	16	53	16	0	0.058837891	3.5336426	0.014892578	0.9699707	-0.28198242	0.53613281	0.015380859	0	0	0	0	0	0	0	0	0	1.0102539	0.010253906	0.022949219	-0.002929688	0.013671875	0.006103516	0	44330	0	0	0
514	24115	24115	Category A	0	0.99584961	-0.2878418	-0.14086914	-0.48144531	-0.008544922	0	0	4/7/2018	4	7	2018	16:53:16	60796	0.7	16	53	16	0	0.058837891	3.5336426	0.014648438	0.97021484	-0.28198242	0.66040039	0.029785156	0	0	0	0	0	0	0	0	0	1.010498	0.010498047	0.045898438	-0.014648438	0.025390625	-0.005615234	0	44330	0	0	0
515	24116	24116	Category A	-0.011962891	0.98388672	-0.29980469	-0.13916016	-0.48339844	-0.000732422	0	0	4/7/2018	4	7	2018	16:53:16	60796	0.8	16	53	16	0	0.058837891	3.5336426	0.014892578	0.97021484	-0.28198242	0.6472168	0.034912109	0	0	0	0	0	0	0	0	0	1.010498	0.010498047	0.058105469	-0.026855469	0.013427734	-0.017578125	0	44330	0	0	0
516	24117	24117	Category A	0.011962891	0.98388672	-0.2878418	-0.13574219	-0.48681641	-0.004638672	0	0	4/7/2018	4	7	2018	16:53:16	60796	0.9	16	53	16	0	0.058837891	3.5336426	0.014648438	0.9699707	-0.28222656	0.66723633	0.015136719	0	0	0	0	0	0	0	0	0	1.0102539	0.010253906	0.021972656	-0.002685547	0.013671875	-0.005371094	0	44330	0	0	0
517	24118	24118	Category A	0.023925781	0.97192383	-0.27587891	-0.1418457	-0.48364258	-0.003662109	0	0	4/7/2018	4	7	2018	16:53:17	60797	0	16	53	17	0	0.058837891	3.5336426	0.014648438	0.9699707	-0.28198242	0.6394043	0.011230469	0	0	0	0	0	0	0	0	0	1.0102539	0.010253906	0.017333984	0.009033203	0.001708984	0.006103516	0	44330	0	0	0
518	24119	24119	Category A	0.011962891	0.95996094	-0.31176758	-0.14013672	-0.48681641	-0.003662109	0	0	4/7/2018	4	7	2018	16:53:17	60797	0.1	16	53	17	0	0.058837891	3.5336426	0.014404297	0.9699707	-0.2824707	0.52001953	0.030761719	0	0	0	0	0	0	0	0	0	1.010498	0.010498047	0.041748047	-0.002441406	-0.010009766	-0.029052734	0	44330	0	0	0
519	24120	24120	Category A	0.011962891	0.95996094	-0.2878418	-0.13842773	-0.49194336	-0.004882813	0	0	4/7/2018	4	7	2018	16:53:17	60797	0.2	16	53	17	0	0.058837891	3.5336426	0.014160156	0.9699707	-0.28295898	0.38647461	0.011230469	0	0	0	0	0	0	0	0	0	1.010498	0.010498047	0.017089844	-0.002197266	-0.010009766	-0.004638672	0	44330	0	0	0
520	24121	24121	Category A	0	0.98388672	-0.2878418	-0.14526367	-0.48339844	-0.002685547	0	0	4/7/2018	4	7	2018	16:53:17	60797	0.3	16	53	17	0	0.058837891	3.5336426	0.014160156	0.96972656	-0.28344727	0.29248047	0.020263672	0	0	0	0	0	0	0	0	0	1.010498	0.010498047	0.032470703	-0.014160156	0.013916016	-0.004150391	0	44330	0	0	0
521	24122	24122	Category A	-0.011962891	0.97192383	-0.27587891	-0.13916016	-0.47924805	-0.005615234	0	0	4/7/2018	4	7	2018	16:53:17	60797	0.4	16	53	17	0	0.058837891	3.5336426	0.014160156	0.96972656	-0.28369141	0.17724609	0.02734375	0	0	0	0	0	0	0	0	0	1.010498	0.010498047	0.036132813	-0.026123047	0.001953125	0.0078125	0	44330	0	0	0
522	24123	24123	Category A	0.011962891	0.97192383	-0.27587891	-0.13671875	-0.47998047	-0.004638672	0	0	4/7/2018	4	7	2018	16:53:17	60797	0.5	16	53	17	0	0.058837891	3.5336426	0.014404297	0.9699707	-0.28417969	0.056396484	0.008789063	0	0	0	0	0	0	0	0	0	1.0107422	0.010742188	0.012695313	-0.002441406	0.001708984	0.008300781	0	44330	0	0	0
523	24124	24124	Category A	0.023925781	0.97192383	-0.2878418	-0.14013672	-0.48608398	-0.005859375	0	0	4/7/2018	4	7	2018	16:53:17	60797	0.6	16	53	17	0	0.05859375	3.5545898	0.014648438	0.9699707	-0.28417969	0.18603516	0.010009766	0	0	0	0	0	0	0	0	0	1.0107422	0.010742188	0.014648438	0.009033203	0.001708984	-0.003417969	0	44330	0	0	0
524	24125	24125	Category A	0.011962891	0.95996094	-0.26391602	-0.14013672	-0.48339844	-0.004638672	0	0	4/7/2018	4	7	2018	16:53:17	60797	0.7	16	53	17	0	0.05859375	3.5545898	0.014404297	0.97021484	-0.28393555	0.47119141	0.022460938	0	0	0	0	0	0	0	0	0	1.0109863	0.010986328	0.032714844	-0.002441406	-0.010253906	0.020019531	0	44330	0	0	0
525	24126	24126	Category A	0.011962891	0.92382813	-0.27587891	-0.14282227	-0.48681641	-0.002929688	0	0	4/7/2018	4	7	2018	16:53:17	60797	0.8	16	53	17	0	0.05859375	3.5545898	0.014648438	0.97021484	-0.28344727	0.68481445	0.047119141	0	0	0	0	0	0	0	0	0	1.0109863	0.010986328	0.056884766	-0.002685547	-0.046386719	0.007568359	0	44330	0	0	0
526	24127	24127	Category A	0.023925781	0.97192383	-0.27587891	-0.13867188	-0.47900391	-0.004638672	0	0	4/7/2018	4	7	2018	16:53:17	60797	0.9	16	53	17	0	0.05859375	3.5545898	0.014648438	0.97021484	-0.28320313	0.79467773	0.011962891	0	0	0	0	0	0	0	0	0	1.0107422	0.010742188	0.018310547	0.009033203	0.001464844	0.007324219	0	44330	0	0	0
527	24128	24128	Category A	0.011962891	0.97192383	-0.26391602	-0.13818359	-0.48486328	-0.001708984	0	0	4/7/2018	4	7	2018	16:53:18	60798	0	16	53	18	0	0.05859375	3.5545898	0.014404297	0.9699707	-0.28320313	0.94165039	0.01953125	0	0	0	0	0	0	0	0	0	1.010498	0.010498047	0.0234375	-0.002441406	0.001708984	0.019287109	0	44330	0	0	0
528	24129	24129	Category A	0.023925781	0.97192383	-0.27587891	-0.14038086	-0.49047852	-0.006835938	0	0	4/7/2018	4	7	2018	16:53:18	60798	0.1	16	53	18	0	0.05859375	3.5545898	0.014404297	0.9699707	-0.28320313	0.97387695	0.011962891	0	0	0	0	0	0	0	0	0	1.0107422	0.010742188	0.018554688	0.009277344	0.001708984	0.007324219	0	44330	0	0	0
529	24130	24130	Category A	0.035888672	0.95996094	-0.27587891	-0.14013672	-0.48071289	-0.001708984	0	0	4/7/2018	4	7	2018	16:53:18	60798	0.2	16	53	18	0	0.05859375	3.5545898	0.014160156	0.97045898	-0.28344727	0.9206543	0.025146484	0	0	0	0	0	0	0	0	0	1.0112305	0.011230469	0.039550781	0.021484375	-0.010498047	0.007568359	0	44330	0	0	0
530	24131	24131	Category A	0.011962891	0.95996094	-0.2878418	-0.13891602	-0.47998047	0.000976563	0	0	4/7/2018	4	7	2018	16:53:18	60798	0.3	16	53	18	0	0.05859375	3.5545898	0.014160156	0.97094727	-0.28393555	0.88256836	0.01171875	0	0	0	0	0	0	0	0	0	1.0117188	0.01171875	0.017089844	-0.002197266	-0.010986328	-0.003662109	0	44330	0	0	0
531	24132	24132	Category A	0.023925781	0.94799805	-0.29980469	-0.13916016	-0.48852539	-0.005859375	0	0	4/7/2018	4	7	2018	16:53:18	60798	0.4	16	53	18	0	0.05859375	3.5545898	0.013671875	0.97070313	-0.28369141	0.82275391	0.029541016	0	0	0	0	0	0	0	0	0	1.0114746	0.011474609	0.048828125	0.010009766	-0.022705078	-0.015869141	0	44330	0	0	0
532	24133	24133	Category A	0.023925781	0.98388672	-0.31176758	-0.13525391	-0.48608398	-0.001464844	0	0	4/7/2018	4	7	2018	16:53:18	60798	0.5	16	53	18	0	0.05859375	3.5545898	0.013671875	0.97045898	-0.28344727	0.73583984	0.032714844	0	0	0	0	0	0	0	0	0	1.0112305	0.011230469	0.051513672	0.010009766	0.013183594	-0.028076172	0	44330	0	0	0
533	24134	24134	Category A	0.011962891	0.98388672	-0.2878418	-0.14086914	-0.48242188	-0.001953125	0	0	4/7/2018	4	7	2018	16:53:18	60798	0.6	16	53	18	0	0.05859375	3.5545898	0.013671875	0.97045898	-0.28369141	0.5378418	0.013916016	0	0	0	0	0	0	0	0	0	1.0112305	0.011230469	0.019042969	-0.001708984	0.013183594	-0.00390625	0	44330	0	0	0
534	24135	24135	Category A	0.011962891	0.98388672	-0.26391602	-0.1340332	-0.48754883	-0.003417969	0	0	4/7/2018	4	7	2018	16:53:18	60798	0.7	16	53	18	0	0.05859375	3.5545898	0.013427734	0.97070313	-0.28393555	0.38110352	0.023925781	0	0	0	0	0	0	0	0	0	1.0114746	0.011474609	0.034667969	-0.001464844	0.012939453	0.020019531	0	44330	0	0	0
535	24136	24136	Category A	0.023925781	0.95996094	-0.2878418	-0.1418457	-0.48120117	-0.002685547	0	0	4/7/2018	4	7	2018	16:53:18	60798	0.8	16	53	18	0	0.05859375	3.5545898	0.013427734	0.97070313	-0.28393555	0.11206055	0.015380859	0	0	0	0	0	0	0	0	0	1.0114746	0.011474609	0.024902344	0.010253906	-0.010742188	-0.003662109	0	44330	0	0	0
536	24137	24137	Category A	0.023925781	0.98388672	-0.2878418	-0.1418457	-0.48583984	0	0	0	4/7/2018	4	7	2018	16:53:18	60798	0.9	16	53	18	0	0.05859375	3.5545898	0.013427734	0.97070313	-0.28393555	0.1105957	0.016845703	0	0	0	0	0	0	0	0	0	1.0114746	0.011474609	0.027099609	0.010253906	0.012939453	-0.003662109	0	44330	0	0	0
537	24138	24138	Category A	0.011962891	0.97192383	-0.29980469	-0.14355469	-0.48339844	-0.003417969	0	0	4/7/2018	4	7	2018	16:53:19	60799	0	16	53	19	0	0.05859375	3.5545898	0.013427734	0.97094727	-0.28369141	0.16943359	0.015869141	0	0	0	0	0	0	0	0	0	1.0117188	0.01171875	0.018066406	-0.001464844	0.000732422	-0.015869141	0	44330	0	0	0
538	24139	24139	Category A	0.023925781	0.97192383	-0.29980469	-0.13549805	-0.47900391	-0.003417969	0	0	4/7/2018	4	7	2018	16:53:19	60799	0.1	16	53	19	0	0.05859375	3.5545898	0.013427734	0.97094727	-0.28393555	0.088867188	0.018798828	0	0	0	0	0	0	0	0	0	1.0117188	0.01171875	0.026855469	0.010253906	0.000732422	-0.015625	0	44330	0	0	0
539	24140	24140	Category A	0.023925781	0.95996094	-0.27587891	-0.13574219	-0.48681641	-0.002441406	0	0	4/7/2018	4	7	2018	16:53:19	60799	0.2	16	53	19	0	0.05859375	3.5545898	0.013427734	0.97094727	-0.28393555	0.14086914	0.017089844	0	0	0	0	0	0	0	0	0	1.0117188	0.01171875	0.029541016	0.010253906	-0.010986328	0.008056641	0	44330	0	0	0
540	24141	24141	Category A	0.023925781	0.94799805	-0.2878418	-0.13842773	-0.48779297	-0.003662109	0	0	4/7/2018	4	7	2018	16:53:19	60799	0.3	16	53	19	0	0.05859375	3.5545898	0.013427734	0.97119141	-0.28417969	0.29003906	0.025634766	0	0	0	0	0	0	0	0	0	1.0119629	0.011962891	0.037353516	0.010253906	-0.023193359	-0.003417969	0	44330	0	0	0
541	24142	24142	Category A	0	0.94799805	-0.26391602	-0.13769531	-0.48608398	-0.003662109	0	0	4/7/2018	4	7	2018	16:53:19	60799	0.4	16	53	19	0	0.05859375	3.5545898	0.012939453	0.97070313	-0.28369141	0.26977539	0.032958984	0	0	0	0	0	0	0	0	0	1.0114746	0.011474609	0.055908203	-0.012939453	-0.022705078	0.019775391	0	44330	0	0	0
542	24143	24143	Category A	0.011962891	0.97192383	-0.27587891	-0.14282227	-0.48876953	-0.001953125	0	0	4/7/2018	4	7	2018	16:53:19	60799	0.5	16	53	19	0	0.05859375	3.5545898	0.012695313	0.97094727	-0.28344727	0.18188477	0.0078125	0	0	0	0	0	0	0	0	0	1.0117188	0.01171875	0.009277344	-0.000732422	0.000732422	0.007568359	0	44330	0	0	0
543	24144	24144	Category A	0.011962891	0.95996094	-0.27587891	-0.14282227	-0.48681641	-0.002929688	0	0	4/7/2018	4	7	2018	16:53:19	60799	0.6	16	53	19	0	0.05859375	3.5545898	0.012939453	0.97094727	-0.28344727	0.1159668	0.013671875	0	0	0	0	0	0	0	0	0	1.0117188	0.01171875	0.020019531	-0.000976563	-0.010986328	0.007568359	0	44330	0	0	0
544	24145	24145	Category A	0.023925781	0.98388672	-0.2878418	-0.13842773	-0.48242188	-0.003662109	0	0	4/7/2018	4	7	2018	16:53:19	60799	0.7	16	53	19	0	0.05859375	3.5545898	0.012695313	0.97094727	-0.28344727	0.31591797	0.017333984	0	0	0	0	0	0	0	0	0	1.0117188	0.01171875	0.028076172	0.010986328	0.012695313	-0.004150391	0	44330	0	0	0
545	24146	24146	Category A	0.011962891	0.95996094	-0.29980469	-0.14086914	-0.48144531	-0.003662109	0	0	4/7/2018	4	7	2018	16:53:19	60799	0.8	16	53	19	0	0.05859375	3.5545898	0.012207031	0.97119141	-0.28344727	0.44702148	0.019775391	0	0	0	0	0	0	0	0	0	1.0117188	0.01171875	0.028076172	-0.000244141	-0.011230469	-0.016113281	0	44330	0	0	0
546	24147	24147	Category A	0	0.94799805	-0.2878418	-0.13989258	-0.48168945	-0.002441406	0	0	4/7/2018	4	7	2018	16:53:19	60799	0.9	16	53	19	0	0.05859375	3.5545898	0.012207031	0.97070313	-0.28417969	0.48242188	0.026123047	0	0	0	0	0	0	0	0	0	1.0114746	0.011474609	0.038574219	-0.012207031	-0.022705078	-0.003417969	0	44330	0	0	0
547	24148	24148	Category A	0	0.98388672	-0.27587891	-0.14086914	-0.47973633	-0.000732422	0	0	4/7/2018	4	7	2018	16:53:20	60800	0	16	53	20	0	0.05859375	3.5545898	0.011962891	0.97070313	-0.28442383	0.70703125	0.019775391	0	0	0	0	0	0	0	0	0	1.0117188	0.01171875	0.033691406	-0.011962891	0.012939453	0.008544922	0	44330	0	0	0
548	24149	24149	Category A	0	0.98388672	-0.29980469	-0.13647461	-0.4909668	-0.000732422	0	0	4/7/2018	4	7	2018	16:53:20	60800	0.1	16	53	20	0	0.05859375	3.5545898	0.01171875	0.97021484	-0.28417969	0.96923828	0.023681641	0	0	0	0	0	0	0	0	0	1.0109863	0.010986328	0.040771484	-0.01171875	0.013427734	-0.015380859	0	44330	0	0	0
549	24150	24150	Category A	0	0.97192383	-0.2878418	-0.13867188	-0.49145508	-0.003662109	0	0	4/7/2018	4	7	2018	16:53:20	60800	0.2	16	53	20	0	0.05859375	3.5545898	0.011962891	0.9699707	-0.28491211	0.98388672	0.012207031	0	0	0	0	0	0	0	0	0	1.0109863	0.010986328	0.016601563	-0.011962891	0.001708984	-0.002685547	0	44330	0	0	0
550	24151	24151	Category A	0.011962891	0.97192383	-0.2878418	-0.14111328	-0.48950195	-0.001953125	0	0	4/7/2018	4	7	2018	16:53:20	60800	0.3	16	53	20	0	0.05859375	3.5545898	0.011962891	0.9699707	-0.28466797	0.83959961	0.003417969	0	0	0	0	0	0	0	0	0	1.0109863	0.010986328	0.004882813	0	0.001708984	-0.002929688	0	44330	0	0	0
551	24152	24152	Category A	0.011962891	0.98388672	-0.2878418	-0.13842773	-0.49121094	-0.001708984	0	0	4/7/2018	4	7	2018	16:53:20	60800	0.4	16	53	20	0	0.05859375	3.5545898	0.012207031	0.9699707	-0.28442383	0.7890625	0.013916016	0	0	0	0	0	0	0	0	0	1.0109863	0.010986328	0.017333984	-0.000244141	0.013671875	-0.003173828	0	44330	0	0	0
552	24153	24153	Category A	0	0.97192383	-0.2878418	-0.13720703	-0.48486328	-0.000732422	0	0	4/7/2018	4	7	2018	16:53:20	60800	0.5	16	53	20	0	0.05859375	3.5545898	0.011962891	0.9699707	-0.28442383	0.66088867	0.012695313	0	0	0	0	0	0	0	0	0	1.0107422	0.010742188	0.017333984	-0.011962891	0.001708984	-0.003173828	0	44330	0	0	0
553	24154	24154	Category A	0.011962891	0.97192383	-0.27587891	-0.14208984	-0.48706055	-0.004882813	0	0	4/7/2018	4	7	2018	16:53:20	60800	0.6	16	53	20	0	0.05859375	3.5545898	0.011962891	0.9699707	-0.28417969	0.35986328	0.008544922	0	0	0	0	0	0	0	0	0	1.0107422	0.010742188	0.010253906	0	0.001708984	0.008300781	0	44330	0	0	0
554	24155	24155	Category A	0.023925781	0.95996094	-0.31176758	-0.1394043	-0.49047852	-0.003662109	0	0	4/7/2018	4	7	2018	16:53:20	60800	0.7	16	53	20	0	0.05859375	3.5545898	0.01171875	0.96948242	-0.28417969	0.027832031	0.03125	0	0	0	0	0	0	0	0	0	1.010498	0.010498047	0.049072266	0.011962891	-0.009521484	-0.02734375	0	44330	0	0	0
555	24156	24156	Category A	0.023925781	0.95996094	-0.2878418	-0.1418457	-0.48364258	-0.006591797	0	0	4/7/2018	4	7	2018	16:53:20	60800	0.8	16	53	20	0	0.05859375	3.5545898	0.011962891	0.96923828	-0.28393555	0.094970703	0.015625	0	0	0	0	0	0	0	0	0	1.0100098	0.010009766	0.024902344	0.011962891	-0.009277344	-0.003662109	0	44330	0	0	0
556	24157	24157	Category A	0.011962891	0.97192383	-0.2878418	-0.14282227	-0.48510742	-0.006835938	0	0	4/7/2018	4	7	2018	16:53:20	60800	0.9	16	53	20	0	0.05859375	3.5545898	0.012207031	0.96899414	-0.28393555	0.21948242	0.004638672	0	0	0	0	0	0	0	0	0	1.0100098	0.010009766	0.006835938	-0.000244141	0.002685547	-0.003662109	0	44330	0	0	0
557	24158	24158	Category A	0.011962891	0.98388672	-0.31176758	-0.13916016	-0.47924805	-0.004882813	0	0	4/7/2018	4	7	2018	16:53:21	60801	0	16	53	21	0	0.05859375	3.5545898	0.012207031	0.96899414	-0.28369141	0.4206543	0.031494141	0	0	0	0	0	0	0	0	0	1.0097656	0.009765625	0.04296875	-0.000244141	0.014648438	-0.027832031	0	44330	0	0	0
558	24159	24159	Category A	0.011962891	0.97192383	-0.29980469	-0.14013672	-0.484375	-0.003662109	0	0	4/7/2018	4	7	2018	16:53:21	60801	0.111	16	53	21	0	0.05859375	3.5545898	0.012451172	0.96875	-0.28369141	0.58276367	0.016113281	0	0	0	0	0	0	0	0	0	1.0095215	0.009521484	0.01953125	-0.000488281	0.002929688	-0.015869141	0	44330	0	0	0
559	24160	24160	Category A	0.011962891	0.97192383	-0.31176758	-0.14111328	-0.49023438	-0.003662109	0	0	4/7/2018	4	7	2018	16:53:21	60801	0.222	16	53	21	0	0.05859375	3.5545898	0.012451172	0.96875	-0.28320313	0.74145508	0.028564453	0	0	0	0	0	0	0	0	0	1.0092773	0.009277344	0.031982422	-0.000488281	0.002929688	-0.028320313	0	44330	0	0	0
560	24161	24161	Category A	0.023925781	0.97192383	-0.2878418	-0.13745117	-0.49047852	-0.002685547	0	0	4/7/2018	4	7	2018	16:53:21	60801	0.333	16	53	21	0	0.05859375	3.5545898	0.012451172	0.96899414	-0.28344727	0.93066406	0.012207031	0	0	0	0	0	0	0	0	0	1.0097656	0.009765625	0.018310547	0.011230469	0.002685547	-0.004150391	0	44330	0	0	0
561	24162	24162	Category A	0.035888672	0.99584961	-0.2878418	-0.14086914	-0.48583984	-0.004882813	0	0	4/7/2018	4	7	2018	16:53:21	60801	0.444	16	53	21	0	0.058105469	3.520752	0.012695313	0.96850586	-0.28344727	1.0593262	0.035888672	0	0	0	0	0	0	0	0	0	1.0092773	0.009277344	0.054443359	0.022949219	0.027099609	-0.004150391	0	44330	0	0	0
562	24163	24163	Category A	0.035888672	0.95996094	-0.27587891	-0.14208984	-0.4909668	-0.006835938	0	0	4/7/2018	4	7	2018	16:53:21	60801	0.555	16	53	21	0	0.058105469	3.520752	0.012939453	0.96850586	-0.28393555	0.95678711	0.025634766	0	0	0	0	0	0	0	0	0	1.0092773	0.009277344	0.039550781	0.022705078	-0.008544922	0.008056641	0	44330	0	0	0
563	24164	24164	Category A	0.011962891	0.97192383	-0.26391602	-0.14355469	-0.48242188	-0.006835938	0	0	4/7/2018	4	7	2018	16:53:21	60801	0.666	16	53	21	0	0.058105469	3.520752	0.012939453	0.96850586	-0.28393555	0.82299805	0.020263672	0	0	0	0	0	0	0	0	0	1.0092773	0.009277344	0.024169922	-0.000976563	0.003173828	0.020019531	0	44330	0	0	0
564	24165	24165	Category A	0.011962891	0.97192383	-0.25195313	-0.14013672	-0.48095703	-0.005859375	0	0	4/7/2018	4	7	2018	16:53:21	60801	0.777	16	53	21	0	0.058105469	3.520752	0.012939453	0.96850586	-0.28393555	0.66210938	0.031982422	0	0	0	0	0	0	0	0	0	1.0092773	0.009277344	0.036132813	-0.000976563	0.003173828	0.031982422	0	44330	0	0	0
565	24166	24166	Category A	0.023925781	0.95996094	-0.27587891	-0.13745117	-0.48339844	-0.003662109	0	0	4/7/2018	4	7	2018	16:53:21	60801	0.888	16	53	21	0	0.058105469	3.520752	0.012939453	0.96875	-0.28417969	0.35229492	0.016357422	0	0	0	0	0	0	0	0	0	1.0097656	0.009765625	0.028320313	0.010742188	-0.008789063	0.008300781	0	44330	0	0	0
566	24167	24167	Category A	0	0.95996094	-0.27587891	-0.13671875	-0.49047852	-0.002685547	0	0	4/7/2018	4	7	2018	16:53:22	60802	0	16	53	22	0	0.058105469	3.520752	0.012939453	0.96923828	-0.28442383	0.011230469	0.018310547	0	0	0	0	0	0	0	0	0	1.0102539	0.010253906	0.03125	-0.012939453	-0.009277344	0.008544922	0	44330	0	0	0
567	24168	24168	Category A	0	0.97192383	-0.29980469	-0.14257813	-0.48339844	-0.003662109	0	0	4/7/2018	4	7	2018	16:53:22	60802	0.09	16	53	22	0	0.058105469	3.520752	0.012939453	0.96948242	-0.28491211	0.25415039	0.019775391	0	0	0	0	0	0	0	0	0	1.0107422	0.010742188	0.030029297	-0.012939453	0.002197266	-0.014648438	0	44330	0	0	0
568	24169	24169	Category A	0.011962891	0.99584961	-0.2878418	-0.1418457	-0.48779297	-0.005859375	0	0	4/7/2018	4	7	2018	16:53:22	60802	0.181	16	53	22	0	0.058105469	3.520752	0.012939453	0.96923828	-0.28540039	0.36425781	0.026367188	0	0	0	0	0	0	0	0	0	1.010498	0.010498047	0.029541016	-0.000976563	0.026367188	-0.002197266	0	44330	0	0	0
569	24170	24170	Category A	0	0.99584961	-0.31176758	-0.13574219	-0.48583984	-0.004882813	0	0	4/7/2018	4	7	2018	16:53:22	60802	0.272	16	53	22	0	0.058105469	3.520752	0.012939453	0.96899414	-0.28588867	0.49414063	0.039306641	0	0	0	0	0	0	0	0	0	1.010498	0.010498047	0.065429688	-0.012939453	0.026611328	-0.025634766	0	44330	0	0	0
570	24171	24171	Category A	0.011962891	0.97192383	-0.26391602	-0.14355469	-0.484375	-0.005126953	0	0	4/7/2018	4	7	2018	16:53:22	60802	0.363	16	53	22	0	0.058105469	3.520752	0.012695313	0.96923828	-0.28588867	0.68505859	0.022216797	0	0	0	0	0	0	0	0	0	1.0107422	0.010742188	0.025390625	-0.000732422	0.002441406	0.021972656	0	44330	0	0	0
571	24172	24172	Category A	0.011962891	0.94799805	-0.27587891	-0.14111328	-0.48608398	-0.006835938	0	0	4/7/2018	4	7	2018	16:53:22	60802	0.454	16	53	22	0	0.058105469	3.520752	0.012695313	0.96948242	-0.28540039	0.71557617	0.0234375	0	0	0	0	0	0	0	0	0	1.0107422	0.010742188	0.031982422	-0.000732422	-0.021484375	0.009521484	0	44330	0	0	0
572	24173	24173	Category A	0.011962891	0.97192383	-0.2878418	-0.14257813	-0.48071289	-0.00390625	0	0	4/7/2018	4	7	2018	16:53:22	60802	0.545	16	53	22	0	0.058105469	3.520752	0.012695313	0.96972656	-0.28491211	0.65454102	0.003417969	0	0	0	0	0	0	0	0	0	1.0107422	0.010742188	0.005371094	-0.000732422	0.001953125	-0.002685547	0	44330	0	0	0
573	24174	24174	Category A	0.011962891	0.97192383	-0.2878418	-0.14013672	-0.48339844	-0.007568359	0	0	4/7/2018	4	7	2018	16:53:22	60802	0.636	16	53	22	0	0.058105469	3.520752	0.012451172	0.96948242	-0.28491211	0.59960938	0.003662109	0	0	0	0	0	0	0	0	0	1.010498	0.010498047	0.005615234	-0.000488281	0.002197266	-0.002685547	0	44330	0	0	0
574	24175	24175	Category A	0.023925781	0.97192383	-0.2878418	-0.14086914	-0.48339844	-0.003662109	0	0	4/7/2018	4	7	2018	16:53:22	60802	0.727	16	53	22	0	0.058105469	3.520752	0.012451172	0.96899414	-0.28466797	0.48144531	0.011962891	0	0	0	0	0	0	0	0	0	1.0102539	0.010253906	0.016845703	0.011230469	0.002685547	-0.002929688	0	44330	0	0	0
575	24176	24176	Category A	0.011962891	0.97192383	-0.27587891	-0.14013672	-0.48339844	-0.001708984	0	0	4/7/2018	4	7	2018	16:53:22	60802	0.818	16	53	22	0	0.058105469	3.520752	0.012939453	0.96875	-0.28491211	0.18798828	0.009521484	0	0	0	0	0	0	0	0	0	1.0100098	0.010009766	0.012939453	-0.000976563	0.002929688	0.009033203	0	44330	0	0	0
576	24177	24177	Category A	0.011962891	0.97192383	-0.26391602	-0.13745117	-0.484375	-0.004882813	0	0	4/7/2018	4	7	2018	16:53:22	60802	0.909	16	53	22	0	0.058105469	3.520752	0.012695313	0.96899414	-0.28491211	0.1027832	0.021240234	0	0	0	0	0	0	0	0	0	1.0102539	0.010253906	0.024658203	-0.000732422	0.002685547	0.020996094	0	44330	0	0	0
577	24178	24178	Category A	0.011962891	0.98388672	-0.2878418	-0.13842773	-0.47729492	-0.005615234	0	0	4/7/2018	4	7	2018	16:53:23	60803	0	16	53	23	0	0.058105469	3.520752	0.012695313	0.96875	-0.28515625	0.34106445	0.015136719	0	0	0	0	0	0	0	0	0	1.0100098	0.010009766	0.018066406	-0.000732422	0.014892578	-0.002441406	0	44330	0	0	0
578	24179	24179	Category A	0.011962891	0.97192383	-0.27587891	-0.14086914	-0.48706055	-0.004882813	0	0	4/7/2018	4	7	2018	16:53:23	60803	0.1	16	53	23	0	0.058105469	3.520752	0.012695313	0.96875	-0.28491211	0.34204102	0.009521484	0	0	0	0	0	0	0	0	0	1.0100098	0.010009766	0.012695313	-0.000732422	0.002929688	0.009033203	0	44330	0	0	0
579	24180	24180	Category A	0.011962891	0.99584961	-0.27587891	-0.13647461	-0.48510742	-0.004638672	0	0	4/7/2018	4	7	2018	16:53:23	60803	0.2	16	53	23	0	0.058105469	3.520752	0.012695313	0.96875	-0.28442383	0.14160156	0.028076172	0	0	0	0	0	0	0	0	0	1.0097656	0.009765625	0.036376953	-0.000732422	0.026855469	0.008544922	0	44330	0	0	0
580	24181	24181	Category A	0	0.97192383	-0.26391602	-0.13745117	-0.48339844	-0.000732422	0	0	4/7/2018	4	7	2018	16:53:23	60803	0.3	16	53	23	0	0.058105469	3.520752	0.012451172	0.96899414	-0.28442383	0.026855469	0.024169922	0	0	0	0	0	0	0	0	0	1.0100098	0.010009766	0.035888672	-0.012451172	0.002685547	0.020507813	0	44330	0	0	0
581	24182	24182	Category A	-0.011962891	0.98388672	-0.27587891	-0.13867188	-0.49023438	-0.00390625	0	0	4/7/2018	4	7	2018	16:53:23	60803	0.4	16	53	23	0	0.058105469	3.520752	0.012207031	0.96948242	-0.28466797	0.10839844	0.029296875	0	0	0	0	0	0	0	0	0	1.010498	0.010498047	0.047119141	-0.024169922	0.014160156	0.008789063	0	44330	0	0	0
582	24183	24183	Category A	0.011962891	0.97192383	-0.27587891	-0.14526367	-0.47998047	-0.002685547	0	0	4/7/2018	4	7	2018	16:53:23	60803	0.5	16	53	23	0	0.058105469	3.520752	0.012207031	0.9699707	-0.28491211	0.37060547	0.009277344	0	0	0	0	0	0	0	0	0	1.0109863	0.010986328	0.011474609	-0.000244141	0.001708984	0.009033203	0	44330	0	0	0
583	24184	24184	Category A	0.011962891	0.95996094	-0.27587891	-0.13916016	-0.48413086	-0.002685547	0	0	4/7/2018	4	7	2018	16:53:23	60803	0.6	16	53	23	0	0.058105469	3.520752	0.012207031	0.96948242	-0.28515625	0.77856445	0.013427734	0	0	0	0	0	0	0	0	0	1.0107422	0.010742188	0.01953125	-0.000244141	-0.009521484	0.009277344	0	44330	0	0	0
584	24185	24185	Category A	-0.011962891	0.98388672	-0.2878418	-0.13842773	-0.4777832	0	0	0	4/7/2018	4	7	2018	16:53:23	60803	0.7	16	53	23	0	0.058105469	3.520752	0.012451172	0.96972656	-0.28491211	0.99511719	0.028320313	0	0	0	0	0	0	0	0	0	1.0107422	0.010742188	0.041259766	-0.024414063	0.013916016	-0.002685547	0	44330	0	0	0
585	24186	24186	Category A	0	0.94799805	-0.32397461	-0.14086914	-0.48510742	-0.003662109	0	0	4/7/2018	4	7	2018	16:53:23	60803	0.8	16	53	23	0	0.058105469	3.520752	0.012207031	0.96923828	-0.28491211	0.94042969	0.045898438	0	0	0	0	0	0	0	0	0	1.0102539	0.010253906	0.072509766	-0.012207031	-0.021240234	-0.038818359	0	44330	0	0	0
586	24187	24187	Category A	0	0.97192383	-0.29980469	-0.13842773	-0.48339844	-0.001708984	0	0	4/7/2018	4	7	2018	16:53:23	60803	0.9	16	53	23	0	0.058105469	3.520752	0.01171875	0.96899414	-0.28466797	0.9296875	0.019042969	0	0	0	0	0	0	0	0	0	1.0102539	0.010253906	0.029296875	-0.01171875	0.002685547	-0.014892578	0	44330	0	0	0
587	24188	24188	Category A	0	0.93579102	-0.2878418	-0.1340332	-0.48510742	-0.005615234	0	0	4/7/2018	4	7	2018	16:53:24	60804	0	16	53	24	0	0.058105469	3.520752	0.01171875	0.96948242	-0.28491211	0.95654297	0.035644531	0	0	0	0	0	0	0	0	0	1.010498	0.010498047	0.048095703	-0.01171875	-0.033691406	-0.002685547	0	44330	0	0	0
588	24189	24189	Category A	0.011962891	0.94799805	-0.29980469	-0.13647461	-0.47729492	-0.004638672	0	0	4/7/2018	4	7	2018	16:53:24	60804	0.1	16	53	24	0	0.058105469	3.520752	0.011962891	0.96899414	-0.28491211	0.57617188	0.025634766	0	0	0	0	0	0	0	0	0	1.0100098	0.010009766	0.035644531	0	-0.020996094	-0.014648438	0	44330	0	0	0
589	24190	24190	Category A	0.011962891	0.97192383	-0.26391602	-0.13916016	-0.49023438	-0.001708984	0	0	4/7/2018	4	7	2018	16:53:24	60804	0.2	16	53	24	0	0.058105469	3.520752	0.012207031	0.96875	-0.28466797	0.046875	0.020996094	0	0	0	0	0	0	0	0	0	1.0097656	0.009765625	0.024414063	-0.000244141	0.002929688	0.020751953	0	44330	0	0	0
590	24191	24191	Category A	0.035888672	0.95996094	-0.26391602	-0.13891602	-0.48486328	-0.001953125	0	0	4/7/2018	4	7	2018	16:53:24	60804	0.3	16	53	24	0	0.058105469	3.520752	0.012695313	0.96826172	-0.28466797	0.091796875	0.032226563	0	0	0	0	0	0	0	0	0	1.0095215	0.009521484	0.052246094	0.022949219	-0.008300781	0.020751953	0	44330	0	0	0
591	24192	24192	Category A	0	0.95996094	-0.27587891	-0.14086914	-0.48095703	-0.003417969	0	0	4/7/2018	4	7	2018	16:53:24	60804	0.4	16	53	24	0	0.058105469	3.520752	0.012695313	0.96850586	-0.28491211	0.092529297	0.018066406	0	0	0	0	0	0	0	0	0	1.0097656	0.009765625	0.030761719	-0.012695313	-0.008544922	0.009033203	0	44330	0	0	0
592	24193	24193	Category A	0	0.95996094	-0.27587891	-0.14038086	-0.48510742	-0.001708984	0	0	4/7/2018	4	7	2018	16:53:24	60804	0.5	16	53	24	0	0.058105469	3.520752	0.012939453	0.96826172	-0.28515625	0.27392578	0.018066406	0	0	0	0	0	0	0	0	0	1.0095215	0.009521484	0.030761719	-0.012939453	-0.008300781	0.009277344	0	44330	0	0	0
593	24194	24194	Category A	0	0.95996094	-0.27587891	-0.13916016	-0.48168945	-0.002441406	0	0	4/7/2018	4	7	2018	16:53:24	60804	0.6	16	53	24	0	0.058105469	3.520752	0.012939453	0.96826172	-0.28515625	0.54370117	0.018066406	0	0	0	0	0	0	0	0	0	1.0095215	0.009521484	0.030761719	-0.012939453	-0.008300781	0.009277344	0	44330	0	0	0
594	24195	24195	Category A	0.011962891	0.97192383	-0.26391602	-0.14086914	-0.48999023	-0.001953125	0	0	4/7/2018	4	7	2018	16:53:24	60804	0.7	16	53	24	0	0.058105469	3.520752	0.012939453	0.96850586	-0.28540039	0.52856445	0.021728516	0	0	0	0	0	0	0	0	0	1.0097656	0.009765625	0.025634766	-0.000976563	0.003173828	0.021484375	0	44330	0	0	0
595	24196	24196	Category A	0.011962891	0.97192383	-0.2878418	-0.13500977	-0.48779297	-0.003417969	0	0	4/7/2018	4	7	2018	16:53:24	60804	0.8	16	53	24	0	0.058105469	3.520752	0.012695313	0.96875	-0.28491211	0.63305664	0.004150391	0	0	0	0	0	0	0	0	0	1.0100098	0.010009766	0.006591797	-0.000732422	0.002929688	-0.002685547	0	44330	0	0	0
596	24197	24197	Category A	0.011962891	0.97192383	-0.27587891	-0.14086914	-0.48339844	-0.004882813	0	0	4/7/2018	4	7	2018	16:53:24	60804	0.9	16	53	24	0	0.058105469	3.520752	0.012695313	0.96875	-0.28491211	0.96630859	0.009765625	0	0	0	0	0	0	0	0	0	1.0100098	0.010009766	0.012939453	-0.000732422	0.002929688	0.009033203	0	44330	0	0	0
597	24198	24198	Category A	0.047851563	0.95996094	-0.27587891	-0.13574219	-0.48681641	-0.001708984	0	0	4/7/2018	4	7	2018	16:53:25	60805	0	16	53	25	0	0.058105469	3.520752	0.012695313	0.96875	-0.28491211	1.0749512	0.037109375	0	0	0	0	0	0	0	0	0	1.0097656	0.009765625	0.052978516	0.034912109	-0.008789063	0.009033203	0	44330	0	0	0
598	24199	24199	Category A	0.011962891	0.94799805	-0.27587891	-0.14282227	-0.48364258	-0.005859375	0	0	4/7/2018	4	7	2018	16:53:25	60805	0.111	16	53	25	0	0.058105469	3.520752	0.012939453	0.96826172	-0.28491211	0.81616211	0.022216797	0	0	0	0	0	0	0	0	0	1.0095215	0.009521484	0.030761719	-0.000976563	-0.020263672	0.009033203	0	44330	0	0	0
599	24200	24200	Category A	0.011962891	0.98388672	-0.31176758	-0.13891602	-0.48095703	-0.002441406	0	0	4/7/2018	4	7	2018	16:53:25	60805	0.222	16	53	25	0	0.057861328	3.4949707	0.013427734	0.96826172	-0.28466797	0.50146484	0.031005859	0	0	0	0	0	0	0	0	0	1.0092773	0.009277344	0.043945313	-0.001464844	0.015380859	-0.026855469	0	44330	0	0	0
600	24201	24201	Category A	0.011962891	0.94799805	-0.2878418	-0.13745117	-0.48339844	-0.004882813	0	0	4/7/2018	4	7	2018	16:53:25	60805	0.333	16	53	25	0	0.057861328	3.4949707	0.013427734	0.96826172	-0.28417969	0.48364258	0.020507813	0	0	0	0	0	0	0	0	0	1.0092773	0.009277344	0.025390625	-0.001464844	-0.020263672	-0.003417969	0	44330	0	0	0
601	24202	24202	Category A	0.011962891	0.97192383	-0.31176758	-0.13891602	-0.48095703	-0.002441406	0	0	4/7/2018	4	7	2018	16:53:25	60805	0.444	16	53	25	0	0.057861328	3.4949707	0.013427734	0.96801758	-0.28393555	0.38037109	0.027832031	0	0	0	0	0	0	0	0	0	1.0090332	0.009033203	0.032958984	-0.001464844	0.003662109	-0.027587891	0	44330	0	0	0
602	24203	24203	Category A	0.011962891	0.97192383	-0.26391602	-0.14086914	-0.48706055	-0.003662109	0	0	4/7/2018	4	7	2018	16:53:25	60805	0.555	16	53	25	0	0.057861328	3.4949707	0.013183594	0.96801758	-0.28393555	0.19628906	0.020507813	0	0	0	0	0	0	0	0	0	1.0090332	0.009033203	0.025146484	-0.001220703	0.003662109	0.020019531	0	44330	0	0	0
603	24204	24204	Category A	0.023925781	0.97192383	-0.2878418	-0.1418457	-0.48950195	-0.004882813	0	0	4/7/2018	4	7	2018	16:53:25	60805	0.666	16	53	25	0	0.057861328	3.4949707	0.012939453	0.96801758	-0.28393555	0.25317383	0.011962891	0	0	0	0	0	0	0	0	0	1.0090332	0.009033203	0.018310547	0.010742188	0.003662109	-0.003662109	0	44330	0	0	0
604	24205	24205	Category A	0.011962891	0.98388672	-0.29980469	-0.14624023	-0.48339844	-0.004882813	0	0	4/7/2018	4	7	2018	16:53:25	60805	0.777	16	53	25	0	0.057861328	3.4949707	0.013427734	0.96801758	-0.28393555	0.47631836	0.022216797	0	0	0	0	0	0	0	0	0	1.0090332	0.009033203	0.032958984	-0.001464844	0.015625	-0.015625	0	44330	0	0	0
605	24206	24206	Category A	0.023925781	0.95996094	-0.2878418	-0.13842773	-0.48120117	-0.005859375	0	0	4/7/2018	4	7	2018	16:53:25	60805	0.888	16	53	25	0	0.057861328	3.4949707	0.013427734	0.96801758	-0.28417969	0.32495117	0.013671875	0	0	0	0	0	0	0	0	0	1.0090332	0.009033203	0.021972656	0.010253906	-0.008056641	-0.003417969	0	44330	0	0	0
606	24207	24207	Category A	0.011962891	0.99584961	-0.31176758	-0.1394043	-0.48242188	-0.004638672	0	0	4/7/2018	4	7	2018	16:53:26	60806	0	16	53	26	0	0.057861328	3.4949707	0.013183594	0.96801758	-0.28466797	0.075683594	0.038574219	0	0	0	0	0	0	0	0	0	1.0090332	0.009033203	0.055908203	-0.001220703	0.027587891	-0.026855469	0	44330	0	0	0
607	24208	24208	Category A	0.011962891	0.94799805	-0.31176758	-0.13500977	-0.48510742	-0.003417969	0	0	4/7/2018	4	7	2018	16:53:26	60806	0.1	16	53	26	0	0.057861328	3.4949707	0.013427734	0.96826172	-0.28491211	0.005126953	0.033691406	0	0	0	0	0	0	0	0	0	1.0095215	0.009521484	0.048583984	-0.001464844	-0.020263672	-0.026611328	0	44330	0	0	0
608	24209	24209	Category A	0.035888672	0.95996094	-0.29980469	-0.13769531	-0.48754883	-0.002685547	0	0	4/7/2018	4	7	2018	16:53:26	60806	0.2	16	53	26	0	0.057861328	3.4949707	0.013671875	0.96850586	-0.28466797	0.049072266	0.028076172	0	0	0	0	0	0	0	0	0	1.0095215	0.009521484	0.045898438	0.021972656	-0.008544922	-0.014892578	0	44330	0	0	0
609	24210	24210	Category A	0.011962891	0.97192383	-0.2878418	-0.13989258	-0.4831543	-0.002685547	0	0	4/7/2018	4	7	2018	16:53:26	60806	0.3	16	53	26	0	0.057861328	3.4949707	0.013671875	0.96801758	-0.28442383	0.02734375	0.005126953	0	0	0	0	0	0	0	0	0	1.0090332	0.009033203	0.008789063	-0.001708984	0.003662109	-0.003173828	0	44330	0	0	0
610	24211	24211	Category A	0.011962891	0.97192383	-0.25195313	-0.14013672	-0.48339844	-0.001708984	0	0	4/7/2018	4	7	2018	16:53:26	60806	0.4	16	53	26	0	0.057861328	3.4949707	0.013671875	0.96728516	-0.28417969	0.076416016	0.032470703	0	0	0	0	0	0	0	0	0	1.0083008	0.008300781	0.038574219	-0.001708984	0.004394531	0.032226563	0	44330	0	0	0
611	24212	24212	Category A	0.011962891	0.97192383	-0.26391602	-0.14257813	-0.48339844	-0.004882813	0	0	4/7/2018	4	7	2018	16:53:26	60806	0.5	16	53	26	0	0.057861328	3.4949707	0.014160156	0.9675293	-0.28442383	0.048339844	0.020996094	0	0	0	0	0	0	0	0	0	1.0085449	0.008544922	0.027099609	-0.002197266	0.004150391	0.020507813	0	44330	0	0	0
612	24213	24213	Category A	0.011962891	0.95996094	-0.29980469	-0.13916016	-0.48510742	-0.003662109	0	0	4/7/2018	4	7	2018	16:53:26	60806	0.6	16	53	26	0	0.057861328	3.4949707	0.014160156	0.96801758	-0.28466797	0.30297852	0.017089844	0	0	0	0	0	0	0	0	0	1.0090332	0.009033203	0.025390625	-0.002197266	-0.008056641	-0.014892578	0	44330	0	0	0
613	24214	24214	Category A	0.011962891	0.95996094	-0.27587891	-0.14160156	-0.49023438	-0.002929688	0	0	4/7/2018	4	7	2018	16:53:26	60806	0.7	16	53	26	0	0.057861328	3.4949707	0.014160156	0.96801758	-0.28466797	0.3112793	0.012207031	0	0	0	0	0	0	0	0	0	1.0092773	0.009277344	0.01953125	-0.002197266	-0.008056641	0.008789063	0	44330	0	0	0
614	24215	24215	Category A	0.047851563	0.95996094	-0.27587891	-0.14086914	-0.48852539	-0.000976563	0	0	4/7/2018	4	7	2018	16:53:26	60806	0.8	16	53	26	0	0.057861328	3.4949707	0.014160156	0.96801758	-0.28466797	0.21704102	0.035644531	0	0	0	0	0	0	0	0	0	1.0090332	0.009033203	0.050537109	0.033447266	-0.008056641	0.008789063	0	44330	0	0	0
615	24216	24216	Category A	0.011962891	0.98388672	-0.2878418	-0.1394043	-0.48266602	-0.005859375	0	0	4/7/2018	4	7	2018	16:53:26	60806	0.9	16	53	26	0	0.057861328	3.4949707	0.014160156	0.96801758	-0.28417969	0.19995117	0.016357422	0	0	0	0	0	0	0	0	0	1.0090332	0.009033203	0.021484375	-0.002197266	0.015625	-0.003417969	0	44330	0	0	0
616	24217	24217	Category A	0.011962891	0.95996094	-0.31176758	-0.13916016	-0.47998047	-0.002441406	0	0	4/7/2018	4	7	2018	16:53:27	60807	0	16	53	27	0	0.057861328	3.4949707	0.014160156	0.96826172	-0.28442383	0.27661133	0.028564453	0	0	0	0	0	0	0	0	0	1.0092773	0.009277344	0.038085938	-0.002197266	-0.008300781	-0.027099609	0	44330	0	0	0
617	24218	24218	Category A	0.011962891	0.97192383	-0.27587891	-0.13500977	-0.48583984	-0.003417969	0	0	4/7/2018	4	7	2018	16:53:27	60807	0.09	16	53	27	0	0.057861328	3.4949707	0.014160156	0.96850586	-0.28466797	0.36621094	0.009521484	0	0	0	0	0	0	0	0	0	1.0095215	0.009521484	0.014404297	-0.002197266	0.003173828	0.008789063	0	44330	0	0	0
618	24219	24219	Category A	0.035888672	0.97192383	-0.26391602	-0.1418457	-0.48950195	-0.005859375	0	0	4/7/2018	4	7	2018	16:53:27	60807	0.181	16	53	27	0	0.057861328	3.4949707	0.014160156	0.96875	-0.28466797	0.089355469	0.030029297	0	0	0	0	0	0	0	0	0	1.0097656	0.009765625	0.045410156	0.021484375	0.002929688	0.020751953	0	44330	0	0	0
619	24220	24220	Category A	0	0.98388672	-0.27587891	-0.13891602	-0.47900391	-0.000732422	0	0	4/7/2018	4	7	2018	16:53:27	60807	0.272	16	53	27	0	0.057861328	3.4949707	0.014160156	0.96875	-0.28466797	0.15625	0.022460938	0	0	0	0	0	0	0	0	0	1.0097656	0.009765625	0.038085938	-0.014160156	0.014892578	0.008789063	0	44330	0	0	0
620	24221	24221	Category A	0	0.98388672	-0.29980469	-0.1418457	-0.48120117	-0.000732422	0	0	4/7/2018	4	7	2018	16:53:27	60807	0.363	16	53	27	0	0.057861328	3.4949707	0.014160156	0.96826172	-0.28491211	0.093017578	0.025634766	0	0	0	0	0	0	0	0	0	1.0095215	0.009521484	0.044189453	-0.014160156	0.015380859	-0.014648438	0	44330	0	0	0
621	24222	24222	Category A	0.011962891	0.97192383	-0.29980469	-0.13916016	-0.47631836	-0.003417969	0	0	4/7/2018	4	7	2018	16:53:27	60807	0.454	16	53	27	0	0.057861328	3.4949707	0.014160156	0.96826172	-0.28515625	0.020996094	0.014892578	0	0	0	0	0	0	0	0	0	1.0095215	0.009521484	0.020263672	-0.002197266	0.003417969	-0.014404297	0	44330	0	0	0
622	24223	24223	Category A	0.011962891	0.94799805	-0.2878418	-0.13989258	-0.48583984	-0.002685547	0	0	4/7/2018	4	7	2018	16:53:27	60807	0.545	16	53	27	0	0.057861328	3.4949707	0.014892578	0.96801758	-0.28564453	0.19335938	0.020263672	0	0	0	0	0	0	0	0	0	1.0092773	0.009277344	0.025146484	-0.002929688	-0.020019531	-0.001953125	0	44330	0	0	0
623	24224	24224	Category A	0.023925781	0.97192383	-0.25195313	-0.1418457	-0.48413086	-0.001708984	0	0	4/7/2018	4	7	2018	16:53:27	60807	0.636	16	53	27	0	0.057861328	3.4949707	0.014892578	0.96777344	-0.28588867	0.61645508	0.035400391	0	0	0	0	0	0	0	0	0	1.0092773	0.009277344	0.046875	0.008789063	0.00390625	0.033935547	0	44330	0	0	0
624	24225	24225	Category A	0	0.94799805	-0.2878418	-0.14379883	-0.48364258	-0.007568359	0	0	4/7/2018	4	7	2018	16:53:27	60807	0.727	16	53	27	0	0.057861328	3.4949707	0.015136719	0.9675293	-0.28588867	0.75317383	0.024658203	0	0	0	0	0	0	0	0	0	1.0090332	0.009033203	0.036621094	-0.015136719	-0.01953125	-0.001708984	0	44330	0	0	0
625	24226	24226	Category A	-0.023925781	0.94799805	-0.2878418	-0.14135742	-0.484375	-0.004882813	0	0	4/7/2018	4	7	2018	16:53:27	60807	0.818	16	53	27	0	0.057861328	3.4949707	0.015625	0.96728516	-0.28588867	0.73242188	0.043945313	0	0	0	0	0	0	0	0	0	1.0087891	0.008789063	0.060791016	-0.039550781	-0.019287109	-0.001708984	0	44330	0	0	0
626	24227	24227	Category A	0	0.97192383	-0.31176758	-0.14086914	-0.48095703	-0.006835938	0	0	4/7/2018	4	7	2018	16:53:27	60807	0.909	16	53	27	0	0.057861328	3.4949707	0.015625	0.9675293	-0.28564453	0.75195313	0.030517578	0	0	0	0	0	0	0	0	0	1.0090332	0.009033203	0.045898438	-0.015625	0.004150391	-0.025878906	0	44330	0	0	0
627	24228	24228	Category A	0.011962891	0.94799805	-0.27587891	-0.13916016	-0.47802734	-0.001708984	0	0	4/7/2018	4	7	2018	16:53:28	60808	0	16	53	28	0	0.057861328	3.4949707	0.015869141	0.9675293	-0.28540039	0.74243164	0.022216797	0	0	0	0	0	0	0	0	0	1.0090332	0.009033203	0.033203125	-0.00390625	-0.01953125	0.009521484	0	44330	0	0	0
628	24229	24229	Category A	0.035888672	0.95996094	-0.27587891	-0.13745117	-0.48706055	-0.004638672	0	0	4/7/2018	4	7	2018	16:53:28	60808	0.1	16	53	28	0	0.057861328	3.4949707	0.016113281	0.96826172	-0.28540039	0.39941406	0.0234375	0	0	0	0	0	0	0	0	0	1.0097656	0.009765625	0.037597656	0.01953125	-0.008300781	0.009521484	0	44330	0	0	0
629	24230	24230	Category A	0.035888672	0.94799805	-0.2878418	-0.14111328	-0.49121094	-0.001953125	0	0	4/7/2018	4	7	2018	16:53:28	60808	0.2	16	53	28	0	0.057861328	3.4949707	0.015869141	0.96875	-0.28515625	0.11523438	0.028808594	0	0	0	0	0	0	0	0	0	1.0100098	0.010009766	0.04296875	0.019775391	-0.020751953	-0.002441406	0	44330	0	0	0
630	24231	24231	Category A	0.011962891	0.98388672	-0.31176758	-0.13818359	-0.48754883	-0.001708984	0	0	4/7/2018	4	7	2018	16:53:28	60808	0.3	16	53	28	0	0.057861328	3.4949707	0.016113281	0.96875	-0.28540039	0.34130859	0.030517578	0	0	0	0	0	0	0	0	0	1.0100098	0.010009766	0.045410156	-0.004150391	0.014892578	-0.026123047	0	44330	0	0	0
631	24232	24232	Category A	0.023925781	0.95996094	-0.29980469	-0.14160156	-0.49023438	-0.00390625	0	0	4/7/2018	4	7	2018	16:53:28	60808	0.4	16	53	28	0	0.057861328	3.4949707	0.015625	0.96875	-0.28540039	0.20947266	0.018554688	0	0	0	0	0	0	0	0	0	1.0102539	0.010253906	0.031005859	0.008056641	-0.008789063	-0.014160156	0	44330	0	0	0
632	24233	24233	Category A	0	0.97192383	-0.2878418	-0.1418457	-0.48242188	-0.002929688	0	0	4/7/2018	4	7	2018	16:53:28	60808	0.5	16	53	28	0	0.057861328	3.4949707	0.015869141	0.96899414	-0.28540039	0.16430664	0.016357422	0	0	0	0	0	0	0	0	0	1.0102539	0.010253906	0.020996094	-0.015869141	0.002685547	-0.002197266	0	44330	0	0	0
633	24234	24234	Category A	0.011962891	0.99584961	-0.2878418	-0.13842773	-0.48095703	-0.003417969	0	0	4/7/2018	4	7	2018	16:53:28	60808	0.6	16	53	28	0	0.057861328	3.4949707	0.015869141	0.96923828	-0.28540039	0.30322266	0.026855469	0	0	0	0	0	0	0	0	0	1.010498	0.010498047	0.032714844	-0.00390625	0.026367188	-0.002197266	0	44330	0	0	0
634	24235	24235	Category A	0.011962891	0.98388672	-0.27587891	-0.13671875	-0.48095703	-0.004638672	0	0	4/7/2018	4	7	2018	16:53:28	60808	0.7	16	53	28	0	0.057861328	3.4949707	0.016357422	0.96948242	-0.28564453	0.43334961	0.017822266	0	0	0	0	0	0	0	0	0	1.0107422	0.010742188	0.028564453	-0.004394531	0.014160156	0.009765625	0	44330	0	0	0
635	24236	24236	Category A	0.023925781	0.95996094	-0.29980469	-0.13916016	-0.47802734	-0.002441406	0	0	4/7/2018	4	7	2018	16:53:28	60808	0.8	16	53	28	0	0.057861328	3.4949707	0.016601563	0.96948242	-0.28613281	0.53100586	0.018066406	0	0	0	0	0	0	0	0	0	1.0109863	0.010986328	0.030273438	0.007080078	-0.009521484	-0.013427734	0	44330	0	0	0
636	24237	24237	Category A	0.011962891	0.95996094	-0.2878418	-0.13647461	-0.47729492	-0.001464844	0	0	4/7/2018	4	7	2018	16:53:28	60808	0.9	16	53	28	0	0.057861328	3.4949707	0.016845703	0.96948242	-0.28613281	0.70019531	0.010986328	0	0	0	0	0	0	0	0	0	1.0109863	0.010986328	0.016113281	-0.004882813	-0.009521484	-0.001464844	0	44330	0	0	0
637	24238	24238	Category A	0.035888672	0.94799805	-0.31176758	-0.14086914	-0.47998047	-0.005615234	0	0	4/7/2018	4	7	2018	16:53:29	60809	0	16	53	29	0	0.058105469	3.5771484	0.016845703	0.96948242	-0.28637695	0.85229492	0.038085938	0	0	0	0	0	0	0	0	0	1.0109863	0.010986328	0.065673828	0.018798828	-0.021484375	-0.025146484	0	44330	0	0	0
638	24239	24239	Category A	0.047851563	0.97192383	-0.27587891	-0.13671875	-0.48754883	-0.000732422	0	0	4/7/2018	4	7	2018	16:53:29	60809	0.111	16	53	29	0	0.058105469	3.5771484	0.016601563	0.96972656	-0.28637695	0.89672852	0.032714844	0	0	0	0	0	0	0	0	0	1.0112305	0.011230469	0.043701172	0.031005859	0.001953125	0.010498047	0	44330	0	0	0
639	24240	24240	Category A	0.011962891	0.97192383	-0.26391602	-0.14379883	-0.48852539	-0.00390625	0	0	4/7/2018	4	7	2018	16:53:29	60809	0.222	16	53	29	0	0.058105469	3.5771484	0.016601563	0.9699707	-0.28662109	0.64892578	0.0234375	0	0	0	0	0	0	0	0	0	1.0117188	0.01171875	0.029296875	-0.004638672	0.001708984	0.022705078	0	44330	0	0	0
640	24241	24241	Category A	0.023925781	0.95996094	-0.27587891	-0.14257813	-0.48168945	-0.001708984	0	0	4/7/2018	4	7	2018	16:53:29	60809	0.333	16	53	29	0	0.058105469	3.5771484	0.016601563	0.9699707	-0.28637695	0.43334961	0.016113281	0	0	0	0	0	0	0	0	0	1.0114746	0.011474609	0.027832031	0.007080078	-0.010009766	0.010498047	0	44330	0	0	0
641	24242	24242	Category A	0.011962891	0.99584961	-0.2878418	-0.1394043	-0.48339844	-0.004882813	0	0	4/7/2018	4	7	2018	16:53:29	60809	0.444	16	53	29	0	0.058105469	3.5771484	0.016845703	0.97021484	-0.28662109	0.54980469	0.025878906	0	0	0	0	0	0	0	0	0	1.0119629	0.011962891	0.031494141	-0.004882813	0.025390625	-0.000976563	0	44330	0	0	0
642	24243	24243	Category A	0.023925781	0.95996094	-0.26391602	-0.13574219	-0.48510742	-0.001464844	0	0	4/7/2018	4	7	2018	16:53:29	60809	0.555	16	53	29	0	0.058105469	3.5771484	0.017333984	0.97070313	-0.28637695	0.5612793	0.025634766	0	0	0	0	0	0	0	0	0	1.012207	0.012207031	0.039794922	0.006347656	-0.010742188	0.022460938	0	44330	0	0	0
643	24244	24244	Category A	0.035888672	0.97192383	-0.26391602	-0.14086914	-0.48510742	-0.003662109	0	0	4/7/2018	4	7	2018	16:53:29	60809	0.666	16	53	29	0	0.058105469	3.5771484	0.017333984	0.97070313	-0.28662109	0.5390625	0.029296875	0	0	0	0	0	0	0	0	0	1.012207	0.012207031	0.042236328	0.018310547	0.000976563	0.022705078	0	44330	0	0	0
644	24245	24245	Category A	0.011962891	0.97192383	-0.2878418	-0.13916016	-0.49194336	-0.004882813	0	0	4/7/2018	4	7	2018	16:53:29	60809	0.777	16	53	29	0	0.058105469	3.5771484	0.017333984	0.97094727	-0.28662109	0.45849609	0.005371094	0	0	0	0	0	0	0	0	0	1.0124512	0.012451172	0.007324219	-0.005371094	0.000732422	-0.000976563	0	44330	0	0	0
645	24246	24246	Category A	0.011962891	0.95996094	-0.29980469	-0.13916016	-0.47802734	-0.000732422	0	0	4/7/2018	4	7	2018	16:53:29	60809	0.888	16	53	29	0	0.058105469	3.5771484	0.017333984	0.97070313	-0.28637695	0.35742188	0.018066406	0	0	0	0	0	0	0	0	0	1.012207	0.012207031	0.029541016	-0.005371094	-0.010742188	-0.013183594	0	44330	0	0	0
646	24247	24247	Category A	0.011962891	0.98388672	-0.29980469	-0.14086914	-0.48144531	-0.000976563	0	0	4/7/2018	4	7	2018	16:53:30	60810	0	16	53	30	0	0.058105469	3.5771484	0.017333984	0.97070313	-0.28613281	0.029785156	0.019287109	0	0	0	0	0	0	0	0	0	1.012207	0.012207031	0.031982422	-0.005371094	0.012939453	-0.013427734	0	44330	0	0	0
647	24248	24248	Category A	0.023925781	0.98388672	-0.27587891	-0.13916016	-0.48168945	-0.000732422	0	0	4/7/2018	4	7	2018	16:53:30	60810	0.1	16	53	30	0	0.058105469	3.5771484	0.017578125	0.97070313	-0.28588867	0.49243164	0.017578125	0	0	0	0	0	0	0	0	0	1.012207	0.012207031	0.029296875	0.006103516	0.012939453	0.010009766	0	44330	0	0	0
648	24249	24249	Category A	0.011962891	0.95996094	-0.27587891	-0.13964844	-0.484375	-0.005859375	0	0	4/7/2018	4	7	2018	16:53:30	60810	0.2	16	53	30	0	0.058105469	3.5771484	0.017578125	0.97094727	-0.28540039	0.61621094	0.015625	0	0	0	0	0	0	0	0	0	1.012207	0.012207031	0.026367188	-0.005615234	-0.010986328	0.009521484	0	44330	0	0	0
649	24250	24250	Category A	0.011962891	0.93579102	-0.2878418	-0.13916016	-0.48413086	-0.002685547	0	0	4/7/2018	4	7	2018	16:53:30	60810	0.3	16	53	30	0	0.058105469	3.5771484	0.017578125	0.97119141	-0.28491211	0.49438477	0.035888672	0	0	0	0	0	0	0	0	0	1.0124512	0.012451172	0.043701172	-0.005615234	-0.035400391	-0.002685547	0	44330	0	0	0
650	24251	24251	Category A	0.035888672	0.98388672	-0.2878418	-0.14233398	-0.48950195	-0.002929688	0	0	4/7/2018	4	7	2018	16:53:30	60810	0.4	16	53	30	0	0.058105469	3.5771484	0.017578125	0.97143555	-0.28491211	0.46899414	0.022216797	0	0	0	0	0	0	0	0	0	1.0124512	0.012451172	0.033447266	0.018066406	0.012207031	-0.002685547	0	44330	0	0	0
651	24252	24252	Category A	0.011962891	0.98388672	-0.2878418	-0.13916016	-0.48608398	-0.005615234	0	0	4/7/2018	4	7	2018	16:53:30	60810	0.5	16	53	30	0	0.058105469	3.5771484	0.017333984	0.97119141	-0.28515625	0.67407227	0.013916016	0	0	0	0	0	0	0	0	0	1.0124512	0.012451172	0.020507813	-0.005371094	0.012451172	-0.002441406	0	44330	0	0	0
652	24253	24253	Category A	0.023925781	0.98388672	-0.29980469	-0.14013672	-0.484375	-0.004882813	0	0	4/7/2018	4	7	2018	16:53:30	60810	0.6	16	53	30	0	0.058105469	3.5771484	0.017333984	0.97094727	-0.28540039	0.61450195	0.020019531	0	0	0	0	0	0	0	0	0	1.012207	0.012207031	0.033203125	0.006347656	0.012695313	-0.014160156	0	44330	0	0	0
653	24254	24254	Category A	0	0.95996094	-0.27587891	-0.13769531	-0.48754883	-0.004882813	0	0	4/7/2018	4	7	2018	16:53:30	60810	0.7	16	53	30	0	0.058105469	3.5771484	0.017333984	0.97094727	-0.28540039	0.25341797	0.022705078	0	0	0	0	0	0	0	0	0	1.012207	0.012207031	0.038085938	-0.017333984	-0.010986328	0.009521484	0	44330	0	0	0
654	24255	24255	Category A	0.023925781	0.97192383	-0.26391602	-0.13842773	-0.48120117	-0.005859375	0	0	4/7/2018	4	7	2018	16:53:30	60810	0.8	16	53	30	0	0.058105469	3.5771484	0.017333984	0.97119141	-0.28540039	0.20825195	0.022460938	0	0	0	0	0	0	0	0	0	1.0124512	0.012451172	0.028564453	0.006347656	0.000488281	0.021484375	0	44330	0	0	0
655	24256	24256	Category A	0.023925781	1.0078125	-0.2878418	-0.14257813	-0.47973633	-0.002929688	0	0	4/7/2018	4	7	2018	16:53:30	60810	0.9	16	53	30	0	0.058105469	3.5771484	0.017089844	0.97119141	-0.28540039	0.34350586	0.037109375	0	0	0	0	0	0	0	0	0	1.0124512	0.012451172	0.045410156	0.006591797	0.036376953	-0.002197266	0	44330	0	0	0
656	24257	24257	Category A	0.011962891	0.98388672	-0.27587891	-0.13500977	-0.48681641	-0.002441406	0	0	4/7/2018	4	7	2018	16:53:31	60811	0	16	53	31	0	0.058105469	3.5771484	0.017089844	0.97070313	-0.28588867	0.44482422	0.017089844	0	0	0	0	0	0	0	0	0	1.012207	0.012207031	0.028076172	-0.005126953	0.012939453	0.010009766	0	44330	0	0	0
657	24258	24258	Category A	0.011962891	0.99584961	-0.29980469	-0.13916016	-0.48339844	-0.002441406	0	0	4/7/2018	4	7	2018	16:53:31	60811	0.1	16	53	31	0	0.058105469	3.5771484	0.016845703	0.97070313	-0.28540039	0.25561523	0.029052734	0	0	0	0	0	0	0	0	0	1.0119629	0.011962891	0.044189453	-0.004882813	0.024902344	-0.014160156	0	44330	0	0	0
658	24259	24259	Category A	0	0.97192383	-0.27587891	-0.13842773	-0.48242188	-0.001464844	0	0	4/7/2018	4	7	2018	16:53:31	60811	0.2	16	53	31	0	0.058105469	3.5771484	0.017089844	0.97070313	-0.28540039	0.22998047	0.01953125	0	0	0	0	0	0	0	0	0	1.0119629	0.011962891	0.027587891	-0.017089844	0.000976563	0.009521484	0	44330	0	0	0
659	24260	24260	Category A	0.011962891	0.95996094	-0.29980469	-0.14282227	-0.48681641	-0.006835938	0	0	4/7/2018	4	7	2018	16:53:31	60811	0.3	16	53	31	0	0.058105469	3.5771484	0.016601563	0.97070313	-0.28564453	0.33569336	0.018310547	0	0	0	0	0	0	0	0	0	1.0119629	0.011962891	0.029541016	-0.004638672	-0.010742188	-0.013916016	0	44330	0	0	0
660	24261	24261	Category A	0.011962891	0.97192383	-0.27587891	-0.13842773	-0.49194336	-0.002929688	0	0	4/7/2018	4	7	2018	16:53:31	60811	0.4	16	53	31	0	0.058105469	3.5771484	0.016845703	0.97070313	-0.28613281	0.28393555	0.011474609	0	0	0	0	0	0	0	0	0	1.012207	0.012207031	0.016113281	-0.004882813	0.000976563	0.010253906	0	44330	0	0	0
661	24262	24262	Category A	0.047851563	0.95996094	-0.31176758	-0.14086914	-0.48583984	-0.004882813	0	0	4/7/2018	4	7	2018	16:53:31	60811	0.5	16	53	31	0	0.058105469	3.5771484	0.016845703	0.97045898	-0.28564453	0.10961914	0.041503906	0	0	0	0	0	0	0	0	0	1.0117188	0.01171875	0.067382813	0.030761719	-0.010498047	-0.025878906	0	44330	0	0	0
662	24263	24263	Category A	0.011962891	0.95996094	-0.29980469	-0.1418457	-0.48950195	-0.00390625	0	0	4/7/2018	4	7	2018	16:53:31	60811	0.6	16	53	31	0	0.058105469	3.5771484	0.016601563	0.97045898	-0.28540039	0.18945313	0.018310547	0	0	0	0	0	0	0	0	0	1.0117188	0.01171875	0.029541016	-0.004638672	-0.010498047	-0.014160156	0	44330	0	0	0
663	24264	24264	Category A	0.023925781	0.93579102	-0.27587891	-0.14331055	-0.48510742	-0.006835938	0	0	4/7/2018	4	7	2018	16:53:31	60811	0.7	16	53	31	0	0.058105469	3.5771484	0.016357422	0.97070313	-0.28540039	0.19677734	0.036865234	0	0	0	0	0	0	0	0	0	1.0119629	0.011962891	0.051757813	0.007324219	-0.034912109	0.009521484	0	44330	0	0	0
664	24265	24265	Category A	0.023925781	0.97192383	-0.2878418	-0.13916016	-0.48706055	-0.004882813	0	0	4/7/2018	4	7	2018	16:53:31	60811	0.8	16	53	31	0	0.058105469	3.5771484	0.016113281	0.97021484	-0.28588867	0.29907227	0.0078125	0	0	0	0	0	0	0	0	0	1.0117188	0.01171875	0.010742188	0.007568359	0.001464844	-0.001708984	0	44330	0	0	0
665	24266	24266	Category A	0.011962891	0.97192383	-0.29980469	-0.14355469	-0.48339844	-0.006835938	0	0	4/7/2018	4	7	2018	16:53:31	60811	0.9	16	53	31	0	0.058105469	3.5771484	0.016357422	0.97094727	-0.28588867	0.32739258	0.014648438	0	0	0	0	0	0	0	0	0	1.012207	0.012207031	0.019287109	-0.004394531	0.000732422	-0.013671875	0	44330	0	0	0
666	24267	24267	Category A	0.011962891	0.97192383	-0.27587891	-0.14208984	-0.48510742	-0.004882813	0	0	4/7/2018	4	7	2018	16:53:32	60812	0	16	53	32	0	0.058105469	3.5771484	0.017089844	0.97094727	-0.28588867	0.24267578	0.011230469	0	0	0	0	0	0	0	0	0	1.0124512	0.012451172	0.015869141	-0.005126953	0.000732422	0.010009766	0	44330	0	0	0
667	24268	24268	Category A	0.011962891	0.99584961	-0.2878418	-0.14257813	-0.48071289	-0.002685547	0	0	4/7/2018	4	7	2018	16:53:32	60812	0.1	16	53	32	0	0.058105469	3.5771484	0.017333984	0.97119141	-0.28564453	0.25219727	0.025146484	0	0	0	0	0	0	0	0	0	1.0124512	0.012451172	0.031982422	-0.005371094	0.024414063	-0.001953125	0	44330	0	0	0
668	24269	24269	Category A	0	0.97192383	-0.2878418	-0.14111328	-0.48168945	-0.006835938	0	0	4/7/2018	4	7	2018	16:53:32	60812	0.2	16	53	32	0	0.058105469	3.5771484	0.017333984	0.97143555	-0.28588867	0.23095703	0.017578125	0	0	0	0	0	0	0	0	0	1.0129395	0.012939453	0.01953125	-0.017333984	0.000244141	-0.001708984	0	44330	0	0	0
669	24270	24270	Category A	0.023925781	0.97192383	-0.27587891	-0.14013672	-0.48266602	-0.004882813	0	0	4/7/2018	4	7	2018	16:53:32	60812	0.3	16	53	32	0	0.058105469	3.5771484	0.017333984	0.97143555	-0.28588867	0.16625977	0.011962891	0	0	0	0	0	0	0	0	0	1.0129395	0.012939453	0.016845703	0.006347656	0.000244141	0.010009766	0	44330	0	0	0
670	24271	24271	Category A	0.011962891	0.97192383	-0.27587891	-0.14013672	-0.47900391	-0.005859375	0	0	4/7/2018	4	7	2018	16:53:32	60812	0.4	16	53	32	0	0.058105469	3.5771484	0.017089844	0.97167969	-0.28564453	0.002685547	0.010986328	0	0	0	0	0	0	0	0	0	1.0131836	0.013183594	0.014892578	-0.005126953	0	0.009765625	0	44330	0	0	0
671	24272	24272	Category A	0.011962891	0.97192383	-0.27587891	-0.13745117	-0.48339844	-0.001464844	0	0	4/7/2018	4	7	2018	16:53:32	60812	0.5	16	53	32	0	0.058105469	3.5771484	0.017089844	0.97167969	-0.28540039	0.058837891	0.010742188	0	0	0	0	0	0	0	0	0	1.0129395	0.012939453	0.014892578	-0.005126953	0	0.009521484	0	44330	0	0	0
672	24273	24273	Category A	0	0.98388672	-0.27587891	-0.14013672	-0.48779297	-0.004882813	0	0	4/7/2018	4	7	2018	16:53:32	60812	0.6	16	53	32	0	0.058105469	3.5771484	0.016845703	0.97192383	-0.28491211	0.005371094	0.022705078	0	0	0	0	0	0	0	0	0	1.0129395	0.012939453	0.038085938	-0.016845703	0.01171875	0.009033203	0	44330	0	0	0
673	24274	24274	Category A	0.035888672	0.97192383	-0.2878418	-0.14111328	-0.48266602	-0.004638672	0	0	4/7/2018	4	7	2018	16:53:32	60812	0.7	16	53	32	0	0.058105469	3.5771484	0.017089844	0.97216797	-0.28466797	0.006591797	0.018798828	0	0	0	0	0	0	0	0	0	1.0131836	0.013183594	0.021972656	0.018554688	-0.000244141	-0.002929688	0	44330	0	0	0
674	24275	24275	Category A	0.035888672	0.97192383	-0.29980469	-0.14257813	-0.48339844	-0.004882813	0	0	4/7/2018	4	7	2018	16:53:32	60812	0.8	16	53	32	0	0.058105469	3.5771484	0.017089844	0.97143555	-0.28466797	0.096191406	0.023925781	0	0	0	0	0	0	0	0	0	1.0124512	0.012451172	0.033935547	0.018554688	0.000244141	-0.014892578	0	44330	0	0	0
675	24276	24276	Category A	0.023925781	0.98388672	-0.29980469	-0.1418457	-0.48779297	-0.008056641	0	0	4/7/2018	4	7	2018	16:53:32	60812	0.9	16	53	32	0	0.058349609	3.5771484	0.016845703	0.97094727	-0.28491211	0.14233398	0.020507813	0	0	0	0	0	0	0	0	0	1.012207	0.012207031	0.034423828	0.006835938	0.012695313	-0.014648438	0	44330	0	0	0
676	24277	24277	Category A	0.011962891	0.95996094	-0.2878418	-0.13745117	-0.48339844	-0.003662109	0	0	4/7/2018	4	7	2018	16:53:33	60813	0	16	53	33	0	0.058349609	3.5771484	0.016845703	0.97094727	-0.28491211	0.52075195	0.012207031	0	0	0	0	0	0	0	0	0	1.0119629	0.011962891	0.018554688	-0.004882813	-0.010986328	-0.002685547	0	44330	0	0	0
677	24278	24278	Category A	0.035888672	0.98388672	-0.27587891	-0.14111328	-0.48706055	-0.002685547	0	0	4/7/2018	4	7	2018	16:53:33	60813	0.1	16	53	33	0	0.058349609	3.5771484	0.016845703	0.97094727	-0.28491211	0.50439453	0.024658203	0	0	0	0	0	0	0	0	0	1.012207	0.012207031	0.040771484	0.018798828	0.012695313	0.009033203	0	44330	0	0	0
678	24279	24279	Category A	0.011962891	0.97192383	-0.29980469	-0.13916016	-0.47924805	-0.004882813	0	0	4/7/2018	4	7	2018	16:53:33	60813	0.2	16	53	33	0	0.058349609	3.5771484	0.016357422	0.97119141	-0.28491211	0.44750977	0.015380859	0	0	0	0	0	0	0	0	0	1.012207	0.012207031	0.019775391	-0.004394531	0.000488281	-0.014648438	0	44330	0	0	0
679	24280	24280	Category A	0.011962891	0.98388672	-0.2878418	-0.1394043	-0.48242188	-0.001708984	0	0	4/7/2018	4	7	2018	16:53:33	60813	0.3	16	53	33	0	0.058349609	3.5771484	0.016357422	0.97119141	-0.28515625	0.56787109	0.013427734	0	0	0	0	0	0	0	0	0	1.0124512	0.012451172	0.01953125	-0.004394531	0.012451172	-0.002441406	0	44330	0	0	0
680	24281	24281	Category A	0.035888672	0.97192383	-0.29980469	-0.13916016	-0.48510742	-0.004638672	0	0	4/7/2018	4	7	2018	16:53:33	60813	0.4	16	53	33	0	0.058349609	3.5771484	0.016357422	0.97094727	-0.28564453	0.79394531	0.023925781	0	0	0	0	0	0	0	0	0	1.0124512	0.012451172	0.034179688	0.019287109	0.000732422	-0.013916016	0	44330	0	0	0
681	24282	24282	Category A	0.035888672	0.99584961	-0.29980469	-0.14526367	-0.47998047	-0.004882813	0	0	4/7/2018	4	7	2018	16:53:33	60813	0.5	16	53	33	0	0.058349609	3.5771484	0.016113281	0.97094727	-0.28564453	0.72631836	0.034423828	0	0	0	0	0	0	0	0	0	1.0124512	0.012451172	0.058105469	0.01953125	0.024658203	-0.013916016	0	44330	0	0	0
682	24283	24283	Category A	0.023925781	0.97192383	-0.2878418	-0.13842773	-0.48413086	-0.000732422	0	0	4/7/2018	4	7	2018	16:53:33	60813	0.6	16	53	33	0	0.058349609	3.5771484	0.016113281	0.97070313	-0.28540039	0.41796875	0.008056641	0	0	0	0	0	0	0	0	0	1.0119629	0.011962891	0.010986328	0.007568359	0.000976563	-0.002197266	0	44330	0	0	0
683	24284	24284	Category A	0.011962891	0.99584961	-0.27587891	-0.14111328	-0.47729492	-0.003662109	0	0	4/7/2018	4	7	2018	16:53:33	60813	0.7	16	53	33	0	0.058349609	3.5771484	0.016113281	0.97070313	-0.28588867	0.43017578	0.027099609	0	0	0	0	0	0	0	0	0	1.012207	0.012207031	0.0390625	-0.004150391	0.024902344	0.010009766	0	44330	0	0	0
684	24285	24285	Category A	0.023925781	0.97192383	-0.2878418	-0.14379883	-0.48168945	-0.008544922	0	0	4/7/2018	4	7	2018	16:53:33	60813	0.8	16	53	33	0	0.058349609	3.5771484	0.015625	0.97070313	-0.28613281	0.52172852	0.008300781	0	0	0	0	0	0	0	0	0	1.0119629	0.011962891	0.010742188	0.008056641	0.000976563	-0.001464844	0	44330	0	0	0
685	24286	24286	Category A	0.023925781	0.95996094	-0.27587891	-0.1418457	-0.48364258	-0.006591797	0	0	4/7/2018	4	7	2018	16:53:33	60813	0.9	16	53	33	0	0.058349609	3.5771484	0.016113281	0.97045898	-0.28613281	0.3059082	0.016601563	0	0	0	0	0	0	0	0	0	1.0119629	0.011962891	0.028808594	0.007568359	-0.010498047	0.010253906	0	44330	0	0	0
686	24287	24287	Category A	0.023925781	0.99584961	-0.27587891	-0.14526367	-0.48364258	-0.010986328	0	0	4/7/2018	4	7	2018	16:53:34	60814	0	16	53	34	0	0.058349609	3.5771484	0.015869141	0.97070313	-0.28613281	0.065673828	0.028320313	0	0	0	0	0	0	0	0	0	1.0119629	0.011962891	0.043457031	0.0078125	0.024902344	0.010253906	0	44330	0	0	0
687	24288	24288	Category A	0.023925781	0.95996094	-0.27587891	-0.13891602	-0.48071289	0	0	0	4/7/2018	4	7	2018	16:53:34	60814	0.1	16	53	34	0	0.058349609	3.5771484	0.015625	0.97094727	-0.28613281	0.10546875	0.017089844	0	0	0	0	0	0	0	0	0	1.0124512	0.012451172	0.029541016	0.008056641	-0.010986328	0.010253906	0	44330	0	0	0
688	24289	24289	Category A	0.023925781	0.98388672	-0.27587891	-0.13769531	-0.48144531	-0.003662109	0	0	4/7/2018	4	7	2018	16:53:34	60814	0.2	16	53	34	0	0.058349609	3.5771484	0.015380859	0.97119141	-0.28662109	0.042236328	0.018310547	0	0	0	0	0	0	0	0	0	1.0126953	0.012695313	0.031494141	0.008300781	0.012451172	0.010742188	0	44330	0	0	0
689	24290	24290	Category A	0.011962891	0.98388672	-0.27587891	-0.14086914	-0.48339844	-0.005615234	0	0	4/7/2018	4	7	2018	16:53:34	60814	0.3	16	53	34	0	0.058349609	3.5771484	0.015380859	0.97143555	-0.28662109	0.27856445	0.016845703	0	0	0	0	0	0	0	0	0	1.0129395	0.012939453	0.026611328	-0.003417969	0.012207031	0.010742188	0	44330	0	0	0
690	24291	24291	Category A	0	0.95996094	-0.27587891	-0.13867188	-0.49145508	-0.003662109	0	0	4/7/2018	4	7	2018	16:53:34	60814	0.4	16	53	34	0	0.058349609	3.5771484	0.015380859	0.97167969	-0.28637695	0.69897461	0.021972656	0	0	0	0	0	0	0	0	0	1.0131836	0.013183594	0.037597656	-0.015380859	-0.01171875	0.010498047	0	44330	0	0	0
691	24292	24292	Category A	0.011962891	0.95996094	-0.2878418	-0.13842773	-0.48120117	-0.006591797	0	0	4/7/2018	4	7	2018	16:53:34	60814	0.5	16	53	34	0	0.058349609	3.5771484	0.014892578	0.97167969	-0.28662109	0.83618164	0.012207031	0	0	0	0	0	0	0	0	0	1.0131836	0.013183594	0.015869141	-0.002929688	-0.01171875	-0.000976563	0	44330	0	0	0
692	24293	24293	Category A	0	0.95996094	-0.2878418	-0.13916016	-0.4831543	-0.001708984	0	0	4/7/2018	4	7	2018	16:53:34	60814	0.6	16	53	34	0	0.058349609	3.5771484	0.014648438	0.97143555	-0.28662109	0.828125	0.018554688	0	0	0	0	0	0	0	0	0	1.0129395	0.012939453	0.02734375	-0.014648438	-0.011474609	-0.000976563	0	44330	0	0	0
693	24294	24294	Category A	0.023925781	0.97192383	-0.2878418	-0.14257813	-0.484375	-0.002685547	0	0	4/7/2018	4	7	2018	16:53:34	60814	0.7	16	53	34	0	0.058349609	3.5771484	0.014404297	0.97143555	-0.28662109	1.0324707	0.009277344	0	0	0	0	0	0	0	0	0	1.0129395	0.012939453	0.010742188	0.009277344	0.000244141	-0.000976563	0	44330	0	0	0
694	24295	24295	Category A	0.023925781	0.95996094	-0.27587891	-0.13818359	-0.48754883	-0.002685547	0	0	4/7/2018	4	7	2018	16:53:34	60814	0.8	16	53	34	0	0.058349609	3.5771484	0.014404297	0.97143555	-0.28662109	1.1137695	0.018310547	0	0	0	0	0	0	0	0	0	1.0129395	0.012939453	0.031982422	0.009277344	-0.011474609	0.010742188	0	44330	0	0	0
695	24296	24296	Category A	0.011962891	0.94799805	-0.31176758	-0.14086914	-0.48339844	-0.008544922	0	0	4/7/2018	4	7	2018	16:53:34	60814	0.9	16	53	34	0	0.058349609	3.5771484	0.014160156	0.97143555	-0.28662109	0.94287109	0.034423828	0	0	0	0	0	0	0	0	0	1.0129395	0.012939453	0.05078125	-0.002197266	-0.0234375	-0.024902344	0	44330	0	0	0
696	24297	24297	Category A	0	0.95996094	-0.27587891	-0.14208984	-0.48510742	-0.004882813	0	0	4/7/2018	4	7	2018	16:53:35	60815	0	16	53	35	0	0.058349609	3.5771484	0.014160156	0.97094727	-0.28637695	0.80932617	0.020751953	0	0	0	0	0	0	0	0	0	1.0124512	0.012451172	0.035644531	-0.014160156	-0.010986328	0.010498047	0	44330	0	0	0
697	24298	24298	Category A	0.023925781	0.97192383	-0.27587891	-0.1418457	-0.48583984	-0.004882813	0	0	4/7/2018	4	7	2018	16:53:35	60815	0.1	16	53	35	0	0.058349609	3.5771484	0.014160156	0.97070313	-0.28588867	0.87109375	0.013916016	0	0	0	0	0	0	0	0	0	1.012207	0.012207031	0.020751953	0.009521484	0.000976563	0.010009766	0	44330	0	0	0
698	24299	24299	Category A	0	0.97192383	-0.2878418	-0.13989258	-0.48168945	-0.001708984	0	0	4/7/2018	4	7	2018	16:53:35	60815	0.2	16	53	35	0	0.058349609	3.5771484	0.014160156	0.97045898	-0.28515625	0.85009766	0.014404297	0	0	0	0	0	0	0	0	0	1.0117188	0.01171875	0.018066406	-0.014160156	0.001220703	-0.002441406	0	44330	0	0	0
699	24300	24300	Category A	0.011962891	0.98388672	-0.31176758	-0.13916016	-0.47924805	-0.003662109	0	0	4/7/2018	4	7	2018	16:53:35	60815	0.3	16	53	35	0	0.058349609	3.5771484	0.014404297	0.97070313	-0.28515625	0.78100586	0.029541016	0	0	0	0	0	0	0	0	0	1.0117188	0.01171875	0.041992188	-0.002441406	0.012939453	-0.026367188	0	44330	0	0	0
700	24301	24301	Category A	0.011962891	0.95996094	-0.26391602	-0.13647461	-0.48608398	-0.006835938	0	0	4/7/2018	4	7	2018	16:53:35	60815	0.4	16	53	35	0	0.058349609	3.5771484	0.014404297	0.97045898	-0.28466797	0.63842773	0.0234375	0	0	0	0	0	0	0	0	0	1.0114746	0.011474609	0.033935547	-0.002441406	-0.010498047	0.020751953	0	44330	0	0	0
701	24302	24302	Category A	-0.011962891	0.97192383	-0.2878418	-0.13647461	-0.48925781	-0.002685547	0	0	4/7/2018	4	7	2018	16:53:35	60815	0.5	16	53	35	0	0.058349609	3.5771484	0.014648438	0.97021484	-0.28491211	0.61474609	0.026611328	0	0	0	0	0	0	0	0	0	1.0114746	0.011474609	0.030761719	-0.026611328	0.001464844	-0.002685547	0	44330	0	0	0
702	24303	24303	Category A	0	0.95996094	-0.2878418	-0.14086914	-0.48339844	-0.004882813	0	0	4/7/2018	4	7	2018	16:53:35	60815	0.6	16	53	35	0	0.058349609	3.5771484	0.013916016	0.97045898	-0.28466797	0.58813477	0.017822266	0	0	0	0	0	0	0	0	0	1.0114746	0.011474609	0.027587891	-0.013916016	-0.010498047	-0.002929688	0	44330	0	0	0
703	24304	24304	Category A	0	0.94799805	-0.2878418	-0.14453125	-0.48950195	-0.005126953	0	0	4/7/2018	4	7	2018	16:53:35	60815	0.7	16	53	35	0	0.058349609	3.5771484	0.013916016	0.97070313	-0.28417969	0.31445313	0.026855469	0	0	0	0	0	0	0	0	0	1.0117188	0.01171875	0.040283203	-0.013916016	-0.022705078	-0.003417969	0	44330	0	0	0
704	24305	24305	Category A	0.023925781	0.99584961	-0.27587891	-0.13989258	-0.47900391	-0.004638672	0	0	4/7/2018	4	7	2018	16:53:35	60815	0.8	16	53	35	0	0.058349609	3.5771484	0.013671875	0.97119141	-0.28442383	0.21704102	0.027832031	0	0	0	0	0	0	0	0	0	1.012207	0.012207031	0.043212891	0.010009766	0.024414063	0.008544922	0	44330	0	0	0
705	24306	24306	Category A	0.023925781	0.95996094	-0.2878418	-0.13891602	-0.48486328	-0.000732422	0	0	4/7/2018	4	7	2018	16:53:35	60815	0.9	16	53	35	0	0.058349609	3.5771484	0.013671875	0.97143555	-0.28442383	0.10668945	0.015625	0	0	0	0	0	0	0	0	0	1.012207	0.012207031	0.024902344	0.010009766	-0.011474609	-0.003173828	0	44330	0	0	0
706	24307	24307	Category A	0.011962891	0.98388672	-0.29980469	-0.13842773	-0.49023438	-0.000976563	0	0	4/7/2018	4	7	2018	16:53:36	60816	0	16	53	36	0	0.058349609	3.5771484	0.013671875	0.97143555	-0.28417969	0.20654297	0.019775391	0	0	0	0	0	0	0	0	0	1.012207	0.012207031	0.029785156	-0.001708984	0.012207031	-0.015380859	0	44330	0	0	0
707	24308	24308	Category A	0.023925781	0.97192383	-0.2878418	-0.14013672	-0.48486328	0	0	0	4/7/2018	4	7	2018	16:53:36	60816	0.1	16	53	36	0	0.058349609	3.5771484	0.013671875	0.97119141	-0.28442383	0.56420898	0.010498047	0	0	0	0	0	0	0	0	0	1.012207	0.012207031	0.013916016	0.010009766	0.000488281	-0.003173828	0	44330	0	0	0
708	24309	24309	Category A	0.035888672	0.95996094	-0.2878418	-0.14086914	-0.48242188	-0.000732422	0	0	4/7/2018	4	7	2018	16:53:36	60816	0.2	16	53	36	0	0.058349609	3.5771484	0.013427734	0.97094727	-0.28417969	0.70825195	0.025146484	0	0	0	0	0	0	0	0	0	1.0119629	0.011962891	0.036865234	0.022216797	-0.010986328	-0.003417969	0	44330	0	0	0
709	24310	24310	Category A	0.011962891	0.97192383	-0.26391602	-0.13989258	-0.48852539	-0.00390625	0	0	4/7/2018	4	7	2018	16:53:36	60816	0.3	16	53	36	0	0.058349609	3.5771484	0.013671875	0.97070313	-0.28417969	0.74291992	0.020263672	0	0	0	0	0	0	0	0	0	1.0117188	0.01171875	0.023193359	-0.001708984	0.000976563	0.020263672	0	44330	0	0	0
710	24311	24311	Category A	0.011962891	0.97192383	-0.2878418	-0.13818359	-0.48681641	-0.002929688	0	0	4/7/2018	4	7	2018	16:53:36	60816	0.4	16	53	36	0	0.058349609	3.5771484	0.013671875	0.97070313	-0.28417969	0.82861328	0.004150391	0	0	0	0	0	0	0	0	0	1.0114746	0.011474609	0.006591797	-0.001708984	0.000976563	-0.003417969	0	44330	0	0	0
711	24312	24312	Category A	0.011962891	0.98388672	-0.27587891	-0.14086914	-0.48583984	-0.004882813	0	0	4/7/2018	4	7	2018	16:53:36	60816	0.5	16	53	36	0	0.058349609	3.5771484	0.013671875	0.97070313	-0.28417969	0.92138672	0.015380859	0	0	0	0	0	0	0	0	0	1.0117188	0.01171875	0.022949219	-0.001708984	0.012939453	0.008300781	0	44330	0	0	0
712	24313	24313	Category A	0.011962891	0.98388672	-0.26391602	-0.13867188	-0.49023438	-0.001708984	0	0	4/7/2018	4	7	2018	16:53:36	60816	0.6	16	53	36	0	0.058349609	3.5771484	0.013671875	0.97045898	-0.28393555	0.58496094	0.024169922	0	0	0	0	0	0	0	0	0	1.0112305	0.011230469	0.03515625	-0.001708984	0.013183594	0.020019531	0	44330	0	0	0
713	24314	24314	Category A	0.011962891	0.94799805	-0.2878418	-0.13842773	-0.48828125	-0.000732422	0	0	4/7/2018	4	7	2018	16:53:36	60816	0.7	16	53	36	0	0.05859375	3.5626465	0.013916016	0.97045898	-0.28393555	0.11987305	0.022949219	0	0	0	0	0	0	0	0	0	1.0112305	0.011230469	0.028320313	-0.001953125	-0.022460938	-0.003662109	0	44330	0	0	0
714	24315	24315	Category A	-0.011962891	0.94799805	-0.2878418	-0.13842773	-0.48095703	-0.002441406	0	0	4/7/2018	4	7	2018	16:53:36	60816	0.8	16	53	36	0	0.05859375	3.5626465	0.013671875	0.97045898	-0.28393555	0.095458984	0.034423828	0	0	0	0	0	0	0	0	0	1.0112305	0.011230469	0.052001953	-0.025634766	-0.022460938	-0.003662109	0	44330	0	0	0
715	24316	24316	Category A	0.023925781	0.94799805	-0.31176758	-0.13842773	-0.48339844	-0.000732422	0	0	4/7/2018	4	7	2018	16:53:36	60816	0.9	16	53	36	0	0.05859375	3.5626465	0.013427734	0.97045898	-0.28369141	0.10351563	0.037353516	0	0	0	0	0	0	0	0	0	1.0112305	0.011230469	0.060791016	0.010253906	-0.022460938	-0.027832031	0	44330	0	0	0
716	24317	24317	Category A	0.011962891	0.97192383	-0.2878418	-0.13842773	-0.48413086	-0.000732422	0	0	4/7/2018	4	7	2018	16:53:37	60817	0	16	53	37	0	0.05859375	3.5626465	0.013427734	0.97070313	-0.28344727	0.3984375	0.004394531	0	0	0	0	0	0	0	0	0	1.0114746	0.011474609	0.006591797	-0.001464844	0.000976563	-0.004150391	0	44330	0	0	0
717	24318	24318	Category A	0.011962891	0.95996094	-0.31176758	-0.14257813	-0.48486328	-0.004882813	0	0	4/7/2018	4	7	2018	16:53:37	60817	0.1	16	53	37	0	0.05859375	3.5626465	0.013427734	0.97094727	-0.28344727	0.56347656	0.030273438	0	0	0	0	0	0	0	0	0	1.0117188	0.01171875	0.040771484	-0.001464844	-0.010986328	-0.028076172	0	44330	0	0	0
718	24319	24319	Category A	0.035888672	0.97192383	-0.2878418	-0.13842773	-0.47875977	-0.003417969	0	0	4/7/2018	4	7	2018	16:53:37	60817	0.2	16	53	37	0	0.05859375	3.5626465	0.013183594	0.97094727	-0.28344727	0.41455078	0.022949219	0	0	0	0	0	0	0	0	0	1.0117188	0.01171875	0.02734375	0.022460938	0.000732422	-0.004150391	0	44330	0	0	0
719	24320	24320	Category A	0.011962891	0.95996094	-0.29980469	-0.14013672	-0.4909668	-0.001708984	0	0	4/7/2018	4	7	2018	16:53:37	60817	0.3	16	53	37	0	0.05859375	3.5626465	0.013183594	0.97094727	-0.28344727	0.20581055	0.019775391	0	0	0	0	0	0	0	0	0	1.0117188	0.01171875	0.028808594	-0.001220703	-0.010986328	-0.016113281	0	44330	0	0	0
720	24321	24321	Category A	0.011962891	0.95996094	-0.27587891	-0.14379883	-0.48706055	-0.005859375	0	0	4/7/2018	4	7	2018	16:53:37	60817	0.4	16	53	37	0	0.05859375	3.5626465	0.013427734	0.97143555	-0.28344727	0.18847656	0.013671875	0	0	0	0	0	0	0	0	0	1.0119629	0.011962891	0.020751953	-0.001464844	-0.011474609	0.007568359	0	44330	0	0	0
721	24322	24322	Category A	0	0.97192383	-0.27587891	-0.14086914	-0.48510742	-0.000732422	0	0	4/7/2018	4	7	2018	16:53:37	60817	0.5	16	53	37	0	0.05859375	3.5626465	0.013427734	0.97143555	-0.28344727	0.035644531	0.015380859	0	0	0	0	0	0	0	0	0	1.0119629	0.011962891	0.021484375	-0.013427734	0.000244141	0.007568359	0	44330	0	0	0
722	24323	24323	Category A	0.023925781	0.95996094	-0.2878418	-0.13989258	-0.48852539	-0.001708984	0	0	4/7/2018	4	7	2018	16:53:37	60817	0.6	16	53	37	0	0.05859375	3.5626465	0.012939453	0.97119141	-0.28320313	0.3190918	0.016113281	0	0	0	0	0	0	0	0	0	1.0117188	0.01171875	0.026611328	0.010742188	-0.011230469	-0.004394531	0	44330	0	0	0
723	24324	24324	Category A	0.011962891	0.95996094	-0.2878418	-0.13842773	-0.48242188	-0.003662109	0	0	4/7/2018	4	7	2018	16:53:37	60817	0.7	16	53	37	0	0.05859375	3.5626465	0.012939453	0.97094727	-0.28320313	0.50561523	0.011962891	0	0	0	0	0	0	0	0	0	1.0117188	0.01171875	0.016845703	-0.000976563	-0.010986328	-0.004394531	0	44330	0	0	0
724	24325	24325	Category A	0.035888672	0.95996094	-0.29980469	-0.13842773	-0.4831543	0.000976563	0	0	4/7/2018	4	7	2018	16:53:37	60817	0.8	16	53	37	0	0.05859375	3.5626465	0.012939453	0.97070313	-0.28320313	0.36547852	0.030029297	0	0	0	0	0	0	0	0	0	1.0112305	0.011230469	0.050048828	0.022705078	-0.010742188	-0.016357422	0	44330	0	0	0
725	24326	24326	Category A	0	0.97192383	-0.29980469	-0.14257813	-0.47973633	-0.001708984	0	0	4/7/2018	4	7	2018	16:53:37	60817	0.9	16	53	37	0	0.05859375	3.5626465	0.012939453	0.97070313	-0.28320313	0.30517578	0.020996094	0	0	0	0	0	0	0	0	0	1.0112305	0.011230469	0.030273438	-0.012939453	0.000976563	-0.016357422	0	44330	0	0	0
726	24327	24327	Category A	0	1.0078125	-0.29980469	-0.13842773	-0.48510742	-0.003662109	0	0	4/7/2018	4	7	2018	16:53:38	60818	0	16	53	38	0	0.05859375	3.5626465	0.012939453	0.97070313	-0.28369141	0.083984375	0.042236328	0	0	0	0	0	0	0	0	0	1.0114746	0.011474609	0.065917969	-0.012939453	0.036865234	-0.015869141	0	44330	0	0	0
727	24328	24328	Category A	0	1.0078125	-0.29980469	-0.13916016	-0.48168945	-0.001464844	0	0	4/7/2018	4	7	2018	16:53:38	60818	0.1	16	53	38	0	0.05859375	3.5626465	0.013427734	0.97021484	-0.28369141	0.14599609	0.042724609	0	0	0	0	0	0	0	0	0	1.0109863	0.010986328	0.066650391	-0.013427734	0.037353516	-0.015869141	0	44330	0	0	0
728	24329	24329	Category A	0	0.97192383	-0.2878418	-0.14086914	-0.48339844	-0.001708984	0	0	4/7/2018	4	7	2018	16:53:38	60818	0.2	16	53	38	0	0.05859375	3.5626465	0.013427734	0.97070313	-0.28344727	0.48852539	0.013916016	0	0	0	0	0	0	0	0	0	1.0112305	0.011230469	0.018798828	-0.013427734	0.000976563	-0.004150391	0	44330	0	0	0
729	24330	24330	Category A	0.011962891	0.95996094	-0.26391602	-0.14355469	-0.48950195	-0.004882813	0	0	4/7/2018	4	7	2018	16:53:38	60818	0.3	16	53	38	0	0.05859375	3.5626465	0.013183594	0.97021484	-0.28369141	0.85498047	0.022460938	0	0	0	0	0	0	0	0	0	1.0109863	0.010986328	0.031494141	-0.001220703	-0.010253906	0.019775391	0	44330	0	0	0
730	24331	24331	Category A	0	0.98388672	-0.29980469	-0.13916016	-0.47998047	-0.000732422	0	0	4/7/2018	4	7	2018	16:53:38	60818	0.4	16	53	38	0	0.05859375	3.5626465	0.012939453	0.97021484	-0.28369141	0.88745117	0.024658203	0	0	0	0	0	0	0	0	0	1.0109863	0.010986328	0.042480469	-0.012939453	0.013427734	-0.015869141	0	44330	0	0	0
731	24332	24332	Category A	-0.011962891	0.97192383	-0.29980469	-0.1394043	-0.484375	-0.003417969	0	0	4/7/2018	4	7	2018	16:53:38	60818	0.5	16	53	38	0	0.05859375	3.5626465	0.013183594	0.9699707	-0.28320313	0.96386719	0.030029297	0	0	0	0	0	0	0	0	0	1.0107422	0.010742188	0.043457031	-0.025146484	0.001708984	-0.016357422	0	44330	0	0	0
732	24333	24333	Category A	0.011962891	0.98388672	-0.2878418	-0.14013672	-0.48779297	-0.002685547	0	0	4/7/2018	4	7	2018	16:53:38	60818	0.6	16	53	38	0	0.05859375	3.5626465	0.013183594	0.9699707	-0.28295898	0.96557617	0.014404297	0	0	0	0	0	0	0	0	0	1.010498	0.010498047	0.019775391	-0.001220703	0.013671875	-0.004638672	0	44330	0	0	0
733	24334	24334	Category A	0	0.95996094	-0.2878418	-0.13671875	-0.49023438	-0.003662109	0	0	4/7/2018	4	7	2018	16:53:38	60818	0.7	16	53	38	0	0.05859375	3.5626465	0.013427734	0.97045898	-0.28295898	0.87670898	0.017822266	0	0	0	0	0	0	0	0	0	1.0109863	0.010986328	0.028808594	-0.013427734	-0.010498047	-0.004638672	0	44330	0	0	0
734	24335	24335	Category A	0.011962891	0.97192383	-0.26391602	-0.1394043	-0.48242188	-0.008544922	0	0	4/7/2018	4	7	2018	16:53:38	60818	0.8	16	53	38	0	0.05859375	3.5626465	0.013671875	0.97070313	-0.28271484	0.66137695	0.019042969	0	0	0	0	0	0	0	0	0	1.0112305	0.011230469	0.021728516	-0.001708984	0.000976563	0.018798828	0	44330	0	0	0
735	24336	24336	Category A	0.011962891	0.95996094	-0.26391602	-0.1394043	-0.48266602	-0.005859375	0	0	4/7/2018	4	7	2018	16:53:38	60818	0.9	16	53	38	0	0.05859375	3.5626465	0.013427734	0.97094727	-0.28320313	0.28686523	0.022216797	0	0	0	0	0	0	0	0	0	1.0114746	0.011474609	0.031982422	-0.001464844	-0.010986328	0.019287109	0	44330	0	0	0
736	24337	24337	Category A	0.023925781	0.97192383	-0.23999023	-0.13842773	-0.48413086	-0.002441406	0	0	4/7/2018	4	7	2018	16:53:39	60819	0	16	53	39	0	0.05859375	3.5626465	0.013671875	0.97094727	-0.2824707	0.025146484	0.043701172	0	0	0	0	0	0	0	0	0	1.0112305	0.011230469	0.053466797	0.010009766	0.000732422	0.042480469	0	44330	0	0	0
737	24338	24338	Category A	0.011962891	0.97192383	-0.23999023	-0.13745117	-0.48754883	-0.003662109	0	0	4/7/2018	4	7	2018	16:53:39	60819	0.1	16	53	39	0	0.05859375	3.5626465	0.013916016	0.97070313	-0.2824707	0.15527344	0.042480469	0	0	0	0	0	0	0	0	0	1.0112305	0.011230469	0.045654297	-0.001953125	0.000976563	0.042480469	0	44330	0	0	0
738	24339	24339	Category A	0.011962891	0.98388672	-0.27587891	-0.13647461	-0.48510742	-0.004638672	0	0	4/7/2018	4	7	2018	16:53:39	60819	0.2	16	53	39	0	0.05859375	3.5626465	0.013916016	0.97094727	-0.28222656	0.44873047	0.014404297	0	0	0	0	0	0	0	0	0	1.0112305	0.011230469	0.021484375	-0.001953125	0.012695313	0.006347656	0	44330	0	0	0
739	24340	24340	Category A	0.011962891	0.94799805	-0.26391602	-0.14013672	-0.48486328	-0.004882813	0	0	4/7/2018	4	7	2018	16:53:39	60819	0.3	16	53	39	0	0.05859375	3.5626465	0.013671875	0.97094727	-0.28222656	0.70678711	0.029296875	0	0	0	0	0	0	0	0	0	1.0112305	0.011230469	0.043212891	-0.001708984	-0.022949219	0.018310547	0	44330	0	0	0
740	24341	24341	Category A	0.023925781	0.95996094	-0.2878418	-0.13793945	-0.49072266	-0.0078125	0	0	4/7/2018	4	7	2018	16:53:39	60819	0.4	16	53	39	0	0.05859375	3.5626465	0.013671875	0.97094727	-0.28198242	0.62866211	0.015869141	0	0	0	0	0	0	0	0	0	1.0112305	0.011230469	0.026855469	0.010009766	-0.010986328	-0.005615234	0	44330	0	0	0
741	24342	24342	Category A	0	0.97192383	-0.2878418	-0.14086914	-0.47998047	-0.0078125	0	0	4/7/2018	4	7	2018	16:53:39	60819	0.5	16	53	39	0	0.05859375	3.5626465	0.013671875	0.97143555	-0.28198242	0.54467773	0.014892578	0	0	0	0	0	0	0	0	0	1.0114746	0.011474609	0.020019531	-0.013671875	0.000244141	-0.005615234	0	44330	0	0	0
742	24343	24343	Category A	0.011962891	0.98388672	-0.27587891	-0.14086914	-0.48339844	-0.004882813	0	0	4/7/2018	4	7	2018	16:53:39	60819	0.6	16	53	39	0	0.05859375	3.5626465	0.014160156	0.97167969	-0.28198242	0.54125977	0.013671875	0	0	0	0	0	0	0	0	0	1.0119629	0.011962891	0.020263672	-0.002197266	0.011962891	0.006103516	0	44330	0	0	0
743	24344	24344	Category A	0.011962891	0.97192383	-0.2878418	-0.13842773	-0.48095703	-0.004638672	0	0	4/7/2018	4	7	2018	16:53:39	60819	0.7	16	53	39	0	0.05859375	3.5626465	0.014160156	0.97192383	-0.28198242	0.60668945	0.006103516	0	0	0	0	0	0	0	0	0	1.012207	0.012207031	0.008300781	-0.002197266	0	-0.005615234	0	44330	0	0	0
744	24345	24345	Category A	0.011962891	0.98388672	-0.2878418	-0.13842773	-0.48779297	-0.004882813	0	0	4/7/2018	4	7	2018	16:53:39	60819	0.8	16	53	39	0	0.05859375	3.5626465	0.014648438	0.97192383	-0.28173828	0.50488281	0.013427734	0	0	0	0	0	0	0	0	0	1.012207	0.012207031	0.020263672	-0.002685547	0.01171875	-0.005859375	0	44330	0	0	0
745	24346	24346	Category A	0.023925781	0.97192383	-0.27587891	-0.14599609	-0.47998047	-0.005859375	0	0	4/7/2018	4	7	2018	16:53:39	60819	0.9	16	53	39	0	0.05859375	3.5626465	0.014404297	0.97143555	-0.28198242	0.14477539	0.011230469	0	0	0	0	0	0	0	0	0	1.0117188	0.01171875	0.015869141	0.009277344	0.000244141	0.006103516	0	44330	0	0	0
746	24347	24347	Category A	0	0.95996094	-0.29980469	-0.14257813	-0.48071289	-0.00390625	0	0	4/7/2018	4	7	2018	16:53:40	60820	0	16	53	40	0	0.05859375	3.5626465	0.014648438	0.97143555	-0.28173828	0.11914063	0.025878906	0	0	0	0	0	0	0	0	0	1.0117188	0.01171875	0.044189453	-0.014648438	-0.011474609	-0.017822266	0	44330	0	0	0
747	24348	24348	Category A	0	0.98388672	-0.27587891	-0.14257813	-0.48071289	-0.002685547	0	0	4/7/2018	4	7	2018	16:53:40	60820	0.1	16	53	40	0	0.05859375	3.5626465	0.014648438	0.97119141	-0.28198242	0.20507813	0.020263672	0	0	0	0	0	0	0	0	0	1.0114746	0.011474609	0.033447266	-0.014648438	0.012451172	0.006103516	0	44330	0	0	0
748	24349	24349	Category A	0.023925781	0.94799805	-0.27587891	-0.1340332	-0.48583984	-0.002441406	0	0	4/7/2018	4	7	2018	16:53:40	60820	0.2	16	53	40	0	0.05859375	3.5626465	0.014404297	0.97094727	-0.28198242	0.1472168	0.025634766	0	0	0	0	0	0	0	0	0	1.0112305	0.011230469	0.038818359	0.009277344	-0.022949219	0.006103516	0	44330	0	0	0
749	24350	24350	Category A	0.023925781	0.95996094	-0.27587891	-0.14331055	-0.48510742	-0.005859375	0	0	4/7/2018	4	7	2018	16:53:40	60820	0.3	16	53	40	0	0.05859375	3.5626465	0.014160156	0.97094727	-0.28198242	0.067382813	0.016113281	0	0	0	0	0	0	0	0	0	1.0112305	0.011230469	0.027099609	0.009521484	-0.010986328	0.006103516	0	44330	0	0	0
750	24351	24351	Category A	0	0.98388672	-0.27587891	-0.14282227	-0.47900391	-0.005859375	0	0	4/7/2018	4	7	2018	16:53:40	60820	0.4	16	53	40	0	0.05859375	3.5626465	0.014160156	0.97094727	-0.28198242	0.26806641	0.020019531	0	0	0	0	0	0	0	0	0	1.0112305	0.011230469	0.033203125	-0.014160156	0.012695313	0.006103516	0	44330	0	0	0
751	24352	24352	Category A	0.011962891	0.94799805	-0.26391602	-0.13867188	-0.48168945	-0.004882813	0	0	4/7/2018	4	7	2018	16:53:40	60820	0.5	16	53	40	0	0.05859375	3.4981934	0.014160156	0.97119141	-0.28149414	0.49658203	0.029296875	0	0	0	0	0	0	0	0	0	1.0112305	0.011230469	0.043212891	-0.002197266	-0.023193359	0.017578125	0	44330	0	0	0
752	24353	24353	Category A	0.023925781	0.98388672	-0.26391602	-0.13818359	-0.47998047	-0.002441406	0	0	4/7/2018	4	7	2018	16:53:40	60820	0.6	16	53	40	0	0.05859375	3.4981934	0.014160156	0.97143555	-0.28173828	0.44726563	0.023681641	0	0	0	0	0	0	0	0	0	1.0117188	0.01171875	0.039550781	0.009521484	0.012207031	0.017822266	0	44330	0	0	0
753	24354	24354	Category A	0.011962891	0.97192383	-0.29980469	-0.13989258	-0.48168945	-0.007568359	0	0	4/7/2018	4	7	2018	16:53:40	60820	0.7	16	53	40	0	0.05859375	3.4981934	0.014160156	0.97143555	-0.28198242	0.26123047	0.017578125	0	0	0	0	0	0	0	0	0	1.0117188	0.01171875	0.020263672	-0.002197266	0.000244141	-0.017578125	0	44330	0	0	0
754	24355	24355	Category A	0.011962891	0.97192383	-0.27587891	-0.14111328	-0.48364258	-0.006835938	0	0	4/7/2018	4	7	2018	16:53:40	60820	0.8	16	53	40	0	0.05859375	3.4981934	0.014160156	0.97167969	-0.28198242	0.25097656	0.006347656	0	0	0	0	0	0	0	0	0	1.0119629	0.011962891	0.008300781	-0.002197266	0	0.006103516	0	44330	0	0	0
755	24356	24356	Category A	0.023925781	1.0078125	-0.2878418	-0.14013672	-0.48095703	-0.007568359	0	0	4/7/2018	4	7	2018	16:53:40	60820	0.9	16	53	40	0	0.05859375	3.4981934	0.014648438	0.97216797	-0.28198242	0.40087891	0.036865234	0	0	0	0	0	0	0	0	0	1.0124512	0.012451172	0.050537109	0.009033203	0.035400391	-0.005615234	0	44330	0	0	0
756	24357	24357	Category A	0.011962891	0.98388672	-0.2878418	-0.14257813	-0.48486328	-0.004882813	0	0	4/7/2018	4	7	2018	16:53:41	60821	0	16	53	41	0	0.05859375	3.4981934	0.014160156	0.97216797	-0.28149414	0.2565918	0.013183594	0	0	0	0	0	0	0	0	0	1.012207	0.012207031	0.020019531	-0.002197266	0.011474609	-0.006103516	0	44330	0	0	0
757	24358	24358	Category A	0.023925781	0.98388672	-0.27587891	-0.14038086	-0.48535156	-0.005859375	0	0	4/7/2018	4	7	2018	16:53:41	60821	0.1	16	53	41	0	0.05859375	3.4981934	0.014160156	0.97216797	-0.28125	0.14477539	0.015869141	0	0	0	0	0	0	0	0	0	1.012207	0.012207031	0.026611328	0.009521484	0.011474609	0.005371094	0	44330	0	0	0
758	24359	24359	Category A	0.011962891	0.97192383	-0.2878418	-0.13745117	-0.48242188	-0.006591797	0	0	4/7/2018	4	7	2018	16:53:41	60821	0.2	16	53	41	0	0.05859375	3.4981934	0.014160156	0.97216797	-0.28076172	0.24975586	0.007080078	0	0	0	0	0	0	0	0	0	1.012207	0.012207031	0.009521484	-0.002197266	-0.000244141	-0.006835938	0	44330	0	0	0
759	24360	24360	Category A	0.035888672	1.0078125	-0.2878418	-0.13891602	-0.48144531	0.000732422	0	0	4/7/2018	4	7	2018	16:53:41	60821	0.3	16	53	41	0	0.05859375	3.4981934	0.013671875	0.97167969	-0.28076172	0.31958008	0.042480469	0	0	0	0	0	0	0	0	0	1.0117188	0.01171875	0.064697266	0.021972656	0.035888672	-0.006835938	0	44330	0	0	0
760	24361	24361	Category A	0.023925781	0.97192383	-0.29980469	-0.13549805	-0.49023438	-0.003662109	0	0	4/7/2018	4	7	2018	16:53:41	60821	0.4	16	53	41	0	0.05859375	3.4981934	0.014160156	0.97167969	-0.28051758	0.23535156	0.021484375	0	0	0	0	0	0	0	0	0	1.0114746	0.011474609	0.028808594	0.009521484	0	-0.019287109	0	44330	0	0	0
761	24362	24362	Category A	0.011962891	0.98388672	-0.2878418	-0.14208984	-0.48681641	-0.002929688	0	0	4/7/2018	4	7	2018	16:53:41	60821	0.5	16	53	41	0	0.05859375	3.4981934	0.014160156	0.97192383	-0.28051758	0.064941406	0.013916016	0	0	0	0	0	0	0	0	0	1.0117188	0.01171875	0.021240234	-0.002197266	0.01171875	-0.007080078	0	44330	0	0	0
762	24363	24363	Category A	0.023925781	0.95996094	-0.2878418	-0.14086914	-0.48339844	0	0	0	4/7/2018	4	7	2018	16:53:41	60821	0.6	16	53	41	0	0.05859375	3.4981934	0.014648438	0.97167969	-0.28051758	0.020263672	0.016601563	0	0	0	0	0	0	0	0	0	1.0114746	0.011474609	0.028320313	0.009033203	-0.01171875	-0.007324219	0	44330	0	0	0
763	24364	24364	Category A	0.011962891	0.97192383	-0.27587891	-0.13647461	-0.4909668	-0.004882813	0	0	4/7/2018	4	7	2018	16:53:41	60821	0.7	16	53	41	0	0.05859375	3.4981934	0.014648438	0.97167969	-0.28051758	0.092773438	0.005126953	0	0	0	0	0	0	0	0	0	1.0114746	0.011474609	0.007324219	-0.002685547	0	0.004638672	0	44330	0	0	0
764	24365	24365	Category A	0.011962891	0.97192383	-0.2878418	-0.14013672	-0.48486328	-0.002685547	0	0	4/7/2018	4	7	2018	16:53:41	60821	0.8	16	53	41	0	0.05859375	3.4981934	0.014648438	0.97167969	-0.28027344	0.23388672	0.0078125	0	0	0	0	0	0	0	0	0	1.0114746	0.011474609	0.010253906	-0.002685547	0	-0.007324219	0	44330	0	0	0
765	24366	24366	Category A	0.035888672	0.95996094	-0.31176758	-0.13989258	-0.4831543	-0.002685547	0	0	4/7/2018	4	7	2018	16:53:41	60821	0.9	16	53	41	0	0.05859375	3.4981934	0.014160156	0.97167969	-0.2800293	0.38891602	0.040039063	0	0	0	0	0	0	0	0	0	1.0114746	0.011474609	0.065185547	0.021484375	-0.01171875	-0.031494141	0	44330	0	0	0
766	24367	24367	Category A	0.047851563	0.95996094	-0.27587891	-0.13818359	-0.47998047	-0.002441406	0	0	4/7/2018	4	7	2018	16:53:42	60822	0	16	53	42	0	0.05859375	3.4981934	0.014404297	0.97143555	-0.27954102	0.45825195	0.035400391	0	0	0	0	0	0	0	0	0	1.0109863	0.010986328	0.048583984	0.033203125	-0.011474609	0.003662109	0	44330	0	0	0
767	24368	24368	Category A	0.023925781	0.98388672	-0.26391602	-0.14013672	-0.48266602	-0.004882813	0	0	4/7/2018	4	7	2018	16:53:42	60822	0.1	16	53	42	0	0.05859375	3.4981934	0.014648438	0.97094727	-0.27929688	0.32275391	0.021728516	0	0	0	0	0	0	0	0	0	1.010498	0.010498047	0.037109375	0.009033203	0.012695313	0.015380859	0	44330	0	0	0
768	24369	24369	Category A	0.011962891	0.95996094	-0.2878418	-0.14013672	-0.48779297	-0.007568359	0	0	4/7/2018	4	7	2018	16:53:42	60822	0.2	16	53	42	0	0.05859375	3.4981934	0.014892578	0.97070313	-0.27880859	0.16381836	0.014160156	0	0	0	0	0	0	0	0	0	1.0100098	0.010009766	0.022705078	-0.002929688	-0.010742188	-0.008789063	0	44330	0	0	0
769	24370	24370	Category A	0	0.98388672	-0.27587891	-0.14086914	-0.48339844	-0.000732422	0	0	4/7/2018	4	7	2018	16:53:42	60822	0.3	16	53	42	0	0.05859375	3.4981934	0.015380859	0.97045898	-0.27880859	0.1652832	0.020507813	0	0	0	0	0	0	0	0	0	1.0097656	0.009765625	0.031738281	-0.015380859	0.013183594	0.002929688	0	44330	0	0	0
770	24371	24371	Category A	0.011962891	0.93579102	-0.23999023	-0.13842773	-0.48413086	-0.003662109	0	0	4/7/2018	4	7	2018	16:53:42	60822	0.4	16	53	42	0	0.05859375	3.4981934	0.015380859	0.97045898	-0.27929688	0.0390625	0.052490234	0	0	0	0	0	0	0	0	0	1.0100098	0.010009766	0.077636719	-0.003417969	-0.034667969	0.039306641	0	44330	0	0	0
771	24372	24372	Category A	0.011962891	0.95996094	-0.26391602	-0.1418457	-0.48413086	-0.001708984	0	0	4/7/2018	4	7	2018	16:53:42	60822	0.5	16	53	42	0	0.05859375	3.4981934	0.015625	0.97021484	-0.27929688	0.089111328	0.018798828	0	0	0	0	0	0	0	0	0	1.0097656	0.009765625	0.029541016	-0.003662109	-0.010253906	0.015380859	0	44330	0	0	0
772	24373	24373	Category A	0.023925781	0.99584961	-0.2878418	-0.13989258	-0.4831543	-0.002685547	0	0	4/7/2018	4	7	2018	16:53:42	60822	0.6	16	53	42	0	0.05859375	3.4981934	0.016113281	0.97021484	-0.27905273	0.073486328	0.028076172	0	0	0	0	0	0	0	0	0	1.0097656	0.009765625	0.041992188	0.007568359	0.025390625	-0.008544922	0	44330	0	0	0
773	24374	24374	Category A	0.035888672	0.99584961	-0.27587891	-0.13745117	-0.47802734	-0.003417969	0	0	4/7/2018	4	7	2018	16:53:42	60822	0.7	16	53	42	0	0.05859375	3.4981934	0.015869141	0.9699707	-0.27880859	0.29492188	0.032470703	0	0	0	0	0	0	0	0	0	1.0095215	0.009521484	0.048583984	0.019775391	0.025634766	0.002929688	0	44330	0	0	0
774	24375	24375	Category A	0.011962891	0.97192383	-0.29980469	-0.13818359	-0.47998047	-0.000732422	0	0	4/7/2018	4	7	2018	16:53:42	60822	0.8	16	53	42	0	0.05859375	3.4981934	0.015869141	0.97021484	-0.27880859	0.3527832	0.021240234	0	0	0	0	0	0	0	0	0	1.0095215	0.009521484	0.026611328	-0.00390625	0.001464844	-0.020751953	0	44330	0	0	0
775	24376	24376	Category A	0.035888672	0.94799805	-0.26391602	-0.14013672	-0.484375	-0.001708984	0	0	4/7/2018	4	7	2018	16:53:42	60822	0.9	16	53	42	0	0.05859375	3.4981934	0.015869141	0.97021484	-0.27905273	0.16796875	0.033447266	0	0	0	0	0	0	0	0	0	1.0095215	0.009521484	0.057373047	0.019775391	-0.022216797	0.015136719	0	44330	0	0	0
776	24377	24377	Category A	0.011962891	0.94799805	-0.27587891	-0.14111328	-0.48950195	-0.004882813	0	0	4/7/2018	4	7	2018	16:53:43	60823	0	16	53	43	0	0.05859375	3.4981934	0.016113281	0.97021484	-0.27929688	0.032958984	0.022949219	0	0	0	0	0	0	0	0	0	1.0097656	0.009765625	0.030029297	-0.004150391	-0.022216797	0.003417969	0	44330	0	0	0
777	24378	24378	Category A	0.023925781	0.98388672	-0.26391602	-0.14379883	-0.48095703	-0.001708984	0	0	4/7/2018	4	7	2018	16:53:43	60823	0.1	16	53	43	0	0.05859375	3.4981934	0.016113281	0.97045898	-0.27954102	0.19897461	0.021972656	0	0	0	0	0	0	0	0	0	1.0100098	0.010009766	0.036865234	0.007568359	0.013183594	0.015625	0	44330	0	0	0
778	24379	24379	Category A	-0.011962891	0.97192383	-0.27587891	-0.13818359	-0.47998047	-0.001708984	0	0	4/7/2018	4	7	2018	16:53:43	60823	0.2	16	53	43	0	0.05859375	3.4981934	0.016113281	0.97021484	-0.28027344	0.33984375	0.028320313	0	0	0	0	0	0	0	0	0	1.0100098	0.010009766	0.033935547	-0.028076172	0.001464844	0.004394531	0	44330	0	0	0
779	24380	24380	Category A	0.011962891	0.98388672	-0.2878418	-0.13989258	-0.4831543	0	0	0	4/7/2018	4	7	2018	16:53:43	60823	0.3	16	53	43	0	0.05859375	3.4981934	0.016357422	0.96972656	-0.28051758	0.43945313	0.016357422	0	0	0	0	0	0	0	0	0	1.0095215	0.009521484	0.025634766	-0.004394531	0.013916016	-0.007324219	0	44330	0	0	0
780	24381	24381	Category A	0.011962891	0.99584961	-0.27587891	-0.13916016	-0.49023438	-0.001708984	0	0	4/7/2018	4	7	2018	16:53:43	60823	0.4	16	53	43	0	0.05859375	3.4981934	0.016357422	0.9699707	-0.28051758	0.40380859	0.026611328	0	0	0	0	0	0	0	0	0	1.0097656	0.009765625	0.034912109	-0.004394531	0.025878906	0.004638672	0	44330	0	0	0
781	24382	24382	Category A	0.011962891	0.99584961	-0.27587891	-0.14086914	-0.48339844	-0.003662109	0	0	4/7/2018	4	7	2018	16:53:43	60823	0.5	16	53	43	0	0.05859375	3.4981934	0.016357422	0.9699707	-0.28051758	0.40380859	0.026367188	0	0	0	0	0	0	0	0	0	1.0097656	0.009765625	0.034667969	-0.004394531	0.025634766	0.004638672	0	44330	0	0	0
782	24383	24383	Category A	0.011962891	0.98388672	-0.2878418	-0.13769531	-0.48095703	-0.004882813	0	0	4/7/2018	4	7	2018	16:53:43	60823	0.6	16	53	43	0	0.05859375	3.4981934	0.016845703	0.9699707	-0.28051758	0.42382813	0.016113281	0	0	0	0	0	0	0	0	0	1.0097656	0.009765625	0.025878906	-0.004882813	0.013671875	-0.007324219	0	44330	0	0	0
783	24384	24384	Category A	0.023925781	0.94799805	-0.27587891	-0.13549805	-0.48510742	-0.002441406	0	0	4/7/2018	4	7	2018	16:53:43	60823	0.7	16	53	43	0	0.05859375	3.4981934	0.017089844	0.9699707	-0.28076172	0.41333008	0.0234375	0	0	0	0	0	0	0	0	0	1.0100098	0.010009766	0.033935547	0.006591797	-0.021972656	0.004882813	0	44330	0	0	0
784	24385	24385	Category A	0.011962891	0.95996094	-0.29980469	-0.13818359	-0.48681641	-0.002929688	0	0	4/7/2018	4	7	2018	16:53:43	60823	0.8	16	53	43	0	0.05859375	3.4981934	0.016845703	0.96948242	-0.28051758	0.52514648	0.021972656	0	0	0	0	0	0	0	0	0	1.0095215	0.009521484	0.033691406	-0.004882813	-0.009521484	-0.019042969	0	44330	0	0	0
785	24386	24386	Category A	0.035888672	0.95996094	-0.26391602	-0.14086914	-0.48095703	-0.004638672	0	0	4/7/2018	4	7	2018	16:53:43	60823	0.9	16	53	43	0	0.05859375	3.4981934	0.017089844	0.96948242	-0.28051758	0.67114258	0.026855469	0	0	0	0	0	0	0	0	0	1.0092773	0.009277344	0.044921875	0.018554688	-0.009521484	0.016601563	0	44330	0	0	0
786	24387	24387	Category A	0.011962891	0.95996094	-0.32397461	-0.13647461	-0.48925781	-0.002685547	0	0	4/7/2018	4	7	2018	16:53:44	60824	0	16	53	44	0	0.05859375	3.4981934	0.016845703	0.96899414	-0.28076172	0.62036133	0.044189453	0	0	0	0	0	0	0	0	0	1.0090332	0.009033203	0.057373047	-0.004882813	-0.009033203	-0.04296875	0	44330	0	0	0
787	24388	24388	Category A	0.011962891	0.95996094	-0.2878418	-0.14355469	-0.48144531	-0.002685547	0	0	4/7/2018	4	7	2018	16:53:44	60824	0.1	16	53	44	0	0.05859375	3.4981934	0.017089844	0.96948242	-0.28051758	0.35742188	0.012939453	0	0	0	0	0	0	0	0	0	1.0092773	0.009277344	0.021728516	-0.005126953	-0.009521484	-0.007080078	0	44330	0	0	0
788	24389	24389	Category A	0.011962891	0.95996094	-0.2878418	-0.14013672	-0.484375	-0.003662109	0	0	4/7/2018	4	7	2018	16:53:44	60824	0.2	16	53	44	0	0.05859375	3.4981934	0.017333984	0.96899414	-0.28076172	0.2331543	0.012695313	0	0	0	0	0	0	0	0	0	1.0090332	0.009033203	0.021728516	-0.005371094	-0.009033203	-0.006835938	0	44330	0	0	0
789	24390	24390	Category A	0.011962891	0.95996094	-0.25195313	-0.13745117	-0.48339844	-0.003662109	0	0	4/7/2018	4	7	2018	16:53:44	60824	0.3	16	53	44	0	0.058105469	3.5771484	0.017333984	0.96923828	-0.28076172	0.16357422	0.030761719	0	0	0	0	0	0	0	0	0	1.0092773	0.009277344	0.043701172	-0.005371094	-0.009277344	0.028808594	0	44330	0	0	0
790	24391	24391	Category A	0.011962891	0.99584961	-0.25195313	-0.13842773	-0.48925781	-0.000732422	0	0	4/7/2018	4	7	2018	16:53:44	60824	0.4	16	53	44	0	0.058105469	3.5771484	0.017089844	0.96923828	-0.28100586	0.068603516	0.039550781	0	0	0	0	0	0	0	0	0	1.0092773	0.009277344	0.060791016	-0.005126953	0.026367188	0.029052734	0	44330	0	0	0
791	24392	24392	Category A	0.023925781	1.0078125	-0.29980469	-0.13916016	-0.48706055	-0.0078125	0	0	4/7/2018	4	7	2018	16:53:44	60824	0.5	16	53	44	0	0.058105469	3.5771484	0.017333984	0.96923828	-0.28125	0.001464844	0.04296875	0	0	0	0	0	0	0	0	0	1.0092773	0.009277344	0.063476563	0.006347656	0.038330078	-0.018310547	0	44330	0	0	0
792	24393	24393	Category A	0.011962891	0.97192383	-0.2878418	-0.13549805	-0.484375	-0.003417969	0	0	4/7/2018	4	7	2018	16:53:44	60824	0.6	16	53	44	0	0.058105469	3.5771484	0.017333984	0.96899414	-0.28125	0.060302734	0.008789063	0	0	0	0	0	0	0	0	0	1.0092773	0.009277344	0.014404297	-0.005371094	0.002685547	-0.006347656	0	44330	0	0	0
793	24394	24394	Category A	0.011962891	0.98388672	-0.27587891	-0.13916016	-0.48168945	-0.005859375	0	0	4/7/2018	4	7	2018	16:53:44	60824	0.7	16	53	44	0	0.058105469	3.5771484	0.017089844	0.96875	-0.28125	0.38012695	0.016601563	0	0	0	0	0	0	0	0	0	1.0090332	0.009033203	0.025634766	-0.005126953	0.014892578	0.005371094	0	44330	0	0	0
794	24395	24395	Category A	0.011962891	0.98388672	-0.2878418	-0.13891602	-0.48095703	-0.003417969	0	0	4/7/2018	4	7	2018	16:53:44	60824	0.8	16	53	44	0	0.058105469	3.5771484	0.017333984	0.96875	-0.28100586	0.66699219	0.017333984	0	0	0	0	0	0	0	0	0	1.0087891	0.008789063	0.027099609	-0.005371094	0.014892578	-0.006591797	0	44330	0	0	0
795	24396	24396	Category A	0	0.94799805	-0.27587891	-0.13745117	-0.48706055	-0.004638672	0	0	4/7/2018	4	7	2018	16:53:44	60824	0.9	16	53	44	0	0.058105469	3.5771484	0.017578125	0.96850586	-0.28100586	0.72119141	0.027587891	0	0	0	0	0	0	0	0	0	1.0085449	0.008544922	0.043457031	-0.017578125	-0.020507813	0.005126953	0	44330	0	0	0
796	24397	24397	Category A	0	0.97192383	-0.27587891	-0.13671875	-0.48681641	-0.002685547	0	0	4/7/2018	4	7	2018	16:53:45	60825	0	16	53	45	0	0.058105469	3.5771484	0.017578125	0.96801758	-0.28125	0.69995117	0.018798828	0	0	0	0	0	0	0	0	0	1.0083008	0.008300781	0.026611328	-0.017578125	0.003662109	0.005371094	0	44330	0	0	0
797	24398	24398	Category A	0.011962891	0.95996094	-0.27587891	-0.13745117	-0.48242188	-0.005615234	0	0	4/7/2018	4	7	2018	16:53:45	60825	0.1	16	53	45	0	0.058105469	3.5771484	0.017578125	0.96777344	-0.28100586	0.47900391	0.010986328	0	0	0	0	0	0	0	0	0	1.0078125	0.0078125	0.018798828	-0.005615234	-0.0078125	0.005126953	0	44330	0	0	0
798	24399	24399	Category A	0.011962891	0.93579102	-0.27587891	-0.13916016	-0.48339844	-0.002441406	0	0	4/7/2018	4	7	2018	16:53:45	60825	0.2	16	53	45	0	0.058105469	3.5771484	0.017578125	0.9675293	-0.28125	0.24438477	0.032714844	0	0	0	0	0	0	0	0	0	1.0078125	0.0078125	0.04296875	-0.005615234	-0.031738281	0.005371094	0	44330	0	0	0
799	24400	24400	Category A	0.035888672	0.95996094	-0.27587891	-0.13842773	-0.48413086	-0.003662109	0	0	4/7/2018	4	7	2018	16:53:45	60825	0.3	16	53	45	0	0.058105469	3.5771484	0.017578125	0.9675293	-0.28125	0.058349609	0.020507813	0	0	0	0	0	0	0	0	0	1.0078125	0.0078125	0.03125	0.018066406	-0.007568359	0.005371094	0	44330	0	0	0
800	24401	24401	Category A	0.023925781	0.97192383	-0.2878418	-0.13574219	-0.48461914	-0.005859375	0	0	4/7/2018	4	7	2018	16:53:45	60825	0.4	16	53	45	0	0.058105469	3.5771484	0.017333984	0.96704102	-0.28125	0.44018555	0.010253906	0	0	0	0	0	0	0	0	0	1.0073242	0.007324219	0.017578125	0.006347656	0.004638672	-0.006347656	0	44330	0	0	0
801	24402	24402	Category A	0.023925781	0.94799805	-0.26391602	-0.14379883	-0.48852539	-0.005126953	0	0	4/7/2018	4	7	2018	16:53:45	60825	0.5	16	53	45	0	0.058105469	3.5771484	0.017333984	0.96704102	-0.28125	0.58935547	0.026367188	0	0	0	0	0	0	0	0	0	1.0073242	0.007324219	0.042724609	0.006347656	-0.019042969	0.017333984	0	44330	0	0	0
802	24403	24403	Category A	0.023925781	0.95996094	-0.2878418	-0.14282227	-0.48510742	-0.001953125	0	0	4/7/2018	4	7	2018	16:53:45	60825	0.6	16	53	45	0	0.058105469	3.5771484	0.017333984	0.96704102	-0.28125	0.60449219	0.011474609	0	0	0	0	0	0	0	0	0	1.0073242	0.007324219	0.020019531	0.006347656	-0.007080078	-0.006347656	0	44330	0	0	0
803	24404	24404	Category A	0.011962891	0.95996094	-0.27587891	-0.13818359	-0.48486328	-0.002929688	0	0	4/7/2018	4	7	2018	16:53:45	60825	0.7	16	53	45	0	0.058105469	3.5771484	0.017578125	0.96728516	-0.28125	0.63330078	0.010742188	0	0	0	0	0	0	0	0	0	1.0075684	0.007568359	0.018554688	-0.005615234	-0.007324219	0.005371094	0	44330	0	0	0
804	24405	24405	Category A	0.011962891	0.97192383	-0.27587891	-0.13989258	-0.47900391	-0.002441406	0	0	4/7/2018	4	7	2018	16:53:45	60825	0.8	16	53	45	0	0.058105469	3.5771484	0.017578125	0.96704102	-0.28149414	0.7800293	0.009277344	0	0	0	0	0	0	0	0	0	1.0075684	0.007568359	0.016113281	-0.005615234	0.004638672	0.005615234	0	44330	0	0	0
805	24406	24406	Category A	0.011962891	0.94799805	-0.26391602	-0.13916016	-0.48339844	0	0	0	4/7/2018	4	7	2018	16:53:45	60825	0.9	16	53	45	0	0.058105469	3.5771484	0.017822266	0.96704102	-0.28125	0.9609375	0.026367188	0	0	0	0	0	0	0	0	0	1.0073242	0.007324219	0.042480469	-0.005859375	-0.019042969	0.017333984	0	44330	0	0	0
806	24407	24407	Category A	0.023925781	0.97192383	-0.27587891	-0.13916016	-0.49023438	-0.001708984	0	0	4/7/2018	4	7	2018	16:53:46	60826	0	16	53	46	0	0.058105469	3.5771484	0.017333984	0.9675293	-0.28100586	1.0039063	0.009277344	0	0	0	0	0	0	0	0	0	1.0078125	0.0078125	0.015869141	0.006347656	0.004150391	0.005126953	0	44330	0	0	0
807	24408	24408	Category A	0.023925781	0.97192383	-0.27587891	-0.14111328	-0.48950195	-0.004882813	0	0	4/7/2018	4	7	2018	16:53:46	60826	0.1	16	53	46	0	0.058105469	3.5771484	0.016845703	0.96801758	-0.28149414	0.91455078	0.009521484	0	0	0	0	0	0	0	0	0	1.0083008	0.008300781	0.016113281	0.006835938	0.003662109	0.005615234	0	44330	0	0	0
808	24409	24409	Category A	0.023925781	0.95996094	-0.2878418	-0.13671875	-0.48242188	-0.005615234	0	0	4/7/2018	4	7	2018	16:53:46	60826	0.2	16	53	46	0	0.058105469	3.5771484	0.016601563	0.96801758	-0.28173828	0.80932617	0.012207031	0	0	0	0	0	0	0	0	0	1.0083008	0.008300781	0.021240234	0.007080078	-0.008056641	-0.005859375	0	44330	0	0	0
809	24410	24410	Category A	0.023925781	0.95996094	-0.2878418	-0.14501953	-0.48486328	0	0	0	4/7/2018	4	7	2018	16:53:46	60826	0.3	16	53	46	0	0.058105469	3.5771484	0.016845703	0.96801758	-0.28198242	0.5871582	0.012207031	0	0	0	0	0	0	0	0	0	1.0085449	0.008544922	0.020751953	0.006835938	-0.008056641	-0.005615234	0	44330	0	0	0
810	24411	24411	Category A	0.023925781	0.97192383	-0.29980469	-0.13989258	-0.48168945	-0.002441406	0	0	4/7/2018	4	7	2018	16:53:46	60826	0.4	16	53	46	0	0.058105469	3.5771484	0.017333984	0.96801758	-0.28222656	0.1003418	0.019042969	0	0	0	0	0	0	0	0	0	1.0083008	0.008300781	0.027832031	0.006347656	0.003662109	-0.017333984	0	44330	0	0	0
811	24412	24412	Category A	0.011962891	0.95996094	-0.2878418	-0.1394043	-0.49047852	-0.003662109	0	0	4/7/2018	4	7	2018	16:53:46	60826	0.5	16	53	46	0	0.058105469	3.5771484	0.017333984	0.96826172	-0.28295898	0.33081055	0.010986328	0	0	0	0	0	0	0	0	0	1.0087891	0.008789063	0.018310547	-0.005371094	-0.008300781	-0.004638672	0	44330	0	0	0
812	24413	24413	Category A	0	0.97192383	-0.27587891	-0.13891602	-0.48095703	-0.005859375	0	0	4/7/2018	4	7	2018	16:53:46	60826	0.6	16	53	46	0	0.058105469	3.5771484	0.017333984	0.96826172	-0.28320313	0.51000977	0.019042969	0	0	0	0	0	0	0	0	0	1.0090332	0.009033203	0.028076172	-0.017333984	0.003417969	0.007324219	0	44330	0	0	0
813	24414	24414	Category A	0	0.97192383	-0.27587891	-0.14038086	-0.48706055	-0.001708984	0	0	4/7/2018	4	7	2018	16:53:46	60826	0.7	16	53	46	0	0.058105469	3.5771484	0.017089844	0.96801758	-0.28320313	0.47680664	0.019042969	0	0	0	0	0	0	0	0	0	1.0085449	0.008544922	0.028320313	-0.017089844	0.003662109	0.007324219	0	44330	0	0	0
814	24415	24415	Category A	0.011962891	0.97192383	-0.2878418	-0.13891602	-0.48486328	-0.001953125	0	0	4/7/2018	4	7	2018	16:53:46	60826	0.8	16	53	46	0	0.058105469	3.5771484	0.017089844	0.96728516	-0.28344727	0.37011719	0.008056641	0	0	0	0	0	0	0	0	0	1.0080566	0.008056641	0.013916016	-0.005126953	0.004394531	-0.004150391	0	44330	0	0	0
815	24416	24416	Category A	0.023925781	0.97192383	-0.27587891	-0.14013672	-0.49023438	-0.002685547	0	0	4/7/2018	4	7	2018	16:53:46	60826	0.9	16	53	46	0	0.058105469	3.5771484	0.017333984	0.96728516	-0.28320313	0.37182617	0.010742188	0	0	0	0	0	0	0	0	0	1.0080566	0.008056641	0.018554688	0.006347656	0.004394531	0.007324219	0	44330	0	0	0
816	24417	24417	Category A	0.023925781	0.98388672	-0.27587891	-0.13769531	-0.49047852	-0.003662109	0	0	4/7/2018	4	7	2018	16:53:47	60827	0	16	53	47	0	0.058105469	3.5771484	0.016845703	0.96801758	-0.28369141	0.18481445	0.018798828	0	0	0	0	0	0	0	0	0	1.0087891	0.008789063	0.030517578	0.006835938	0.015625	0.0078125	0	44330	0	0	0
817	24418	24418	Category A	0.011962891	0.95996094	-0.2878418	-0.14379883	-0.48095703	-0.001708984	0	0	4/7/2018	4	7	2018	16:53:47	60827	0.1	16	53	47	0	0.058105469	3.5771484	0.016845703	0.96826172	-0.28369141	0.071289063	0.010498047	0	0	0	0	0	0	0	0	0	1.0090332	0.009033203	0.017333984	-0.004882813	-0.008300781	-0.00390625	0	44330	0	0	0
818	24419	24419	Category A	0.035888672	0.93579102	-0.2878418	-0.14379883	-0.48168945	-0.000732422	0	0	4/7/2018	4	7	2018	16:53:47	60827	0.2	16	53	47	0	0.058105469	3.5771484	0.016845703	0.96801758	-0.28393555	0.074462891	0.037597656	0	0	0	0	0	0	0	0	0	1.0090332	0.009033203	0.054931641	0.018798828	-0.032226563	-0.003662109	0	44330	0	0	0
819	24420	24420	Category A	0.023925781	0.95996094	-0.26391602	-0.13842773	-0.48095703	-0.001708984	0	0	4/7/2018	4	7	2018	16:53:47	60827	0.3	16	53	47	0	0.058105469	3.5771484	0.017333984	0.96801758	-0.28393555	0.11206055	0.022705078	0	0	0	0	0	0	0	0	0	1.0090332	0.009033203	0.034667969	0.006347656	-0.008056641	0.020019531	0	44330	0	0	0
820	24421	24421	Category A	0.011962891	0.97192383	-0.2878418	-0.14086914	-0.48339844	-0.003662109	0	0	4/7/2018	4	7	2018	16:53:47	60827	0.4	16	53	47	0	0.058105469	3.5771484	0.017578125	0.96801758	-0.28393555	0.38183594	0.0078125	0	0	0	0	0	0	0	0	0	1.0087891	0.008789063	0.013427734	-0.005615234	0.003662109	-0.003662109	0	44330	0	0	0
821	24422	24422	Category A	0.035888672	0.97192383	-0.2878418	-0.13769531	-0.49121094	-0.001953125	0	0	4/7/2018	4	7	2018	16:53:47	60827	0.5	16	53	47	0	0.058105469	3.5771484	0.017333984	0.9675293	-0.28369141	0.62646484	0.019287109	0	0	0	0	0	0	0	0	0	1.0085449	0.008544922	0.026611328	0.018310547	0.004150391	-0.00390625	0	44330	0	0	0
822	24423	24423	Category A	0.035888672	0.98388672	-0.31176758	-0.13745117	-0.4909668	-0.000976563	0	0	4/7/2018	4	7	2018	16:53:47	60827	0.6	16	53	47	0	0.058105469	3.5771484	0.017578125	0.96777344	-0.28369141	0.66357422	0.036865234	0	0	0	0	0	0	0	0	0	1.0085449	0.008544922	0.062011719	0.018066406	0.015869141	-0.027832031	0	44330	0	0	0
823	24424	24424	Category A	0	0.93579102	-0.26391602	-0.1418457	-0.48071289	-0.004882813	0	0	4/7/2018	4	7	2018	16:53:47	60827	0.7	16	53	47	0	0.058105469	3.5771484	0.017578125	0.96801758	-0.28344727	0.54638672	0.041503906	0	0	0	0	0	0	0	0	0	1.0087891	0.008789063	0.069335938	-0.017578125	-0.032226563	0.01953125	0	44330	0	0	0
824	24425	24425	Category A	0.023925781	0.97192383	-0.2878418	-0.13842773	-0.48144531	-0.002441406	0	0	4/7/2018	4	7	2018	16:53:47	60827	0.8	16	53	47	0	0.058105469	3.5771484	0.017578125	0.96826172	-0.28320313	0.40551758	0.008300781	0	0	0	0	0	0	0	0	0	1.0090332	0.009033203	0.014160156	0.006103516	0.003417969	-0.004394531	0	44330	0	0	0
825	24426	24426	Category A	0.011962891	0.94799805	-0.2878418	-0.13989258	-0.48242188	-0.000976563	0	0	4/7/2018	4	7	2018	16:53:47	60827	0.9	16	53	47	0	0.058105469	3.5771484	0.017578125	0.96826172	-0.28295898	0.29125977	0.021728516	0	0	0	0	0	0	0	0	0	1.0090332	0.009033203	0.030761719	-0.005615234	-0.020263672	-0.004638672	0	44330	0	0	0
826	24427	24427	Category A	0.011962891	0.98388672	-0.2878418	-0.13549805	-0.48950195	-0.002685547	0	0	4/7/2018	4	7	2018	16:53:48	60828	0	16	53	48	0	0.058105469	3.5771484	0.017333984	0.96850586	-0.28320313	0.068603516	0.016601563	0	0	0	0	0	0	0	0	0	1.0092773	0.009277344	0.024902344	-0.005371094	0.015136719	-0.004394531	0	44330	0	0	0
827	24428	24428	Category A	0.023925781	0.95996094	-0.2878418	-0.13842773	-0.48095703	-0.003417969	0	0	4/7/2018	4	7	2018	16:53:48	60828	0.1	16	53	48	0	0.058837891	3.5674805	0.017333984	0.96826172	-0.2824707	0.43798828	0.011962891	0	0	0	0	0	0	0	0	0	1.0087891	0.008789063	0.020263672	0.006347656	-0.008300781	-0.005126953	0	44330	0	0	0
828	24429	24429	Category A	0.011962891	0.95996094	-0.2878418	-0.140625	-0.48071289	-0.001953125	0	0	4/7/2018	4	7	2018	16:53:48	60828	0.2	16	53	48	0	0.058837891	3.5674805	0.017333984	0.96826172	-0.2824707	0.53393555	0.011230469	0	0	0	0	0	0	0	0	0	1.0087891	0.008789063	0.019042969	-0.005371094	-0.008300781	-0.005126953	0	44330	0	0	0
829	24430	24430	Category A	0.011962891	0.95996094	-0.2878418	-0.14086914	-0.48144531	-0.002685547	0	0	4/7/2018	4	7	2018	16:53:48	60828	0.3	16	53	48	0	0.058837891	3.5674805	0.017333984	0.96875	-0.28222656	0.6171875	0.011474609	0	0	0	0	0	0	0	0	0	1.0090332	0.009033203	0.01953125	-0.005371094	-0.008789063	-0.005371094	0	44330	0	0	0
830	24431	24431	Category A	0.011962891	0.98388672	-0.2878418	-0.14135742	-0.484375	-0.004882813	0	0	4/7/2018	4	7	2018	16:53:48	60828	0.4	16	53	48	0	0.058837891	3.5674805	0.017578125	0.96875	-0.28271484	0.64672852	0.016601563	0	0	0	0	0	0	0	0	0	1.0095215	0.009521484	0.025390625	-0.005615234	0.014892578	-0.004882813	0	44330	0	0	0
831	24432	24432	Category A	0.011962891	0.93579102	-0.27587891	-0.14013672	-0.48779297	-0.005859375	0	0	4/7/2018	4	7	2018	16:53:48	60828	0.5	16	53	48	0	0.058837891	3.5674805	0.017578125	0.96826172	-0.28295898	0.57763672	0.033935547	0	0	0	0	0	0	0	0	0	1.0090332	0.009033203	0.045410156	-0.005615234	-0.032470703	0.007080078	0	44330	0	0	0
832	24433	24433	Category A	0.011962891	0.95996094	-0.26391602	-0.14453125	-0.48144531	-0.004882813	0	0	4/7/2018	4	7	2018	16:53:48	60828	0.6	16	53	48	0	0.058837891	3.5674805	0.017578125	0.96801758	-0.28271484	0.31176758	0.021240234	0	0	0	0	0	0	0	0	0	1.0085449	0.008544922	0.032470703	-0.005615234	-0.008056641	0.018798828	0	44330	0	0	0
833	24434	24434	Category A	0.023925781	0.95996094	-0.27587891	-0.14013672	-0.48486328	-0.002685547	0	0	4/7/2018	4	7	2018	16:53:48	60828	0.7	16	53	48	0	0.058837891	3.5674805	0.017578125	0.96777344	-0.2824707	0.023681641	0.011962891	0	0	0	0	0	0	0	0	0	1.0083008	0.008300781	0.020751953	0.006103516	-0.0078125	0.006591797	0	44330	0	0	0
834	24435	24435	Category A	0.035888672	0.95996094	-0.27587891	-0.14453125	-0.48950195	-0.005126953	0	0	4/7/2018	4	7	2018	16:53:48	60828	0.8	16	53	48	0	0.058837891	3.5674805	0.017333984	0.96801758	-0.28222656	0.15893555	0.020996094	0	0	0	0	0	0	0	0	0	1.0083008	0.008300781	0.032714844	0.018310547	-0.008056641	0.006347656	0	44330	0	0	0
835	24436	24436	Category A	0.023925781	0.97192383	-0.29980469	-0.14086914	-0.48095703	-0.005859375	0	0	4/7/2018	4	7	2018	16:53:48	60828	0.9	16	53	48	0	0.058837891	3.5674805	0.017333984	0.96777344	-0.28198242	0.2878418	0.019042969	0	0	0	0	0	0	0	0	0	1.0083008	0.008300781	0.028076172	0.006347656	0.00390625	-0.017578125	0	44330	0	0	0
836	24437	24437	Category A	0.011962891	0.95996094	-0.27587891	-0.13891602	-0.48486328	-0.001953125	0	0	4/7/2018	4	7	2018	16:53:49	60829	0	16	53	49	0	0.058837891	3.5674805	0.017578125	0.96777344	-0.28222656	0.43041992	0.011474609	0	0	0	0	0	0	0	0	0	1.0083008	0.008300781	0.020019531	-0.005615234	-0.0078125	0.006347656	0	44330	0	0	0
837	24438	24438	Category A	0.023925781	0.97192383	-0.2878418	-0.13647461	-0.48730469	-0.002685547	0	0	4/7/2018	4	7	2018	16:53:49	60829	0.1	16	53	49	0	0.058837891	3.5674805	0.017822266	0.9675293	-0.28222656	0.4140625	0.009033203	0	0	0	0	0	0	0	0	0	1.0080566	0.008056641	0.015625	0.005859375	0.004150391	-0.005371094	0	44330	0	0	0
838	24439	24439	Category A	0.011962891	0.95996094	-0.29980469	-0.14013672	-0.47998047	-0.004638672	0	0	4/7/2018	4	7	2018	16:53:49	60829	0.2	16	53	49	0	0.058837891	3.5674805	0.017822266	0.9675293	-0.28222656	0.26928711	0.019775391	0	0	0	0	0	0	0	0	0	1.0080566	0.008056641	0.031005859	-0.005859375	-0.007568359	-0.017333984	0	44330	0	0	0
839	24440	24440	Category A	0.023925781	0.97192383	-0.27587891	-0.13842773	-0.48608398	-0.005859375	0	0	4/7/2018	4	7	2018	16:53:49	60829	0.3	16	53	49	0	0.058837891	3.5674805	0.018066406	0.96801758	-0.2824707	0.12695313	0.009521484	0	0	0	0	0	0	0	0	0	1.0085449	0.008544922	0.016113281	0.005615234	0.003662109	0.006591797	0	44330	0	0	0
840	24441	24441	Category A	0.023925781	0.97192383	-0.29980469	-0.13720703	-0.47973633	-0.007568359	0	0	4/7/2018	4	7	2018	16:53:49	60829	0.4	16	53	49	0	0.058837891	3.5674805	0.018066406	0.96826172	-0.28271484	0.10083008	0.018066406	0	0	0	0	0	0	0	0	0	1.0087891	0.008789063	0.026123047	0.005615234	0.003417969	-0.016845703	0	44330	0	0	0
841	24442	24442	Category A	0.011962891	0.99584961	-0.29980469	-0.13916016	-0.48168945	-0.001464844	0	0	4/7/2018	4	7	2018	16:53:49	60829	0.5	16	53	49	0	0.058837891	3.5674805	0.018066406	0.96801758	-0.28295898	0.13745117	0.032958984	0	0	0	0	0	0	0	0	0	1.0085449	0.008544922	0.05078125	-0.006103516	0.027587891	-0.016601563	0	44330	0	0	0
842	24443	24443	Category A	0.035888672	0.97192383	-0.2878418	-0.13745117	-0.48706055	-0.005859375	0	0	4/7/2018	4	7	2018	16:53:49	60829	0.6	16	53	49	0	0.058837891	3.5674805	0.018066406	0.96826172	-0.28295898	0.070800781	0.018554688	0	0	0	0	0	0	0	0	0	1.0090332	0.009033203	0.025878906	0.017578125	0.003417969	-0.004638672	0	44330	0	0	0
843	24444	24444	Category A	0.023925781	0.95996094	-0.2878418	-0.14086914	-0.48144531	-0.005615234	0	0	4/7/2018	4	7	2018	16:53:49	60829	0.7	16	53	49	0	0.058837891	3.5674805	0.017822266	0.96777344	-0.28271484	0.15307617	0.010986328	0	0	0	0	0	0	0	0	0	1.0083008	0.008300781	0.018798828	0.005859375	-0.0078125	-0.004882813	0	44330	0	0	0
844	24445	24445	Category A	0.023925781	0.95996094	-0.27587891	-0.13891602	-0.48486328	-0.000732422	0	0	4/7/2018	4	7	2018	16:53:49	60829	0.8	16	53	49	0	0.058837891	3.5674805	0.018066406	0.96777344	-0.28271484	0.35571289	0.011962891	0	0	0	0	0	0	0	0	0	1.0083008	0.008300781	0.020507813	0.005615234	-0.0078125	0.006835938	0	44330	0	0	0
845	24446	24446	Category A	0	1.0078125	-0.2878418	-0.14013672	-0.48608398	-0.005859375	0	0	4/7/2018	4	7	2018	16:53:49	60829	0.9	16	53	49	0	0.058837891	3.5674805	0.018066406	0.96801758	-0.28320313	0.48535156	0.043945313	0	0	0	0	0	0	0	0	0	1.0087891	0.008789063	0.0625	-0.018066406	0.039550781	-0.004394531	0	44330	0	0	0
846	24447	24447	Category A	0.011962891	0.99584961	-0.31176758	-0.14111328	-0.48168945	-0.006835938	0	0	4/7/2018	4	7	2018	16:53:50	60830	0	16	53	50	0	0.058837891	3.5674805	0.018066406	0.96826172	-0.28320313	0.53808594	0.040039063	0	0	0	0	0	0	0	0	0	1.0090332	0.009033203	0.062011719	-0.006103516	0.02734375	-0.028320313	0	44330	0	0	0
847	24448	24448	Category A	0	0.98388672	-0.2878418	-0.13769531	-0.48608398	-0.003662109	0	0	4/7/2018	4	7	2018	16:53:50	60830	0.1	16	53	50	0	0.058837891	3.5674805	0.018066406	0.96801758	-0.28344727	0.43237305	0.024414063	0	0	0	0	0	0	0	0	0	1.0087891	0.008789063	0.038085938	-0.018066406	0.015625	-0.004150391	0	44330	0	0	0
848	24449	24449	Category A	0.023925781	0.95996094	-0.31176758	-0.14208984	-0.48486328	-0.005859375	0	0	4/7/2018	4	7	2018	16:53:50	60830	0.2	16	53	50	0	0.058837891	3.5674805	0.017578125	0.9675293	-0.28393555	0.26538086	0.029296875	0	0	0	0	0	0	0	0	0	1.0085449	0.008544922	0.041259766	0.006103516	-0.007568359	-0.027587891	0	44330	0	0	0
849	24450	24450	Category A	0.035888672	0.97192383	-0.2878418	-0.13989258	-0.47631836	-0.003417969	0	0	4/7/2018	4	7	2018	16:53:50	60830	0.3	16	53	50	0	0.058837891	3.5674805	0.017578125	0.9675293	-0.28393555	0.054931641	0.019042969	0	0	0	0	0	0	0	0	0	1.0085449	0.008544922	0.026123047	0.018066406	0.004150391	-0.003662109	0	44330	0	0	0
850	24451	24451	Category A	0.011962891	0.95996094	-0.29980469	-0.140625	-0.48071289	-0.000732422	0	0	4/7/2018	4	7	2018	16:53:50	60830	0.4	16	53	50	0	0.058837891	3.5674805	0.017578125	0.96728516	-0.28369141	0.014892578	0.018310547	0	0	0	0	0	0	0	0	0	1.0083008	0.008300781	0.029052734	-0.005615234	-0.007324219	-0.015869141	0	44330	0	0	0
851	24452	24452	Category A	0.011962891	0.95996094	-0.27587891	-0.14379883	-0.48364258	-0.007568359	0	0	4/7/2018	4	7	2018	16:53:50	60830	0.5	16	53	50	0	0.058837891	3.5674805	0.017578125	0.9675293	-0.28369141	0.13378906	0.012207031	0	0	0	0	0	0	0	0	0	1.0083008	0.008300781	0.020996094	-0.005615234	-0.007568359	0.0078125	0	44330	0	0	0
852	24453	24453	Category A	0.011962891	0.97192383	-0.2878418	-0.14355469	-0.48242188	-0.002441406	0	0	4/7/2018	4	7	2018	16:53:50	60830	0.6	16	53	50	0	0.058837891	3.5674805	0.017822266	0.96777344	-0.28369141	0.23730469	0.008056641	0	0	0	0	0	0	0	0	0	1.0085449	0.008544922	0.013916016	-0.005859375	0.00390625	-0.00390625	0	44330	0	0	0
853	24454	24454	Category A	0.035888672	0.94799805	-0.29980469	-0.13916016	-0.47802734	-0.002441406	0	0	4/7/2018	4	7	2018	16:53:50	60830	0.7	16	53	50	0	0.058837891	3.5674805	0.018066406	0.9675293	-0.28369141	0.14916992	0.030761719	0	0	0	0	0	0	0	0	0	1.0083008	0.008300781	0.052978516	0.017578125	-0.01953125	-0.015869141	0	44330	0	0	0
854	24455	24455	Category A	0.023925781	0.97192383	-0.2878418	-0.13989258	-0.48925781	-0.001953125	0	0	4/7/2018	4	7	2018	16:53:50	60830	0.8	16	53	50	0	0.058837891	3.5674805	0.018310547	0.9675293	-0.28417969	0.17675781	0.0078125	0	0	0	0	0	0	0	0	0	1.0085449	0.008544922	0.013183594	0.005371094	0.004150391	-0.003417969	0	44330	0	0	0
855	24456	24456	Category A	0.011962891	0.99584961	-0.29980469	-0.1394043	-0.48242188	-0.000732422	0	0	4/7/2018	4	7	2018	16:53:50	60830	0.9	16	53	50	0	0.058837891	3.5674805	0.018310547	0.9675293	-0.28466797	0.29760742	0.032470703	0	0	0	0	0	0	0	0	0	1.0085449	0.008544922	0.049560547	-0.006347656	0.028076172	-0.014892578	0	44330	0	0	0
856	24457	24457	Category A	0.011962891	0.97192383	-0.27587891	-0.13745117	-0.48242188	-0.004882813	0	0	4/7/2018	4	7	2018	16:53:51	60831	0	16	53	51	0	0.058837891	3.5674805	0.018066406	0.96728516	-0.28515625	0.44335938	0.011962891	0	0	0	0	0	0	0	0	0	1.0085449	0.008544922	0.020019531	-0.006103516	0.004394531	0.009277344	0	44330	0	0	0
857	24458	24458	Category A	0.023925781	0.97192383	-0.27587891	-0.13745117	-0.48510742	-0.005859375	0	0	4/7/2018	4	7	2018	16:53:51	60831	0.1	16	53	51	0	0.058837891	3.5674805	0.018066406	0.96679688	-0.28588867	0.36962891	0.012695313	0	0	0	0	0	0	0	0	0	1.0085449	0.008544922	0.020751953	0.005615234	0.004882813	0.010009766	0	44330	0	0	0
858	24459	24459	Category A	0.023925781	0.97192383	-0.2878418	-0.13916016	-0.48168945	-0.004882813	0	0	4/7/2018	4	7	2018	16:53:51	60831	0.2	16	53	51	0	0.058837891	3.5674805	0.018066406	0.96679688	-0.28613281	0.14233398	0.007568359	0	0	0	0	0	0	0	0	0	1.0085449	0.008544922	0.012207031	0.005615234	0.004882813	-0.001464844	0	44330	0	0	0
859	24460	24460	Category A	0.023925781	0.97192383	-0.27587891	-0.13769531	-0.48095703	-0.005615234	0	0	4/7/2018	4	7	2018	16:53:51	60831	0.3	16	53	51	0	0.058837891	3.5674805	0.018066406	0.96704102	-0.28613281	0.061035156	0.012695313	0	0	0	0	0	0	0	0	0	1.0087891	0.008789063	0.020751953	0.005615234	0.004638672	0.010253906	0	44330	0	0	0
860	24461	24461	Category A	0	0.97192383	-0.26391602	-0.13671875	-0.47998047	-0.001708984	0	0	4/7/2018	4	7	2018	16:53:51	60831	0.4	16	53	51	0	0.058837891	3.5674805	0.017822266	0.96728516	-0.28637695	0.042724609	0.029052734	0	0	0	0	0	0	0	0	0	1.0090332	0.009033203	0.044921875	-0.017822266	0.004394531	0.022460938	0	44330	0	0	0
861	24462	24462	Category A	0.023925781	1.0078125	-0.27587891	-0.14111328	-0.49121094	-0.00390625	0	0	4/7/2018	4	7	2018	16:53:51	60831	0.5	16	53	51	0	0.058837891	3.5674805	0.018066406	0.9675293	-0.28662109	0.1237793	0.041748047	0	0	0	0	0	0	0	0	0	1.0092773	0.009277344	0.056640625	0.005615234	0.040039063	0.010742188	0	44330	0	0	0
862	24463	24463	Category A	0.011962891	0.99584961	-0.26391602	-0.13745117	-0.48242188	-0.004882813	0	0	4/7/2018	4	7	2018	16:53:51	60831	0.6	16	53	51	0	0.058837891	3.5674805	0.017578125	0.9675293	-0.28637695	0.31103516	0.036376953	0	0	0	0	0	0	0	0	0	1.0092773	0.009277344	0.056396484	-0.005615234	0.028076172	0.022460938	0	44330	0	0	0
863	24464	24464	Category A	0.023925781	0.98388672	-0.26391602	-0.13891602	-0.48486328	-0.001953125	0	0	4/7/2018	4	7	2018	16:53:51	60831	0.7	16	53	51	0	0.058837891	3.5674805	0.017578125	0.9675293	-0.28588867	0.24389648	0.028076172	0	0	0	0	0	0	0	0	0	1.0090332	0.009033203	0.044677734	0.006103516	0.016113281	0.021972656	0	44330	0	0	0
864	24465	24465	Category A	0.011962891	0.95996094	-0.27587891	-0.14428711	-0.48242188	-0.005859375	0	0	4/7/2018	4	7	2018	16:53:51	60831	0.8	16	53	51	0	0.058837891	3.5674805	0.017578125	0.96777344	-0.28662109	0.068115234	0.014404297	0	0	0	0	0	0	0	0	0	1.0095215	0.009521484	0.024414063	-0.005615234	-0.0078125	0.010742188	0	44330	0	0	0
865	24466	24466	Category A	0.011962891	0.97192383	-0.2878418	-0.1418457	-0.47753906	-0.002441406	0	0	4/7/2018	4	7	2018	16:53:51	60831	0.9	16	53	51	0	0.058349609	3.491748	0.017578125	0.9675293	-0.28686523	0.077148438	0.007080078	0	0	0	0	0	0	0	0	0	1.0092773	0.009277344	0.010742188	-0.005615234	0.004150391	-0.000732422	0	44330	0	0	0
866	24467	24467	Category A	0.011962891	0.94799805	-0.26391602	-0.14282227	-0.48876953	-0.004882813	0	0	4/7/2018	4	7	2018	16:53:52	60832	0	16	53	52	0	0.058349609	3.491748	0.017578125	0.9675293	-0.28662109	0.12597656	0.030517578	0	0	0	0	0	0	0	0	0	1.0092773	0.009277344	0.048095703	-0.005615234	-0.01953125	0.022705078	0	44330	0	0	0
867	24468	24468	Category A	0.011962891	0.95996094	-0.2878418	-0.13916016	-0.47998047	-0.004638672	0	0	4/7/2018	4	7	2018	16:53:52	60832	0.1	16	53	52	0	0.058349609	3.491748	0.017578125	0.96704102	-0.28662109	0.022949219	0.009277344	0	0	0	0	0	0	0	0	0	1.0090332	0.009033203	0.013916016	-0.005615234	-0.007080078	-0.000976563	0	44330	0	0	0
868	24469	24469	Category A	0.023925781	0.98388672	-0.27587891	-0.14086914	-0.48339844	-0.003662109	0	0	4/7/2018	4	7	2018	16:53:52	60832	0.2	16	53	52	0	0.058349609	3.491748	0.017333984	0.96728516	-0.28686523	0.18212891	0.020751953	0	0	0	0	0	0	0	0	0	1.0092773	0.009277344	0.033935547	0.006347656	0.016357422	0.010986328	0	44330	0	0	0
869	24470	24470	Category A	0.023925781	0.97192383	-0.2878418	-0.14355469	-0.484375	-0.00390625	0	0	4/7/2018	4	7	2018	16:53:52	60832	0.3	16	53	52	0	0.058349609	3.491748	0.017578125	0.96728516	-0.28735352	0.30419922	0.007568359	0	0	0	0	0	0	0	0	0	1.0092773	0.009277344	0.010986328	0.006103516	0.004394531	-0.000244141	0	44330	0	0	0
870	24471	24471	Category A	0.011962891	0.95996094	-0.26391602	-0.14086914	-0.48339844	-0.001708984	0	0	4/7/2018	4	7	2018	16:53:52	60832	0.4	16	53	52	0	0.058349609	3.491748	0.018066406	0.96728516	-0.28735352	0.27758789	0.025390625	0	0	0	0	0	0	0	0	0	1.0092773	0.009277344	0.037109375	-0.006103516	-0.007324219	0.0234375	0	44330	0	0	0
871	24472	24472	Category A	0.023925781	0.97192383	-0.27587891	-0.13916016	-0.48022461	-0.006591797	0	0	4/7/2018	4	7	2018	16:53:52	60832	0.5	16	53	52	0	0.058349609	3.491748	0.018066406	0.96704102	-0.28735352	0.17919922	0.013671875	0	0	0	0	0	0	0	0	0	1.0092773	0.009277344	0.021972656	0.005615234	0.004638672	0.011474609	0	44330	0	0	0
872	24473	24473	Category A	0.011962891	0.95996094	-0.27587891	-0.13720703	-0.47973633	-0.001464844	0	0	4/7/2018	4	7	2018	16:53:52	60832	0.6	16	53	52	0	0.058349609	3.491748	0.018310547	0.9675293	-0.28759766	0.043457031	0.015380859	0	0	0	0	0	0	0	0	0	1.0095215	0.009521484	0.025878906	-0.006347656	-0.007568359	0.01171875	0	44330	0	0	0
873	24474	24474	Category A	0	0.99584961	-0.25195313	-0.1418457	-0.48266602	-0.007568359	0	0	4/7/2018	4	7	2018	16:53:52	60832	0.7	16	53	52	0	0.058349609	3.491748	0.018310547	0.9675293	-0.28808594	0.065429688	0.049316406	0	0	0	0	0	0	0	0	0	1.0095215	0.009521484	0.082763672	-0.018310547	0.028076172	0.036132813	0	44330	0	0	0
874	24475	24475	Category A	0.011962891	0.97192383	-0.27587891	-0.13916016	-0.48168945	-0.000732422	0	0	4/7/2018	4	7	2018	16:53:52	60832	0.8	16	53	52	0	0.058349609	3.491748	0.018310547	0.96704102	-0.28808594	0.17041016	0.014648438	0	0	0	0	0	0	0	0	0	1.0092773	0.009277344	0.0234375	-0.006347656	0.004638672	0.012207031	0	44330	0	0	0
875	24476	24476	Category A	0.011962891	0.94799805	-0.2878418	-0.13842773	-0.48095703	-0.000732422	0	0	4/7/2018	4	7	2018	16:53:52	60832	0.9	16	53	52	0	0.058349609	3.491748	0.018066406	0.96704102	-0.28857422	0.25732422	0.020019531	0	0	0	0	0	0	0	0	0	1.0092773	0.009277344	0.025878906	-0.006103516	-0.019042969	0.000732422	0	44330	0	0	0
876	24477	24477	Category A	0.023925781	0.94799805	-0.27587891	-0.14208984	-0.48706055	-0.0078125	0	0	4/7/2018	4	7	2018	16:53:53	60833	0	16	53	53	0	0.058349609	3.491748	0.017822266	0.96728516	-0.28857422	0.2578125	0.023925781	0	0	0	0	0	0	0	0	0	1.0095215	0.009521484	0.038085938	0.005859375	-0.019287109	0.012695313	0	44330	0	0	0
877	24478	24478	Category A	0.011962891	0.97192383	-0.2878418	-0.13647461	-0.48510742	-0.003417969	0	0	4/7/2018	4	7	2018	16:53:53	60833	0.1	16	53	53	0	0.058349609	3.491748	0.018066406	0.96728516	-0.28881836	0.068115234	0.007568359	0	0	0	0	0	0	0	0	0	1.0097656	0.009765625	0.011474609	-0.006103516	0.004394531	0.000976563	0	44330	0	0	0
878	24479	24479	Category A	0.035888672	0.97192383	-0.2878418	-0.13745117	-0.48510742	-0.003417969	0	0	4/7/2018	4	7	2018	16:53:53	60833	0.2	16	53	53	0	0.058349609	3.491748	0.018310547	0.96728516	-0.28881836	0.14208984	0.018066406	0	0	0	0	0	0	0	0	0	1.0097656	0.009765625	0.022949219	0.017333984	0.004394531	0.000976563	0	44330	0	0	0
879	24480	24480	Category A	0.035888672	0.97192383	-0.29980469	-0.13891602	-0.47900391	-0.001708984	0	0	4/7/2018	4	7	2018	16:53:53	60833	0.3	16	53	53	0	0.058349609	3.491748	0.018310547	0.9675293	-0.28857422	0.17260742	0.020996094	0	0	0	0	0	0	0	0	0	1.0097656	0.009765625	0.032714844	0.017333984	0.004150391	-0.010986328	0	44330	0	0	0
880	24481	24481	Category A	0.023925781	0.94799805	-0.29980469	-0.13745117	-0.48339844	-0.001464844	0	0	4/7/2018	4	7	2018	16:53:53	60833	0.4	16	53	53	0	0.058349609	3.491748	0.018310547	0.96728516	-0.28857422	0.1171875	0.022949219	0	0	0	0	0	0	0	0	0	1.0097656	0.009765625	0.035644531	0.005371094	-0.019287109	-0.010986328	0	44330	0	0	0
881	24482	24482	Category A	0.011962891	0.98388672	-0.26391602	-0.1394043	-0.48242188	-0.003417969	0	0	4/7/2018	4	7	2018	16:53:53	60833	0.5	16	53	53	0	0.058349609	3.491748	0.018310547	0.96679688	-0.28857422	0.25463867	0.030517578	0	0	0	0	0	0	0	0	0	1.0092773	0.009277344	0.047851563	-0.006347656	0.016845703	0.024658203	0	44330	0	0	0
882	24483	24483	Category A	0.011962891	0.91186523	-0.27587891	-0.14355469	-0.48608398	-0.001953125	0	0	4/7/2018	4	7	2018	16:53:53	60833	0.6	16	53	53	0	0.058349609	3.491748	0.018310547	0.96630859	-0.28881836	0.45849609	0.056396484	0	0	0	0	0	0	0	0	0	1.0087891	0.008789063	0.073974609	-0.006347656	-0.054443359	0.012939453	0	44330	0	0	0
883	24484	24484	Category A	0.023925781	0.95996094	-0.26391602	-0.14086914	-0.47998047	0.000976563	0	0	4/7/2018	4	7	2018	16:53:53	60833	0.7	16	53	53	0	0.058349609	3.491748	0.018066406	0.96630859	-0.2890625	0.51074219	0.026611328	0	0	0	0	0	0	0	0	0	1.0090332	0.009033203	0.037353516	0.005615234	-0.006347656	0.025146484	0	44330	0	0	0
884	24485	24485	Category A	0.023925781	0.98388672	-0.32397461	-0.14453125	-0.48071289	0.006103516	0	0	4/7/2018	4	7	2018	16:53:53	60833	0.8	16	53	53	0	0.058349609	3.491748	0.018066406	0.96630859	-0.28930664	0.45068359	0.0390625	0	0	0	0	0	0	0	0	0	1.0090332	0.009033203	0.057617188	0.005615234	0.017333984	-0.034423828	0	44330	0	0	0
885	24486	24486	Category A	0.011962891	0.97192383	-0.26391602	-0.13842773	-0.4777832	0.002441406	0	0	4/7/2018	4	7	2018	16:53:53	60833	0.9	16	53	53	0	0.058349609	3.491748	0.018066406	0.96630859	-0.28930664	0.36328125	0.026611328	0	0	0	0	0	0	0	0	0	1.0090332	0.009033203	0.036865234	-0.006103516	0.005371094	0.025390625	0	44330	0	0	0
886	24487	24487	Category A	0.011962891	0.94799805	-0.29980469	-0.13769531	-0.48754883	-0.001708984	0	0	4/7/2018	4	7	2018	16:53:54	60834	0	16	53	54	0	0.058349609	3.491748	0.018310547	0.96582031	-0.28930664	0.25537109	0.021484375	0	0	0	0	0	0	0	0	0	1.0085449	0.008544922	0.034423828	-0.006347656	-0.017822266	-0.010253906	0	44330	0	0	0
887	24488	24488	Category A	0	0.93579102	-0.31176758	-0.13891602	-0.4777832	0.002197266	0	0	4/7/2018	4	7	2018	16:53:54	60834	0.1	16	53	54	0	0.058349609	3.491748	0.018310547	0.96533203	-0.2890625	0.00390625	0.041503906	0	0	0	0	0	0	0	0	0	1.0078125	0.0078125	0.070556641	-0.018310547	-0.029541016	-0.022460938	0	44330	0	0	0
888	24489	24489	Category A	0.011962891	0.95996094	-0.2878418	-0.14453125	-0.48657227	-0.000976563	0	0	4/7/2018	4	7	2018	16:53:54	60834	0.2	16	53	54	0	0.058349609	3.491748	0.018310547	0.96508789	-0.28881836	0.23266602	0.008300781	0	0	0	0	0	0	0	0	0	1.0075684	0.007568359	0.012695313	-0.006347656	-0.005126953	0.000976563	0	44330	0	0	0
889	24490	24490	Category A	0.023925781	0.94799805	-0.26391602	-0.13891602	-0.48095703	-0.002441406	0	0	4/7/2018	4	7	2018	16:53:54	60834	0.3	16	53	54	0	0.058349609	3.491748	0.018310547	0.96508789	-0.28857422	0.22265625	0.030517578	0	0	0	0	0	0	0	0	0	1.0075684	0.007568359	0.047119141	0.005371094	-0.017089844	0.024658203	0	44330	0	0	0
890	24491	24491	Category A	0.023925781	0.98388672	-0.29980469	-0.13916016	-0.48413086	0	0	0	4/7/2018	4	7	2018	16:53:54	60834	0.4	16	53	54	0	0.058349609	3.491748	0.018066406	0.96508789	-0.28833008	0.024658203	0.022460938	0	0	0	0	0	0	0	0	0	1.0073242	0.007324219	0.035644531	0.005615234	0.018554688	-0.011230469	0	44330	0	0	0
891	24492	24492	Category A	0.035888672	0.98388672	-0.2878418	-0.13745117	-0.47998047	-0.002685547	0	0	4/7/2018	4	7	2018	16:53:54	60834	0.5	16	53	54	0	0.058349609	3.491748	0.018066406	0.96508789	-0.28857422	0.077636719	0.025634766	0	0	0	0	0	0	0	0	0	1.0075684	0.007568359	0.037109375	0.017578125	0.018554688	0.000732422	0	44330	0	0	0
892	24493	24493	Category A	0.023925781	0.94799805	-0.27587891	-0.13891602	-0.48486328	-0.000732422	0	0	4/7/2018	4	7	2018	16:53:54	60834	0.6	16	53	54	0	0.058349609	3.491748	0.018066406	0.96459961	-0.28881836	0.11401367	0.021728516	0	0	0	0	0	0	0	0	0	1.0070801	0.007080078	0.035400391	0.005615234	-0.016601563	0.012939453	0	44330	0	0	0
893	24494	24494	Category A	0.011962891	0.98388672	-0.31176758	-0.14208984	-0.48486328	-0.001708984	0	0	4/7/2018	4	7	2018	16:53:54	60834	0.7	16	53	54	0	0.058349609	3.491748	0.018066406	0.96435547	-0.28857422	0.1784668	0.030761719	0	0	0	0	0	0	0	0	0	1.0068359	0.006835938	0.048583984	-0.006103516	0.019287109	-0.022949219	0	44330	0	0	0
894	24495	24495	Category A	0.011962891	0.95996094	-0.32397461	-0.14453125	-0.48339844	0.002929688	0	0	4/7/2018	4	7	2018	16:53:54	60834	0.8	16	53	54	0	0.058349609	3.491748	0.018066406	0.96459961	-0.28808594	0.19506836	0.036376953	0	0	0	0	0	0	0	0	0	1.0068359	0.006835938	0.046630859	-0.006103516	-0.004638672	-0.035644531	0	44330	0	0	0
895	24496	24496	Category A	0.011962891	0.95996094	-0.32397461	-0.14086914	-0.47851563	0.008056641	0	0	4/7/2018	4	7	2018	16:53:54	60834	0.9	16	53	54	0	0.058349609	3.491748	0.018066406	0.96484375	-0.28857422	0.28955078	0.036132813	0	0	0	0	0	0	0	0	0	1.0070801	0.007080078	0.046386719	-0.006103516	-0.004882813	-0.03515625	0	44330	0	0	0
896	24497	24497	Category A	0.011962891	0.94799805	-0.3359375	-0.14233398	-0.48754883	0.004882813	0	0	4/7/2018	4	7	2018	16:53:55	60835	0	16	53	55	0	0.058349609	3.491748	0.018066406	0.96435547	-0.28833008	0.39624023	0.050537109	0	0	0	0	0	0	0	0	0	1.0068359	0.006835938	0.0703125	-0.006103516	-0.016357422	-0.047363281	0	44330	0	0	0
897	24498	24498	Category A	0.023925781	0.95996094	-0.29980469	-0.14428711	-0.48144531	0.005859375	0	0	4/7/2018	4	7	2018	16:53:55	60835	0.111	16	53	55	0	0.058349609	3.491748	0.018310547	0.96459961	-0.28881836	0.52661133	0.012939453	0	0	0	0	0	0	0	0	0	1.0070801	0.007080078	0.020996094	0.005371094	-0.004638672	-0.010742188	0	44330	0	0	0
898	24499	24499	Category A	0.023925781	0.95996094	-0.29980469	-0.14501953	-0.48144531	0.004882813	0	0	4/7/2018	4	7	2018	16:53:55	60835	0.222	16	53	55	0	0.058349609	3.491748	0.018066406	0.96459961	-0.28930664	0.72949219	0.012451172	0	0	0	0	0	0	0	0	0	1.0073242	0.007324219	0.020507813	0.005615234	-0.004638672	-0.010253906	0	44330	0	0	0
899	24500	24500	Category A	0.011962891	0.97192383	-0.27587891	-0.14428711	-0.48413086	0.008056641	0	0	4/7/2018	4	7	2018	16:53:55	60835	0.333	16	53	55	0	0.058349609	3.491748	0.018066406	0.96435547	-0.28955078	0.80517578	0.016601563	0	0	0	0	0	0	0	0	0	1.0070801	0.007080078	0.02734375	-0.006103516	0.007324219	0.013671875	0	44330	0	0	0
900	24501	24501	Category A	0.023925781	0.99584961	-0.29980469	-0.14331055	-0.47949219	0.008056641	0	0	4/7/2018	4	7	2018	16:53:55	60835	0.444	16	53	55	0	0.058349609	3.491748	0.018066406	0.96435547	-0.28979492	0.82348633	0.033203125	0	0	0	0	0	0	0	0	0	1.0070801	0.007080078	0.046875	0.005615234	0.03125	-0.009765625	0	44330	0	0	0
901	24502	24502	Category A	0.011962891	0.97192383	-0.27587891	-0.14501953	-0.48144531	0.005859375	0	0	4/7/2018	4	7	2018	16:53:55	60835	0.555	16	53	55	0	0.058349609	3.491748	0.018066406	0.96411133	-0.2902832	0.70385742	0.017578125	0	0	0	0	0	0	0	0	0	1.0070801	0.007080078	0.028564453	-0.006103516	0.007568359	0.014404297	0	44330	0	0	0
902	24503	24503	Category A	0.023925781	0.97192383	-0.27587891	-0.13891602	-0.48583984	0.005859375	0	0	4/7/2018	4	7	2018	16:53:55	60835	0.666	16	53	55	0	0.058349609	3.491748	0.018066406	0.96337891	-0.2902832	0.46142578	0.017578125	0	0	0	0	0	0	0	0	0	1.0063477	0.006347656	0.028564453	0.005615234	0.008300781	0.014404297	0	44330	0	0	0
903	24504	24504	Category A	0.011962891	0.95996094	-0.31176758	-0.14501953	-0.47973633	0.004882813	0	0	4/7/2018	4	7	2018	16:53:55	60835	0.777	16	53	55	0	0.058105469	3.5771484	0.018066406	0.96289063	-0.29052734	0.41357422	0.021972656	0	0	0	0	0	0	0	0	0	1.0058594	0.005859375	0.030029297	-0.006103516	-0.002929688	-0.020996094	0	44330	0	0	0
904	24505	24505	Category A	0.011962891	0.94799805	-0.31176758	-0.13745117	-0.48583984	0.008300781	0	0	4/7/2018	4	7	2018	16:53:55	60835	0.888	16	53	55	0	0.058105469	3.5771484	0.017822266	0.96240234	-0.29125977	0.45874023	0.025634766	0	0	0	0	0	0	0	0	0	1.0058594	0.005859375	0.041015625	-0.005859375	-0.014404297	-0.020263672	0	44330	0	0	0
905	24506	24506	Category A	0.011962891	0.94799805	-0.27587891	-0.14428711	-0.48632813	0.005859375	0	0	4/7/2018	4	7	2018	16:53:56	60836	0	16	53	56	0	0.058105469	3.5771484	0.018066406	0.96240234	-0.29125977	0.41992188	0.022216797	0	0	0	0	0	0	0	0	0	1.0058594	0.005859375	0.036132813	-0.006103516	-0.014404297	0.015380859	0	44330	0	0	0
906	24507	24507	Category A	0.011962891	0.95996094	-0.2878418	-0.14501953	-0.47973633	0.007080078	0	0	4/7/2018	4	7	2018	16:53:56	60836	0.09	16	53	56	0	0.058105469	3.5771484	0.018066406	0.96240234	-0.29150391	0.4074707	0.007568359	0	0	0	0	0	0	0	0	0	1.0056152	0.005615234	0.012207031	-0.006103516	-0.002441406	0.003662109	0	44330	0	0	0
907	24508	24508	Category A	0.011962891	0.97192383	-0.31176758	-0.14355469	-0.48925781	0.000488281	0	0	4/7/2018	4	7	2018	16:53:56	60836	0.181	16	53	56	0	0.058105469	3.5771484	0.017822266	0.96240234	-0.29174805	0.46606445	0.022705078	0	0	0	0	0	0	0	0	0	1.0058594	0.005859375	0.034912109	-0.005859375	0.009277344	-0.019775391	0	44330	0	0	0
908	24509	24509	Category A	0.035888672	0.95996094	-0.31176758	-0.14257813	-0.47802734	0.004150391	0	0	4/7/2018	4	7	2018	16:53:56	60836	0.272	16	53	56	0	0.058105469	3.5771484	0.017822266	0.96264648	-0.29174805	0.53491211	0.026855469	0	0	0	0	0	0	0	0	0	1.0061035	0.006103516	0.040771484	0.017822266	-0.002685547	-0.019775391	0	44330	0	0	0
909	24510	24510	Category A	0.035888672	0.95996094	-0.29980469	-0.14257813	-0.47973633	0.004150391	0	0	4/7/2018	4	7	2018	16:53:56	60836	0.363	16	53	56	0	0.058105469	3.5771484	0.017578125	0.96264648	-0.29174805	0.54467773	0.019775391	0	0	0	0	0	0	0	0	0	1.0061035	0.006103516	0.028808594	0.018066406	-0.002685547	-0.0078125	0	44330	0	0	0
910	24511	24511	Category A	0.023925781	0.97192383	-0.2878418	-0.14770508	-0.47973633	0.005859375	0	0	4/7/2018	4	7	2018	16:53:56	60836	0.454	16	53	56	0	0.058105469	3.5771484	0.017578125	0.96240234	-0.29174805	0.41577148	0.01171875	0	0	0	0	0	0	0	0	0	1.0058594	0.005859375	0.019287109	0.006103516	0.009277344	0.00390625	0	44330	0	0	0
911	24512	24512	Category A	0.023925781	0.97192383	-0.2878418	-0.14501953	-0.47802734	0.00390625	0	0	4/7/2018	4	7	2018	16:53:56	60836	0.545	16	53	56	0	0.058105469	3.5771484	0.018066406	0.96240234	-0.29199219	0.47875977	0.01171875	0	0	0	0	0	0	0	0	0	1.0061035	0.006103516	0.019287109	0.005615234	0.009277344	0.004150391	0	44330	0	0	0
912	24513	24513	Category A	0.011962891	0.94799805	-0.29980469	-0.14599609	-0.47998047	0.005126953	0	0	4/7/2018	4	7	2018	16:53:56	60836	0.636	16	53	56	0	0.058105469	3.5771484	0.017822266	0.96240234	-0.29223633	0.61938477	0.017333984	0	0	0	0	0	0	0	0	0	1.0058594	0.005859375	0.027832031	-0.005859375	-0.014404297	-0.007324219	0	44330	0	0	0
913	24514	24514	Category A	0.023925781	0.93579102	-0.2878418	-0.15063477	-0.48339844	0.002685547	0	0	4/7/2018	4	7	2018	16:53:56	60836	0.727	16	53	56	0	0.058105469	3.5771484	0.017578125	0.9621582	-0.29248047	0.52929688	0.027587891	0	0	0	0	0	0	0	0	0	1.0058594	0.005859375	0.037353516	0.006103516	-0.026367188	0.004638672	0	44330	0	0	0
914	24515	24515	Category A	0.011962891	0.94799805	-0.29980469	-0.14331055	-0.48071289	0.00390625	0	0	4/7/2018	4	7	2018	16:53:56	60836	0.818	16	53	56	0	0.058105469	3.5771484	0.017578125	0.96166992	-0.29321289	0.45556641	0.016357422	0	0	0	0	0	0	0	0	0	1.0056152	0.005615234	0.026123047	-0.005615234	-0.013671875	-0.006347656	0	44330	0	0	0
915	24516	24516	Category A	0.011962891	0.99584961	-0.29980469	-0.14306641	-0.47900391	0.005859375	0	0	4/7/2018	4	7	2018	16:53:56	60836	0.909	16	53	56	0	0.058105469	3.5771484	0.017822266	0.96166992	-0.29321289	0.64160156	0.03515625	0	0	0	0	0	0	0	0	0	1.0053711	0.005371094	0.046630859	-0.005859375	0.033935547	-0.006347656	0	44330	0	0	0
916	24517	24517	Category A	0.023925781	0.95996094	-0.29980469	-0.14428711	-0.48632813	0.007080078	0	0	4/7/2018	4	7	2018	16:53:57	60837	0	16	53	57	0	0.058105469	3.5771484	0.017822266	0.96191406	-0.29321289	0.75732422	0.009033203	0	0	0	0	0	0	0	0	0	1.0058594	0.005859375	0.014404297	0.005859375	-0.001953125	-0.006347656	0	44330	0	0	0
917	24518	24518	Category A	0.047851563	0.97192383	-0.2878418	-0.14306641	-0.47900391	0.00390625	0	0	4/7/2018	4	7	2018	16:53:57	60837	0.1	16	53	57	0	0.058105469	3.5771484	0.017578125	0.9621582	-0.29345703	0.62695313	0.031982422	0	0	0	0	0	0	0	0	0	1.0061035	0.006103516	0.045410156	0.030029297	0.009521484	0.005615234	0	44330	0	0	0
918	24519	24519	Category A	0.011962891	0.97192383	-0.2878418	-0.14306641	-0.47705078	0.006103516	0	0	4/7/2018	4	7	2018	16:53:57	60837	0.2	16	53	57	0	0.058105469	3.5771484	0.017822266	0.9621582	-0.29370117	0.4152832	0.012695313	0	0	0	0	0	0	0	0	0	1.0061035	0.006103516	0.021484375	-0.005859375	0.009521484	0.005859375	0	44330	0	0	0
919	24520	24520	Category A	0.035888672	0.95996094	-0.27587891	-0.14501953	-0.48144531	0.00390625	0	0	4/7/2018	4	7	2018	16:53:57	60837	0.3	16	53	57	0	0.058105469	3.5771484	0.018066406	0.96166992	-0.29394531	0.20458984	0.025390625	0	0	0	0	0	0	0	0	0	1.0058594	0.005859375	0.037597656	0.017578125	-0.001708984	0.018066406	0	44330	0	0	0
920	24521	24521	Category A	0.011962891	0.93579102	-0.2878418	-0.1418457	-0.49072266	0.005859375	0	0	4/7/2018	4	7	2018	16:53:57	60837	0.4	16	53	57	0	0.058105469	3.5771484	0.018066406	0.96166992	-0.29370117	0.047119141	0.02734375	0	0	0	0	0	0	0	0	0	1.0058594	0.005859375	0.038085938	-0.006103516	-0.025878906	0.005859375	0	44330	0	0	0
921	24522	24522	Category A	0.023925781	0.94799805	-0.32397461	-0.14868164	-0.48486328	0.001708984	0	0	4/7/2018	4	7	2018	16:53:57	60837	0.5	16	53	57	0	0.058105469	3.5771484	0.018066406	0.9621582	-0.29370117	0.36108398	0.033691406	0	0	0	0	0	0	0	0	0	1.0061035	0.006103516	0.050048828	0.005615234	-0.014160156	-0.030029297	0	44330	0	0	0
922	24523	24523	Category A	0.011962891	0.98388672	-0.31176758	-0.14599609	-0.48706055	0.004882813	0	0	4/7/2018	4	7	2018	16:53:57	60837	0.6	16	53	57	0	0.058105469	3.5771484	0.017578125	0.96166992	-0.29394531	0.51269531	0.028808594	0	0	0	0	0	0	0	0	0	1.0058594	0.005859375	0.045410156	-0.005615234	0.021972656	-0.017578125	0	44330	0	0	0
923	24524	24524	Category A	0.011962891	0.95996094	-0.29980469	-0.14501953	-0.48144531	0.004882813	0	0	4/7/2018	4	7	2018	16:53:57	60837	0.7	16	53	57	0	0.058105469	3.5771484	0.017578125	0.96240234	-0.29467773	0.34301758	0.008056641	0	0	0	0	0	0	0	0	0	1.0065918	0.006591797	0.013183594	-0.005615234	-0.002441406	-0.004882813	0	44330	0	0	0
924	24525	24525	Category A	0.023925781	0.95996094	-0.27587891	-0.14306641	-0.47900391	0.007080078	0	0	4/7/2018	4	7	2018	16:53:57	60837	0.8	16	53	57	0	0.058105469	3.5771484	0.017578125	0.96240234	-0.29516602	0.29296875	0.020263672	0	0	0	0	0	0	0	0	0	1.0068359	0.006835938	0.028076172	0.006103516	-0.002441406	0.019287109	0	44330	0	0	0
925	24526	24526	Category A	0.023925781	0.95996094	-0.29980469	-0.13891602	-0.48413086	0.007080078	0	0	4/7/2018	4	7	2018	16:53:57	60837	0.9	16	53	57	0	0.058105469	3.5771484	0.017578125	0.96240234	-0.29467773	0.3828125	0.008300781	0	0	0	0	0	0	0	0	0	1.0065918	0.006591797	0.013671875	0.006103516	-0.002441406	-0.004882813	0	44330	0	0	0
926	24527	24527	Category A	0.011962891	0.95996094	-0.2878418	-0.14355469	-0.48730469	0.001708984	0	0	4/7/2018	4	7	2018	16:53:58	60838	0	16	53	58	0	0.058105469	3.5771484	0.017333984	0.9621582	-0.29516602	0.41870117	0.009521484	0	0	0	0	0	0	0	0	0	1.0065918	0.006591797	0.015380859	-0.005371094	-0.002197266	0.007324219	0	44330	0	0	0
927	24528	24528	Category A	0.011962891	0.95996094	-0.26391602	-0.14794922	-0.48510742	0.001708984	0	0	4/7/2018	4	7	2018	16:53:58	60838	0.1	16	53	58	0	0.058105469	3.5771484	0.017333984	0.9621582	-0.29516602	0.37402344	0.031982422	0	0	0	0	0	0	0	0	0	1.0065918	0.006591797	0.039306641	-0.005371094	-0.002197266	0.03125	0	44330	0	0	0
928	24529	24529	Category A	0.023925781	0.95996094	-0.2878418	-0.1418457	-0.48071289	0.003173828	0	0	4/7/2018	4	7	2018	16:53:58	60838	0.2	16	53	58	0	0.058105469	3.5771484	0.017822266	0.96240234	-0.29516602	0.49975586	0.009765625	0	0	0	0	0	0	0	0	0	1.0068359	0.006835938	0.015869141	0.005859375	-0.002441406	0.007324219	0	44330	0	0	0
929	24530	24530	Category A	0.011962891	0.97192383	-0.27587891	-0.14624023	-0.47802734	0.005126953	0	0	4/7/2018	4	7	2018	16:53:58	60838	0.3	16	53	58	0	0.058105469	3.5771484	0.018066406	0.96264648	-0.29467773	0.64624023	0.021728516	0	0	0	0	0	0	0	0	0	1.0070801	0.007080078	0.034179688	-0.006103516	0.009033203	0.018798828	0	44330	0	0	0
930	24531	24531	Category A	0.011962891	0.95996094	-0.32397461	-0.14672852	-0.48413086	0.00390625	0	0	4/7/2018	4	7	2018	16:53:58	60838	0.4	16	53	58	0	0.058105469	3.5771484	0.018066406	0.96289063	-0.29492188	0.61401367	0.029541016	0	0	0	0	0	0	0	0	0	1.0070801	0.007080078	0.038085938	-0.006103516	-0.002929688	-0.028808594	0	44330	0	0	0
931	24532	24532	Category A	0.011962891	0.92382813	-0.2878418	-0.14672852	-0.48071289	0.005615234	0	0	4/7/2018	4	7	2018	16:53:58	60838	0.5	16	53	58	0	0.058105469	3.5771484	0.018310547	0.96240234	-0.29467773	0.19482422	0.039794922	0	0	0	0	0	0	0	0	0	1.0068359	0.006835938	0.052246094	-0.006347656	-0.038574219	0.006835938	0	44330	0	0	0
932	24533	24533	Category A	0.011962891	0.95996094	-0.26391602	-0.14331055	-0.48071289	0.005859375	0	0	4/7/2018	4	7	2018	16:53:58	60838	0.6	16	53	58	0	0.058105469	3.5771484	0.017822266	0.9621582	-0.29467773	0.069580078	0.03125	0	0	0	0	0	0	0	0	0	1.0065918	0.006591797	0.0390625	-0.005859375	-0.002197266	0.030761719	0	44330	0	0	0
933	24534	24534	Category A	0.035888672	0.95996094	-0.27587891	-0.14160156	-0.48339844	0.005859375	0	0	4/7/2018	4	7	2018	16:53:58	60838	0.7	16	53	58	0	0.058105469	3.5771484	0.017822266	0.96240234	-0.29467773	0.073730469	0.026123047	0	0	0	0	0	0	0	0	0	1.0065918	0.006591797	0.039306641	0.017822266	-0.002441406	0.018798828	0	44330	0	0	0
934	24535	24535	Category A	0.023925781	0.98388672	-0.31176758	-0.14501953	-0.484375	0.00390625	0	0	4/7/2018	4	7	2018	16:53:58	60838	0.8	16	53	58	0	0.058105469	3.5771484	0.018066406	0.9621582	-0.29443359	0.18945313	0.028076172	0	0	0	0	0	0	0	0	0	1.0063477	0.006347656	0.044677734	0.005615234	0.021484375	-0.017089844	0	44330	0	0	0
935	24536	24536	Category A	0.011962891	0.97192383	-0.2878418	-0.14453125	-0.48657227	0.001953125	0	0	4/7/2018	4	7	2018	16:53:58	60838	0.9	16	53	58	0	0.058105469	3.5771484	0.018066406	0.96191406	-0.29394531	0.1875	0.013183594	0	0	0	0	0	0	0	0	0	1.0061035	0.006103516	0.022216797	-0.006103516	0.009765625	0.006103516	0	44330	0	0	0
936	24537	24537	Category A	0.023925781	0.98388672	-0.32397461	-0.14501953	-0.4831543	0.001953125	0	0	4/7/2018	4	7	2018	16:53:59	60839	0	16	53	59	0	0.058105469	3.5771484	0.018066406	0.96191406	-0.29321289	0.057617188	0.037841797	0	0	0	0	0	0	0	0	0	1.0058594	0.005859375	0.058105469	0.005615234	0.021728516	-0.030517578	0	44330	0	0	0
937	24538	24538	Category A	0.011962891	0.97192383	-0.31176758	-0.14257813	-0.47973633	0.004150391	0	0	4/7/2018	4	7	2018	16:53:59	60839	0.111	16	53	59	0	0.058105469	3.5771484	0.018066406	0.9621582	-0.29272461	0.19506836	0.021972656	0	0	0	0	0	0	0	0	0	1.0058594	0.005859375	0.034667969	-0.006103516	0.009521484	-0.018798828	0	44330	0	0	0
938	24539	24539	Category A	0.023925781	0.95996094	-0.29980469	-0.14453125	-0.47607422	0.009277344	0	0	4/7/2018	4	7	2018	16:53:59	60839	0.222	16	53	59	0	0.058105469	3.5771484	0.018066406	0.96191406	-0.29272461	0.38476563	0.009033203	0	0	0	0	0	0	0	0	0	1.0056152	0.005615234	0.014648438	0.005615234	-0.001953125	-0.006835938	0	44330	0	0	0
939	24540	24540	Category A	0.011962891	0.95996094	-0.29980469	-0.14086914	-0.48999023	0.004638672	0	0	4/7/2018	4	7	2018	16:53:59	60839	0.333	16	53	59	0	0.058105469	3.5771484	0.018066406	0.96191406	-0.29248047	0.32543945	0.009521484	0	0	0	0	0	0	0	0	0	1.0056152	0.005615234	0.015136719	-0.006103516	-0.001953125	-0.007080078	0	44330	0	0	0
940	24541	24541	Category A	0.011962891	0.94799805	-0.29980469	-0.13818359	-0.48486328	0.004882813	0	0	4/7/2018	4	7	2018	16:53:59	60839	0.444	16	53	59	0	0.058105469	3.5771484	0.017822266	0.9621582	-0.29272461	0.34008789	0.016845703	0	0	0	0	0	0	0	0	0	1.0058594	0.005859375	0.027099609	-0.005859375	-0.014160156	-0.006835938	0	44330	0	0	0
941	24542	24542	Category A	0.011962891	0.95996094	-0.27587891	-0.14086914	-0.48999023	0.004638672	0	0	4/7/2018	4	7	2018	16:53:59	60839	0.555	16	53	59	0	0.058837891	3.5674805	0.018066406	0.96166992	-0.29272461	0.51489258	0.018066406	0	0	0	0	0	0	0	0	0	1.0053711	0.005371094	0.024658203	-0.006103516	-0.001708984	0.016845703	0	44330	0	0	0
942	24543	24543	Category A	0.011962891	0.94799805	-0.2878418	-0.14257813	-0.48168945	0.004882813	0	0	4/7/2018	4	7	2018	16:53:59	60839	0.666	16	53	59	0	0.058837891	3.5674805	0.018066406	0.96142578	-0.29296875	0.62988281	0.015625	0	0	0	0	0	0	0	0	0	1.005127	0.005126953	0.024902344	-0.006103516	-0.013427734	0.005126953	0	44330	0	0	0
943	24544	24544	Category A	0.011962891	0.95996094	-0.31176758	-0.14941406	-0.48242188	0.004638672	0	0	4/7/2018	4	7	2018	16:53:59	60839	0.777	16	53	59	0	0.058837891	3.5674805	0.017822266	0.96118164	-0.29321289	0.62011719	0.019287109	0	0	0	0	0	0	0	0	0	1.005127	0.005126953	0.025634766	-0.005859375	-0.001220703	-0.018310547	0	44330	0	0	0
944	24545	24545	Category A	0.023925781	0.95996094	-0.2878418	-0.14257813	-0.48168945	0.004150391	0	0	4/7/2018	4	7	2018	16:53:59	60839	0.888	16	53	59	0	0.058837891	3.5674805	0.017578125	0.96142578	-0.29248047	0.71191406	0.0078125	0	0	0	0	0	0	0	0	0	1.005127	0.005126953	0.012207031	0.006103516	-0.001464844	0.004638672	0	44330	0	0	0
945	24546	24546	Category A	0.011962891	0.95996094	-0.29980469	-0.13989258	-0.48486328	0.007080078	0	0	4/7/2018	4	7	2018	16:54:00	60840	0	16	54	0	0	0.058837891	3.5674805	0.017822266	0.96142578	-0.29199219	0.76245117	0.009765625	0	0	0	0	0	0	0	0	0	1.005127	0.005126953	0.015136719	-0.005859375	-0.001464844	-0.007568359	0	44330	0	0	0
946	24547	24547	Category A	0	0.95996094	-0.2878418	-0.14160156	-0.48339844	0.005859375	0	0	4/7/2018	4	7	2018	16:54:00	60840	0.1	16	54	0	0	0.058837891	3.5674805	0.018066406	0.96166992	-0.29174805	0.69995117	0.018554688	0	0	0	0	0	0	0	0	0	1.0053711	0.005371094	0.023925781	-0.018066406	-0.001708984	0.00390625	0	44330	0	0	0
947	24548	24548	Category A	0.011962891	0.97192383	-0.27587891	-0.14428711	-0.48754883	0.002929688	0	0	4/7/2018	4	7	2018	16:54:00	60840	0.2	16	54	0	0	0.058837891	3.5674805	0.018066406	0.96166992	-0.29174805	0.46166992	0.019775391	0	0	0	0	0	0	0	0	0	1.005127	0.005126953	0.032226563	-0.006103516	0.010009766	0.015869141	0	44330	0	0	0
948	24549	24549	Category A	0.011962891	0.98388672	-0.27587891	-0.14428711	-0.48486328	0.000976563	0	0	4/7/2018	4	7	2018	16:54:00	60840	0.3	16	54	0	0	0.058837891	3.5674805	0.018066406	0.96142578	-0.29150391	0.068115234	0.027832031	0	0	0	0	0	0	0	0	0	1.0048828	0.004882813	0.044189453	-0.006103516	0.022216797	0.015625	0	44330	0	0	0
949	24550	24550	Category A	0.023925781	0.95996094	-0.2878418	-0.14331055	-0.4777832	0.002197266	0	0	4/7/2018	4	7	2018	16:54:00	60840	0.4	16	54	0	0	0.058837891	3.5674805	0.017578125	0.96191406	-0.29125977	0.073730469	0.007324219	0	0	0	0	0	0	0	0	0	1.005127	0.005126953	0.011474609	0.006103516	-0.001953125	0.003417969	0	44330	0	0	0
950	24551	24551	Category A	0.035888672	0.95996094	-0.2878418	-0.1418457	-0.48266602	0	0	0	4/7/2018	4	7	2018	16:54:00	60840	0.5	16	54	0	0	0.058837891	3.5674805	0.017333984	0.9621582	-0.29101563	0.093017578	0.018798828	0	0	0	0	0	0	0	0	0	1.0053711	0.005371094	0.023925781	0.018310547	-0.002197266	0.003173828	0	44330	0	0	0
951	24552	24552	Category A	0.011962891	0.95996094	-0.29980469	-0.14453125	-0.48339844	-0.000976563	0	0	4/7/2018	4	7	2018	16:54:00	60840	0.6	16	54	0	0	0.058837891	3.5674805	0.017333984	0.96191406	-0.29101563	0.001953125	0.010253906	0	0	0	0	0	0	0	0	0	1.005127	0.005126953	0.016113281	-0.005371094	-0.001953125	-0.008544922	0	44330	0	0	0
952	24553	24553	Category A	0	0.94799805	-0.29980469	-0.14233398	-0.48339844	0.002929688	0	0	4/7/2018	4	7	2018	16:54:00	60840	0.7	16	54	0	0	0.058837891	3.5674805	0.017333984	0.96191406	-0.29125977	0.044677734	0.023925781	0	0	0	0	0	0	0	0	0	1.005127	0.005126953	0.040039063	-0.017333984	-0.013916016	-0.008300781	0	44330	0	0	0
953	24554	24554	Category A	0	0.95996094	-0.29980469	-0.14428711	-0.48583984	0.002929688	0	0	4/7/2018	4	7	2018	16:54:00	60840	0.8	16	54	0	0	0.058837891	3.5674805	0.017089844	0.9621582	-0.29101563	0.042480469	0.019287109	0	0	0	0	0	0	0	0	0	1.0053711	0.005371094	0.028076172	-0.017089844	-0.002197266	-0.008544922	0	44330	0	0	0
954	24555	24555	Category A	0.023925781	0.95996094	-0.27587891	-0.13989258	-0.48071289	0	0	0	4/7/2018	4	7	2018	16:54:00	60840	0.9	16	54	0	0	0.058837891	3.5674805	0.017333984	0.96264648	-0.29101563	0.19018555	0.016601563	0	0	0	0	0	0	0	0	0	1.0058594	0.005859375	0.024414063	0.006347656	-0.002685547	0.015136719	0	44330	0	0	0
955	24556	24556	Category A	0.011962891	0.97192383	-0.2878418	-0.14282227	-0.48168945	0.000976563	0	0	4/7/2018	4	7	2018	16:54:01	60841	0	16	54	1	0	0.058837891	3.5674805	0.017333984	0.96289063	-0.29052734	0.23876953	0.010498047	0	0	0	0	0	0	0	0	0	1.0061035	0.006103516	0.016845703	-0.005371094	0.008789063	0.002685547	0	44330	0	0	0
956	24557	24557	Category A	0.011962891	0.97192383	-0.31176758	-0.14355469	-0.48339844	0.003173828	0	0	4/7/2018	4	7	2018	16:54:01	60841	0.09	16	54	1	0	0.058837891	3.5674805	0.017333984	0.96264648	-0.29052734	0.015869141	0.023681641	0	0	0	0	0	0	0	0	0	1.0056152	0.005615234	0.035644531	-0.005371094	0.009033203	-0.020996094	0	44330	0	0	0
957	24558	24558	Category A	0.023925781	0.95996094	-0.29980469	-0.13720703	-0.47875977	0.004150391	0	0	4/7/2018	4	7	2018	16:54:01	60841	0.181	16	54	1	0	0.058837891	3.5674805	0.017333984	0.96264648	-0.2902832	0.34375	0.01171875	0	0	0	0	0	0	0	0	0	1.0056152	0.005615234	0.018798828	0.006347656	-0.002685547	-0.009277344	0	44330	0	0	0
958	24559	24559	Category A	0.047851563	0.94799805	-0.29980469	-0.14599609	-0.48120117	0	0	0	4/7/2018	4	7	2018	16:54:01	60841	0.272	16	54	1	0	0.058837891	3.5674805	0.016845703	0.96264648	-0.2902832	0.34912109	0.035400391	0	0	0	0	0	0	0	0	0	1.0056152	0.005615234	0.054931641	0.030761719	-0.014648438	-0.009277344	0	44330	0	0	0
959	24560	24560	Category A	0.035888672	0.97192383	-0.2878418	-0.14428711	-0.47802734	0	0	0	4/7/2018	4	7	2018	16:54:01	60841	0.363	16	54	1	0	0.058837891	3.5674805	0.016845703	0.96240234	-0.29052734	0.11254883	0.021240234	0	0	0	0	0	0	0	0	0	1.0053711	0.005371094	0.031005859	0.018798828	0.009277344	0.002685547	0	44330	0	0	0
960	24561	24561	Category A	0.023925781	0.97192383	-0.29980469	-0.14013672	-0.48681641	0.000976563	0	0	4/7/2018	4	7	2018	16:54:01	60841	0.454	16	54	1	0	0.058837891	3.5674805	0.016845703	0.9621582	-0.29125977	0.023193359	0.014404297	0	0	0	0	0	0	0	0	0	1.0053711	0.005371094	0.024902344	0.006835938	0.009521484	-0.008300781	0	44330	0	0	0
961	24562	24562	Category A	-0.011962891	0.94799805	-0.2878418	-0.14282227	-0.48583984	-0.001708984	0	0	4/7/2018	4	7	2018	16:54:01	60841	0.545	16	54	1	0	0.058837891	3.5674805	0.016845703	0.96264648	-0.29101563	0.086181641	0.032470703	0	0	0	0	0	0	0	0	0	1.0056152	0.005615234	0.046630859	-0.028808594	-0.014648438	0.003173828	0	44330	0	0	0
962	24563	24563	Category A	0.011962891	0.97192383	-0.32397461	-0.1418457	-0.49389648	0	0	0	4/7/2018	4	7	2018	16:54:01	60841	0.636	16	54	1	0	0.058837891	3.5674805	0.016845703	0.96289063	-0.29052734	0.063476563	0.034667969	0	0	0	0	0	0	0	0	0	1.0061035	0.006103516	0.046875	-0.004882813	0.008789063	-0.033203125	0	44330	0	0	0
963	24564	24564	Category A	0.023925781	0.97192383	-0.29980469	-0.14355469	-0.49121094	0.000488281	0	0	4/7/2018	4	7	2018	16:54:01	60841	0.727	16	54	1	0	0.058837891	3.5674805	0.016845703	0.96264648	-0.29052734	0.4453125	0.014648438	0	0	0	0	0	0	0	0	0	1.0056152	0.005615234	0.025390625	0.006835938	0.009033203	-0.009033203	0	44330	0	0	0
964	24565	24565	Category A	0.011962891	0.97192383	-0.29980469	-0.14160156	-0.48339844	0	0	0	4/7/2018	4	7	2018	16:54:01	60841	0.818	16	54	1	0	0.058837891	3.5674805	0.016845703	0.96240234	-0.29003906	0.5222168	0.014160156	0	0	0	0	0	0	0	0	0	1.0053711	0.005371094	0.023925781	-0.004882813	0.009277344	-0.009521484	0	44330	0	0	0
965	24566	24566	Category A	0	0.95996094	-0.29980469	-0.13989258	-0.48242188	0.000976563	0	0	4/7/2018	4	7	2018	16:54:01	60841	0.909	16	54	1	0	0.058837891	3.5674805	0.016845703	0.96240234	-0.29003906	0.25	0.01953125	0	0	0	0	0	0	0	0	0	1.0053711	0.005371094	0.028808594	-0.016845703	-0.002441406	-0.009521484	0	44330	0	0	0
966	24567	24567	Category A	0.011962891	0.94799805	-0.29980469	-0.1418457	-0.4777832	0.005126953	0	0	4/7/2018	4	7	2018	16:54:02	60842	0	16	54	2	0	0.058837891	3.5674805	0.016601563	0.96240234	-0.29003906	0.1550293	0.017822266	0	0	0	0	0	0	0	0	0	1.0053711	0.005371094	0.028808594	-0.004638672	-0.014404297	-0.009521484	0	44330	0	0	0
967	24568	24568	Category A	0.035888672	0.95996094	-0.29980469	-0.14428711	-0.48925781	0.001708984	0	0	4/7/2018	4	7	2018	16:54:02	60842	0.1	16	54	2	0	0.058837891	3.5674805	0.016601563	0.96264648	-0.29003906	0.36230469	0.021484375	0	0	0	0	0	0	0	0	0	1.0056152	0.005615234	0.031494141	0.019042969	-0.002685547	-0.009521484	0	44330	0	0	0
968	24569	24569	Category A	0.023925781	0.97192383	-0.26391602	-0.14111328	-0.48950195	0.001953125	0	0	4/7/2018	4	7	2018	16:54:02	60842	0.2	16	54	2	0	0.058837891	3.5674805	0.016601563	0.96289063	-0.29003906	0.25537109	0.028564453	0	0	0	0	0	0	0	0	0	1.0058594	0.005859375	0.042480469	0.007080078	0.008789063	0.026123047	0	44330	0	0	0
969	24570	24570	Category A	0.035888672	0.95996094	-0.27587891	-0.14599609	-0.48413086	0.001708984	0	0	4/7/2018	4	7	2018	16:54:02	60842	0.3	16	54	2	0	0.058837891	3.5674805	0.016601563	0.96289063	-0.29003906	0.1340332	0.023925781	0	0	0	0	0	0	0	0	0	1.0056152	0.005615234	0.036132813	0.019042969	-0.002929688	0.014160156	0	44330	0	0	0
970	24571	24571	Category A	0.035888672	0.95996094	-0.2878418	-0.13623047	-0.48486328	0.000976563	0	0	4/7/2018	4	7	2018	16:54:02	60842	0.4	16	54	2	0	0.058837891	3.5674805	0.016845703	0.96289063	-0.2902832	0.43066406	0.019042969	0	0	0	0	0	0	0	0	0	1.0058594	0.005859375	0.024169922	0.018798828	-0.002929688	0.002441406	0	44330	0	0	0
971	24572	24572	Category A	0	0.95996094	-0.27587891	-0.14794922	-0.48144531	-0.002929688	0	0	4/7/2018	4	7	2018	16:54:02	60842	0.5	16	54	2	0	0.058837891	3.5674805	0.016845703	0.96264648	-0.29003906	0.48071289	0.022216797	0	0	0	0	0	0	0	0	0	1.0056152	0.005615234	0.033935547	-0.016845703	-0.002685547	0.014160156	0	44330	0	0	0
972	24573	24573	Category A	0.023925781	0.95996094	-0.2878418	-0.14624023	-0.48144531	-0.000976563	0	0	4/7/2018	4	7	2018	16:54:02	60842	0.6	16	54	2	0	0.058837891	3.5674805	0.017333984	0.96289063	-0.28979492	0.60253906	0.007568359	0	0	0	0	0	0	0	0	0	1.0058594	0.005859375	0.01171875	0.006347656	-0.002929688	0.001953125	0	44330	0	0	0
973	24574	24574	Category A	0.023925781	0.95996094	-0.2878418	-0.14086914	-0.48339844	0.00390625	0	0	4/7/2018	4	7	2018	16:54:02	60842	0.7	16	54	2	0	0.058837891	3.5674805	0.017333984	0.96313477	-0.29052734	0.76660156	0.007568359	0	0	0	0	0	0	0	0	0	1.0061035	0.006103516	0.012207031	0.006347656	-0.003173828	0.002685547	0	44330	0	0	0
974	24575	24575	Category A	0.023925781	0.94799805	-0.27587891	-0.14257813	-0.48071289	0.00390625	0	0	4/7/2018	4	7	2018	16:54:02	60842	0.8	16	54	2	0	0.058837891	3.5674805	0.017333984	0.96337891	-0.29077148	0.79614258	0.022460938	0	0	0	0	0	0	0	0	0	1.0063477	0.006347656	0.036865234	0.006347656	-0.015380859	0.014892578	0	44330	0	0	0
975	24576	24576	Category A	0	0.95996094	-0.27587891	-0.140625	-0.48071289	0.001953125	0	0	4/7/2018	4	7	2018	16:54:02	60842	0.9	16	54	2	0	0.058837891	3.5674805	0.017333984	0.96289063	-0.29077148	0.640625	0.023193359	0	0	0	0	0	0	0	0	0	1.0061035	0.006103516	0.035400391	-0.017333984	-0.002929688	0.014892578	0	44330	0	0	0
976	24577	24577	Category A	0.023925781	0.95996094	-0.29980469	-0.14160156	-0.48852539	0	0	0	4/7/2018	4	7	2018	16:54:03	60843	0	16	54	3	0	0.058837891	3.5674805	0.017089844	0.96289063	-0.29052734	0.31542969	0.01171875	0	0	0	0	0	0	0	0	0	1.0061035	0.006103516	0.018798828	0.006591797	-0.002929688	-0.009033203	0	44330	0	0	0
977	24578	24578	Category A	0.023925781	0.94799805	-0.2878418	-0.13842773	-0.48925781	-0.000732422	0	0	4/7/2018	4	7	2018	16:54:03	60843	0.111	16	54	3	0	0.058837891	3.5674805	0.016845703	0.96289063	-0.29052734	0.07421875	0.016601563	0	0	0	0	0	0	0	0	0	1.0058594	0.005859375	0.024658203	0.006835938	-0.014892578	0.002685547	0	44330	0	0	0
978	24579	24579	Category A	0.011962891	0.95996094	-0.2878418	-0.1418457	-0.48071289	-0.000732422	0	0	4/7/2018	4	7	2018	16:54:03	60843	0.222	16	54	3	0	0.058837891	3.5674805	0.016601563	0.96289063	-0.29003906	0.40942383	0.005859375	0	0	0	0	0	0	0	0	0	1.0056152	0.005615234	0.010009766	-0.004638672	-0.002929688	0.002197266	0	44330	0	0	0
979	24580	24580	Category A	0	0.98388672	-0.2878418	-0.14111328	-0.47875977	0.003173828	0	0	4/7/2018	4	7	2018	16:54:03	60843	0.333	16	54	3	0	0.058105469	3.5529785	0.016357422	0.96289063	-0.29003906	0.46606445	0.026611328	0	0	0	0	0	0	0	0	0	1.0056152	0.005615234	0.039550781	-0.016357422	0.020751953	0.002197266	0	44330	0	0	0
980	24581	24581	Category A	0.035888672	0.95996094	-0.29980469	-0.14501953	-0.48046875	0.00390625	0	0	4/7/2018	4	7	2018	16:54:03	60843	0.444	16	54	3	0	0.058105469	3.5529785	0.016601563	0.96337891	-0.29003906	0.62255859	0.021728516	0	0	0	0	0	0	0	0	0	1.0063477	0.006347656	0.032226563	0.019042969	-0.003417969	-0.009521484	0	44330	0	0	0
981	24582	24582	Category A	0.023925781	0.94799805	-0.29980469	-0.1418457	-0.48071289	0.000976563	0	0	4/7/2018	4	7	2018	16:54:03	60843	0.555	16	54	3	0	0.058105469	3.5529785	0.016601563	0.96362305	-0.28979492	0.8527832	0.019775391	0	0	0	0	0	0	0	0	0	1.0065918	0.006591797	0.032714844	0.007080078	-0.015625	-0.009765625	0	44330	0	0	0
982	24583	24583	Category A	0	0.95996094	-0.2878418	-0.14257813	-0.484375	0.000732422	0	0	4/7/2018	4	7	2018	16:54:03	60843	0.666	16	54	3	0	0.058105469	3.5529785	0.016357422	0.96362305	-0.29003906	0.78442383	0.016845703	0	0	0	0	0	0	0	0	0	1.0065918	0.006591797	0.022705078	-0.016357422	-0.003662109	0.002197266	0	44330	0	0	0
983	24584	24584	Category A	0	0.97192383	-0.26391602	-0.14086914	-0.48486328	0.000732422	0	0	4/7/2018	4	7	2018	16:54:03	60843	0.777	16	54	3	0	0.058105469	3.5529785	0.016113281	0.96411133	-0.29052734	0.31054688	0.031982422	0	0	0	0	0	0	0	0	0	1.0070801	0.007080078	0.050537109	-0.016113281	0.007568359	0.026611328	0	44330	0	0	0
984	24585	24585	Category A	0.023925781	0.95996094	-0.27587891	-0.14208984	-0.48681641	0.001953125	0	0	4/7/2018	4	7	2018	16:54:03	60843	0.888	16	54	3	0	0.058105469	3.5529785	0.016113281	0.96411133	-0.29003906	0.004638672	0.016601563	0	0	0	0	0	0	0	0	0	1.0070801	0.007080078	0.026123047	0.007568359	-0.004150391	0.014160156	0	44330	0	0	0
985	24586	24586	Category A	0.023925781	0.97192383	-0.25195313	-0.14160156	-0.4831543	0.001953125	0	0	4/7/2018	4	7	2018	16:54:04	60844	0	16	54	4	0	0.058105469	3.5529785	0.016113281	0.96435547	-0.29003906	0.18115234	0.039550781	0	0	0	0	0	0	0	0	0	1.0070801	0.007080078	0.053222656	0.007568359	0.007324219	0.038085938	0	44330	0	0	0
986	24587	24587	Category A	0.011962891	0.94799805	-0.2878418	-0.14404297	-0.47973633	0.00390625	0	0	4/7/2018	4	7	2018	16:54:04	60844	0.1	16	54	4	0	0.058105469	3.5529785	0.016113281	0.96435547	-0.29003906	0.20898438	0.017089844	0	0	0	0	0	0	0	0	0	1.0070801	0.007080078	0.022705078	-0.004150391	-0.016357422	0.002197266	0	44330	0	0	0
987	24588	24588	Category A	0.011962891	0.95996094	-0.29980469	-0.14355469	-0.48852539	0	0	0	4/7/2018	4	7	2018	16:54:04	60844	0.2	16	54	4	0	0.058105469	3.5529785	0.016357422	0.96435547	-0.29003906	0.088134766	0.011474609	0	0	0	0	0	0	0	0	0	1.0070801	0.007080078	0.018554688	-0.004394531	-0.004394531	-0.009521484	0	44330	0	0	0
988	24589	24589	Category A	0.011962891	0.99584961	-0.27587891	-0.14160156	-0.48120117	0.00390625	0	0	4/7/2018	4	7	2018	16:54:04	60844	0.3	16	54	4	0	0.058105469	3.5529785	0.016845703	0.96435547	-0.29003906	0.12890625	0.034667969	0	0	0	0	0	0	0	0	0	1.0073242	0.007324219	0.050537109	-0.004882813	0.03125	0.014160156	0	44330	0	0	0
989	24590	24590	Category A	0.011962891	0.97192383	-0.2878418	-0.13842773	-0.48339844	0.002197266	0	0	4/7/2018	4	7	2018	16:54:04	60844	0.4	16	54	4	0	0.058105469	3.5529785	0.017333984	0.96435547	-0.2902832	0.072998047	0.009277344	0	0	0	0	0	0	0	0	0	1.0073242	0.007324219	0.015136719	-0.005371094	0.007324219	0.002441406	0	44330	0	0	0
990	24591	24591	Category A	0.011962891	0.95996094	-0.2878418	-0.14428711	-0.48217773	0.001953125	0	0	4/7/2018	4	7	2018	16:54:04	60844	0.5	16	54	4	0	0.058105469	3.5529785	0.017089844	0.96484375	-0.29052734	0.14941406	0.007568359	0	0	0	0	0	0	0	0	0	1.0078125	0.0078125	0.012695313	-0.005126953	-0.004882813	0.002685547	0	44330	0	0	0
991	24592	24592	Category A	0.035888672	0.97192383	-0.29980469	-0.13916016	-0.48168945	0.003173828	0	0	4/7/2018	4	7	2018	16:54:04	60844	0.6	16	54	4	0	0.058105469	3.5529785	0.016845703	0.96508789	-0.29077148	0.084716797	0.021728516	0	0	0	0	0	0	0	0	0	1.0080566	0.008056641	0.034423828	0.018798828	0.006591797	-0.008789063	0	44330	0	0	0
992	24593	24593	Category A	-0.011962891	0.97192383	-0.2878418	-0.14160156	-0.48339844	0.005126953	0	0	4/7/2018	4	7	2018	16:54:04	60844	0.7	16	54	4	0	0.058105469	3.5529785	0.016845703	0.96508789	-0.29052734	0.23632813	0.029785156	0	0	0	0	0	0	0	0	0	1.0080566	0.008056641	0.038330078	-0.028808594	0.006591797	0.002685547	0	44330	0	0	0
993	24594	24594	Category A	0.035888672	0.95996094	-0.2878418	-0.14355469	-0.48583984	0.002197266	0	0	4/7/2018	4	7	2018	16:54:04	60844	0.8	16	54	4	0	0.058105469	3.5529785	0.017089844	0.96533203	-0.29003906	0.01171875	0.01953125	0	0	0	0	0	0	0	0	0	1.0080566	0.008056641	0.026367188	0.018554688	-0.005371094	0.002197266	0	44330	0	0	0
994	24595	24595	Category A	0.011962891	0.98388672	-0.26391602	-0.13818359	-0.48608398	0.00390625	0	0	4/7/2018	4	7	2018	16:54:04	60844	0.9	16	54	4	0	0.058105469	3.5529785	0.017333984	0.96557617	-0.29003906	0.031005859	0.032226563	0	0	0	0	0	0	0	0	0	1.0085449	0.008544922	0.049560547	-0.005371094	0.018066406	0.026123047	0	44330	0	0	0
995	24596	24596	Category A	0.011962891	0.97192383	-0.2878418	-0.14599609	-0.48925781	0	0	0	4/7/2018	4	7	2018	16:54:05	60845	0	16	54	5	0	0.058105469	3.5529785	0.017089844	0.96557617	-0.29003906	0.085449219	0.008300781	0	0	0	0	0	0	0	0	0	1.0085449	0.008544922	0.013427734	-0.005126953	0.006103516	0.002197266	0	44330	0	0	0
996	24597	24597	Category A	0.023925781	0.95996094	-0.2878418	-0.14599609	-0.49047852	0.001953125	0	0	4/7/2018	4	7	2018	16:54:05	60845	0.1	16	54	5	0	0.058105469	3.5529785	0.017089844	0.96582031	-0.29003906	0.11767578	0.009277344	0	0	0	0	0	0	0	0	0	1.0085449	0.008544922	0.014892578	0.006591797	-0.005859375	0.002197266	0	44330	0	0	0
997	24598	24598	Category A	0.011962891	0.95996094	-0.2878418	-0.14331055	-0.47973633	0.000976563	0	0	4/7/2018	4	7	2018	16:54:05	60845	0.2	16	54	5	0	0.058105469	3.5529785	0.017333984	0.96606445	-0.28979492	0.056640625	0.008300781	0	0	0	0	0	0	0	0	0	1.0087891	0.008789063	0.013671875	-0.005371094	-0.006103516	0.001953125	0	44330	0	0	0
998	24599	24599	Category A	0.023925781	0.95996094	-0.31176758	-0.13891602	-0.48071289	0.003173828	0	0	4/7/2018	4	7	2018	16:54:05	60845	0.3	16	54	5	0	0.058105469	3.5529785	0.017333984	0.96606445	-0.28955078	0.011474609	0.023681641	0	0	0	0	0	0	0	0	0	1.0087891	0.008789063	0.034667969	0.006347656	-0.006103516	-0.021972656	0	44330	0	0	0
999	24600	24600	Category A	0.023925781	0.94799805	-0.32397461	-0.13916016	-0.48852539	0.001953125	0	0	4/7/2018	4	7	2018	16:54:05	60845	0.4	16	54	5	0	0.058105469	3.5529785	0.016601563	0.96606445	-0.28930664	0.094482422	0.039550781	0	0	0	0	0	0	0	0	0	1.0087891	0.008789063	0.059814453	0.007080078	-0.018066406	-0.034423828	0	44330	0	0	0
1000	24601	24601	Category A	0.011962891	0.95996094	-0.27587891	-0.14013672	-0.4909668	0.000732422	0	0	4/7/2018	4	7	2018	16:54:05	60845	0.5	16	54	5	0	0.058105469	3.5529785	0.016601563	0.96606445	-0.28930664	0.27490234	0.015625	0	0	0	0	0	0	0	0	0	1.0085449	0.008544922	0.024414063	-0.004638672	-0.006103516	0.013427734	0	44330	0	0	0
1001	24602	24602	Category A	0.023925781	0.98388672	-0.2878418	-0.1496582	-0.47875977	0.002685547	0	0	4/7/2018	4	7	2018	16:54:05	60845	0.6	16	54	5	0	0.058105469	3.5529785	0.016357422	0.96582031	-0.2890625	0.24023438	0.019287109	0	0	0	0	0	0	0	0	0	1.0083008	0.008300781	0.026611328	0.007324219	0.017822266	0.001220703	0	44330	0	0	0
1002	24603	24603	Category A	0.023925781	0.94799805	-0.29980469	-0.14257813	-0.48486328	0	0	0	4/7/2018	4	7	2018	16:54:05	60845	0.7	16	54	5	0	0.058105469	3.5529785	0.016845703	0.96582031	-0.2890625	0.087402344	0.021972656	0	0	0	0	0	0	0	0	0	1.0083008	0.008300781	0.035400391	0.006835938	-0.017822266	-0.010498047	0	44330	0	0	0
1003	24604	24604	Category A	0.011962891	0.94799805	-0.27587891	-0.13891602	-0.47900391	-0.000732422	0	0	4/7/2018	4	7	2018	16:54:05	60845	0.8	16	54	5	0	0.058105469	3.5529785	0.016845703	0.96606445	-0.28857422	0.048095703	0.022460938	0	0	0	0	0	0	0	0	0	1.0083008	0.008300781	0.035888672	-0.004882813	-0.018066406	0.012695313	0	44330	0	0	0
1004	24605	24605	Category A	0.011962891	0.95996094	-0.27587891	-0.13989258	-0.48242188	0	0	0	4/7/2018	4	7	2018	16:54:05	60845	0.9	16	54	5	0	0.058105469	3.5529785	0.016845703	0.96557617	-0.28857422	0.012695313	0.014648438	0	0	0	0	0	0	0	0	0	1.0080566	0.008056641	0.0234375	-0.004882813	-0.005615234	0.012695313	0	44330	0	0	0
1005	24606	24606	Category A	0.011962891	0.95996094	-0.29980469	-0.14282227	-0.48583984	0.001953125	0	0	4/7/2018	4	7	2018	16:54:06	60846	0	16	54	6	0	0.058105469	3.5529785	0.016845703	0.96557617	-0.28857422	0.017333984	0.013427734	0	0	0	0	0	0	0	0	0	1.0080566	0.008056641	0.021972656	-0.004882813	-0.005615234	-0.010986328	0	44330	0	0	0
1006	24607	24607	Category A	0.011962891	0.98388672	-0.27587891	-0.14794922	-0.48266602	0	0	0	4/7/2018	4	7	2018	16:54:06	60846	0.1	16	54	6	0	0.058105469	3.5529785	0.017333984	0.96533203	-0.28857422	0.071289063	0.022949219	0	0	0	0	0	0	0	0	0	1.0078125	0.0078125	0.036376953	-0.005371094	0.018310547	0.012695313	0	44330	0	0	0
1007	24608	24608	Category A	0.011962891	0.97192383	-0.27587891	-0.14453125	-0.48339844	0.002929688	0	0	4/7/2018	4	7	2018	16:54:06	60846	0.2	16	54	6	0	0.058105469	3.5529785	0.017333984	0.96533203	-0.28833008	0.002685547	0.015136719	0	0	0	0	0	0	0	0	0	1.0075684	0.007568359	0.024414063	-0.005371094	0.006347656	0.012451172	0	44330	0	0	0
1008	24609	24609	Category A	0.023925781	0.95996094	-0.27587891	-0.14331055	-0.48120117	0.004882813	0	0	4/7/2018	4	7	2018	16:54:06	60846	0.3	16	54	6	0	0.058105469	3.5529785	0.017333984	0.96557617	-0.28808594	0.16235352	0.015136719	0	0	0	0	0	0	0	0	0	1.0078125	0.0078125	0.024658203	0.006347656	-0.005615234	0.012207031	0	44330	0	0	0
1009	24610	24610	Category A	0.035888672	0.97192383	-0.29980469	-0.13793945	-0.47973633	0.004150391	0	0	4/7/2018	4	7	2018	16:54:06	60846	0.4	16	54	6	0	0.058105469	3.5529785	0.017333984	0.96557617	-0.28881836	0.19775391	0.022216797	0	0	0	0	0	0	0	0	0	1.0080566	0.008056641	0.035400391	0.018310547	0.006103516	-0.010742188	0	44330	0	0	0
1010	24611	24611	Category A	0.011962891	0.94799805	-0.29980469	-0.14233398	-0.48242188	0.001953125	0	0	4/7/2018	4	7	2018	16:54:06	60846	0.5	16	54	6	0	0.058105469	3.5529785	0.016845703	0.96557617	-0.28881836	0.23022461	0.021240234	0	0	0	0	0	0	0	0	0	1.0080566	0.008056641	0.033447266	-0.004882813	-0.017578125	-0.010742188	0	44330	0	0	0
1011	24612	24612	Category A	0.035888672	0.94799805	-0.27587891	-0.13916016	-0.48413086	0	0	0	4/7/2018	4	7	2018	16:54:06	60846	0.6	16	54	6	0	0.058105469	3.5529785	0.016601563	0.96557617	-0.2890625	0.27197266	0.029052734	0	0	0	0	0	0	0	0	0	1.0080566	0.008056641	0.050048828	0.019042969	-0.017578125	0.013183594	0	44330	0	0	0
1012	24613	24613	Category A	0.023925781	0.97192383	-0.31176758	-0.14111328	-0.48754883	0.002929688	0	0	4/7/2018	4	7	2018	16:54:06	60846	0.7	16	54	6	0	0.058105469	3.5529785	0.017089844	0.96557617	-0.28930664	0.24291992	0.024169922	0	0	0	0	0	0	0	0	0	1.0083008	0.008300781	0.03515625	0.006591797	0.006103516	-0.022216797	0	44330	0	0	0
1013	24614	24614	Category A	0.023925781	0.97192383	-0.31176758	-0.13891602	-0.48681641	0.004882813	0	0	4/7/2018	4	7	2018	16:54:06	60846	0.8	16	54	6	0	0.058105469	3.5529785	0.017089844	0.96582031	-0.28930664	0.0546875	0.023925781	0	0	0	0	0	0	0	0	0	1.0083008	0.008300781	0.034912109	0.006591797	0.005859375	-0.022216797	0	44330	0	0	0
1014	24615	24615	Category A	0.023925781	0.95996094	-0.31176758	-0.13500977	-0.48583984	0.002197266	0	0	4/7/2018	4	7	2018	16:54:06	60846	0.9	16	54	6	0	0.058105469	3.5529785	0.016845703	0.96606445	-0.28930664	0.20776367	0.023925781	0	0	0	0	0	0	0	0	0	1.0085449	0.008544922	0.03515625	0.006835938	-0.006103516	-0.022216797	0	44330	0	0	0
1015	24616	24616	Category A	0	0.97192383	-0.26391602	-0.14233398	-0.48950195	0.001953125	0	0	4/7/2018	4	7	2018	16:54:07	60847	0	16	54	7	0	0.058105469	3.5529785	0.016601563	0.96630859	-0.28955078	0.44360352	0.031005859	0	0	0	0	0	0	0	0	0	1.0087891	0.008789063	0.047851563	-0.016601563	0.005371094	0.025634766	0	44330	0	0	0
1016	24617	24617	Category A	0	0.97192383	-0.31176758	-0.14624023	-0.48828125	0.001953125	0	0	4/7/2018	4	7	2018	16:54:07	60847	0.1	16	54	7	0	0.058105469	3.5529785	0.016845703	0.96630859	-0.28955078	0.65283203	0.028076172	0	0	0	0	0	0	0	0	0	1.0090332	0.009033203	0.044189453	-0.016845703	0.005371094	-0.021972656	0	44330	0	0	0
1017	24618	24618	Category A	0	0.97192383	-0.27587891	-0.1418457	-0.4777832	0.005126953	0	0	4/7/2018	4	7	2018	16:54:07	60847	0.2	16	54	7	0	0.05859375	3.5594238	0.016357422	0.96655273	-0.28955078	0.82666016	0.021972656	0	0	0	0	0	0	0	0	0	1.0092773	0.009277344	0.035400391	-0.016357422	0.005126953	0.013671875	0	44330	0	0	0
1018	24619	24619	Category A	0.011962891	0.95996094	-0.29980469	-0.13769531	-0.48144531	0.001953125	0	0	4/7/2018	4	7	2018	16:54:07	60847	0.3	16	54	7	0	0.05859375	3.5594238	0.016357422	0.96704102	-0.28955078	0.89501953	0.013183594	0	0	0	0	0	0	0	0	0	1.0095215	0.009521484	0.021728516	-0.004394531	-0.007080078	-0.010009766	0	44330	0	0	0
1019	24620	24620	Category A	0.023925781	1.0078125	-0.29980469	-0.14086914	-0.48925781	0.002685547	0	0	4/7/2018	4	7	2018	16:54:07	60847	0.4	16	54	7	0	0.05859375	3.5594238	0.016357422	0.96630859	-0.28955078	1.092041	0.04296875	0	0	0	0	0	0	0	0	0	1.0090332	0.009033203	0.05859375	0.007324219	0.041259766	-0.010009766	0	44330	0	0	0
1020	24621	24621	Category A	0.011962891	0.97192383	-0.2878418	-0.14086914	-0.48925781	0.00390625	0	0	4/7/2018	4	7	2018	16:54:07	60847	0.5	16	54	7	0	0.05859375	3.5594238	0.016357422	0.96557617	-0.29003906	1.2836914	0.0078125	0	0	0	0	0	0	0	0	0	1.0085449	0.008544922	0.012939453	-0.004394531	0.006103516	0.002197266	0	44330	0	0	0
1021	24622	24622	Category A	-0.011962891	0.95996094	-0.29980469	-0.13989258	-0.47875977	0.002197266	0	0	4/7/2018	4	7	2018	16:54:07	60847	0.6	16	54	7	0	0.05859375	3.5594238	0.016113281	0.96630859	-0.29003906	1.2631836	0.030517578	0	0	0	0	0	0	0	0	0	1.0090332	0.009033203	0.044189453	-0.028076172	-0.006347656	-0.009521484	0	44330	0	0	0
1022	24623	24623	Category A	0	0.97192383	-0.31176758	-0.1418457	-0.48071289	0.003173828	0	0	4/7/2018	4	7	2018	16:54:07	60847	0.7	16	54	7	0	0.05859375	3.5594238	0.016113281	0.96630859	-0.28979492	1.1484375	0.027587891	0	0	0	0	0	0	0	0	0	1.0090332	0.009033203	0.043457031	-0.016113281	0.005371094	-0.021728516	0	44330	0	0	0
1023	24624	24624	Category A	0.011962891	0.97192383	-0.27587891	-0.13842773	-0.48510742	0	0	0	4/7/2018	4	7	2018	16:54:07	60847	0.8	16	54	7	0	0.05859375	3.5594238	0.016357422	0.96630859	-0.28979492	0.97338867	0.015625	0	0	0	0	0	0	0	0	0	1.0090332	0.009033203	0.023925781	-0.004394531	0.005371094	0.013916016	0	44330	0	0	0
1024	24625	24625	Category A	0.011962891	0.97192383	-0.2878418	-0.13793945	-0.48681641	0.002929688	0	0	4/7/2018	4	7	2018	16:54:07	60847	0.9	16	54	7	0	0.05859375	3.5594238	0.016601563	0.96630859	-0.28955078	0.67919922	0.007568359	0	0	0	0	0	0	0	0	0	1.0090332	0.009033203	0.012207031	-0.004638672	0.005371094	0.001708984	0	44330	0	0	0
1025	24626	24626	Category A	0.011962891	0.95996094	-0.29980469	-0.14331055	-0.4831543	0.001953125	0	0	4/7/2018	4	7	2018	16:54:08	60848	0	16	54	8	0	0.05859375	3.5594238	0.016357422	0.96630859	-0.29003906	0.030517578	0.012207031	0	0	0	0	0	0	0	0	0	1.0090332	0.009033203	0.020507813	-0.004394531	-0.006347656	-0.009521484	0	44330	0	0	0
1026	24627	24627	Category A	0.035888672	0.95996094	-0.29980469	-0.13964844	-0.48852539	0.002929688	0	0	4/7/2018	4	7	2018	16:54:08	60848	0.1	16	54	8	0	0.05859375	3.5594238	0.016357422	0.96630859	-0.29077148	0.76171875	0.022216797	0	0	0	0	0	0	0	0	0	1.0092773	0.009277344	0.034667969	0.019287109	-0.006347656	-0.008789063	0	44330	0	0	0
1027	24628	24628	Category A	0.035888672	0.98388672	-0.27587891	-0.14086914	-0.48242188	0.001953125	0	0	4/7/2018	4	7	2018	16:54:08	60848	0.2	16	54	8	0	0.05859375	3.5594238	0.016113281	0.96679688	-0.29125977	1.0935059	0.030273438	0	0	0	0	0	0	0	0	0	1.0100098	0.010009766	0.052001953	0.01953125	0.016845703	0.015380859	0	44330	0	0	0
1028	24629	24629	Category A	0.047851563	0.98388672	-0.2878418	-0.14257813	-0.47875977	-0.001708984	0	0	4/7/2018	4	7	2018	16:54:08	60848	0.3	16	54	8	0	0.05859375	3.5594238	0.015625	0.9675293	-0.29174805	1.1540527	0.035888672	0	0	0	0	0	0	0	0	0	1.0107422	0.010742188	0.052001953	0.031982422	0.016113281	0.00390625	0	44330	0	0	0
1029	24630	24630	Category A	0.011962891	0.98388672	-0.29980469	-0.1418457	-0.48754883	0.000732422	0	0	4/7/2018	4	7	2018	16:54:08	60848	0.4	16	54	8	0	0.05859375	3.5594238	0.015625	0.96679688	-0.29174805	1.3479004	0.019042969	0	0	0	0	0	0	0	0	0	1.0100098	0.010009766	0.028564453	-0.003662109	0.016845703	-0.0078125	0	44330	0	0	0
1030	24631	24631	Category A	0.023925781	0.98388672	-0.31176758	-0.13818359	-0.48608398	0.003173828	0	0	4/7/2018	4	7	2018	16:54:08	60848	0.5	16	54	8	0	0.05859375	3.5594238	0.015869141	0.96630859	-0.29150391	1.4006348	0.027587891	0	0	0	0	0	0	0	0	0	1.0095215	0.009521484	0.045166016	0.0078125	0.017333984	-0.020019531	0	44330	0	0	0
1031	24632	24632	Category A	0.011962891	0.95996094	-0.27587891	-0.14428711	-0.48754883	0.002929688	0	0	4/7/2018	4	7	2018	16:54:08	60848	0.6	16	54	8	0	0.05859375	3.5594238	0.016357422	0.96679688	-0.29248047	1.1433105	0.018310547	0	0	0	0	0	0	0	0	0	1.0100098	0.010009766	0.027832031	-0.004394531	-0.006835938	0.016601563	0	44330	0	0	0
1032	24633	24633	Category A	0.011962891	0.97192383	-0.26391602	-0.14526367	-0.47998047	0	0	0	4/7/2018	4	7	2018	16:54:08	60848	0.7	16	54	8	0	0.05859375	3.5594238	0.016113281	0.96630859	-0.29248047	0.76293945	0.029296875	0	0	0	0	0	0	0	0	0	1.0097656	0.009765625	0.038085938	-0.004150391	0.005371094	0.028564453	0	44330	0	0	0
1033	24634	24634	Category A	0.011962891	0.98388672	-0.29980469	-0.14086914	-0.48242188	0.002929688	0	0	4/7/2018	4	7	2018	16:54:08	60848	0.8	16	54	8	0	0.05859375	3.5594238	0.016845703	0.96606445	-0.29248047	0.64941406	0.01953125	0	0	0	0	0	0	0	0	0	1.0095215	0.009521484	0.029541016	-0.004882813	0.017578125	-0.007080078	0	44330	0	0	0
1034	24635	24635	Category A	0.011962891	0.95996094	-0.27587891	-0.13842773	-0.4831543	0	0	0	4/7/2018	4	7	2018	16:54:08	60848	0.9	16	54	8	0	0.05859375	3.5594238	0.016357422	0.96630859	-0.29272461	0.70361328	0.018798828	0	0	0	0	0	0	0	0	0	1.0097656	0.009765625	0.028076172	-0.004394531	-0.006347656	0.016845703	0	44330	0	0	0
1035	24636	24636	Category A	0.011962891	0.98388672	-0.2878418	-0.14355469	-0.47802734	0	0	0	4/7/2018	4	7	2018	16:54:09	60849	0	16	54	9	0	0.05859375	3.5594238	0.016601563	0.96606445	-0.29345703	0.39746094	0.019287109	0	0	0	0	0	0	0	0	0	1.0097656	0.009765625	0.028076172	-0.004638672	0.017578125	0.005615234	0	44330	0	0	0
1036	24637	24637	Category A	0.035888672	0.98388672	-0.29980469	-0.14526367	-0.47998047	-0.000732422	0	0	4/7/2018	4	7	2018	16:54:09	60849	0.1	16	54	9	0	0.05859375	3.5594238	0.016845703	0.96557617	-0.29345703	0.25976563	0.026855469	0	0	0	0	0	0	0	0	0	1.0095215	0.009521484	0.043212891	0.018798828	0.018066406	-0.006103516	0	44330	0	0	0
1037	24638	24638	Category A	0.011962891	0.97192383	-0.2878418	-0.1418457	-0.48950195	0.001708984	0	0	4/7/2018	4	7	2018	16:54:09	60849	0.2	16	54	9	0	0.05859375	3.5594238	0.016845703	0.96557617	-0.29345703	0.51733398	0.009521484	0	0	0	0	0	0	0	0	0	1.0095215	0.009521484	0.016601563	-0.004882813	0.006103516	0.005615234	0	44330	0	0	0
1038	24639	24639	Category A	0	0.94799805	-0.27587891	-0.14111328	-0.48754883	-0.001953125	0	0	4/7/2018	4	7	2018	16:54:09	60849	0.3	16	54	9	0	0.05859375	3.5594238	0.016845703	0.96582031	-0.29345703	0.44775391	0.030273438	0	0	0	0	0	0	0	0	0	1.0095215	0.009521484	0.052734375	-0.016845703	-0.017822266	0.017578125	0	44330	0	0	0
1039	24640	24640	Category A	0.035888672	0.95996094	-0.2878418	-0.13916016	-0.4831543	0.002197266	0	0	4/7/2018	4	7	2018	16:54:09	60849	0.4	16	54	9	0	0.05859375	3.5594238	0.017089844	0.96606445	-0.29296875	0.56591797	0.020263672	0	0	0	0	0	0	0	0	0	1.0095215	0.009521484	0.030029297	0.018554688	-0.006103516	0.005126953	0	44330	0	0	0
1040	24641	24641	Category A	0.011962891	0.95996094	-0.27587891	-0.14086914	-0.48339844	0.000976563	0	0	4/7/2018	4	7	2018	16:54:09	60849	0.5	16	54	9	0	0.05859375	3.5594238	0.016845703	0.96630859	-0.29248047	0.63867188	0.018554688	0	0	0	0	0	0	0	0	0	1.0097656	0.009765625	0.028076172	-0.004882813	-0.006347656	0.016601563	0	44330	0	0	0
1041	24642	24642	Category A	0.011962891	0.94799805	-0.2878418	-0.1418457	-0.48266602	0	0	0	4/7/2018	4	7	2018	16:54:09	60849	0.6	16	54	9	0	0.05859375	3.5594238	0.017333984	0.96679688	-0.29296875	0.47875977	0.020263672	0	0	0	0	0	0	0	0	0	1.0102539	0.010253906	0.029296875	-0.005371094	-0.018798828	0.005126953	0	44330	0	0	0
1042	24643	24643	Category A	0.023925781	0.98388672	-0.27587891	-0.14086914	-0.48339844	0	0	0	4/7/2018	4	7	2018	16:54:09	60849	0.7	16	54	9	0	0.05859375	3.5594238	0.017333984	0.96630859	-0.29296875	0.12548828	0.025146484	0	0	0	0	0	0	0	0	0	1.0100098	0.010009766	0.041015625	0.006347656	0.017333984	0.017089844	0	44330	0	0	0
1043	24644	24644	Category A	0.023925781	0.94799805	-0.29980469	-0.14257813	-0.49047852	-0.001708984	0	0	4/7/2018	4	7	2018	16:54:09	60849	0.8	16	54	9	0	0.05859375	3.5594238	0.017089844	0.96679688	-0.29296875	0.010498047	0.020996094	0	0	0	0	0	0	0	0	0	1.0102539	0.010253906	0.032226563	0.006591797	-0.018798828	-0.006591797	0	44330	0	0	0
1044	24645	24645	Category A	0.011962891	0.97192383	-0.29980469	-0.14086914	-0.49194336	0	0	0	4/7/2018	4	7	2018	16:54:09	60849	0.9	16	54	9	0	0.05859375	3.5594238	0.017333984	0.96679688	-0.29321289	0.13867188	0.009765625	0	0	0	0	0	0	0	0	0	1.010498	0.010498047	0.016845703	-0.005371094	0.004882813	-0.006347656	0	44330	0	0	0
1045	24646	24646	Category A	0.023925781	0.93579102	-0.29980469	-0.13891602	-0.47900391	0.001220703	0	0	4/7/2018	4	7	2018	16:54:10	60850	0	16	54	10	0	0.05859375	3.5594238	0.017333984	0.96704102	-0.29321289	0.093994141	0.032470703	0	0	0	0	0	0	0	0	0	1.0107422	0.010742188	0.044189453	0.006347656	-0.03125	-0.006347656	0	44330	0	0	0
1046	24647	24647	Category A	0.023925781	0.94799805	-0.2878418	-0.13916016	-0.4831543	0.002197266	0	0	4/7/2018	4	7	2018	16:54:10	60850	0.1	16	54	10	0	0.05859375	3.5594238	0.017578125	0.96704102	-0.29272461	0.053710938	0.020751953	0	0	0	0	0	0	0	0	0	1.0107422	0.010742188	0.030273438	0.006103516	-0.019042969	0.004882813	0	44330	0	0	0
1047	24648	24648	Category A	0.023925781	0.98388672	-0.2878418	-0.1418457	-0.48950195	-0.001953125	0	0	4/7/2018	4	7	2018	16:54:10	60850	0.2	16	54	10	0	0.05859375	3.5594238	0.017822266	0.96655273	-0.29321289	0.037841797	0.018798828	0	0	0	0	0	0	0	0	0	1.0102539	0.010253906	0.028564453	0.005859375	0.017089844	0.005371094	0	44330	0	0	0
1048	24649	24649	Category A	0.023925781	0.97192383	-0.31176758	-0.13916016	-0.49023438	-0.000976563	0	0	4/7/2018	4	7	2018	16:54:10	60850	0.3	16	54	10	0	0.05859375	3.5594238	0.017578125	0.96630859	-0.29345703	0.16821289	0.019775391	0	0	0	0	0	0	0	0	0	1.0102539	0.010253906	0.029541016	0.006103516	0.005371094	-0.018066406	0	44330	0	0	0
1049	24650	24650	Category A	0.011962891	0.95996094	-0.2878418	-0.14428711	-0.48217773	0.000732422	0	0	4/7/2018	4	7	2018	16:54:10	60850	0.4	16	54	10	0	0.05859375	3.5594238	0.017333984	0.96630859	-0.29370117	0.045410156	0.010253906	0	0	0	0	0	0	0	0	0	1.0102539	0.010253906	0.018066406	-0.005371094	-0.006347656	0.005859375	0	44330	0	0	0
1050	24651	24651	Category A	0.011962891	0.94799805	-0.29980469	-0.14208984	-0.47802734	0	0	0	4/7/2018	4	7	2018	16:54:10	60850	0.5	16	54	10	0	0.05859375	3.5594238	0.017089844	0.96655273	-0.29345703	0.14331055	0.020263672	0	0	0	0	0	0	0	0	0	1.0102539	0.010253906	0.030029297	-0.005126953	-0.018554688	-0.006103516	0	44330	0	0	0
1051	24652	24652	Category A	0.035888672	0.97192383	-0.2878418	-0.14086914	-0.48999023	0.003662109	0	0	4/7/2018	4	7	2018	16:54:10	60850	0.6	16	54	10	0	0.05859375	3.5594238	0.017333984	0.96679688	-0.29345703	0.14697266	0.019775391	0	0	0	0	0	0	0	0	0	1.010498	0.010498047	0.028808594	0.018310547	0.004882813	0.005615234	0	44330	0	0	0
1052	24653	24653	Category A	0.023925781	0.97192383	-0.2878418	-0.13818359	-0.48608398	0.00390625	0	0	4/7/2018	4	7	2018	16:54:10	60850	0.7	16	54	10	0	0.05859375	3.5594238	0.017089844	0.96704102	-0.29345703	0.022949219	0.010009766	0	0	0	0	0	0	0	0	0	1.0109863	0.010986328	0.017089844	0.006591797	0.004638672	0.005615234	0	44330	0	0	0
1053	24654	24654	Category A	0.011962891	0.97192383	-0.29980469	-0.14257813	-0.48071289	0.002197266	0	0	4/7/2018	4	7	2018	16:54:10	60850	0.8	16	54	10	0	0.05859375	3.5594238	0.017333984	0.96704102	-0.29321289	0.026611328	0.009521484	0	0	0	0	0	0	0	0	0	1.0107422	0.010742188	0.016601563	-0.005371094	0.004638672	-0.006347656	0	44330	0	0	0
1054	24655	24655	Category A	0	0.97192383	-0.2878418	-0.14453125	-0.48168945	-0.001708984	0	0	4/7/2018	4	7	2018	16:54:10	60850	0.9	16	54	10	0	0.05859375	3.5594238	0.016845703	0.96679688	-0.29272461	0.009521484	0.018310547	0	0	0	0	0	0	0	0	0	1.010498	0.010498047	0.026855469	-0.016845703	0.004882813	0.004882813	0	44330	0	0	0
1055	24656	24656	Category A	0.011962891	0.97192383	-0.2878418	-0.13818359	-0.48486328	-0.001708984	0	0	4/7/2018	4	7	2018	16:54:11	60851	0	16	54	11	0	0.05859375	3.5545898	0.017333984	0.96679688	-0.29248047	0.24536133	0.008544922	0	0	0	0	0	0	0	0	0	1.0102539	0.010253906	0.014892578	-0.005371094	0.004882813	0.004638672	0	44330	0	0	0
1056	24657	24657	Category A	0	0.97192383	-0.2878418	-0.14013672	-0.484375	0.001953125	0	0	4/7/2018	4	7	2018	16:54:11	60851	0.1	16	54	11	0	0.05859375	3.5545898	0.017333984	0.96679688	-0.29248047	0.4284668	0.018798828	0	0	0	0	0	0	0	0	0	1.0102539	0.010253906	0.027099609	-0.017333984	0.004882813	0.004638672	0	44330	0	0	0
1057	24658	24658	Category A	0.011962891	0.98388672	-0.2878418	-0.14526367	-0.48071289	0.000976563	0	0	4/7/2018	4	7	2018	16:54:11	60851	0.2	16	54	11	0	0.05859375	3.5545898	0.017578125	0.96679688	-0.29199219	0.41943359	0.018310547	0	0	0	0	0	0	0	0	0	1.0100098	0.010009766	0.026855469	-0.005615234	0.016845703	0.004150391	0	44330	0	0	0
1058	24659	24659	Category A	0.011962891	0.91186523	-0.29980469	-0.14453125	-0.48510742	-0.001953125	0	0	4/7/2018	4	7	2018	16:54:11	60851	0.3	16	54	11	0	0.05859375	3.5545898	0.017822266	0.96655273	-0.29199219	0.34204102	0.055419922	0	0	0	0	0	0	0	0	0	1.0100098	0.010009766	0.068359375	-0.005859375	-0.0546875	-0.007568359	0	44330	0	0	0
1059	24660	24660	Category A	0.011962891	0.92382813	-0.31176758	-0.14233398	-0.48339844	0.002929688	0	0	4/7/2018	4	7	2018	16:54:11	60851	0.4	16	54	11	0	0.05859375	3.5545898	0.018066406	0.96655273	-0.29174805	0.26245117	0.047607422	0	0	0	0	0	0	0	0	0	1.0097656	0.009765625	0.068847656	-0.006103516	-0.042724609	-0.019775391	0	44330	0	0	0
1060	24661	24661	Category A	0.011962891	1.0078125	-0.29980469	-0.14453125	-0.48510742	-0.001953125	0	0	4/7/2018	4	7	2018	16:54:11	60851	0.5	16	54	11	0	0.05859375	3.5545898	0.017822266	0.96630859	-0.29174805	0.1628418	0.042236328	0	0	0	0	0	0	0	0	0	1.0097656	0.009765625	0.055175781	-0.005859375	0.041259766	-0.0078125	0	44330	0	0	0
1061	24662	24662	Category A	0.023925781	0.95996094	-0.2878418	-0.14428711	-0.48486328	0.000976563	0	0	4/7/2018	4	7	2018	16:54:11	60851	0.6	16	54	11	0	0.05859375	3.5545898	0.018066406	0.96630859	-0.29199219	0.10742188	0.009521484	0	0	0	0	0	0	0	0	0	1.0097656	0.009765625	0.016357422	0.005615234	-0.006347656	0.004150391	0	44330	0	0	0
1062	24663	24663	Category A	0.011962891	0.95996094	-0.2878418	-0.14208984	-0.47802734	0	0	0	4/7/2018	4	7	2018	16:54:11	60851	0.7	16	54	11	0	0.05859375	3.5545898	0.018310547	0.96679688	-0.29199219	0.41333008	0.010253906	0	0	0	0	0	0	0	0	0	1.0102539	0.010253906	0.017578125	-0.006347656	-0.006835938	0.004150391	0	44330	0	0	0
1063	24664	24664	Category A	0.023925781	0.95996094	-0.25195313	-0.14331055	-0.47631836	0.003173828	0	0	4/7/2018	4	7	2018	16:54:11	60851	0.8	16	54	11	0	0.05859375	3.5545898	0.018554688	0.96655273	-0.29150391	0.58129883	0.040527344	0	0	0	0	0	0	0	0	0	1.0097656	0.009765625	0.051513672	0.005126953	-0.006591797	0.039550781	0	44330	0	0	0
1064	24665	24665	Category A	0.011962891	0.95996094	-0.31176758	-0.14257813	-0.48461914	-0.000976563	0	0	4/7/2018	4	7	2018	16:54:11	60851	0.9	16	54	11	0	0.05859375	3.5545898	0.018554688	0.96630859	-0.29199219	0.61083984	0.021728516	0	0	0	0	0	0	0	0	0	1.0095215	0.009521484	0.032714844	-0.006591797	-0.006347656	-0.01953125	0	44330	0	0	0
1065	24666	24666	Category A	0.011962891	0.98388672	-0.31176758	-0.14794922	-0.48095703	-0.000976563	0	0	4/7/2018	4	7	2018	16:54:12	60852	0	16	54	12	0	0.05859375	3.5545898	0.018798828	0.96582031	-0.29174805	0.52416992	0.027587891	0	0	0	0	0	0	0	0	0	1.0090332	0.009033203	0.044677734	-0.006835938	0.017822266	-0.019775391	0	44330	0	0	0
1066	24667	24667	Category A	-0.011962891	0.98388672	-0.32397461	-0.14428711	-0.47900391	-0.003662109	0	0	4/7/2018	4	7	2018	16:54:12	60852	0.1	16	54	12	0	0.05859375	3.5545898	0.019042969	0.96582031	-0.29125977	0.60327148	0.048339844	0	0	0	0	0	0	0	0	0	1.0090332	0.009033203	0.081542969	-0.031005859	0.017822266	-0.032470703	0	44330	0	0	0
1067	24668	24668	Category A	-0.011962891	1.0197754	-0.3359375	-0.14453125	-0.47607422	0.021972656	0	0	4/7/2018	4	7	2018	16:54:12	60852	0.2	16	54	12	0	0.05859375	3.5545898	0.018798828	0.96606445	-0.29101563	0.76953125	0.076416016	0	0	0	0	0	0	0	0	0	1.0090332	0.009033203	0.12939453	-0.030761719	0.053466797	-0.044677734	0	44330	0	0	0
1068	24669	24669	Category A	0.011962891	0.93579102	-0.27587891	-0.14770508	-0.47265625	0.01171875	0	0	4/7/2018	4	7	2018	16:54:12	60852	0.3	16	54	12	0	0.05859375	3.5545898	0.018554688	0.96557617	-0.29101563	0.94946289	0.034179688	0	0	0	0	0	0	0	0	0	1.0087891	0.008789063	0.051757813	-0.006591797	-0.029785156	0.015136719	0	44330	0	0	0
1069	24670	24670	Category A	0.023925781	0.93579102	-0.27587891	-0.14697266	-0.48486328	-0.00390625	0	0	4/7/2018	4	7	2018	16:54:12	60852	0.4	16	54	12	0	0.05859375	3.5545898	0.018554688	0.96557617	-0.29101563	1.114502	0.033691406	0	0	0	0	0	0	0	0	0	1.0085449	0.008544922	0.050292969	0.005126953	-0.029785156	0.015136719	0	44330	0	0	0
1070	24671	24671	Category A	0.047851563	0.98388672	-0.34790039	-0.15087891	-0.47705078	0.008789063	0	0	4/7/2018	4	7	2018	16:54:12	60852	0.5	16	54	12	0	0.05859375	3.5545898	0.018798828	0.96557617	-0.29101563	1.3452148	0.066162109	0	0	0	0	0	0	0	0	0	1.0087891	0.008789063	0.10375977	0.028808594	0.018066406	-0.056640625	0	44330	0	0	0
1071	24672	24672	Category A	0.023925781	0.94799805	-0.29980469	-0.14648438	-0.47753906	0.013916016	0	0	4/7/2018	4	7	2018	16:54:12	60852	0.6	16	54	12	0	0.05859375	3.5545898	0.018310547	0.96557617	-0.29101563	1.5612793	0.020263672	0	0	0	0	0	0	0	0	0	1.0085449	0.008544922	0.031494141	0.005371094	-0.017578125	-0.008544922	0	44330	0	0	0
1072	24673	24673	Category A	0.035888672	0.94799805	-0.29980469	-0.14770508	-0.48388672	0.002929688	0	0	4/7/2018	4	7	2018	16:54:12	60852	0.7	16	54	12	0	0.05859375	3.5545898	0.018310547	0.96557617	-0.29125977	1.5744629	0.026123047	0	0	0	0	0	0	0	0	0	1.0085449	0.008544922	0.043457031	0.017333984	-0.017578125	-0.008300781	0	44330	0	0	0
1073	24674	24674	Category A	0.011962891	0.97192383	-0.31176758	-0.1484375	-0.47705078	0.000732422	0	0	4/7/2018	4	7	2018	16:54:12	60852	0.8	16	54	12	0	0.05859375	3.5545898	0.018310547	0.96557617	-0.29150391	1.5	0.021972656	0	0	0	0	0	0	0	0	0	1.0087891	0.008789063	0.032714844	-0.006347656	0.006103516	-0.020019531	0	44330	0	0	0
1074	24675	24675	Category A	0.023925781	0.95996094	-0.31176758	-0.14672852	-0.4777832	0.008056641	0	0	4/7/2018	4	7	2018	16:54:12	60852	0.9	16	54	12	0	0.05859375	3.5545898	0.018798828	0.96508789	-0.29150391	1.3747559	0.021240234	0	0	0	0	0	0	0	0	0	1.0083008	0.008300781	0.030273438	0.004882813	-0.005126953	-0.020019531	0	44330	0	0	0
1075	24676	24676	Category A	0.023925781	0.94799805	-0.2878418	-0.14672852	-0.4855957	0.005859375	0	0	4/7/2018	4	7	2018	16:54:13	60853	0	16	54	13	0	0.05859375	3.5545898	0.018798828	0.96508789	-0.29150391	1.4443359	0.018066406	0	0	0	0	0	0	0	0	0	1.0083008	0.008300781	0.025878906	0.004882813	-0.017089844	0.003662109	0	44330	0	0	0
1076	24677	24677	Category A	0.023925781	0.95996094	-0.2878418	-0.14599609	-0.4753418	0.004882813	0	0	4/7/2018	4	7	2018	16:54:13	60853	0.1	16	54	13	0	0.05859375	3.5545898	0.018798828	0.96484375	-0.29150391	1.4594727	0.0078125	0	0	0	0	0	0	0	0	0	1.0080566	0.008056641	0.013671875	0.004882813	-0.004882813	0.003662109	0	44330	0	0	0
1077	24678	24678	Category A	0.023925781	0.97192383	-0.29980469	-0.15307617	-0.47998047	0.001953125	0	0	4/7/2018	4	7	2018	16:54:13	60853	0.2	16	54	13	0	0.05859375	3.5545898	0.018310547	0.96435547	-0.29125977	1.3149414	0.012451172	0	0	0	0	0	0	0	0	0	1.0075684	0.007568359	0.021240234	0.005371094	0.007324219	-0.008300781	0	44330	0	0	0
1078	24679	24679	Category A	0.035888672	0.97192383	-0.26391602	-0.14575195	-0.47875977	0.004150391	0	0	4/7/2018	4	7	2018	16:54:13	60853	0.3	16	54	13	0	0.05859375	3.5545898	0.018066406	0.96411133	-0.29125977	1.0703125	0.033447266	0	0	0	0	0	0	0	0	0	1.0073242	0.007324219	0.052490234	0.017578125	0.007568359	0.02734375	0	44330	0	0	0
1079	24680	24680	Category A	0.011962891	0.97192383	-0.2878418	-0.14086914	-0.48510742	0.001953125	0	0	4/7/2018	4	7	2018	16:54:13	60853	0.4	16	54	13	0	0.05859375	3.5545898	0.018554688	0.96411133	-0.29125977	0.72558594	0.010742188	0	0	0	0	0	0	0	0	0	1.0073242	0.007324219	0.018066406	-0.006591797	0.007568359	0.003417969	0	44330	0	0	0
1080	24681	24681	Category A	0.035888672	0.99584961	-0.31176758	-0.14404297	-0.48999023	0.006835938	0	0	4/7/2018	4	7	2018	16:54:13	60853	0.5	16	54	13	0	0.05859375	3.5545898	0.018310547	0.96386719	-0.29125977	0.19042969	0.041503906	0	0	0	0	0	0	0	0	0	1.0070801	0.007080078	0.069580078	0.017333984	0.031738281	-0.020263672	0	44330	0	0	0
1081	24682	24682	Category A	0.023925781	0.95996094	-0.2878418	-0.14257813	-0.48852539	0.007080078	0	0	4/7/2018	4	7	2018	16:54:13	60853	0.6	16	54	13	0	0.05859375	3.5545898	0.018310547	0.96386719	-0.29125977	0.34179688	0.007568359	0	0	0	0	0	0	0	0	0	1.0070801	0.007080078	0.012939453	0.005371094	-0.00390625	0.003417969	0	44330	0	0	0
1082	24683	24683	Category A	0.011962891	0.97192383	-0.29980469	-0.14794922	-0.48095703	0	0	0	4/7/2018	4	7	2018	16:54:13	60853	0.7	16	54	13	0	0.05859375	3.5545898	0.018310547	0.96386719	-0.29125977	0.62158203	0.013183594	0	0	0	0	0	0	0	0	0	1.0070801	0.007080078	0.022705078	-0.006347656	0.0078125	-0.008300781	0	44330	0	0	0
1083	24684	24684	Category A	0.023925781	0.95996094	-0.2878418	-0.14575195	-0.48071289	0.004882813	0	0	4/7/2018	4	7	2018	16:54:13	60853	0.8	16	54	13	0	0.05859375	3.5545898	0.018798828	0.96362305	-0.29150391	0.57763672	0.007324219	0	0	0	0	0	0	0	0	0	1.0068359	0.006835938	0.012451172	0.004882813	-0.003662109	0.003662109	0	44330	0	0	0
1084	24685	24685	Category A	0.023925781	0.97192383	-0.27587891	-0.14453125	-0.48657227	0.004638672	0	0	4/7/2018	4	7	2018	16:54:13	60853	0.9	16	54	13	0	0.05859375	3.5545898	0.018554688	0.96411133	-0.29125977	0.33666992	0.017822266	0	0	0	0	0	0	0	0	0	1.0073242	0.007324219	0.028320313	0.005126953	0.007568359	0.015380859	0	44330	0	0	0
1085	24686	24686	Category A	0.035888672	0.97192383	-0.27587891	-0.14868164	-0.48339844	0.001953125	0	0	4/7/2018	4	7	2018	16:54:14	60854	0	16	54	14	0	0.05859375	3.5545898	0.018554688	0.96411133	-0.29077148	0.34326172	0.024169922	0	0	0	0	0	0	0	0	0	1.0070801	0.007080078	0.040039063	0.017089844	0.007568359	0.014892578	0	44330	0	0	0
1086	24687	24687	Category A	0.023925781	0.93579102	-0.29980469	-0.14770508	-0.48583984	0.006835938	0	0	4/7/2018	4	7	2018	16:54:14	60854	0.1	16	54	14	0	0.05859375	3.5545898	0.018798828	0.96411133	-0.29052734	0.44384766	0.030029297	0	0	0	0	0	0	0	0	0	1.0070801	0.007080078	0.042480469	0.004882813	-0.028320313	-0.009033203	0	44330	0	0	0
1087	24688	24688	Category A	0	0.95996094	-0.31176758	-0.15112305	-0.48510742	0.004882813	0	0	4/7/2018	4	7	2018	16:54:14	60854	0.2	16	54	14	0	0.05859375	3.5545898	0.018798828	0.96435547	-0.2902832	0.45849609	0.028808594	0	0	0	0	0	0	0	0	0	1.0073242	0.007324219	0.044677734	-0.018798828	-0.004394531	-0.021240234	0	44330	0	0	0
1088	24689	24689	Category A	0	0.95996094	-0.2878418	-0.15136719	-0.47998047	0	0	0	4/7/2018	4	7	2018	16:54:14	60854	0.3	16	54	14	0	0.05859375	3.5545898	0.018798828	0.96411133	-0.29052734	0.40307617	0.01953125	0	0	0	0	0	0	0	0	0	1.0070801	0.007080078	0.026123047	-0.018798828	-0.004150391	0.002685547	0	44330	0	0	0
1089	24690	24690	Category A	0.011962891	0.98388672	-0.2878418	-0.14794922	-0.47607422	0.008789063	0	0	4/7/2018	4	7	2018	16:54:14	60854	0.4	16	54	14	0	0.05859375	3.5545898	0.018798828	0.96411133	-0.29052734	0.44262695	0.020996094	0	0	0	0	0	0	0	0	0	1.0070801	0.007080078	0.029296875	-0.006835938	0.01953125	0.002685547	0	44330	0	0	0
1090	24691	24691	Category A	0.035888672	0.97192383	-0.2878418	-0.14916992	-0.48144531	0.001953125	0	0	4/7/2018	4	7	2018	16:54:14	60854	0.5	16	54	14	0	0.05859375	3.5545898	0.019042969	0.96411133	-0.29052734	0.36938477	0.018554688	0	0	0	0	0	0	0	0	0	1.0070801	0.007080078	0.027099609	0.016601563	0.007568359	0.002685547	0	44330	0	0	0
1091	24692	24692	Category A	0.011962891	0.97192383	-0.2878418	-0.14428711	-0.48925781	0.002929688	0	0	4/7/2018	4	7	2018	16:54:14	60854	0.6	16	54	14	0	0.05859375	3.5545898	0.019287109	0.96435547	-0.2902832	0.17431641	0.010742188	0	0	0	0	0	0	0	0	0	1.0073242	0.007324219	0.017333984	-0.007324219	0.007324219	0.002441406	0	44330	0	0	0
1092	24693	24693	Category A	0.035888672	0.95996094	-0.2878418	-0.14599609	-0.4831543	0.002685547	0	0	4/7/2018	4	7	2018	16:54:14	60854	0.7	16	54	14	0	0.05859375	3.5545898	0.019042969	0.96411133	-0.2902832	0.20117188	0.017333984	0	0	0	0	0	0	0	0	0	1.0070801	0.007080078	0.0234375	0.016601563	-0.004150391	0.002441406	0	44330	0	0	0
1093	24694	24694	Category A	0	0.95996094	-0.27587891	-0.14697266	-0.47802734	0.001953125	0	0	4/7/2018	4	7	2018	16:54:14	60854	0.8	16	54	14	0	0.05859375	3.5626465	0.019042969	0.96411133	-0.2902832	0.36816406	0.024169922	0	0	0	0	0	0	0	0	0	1.0070801	0.007080078	0.037597656	-0.019042969	-0.004150391	0.014404297	0	44330	0	0	0
1094	24695	24695	Category A	0.047851563	0.95996094	-0.27587891	-0.14794922	-0.4777832	0.000732422	0	0	4/7/2018	4	7	2018	16:54:14	60854	0.9	16	54	14	0	0.05859375	3.5626465	0.019287109	0.96362305	-0.29003906	0.17114258	0.031982422	0	0	0	0	0	0	0	0	0	1.0065918	0.006591797	0.046630859	0.028320313	-0.003662109	0.014160156	0	44330	0	0	0
1095	24696	24696	Category A	0.011962891	0.97192383	-0.27587891	-0.14599609	-0.47631836	0.005126953	0	0	4/7/2018	4	7	2018	16:54:15	60855	0	16	54	15	0	0.05859375	3.5626465	0.019287109	0.96362305	-0.29052734	0.23730469	0.018310547	0	0	0	0	0	0	0	0	0	1.0065918	0.006591797	0.030029297	-0.007324219	0.008056641	0.014648438	0	44330	0	0	0
1096	24697	24697	Category A	0.023925781	0.95996094	-0.26391602	-0.1484375	-0.47973633	0.000976563	0	0	4/7/2018	4	7	2018	16:54:15	60855	0.1	16	54	15	0	0.05859375	3.5626465	0.01953125	0.96337891	-0.2902832	0.28833008	0.026855469	0	0	0	0	0	0	0	0	0	1.0063477	0.006347656	0.034179688	0.004150391	-0.003417969	0.026367188	0	44330	0	0	0
1097	24698	24698	Category A	0.011962891	0.95996094	-0.2878418	-0.14697266	-0.4831543	0.005859375	0	0	4/7/2018	4	7	2018	16:54:15	60855	0.2	16	54	15	0	0.05859375	3.5626465	0.019775391	0.96313477	-0.29003906	0.28564453	0.008789063	0	0	0	0	0	0	0	0	0	1.0061035	0.006103516	0.013671875	-0.0078125	-0.003173828	0.002197266	0	44330	0	0	0
1098	24699	24699	Category A	0.023925781	0.95996094	-0.27587891	-0.14599609	-0.47631836	0.002929688	0	0	4/7/2018	4	7	2018	16:54:15	60855	0.3	16	54	15	0	0.05859375	3.5626465	0.019775391	0.96313477	-0.29052734	0.08984375	0.015380859	0	0	0	0	0	0	0	0	0	1.0061035	0.006103516	0.021728516	0.00390625	-0.003173828	0.014648438	0	44330	0	0	0
1099	24700	24700	Category A	0.011962891	0.99584961	-0.29980469	-0.1484375	-0.48071289	-0.001953125	0	0	4/7/2018	4	7	2018	16:54:15	60855	0.4	16	54	15	0	0.05859375	3.5626465	0.020019531	0.96386719	-0.29052734	0.052734375	0.033935547	0	0	0	0	0	0	0	0	0	1.0068359	0.006835938	0.049072266	-0.008056641	0.031738281	-0.009033203	0	44330	0	0	0
1100	24701	24701	Category A	0.023925781	0.97192383	-0.29980469	-0.14526367	-0.47900391	-0.001708984	0	0	4/7/2018	4	7	2018	16:54:15	60855	0.5	16	54	15	0	0.05859375	3.5626465	0.020263672	0.96435547	-0.29052734	0.083007813	0.012207031	0	0	0	0	0	0	0	0	0	1.0075684	0.007568359	0.020019531	0.003417969	0.007324219	-0.009033203	0	44330	0	0	0
1101	24702	24702	Category A	0.011962891	0.99584961	-0.29980469	-0.14453125	-0.48339844	0.000732422	0	0	4/7/2018	4	7	2018	16:54:15	60855	0.6	16	54	15	0	0.05859375	3.5626465	0.020263672	0.96411133	-0.29052734	0.2722168	0.033935547	0	0	0	0	0	0	0	0	0	1.0070801	0.007080078	0.049072266	-0.008300781	0.031494141	-0.009033203	0	44330	0	0	0
1102	24703	24703	Category A	0.023925781	0.94799805	-0.2878418	-0.14404297	-0.48730469	0.00390625	0	0	4/7/2018	4	7	2018	16:54:15	60855	0.7	16	54	15	0	0.05859375	3.5626465	0.020263672	0.96435547	-0.29003906	0.55273438	0.016845703	0	0	0	0	0	0	0	0	0	1.0070801	0.007080078	0.022216797	0.003417969	-0.016357422	0.002197266	0	44330	0	0	0
1103	24704	24704	Category A	0.011962891	0.94799805	-0.29980469	-0.14428711	-0.47900391	0.001953125	0	0	4/7/2018	4	7	2018	16:54:15	60855	0.8	16	54	15	0	0.05859375	3.5626465	0.020263672	0.96435547	-0.29003906	0.70239258	0.020751953	0	0	0	0	0	0	0	0	0	1.0073242	0.007324219	0.034179688	-0.008300781	-0.016357422	-0.009521484	0	44330	0	0	0
1104	24705	24705	Category A	0.035888672	0.93579102	-0.27587891	-0.14526367	-0.47998047	0.001953125	0	0	4/7/2018	4	7	2018	16:54:15	60855	0.9	16	54	15	0	0.05859375	3.5626465	0.020263672	0.96435547	-0.29077148	0.56176758	0.035644531	0	0	0	0	0	0	0	0	0	1.0073242	0.007324219	0.059082031	0.015380859	-0.028564453	0.014892578	0	44330	0	0	0
1105	24706	24706	Category A	0.023925781	0.95996094	-0.26391602	-0.14697266	-0.48168945	0	0	0	4/7/2018	4	7	2018	16:54:16	60856	0	16	54	16	0	0.05859375	3.5626465	0.020263672	0.96459961	-0.2902832	0.47094727	0.027099609	0	0	0	0	0	0	0	0	0	1.0075684	0.007568359	0.034667969	0.003417969	-0.004638672	0.026367188	0	44330	0	0	0
1106	24707	24707	Category A	0.023925781	0.97192383	-0.27587891	-0.14697266	-0.48242188	0	0	0	4/7/2018	4	7	2018	16:54:16	60856	0.1	16	54	16	0	0.05859375	3.5626465	0.020263672	0.96435547	-0.28979492	0.23950195	0.016113281	0	0	0	0	0	0	0	0	0	1.0070801	0.007080078	0.025146484	0.003417969	0.007324219	0.013916016	0	44330	0	0	0
1107	24708	24708	Category A	0.011962891	0.95996094	-0.27587891	-0.14770508	-0.47973633	-0.001953125	0	0	4/7/2018	4	7	2018	16:54:16	60856	0.2	16	54	16	0	0.05859375	3.5626465	0.020507813	0.96411133	-0.28955078	0.001220703	0.016845703	0	0	0	0	0	0	0	0	0	1.0070801	0.007080078	0.026855469	-0.008544922	-0.004150391	0.013671875	0	44330	0	0	0
1108	24709	24709	Category A	0.047851563	0.97192383	-0.2878418	-0.14453125	-0.47607422	0.000732422	0	0	4/7/2018	4	7	2018	16:54:16	60856	0.3	16	54	16	0	0.05859375	3.5626465	0.020996094	0.96386719	-0.28930664	0.009521484	0.027587891	0	0	0	0	0	0	0	0	0	1.0065918	0.006591797	0.035888672	0.026611328	0.0078125	0.001464844	0	44330	0	0	0
1109	24710	24710	Category A	0.023925781	0.99584961	-0.29980469	-0.1418457	-0.4855957	0.000732422	0	0	4/7/2018	4	7	2018	16:54:16	60856	0.4	16	54	16	0	0.05859375	3.5626465	0.021484375	0.96411133	-0.28955078	0.10424805	0.033203125	0	0	0	0	0	0	0	0	0	1.0068359	0.006835938	0.043945313	0.002197266	0.031494141	-0.010009766	0	44330	0	0	0
1110	24711	24711	Category A	0	0.97192383	-0.31176758	-0.14697266	-0.48071289	-0.000976563	0	0	4/7/2018	4	7	2018	16:54:16	60856	0.5	16	54	16	0	0.05859375	3.5626465	0.021484375	0.96459961	-0.28955078	0.19458008	0.031494141	0	0	0	0	0	0	0	0	0	1.0073242	0.007324219	0.05078125	-0.021484375	0.007080078	-0.021972656	0	44330	0	0	0
1111	24712	24712	Category A	0.011962891	0.95996094	-0.2878418	-0.14697266	-0.4831543	0.001708984	0	0	4/7/2018	4	7	2018	16:54:16	60856	0.6	16	54	16	0	0.05859375	3.5626465	0.020996094	0.96435547	-0.28857422	0.11450195	0.010253906	0	0	0	0	0	0	0	0	0	1.0070801	0.007080078	0.014404297	-0.009033203	-0.004394531	0.000732422	0	44330	0	0	0
1112	24713	24713	Category A	0.011962891	0.97192383	-0.29980469	-0.14599609	-0.48828125	0.000732422	0	0	4/7/2018	4	7	2018	16:54:16	60856	0.7	16	54	16	0	0.05859375	3.5626465	0.020996094	0.96484375	-0.28833008	0.16967773	0.016113281	0	0	0	0	0	0	0	0	0	1.0073242	0.007324219	0.02734375	-0.009033203	0.006835938	-0.011230469	0	44330	0	0	0
1113	24714	24714	Category A	0.035888672	0.94799805	-0.2878418	-0.14770508	-0.48583984	0	0	0	4/7/2018	4	7	2018	16:54:16	60856	0.8	16	54	16	0	0.05859375	3.5626465	0.020751953	0.96508789	-0.28808594	0.51757813	0.022705078	0	0	0	0	0	0	0	0	0	1.0073242	0.007324219	0.032226563	0.014892578	-0.017089844	0.000244141	0	44330	0	0	0
1114	24715	24715	Category A	0.023925781	0.95996094	-0.2878418	-0.14526367	-0.48706055	-0.003662109	0	0	4/7/2018	4	7	2018	16:54:16	60856	0.9	16	54	16	0	0.05859375	3.5626465	0.020996094	0.96533203	-0.2878418	0.68774414	0.006103516	0	0	0	0	0	0	0	0	0	1.0075684	0.007568359	0.008300781	0.002685547	-0.005371094	0	0	44330	0	0	0
1115	24716	24716	Category A	0	0.95996094	-0.27587891	-0.1472168	-0.48706055	-0.00390625	0	0	4/7/2018	4	7	2018	16:54:17	60857	0	16	54	17	0	0.05859375	3.5626465	0.020996094	0.96557617	-0.28759766	0.74072266	0.024902344	0	0	0	0	0	0	0	0	0	1.0078125	0.0078125	0.038818359	-0.020996094	-0.005615234	0.01171875	0	44330	0	0	0
1116	24717	24717	Category A	0	0.95996094	-0.27587891	-0.14672852	-0.48144531	0.00390625	0	0	4/7/2018	4	7	2018	16:54:17	60857	0.1	16	54	17	0	0.05859375	3.5626465	0.020751953	0.96582031	-0.28759766	0.81445313	0.024658203	0	0	0	0	0	0	0	0	0	1.0080566	0.008056641	0.038574219	-0.020751953	-0.005859375	0.01171875	0	44330	0	0	0
1117	24718	24718	Category A	0	0.94799805	-0.2878418	-0.14379883	-0.49047852	-0.001708984	0	0	4/7/2018	4	7	2018	16:54:17	60857	0.2	16	54	17	0	0.05859375	3.5626465	0.020507813	0.96606445	-0.2878418	0.91455078	0.02734375	0	0	0	0	0	0	0	0	0	1.0083008	0.008300781	0.038818359	-0.020507813	-0.018066406	0	0	44330	0	0	0
1118	24719	24719	Category A	0.035888672	0.93579102	-0.2878418	-0.14697266	-0.47973633	-0.000976563	0	0	4/7/2018	4	7	2018	16:54:17	60857	0.3	16	54	17	0	0.05859375	3.5626465	0.020263672	0.96606445	-0.28662109	0.86328125	0.034179688	0	0	0	0	0	0	0	0	0	1.0080566	0.008056641	0.046875	0.015380859	-0.030273438	-0.000976563	0	44330	0	0	0
1119	24720	24720	Category A	0.023925781	0.94799805	-0.27587891	-0.14428711	-0.47802734	-0.002685547	0	0	4/7/2018	4	7	2018	16:54:17	60857	0.4	16	54	17	0	0.05859375	3.5626465	0.020019531	0.96606445	-0.28686523	0.56835938	0.021484375	0	0	0	0	0	0	0	0	0	1.0078125	0.0078125	0.032958984	0.003662109	-0.018066406	0.010986328	0	44330	0	0	0
1120	24721	24721	Category A	0.011962891	0.95996094	-0.2878418	-0.14526367	-0.48242188	-0.000976563	0	0	4/7/2018	4	7	2018	16:54:17	60857	0.5	16	54	17	0	0.05859375	3.5626465	0.020019531	0.96582031	-0.28686523	0.10009766	0.010009766	0	0	0	0	0	0	0	0	0	1.0078125	0.0078125	0.014892578	-0.008056641	-0.005859375	-0.000732422	0	44330	0	0	0
1121	24722	24722	Category A	0.011962891	0.94799805	-0.2878418	-0.14941406	-0.48339844	0.000732422	0	0	4/7/2018	4	7	2018	16:54:17	60857	0.6	16	54	17	0	0.05859375	3.5626465	0.020019531	0.96533203	-0.28662109	0.23901367	0.019042969	0	0	0	0	0	0	0	0	0	1.0070801	0.007080078	0.026367188	-0.008056641	-0.017333984	-0.000976563	0	44330	0	0	0
1122	24723	24723	Category A	0.047851563	0.95996094	-0.2878418	-0.14355469	-0.48925781	0.002929688	0	0	4/7/2018	4	7	2018	16:54:17	60857	0.7	16	54	17	0	0.05859375	3.5626465	0.020019531	0.96533203	-0.28686523	0.2644043	0.028320313	0	0	0	0	0	0	0	0	0	1.0073242	0.007324219	0.034179688	0.027587891	-0.005371094	-0.000732422	0	44330	0	0	0
1123	24724	24724	Category A	0.011962891	0.98388672	-0.27587891	-0.14550781	-0.48071289	-0.001708984	0	0	4/7/2018	4	7	2018	16:54:17	60857	0.8	16	54	17	0	0.05859375	3.5626465	0.020019531	0.96582031	-0.28662109	0.50268555	0.022460938	0	0	0	0	0	0	0	0	0	1.0075684	0.007568359	0.036865234	-0.008056641	0.017822266	0.010742188	0	44330	0	0	0
1124	24725	24725	Category A	0.011962891	0.97192383	-0.27587891	-0.14697266	-0.47973633	0.002197266	0	0	4/7/2018	4	7	2018	16:54:17	60857	0.9	16	54	17	0	0.05859375	3.5626465	0.01953125	0.96582031	-0.28662109	0.8137207	0.014648438	0	0	0	0	0	0	0	0	0	1.0075684	0.007568359	0.024658203	-0.007568359	0.005859375	0.010742188	0	44330	0	0	0
1125	24726	24726	Category A	0.035888672	0.93579102	-0.26391602	-0.14697266	-0.47973633	-0.000976563	0	0	4/7/2018	4	7	2018	16:54:18	60858	0	16	54	18	0	0.05859375	3.5626465	0.01953125	0.96582031	-0.28686523	1.0268555	0.041259766	0	0	0	0	0	0	0	0	0	1.0078125	0.0078125	0.069335938	0.016113281	-0.030029297	0.022949219	0	44330	0	0	0
1126	24727	24727	Category A	0.035888672	0.97192383	-0.27587891	-0.14697266	-0.48339844	-0.000732422	0	0	4/7/2018	4	7	2018	16:54:18	60858	0.1	16	54	18	0	0.05859375	3.5626465	0.019287109	0.96606445	-0.28686523	0.8215332	0.020507813	0	0	0	0	0	0	0	0	0	1.0078125	0.0078125	0.033447266	0.016357422	0.005615234	0.010986328	0	44330	0	0	0
1127	24728	24728	Category A	0.023925781	0.97192383	-0.31176758	-0.14428711	-0.47729492	-0.002685547	0	0	4/7/2018	4	7	2018	16:54:18	60858	0.2	16	54	18	0	0.05859375	3.5626465	0.01953125	0.96630859	-0.28686523	0.64599609	0.025634766	0	0	0	0	0	0	0	0	0	1.0080566	0.008056641	0.034667969	0.004150391	0.005371094	-0.024658203	0	44330	0	0	0
1128	24729	24729	Category A	0.011962891	0.95996094	-0.29980469	-0.14428711	-0.48413086	-0.001953125	0	0	4/7/2018	4	7	2018	16:54:18	60858	0.3	16	54	18	0	0.05859375	3.5626465	0.019775391	0.96630859	-0.28613281	0.88574219	0.016845703	0	0	0	0	0	0	0	0	0	1.0080566	0.008056641	0.027832031	-0.0078125	-0.006347656	-0.013427734	0	44330	0	0	0
1129	24730	24730	Category A	0.035888672	0.97192383	-0.2878418	-0.14697266	-0.48071289	-0.000976563	0	0	4/7/2018	4	7	2018	16:54:18	60858	0.4	16	54	18	0	0.05859375	3.5626465	0.019775391	0.96679688	-0.28613281	0.82373047	0.016601563	0	0	0	0	0	0	0	0	0	1.0085449	0.008544922	0.022460938	0.015869141	0.004882813	-0.001464844	0	44330	0	0	0
1130	24731	24731	Category A	0.023925781	0.95996094	-0.2878418	-0.1418457	-0.48486328	0	0	0	4/7/2018	4	7	2018	16:54:18	60858	0.5	16	54	18	0	0.05859375	3.5626465	0.01953125	0.96679688	-0.28588867	0.34570313	0.008056641	0	0	0	0	0	0	0	0	0	1.0083008	0.008300781	0.012939453	0.004150391	-0.006835938	-0.001708984	0	44330	0	0	0
1131	24732	24732	Category A	0.023925781	0.95996094	-0.2878418	-0.14892578	-0.48413086	-0.005126953	0	0	4/7/2018	4	7	2018	16:54:18	60858	0.6	16	54	18	0	0.058105469	3.5771484	0.01953125	0.96679688	-0.28540039	0.059814453	0.008300781	0	0	0	0	0	0	0	0	0	1.0080566	0.008056641	0.013427734	0.004150391	-0.006835938	-0.002197266	0	44330	0	0	0
1132	24733	24733	Category A	0.023925781	0.95996094	-0.2878418	-0.14599609	-0.47998047	0.000732422	0	0	4/7/2018	4	7	2018	16:54:18	60858	0.7	16	54	18	0	0.058105469	3.5771484	0.01953125	0.96704102	-0.28540039	0.11450195	0.008544922	0	0	0	0	0	0	0	0	0	1.0085449	0.008544922	0.013671875	0.004150391	-0.007080078	-0.002197266	0	44330	0	0	0
1133	24734	24734	Category A	0.023925781	0.94799805	-0.2878418	-0.14501953	-0.47802734	0.001953125	0	0	4/7/2018	4	7	2018	16:54:18	60858	0.8	16	54	18	0	0.058105469	3.5771484	0.01953125	0.96728516	-0.28540039	0.20019531	0.020019531	0	0	0	0	0	0	0	0	0	1.0087891	0.008789063	0.025878906	0.004150391	-0.019287109	-0.002197266	0	44330	0	0	0
1134	24735	24735	Category A	0	0.95996094	-0.31176758	-0.14013672	-0.484375	0	0	0	4/7/2018	4	7	2018	16:54:18	60858	0.9	16	54	18	0	0.058105469	3.5771484	0.01953125	0.9675293	-0.28540039	0.37670898	0.033691406	0	0	0	0	0	0	0	0	0	1.0087891	0.008789063	0.053466797	-0.01953125	-0.007568359	-0.026123047	0	44330	0	0	0
1135	24736	24736	Category A	0.035888672	0.95996094	-0.27587891	-0.14794922	-0.48095703	0	0	0	4/7/2018	4	7	2018	16:54:19	60859	0	16	54	19	0	0.058105469	3.5771484	0.01953125	0.96728516	-0.28515625	0.60327148	0.020019531	0	0	0	0	0	0	0	0	0	1.0087891	0.008789063	0.032958984	0.016113281	-0.007324219	0.009277344	0	44330	0	0	0
1136	24737	24737	Category A	0.023925781	0.95996094	-0.27587891	-0.14453125	-0.48339844	0.000732422	0	0	4/7/2018	4	7	2018	16:54:19	60859	0.1	16	54	19	0	0.058105469	3.5771484	0.019775391	0.96704102	-0.28540039	0.48339844	0.012695313	0	0	0	0	0	0	0	0	0	1.0085449	0.008544922	0.020996094	0.00390625	-0.007080078	0.009521484	0	44330	0	0	0
1137	24738	24738	Category A	0.011962891	0.97192383	-0.31176758	-0.14355469	-0.48071289	0.000976563	0	0	4/7/2018	4	7	2018	16:54:19	60859	0.2	16	54	19	0	0.058105469	3.5771484	0.019775391	0.9675293	-0.28540039	0.37768555	0.027587891	0	0	0	0	0	0	0	0	0	1.0090332	0.009033203	0.038330078	-0.0078125	0.004150391	-0.026123047	0	44330	0	0	0
1138	24739	24739	Category A	0.035888672	0.97192383	-0.31176758	-0.14599609	-0.48706055	-0.000732422	0	0	4/7/2018	4	7	2018	16:54:19	60859	0.3	16	54	19	0	0.058105469	3.5771484	0.019775391	0.9675293	-0.28564453	0.44287109	0.030761719	0	0	0	0	0	0	0	0	0	1.0090332	0.009033203	0.046142578	0.015869141	0.004150391	-0.025878906	0	44330	0	0	0
1139	24740	24740	Category A	0.023925781	0.97192383	-0.31176758	-0.14453125	-0.48608398	-0.003662109	0	0	4/7/2018	4	7	2018	16:54:19	60859	0.4	16	54	19	0	0.058105469	3.5771484	0.019775391	0.9675293	-0.28588867	0.33691406	0.026367188	0	0	0	0	0	0	0	0	0	1.0090332	0.009033203	0.034179688	0.00390625	0.004150391	-0.025634766	0	44330	0	0	0
1140	24741	24741	Category A	0.011962891	0.98388672	-0.2878418	-0.14868164	-0.48144531	0.000976563	0	0	4/7/2018	4	7	2018	16:54:19	60859	0.5	16	54	19	0	0.058105469	3.5771484	0.019775391	0.96704102	-0.28588867	0.30688477	0.018310547	0	0	0	0	0	0	0	0	0	1.0087891	0.008789063	0.026123047	-0.0078125	0.016601563	-0.001708984	0	44330	0	0	0
1141	24742	24742	Category A	0.023925781	0.97192383	-0.25195313	-0.14624023	-0.48144531	-0.001953125	0	0	4/7/2018	4	7	2018	16:54:19	60859	0.6	16	54	19	0	0.058105469	3.5771484	0.01953125	0.96704102	-0.28588867	0.27783203	0.034423828	0	0	0	0	0	0	0	0	0	1.0087891	0.008789063	0.042724609	0.004150391	0.004638672	0.033935547	0	44330	0	0	0
1142	24743	24743	Category A	0.011962891	0.95996094	-0.29980469	-0.14331055	-0.47631836	0.000976563	0	0	4/7/2018	4	7	2018	16:54:19	60859	0.7	16	54	19	0	0.058105469	3.5771484	0.01953125	0.9675293	-0.28540039	0.24365234	0.017822266	0	0	0	0	0	0	0	0	0	1.0087891	0.008789063	0.029541016	-0.007568359	-0.007568359	-0.014160156	0	44330	0	0	0
1143	24744	24744	Category A	0.023925781	0.95996094	-0.29980469	-0.14233398	-0.48413086	0	0	0	4/7/2018	4	7	2018	16:54:19	60859	0.8	16	54	19	0	0.058105469	3.5771484	0.01953125	0.96801758	-0.28515625	0.28173828	0.017089844	0	0	0	0	0	0	0	0	0	1.0095215	0.009521484	0.026855469	0.004150391	-0.008056641	-0.014404297	0	44330	0	0	0
1144	24745	24745	Category A	0.011962891	0.98388672	-0.27587891	-0.14453125	-0.47900391	-0.001708984	0	0	4/7/2018	4	7	2018	16:54:19	60859	0.9	16	54	19	0	0.058105469	3.5771484	0.01953125	0.96826172	-0.28491211	0.40576172	0.01953125	0	0	0	0	0	0	0	0	0	1.0095215	0.009521484	0.032226563	-0.007568359	0.015380859	0.009033203	0	44330	0	0	0
1145	24746	24746	Category A	0.011962891	0.95996094	-0.27587891	-0.14453125	-0.48681641	-0.001953125	0	0	4/7/2018	4	7	2018	16:54:20	60860	0	16	54	20	0	0.058105469	3.5771484	0.019042969	0.96850586	-0.28515625	0.3659668	0.014648438	0	0	0	0	0	0	0	0	0	1.0097656	0.009765625	0.025146484	-0.007080078	-0.008544922	0.009277344	0	44330	0	0	0
1146	24747	24747	Category A	0.011962891	0.97192383	-0.31176758	-0.14453125	-0.48071289	-0.000732422	0	0	4/7/2018	4	7	2018	16:54:20	60860	0.1	16	54	20	0	0.058105469	3.5771484	0.018798828	0.96850586	-0.28540039	0.21508789	0.02734375	0	0	0	0	0	0	0	0	0	1.0097656	0.009765625	0.036621094	-0.006835938	0.003173828	-0.026123047	0	44330	0	0	0
1147	24748	24748	Category A	0.035888672	0.99584961	-0.29980469	-0.14111328	-0.4777832	-0.000488281	0	0	4/7/2018	4	7	2018	16:54:20	60860	0.2	16	54	20	0	0.058105469	3.5771484	0.018798828	0.96826172	-0.28540039	0.096923828	0.03515625	0	0	0	0	0	0	0	0	0	1.0097656	0.009765625	0.05859375	0.016845703	0.02734375	-0.014160156	0	44330	0	0	0
1148	24749	24749	Category A	0.035888672	0.95996094	-0.29980469	-0.14428711	-0.47973633	-0.002685547	0	0	4/7/2018	4	7	2018	16:54:20	60860	0.3	16	54	20	0	0.058105469	3.5771484	0.018798828	0.96826172	-0.28540039	0.15478516	0.023681641	0	0	0	0	0	0	0	0	0	1.0097656	0.009765625	0.039794922	0.016845703	-0.008300781	-0.014160156	0	44330	0	0	0
1149	24750	24750	Category A	0.023925781	0.97192383	-0.27587891	-0.14233398	-0.48950195	-0.000732422	0	0	4/7/2018	4	7	2018	16:54:20	60860	0.4	16	54	20	0	0.058105469	3.5771484	0.018310547	0.96826172	-0.28540039	0.12353516	0.011474609	0	0	0	0	0	0	0	0	0	1.0095215	0.009521484	0.018310547	0.005371094	0.003417969	0.009521484	0	44330	0	0	0
1150	24751	24751	Category A	0.011962891	0.97192383	-0.27587891	-0.14697266	-0.48486328	0.000488281	0	0	4/7/2018	4	7	2018	16:54:20	60860	0.5	16	54	20	0	0.058105469	3.5771484	0.018310547	0.96777344	-0.28515625	0.19018555	0.011962891	0	0	0	0	0	0	0	0	0	1.0090332	0.009033203	0.020019531	-0.006347656	0.00390625	0.009277344	0	44330	0	0	0
1151	24752	24752	Category A	0.023925781	0.98388672	-0.27587891	-0.14550781	-0.48071289	-0.001708984	0	0	4/7/2018	4	7	2018	16:54:20	60860	0.6	16	54	20	0	0.058105469	3.5771484	0.018554688	0.96777344	-0.28491211	0.28686523	0.019042969	0	0	0	0	0	0	0	0	0	1.0090332	0.009033203	0.030273438	0.005126953	0.015869141	0.009033203	0	44330	0	0	0
1152	24753	24753	Category A	0.023925781	0.95996094	-0.27587891	-0.14477539	-0.48095703	-0.001708984	0	0	4/7/2018	4	7	2018	16:54:20	60860	0.7	16	54	20	0	0.058105469	3.5771484	0.018554688	0.96801758	-0.28466797	0.29199219	0.012939453	0	0	0	0	0	0	0	0	0	1.0090332	0.009033203	0.021972656	0.005126953	-0.008056641	0.008789063	0	44330	0	0	0
1153	24754	24754	Category A	0.023925781	0.99584961	-0.2878418	-0.14453125	-0.48339844	-0.000976563	0	0	4/7/2018	4	7	2018	16:54:20	60860	0.8	16	54	20	0	0.058105469	3.5771484	0.018554688	0.96777344	-0.28417969	0.32202148	0.028564453	0	0	0	0	0	0	0	0	0	1.0087891	0.008789063	0.036621094	0.005126953	0.027832031	-0.003417969	0	44330	0	0	0
1154	24755	24755	Category A	0.035888672	0.98388672	-0.29980469	-0.14453125	-0.47607422	0.001953125	0	0	4/7/2018	4	7	2018	16:54:20	60860	0.9	16	54	20	0	0.058105469	3.5771484	0.018310547	0.96777344	-0.28417969	0.2121582	0.028076172	0	0	0	0	0	0	0	0	0	1.0087891	0.008789063	0.048828125	0.017333984	0.015869141	-0.015380859	0	44330	0	0	0
1155	24756	24756	Category A	0	0.95996094	-0.2878418	-0.14697266	-0.48339844	-0.000732422	0	0	4/7/2018	4	7	2018	16:54:21	60861	0	16	54	21	0	0.058105469	3.5771484	0.018310547	0.96801758	-0.28417969	0.080322266	0.020263672	0	0	0	0	0	0	0	0	0	1.0090332	0.009033203	0.030029297	-0.018310547	-0.008056641	-0.003417969	0	44330	0	0	0
1156	24757	24757	Category A	0	0.98388672	-0.29980469	-0.14892578	-0.49047852	-0.003173828	0	0	4/7/2018	4	7	2018	16:54:21	60861	0.1	16	54	21	0	0.058105469	3.5771484	0.018310547	0.96826172	-0.28442383	0.18212891	0.028320313	0	0	0	0	0	0	0	0	0	1.0095215	0.009521484	0.049072266	-0.018310547	0.015380859	-0.015136719	0	44330	0	0	0
1157	24758	24758	Category A	0	0.97192383	-0.21582031	-0.14282227	-0.47900391	-0.002441406	0	0	4/7/2018	4	7	2018	16:54:21	60861	0.2	16	54	21	0	0.058105469	3.5771484	0.018554688	0.96826172	-0.28466797	0.45727539	0.071533203	0	0	0	0	0	0	0	0	0	1.0095215	0.009521484	0.091308594	-0.018554688	0.003417969	0.068847656	0	44330	0	0	0
1158	24759	24759	Category A	0.011962891	0.95996094	-0.27587891	-0.14257813	-0.48339844	-0.001708984	0	0	4/7/2018	4	7	2018	16:54:21	60861	0.3	16	54	21	0	0.058105469	3.5771484	0.018798828	0.96850586	-0.28466797	0.54980469	0.013916016	0	0	0	0	0	0	0	0	0	1.0097656	0.009765625	0.024169922	-0.006835938	-0.008544922	0.008789063	0	44330	0	0	0
1159	24760	24760	Category A	0.011962891	0.95996094	-0.2878418	-0.14282227	-0.47973633	0.000976563	0	0	4/7/2018	4	7	2018	16:54:21	60861	0.4	16	54	21	0	0.058105469	3.5771484	0.018310547	0.96899414	-0.28442383	0.54907227	0.01171875	0	0	0	0	0	0	0	0	0	1.0102539	0.010253906	0.019042969	-0.006347656	-0.009033203	-0.003173828	0	44330	0	0	0
1160	24761	24761	Category A	0.035888672	0.94799805	-0.29980469	-0.14624023	-0.484375	-0.001953125	0	0	4/7/2018	4	7	2018	16:54:21	60861	0.5	16	54	21	0	0.058105469	3.5771484	0.018798828	0.96899414	-0.28466797	0.55004883	0.031005859	0	0	0	0	0	0	0	0	0	1.0102539	0.010253906	0.053222656	0.016845703	-0.020996094	-0.014892578	0	44330	0	0	0
1161	24762	24762	Category A	0.023925781	0.97192383	-0.29980469	-0.14453125	-0.47607422	0.007080078	0	0	4/7/2018	4	7	2018	16:54:21	60861	0.6	16	54	21	0	0.058105469	3.5771484	0.018310547	0.96899414	-0.28466797	0.61303711	0.016113281	0	0	0	0	0	0	0	0	0	1.0102539	0.010253906	0.022949219	0.005371094	0.002685547	-0.014892578	0	44330	0	0	0
1162	24763	24763	Category A	0.011962891	1.0078125	-0.2878418	-0.14111328	-0.48754883	-0.000976563	0	0	4/7/2018	4	7	2018	16:54:21	60861	0.7	16	54	21	0	0.058105469	3.5771484	0.018798828	0.96923828	-0.28466797	0.64257813	0.0390625	0	0	0	0	0	0	0	0	0	1.0102539	0.010253906	0.048339844	-0.006835938	0.038330078	-0.002929688	0	44330	0	0	0
1163	24764	24764	Category A	0	0.95996094	-0.2878418	-0.14086914	-0.48706055	0	0	0	4/7/2018	4	7	2018	16:54:21	60861	0.8	16	54	21	0	0.058105469	3.5771484	0.018310547	0.96899414	-0.28417969	0.48168945	0.020996094	0	0	0	0	0	0	0	0	0	1.0102539	0.010253906	0.03125	-0.018310547	-0.009033203	-0.003417969	0	44330	0	0	0
1164	24765	24765	Category A	0.011962891	0.97192383	-0.2878418	-0.14575195	-0.48071289	0.000732422	0	0	4/7/2018	4	7	2018	16:54:21	60861	0.9	16	54	21	0	0.058105469	3.5771484	0.018310547	0.96850586	-0.28466797	0.19921875	0.0078125	0	0	0	0	0	0	0	0	0	1.0097656	0.009765625	0.012695313	-0.006347656	0.003173828	-0.002929688	0	44330	0	0	0
1165	24766	24766	Category A	0.023925781	0.98388672	-0.2878418	-0.14624023	-0.48828125	-0.001220703	0	0	4/7/2018	4	7	2018	16:54:22	60862	0	16	54	22	0	0.058105469	3.5771484	0.018310547	0.96850586	-0.28491211	0.020996094	0.016357422	0	0	0	0	0	0	0	0	0	1.0097656	0.009765625	0.023193359	0.005371094	0.015136719	-0.002685547	0	44330	0	0	0
1166	24767	24767	Category A	0.035888672	0.95996094	-0.2878418	-0.14550781	-0.48071289	-0.000732422	0	0	4/7/2018	4	7	2018	16:54:22	60862	0.1	16	54	22	0	0.058105469	3.5771484	0.018310547	0.96899414	-0.28540039	0.090820313	0.019775391	0	0	0	0	0	0	0	0	0	1.010498	0.010498047	0.028808594	0.017333984	-0.009033203	-0.002197266	0	44330	0	0	0
1167	24768	24768	Category A	0.023925781	0.97192383	-0.26391602	-0.14697266	-0.48071289	-0.000976563	0	0	4/7/2018	4	7	2018	16:54:22	60862	0.2	16	54	22	0	0.058105469	3.5771484	0.018066406	0.96899414	-0.28588867	0.20996094	0.022705078	0	0	0	0	0	0	0	0	0	1.010498	0.010498047	0.030273438	0.005615234	0.002685547	0.021972656	0	44330	0	0	0
1168	24769	24769	Category A	0	0.99584961	-0.27587891	-0.14355469	-0.47729492	-0.002441406	0	0	4/7/2018	4	7	2018	16:54:22	60862	0.3	16	54	22	0	0.058105469	3.5771484	0.018066406	0.96948242	-0.28540039	0.46484375	0.033203125	0	0	0	0	0	0	0	0	0	1.0109863	0.010986328	0.053955078	-0.018066406	0.026123047	0.009521484	0	44330	0	0	0
1169	24770	24770	Category A	0	0.97192383	-0.26391602	-0.14111328	-0.48950195	0.000732422	0	0	4/7/2018	4	7	2018	16:54:22	60862	0.4	16	54	22	0	0.05859375	3.5626465	0.018066406	0.97021484	-0.28540039	0.47753906	0.028076172	0	0	0	0	0	0	0	0	0	1.0114746	0.011474609	0.041259766	-0.018066406	0.001464844	0.021484375	0	44330	0	0	0
1170	24771	24771	Category A	0.035888672	0.97192383	-0.25195313	-0.14526367	-0.48071289	-0.003662109	0	0	4/7/2018	4	7	2018	16:54:22	60862	0.5	16	54	22	0	0.05859375	3.5626465	0.017822266	0.9699707	-0.28540039	0.16821289	0.038085938	0	0	0	0	0	0	0	0	0	1.0112305	0.011230469	0.053466797	0.017822266	0.001708984	0.033447266	0	44330	0	0	0
1171	24772	24772	Category A	0.011962891	0.99584961	-0.2878418	-0.14233398	-0.48242188	-0.001708984	0	0	4/7/2018	4	7	2018	16:54:22	60862	0.6	16	54	22	0	0.05859375	3.5626465	0.018066406	0.9699707	-0.28540039	0.039550781	0.026367188	0	0	0	0	0	0	0	0	0	1.0112305	0.011230469	0.034179688	-0.006103516	0.025634766	-0.002197266	0	44330	0	0	0
1172	24773	24773	Category A	0.023925781	0.98388672	-0.29980469	-0.14282227	-0.48168945	0	0	0	4/7/2018	4	7	2018	16:54:22	60862	0.7	16	54	22	0	0.05859375	3.5626465	0.018066406	0.97021484	-0.28564453	0.27783203	0.020263672	0	0	0	0	0	0	0	0	0	1.0117188	0.01171875	0.032958984	0.005615234	0.013427734	-0.013916016	0	44330	0	0	0
1173	24774	24774	Category A	0.011962891	0.97192383	-0.26391602	-0.14794922	-0.47998047	0	0	0	4/7/2018	4	7	2018	16:54:22	60862	0.8	16	54	22	0	0.05859375	3.5626465	0.018066406	0.97045898	-0.28588867	0.53686523	0.022949219	0	0	0	0	0	0	0	0	0	1.0119629	0.011962891	0.029541016	-0.006103516	0.001220703	0.021972656	0	44330	0	0	0
1174	24775	24775	Category A	0.047851563	0.94799805	-0.26391602	-0.14428711	-0.47509766	0.000976563	0	0	4/7/2018	4	7	2018	16:54:22	60862	0.9	16	54	22	0	0.05859375	3.5626465	0.017822266	0.97070313	-0.28588867	0.44799805	0.043457031	0	0	0	0	0	0	0	0	0	1.0119629	0.011962891	0.074462891	0.029785156	-0.022705078	0.021972656	0	44330	0	0	0
1175	24776	24776	Category A	0.023925781	0.95996094	-0.29980469	-0.13842773	-0.48413086	-0.000732422	0	0	4/7/2018	4	7	2018	16:54:23	60863	0	16	54	23	0	0.05859375	3.5626465	0.018066406	0.97094727	-0.28540039	0.31982422	0.018798828	0	0	0	0	0	0	0	0	0	1.012207	0.012207031	0.031005859	0.005615234	-0.010986328	-0.014160156	0	44330	0	0	0
1176	24777	24777	Category A	0.023925781	0.98388672	-0.26391602	-0.14233398	-0.48242188	0	0	0	4/7/2018	4	7	2018	16:54:23	60863	0.1	16	54	23	0	0.05859375	3.5626465	0.017578125	0.97094727	-0.28564453	0.3190918	0.025878906	0	0	0	0	0	0	0	0	0	1.0124512	0.012451172	0.040527344	0.006103516	0.012695313	0.021728516	0	44330	0	0	0
1177	24778	24778	Category A	0.011962891	0.97192383	-0.29980469	-0.14355469	-0.48754883	0	0	0	4/7/2018	4	7	2018	16:54:23	60863	0.2	16	54	23	0	0.05859375	3.5626465	0.017822266	0.97094727	-0.28588867	0.29077148	0.015136719	0	0	0	0	0	0	0	0	0	1.0124512	0.012451172	0.020507813	-0.005859375	0.000732422	-0.013671875	0	44330	0	0	0
1178	24779	24779	Category A	0.023925781	0.94799805	-0.2878418	-0.14257813	-0.48461914	0.000732422	0	0	4/7/2018	4	7	2018	16:54:23	60863	0.3	16	54	23	0	0.05859375	3.5626465	0.018066406	0.97119141	-0.28540039	0.17919922	0.023925781	0	0	0	0	0	0	0	0	0	1.0124512	0.012451172	0.03125	0.005615234	-0.023193359	-0.002197266	0	44330	0	0	0
1179	24780	24780	Category A	0.011962891	0.97192383	-0.31176758	-0.14453125	-0.48071289	-0.003662109	0	0	4/7/2018	4	7	2018	16:54:23	60863	0.4	16	54	23	0	0.05859375	3.5626465	0.018066406	0.97119141	-0.28491211	0.51489258	0.027099609	0	0	0	0	0	0	0	0	0	1.0124512	0.012451172	0.033203125	-0.006103516	0.000488281	-0.026611328	0	44330	0	0	0
1180	24781	24781	Category A	0.011962891	0.97192383	-0.29980469	-0.14282227	-0.47973633	0.000976563	0	0	4/7/2018	4	7	2018	16:54:23	60863	0.5	16	54	23	0	0.05859375	3.5626465	0.017822266	0.97070313	-0.28442383	0.48974609	0.016357422	0	0	0	0	0	0	0	0	0	1.0117188	0.01171875	0.022216797	-0.005859375	0.000976563	-0.015136719	0	44330	0	0	0
1181	24782	24782	Category A	0.011962891	1.0197754	-0.25195313	-0.14355469	-0.48754883	-0.001953125	0	0	4/7/2018	4	7	2018	16:54:23	60863	0.6	16	54	23	0	0.05859375	3.5626465	0.017822266	0.97070313	-0.28442383	0.4362793	0.058837891	0	0	0	0	0	0	0	0	0	1.0117188	0.01171875	0.087402344	-0.005859375	0.048828125	0.032470703	0	44330	0	0	0
1182	24783	24783	Category A	0.011962891	0.99584961	-0.27587891	-0.13891602	-0.48486328	-0.002685547	0	0	4/7/2018	4	7	2018	16:54:23	60863	0.7	16	54	23	0	0.05859375	3.5626465	0.017822266	0.97094727	-0.28491211	0.73999023	0.027099609	0	0	0	0	0	0	0	0	0	1.0119629	0.011962891	0.039794922	-0.005859375	0.024658203	0.009033203	0	44330	0	0	0
1183	24784	24784	Category A	0.011962891	0.95996094	-0.27587891	-0.14501953	-0.48144531	0.000732422	0	0	4/7/2018	4	7	2018	16:54:23	60863	0.8	16	54	23	0	0.05859375	3.5626465	0.017822266	0.97094727	-0.28466797	1.1647949	0.015136719	0	0	0	0	0	0	0	0	0	1.0119629	0.011962891	0.025634766	-0.005859375	-0.010986328	0.008789063	0	44330	0	0	0
1184	24785	24785	Category A	0	0.95996094	-0.29980469	-0.14111328	-0.48754883	-0.001953125	0	0	4/7/2018	4	7	2018	16:54:23	60863	0.9	16	54	23	0	0.05859375	3.5626465	0.017578125	0.97094727	-0.28417969	1.0893555	0.025878906	0	0	0	0	0	0	0	0	0	1.0119629	0.011962891	0.044189453	-0.017578125	-0.010986328	-0.015380859	0	44330	0	0	0
1185	24786	24786	Category A	0.011962891	0.95996094	-0.27587891	-0.14892578	-0.48364258	-0.001953125	0	0	4/7/2018	4	7	2018	16:54:24	60864	0	16	54	24	0	0.05859375	3.5626465	0.017822266	0.97070313	-0.28417969	1.0061035	0.014892578	0	0	0	0	0	0	0	0	0	1.0114746	0.011474609	0.025146484	-0.005859375	-0.010742188	0.008300781	0	44330	0	0	0
1186	24787	24787	Category A	0.011962891	0.95996094	-0.27587891	-0.14086914	-0.48095703	-0.002685547	0	0	4/7/2018	4	7	2018	16:54:24	60864	0.1	16	54	24	0	0.05859375	3.5626465	0.017822266	0.97070313	-0.28417969	0.9465332	0.014648438	0	0	0	0	0	0	0	0	0	1.0114746	0.011474609	0.024902344	-0.005859375	-0.010742188	0.008300781	0	44330	0	0	0
1187	24788	24788	Category A	0.011962891	0.95996094	-0.27587891	-0.14282227	-0.48583984	-0.001708984	0	0	4/7/2018	4	7	2018	16:54:24	60864	0.2	16	54	24	0	0.05859375	3.5626465	0.017822266	0.97045898	-0.28393555	0.80419922	0.014404297	0	0	0	0	0	0	0	0	0	1.0112305	0.011230469	0.024658203	-0.005859375	-0.010498047	0.008056641	0	44330	0	0	0
1188	24789	24789	Category A	0.023925781	0.95996094	-0.2878418	-0.1418457	-0.47973633	0.000976563	0	0	4/7/2018	4	7	2018	16:54:24	60864	0.3	16	54	24	0	0.05859375	3.5626465	0.017578125	0.9699707	-0.28344727	0.37475586	0.012695313	0	0	0	0	0	0	0	0	0	1.0107422	0.010742188	0.020751953	0.006103516	-0.010009766	-0.004150391	0	44330	0	0	0
1189	24790	24790	Category A	0.023925781	0.95996094	-0.2878418	-0.14331055	-0.48681641	0	0	0	4/7/2018	4	7	2018	16:54:24	60864	0.4	16	54	24	0	0.05859375	3.5626465	0.017333984	0.97021484	-0.28344727	0.048339844	0.012695313	0	0	0	0	0	0	0	0	0	1.0109863	0.010986328	0.020996094	0.006347656	-0.010253906	-0.004150391	0	44330	0	0	0
1190	24791	24791	Category A	0.011962891	0.97192383	-0.2878418	-0.14453125	-0.48071289	-0.000732422	0	0	4/7/2018	4	7	2018	16:54:24	60864	0.5	16	54	24	0	0.05859375	3.5626465	0.017333984	0.9699707	-0.28393555	0.096191406	0.006835938	0	0	0	0	0	0	0	0	0	1.0107422	0.010742188	0.010986328	-0.005371094	0.001708984	-0.003662109	0	44330	0	0	0
1191	24792	24792	Category A	0.011962891	0.97192383	-0.26391602	-0.14111328	-0.4777832	0	0	0	4/7/2018	4	7	2018	16:54:24	60864	0.6	16	54	24	0	0.05859375	3.5626465	0.017333984	0.96972656	-0.28393555	0.23901367	0.020751953	0	0	0	0	0	0	0	0	0	1.010498	0.010498047	0.02734375	-0.005371094	0.001953125	0.020019531	0	44330	0	0	0
1192	24793	24793	Category A	0.011962891	0.95996094	-0.26391602	-0.1418457	-0.48950195	-0.002929688	0	0	4/7/2018	4	7	2018	16:54:24	60864	0.7	16	54	24	0	0.05859375	3.5626465	0.016845703	0.96948242	-0.28417969	0.35791016	0.022949219	0	0	0	0	0	0	0	0	0	1.0102539	0.010253906	0.034912109	-0.004882813	-0.009521484	0.020263672	0	44330	0	0	0
1193	24794	24794	Category A	0.023925781	0.94799805	-0.2878418	-0.14086914	-0.48754883	0	0	0	4/7/2018	4	7	2018	16:54:24	60864	0.8	16	54	24	0	0.05859375	3.5626465	0.016601563	0.96948242	-0.28417969	0.36181641	0.022949219	0	0	0	0	0	0	0	0	0	1.010498	0.010498047	0.032226563	0.007080078	-0.021484375	-0.003417969	0	44330	0	0	0
1194	24795	24795	Category A	0.011962891	0.97192383	-0.2878418	-0.14526367	-0.48339844	0	0	0	4/7/2018	4	7	2018	16:54:24	60864	0.9	16	54	24	0	0.05859375	3.5626465	0.016601563	0.96948242	-0.28393555	0.20141602	0.006591797	0	0	0	0	0	0	0	0	0	1.0102539	0.010253906	0.010986328	-0.004638672	0.002197266	-0.003662109	0	44330	0	0	0
1195	24796	24796	Category A	0.011962891	0.99584961	-0.29980469	-0.14501953	-0.4831543	-0.001953125	0	0	4/7/2018	4	7	2018	16:54:25	60865	0	16	54	25	0	0.05859375	3.5626465	0.016357422	0.96948242	-0.28369141	0.203125	0.031005859	0	0	0	0	0	0	0	0	0	1.0102539	0.010253906	0.046630859	-0.004394531	0.026123047	-0.015869141	0	44330	0	0	0
1196	24797	24797	Category A	0.011962891	0.94799805	-0.29980469	-0.14282227	-0.47900391	0.003173828	0	0	4/7/2018	4	7	2018	16:54:25	60865	0.1	16	54	25	0	0.05859375	3.5626465	0.016601563	0.96948242	-0.28344727	0.15795898	0.027099609	0	0	0	0	0	0	0	0	0	1.0102539	0.010253906	0.042236328	-0.004638672	-0.021484375	-0.016113281	0	44330	0	0	0
1197	24798	24798	Category A	0.011962891	0.97192383	-0.27587891	-0.13842773	-0.47631836	0.000976563	0	0	4/7/2018	4	7	2018	16:54:25	60865	0.2	16	54	25	0	0.05859375	3.5626465	0.016845703	0.96899414	-0.28344727	0.18432617	0.009277344	0	0	0	0	0	0	0	0	0	1.0097656	0.009765625	0.015136719	-0.004882813	0.002685547	0.007568359	0	44330	0	0	0
1198	24799	24799	Category A	0.011962891	0.98388672	-0.27587891	-0.14453125	-0.48168945	-0.001708984	0	0	4/7/2018	4	7	2018	16:54:25	60865	0.3	16	54	25	0	0.05859375	3.5626465	0.017089844	0.96899414	-0.28393555	0.04296875	0.017578125	0	0	0	0	0	0	0	0	0	1.0100098	0.010009766	0.028076172	-0.005126953	0.014648438	0.008056641	0	44330	0	0	0
[truncated: 9,329 more rows]
[truncated: 29 more columns]
