# Supplementary material for: Development of a multisensor biologging collar and analytical techniques to describe high‐resolution spatial behavior in free‐ranging terrestrial mammals
Source: Ecol Evol. 2024 Sep 23;14(9):e70264. doi: 10.1002/ece3.70264 (PMC11420106; doi:10.1002/ece3.70264)
Supplement: Supplementary file 1 — Appendix S1 [file ECE3-14-e70264-s001.zip › doi_10_5061_dryad_jdfn2z3hv__v20240620/B7_S2_Header.csv]

Split no.	Bookmark number	Category	Pointer	Day#	Time(hh:mm:ss)	Total Event start	Event start	Number events	Duration(s)	Sum VeDBA	Mean VeDBA	Mean Dyn AccX	Mean Dyn AccY	Mean Dyn AccZ	Sum VeSBA	Mean VeSBA	Mean smth AccX	Mean smth AccY	Mean smth AccZ	VeDBA_Var	VeDBA_SD	VeSBA_Var	VeSBA_SD	Mean Animal g	Sum Animal g	Animal g_Var	Animal g_SD	Acc_x_Var	Acc_x_SD	Acc_y_Var	Acc_y_SD	Acc_z_Var	Acc_z_SD	Predominant freq, Hz	Smth press val	Max pressure val	Min pressure val	Grd air press	Altitude begin	Altitude end	Delta max/min altitude
1	1	Category L	0	14	15:44:29	1	1	42	4.101	0	0	0	0	0	0	0	0	0	0	0	0	0	0	0	0	0	0	0	0	0	0	0	0	0	7	0	0	1000	0	44330	44330
1	2	Category E	42	14	15:44:33	43	43	47	4.6	1.63696	0.181885	0.157362	0.00672743	-0.0225423	8.61938	0.957709	-0.193332	-0.137153	-0.927843	0.00859918	0.0927317	0	0	0.0422906	0.380615	0	0	0.0303819	0.174304	0.000623915	0.0249783	0.00767687	0.0876177	0	7	0	0	1000	44330	44330	0
1	3	Category A	89	14	15:54:15	666	666	1253	125.488	33.7803	0.0269595	2.28E-05	5.42E-05	-2.88E-05	1202.12	0.959392	-0.336601	-0.104332	-0.892272	6.31E-05	0.00794542	0	0	0.0406076	50.8813	0	0	0.000150225	0.0122566	0.000296554	0.0172207	0.000162306	0.0127399	0	7	0	0	1000	44330	44330	0
1	4	Category B	1342	14	16:11:16	9280	9280	1222	122.4	27.9604	0.0228809	-4.71E-05	-7.99E-06	1.26E-05	1161.25	0.950283	0.233637	0.180486	-0.903209	3.84E-05	0.00619348	0	0	0.0497172	60.7544	0	0	0.000144846	0.0120352	6.39E-05	0.00799575	0.0001878	0.013704	0	7	0	0	1000	44330	44330	0
1	5	Category G	2564	14	16:28:38	15959	15959	44	4.4	17.2805	0.392739	-0.319719	-0.088279	0.021845	38.6855	0.879217	-0.1163	-0.107516	-0.862704	0.0256903	0.160282	0	0	0.120783	5.31445	0	0	0.141124	0.375665	0.0200417	0.141569	0.016596	0.128826	0	7	0	0	1000	44330	44330	0
1	6	Category L	2608	14	16:28:53	16003	16003	45	4.4	10.7751	0.239448	0.23667	-0.00151367	0.000694444	40.4878	0.899729	0.0491753	-0.191043	-0.875374	0.00324978	0.0570069	5.43E-06	0.00232924	0.100271	4.51221	5.43E-06	0.00232924	0.0647624	0.254485	5.43E-05	0.0073657	0.000509983	0.0225828	0	7	0	0	1000	44330	44330	0
1	7	Category E	2653	14	16:29:01	16048	16048	76	7.5	15.0979	0.198657	-0.0901971	-0.00430458	-0.00483784	71.5886	0.941956	-0.0329204	-0.197269	-0.918284	0.0145328	0.120552	1.93E-05	0.00439025	0.0580444	4.41138	0	0	0.0320788	0.179106	0.00780286	0.0883338	0.0135498	0.116404	0	7	0	0	1000	44330	44330	0
1	8	Category L	2729	14	18:19:02	16124	16124	61	6	8.94312	0.146608	0.0551998	0.0210601	0.0819392	63.7024	1.0443	0.057257	-0.194468	-1.02309	0.0211642	0.145479	0.0024374	0.0493701	0.0843646	5.14624	0.000596343	0.0244201	0.00863297	0.0929138	0.000588339	0.0242557	0.0128634	0.113417	0	7	0	0	1000	44330	44330	0
1	9	Category M	2790	14	18:19:11	16185	16185	15	1.5	17.8926	1.19284	0.0518717	-0.0945475	-0.686247	16.8618	1.12412	0.111979	-0.194076	-1.10153	2.74845	1.65785	4.88E-05	0.00698771	0.124121	1.86182	0	0	0.170475	0.412886	1.54022	1.24106	1.80158	1.34223	0	7	0	0	1000	44330	44330	0
1	10	Category E	2805	14	18:19:13	16200	16200	51	5	11.2354	0.220301	0.0543476	0.00771676	0.104617	53.8333	1.05555	0.0814137	-0.192876	-1.03385	0.0233657	0.152858	0.00253236	0.0503226	0.0891209	4.54517	0.000488281	0.0220971	0.0185978	0.136374	0.003777	0.0614573	0.0320686	0.179077	0	7	0	0	1000	44330	44330	0
1	11	Category F	2856	14	20:18:48	16251	16251	57	5.6	10.884	0.190948	-0.0905976	0.000381202	-2.57E-05	54.0291	0.947878	-0.0274894	-0.188121	-0.92836	0.0098984	0.0994907	0.000282689	0.0168134	0.0521219	2.97095	0	0	0.0228379	0.151122	0.00796241	0.0892323	0.0164088	0.128097	0	7	0	0	1000	44330	44330	0
1	12	Category L	2913	14	20:18:54	16308	16308	26	2.5	2.00903	0.0772705	0.0726131	-0.00371845	0.0014085	24.9395	0.95921	0.0308838	-0.181584	-0.941331	0.00398137	0.0630981	0	0	0.0407903	1.06055	0	0	0.00572791	0.075683	6.57E-05	0.00810741	0.000403771	0.0200941	0	7	0	0	1000	44330	44330	0
1	13	Category E	2939	14	20:18:57	16334	16334	45	4.4	8.14624	0.181028	-0.0445258	0.0102214	-0.0161947	43.2104	0.960232	0.0860026	-0.186496	-0.937701	0.00489366	0.0699547	0.00112305	0.0335119	0.0397678	1.78955	0.000146484	0.0121031	0.0137967	0.117459	0.00616862	0.0785406	0.0169596	0.130229	0	7	0	0	1000	44330	44330	0
1	14	Category L	2984	14	20:56:02	16379	16379	40	3.9	7.37915	0.184479	0.0480591	0.0241028	0.168506	44.0002	1.10001	0.153467	-0.238123	-1.06269	0.0784546	0.280097	0.00353394	0.0594469	0.113434	4.53735	0.00147095	0.0383529	0.00249634	0.0499634	0.000897217	0.0299536	0.0339111	0.18415	0	7	0	0	1000	44330	44330	0
1	15	Category M	3024	14	20:56:10	16419	16419	15	1.5	29.8816	1.99211	0.206803	-0.138997	-0.867627	17.1521	1.14347	0.15459	-0.243164	-1.10653	7.8514	2.80203	3.26E-05	0.00570544	0.143473	2.1521	0	0	0.296387	0.544414	6.97004	2.64008	2.47687	1.57381	0	7	0	0	1000	44330	44330	0
1	16	Category K	3039	14	22:25:19	16434	16434	51	5.001	8.30859	0.162914	-0.0548886	0.0133464	0.133138	55.238	1.0831	0.0738166	-0.219703	-1.0572	0.0548503	0.234201	0.00434666	0.0659292	0.109772	5.59839	0.000957414	0.0309421	0.00899491	0.0948415	0.00116805	0.0341767	0.0259555	0.161107	0	7	0	0	1000	44330	44330	0
1	17	Category L	3090	14	22:29:34	16485	16485	52	5.101	5.49731	0.105718	0.0190617	-0.0574904	0.0705942	53.2498	1.02403	-0.00802847	-0.12131	-1.01523	0.0352548	0.187763	0.0021691	0.0465735	0.0508517	2.64429	0.000230056	0.0151676	0.00123948	0.0352063	0.00518329	0.0719951	0.00746037	0.0863735	0	7	0	0	1000	44330	44330	0
1	18	Category M	3142	15	0:19:56	16537	16537	11	1	20.927	1.90245	-0.224987	0.542969	-0.676358	11.635	1.05773	0.00779031	-0.0802557	-1.05462	7.00044	2.64584	0	0	0.0577282	0.63501	0	0	0.620739	0.78787	6.64193	2.5772	1.16357	1.07869	0	7	0	0	1000	44330	44330	0
1	19	Category E	3153	15	0:20:25	16548	16548	42	4.101	8.96558	0.213466	0.0223621	-0.0600295	0.0889369	43.6387	1.03902	0.0571696	-0.095395	-1.03161	0.027088	0.164584	0.000645229	0.0254014	0.0496187	2.08398	4.65E-05	0.00681931	0.0149798	0.122392	0.00920759	0.0959562	0.0275705	0.166044	0	7	0	0	1000	44330	44330	0
1	20	Category L	3195	15	0:20:29	16590	16590	63	6.2	3.06372	0.0486305	0.0398957	-0.00285218	-0.00171673	60.583	0.961635	0.118819	-0.168523	-0.93862	0.00248791	0.0498789	0.000251891	0.0158711	0.038365	2.41699	0	0	0.00251504	0.0501501	7.75E-05	0.00880369	0.000170511	0.013058	0	7	0	0	1000	44330	44330	0
1	21	Category E	3258	15	0:33:24	16653	16653	52	5.1	9.823	0.188904	-0.0774583	0.00365272	0.0713219	52.686	1.01319	-0.0360859	-0.194035	-0.993286	0.0217285	0.147406	0.00132869	0.0364512	0.0516921	2.68799	1.41E-05	0.003753	0.0206627	0.143745	0.00330998	0.0575325	0.0191979	0.138557	0	7	0	0	1000	44330	44330	0
1	22	Category M	3310	15	0:33:30	16705	16705	16	1.5	19.7078	1.23174	-0.0694885	-0.0527802	-0.456741	16.7456	1.0466	0.00724792	-0.214783	-1.02429	3.42395	1.85039	0	0	0.0466003	0.745605	0	0	0.152451	0.390449	2.97496	1.72481	1.13274	1.0643	0	7	0	0	1000	44330	44330	0
1	23	Category L	3326	15	1:34:41	16721	16721	575	57.6	31.7356	0.0551923	0.00441024	0.00107931	0.00623981	552.276	0.96048	0.10064	-0.193214	-0.932928	0.00295686	0.054377	0.000113791	0.0106673	0.0457978	26.3337	2.97E-06	0.00172399	0.00317935	0.0563857	0.00027641	0.0166256	0.00140498	0.037483	0	7	0	0	1000	44330	44330	0
1	24	Category E	3901	15	1:40:21	17296	17296	50	4.9	9.06738	0.181348	0.12542	-0.00019043	0.00311523	46.0647	0.921294	0.159619	-0.200908	-0.880791	0.00649414	0.0805862	1.46E-05	0.00382733	0.0787061	3.9353	1.46E-05	0.00382733	0.0316895	0.178015	0.0022998	0.0479563	0.0069873	0.0835901	0	7	0	0	1000	44330	44330	0
1	25	Category F	3951	15	1:56:53	17346	17346	113	11.3	20.1287	0.17813	-0.0872857	0.00308957	0.00757268	106.129	0.939198	-0.277916	-0.199437	-0.868473	0.00663933	0.0814821	2.81E-05	0.00529971	0.0608018	6.87061	2.81E-05	0.00529971	0.0202766	0.142396	0.0074841	0.0865107	0.0106968	0.103425	0	7	0	0	1000	44330	44330	0
1	26	Category E	4064	15	2:01:13	17459	17459	72	7.1	11.9973	0.166629	0.072113	-0.00884671	-0.0104641	67.926	0.943417	0.00474718	-0.214254	-0.915646	0.00792779	0.0890381	1.02E-05	0.00318944	0.056583	4.07397	1.02E-05	0.00318944	0.0175781	0.132583	0.00327216	0.0572028	0.0146044	0.120848	0	7	0	0	1000	44330	44330	0
1	27	Category F	4136	15	4:22:04	17531	17531	56	5.5	11.075	0.197767	-0.072331	0.00914655	-0.0045166	53.0393	0.94713	0.00492205	-0.185922	-0.928476	0.0096392	0.0981794	0	0	0.0528695	2.96069	0	0	0.0223563	0.14952	0.00719779	0.0848398	0.0190386	0.13798	0	7	0	0	1000	44330	44330	0
1	28	Category L	4192	15	4:30:22	17587	17587	34	3.3	5.43945	0.159984	0.157385	0.0131046	0.00501924	32.0996	0.944106	0.0349696	-0.195442	-0.922816	0.000452378	0.0212692	0	0	0.0558938	1.90039	0	0	0.0248018	0.157486	0.00035185	0.0187577	0.000294405	0.0171582	0	7	0	0	1000	44330	44330	0
1	29	Category E	4226	15	4:57:44	17621	17621	80	7.9	15.739	0.196738	-0.0572021	-0.00803223	-0.0035675	75.8289	0.947861	-0.0360596	-0.233838	-0.91705	0.0147461	0.121433	0	0	0.0521393	4.17114	0	0	0.0224396	0.149798	0.0111786	0.105729	0.0198242	0.140799	0	7	0	0	1000	44330	44330	0
1	30	Category L	4306	15	4:57:52	17701	17701	23	2.2	4.3457	0.188944	0.180282	-0.00603983	0.0204972	21.7659	0.946342	0.00252632	-0.220162	-0.920346	0.000636889	0.0252367	0	0	0.0536579	1.23413	0	0	0.0336171	0.18335	0.00154976	0.039367	0.00101902	0.0319221	0	7	0	0	1000	44330	44330	0
1	31	Category E	4329	15	4:57:55	17724	17724	93	9.2	15.0684	0.162025	0.000556536	-0.00262517	-0.00479881	88.0996	0.947308	-0.0177855	-0.230962	-0.917948	0.00404276	0.0635827	0	0	0.0526924	4.90039	0	0	0.0107737	0.103796	0.00482506	0.0694626	0.0144122	0.120051	0	7	0	0	1000	44330	44330	0
1	32	Category L	4422	15	4:58:06	17817	17817	46	4.5	6.00537	0.130552	-0.125833	0.0124512	-0.00331182	42.8682	0.931917	-0.065849	-0.238425	-0.897753	0.0017196	0.0414681	0	0	0.0680834	3.13184	0	0	0.0169359	0.130138	0.000392748	0.0198179	0.000525433	0.0229223	0	7	0	0	1000	44330	44330	0
1	33	Category K	4468	15	4:58:19	17863	17863	128	12.8	18.6765	0.14591	0.0409164	0.00528336	0.0817089	127.58	0.996721	0.248264	-0.245554	-0.929186	0.0175457	0.13246	0.00336838	0.0580377	0.108206	13.8503	0.000888824	0.0298132	0.00913811	0.0955934	0.00205421	0.0453234	0.026247	0.162009	0	7	0	0	1000	44330	44330	0
1	34	Category M	4596	15	4:59:55	17991	17991	12	1.1	27.0586	2.25488	0.180868	-0.269592	-1.61473	14.5386	1.21155	0.199015	-0.243266	-1.16996	6.20976	2.49194	4.07E-05	0.00637888	0.211548	2.53857	0	0	0.661601	0.813388	2.36943	1.53929	5.52848	2.35127	0	7	0	0	1000	44330	44330	0
1	35	Category E	4608	15	5:00:23	18003	18003	94	9.301	19.3948	0.206327	-0.0569809	0.0253361	0.0942071	99.5579	1.05913	0.0755304	-0.190175	-1.03844	0.0269282	0.164098	0.0047088	0.0686207	0.107295	10.0857	0.00251673	0.050167	0.0101474	0.100734	0.00775796	0.0880793	0.0372522	0.193008	0	7	0	0	1000	44330	44330	0
1	36	Category L	4702	15	5:00:36	18097	18097	50	5	4.52124	0.0904248	0.0861719	0.00447754	0.0119629	47.4285	0.948569	0.12583	-0.170098	-0.924512	0.00097168	0.0311718	0	0	0.0514307	2.57153	0	0	0.00782227	0.0884436	0.00019043	0.0137996	0.000361328	0.0190086	0	7	0	0	1000	44330	44330	0
1	37	Category E	4752	15	5:00:43	18147	18147	102	10.101	18.5225	0.181593	-0.0540293	-0.0290575	0.0708846	103.484	1.01455	-0.000935872	-0.184563	-0.994679	0.0369993	0.192352	0.00212785	0.0461287	0.0853439	8.70508	0.000966988	0.0310964	0.0138227	0.11757	0.00483255	0.0695165	0.0238659	0.154486	0	7	0	0	1000	44330	44330	0
1	38	Category M	4854	15	5:02:36	18249	18249	11	1	15.1436	1.37669	0.218217	0.134921	-0.775368	13.0488	1.18626	0.0782138	-0.085649	-1.18038	1.88774	1.37395	0.000355114	0.0188445	0.186257	2.04883	0.000221946	0.0148979	0.100497	0.317013	1.03323	1.01648	2.20892	1.48624	0	7	0	0	1000	44330	44330	0
1	39	Category N	4865	15	5:02:43	18260	18260	12	1.1	24.9524	2.07937	-0.0155843	0.321574	-0.552043	14.2068	1.1839	0.13033	-0.0832926	-1.17373	10.1073	3.17919	0.000223796	0.0149598	0.183899	2.20679	0.00016276	0.0127578	0.336772	0.58032	10.7465	3.27819	1.49351	1.22209	0	7	0	0	1000	44330	44330	0
1	40	Category E	4877	15	5:02:45	18272	18272	134	13.4	29.9624	0.2236	-0.00577557	-0.0201817	0.0556003	132.962	0.992255	0.200434	-0.145491	-0.958786	0.0358413	0.189318	0.00174907	0.0418219	0.0820732	10.9978	0.000971097	0.0311624	0.0238657	0.154485	0.00749366	0.0865659	0.0302516	0.17393	0	7	0	0	1000	44330	44330	0
1	41	Category L	5011	15	5:02:59	18406	18406	217	21.6	10.6008	0.0488518	0.0145404	-0.00185974	0.0262153	210.874	0.97177	0.196164	-0.183966	-0.933015	0.00858205	0.0926394	0.000708795	0.0266232	0.0568499	12.3364	7.76E-05	0.00881079	0.000834803	0.028893	0.000191262	0.0138298	0.00452504	0.0672684	0	7	0	0	1000	44330	44330	0
1	42	Category M	5228	15	5:08:38	18623	18623	16	1.5	24.9285	1.55803	0.085083	0.0974426	-0.704605	17.5562	1.09726	0.0482635	-0.189545	-1.07939	3.77687	1.94342	1.53E-05	0.00390625	0.0972595	1.55615	0	0	0.356476	0.597056	2.23735	1.49578	2.47368	1.57279	0	7	0	0	1000	44330	44330	0
1	43	Category E	5244	15	5:08:45	18639	18639	76	7.5	17.2842	0.227423	-0.0488763	-0.0122199	0.0761141	77.5015	1.01976	-0.0604858	-0.204815	-0.995952	0.0261809	0.161805	0.00190173	0.0436088	0.0709742	5.39404	0.000250565	0.0158293	0.025911	0.160969	0.00946687	0.0972979	0.0244687	0.156425	0	7	0	0	1000	44330	44330	0
1	44	Category F	5320	15	5:47:31	18715	18715	87	8.7	16.4688	0.189296	-0.000676298	-0.00463306	-0.000564049	82.5886	0.949295	0.0236929	-0.231426	-0.916874	0.0117159	0.10824	0	0	0.0507055	4.41138	0	0	0.0192534	0.138757	0.00792194	0.0890053	0.0204966	0.143166	0	7	0	0	1000	44330	44330	0
1	45	Category E	5407	15	5:49:57	18802	18802	137	13.6	19.0503	0.139053	0.0183123	-0.000835781	0.00173215	129.781	0.947303	0.125102	-0.205745	-0.915182	0.00475985	0.0689917	0	0	0.052697	7.21948	0	0	0.00893697	0.0945356	0.00354806	0.0595656	0.0117134	0.108228	0	7	0	0	1000	44330	44330	0
1	46	Category F	5544	15	5:57:14	18939	18939	96	9.501	19.0259	0.198186	-0.0415293	0.00143687	-0.00775909	90.2405	0.940005	0.165105	-0.18531	-0.906008	0.00967407	0.0983569	0	0	0.059995	5.75952	0	0	0.0296555	0.172208	0.00477854	0.069127	0.014211	0.11921	0	7	0	0	1000	44330	44330	0
1	47	Category L	5640	15	5:57:25	19035	19035	334	33.4	13.5996	0.0407174	0.0141346	-4.75E-05	0.00512549	313.058	0.9373	0.297015	-0.201953	-0.863816	0.00041884	0.0204656	0	0	0.0626996	20.9417	0	0	0.00192754	0.0439038	0.00016739	0.0129379	0.000553337	0.0235231	0	7	0	0	1000	44330	44330	0
1	48	Category E	5974	15	6:14:28	19369	19369	258	25.8	42.4539	0.16455	0.00143267	-0.00190108	-0.00315396	242.839	0.941235	0.0672806	-0.238013	-0.904895	0.00571838	0.07562	0	0	0.058765	15.1614	0	0	0.0164804	0.128376	0.00480332	0.069306	0.0119496	0.109314	0	7	0	0	1000	44330	44330	0
1	49	Category L	6232	15	6:28:46	19627	19627	225	22.5	13.6414	0.0606283	-0.0116406	0.00403537	-0.00113498	214.569	0.953639	-0.0564269	-0.198932	-0.926406	0.00159614	0.0399517	0	0	0.0463607	10.4312	0	0	0.0042003	0.0648098	0.000557726	0.0236162	0.000990668	0.0314749	0	7	0	0	1000	44330	44330	0
1	50	Category E	6457	15	6:30:52	19852	19852	87	8.601	13.6985	0.157454	-0.0218352	-0.00628592	-0.00595198	82.5566	0.948927	0.0743815	-0.227275	-0.916437	0.008399	0.0916461	0	0	0.0510731	4.44336	0	0	0.015176	0.123191	0.00714462	0.0845259	0.00937276	0.096813	0	7	0	0	1000	44330	44330	0
1	51	Category L	6544	15	6:31:01	19939	19939	91	9	6.36035	0.069894	0.0576896	0.00420137	0.0119522	84.7117	0.930897	0.254617	-0.212067	-0.868338	0.0010329	0.0321388	0	0	0.0691025	6.28833	0	0	0.006074	0.0779359	0.000126095	0.0112292	0.000469501	0.021668	0	7	0	0	1000	44330	44330	0
1	52	Category E	6635	15	7:19:55	20030	20030	80	7.9	14.6858	0.183572	-0.0734894	-0.00321655	-0.0150299	75.3406	0.941757	0.0469574	-0.214185	-0.914758	0.00600586	0.0774975	0	0	0.0582428	4.65942	0	0	0.0173431	0.131693	0.00634155	0.0796339	0.0155884	0.124853	0	7	0	0	1000	44330	44330	0
1	53	Category L	6715	15	7:20:04	20110	20110	37	3.6	4.99121	0.134898	0.129289	0.0111843	0.027093	34.9041	0.943353	0.130787	-0.210799	-0.910103	0.00120751	0.0347492	0	0	0.0566472	2.09595	0	0	0.0176969	0.13303	0.000191353	0.0138331	0.00108214	0.0328958	0	7	0	0	1000	44330	44330	0
1	54	Category E	6752	15	7:20:08	20147	20147	66	6.6	11.0342	0.167185	-0.0589563	-0.00484582	-0.00850423	62.5195	0.947266	0.0432869	-0.21909	-0.919644	0.00744629	0.0862919	0	0	0.0527344	3.48047	0	0	0.0153735	0.12399	0.00301107	0.0548732	0.0154289	0.124213	0	7	0	0	1000	44330	44330	0
1	55	Category L	6818	15	7:20:15	20213	20213	82	8.2	4.92041	0.060005	0.0489026	0.00642507	0.000839606	77.8811	0.94977	0.0739746	-0.211104	-0.922545	0.00120284	0.034682	0	0	0.0502304	4.1189	0	0	0.00401046	0.0633282	0.000253073	0.0159083	0.000339415	0.0184232	0	7	0	0	1000	44330	44330	0
1	56	Category E	6900	15	7:20:26	20295	20295	55	5.4	10.4021	0.189129	-0.107697	-0.0172585	0.00209961	51.9993	0.945441	-0.0373091	-0.225328	-0.917143	0.00575284	0.0758475	0	0	0.0545588	3.00073	0	0	0.019003	0.137851	0.00472301	0.0687242	0.0160689	0.126763	0	7	0	0	1000	44330	44330	0
1	57	Category L	6955	15	7:42:44	20350	20350	58	5.7	4.32275	0.0745302	0.0687803	0.0106706	-0.00201206	55.2048	0.951807	0.0723246	-0.199854	-0.926901	0.00211308	0.0459682	0	0	0.0481925	2.79517	0	0	0.00603617	0.0776928	0.000206257	0.0143616	0.000378839	0.0194638	0	7	0	0	1000	44330	44330	0
1	58	Category E	7013	15	7:42:51	20408	20408	70	6.9	13.8518	0.197883	-0.0553118	0.00539551	0.00881348	65.7739	0.939628	-0.0986782	-0.181376	-0.912863	0.00598493	0.0773623	0	0	0.0603725	4.22607	0	0	0.02982	0.172685	0.00633371	0.0795846	0.00930525	0.0964637	0	7	0	0	1000	44330	44330	0
1	59	Category F	7083	15	7:44:51	20478	20478	85	8.4	14.252	0.16767	0.00725816	-0.004429	-0.0114315	80.9189	0.951988	-0.0671301	-0.206382	-0.922651	0.00596565	0.0772376	0	0	0.0480124	4.08105	0	0	0.0095617	0.0977839	0.00629308	0.079329	0.0173713	0.1318	0	7	0	0	1000	44330	44330	0
1	60	Category L	7168	15	7:45:00	20563	20563	72	7.1	5.04883	0.0701226	0.0655314	0.00191583	0.00871107	67.699	0.940264	0.15173	-0.194187	-0.906874	0.00120375	0.0346951	3.05E-05	0.00552427	0.0597365	4.30103	0	0	0.00513034	0.0716264	7.12E-05	0.00843846	0.000305176	0.0174693	0	7	0	0	1000	44330	44330	0
1	61	Category E	7240	15	7:45:08	20635	20635	59	5.8	14.4749	0.245337	-0.114895	-0.0712932	0.0767967	60.3149	1.02229	0.110174	-0.169003	-0.99981	0.041537	0.203806	0.00267727	0.0517424	0.0662987	3.91162	0.000376556	0.019405	0.0314238	0.177268	0.0144457	0.12019	0.025432	0.159474	0	7	0	0	1000	44330	44330	0
1	62	Category M	7299	15	7:45:15	20694	20694	12	1.101	25.8298	2.15249	0.133443	0.589559	-0.997213	12.3105	1.02588	0.26239	-0.196411	-0.971497	11.9727	3.46016	0	0	0.0258789	0.310547	0.000203451	0.0142636	0.441345	0.664338	9.57072	3.09366	4.16345	2.04045	0	7	0	0	1000	44330	44330	0
1	63	Category N	7311	15	7:45:18	20706	20706	80	7.9	25.9961	0.324951	0.0749512	-0.0866241	0.124445	74.4316	0.930396	0.328259	-0.384882	-0.767004	0.0575195	0.239832	0.000689697	0.0262621	0.0706116	5.64893	0.00115051	0.0339192	0.0207245	0.14396	0.0587799	0.242446	0.0573486	0.239476	0	7	0	0	1000	44330	44330	0
1	64	Category E	7391	15	8:05:21	20786	20786	97	9.6	20.3203	0.209488	-0.060786	0.0779111	-0.0475848	89.7625	0.925386	0.078875	-0.238822	-0.885659	0.00765645	0.0875012	7.30E-05	0.00854345	0.0746139	7.23755	7.30E-05	0.00854345	0.0235583	0.153487	0.014281	0.119503	0.0152223	0.123379	0	7	0	0	1000	44330	44330	0
1	65	Category M	7488	15	8:06:58	20883	20883	243	24.3	106.375	0.437755	0.00224449	-0.0402551	0.056302	235.396	0.968707	0.356884	-0.683449	-0.539557	0.0553385	0.235241	0.000673145	0.025945	0.0594045	14.4353	0.000281314	0.0167724	0.0265299	0.16288	0.137015	0.370156	0.084758	0.291132	0	7	0	0	1000	44330	44330	0
1	66	Category N	7731	15	8:07:32	21126	21126	18	1.7	30.7769	1.70983	0.198147	0.0102539	-1.04064	19.6909	1.09394	0.220934	-0.246107	-1.03912	4.80291	2.19155	0.000651042	0.0255155	0.0939399	1.69092	0.000705295	0.0265574	0.24117	0.491091	2.80986	1.67626	3.73562	1.93278	0	7	0	0	1000	44330	44330	0
1	67	Category M	7749	15	8:07:48	21144	21144	112	11.2	33.208	0.2965	-0.0254495	0.0785544	0.0581643	115.073	1.02744	0.130596	0.230964	-0.979061	0.0416173	0.204003	0.00275094	0.0524494	0.0677861	7.59204	0.00277928	0.0527189	0.0170593	0.130611	0.0446995	0.211423	0.0497698	0.223091	0	7	0	0	1000	44330	44330	0
1	68	Category L	7861	15	8:08:07	21256	21256	70	6.9	4.51904	0.0645578	0.0144043	-0.0397984	0.00401088	66.5103	0.950146	0.163463	-0.158092	-0.920236	0.00267857	0.0517549	0	0	0.0498535	3.48975	0	0	0.00172642	0.0415502	0.00479213	0.0692252	0.000254604	0.0159563	0	7	0	0	1000	44330	44330	0
1	69	Category E	7931	15	8:09:59	21326	21326	61	6	11.2173	0.18389	-0.00410637	-0.00526703	0.0287005	59.8059	0.980425	0.223433	-0.20479	-0.931649	0.0388264	0.197044	0.00447058	0.0668624	0.0666504	4.06567	0.00134077	0.0366166	0.0112145	0.105898	0.00457463	0.067636	0.026059	0.161428	0	7	0	0	1000	44330	44330	0
1	70	Category L	7992	15	8:53:59	21387	21387	28	2.7	8.77271	0.313311	0.0238996	-0.0185285	0.296116	33.7976	1.20706	0.269357	-0.178275	-1.16297	0.257028	0.506979	0.00473458	0.0688083	0.207057	5.79761	0.00177874	0.0421751	0.0106376	0.103139	0.000959124	0.0309697	0.0878906	0.296464	0	7	0	0	1000	44330	44330	0
1	71	Category M	8020	15	8:54:04	21415	21415	11	1.001	47.8877	4.35343	0.144398	0.188077	-1.74976	13.2317	1.20288	0.278631	-0.180309	-1.15612	28.6167	5.34946	0	0	0.202881	2.23169	0	0	0.568981	0.754308	27.8128	5.27378	6.90689	2.6281	0	7	0	0	1000	44330	44330	0
1	72	Category L	8031	15	8:54:07	21426	21426	195	19.5	22.5552	0.115668	-0.0165653	-0.0116649	0.097178	200.042	1.02586	0.27731	-0.197875	-0.966211	0.0567508	0.238224	0.00431065	0.0656555	0.113939	22.218	0.00134716	0.0367036	0.000995343	0.031549	0.00071865	0.0268076	0.0268004	0.163708	0	7	0	0	1000	44330	44330	0
1	73	Category M	8226	15	8:59:32	21621	21621	11	1	30.9351	2.81228	0.585072	0.195668	-1.69192	13.2578	1.20526	0.283026	-0.181286	-1.15727	10.457	3.23373	2.22E-05	0.00471111	0.205256	2.25781	0	0	0.893266	0.945128	5.04235	2.24552	7.81723	2.79593	0	7	0	0	1000	44330	44330	0
1	74	Category E	8237	15	8:59:34	21632	21632	70	6.9	19.4697	0.278139	-0.0835798	-0.0198451	0.120525	75.0701	1.07243	0.201231	-0.193666	-1.03421	0.0522531	0.228589	0.00636858	0.0798034	0.133465	9.34253	0.00217285	0.0466139	0.0368513	0.191967	0.010226	0.101124	0.0493792	0.222214	0	7	0	0	1000	44330	44330	0
1	75	Category L	8307	15	8:59:41	21702	21702	62	6.1	4.01782	0.0648036	0.0553884	0.00889144	0.020874	58.2229	0.939079	0.311216	-0.209992	-0.860316	0.00217364	0.0466223	7.88E-06	0.00280633	0.060921	3.7771	0	0	0.003859	0.0621208	0.000129946	0.0113994	0.000677293	0.0260249	0	7	0	0	1000	44330	44330	0
1	76	Category E	8369	15	8:59:48	21764	21764	41	4.001	7.38867	0.180212	-0.0670553	-0.0083901	-0.0274509	38.6501	0.942686	0.261504	-0.222013	-0.877894	0.0108077	0.10396	0.00415635	0.0644697	0.0573135	2.34985	0.00107779	0.0328297	0.0177568	0.133255	0.00650248	0.0806379	0.0150653	0.122741	0	7	0	0	1000	44330	44330	0
1	77	Category L	8410	15	8:59:52	21805	21805	35	3.4	9.79272	0.279792	-0.021589	-0.027546	0.269364	41.3162	1.18046	0.299421	-0.198417	-1.12395	0.0834263	0.288836	0.0058524	0.076501	0.181438	6.35034	0.00211356	0.0459735	0.00288086	0.0536736	0.00154157	0.0392629	0.0762068	0.276056	0	7	0	0	1000	44330	44330	0
1	78	Category M	8445	15	9:01:29	21840	21840	13	1.201	30.9358	2.37968	0.0573355	0.117882	-1.43091	15.4446	1.18804	0.351356	-0.186955	-1.11931	7.9763	2.82423	7.51E-05	0.00866719	0.188045	2.44458	0	0	0.216834	0.465655	3.81966	1.95439	6.50982	2.55144	0	7	0	0	1000	44330	44330	0
1	79	Category L	8458	15	9:01:31	21853	21853	142	14.1	18.1223	0.127622	0.0151264	-0.00686345	0.115394	146.821	1.03395	0.397119	-0.181163	-0.934634	0.054409	0.233257	0.00362944	0.0602449	0.0998776	14.1826	0.000754773	0.0274731	0.000882001	0.0296985	0.00031979	0.0178827	0.0280624	0.167518	0	7	0	0	1000	44330	44330	0
1	80	Category M	8600	15	9:01:47	21995	21995	11	1	38.217	3.47428	0.0107866	0.15827	-1.21205	12.1648	1.10589	0.318537	-0.185392	-1.04252	17.0765	4.13237	0	0	0.10589	1.16479	0	0	0.287243	0.53595	16.7514	4.09285	4.12999	2.03224	0	7	0	0	1000	44330	44330	0
1	81	Category L	8611	15	9:03:47	22006	22006	116	11.5	11.6963	0.10083	-0.0379975	-6.73E-05	0.0402516	114.215	0.984611	0.265817	-0.224361	-0.917605	0.0536583	0.231643	0.00150694	0.0388193	0.0814504	9.44824	0.000187315	0.0136863	0.00304334	0.0551665	0.00183737	0.0428645	0.0106706	0.103299	0	7	0	0	1000	44330	44330	0
1	82	Category M	8727	15	9:16:17	22122	22122	111	11	46.7034	0.420751	0.0124688	-0.0384598	0.0222608	104.456	0.941048	0.274781	-0.532875	-0.707229	0.0533766	0.231034	6.60E-05	0.00812305	0.0589523	6.5437	6.60E-05	0.00812305	0.0536494	0.231623	0.0909567	0.30159	0.0911678	0.30194	0	7	0	0	1000	44330	44330	0
1	83	Category E	8838	15	9:16:36	22233	22233	102	10.2	19.9128	0.195224	0.0322433	0.031834	-0.00343472	96.6865	0.947907	0.154445	-0.214451	-0.908574	0.00807579	0.0898654	0	0	0.0520929	5.31348	0	0	0.0204839	0.143122	0.0107542	0.103702	0.0153569	0.123923	0	7	0	0	1000	44330	44330	0
1	84	Category F	8940	15	9:29:43	22335	22335	46	4.6	7.47632	0.162529	-0.0826628	-0.015832	-0.0135816	43.6062	0.947961	0.0893767	-0.21582	-0.918484	0.00639012	0.0799382	0.00149138	0.0386184	0.0520391	2.3938	0.000461744	0.0214882	0.0163203	0.127751	0.00542948	0.073685	0.0102804	0.101393	0	7	0	0	1000	44330	44330	0
1	85	Category L	8986	15	9:29:48	22381	22381	39	3.9	9.03638	0.231702	0.036715	-0.0806227	0.196057	43.8589	1.12459	0.135586	-0.134102	-1.1067	0.138734	0.372471	0.00402519	0.0634444	0.133075	5.18994	0.00164012	0.0404984	0.00379357	0.061592	0.0090019	0.0948784	0.044033	0.20984	0	7	0	0	1000	44330	44330	0
1	86	Category M	9025	15	9:36:22	22420	22420	11	1	32.0598	2.91453	0.0273216	0.512984	-1.44303	12.6023	1.14566	0.186213	-0.101518	-1.12578	16.3985	4.0495	4.44E-05	0.00666252	0.145663	1.60229	4.44E-05	0.00666252	0.716397	0.846403	13.7318	3.70564	5.90345	2.4297	0	7	0	0	1000	44330	44330	0
1	87	Category J	9036	15	9:46:45	22431	22431	124	12.301	77.366	0.623919	0.0253197	-0.00876544	0.0702633	126.664	1.02149	0.157555	-0.137672	-0.998198	0.101557	0.318679	0.00214607	0.0463257	0.0743192	9.21558	0.00117148	0.0342269	0.0477827	0.218592	0.0358099	0.189235	0.383954	0.619641	0	7	0	0	1000	44330	44330	0
1	88	Category L	9160	15	10:23:16	22555	22555	217	21.6	10.3323	0.0476142	-0.0114746	-0.00529234	0.000687419	205.927	0.948971	-0.0123218	-0.213332	-0.923666	0.00384662	0.0620211	3.38E-06	0.00183718	0.0510288	11.0732	3.38E-06	0.00183718	0.00275418	0.0524802	0.000445529	0.0211075	0.000331896	0.018218	0	7	0	0	1000	44330	44330	0
1	89	Category E	9377	15	11:01:44	22772	22772	41	4	11.6064	0.283084	-0.0830495	0.0060797	-0.0226158	39.3015	0.958574	0.0286061	-0.196402	-0.937429	0.132539	0.364058	0	0	0.0414265	1.69849	0	0	0.117271	0.342448	0.0592011	0.243313	0.0254502	0.159531	0	7	0	0	1000	44330	44330	0
1	90	Category L	9418	15	11:01:49	22813	22813	777	77.8	27.2908	0.0351233	0.00627256	0.000376737	0.00098159	733.863	0.944482	0.191481	-0.201336	-0.90169	0.000414442	0.0203579	0	0	0.055518	43.1375	0	0	0.000985989	0.0314005	0.000297556	0.0172498	0.000404073	0.0201016	0	7	0	0	1000	44330	44330	0
1	91	Category E	10195	15	11:05:55	23590	23590	56	5.5	14.3535	0.256313	-0.0362723	-0.0190778	0.0117885	53.6692	0.958378	0.135559	-0.224745	-0.921626	0.0311192	0.176406	3.92E-05	0.00626394	0.0416216	2.33081	3.92E-05	0.00626394	0.0334298	0.182838	0.00726318	0.0852243	0.0424935	0.20614	0	7	0	0	1000	44330	44330	0
1	92	Category J	10251	15	11:08:24	23646	23646	102	10.1	57.0664	0.559475	0.0460516	0.00756118	-0.012207	98.7959	0.968587	0.0988458	-0.213836	-0.933436	0.0556186	0.235836	9.57E-05	0.00978475	0.0314128	3.2041	9.57E-05	0.00978475	0.0461091	0.21473	0.0382128	0.195481	0.290774	0.539235	0	7	0	0	1000	44330	44330	0
1	93	Category G	10353	15	11:21:44	23748	23748	88	8.7	33.521	0.38092	-0.0351895	-0.0119934	0.0659207	93.1428	1.05844	-0.245925	-0.242767	-0.998166	0.0834462	0.28887	0.00165627	0.0406973	0.078899	6.94312	0.00221114	0.0470227	0.121052	0.347925	0.0191206	0.138277	0.0484175	0.22004	0	7	0	0	1000	44330	44330	0
1	94	Category M	10441	15	11:31:39	23836	23836	12	1.101	27.8657	2.32214	0.20341	0.165426	-1.18685	14.0281	1.16901	-0.251282	-0.216268	-1.12087	7.16707	2.67714	0.00683594	0.0826797	0.169006	2.02808	0.00683594	0.0826797	0.707499	0.84113	5.44486	2.33342	4.15076	2.03734	0	7	0	0	1000	44330	44330	0
1	95	Category G	10453	15	11:45:01	23848	23848	34	3.3	24.4688	0.719669	-0.272798	-0.0477726	0.53227	46.7278	1.37435	-0.186789	-0.21595	-1.34391	0.180054	0.424327	0.0119701	0.109408	0.374347	12.7278	0.0119701	0.109408	0.195198	0.441812	0.0264893	0.162755	0.337697	0.581117	0	7	0	0	1000	44330	44330	0
1	96	Category M	10487	15	11:45:08	23882	23882	14	1.3	26.4749	1.89106	0.660557	-0.0255301	-1.2816	16.887	1.20621	-0.286918	-0.217651	-1.15074	5.87369	2.42357	0.00394113	0.0627784	0.206212	2.88696	0.00411551	0.0641523	0.722691	0.850112	1.64165	1.28127	5.92055	2.43322	0	7	0	0	1000	44330	44330	0
1	97	Category G	10501	15	11:45:11	23896	23896	48	4.701	22.2083	0.462672	-0.238215	0.0155843	0.176285	53.1609	1.10752	-0.192485	-0.211858	-1.06834	0.0731761	0.270511	0.00600688	0.077504	0.15302	7.34497	0.00145467	0.0381402	0.127696	0.357345	0.0203705	0.142725	0.0852814	0.29203	0	7	0	0	1000	44330	44330	0
1	98	Category L	10549	15	12:08:13	23944	23944	133	13.3	24.0977	0.181185	0.0429063	-0.0111112	0.108351	137.567	1.03434	0.215852	-0.193446	-0.98606	0.0775945	0.278558	0.00486078	0.0697193	0.138503	18.4209	0.00283791	0.053272	0.0154029	0.124108	0.00120418	0.0347013	0.0479709	0.219023	0	7	0	0	1000	44330	44330	0
1	99	Category M	10682	15	12:08:30	24077	24077	11	1	36.6616	3.33287	0.065008	0.612749	-1.10884	17.4268	1.58425	0.37773	-0.122714	-1.53307	11.5091	3.3925	0.00992099	0.0996042	0.584251	6.42676	0.0100098	0.100049	0.72259	0.850053	14.1855	3.76636	4.0682	2.01698	0	7	0	0	1000	44330	44330	0
1	100	Category N	10693	15	12:08:34	24088	24088	13	1.201	31.634	2.43339	0.146353	-0.480657	-0.87423	21.9802	1.69079	0.404522	-0.107215	-1.63816	5.30103	2.3024	0.0170523	0.130584	0.690787	8.98022	0.0170523	0.130584	0.349609	0.591278	6.14476	2.47886	3.9442	1.986	0	7	0	0	1000	44330	44330	0
1	101	Category J	10706	15	12:10:20	24101	24101	58	5.7	61.9265	1.0677	0.0607573	0.0155156	0.149919	83.2319	1.43503	0.276919	-0.147722	-1.39751	0.940585	0.969838	0.0150946	0.12286	0.435033	25.2319	0.0166352	0.128978	0.17677	0.420441	0.734712	0.857153	1.32278	1.15012	0	7	0	0	1000	44330	44330	0
1	102	Category L	10764	15	12:22:53	24159	24159	35	3.4	6.74048	0.192585	-0.185993	0.00739397	0.0217634	33.6333	0.960951	-0.0218401	-0.205036	-0.937667	0.0212821	0.145884	0.00766602	0.0875558	0.0547154	1.91504	0.00408064	0.0638799	0.0391113	0.197766	0.000327846	0.0181065	0.00332729	0.0576826	0	7	0	0	1000	44330	44330	0
1	103	Category E	10799	15	12:23:03	24194	24194	57	5.6	12.7581	0.223826	-0.0012721	-0.0576729	0.122349	61.375	1.07675	0.0361542	-0.145174	-1.06216	0.0801167	0.283049	0.00386342	0.0621564	0.113375	6.4624	0.00149483	0.038663	0.00589364	0.07677	0.0114875	0.10718	0.040189	0.200472	0	7	0	0	1000	44330	44330	0
1	104	Category M	10856	15	12:26:36	24251	24251	14	1.3	32.8325	2.34518	0.228219	0.423549	-1.06491	16.71	1.19357	0.135045	-0.0959473	-1.18143	7.11143	2.66673	0.00212751	0.046125	0.193569	2.70996	0.0022147	0.0470606	0.455566	0.674957	5.61806	2.37024	3.81968	1.9544	0	7	0	0	1000	44330	44330	0
1	105	Category K	10870	15	12:29:01	24265	24265	31	3	14.0371	0.45281	0.0818737	-0.168323	0.40488	40.2834	1.29947	0.0838741	-0.0341403	-1.29625	0.187461	0.432967	0.00640278	0.0800174	0.299466	9.28345	0.00640278	0.0800174	0.0123409	0.11109	0.0284384	0.168637	0.166087	0.407537	0	7	0	0	1000	44330	44330	0
1	106	Category M	10901	15	12:46:24	24296	24296	11	1	18.0554	1.6414	-0.40827	0.463667	-0.87176	12.3181	1.11983	0.0308949	-0.111173	-1.11341	3.4122	1.84721	0.0179332	0.133915	0.119829	1.31812	0.0179332	0.133915	0.696067	0.834306	1.81106	1.34576	2.41426	1.55379	0	7	0	0	1000	44330	44330	0
1	107	Category L	10912	15	12:51:11	24307	24307	41	4	11.0339	0.26912	-0.0475836	-0.0268317	0.255633	49.6721	1.21152	0.0458091	-0.16311	-1.19887	0.146526	0.382787	0.00651439	0.0807117	0.211515	8.67212	0.00651439	0.0807117	0.00378716	0.0615399	0.00161371	0.040171	0.0706281	0.265759	0	7	0	0	1000	44330	44330	0
1	108	Category M	10953	15	12:51:19	24348	24348	12	1.1	22.802	1.90017	0.360331	-0.22111	-0.952108	13.5979	1.13316	0.0903524	-0.235738	-1.10461	7.52246	2.74271	0.00132243	0.0363652	0.133158	1.5979	0.00138346	0.0371949	0.424764	0.651739	5.27555	2.29686	3.46749	1.86212	0	7	0	0	1000	44330	44330	0
1	109	Category E	10965	15	12:51:21	24360	24360	47	4.6	8.76831	0.18656	-0.0452232	0.0162691	0.133727	51.199	1.08934	0.103557	-0.221861	-1.06115	0.0487087	0.2207	0.00334005	0.0577932	0.103178	4.84937	0.00111681	0.0334188	0.00857609	0.0926072	0.00231154	0.0480785	0.0297955	0.172614	0	7	0	0	1000	44330	44330	0
1	110	Category L	11012	15	13:40:16	24407	24407	31	3	3.82202	0.123291	-0.00283518	-0.0343529	0.115636	33.1731	1.0701	0.114872	-0.13601	-1.05501	0.0468671	0.216488	0.00122858	0.0350511	0.0700999	2.1731	0.00170898	0.0413399	0.000346522	0.0186151	0.00122858	0.0350511	0.0135931	0.11659	0	7	0	0	1000	44330	44330	0
1	111	Category M	11043	15	13:40:24	24438	24438	11	1	13.9172	1.2652	0.0209073	0.325795	-0.816895	11.7144	1.06494	0.154608	-0.134743	-1.04501	2.39513	1.54762	0.0102761	0.101371	0.0649414	0.714355	0.010498	0.10246	0.244185	0.494151	0.973389	0.986605	2.03502	1.42654	0	7	0	0	1000	44330	44330	0
1	112	Category L	11054	15	13:40:28	24449	24449	37	3.6	15.1772	0.410196	0.0165554	-0.12721	0.387603	48.1792	1.30214	0.186471	-0.076416	-1.28588	0.180097	0.424378	0.0120685	0.109857	0.302141	11.1792	0.0120685	0.109857	0.000640044	0.0252991	0.0171294	0.130879	0.155504	0.39434	0	7	0	0	1000	44330	44330	0
1	113	Category M	11091	15	14:42:11	24486	24486	11	1	36.5173	3.31976	-0.0541992	0.525768	-1.79616	13.2068	1.20062	0.213335	-0.12207	-1.17516	12.7154	3.56586	0.00195313	0.0441942	0.200617	2.20679	0.00199751	0.0446936	0.34426	0.586737	8.88335	2.98049	8.0192	2.83182	0	7	0	0	1000	44330	44330	0
1	114	Category L	11102	15	14:42:17	24497	24497	53	5.2	11.9351	0.22519	0.0289882	-0.0628086	0.201218	59.157	1.11617	0.212955	-0.139483	-1.08546	0.0994528	0.315361	0.00628317	0.0792664	0.150073	7.95386	0.00237231	0.0487064	0.00114239	0.0337993	0.00542637	0.0736639	0.0578383	0.240496	0	7	0	0	1000	44330	44330	0
1	115	Category E	11155	15	14:42:23	24550	24550	59	5.8	13.3877	0.22691	-0.0326817	-0.0305259	0.0815802	60.4048	1.02381	0.173836	-0.158758	-0.994592	0.0648462	0.254649	0.00629386	0.0793339	0.0946852	5.58643	0.00157657	0.039706	0.0101505	0.100749	0.0121822	0.110373	0.0393397	0.198342	0	7	0	0	1000	44330	44330	0
1	116	Category J	11214	15	15:01:22	24609	24609	39	3.8	49.8735	1.27881	0.031588	0.101149	-0.264811	45.6575	1.1707	0.206975	-0.121563	-1.14575	2.25463	1.50154	0.043432	0.208403	0.170704	6.65747	0.0010642	0.0326221	0.119898	0.346263	0.854048	0.924147	2.64126	1.6252	0	7	0	0	1000	44330	44330	0
1	117	Category L	11253	15	15:01:27	24648	24648	51	5	3.06787	0.0601543	-0.00146484	-0.0217716	0.0557598	12.843	0.251824	0.0486989	-0.0287416	-0.245385	0.0256635	0.160198	0.0532466	0.230752	0.0361376	1.84302	0.00103401	0.032156	5.74E-05	0.00757924	0.00228343	0.0477853	0.0144522	0.120217	0	7	0	0	1000	44330	0	44330
