# Supplementary material for: Development of a multisensor biologging collar and analytical techniques to describe high‐resolution spatial behavior in free‐ranging terrestrial mammals
Source: Ecol Evol. 2024 Sep 23;14(9):e70264. doi: 10.1002/ece3.70264 (PMC11420106; doi:10.1002/ece3.70264)
Supplement: Supplementary file 1 — Appendix S1 [file ECE3-14-e70264-s001.zip › doi_10_5061_dryad_jdfn2z3hv__v20240620/B7_S2_Master.csv]

Counter	Total Event no.	Event no.	Category	Acc_x	Acc_y	Acc_z	Mag_x	Mag_y	Mag_z	Temp C	Pressure hbar	Date	DD	MM	YY	Time_dd:hh:mm:ss	Total secs	Decimal secs	Hours	Minutes	Seconds	Anlg	Light	Battery V	Acc_x sm	Acc_y sm	Acc_z sm	Ang vel	VeDBA	Vel m/s	Vel/VEDBA	FFT cleaned	FFT stuff	FFT stuff	FFT stuff	FFT sweep	FFT zero crossings	FFT zero crossings manual	VeSBA	Animal g	ODBA	Dyn AccX	Dyn AccY	Dyn AccZ	Smth Press	Altitude smth	Pressure change	Altitude change	Median pressure
0	1	1	Category L	0	-0.179932	-0.947998	0.0769043	-0.0913086	0.468262	0	0	14/6/2018	14	6	2018	15:44:29	56669	0.099	15	44	29	0	0.0593262	3.51592	0	0	0	0	0	0	0	0	0	0	0	0	0	0	0	0	0	0	0	0	0	0	0	44330	0
1	2	2	Category L	-0.023925781	-0.17993164	-0.93579102	0.074707031	-0.090087891	0.46435547	0	0	14/6/2018	14	6	2018	15:44:29	56669	0.199	15	44	29	0	0.059326172	3.515918	0	0	0	0	0	0	0	0	0	0	0	0	0	0	0	0	0	0	0	0	0	0	0	44330	0
2	3	3	Category L	-0.035888672	-0.17993164	-0.93579102	0.077392578	-0.086669922	0.46630859	0	0	14/6/2018	14	6	2018	15:44:29	56669	0.3	15	44	29	0	0.059326172	3.515918	0	0	0	0	0	0	0	0	0	0	0	0	0	0	0	0	0	0	0	0	0	0	0	44330	0
3	4	4	Category L	-0.023925781	-0.20385742	-0.93579102	0.077392578	-0.087646484	0.46533203	0	0	14/6/2018	14	6	2018	15:44:29	56669	0.4	15	44	29	0	0.059326172	3.515918	0	0	0	0	0	0	0	0	0	0	0	0	0	0	0	0	0	0	0	0	0	44330	0	0	0
4	5	5	Category L	0	-0.20385742	-0.93579102	0.077148438	-0.084960938	0.46630859	0	0	14/6/2018	14	6	2018	15:44:29	56669	0.5	15	44	29	0	0.059326172	3.515918	0	0	0	0	0	0	0	0	0	0	0	0	0	0	0	0	0	0	0	0	0	44330	0	0	0
5	6	6	Category L	-0.035888672	-0.19189453	-0.95996094	0.080810547	-0.084228516	0.46557617	0	0	14/6/2018	14	6	2018	15:44:29	56669	0.6	15	44	29	0	0.059326172	3.515918	0	0	0	0	0	0	0	0	0	0	0	0	0	0	0	0	0	0	0	0	0	44330	0	0	0
6	7	7	Category L	-0.011962891	-0.20385742	-0.93579102	0.084472656	-0.082763672	0.47167969	0	0	14/6/2018	14	6	2018	15:44:29	56669	0.7	15	44	29	0	0.059326172	3.515918	0	0	0	0	0	0	0	0	0	0	0	0	0	0	0	0	0	0	0	0	0	44330	0	0	0
7	8	8	Category L	-0.023925781	-0.19189453	-0.94799805	0.0859375	-0.089111328	0.46166992	0	0	14/6/2018	14	6	2018	15:44:29	56669	0.8	15	44	29	0	0.059326172	3.515918	0	0	0	0	0	0	0	0	0	0	0	0	0	0	0	0	0	0	0	0	0	44330	0	0	0
8	9	9	Category L	-0.059814453	-0.19189453	-0.91186523	0.087646484	-0.079589844	0.46679688	0	0	14/6/2018	14	6	2018	15:44:29	56669	0.9	15	44	29	0	0.059326172	3.515918	0	0	0	0	0	0	0	0	0	0	0	0	0	0	0	0	0	0	0	0	0	44330	0	0	0
9	10	10	Category L	-0.047851563	-0.19189453	-0.94799805	0.089355469	-0.080566406	0.46582031	0	0	14/6/2018	14	6	2018	15:44:30	56670	0	15	44	30	0	0.059326172	3.515918	0	0	0	0	0	0	0	0	0	0	0	0	0	0	0	0	0	0	0	0	0	44330	0	0	0
10	11	11	Category L	-0.047851563	-0.19189453	-0.94799805	0.1015625	-0.084960938	0.46386719	0	0	14/6/2018	14	6	2018	15:44:30	56670	0.1	15	44	30	0	0.059326172	3.515918	0	0	0	67.112793	0	0	0	0	0	0	0	0	0	0	0	0	0	0	0	0	0	44330	0	0	0
11	12	12	Category L	-0.059814453	-0.17993164	-0.95996094	0.11279297	-0.086669922	0.46313477	0	0	14/6/2018	14	6	2018	15:44:30	56670	0.2	15	44	30	0	0.059326172	3.515918	0	0	0	67.523193	0	0	0	0	0	0	0	0	0	0	0	0	0	0	0	0	0	44330	0	0	0
12	13	13	Category L	-0.10791016	-0.21582031	-0.97192383	0.1171875	-0.081542969	0.45825195	0	0	14/6/2018	14	6	2018	15:44:30	56670	0.3	15	44	30	0	0.059326172	3.515918	0	0	0	66.995361	0	0	0	0	0	0	0	0	0	0	0	0	0	0	0	0	0	44330	0	0	0
13	14	14	Category L	-0.071777344	-0.19189453	-0.94799805	0.11962891	-0.079345703	0.4597168	0	0	14/6/2018	14	6	2018	15:44:30	56670	0.4	15	44	30	0	0.059326172	3.515918	0	0	0	66.127686	0	0	0	0	0	0	0	0	0	0	0	0	0	0	0	0	0	44330	0	0	0
14	15	15	Category L	-0.071777344	-0.19189453	-0.93579102	0.12304688	-0.078857422	0.45849609	0	0	14/6/2018	14	6	2018	15:44:30	56670	0.5	15	44	30	0	0.059326172	3.515918	0	0	0	55.718262	0	0	0	0	0	0	0	0	0	0	0	0	0	0	0	0	0	44330	0	0	0
15	16	16	Category L	-0.059814453	-0.19189453	-0.92382813	0.12084961	-0.077880859	0.46142578	0	0	14/6/2018	14	6	2018	15:44:30	56670	0.6	15	44	30	0	0.059326172	3.515918	0	0	0	43.585205	0	0	0	0	0	0	0	0	0	0	0	0	0	0	0	0	0	44330	0	0	0
16	17	17	Category L	-0.059814453	-0.20385742	-0.92382813	0.12060547	-0.083251953	0.45947266	0	0	14/6/2018	14	6	2018	15:44:30	56670	0.7	15	44	30	0	0.059326172	3.515918	0	0	0	29.800293	0	0	0	0	0	0	0	0	0	0	0	0	0	0	0	0	0	44330	0	0	0
17	18	18	Category L	-0.035888672	-0.19189453	-0.95996094	0.12060547	-0.076171875	0.46069336	0	0	14/6/2018	14	6	2018	15:44:30	56670	0.8	15	44	30	0	0.059326172	3.515918	0	0	0	16.424316	0	0	0	0	0	0	0	0	0	0	0	0	0	0	0	0	0	44330	0	0	0
18	19	19	Category L	-0.095947266	-0.19189453	-0.93579102	0.12084961	-0.074462891	0.46166992	0	0	14/6/2018	14	6	2018	15:44:30	56670	0.9	15	44	30	0	0.059326172	3.515918	0	0	0	5.0900879	0	0	0	0	0	0	0	0	0	0	0	0	0	0	0	0	0	44330	0	0	0
19	20	20	Category L	-0.083984375	-0.19189453	-0.95996094	0.12451172	-0.077148438	0.45874023	0	0	14/6/2018	14	6	2018	15:44:31	56671	0	15	44	31	0	0.059326172	3.515918	0	0	0	3.9709473	0	0	0	0	0	0	0	0	0	0	0	0	0	0	0	0	0	44330	0	0	0
20	21	21	Category L	-0.083984375	-0.20385742	-0.94799805	0.12744141	-0.079833984	0.45874023	0	0	14/6/2018	14	6	2018	15:44:31	56671	0.1	15	44	31	0	0.059326172	3.515918	0	0	0	2.9907227	0	0	0	0	0	0	0	0	0	0	0	0	0	0	0	0	0	44330	0	0	0
21	22	22	Category L	-0.095947266	-0.19189453	-0.94799805	0.12744141	-0.087402344	0.46142578	0	0	14/6/2018	14	6	2018	15:44:31	56671	0.2	15	44	31	0	0.059326172	3.515918	0	0	0	2.1108398	0	0	0	0	0	0	0	0	0	0	0	0	0	0	0	0	0	44330	0	0	0
22	23	23	Category L	-0.14379883	-0.17993164	-0.91186523	0.12084961	-0.079589844	0.46337891	0	0	14/6/2018	14	6	2018	15:44:31	56671	0.3	15	44	31	0	0.059326172	3.515918	0	0	0	0.82324219	0	0	0	0	0	0	0	0	0	0	0	0	0	0	0	0	0	44330	0	0	0
23	24	24	Category L	-0.083984375	-0.17993164	-0.92382813	0.12475586	-0.083984375	0.46044922	0	0	14/6/2018	14	6	2018	15:44:31	56671	0.4	15	44	31	0	0.059326172	3.515918	0	0	0	0.84350586	0	0	0	0	0	0	0	0	0	0	0	0	0	0	0	0	0	44330	0	0	0
24	25	25	Category L	-0.11987305	-0.19189453	-0.93579102	0.13012695	-0.082275391	0.4597168	0	0	14/6/2018	14	6	2018	15:44:31	56671	0.5	15	44	31	0	0.059326172	3.515918	0	0	0	2.7272949	0	0	0	0	0	0	0	0	0	0	0	0	0	0	0	0	0	44330	0	0	0
25	26	26	Category L	-0.10791016	-0.19189453	-0.88793945	0.12475586	-0.088623047	0.45849609	0	0	14/6/2018	14	6	2018	15:44:31	56671	0.6	15	44	31	0	0.059326172	3.515918	0	0	0	4.4274902	0	0	0	0	0	0	0	0	0	0	0	0	0	0	0	0	0	44330	0	0	0
26	27	27	Category L	-0.11987305	-0.20385742	-0.93579102	0.13330078	-0.083984375	0.45849609	0	0	14/6/2018	14	6	2018	15:44:31	56671	0.7	15	44	31	0	0.059326172	3.5030273	0	0	0	4.8762207	0	0	0	0	0	0	0	0	0	0	0	0	0	0	0	0	0	44330	0	0	0
27	28	28	Category L	-0.071777344	-0.20385742	-0.94799805	0.12719727	-0.087646484	0.45556641	0	0	14/6/2018	14	6	2018	15:44:31	56671	0.8	15	44	31	0	0.059326172	3.5030273	0	0	0	5.7539063	0	0	0	0	0	0	0	0	0	0	0	0	0	0	0	0	0	44330	0	0	0
28	29	29	Category L	-0.035888672	-0.14379883	-0.94799805	0.1171875	-0.084960938	0.46240234	0	0	14/6/2018	14	6	2018	15:44:31	56671	0.9	15	44	31	0	0.059326172	3.5030273	0	0	0	8.2768555	0	0	0	0	0	0	0	0	0	0	0	0	0	0	0	0	0	44330	0	0	0
29	30	30	Category L	-0.11987305	-0.16796875	-0.94799805	0.093505859	-0.075195313	0.46508789	0	0	14/6/2018	14	6	2018	15:44:32	56672	0	15	44	32	0	0.059326172	3.5030273	0	0	0	10.282959	0	0	0	0	0	0	0	0	0	0	0	0	0	0	0	0	0	44330	0	0	0
30	31	31	Category L	-0.13183594	-0.19189453	-0.92382813	0.069824219	-0.082763672	0.46826172	0	0	14/6/2018	14	6	2018	15:44:32	56672	0.1	15	44	32	0	0.059326172	3.5030273	0	0	0	11.715576	0	0	0	0	0	0	0	0	0	0	0	0	0	0	0	0	0	44330	0	0	0
31	32	32	Category L	-0.11987305	-0.19189453	-0.93579102	0.071289063	-0.090087891	0.46533203	0	0	14/6/2018	14	6	2018	15:44:32	56672	0.2	15	44	32	0	0.059326172	3.5030273	0	0	0	13.50415	0	0	0	0	0	0	0	0	0	0	0	0	0	0	0	0	0	44330	0	0	0
32	33	33	Category L	-0.14379883	-0.20385742	-0.94799805	0.061279297	-0.093505859	0.46264648	0	0	14/6/2018	14	6	2018	15:44:32	56672	0.3	15	44	32	0	0.059326172	3.5030273	0	0	0	16.439697	0	0	0	0	0	0	0	0	0	0	0	0	0	0	0	0	0	44330	0	0	0
33	34	34	Category L	-0.10791016	-0.19189453	-0.92382813	0.057861328	-0.095947266	0.46655273	0	0	14/6/2018	14	6	2018	15:44:32	56672	0.4	15	44	32	0	0.059326172	3.5030273	0	0	0	18.480225	0	0	0	0	0	0	0	0	0	0	0	0	0	0	0	0	0	44330	0	0	0
34	35	35	Category L	-0.095947266	-0.19189453	-0.95996094	0.053222656	-0.091064453	0.46972656	0	0	14/6/2018	14	6	2018	15:44:32	56672	0.5	15	44	32	0	0.059326172	3.5030273	0	0	0	17.58252	0	0	0	0	0	0	0	0	0	0	0	0	0	0	0	0	0	44330	0	0	0
35	36	36	Category L	-0.083984375	-0.19189453	-0.91186523	0.049804688	-0.090576172	0.46972656	0	0	14/6/2018	14	6	2018	15:44:32	56672	0.6	15	44	32	0	0.059326172	3.5030273	0	0	0	16.575928	0	0	0	0	0	0	0	0	0	0	0	0	0	0	0	0	0	44330	0	0	0
36	37	37	Category L	-0.035888672	-0.17993164	-0.91186523	0.050048828	-0.090332031	0.46875	0	0	14/6/2018	14	6	2018	15:44:32	56672	0.7	15	44	32	0	0.059326172	3.5030273	0	0	0	17.473389	0	0	0	0	0	0	0	0	0	0	0	0	0	0	0	0	0	44330	0	0	0
37	38	38	Category L	-0.071777344	-0.16796875	-0.93579102	0.044677734	-0.096679688	0.47241211	0	0	14/6/2018	14	6	2018	15:44:32	56672	0.8	15	44	32	0	0.059326172	3.5030273	0	0	0	17.200195	0	0	0	0	0	0	0	0	0	0	0	0	0	0	0	0	0	44330	0	0	0
38	39	39	Category L	-0.071777344	-0.19189453	-0.92382813	0.049804688	-0.094482422	0.46459961	0	0	14/6/2018	14	6	2018	15:44:32	56672	0.9	15	44	32	0	0.059326172	3.5030273	0	0	0	14.938232	0	0	0	0	0	0	0	0	0	0	0	0	0	0	0	0	0	44330	0	0	0
39	40	40	Category L	-0.035888672	-0.17993164	-0.92382813	0.049072266	-0.095947266	0.47045898	0	0	14/6/2018	14	6	2018	15:44:33	56673	0	15	44	33	0	0.059326172	3.5030273	0	0	0	13.688477	0	0	0	0	0	0	0	0	0	0	0	0	0	0	0	0	0	44330	0	0	0
40	41	41	Category L	-0.011962891	-0.17993164	-0.94799805	0.050537109	-0.10375977	0.46728516	0	0	14/6/2018	14	6	2018	15:44:33	56673	0.1	15	44	33	0	0.059326172	3.5030273	-0.082519531	-0.18164063	-0.94458008	14.019775	0.070800781	0	0	0	0	0	0	0	0	0	0.96533203	0.034667969	0.075683594	0.070556641	0.001708984	-0.003173828	0	44330	0	0	0
41	42	42	Category L	-0.035888672	-0.16796875	-0.94799805	0.039794922	-0.10058594	0.46533203	0	0	14/6/2018	14	6	2018	15:44:33	56673	0.2	15	44	33	0	0.059326172	3.5030273	-0.084716797	-0.18066406	-0.94384766	14.651123	0.05078125	0	0	0	0	0	0	0	0	0	0.96459961	0.035400391	0.065917969	0.048828125	0.012695313	-0.00390625	0	44330	0	0	0
42	43	43	Category E	-0.011962891	-0.15576172	-1.0559082	-0.017578125	-0.086669922	0.47192383	0	0	14/6/2018	14	6	2018	15:44:33	56673	0.5	15	44	33	0	0.059326172	3.5030273	-0.084472656	-0.18017578	-0.9465332	15.877686	0.13330078	0	0	0	0	0	0	0	0	0	0.96728516	0.032714844	0.20605469	0.072509766	0.024414063	-0.10913086	0	44330	0	0	0
43	44	44	Category E	0.011962891	-0.13183594	-0.97192383	-0.048339844	-0.079589844	0.47021484	0	0	14/6/2018	14	6	2018	15:44:33	56673	0.6	15	44	33	0	0.059326172	3.5030273	-0.083496094	-0.17895508	-0.94726563	20.492676	0.109375	0	0	0	0	0	0	0	0	0	0.96777344	0.032226563	0.16723633	0.095458984	0.047119141	-0.024414063	0	44330	0	0	0
44	45	45	Category E	-0.035888672	-0.13183594	-0.80395508	-0.075683594	-0.046875	0.47558594	0	0	14/6/2018	14	6	2018	15:44:33	56673	0.7	15	44	33	0	0.059326172	3.5030273	-0.082763672	-0.1784668	-0.94726563	29.025635	0.15795898	0	0	0	0	0	0	0	0	0	0.9675293	0.032470703	0.23730469	0.046875	0.046630859	0.14331055	0	44330	0	0	0
45	46	46	Category E	-0.059814453	-0.14379883	-0.91186523	-0.10595703	-0.030517578	0.47094727	0	0	14/6/2018	14	6	2018	15:44:33	56673	0.8	15	44	33	0	0.059326172	3.5030273	-0.08203125	-0.17797852	-0.94726563	37.245605	0.053955078	0	0	0	0	0	0	0	0	0	0.96728516	0.032714844	0.092041016	0.022216797	0.034179688	0.035400391	0	44330	0	0	0
46	47	47	Category E	-0.011962891	-0.17993164	-1.0439453	-0.14477539	-0.023193359	0.46142578	0	0	14/6/2018	14	6	2018	15:44:33	56673	0.9	15	44	33	0	0.059326172	3.5030273	-0.08203125	-0.17700195	-0.94604492	44.132813	0.12036133	0	0	0	0	0	0	0	0	0	0.96582031	0.034179688	0.1706543	0.070068359	-0.002685547	-0.09765625	0	44330	0	0	0
47	48	48	Category E	0.10791016	-0.16796875	-0.94799805	-0.15527344	-0.010742188	0.45727539	0	0	14/6/2018	14	6	2018	15:44:34	56674	0	15	44	34	0	0.059326172	3.5030273	-0.083496094	-0.17651367	-0.9465332	52.27124	0.19165039	0	0	0	0	0	0	0	0	0	0.96630859	0.033691406	0.20141602	0.19140625	0.008544922	-0.001220703	0	44330	0	0	0
48	49	49	Category E	0.14379883	-0.11987305	-0.94799805	-0.18310547	0.024169922	0.45117188	0	0	14/6/2018	14	6	2018	15:44:34	56674	0.1	15	44	34	0	0.059326172	3.5030273	-0.083740234	-0.17529297	-0.94555664	58.737061	0.23413086	0	0	0	0	0	0	0	0	0	0.96533203	0.034667969	0.28540039	0.22753906	0.055419922	-0.002197266	0	44330	0	0	0
49	50	50	Category E	-0.035888672	-0.19189453	-0.97192383	-0.21606445	0.040283203	0.43774414	0	0	14/6/2018	14	6	2018	15:44:34	56674	0.2	15	44	34	0	0.059326172	3.5030273	-0.083984375	-0.17456055	-0.94580078	63.3479	0.057128906	0	0	0	0	0	0	0	0	0	0.96557617	0.034423828	0.091064453	0.048095703	-0.017089844	-0.025878906	0	44330	0	0	0
50	51	51	Category E	0	-0.16796875	-0.81591797	-0.20751953	0.021240234	0.44165039	0	0	14/6/2018	14	6	2018	15:44:34	56674	0.3	15	44	34	0	0.059326172	3.5030273	-0.087646484	-0.17382813	-0.94482422	65.397705	0.15600586	0	0	0	0	0	0	0	0	0	0.96459961	0.035400391	0.22241211	0.087646484	0.005859375	0.12890625	0	44330	0	0	0
51	52	52	Category E	-0.14379883	-0.095947266	-0.99584961	-0.20922852	0.031005859	0.44091797	0	0	14/6/2018	14	6	2018	15:44:34	56674	0.4	15	44	34	0	0.059326172	3.5030273	-0.091064453	-0.17285156	-0.9440918	63.414307	0.10644531	0	0	0	0	0	0	0	0	0	0.96411133	0.035888672	0.1809082	-0.052490234	0.076904297	-0.051513672	0	44330	0	0	0
52	53	53	Category E	0.11987305	-0.15576172	-0.92382813	-0.1940918	0.025878906	0.45605469	0	0	14/6/2018	14	6	2018	15:44:34	56674	0.5	15	44	34	0	0.059326172	3.5030273	-0.094238281	-0.17163086	-0.94335938	59.59375	0.21557617	0	0	0	0	0	0	0	0	0	0.96362305	0.036376953	0.24975586	0.21411133	0.015869141	0.01953125	0	44330	0	0	0
53	54	54	Category E	0.011962891	-0.41992188	-1.1037598	-0.16992188	0.010742188	0.45629883	0	0	14/6/2018	14	6	2018	15:44:34	56674	0.6	15	44	34	0	0.059326172	3.5030273	-0.097167969	-0.16992188	-0.94213867	52.263916	0.31689453	0	0	0	0	0	0	0	0	0	0.9621582	0.037841797	0.52050781	0.10913086	-0.24975586	-0.16137695	0	44330	0	0	0
54	55	55	Category E	0.011962891	-0.23999023	-0.79199219	-0.20385742	0.025878906	0.44995117	0	0	14/6/2018	14	6	2018	15:44:34	56674	0.7	15	44	34	0	0.059326172	3.5030273	-0.1003418	-0.16870117	-0.94165039	43.27002	0.20019531	0	0	0	0	0	0	0	0	0	0.96191406	0.038085938	0.33325195	0.11230469	-0.071044922	0.1496582	0	44330	0	0	0
55	56	56	Category E	-0.035888672	-0.23999023	-0.91186523	-0.17529297	0.037353516	0.45678711	0	0	14/6/2018	14	6	2018	15:44:34	56674	0.8	15	44	34	0	0.059326172	3.5030273	-0.10351563	-0.16772461	-0.94091797	32.922363	0.10327148	0	0	0	0	0	0	0	0	0	0.96142578	0.038574219	0.16918945	0.067626953	-0.072021484	0.029052734	0	44330	0	0	0
56	57	57	Category E	-0.095947266	-0.26391602	-0.97192383	-0.19799805	0.040771484	0.44946289	0	0	14/6/2018	14	6	2018	15:44:34	56674	0.9	15	44	34	0	0.059326172	3.5030273	-0.10668945	-0.16625977	-0.94067383	23.750977	0.1027832	0	0	0	0	0	0	0	0	0	0.96118164	0.038818359	0.13964844	0.010742188	-0.097412109	-0.031005859	0	44330	0	0	0
57	58	58	Category E	-0.023925781	-0.25195313	-0.91186523	-0.18554688	0.042236328	0.44970703	0	0	14/6/2018	14	6	2018	15:44:35	56675	0	15	44	35	0	0.059326172	3.5030273	-0.11010742	-0.16503906	-0.94018555	17.053467	0.12548828	0	0	0	0	0	0	0	0	0	0.9609375	0.0390625	0.20141602	0.086181641	-0.086669922	0.028320313	0	44330	0	0	0
58	59	59	Category E	-0.059814453	-0.13183594	-0.95996094	-0.18554688	0.0546875	0.44677734	0	0	14/6/2018	14	6	2018	15:44:35	56675	0.1	15	44	35	0	0.059326172	3.5030273	-0.11376953	-0.16333008	-0.93920898	11.503174	0.065673828	0	0	0	0	0	0	0	0	0	0.96020508	0.039794922	0.10620117	0.053955078	0.031494141	-0.020507813	0	44330	0	0	0
59	60	60	Category E	-0.047851563	-0.15576172	-0.83984375	-0.19335938	0.012695313	0.44677734	0	0	14/6/2018	14	6	2018	15:44:35	56675	0.2	15	44	35	0	0.059326172	3.5030273	-0.11645508	-0.16186523	-0.9387207	5.7719727	0.12060547	0	0	0	0	0	0	0	0	0	0.9597168	0.040283203	0.17382813	0.068603516	0.006103516	0.098876953	0	44330	0	0	0
60	61	61	Category E	-0.13183594	-0.16796875	-0.87597656	-0.16992188	-0.030029297	0.45141602	0	0	14/6/2018	14	6	2018	15:44:35	56675	0.3	15	44	35	0	0.059326172	3.5030273	-0.11938477	-0.16088867	-0.93823242	1.357666	0.063964844	0	0	0	0	0	0	0	0	0	0.95947266	0.040527344	0.081542969	-0.012207031	-0.006835938	0.062255859	0	44330	0	0	0
61	62	62	Category E	-0.083984375	-0.13183594	-0.92382813	-0.15698242	-0.039550781	0.45263672	0	0	14/6/2018	14	6	2018	15:44:35	56675	0.4	15	44	35	0	0.059326172	3.5030273	-0.12255859	-0.15966797	-0.93774414	6.2646484	0.049560547	0	0	0	0	0	0	0	0	0	0.95922852	0.040771484	0.080566406	0.038574219	0.027832031	0.013916016	0	44330	0	0	0
62	63	63	Category E	-0.083984375	-0.25195313	-0.83984375	-0.10083008	-0.048828125	0.46484375	0	0	14/6/2018	14	6	2018	15:44:35	56675	0.5	15	44	35	0	0.059082031	3.5191406	-0.12548828	-0.15869141	-0.93701172	10.713867	0.14086914	0	0	0	0	0	0	0	0	0	0.95849609	0.041503906	0.23193359	0.041503906	-0.093017578	0.097167969	0	44330	0	0	0
63	64	64	Category E	-0.083984375	-0.25195313	-1.1279297	-0.050048828	-0.089111328	0.46411133	0	0	14/6/2018	14	6	2018	15:44:35	56675	0.6	15	44	35	0	0.059082031	3.5191406	-0.12768555	-0.15722656	-0.93701172	13.46167	0.21728516	0	0	0	0	0	0	0	0	0	0.95874023	0.041259766	0.32910156	0.043701172	-0.094482422	-0.19067383	0	44330	0	0	0
64	65	65	Category E	-0.083984375	-0.083984375	-1.0439453	-0.080810547	-0.053222656	0.46630859	0	0	14/6/2018	14	6	2018	15:44:35	56675	0.7	15	44	35	0	0.059082031	3.5191406	-0.13085938	-0.15576172	-0.93676758	14.912354	0.13720703	0	0	0	0	0	0	0	0	0	0.95849609	0.041503906	0.22607422	0.046875	0.071777344	-0.10693359	0	44330	0	0	0
65	66	66	Category E	-0.25195313	-0.14379883	-0.89990234	-0.062255859	-0.0546875	0.46679688	0	0	14/6/2018	14	6	2018	15:44:35	56675	0.8	15	44	35	0	0.059082031	3.5191406	-0.13378906	-0.15429688	-0.93652344	13.287354	0.12402344	0	0	0	0	0	0	0	0	0	0.95849609	0.041503906	0.1652832	-0.11791992	0.010498047	0.036621094	0	44330	0	0	0
66	67	67	Category E	-0.57592773	-0.27587891	-1.1279297	-0.078857422	-0.065917969	0.46508789	0	0	14/6/2018	14	6	2018	15:44:35	56675	0.9	15	44	35	0	0.059082031	3.5191406	-0.13647461	-0.15332031	-0.93676758	11.391113	0.49438477	0	0	0	0	0	0	0	0	0	0.95898438	0.041015625	0.75292969	-0.43920898	-0.12231445	-0.19091797	0	44330	0	0	0
67	68	68	Category E	-0.23999023	0.035888672	-0.89990234	-0.069091797	-0.081542969	0.46264648	0	0	14/6/2018	14	6	2018	15:44:36	56676	0	15	44	36	0	0.059082031	3.5191406	-0.13867188	-0.15185547	-0.9362793	12.716797	0.21630859	0	0	0	0	0	0	0	0	0	0.95874023	0.041259766	0.32543945	-0.10107422	0.18774414	0.036376953	0	44330	0	0	0
68	69	69	Category E	-0.15576172	-0.16796875	-1.2839355	-0.049316406	-0.094482422	0.46508789	0	0	14/6/2018	14	6	2018	15:44:36	56676	0.1	15	44	36	0	0.059082031	3.5191406	-0.14208984	-0.15014648	-0.93603516	12.745361	0.34838867	0	0	0	0	0	0	0	0	0	0.95849609	0.041503906	0.37915039	-0.013427734	-0.017578125	-0.34765625	0	44330	0	0	0
69	70	70	Category E	-0.13183594	0	-1.079834	-0.03515625	-0.094238281	0.46264648	0	0	14/6/2018	14	6	2018	15:44:36	56676	0.2	15	44	36	0	0.059082031	3.5191406	-0.14550781	-0.1496582	-0.93481445	12.658447	0.20874023	0	0	0	0	0	0	0	0	0	0.95800781	0.041992188	0.30834961	0.013671875	0.1496582	-0.14477539	0	44330	0	0	0
70	71	71	Category E	-0.16796875	-0.035888672	-0.88793945	-0.039550781	-0.090332031	0.46240234	0	0	14/6/2018	14	6	2018	15:44:36	56676	0.3	15	44	36	0	0.059082031	3.5191406	-0.14819336	-0.14892578	-0.93383789	9.0571289	0.12353516	0	0	0	0	0	0	0	0	0	0.95727539	0.042724609	0.17871094	-0.01953125	0.11303711	0.045898438	0	44330	0	0	0
71	72	72	Category E	-0.17993164	-0.047851563	-0.81591797	-0.049316406	-0.096435547	0.46704102	0	0	14/6/2018	14	6	2018	15:44:36	56676	0.4	15	44	36	0	0.059082031	3.5191406	-0.15014648	-0.14794922	-0.93383789	5.7919922	0.1574707	0	0	0	0	0	0	0	0	0	0.95727539	0.042724609	0.24780273	-0.029541016	0.10009766	0.11791992	0	44330	0	0	0
72	73	73	Category E	-0.29980469	0.023925781	-0.89990234	-0.05859375	-0.073730469	0.47119141	0	0	14/6/2018	14	6	2018	15:44:36	56676	0.5	15	44	36	0	0.059082031	3.5191406	-0.15258789	-0.14697266	-0.93334961	4.8242188	0.22802734	0	0	0	0	0	0	0	0	0	0.95727539	0.042724609	0.3515625	-0.14697266	0.17089844	0.033447266	0	44330	0	0	0
73	74	74	Category E	-0.21582031	-0.11987305	-0.79199219	-0.043212891	-0.076171875	0.46972656	0	0	14/6/2018	14	6	2018	15:44:36	56676	0.6	15	44	36	0	0.059082031	3.5191406	-0.15527344	-0.14599609	-0.93286133	4.942627	0.15551758	0	0	0	0	0	0	0	0	0	0.95703125	0.04296875	0.2277832	-0.060302734	0.026123047	0.14086914	0	44330	0	0	0
74	75	75	Category E	-0.21582031	-0.32397461	-1.1159668	0.001464844	-0.066894531	0.47290039	0	0	14/6/2018	14	6	2018	15:44:36	56676	0.7	15	44	36	0	0.059082031	3.5191406	-0.15795898	-0.14501953	-0.93261719	8.4128418	0.26245117	0	0	0	0	0	0	0	0	0	0.95703125	0.04296875	0.41967773	-0.057617188	-0.17871094	-0.18310547	0	44330	0	0	0
75	76	76	Category E	-0.083984375	-0.25195313	-1.1279297	-0.010253906	-0.02734375	0.47338867	0	0	14/6/2018	14	6	2018	15:44:36	56676	0.8	15	44	36	0	0.059082031	3.5191406	-0.16088867	-0.14404297	-0.93188477	12.411865	0.23657227	0	0	0	0	0	0	0	0	0	0.95654297	0.043457031	0.38085938	0.076904297	-0.10766602	-0.19580078	0	44330	0	0	0
76	77	77	Category E	-0.071777344	-0.32397461	-0.89990234	0.010986328	-0.005615234	0.47729492	0	0	14/6/2018	14	6	2018	15:44:36	56676	0.9	15	44	36	0	0.059082031	3.5191406	-0.16430664	-0.14282227	-0.93164063	16.951904	0.20581055	0	0	0	0	0	0	0	0	0	0.95678711	0.043212891	0.30541992	0.092529297	-0.1809082	0.031738281	0	44330	0	0	0
77	78	78	Category E	-0.13183594	-0.32397461	-0.85180664	-0.013427734	-0.021240234	0.47631836	0	0	14/6/2018	14	6	2018	15:44:37	56677	0	15	44	37	0	0.059082031	3.5191406	-0.16748047	-0.14208984	-0.93164063	18.962158	0.20166016	0	0	0	0	0	0	0	0	0	0.95703125	0.04296875	0.29736328	0.035644531	-0.18164063	0.079833984	0	44330	0	0	0
78	79	79	Category E	-0.13183594	-0.19189453	-0.87597656	-0.050537109	-0.045898438	0.47192383	0	0	14/6/2018	14	6	2018	15:44:37	56677	0.1	15	44	37	0	0.059082031	3.5191406	-0.17089844	-0.14135742	-0.9309082	16.852295	0.083984375	0	0	0	0	0	0	0	0	0	0.95678711	0.043212891	0.14428711	0.0390625	-0.050292969	0.054931641	0	44330	0	0	0
79	80	80	Category E	-0.25195313	-0.20385742	-0.92382813	-0.098388672	-0.061767578	0.46435547	0	0	14/6/2018	14	6	2018	15:44:37	56677	0.2	15	44	37	0	0.059082031	3.5191406	-0.17407227	-0.14086914	-0.93066406	12.736328	0.10009766	0	0	0	0	0	0	0	0	0	0.95727539	0.042724609	0.14746094	-0.077636719	-0.062744141	0.006835938	0	44330	0	0	0
80	81	81	Category E	-0.17993164	-0.10791016	-0.88793945	-0.11694336	-0.066650391	0.45605469	0	0	14/6/2018	14	6	2018	15:44:37	56677	0.3	15	44	37	0	0.059082031	3.5191406	-0.17822266	-0.14013672	-0.93017578	10.490967	0.053222656	0	0	0	0	0	0	0	0	0	0.95751953	0.042480469	0.076416016	-0.001464844	0.032226563	0.042236328	0	44330	0	0	0
81	82	82	Category E	0.011962891	-0.13183594	-1.1638184	-0.13183594	-0.062011719	0.44897461	0	0	14/6/2018	14	6	2018	15:44:37	56677	0.4	15	44	37	0	0.059082031	3.5191406	-0.18212891	-0.13916016	-0.9296875	8.1523438	0.30395508	0	0	0	0	0	0	0	0	0	0.95776367	0.042236328	0.43554688	0.1940918	0.007324219	-0.23388672	0	44330	0	0	0
82	83	83	Category E	0.035888672	-0.095947266	-0.99584961	-0.12915039	-0.052734375	0.45410156	0	0	14/6/2018	14	6	2018	15:44:37	56677	0.5	15	44	37	0	0.059082031	3.5191406	-0.18554688	-0.13867188	-0.92919922	5.6740723	0.23510742	0	0	0	0	0	0	0	0	0	0.95776367	0.042236328	0.33056641	0.22143555	0.042724609	-0.06640625	0	44330	0	0	0
83	84	84	Category E	0.035888672	-0.16796875	-0.93579102	-0.16235352	-0.060791016	0.44702148	0	0	14/6/2018	14	6	2018	15:44:37	56677	0.6	15	44	37	0	0.059082031	3.5191406	-0.18920898	-0.13793945	-0.92773438	5.7490234	0.22729492	0	0	0	0	0	0	0	0	0	0.95678711	0.043212891	0.26318359	0.22509766	-0.029785156	-0.0078125	0	44330	0	0	0
84	85	85	Category E	0.059814453	-0.15576172	-0.92382813	-0.1730957	-0.064941406	0.44287109	0	0	14/6/2018	14	6	2018	15:44:37	56677	0.7	15	44	37	0	0.059082031	3.5191406	-0.19335938	-0.13696289	-0.92700195	4.9372559	0.25390625	0	0	0	0	0	0	0	0	0	0.95678711	0.043212891	0.27490234	0.25317383	-0.018554688	0.003173828	0	44330	0	0	0
85	86	86	Category E	-0.047851563	-0.11987305	-0.86376953	-0.1640625	-0.057128906	0.44702148	0	0	14/6/2018	14	6	2018	15:44:37	56677	0.8	15	44	37	0	0.059082031	3.5191406	-0.19702148	-0.13647461	-0.92822266	7.0046387	0.16333008	0	0	0	0	0	0	0	0	0	0.95849609	0.041503906	0.23022461	0.14916992	0.016601563	0.064453125	0	44330	0	0	0
86	87	87	Category E	-0.11987305	-0.15576172	-0.97192383	-0.13525391	-0.090087891	0.45117188	0	0	14/6/2018	14	6	2018	15:44:37	56677	0.9	15	44	37	0	0.059082031	3.5191406	-0.20043945	-0.13623047	-0.92773438	12.252441	0.09375	0	0	0	0	0	0	0	0	0	0.95898438	0.041015625	0.14404297	0.080566406	-0.019287109	-0.043945313	0	44330	0	0	0
87	88	88	Category E	-0.035888672	-0.095947266	-0.87597656	-0.11474609	-0.099121094	0.45458984	0	0	14/6/2018	14	6	2018	15:44:38	56678	0	15	44	38	0	0.059082031	3.5191406	-0.2043457	-0.13500977	-0.92578125	19.110596	0.17993164	0	0	0	0	0	0	0	0	0	0.95751953	0.042480469	0.25756836	0.16845703	0.0390625	0.049804688	0	44330	0	0	0
88	89	89	Category E	-0.083984375	-0.14379883	-0.93579102	-0.073730469	-0.093994141	0.45947266	0	0	14/6/2018	14	6	2018	15:44:38	56678	0.1	15	44	38	0	0.059082031	3.5191406	-0.2097168	-0.13378906	-0.92504883	30.00708	0.12646484	0	0	0	0	0	0	0	0	0	0.95776367	0.042236328	0.14624023	0.12573242	-0.009765625	-0.010498047	0	44330	0	0	0
89	666	666	Category A	-0.29980469	-0.083984375	-0.88793945	0.35693359	-0.006591797	0.35620117	0	0	14/6/2018	14	6	2018	15:54:15	57255	0.4	15	54	15	0	0.059326172	3.5255859	-0.33349609	-0.10327148	-0.89257813	0.20605469	0.039306641	0	0	0	0	0	0	0	0	0	0.95849609	0.041503906	0.057861328	0.033691406	0.019287109	0.004638672	0	44330	0	0	0
90	667	667	Category A	-0.3359375	-0.095947266	-0.87597656	0.35888672	-0.006591797	0.35400391	0	0	14/6/2018	14	6	2018	15:54:15	57255	0.5	15	54	15	0	0.059326172	3.5255859	-0.33398438	-0.10327148	-0.89282227	0.13598633	0.018554688	0	0	0	0	0	0	0	0	0	0.95898438	0.041015625	0.026123047	-0.001708984	0.007324219	0.016845703	0	44330	0	0	0
91	668	668	Category A	-0.34790039	-0.083984375	-0.86376953	0.35888672	-0.008544922	0.35131836	0	0	14/6/2018	14	6	2018	15:54:15	57255	0.6	15	54	15	0	0.059326172	3.5255859	-0.33398438	-0.10302734	-0.89282227	0.65893555	0.037353516	0	0	0	0	0	0	0	0	0	0.95898438	0.041015625	0.062011719	-0.013671875	0.019042969	0.029052734	0	44330	0	0	0
92	669	669	Category A	-0.3359375	-0.095947266	-0.87597656	0.35791016	-0.008544922	0.3503418	0	0	14/6/2018	14	6	2018	15:54:15	57255	0.7	15	54	15	0	0.059326172	3.5255859	-0.33349609	-0.1027832	-0.89282227	0.65649414	0.018310547	0	0	0	0	0	0	0	0	0	0.95874023	0.041259766	0.026123047	-0.002197266	0.006835938	0.016845703	0	44330	0	0	0
93	670	670	Category A	-0.35986328	-0.095947266	-0.87597656	0.35668945	-0.01171875	0.35302734	0	0	14/6/2018	14	6	2018	15:54:15	57255	0.8	15	54	15	0	0.059326172	3.5255859	-0.33325195	-0.10229492	-0.89257813	0.67602539	0.031982422	0	0	0	0	0	0	0	0	0	0.95825195	0.041748047	0.049560547	-0.026367188	0.006347656	0.016601563	0	44330	0	0	0
94	671	671	Category A	-0.37182617	-0.095947266	-0.89990234	0.36230469	-0.011230469	0.34912109	0	0	14/6/2018	14	6	2018	15:54:15	57255	0.9	15	54	15	0	0.059326172	3.5255859	-0.33325195	-0.1015625	-0.89257813	1.0068359	0.039550781	0	0	0	0	0	0	0	0	0	0.95825195	0.041748047	0.051269531	-0.038330078	0.005615234	-0.007080078	0	44330	0	0	0
95	672	672	Category A	-0.32397461	-0.071777344	-0.88793945	0.36352539	-0.0078125	0.35327148	0	0	14/6/2018	14	6	2018	15:54:16	57256	0	15	54	16	0	0.059326172	3.5255859	-0.33349609	-0.10205078	-0.89306641	1.1943359	0.031982422	0	0	0	0	0	0	0	0	0	0.95874023	0.041259766	0.044921875	0.009521484	0.030273438	0.005126953	0	44330	0	0	0
96	673	673	Category A	-0.31176758	-0.10791016	-0.88793945	0.35961914	-0.007568359	0.35131836	0	0	14/6/2018	14	6	2018	15:54:16	57256	0.1	15	54	16	0	0.059326172	3.5255859	-0.33422852	-0.10205078	-0.89331055	1.0825195	0.023681641	0	0	0	0	0	0	0	0	0	0.95922852	0.040771484	0.033691406	0.022460938	-0.005859375	0.005371094	0	44330	0	0	0
97	674	674	Category A	-0.32397461	-0.10791016	-0.89990234	0.36157227	-0.006835938	0.35424805	0	0	14/6/2018	14	6	2018	15:54:16	57256	0.2	15	54	16	0	0.059326172	3.5255859	-0.33447266	-0.10205078	-0.89331055	0.70288086	0.013671875	0	0	0	0	0	0	0	0	0	0.95922852	0.040771484	0.022949219	0.010498047	-0.005615234	-0.006591797	0	44330	0	0	0
98	675	675	Category A	-0.3359375	-0.095947266	-0.89990234	0.36035156	-0.009277344	0.35302734	0	0	14/6/2018	14	6	2018	15:54:16	57256	0.3	15	54	16	0	0.059326172	3.5255859	-0.3347168	-0.10205078	-0.89331055	0.73339844	0.009033203	0	0	0	0	0	0	0	0	0	0.95922852	0.040771484	0.013916016	-0.000976563	0.006103516	-0.006591797	0	44330	0	0	0
99	676	676	Category A	-0.3359375	-0.11987305	-0.89990234	0.36401367	-0.01171875	0.35229492	0	0	14/6/2018	14	6	2018	15:54:16	57256	0.4	15	54	16	0	0.059326172	3.5255859	-0.33447266	-0.1015625	-0.89355469	0.69628906	0.019042969	0	0	0	0	0	0	0	0	0	0.95947266	0.040527344	0.025634766	-0.001220703	-0.018066406	-0.006103516	0	44330	0	0	0
100	677	677	Category A	-0.32397461	-0.071777344	-0.89990234	0.35961914	-0.004150391	0.34912109	0	0	14/6/2018	14	6	2018	15:54:16	57256	0.5	15	54	16	0	0.059326172	3.5255859	-0.33422852	-0.10107422	-0.89355469	0.38037109	0.031738281	0	0	0	0	0	0	0	0	0	0.95947266	0.040527344	0.046142578	0.010253906	0.029296875	-0.006103516	0	44330	0	0	0
101	678	678	Category A	-0.32397461	-0.083984375	-0.88793945	0.35766602	-0.007568359	0.35131836	0	0	14/6/2018	14	6	2018	15:54:16	57256	0.6	15	54	16	0	0.059326172	3.5255859	-0.33398438	-0.10107422	-0.89355469	0.088134766	0.020751953	0	0	0	0	0	0	0	0	0	0.95947266	0.040527344	0.033203125	0.010009766	0.017089844	0.005615234	0	44330	0	0	0
102	679	679	Category A	-0.31176758	-0.083984375	-0.88793945	0.35766602	-0.010986328	0.35400391	0	0	14/6/2018	14	6	2018	15:54:16	57256	0.7	15	54	16	0	0.059326172	3.5255859	-0.33422852	-0.10107422	-0.89355469	0.017089844	0.028808594	0	0	0	0	0	0	0	0	0	0.95922852	0.040771484	0.045166016	0.022460938	0.017089844	0.005615234	0	44330	0	0	0
103	680	680	Category A	-0.31176758	-0.11987305	-0.88793945	0.36401367	-0.010986328	0.35107422	0	0	14/6/2018	14	6	2018	15:54:16	57256	0.8	15	54	16	0	0.059326172	3.5255859	-0.33374023	-0.10083008	-0.89355469	0.15917969	0.029541016	0	0	0	0	0	0	0	0	0	0.95922852	0.040771484	0.046630859	0.021972656	-0.018798828	0.005615234	0	44330	0	0	0
104	681	681	Category A	-0.37182617	-0.10791016	-0.88793945	0.35839844	-0.005126953	0.35327148	0	0	14/6/2018	14	6	2018	15:54:16	57256	0.9	15	54	16	0	0.059326172	3.5255859	-0.33349609	-0.10131836	-0.89331055	0.73266602	0.0390625	0	0	0	0	0	0	0	0	0	0.95898438	0.041015625	0.050048828	-0.038085938	-0.006347656	0.005371094	0	44330	0	0	0
105	682	682	Category A	-0.35986328	-0.13183594	-0.87597656	0.36206055	-0.009521484	0.34936523	0	0	14/6/2018	14	6	2018	15:54:17	57257	0	15	54	17	0	0.059326172	3.5255859	-0.33349609	-0.10107422	-0.89282227	1.2431641	0.043457031	0	0	0	0	0	0	0	0	0	0.95849609	0.041503906	0.073730469	-0.026123047	-0.030517578	0.016845703	0	44330	0	0	0
106	683	683	Category A	-0.34790039	-0.11987305	-0.91186523	0.35888672	-0.007568359	0.34887695	0	0	14/6/2018	14	6	2018	15:54:17	57257	0.1	15	54	17	0	0.059326172	3.5255859	-0.33349609	-0.10131836	-0.89331055	1.4838867	0.029541016	0	0	0	0	0	0	0	0	0	0.95874023	0.041259766	0.051025391	-0.014160156	-0.018310547	-0.018554688	0	44330	0	0	0
107	684	684	Category A	-0.34790039	-0.10791016	-0.88793945	0.36352539	-0.0078125	0.35327148	0	0	14/6/2018	14	6	2018	15:54:17	57257	0.2	15	54	17	0	0.059326172	3.5255859	-0.33398438	-0.1015625	-0.89282227	1.6843262	0.015869141	0	0	0	0	0	0	0	0	0	0.95849609	0.041503906	0.024902344	-0.013671875	-0.006103516	0.004882813	0	44330	0	0	0
108	685	685	Category A	-0.29980469	-0.095947266	-0.87597656	0.36035156	-0.005126953	0.35229492	0	0	14/6/2018	14	6	2018	15:54:17	57257	0.3	15	54	17	0	0.059326172	3.5255859	-0.33422852	-0.1015625	-0.89233398	2.0891113	0.038574219	0	0	0	0	0	0	0	0	0	0.95849609	0.041503906	0.056640625	0.034423828	0.005615234	0.016357422	0	44330	0	0	0
109	686	686	Category A	-0.31176758	-0.14379883	-0.86376953	0.36206055	-0.011962891	0.3503418	0	0	14/6/2018	14	6	2018	15:54:17	57257	0.4	15	54	17	0	0.059326172	3.5255859	-0.33447266	-0.10180664	-0.89282227	1.8898926	0.055664063	0	0	0	0	0	0	0	0	0	0.95874023	0.041259766	0.09375	0.022705078	-0.041748047	0.029052734	0	44330	0	0	0
110	687	687	Category A	-0.34790039	-0.11987305	-0.91186523	0.36157227	-0.005615234	0.35522461	0	0	14/6/2018	14	6	2018	15:54:17	57257	0.5	15	54	17	0	0.059326172	3.5255859	-0.33422852	-0.10229492	-0.89257813	1.3747559	0.029052734	0	0	0	0	0	0	0	0	0	0.95874023	0.041259766	0.050048828	-0.013427734	-0.017333984	-0.019042969	0	44330	0	0	0
111	688	688	Category A	-0.34790039	-0.083984375	-0.87597656	0.35620117	-0.006591797	0.35302734	0	0	14/6/2018	14	6	2018	15:54:17	57257	0.6	15	54	17	0	0.059326172	3.5255859	-0.33422852	-0.10205078	-0.89282227	1.1184082	0.028320313	0	0	0	0	0	0	0	0	0	0.95874023	0.041259766	0.048583984	-0.013427734	0.018066406	0.016845703	0	44330	0	0	0
112	689	689	Category A	-0.3359375	-0.083984375	-0.86376953	0.36108398	-0.009277344	0.35131836	0	0	14/6/2018	14	6	2018	15:54:17	57257	0.7	15	54	17	0	0.059326172	3.5255859	-0.33447266	-0.10180664	-0.89257813	0.91845703	0.033935547	0	0	0	0	0	0	0	0	0	0.95874023	0.041259766	0.048095703	-0.001220703	0.017822266	0.028808594	0	44330	0	0	0
113	690	690	Category A	-0.32397461	-0.095947266	-0.88793945	0.35791016	-0.006591797	0.34887695	0	0	14/6/2018	14	6	2018	15:54:17	57257	0.8	15	54	17	0	0.059326172	3.5255859	-0.33447266	-0.10229492	-0.89208984	0.41625977	0.012939453	0	0	0	0	0	0	0	0	0	0.95825195	0.041748047	0.021240234	0.010498047	0.006347656	0.004150391	0	44330	0	0	0
114	691	691	Category A	-0.29980469	-0.11987305	-0.91186523	0.35961914	-0.009277344	0.34912109	0	0	14/6/2018	14	6	2018	15:54:17	57257	0.9	15	54	17	0	0.059326172	3.5255859	-0.33447266	-0.10180664	-0.8918457	0.67285156	0.043945313	0	0	0	0	0	0	0	0	0	0.95800781	0.041992188	0.072753906	0.034667969	-0.017822266	-0.019775391	0	44330	0	0	0
115	692	692	Category A	-0.31176758	-0.10791016	-0.88793945	0.35961914	-0.01171875	0.35131836	0	0	14/6/2018	14	6	2018	15:54:18	57258	0	15	54	18	0	0.059326172	3.5255859	-0.33496094	-0.10205078	-0.89135742	1.201416	0.024169922	0	0	0	0	0	0	0	0	0	0.95776367	0.042236328	0.032470703	0.023193359	-0.005615234	0.003417969	0	44330	0	0	0
116	693	693	Category A	-0.3359375	-0.083984375	-0.88793945	0.35961914	-0.008544922	0.35107422	0	0	14/6/2018	14	6	2018	15:54:18	57258	0.1	15	54	18	0	0.059326172	3.5255859	-0.33447266	-0.10180664	-0.89135742	1.2700195	0.018310547	0	0	0	0	0	0	0	0	0	0.95751953	0.042480469	0.022705078	-0.001220703	0.017822266	0.003417969	0	44330	0	0	0
117	694	694	Category A	-0.34790039	-0.13183594	-0.88793945	0.36132813	-0.006835938	0.35131836	0	0	14/6/2018	14	6	2018	15:54:18	57258	0.2	15	54	18	0	0.059326172	3.5255859	-0.33447266	-0.10229492	-0.89135742	1.8029785	0.032470703	0	0	0	0	0	0	0	0	0	0.95751953	0.042480469	0.046142578	-0.013183594	-0.029296875	0.003417969	0	44330	0	0	0
118	695	695	Category A	-0.34790039	-0.071777344	-0.88793945	0.35888672	-0.013671875	0.35205078	0	0	14/6/2018	14	6	2018	15:54:18	57258	0.3	15	54	18	0	0.059326172	3.5255859	-0.3347168	-0.1027832	-0.8918457	2.145752	0.033691406	0	0	0	0	0	0	0	0	0	0.95825195	0.041748047	0.048095703	-0.012939453	0.031005859	0.00390625	0	44330	0	0	0
119	696	696	Category A	-0.34790039	-0.071777344	-0.88793945	0.3605957	-0.004150391	0.35131836	0	0	14/6/2018	14	6	2018	15:54:18	57258	0.4	15	54	18	0	0.059326172	3.5030273	-0.33496094	-0.10302734	-0.89208984	1.8044434	0.033935547	0	0	0	0	0	0	0	0	0	0.95849609	0.041503906	0.048095703	-0.012695313	0.03125	0.004150391	0	44330	0	0	0
120	697	697	Category A	-0.3359375	-0.11987305	-0.94799805	0.36132813	-0.005859375	0.35424805	0	0	14/6/2018	14	6	2018	15:54:18	57258	0.5	15	54	18	0	0.059326172	3.5030273	-0.33544922	-0.10302734	-0.89257813	0.93139648	0.057617188	0	0	0	0	0	0	0	0	0	0.95898438	0.041015625	0.072265625	-0.000244141	-0.016601563	-0.055175781	0	44330	0	0	0
121	698	698	Category A	-0.3359375	-0.095947266	-0.91186523	0.36132813	-0.004150391	0.35131836	0	0	14/6/2018	14	6	2018	15:54:18	57258	0.6	15	54	18	0	0.059326172	3.5030273	-0.33520508	-0.10327148	-0.89331055	0.33374023	0.019775391	0	0	0	0	0	0	0	0	0	0.9597168	0.040283203	0.026367188	-0.000488281	0.007324219	-0.018310547	0	44330	0	0	0
122	699	699	Category A	-0.3359375	-0.13183594	-0.89990234	0.35620117	-0.004150391	0.35424805	0	0	14/6/2018	14	6	2018	15:54:18	57258	0.7	15	54	18	0	0.059326172	3.5030273	-0.33520508	-0.10327148	-0.89404297	0.31005859	0.028808594	0	0	0	0	0	0	0	0	0	0.96044922	0.039550781	0.034667969	-0.000488281	-0.028320313	-0.005615234	0	44330	0	0	0
123	700	700	Category A	-0.34790039	-0.11987305	-0.91186523	0.359375	-0.009277344	0.35131836	0	0	14/6/2018	14	6	2018	15:54:18	57258	0.8	15	54	18	0	0.059326172	3.5030273	-0.33544922	-0.10351563	-0.89404297	0.34399414	0.027099609	0	0	0	0	0	0	0	0	0	0.96044922	0.039550781	0.046386719	-0.012207031	-0.016113281	-0.017578125	0	44330	0	0	0
124	701	701	Category A	-0.31176758	-0.10791016	-0.91186523	0.36206055	-0.013671875	0.35229492	0	0	14/6/2018	14	6	2018	15:54:18	57258	0.9	15	54	18	0	0.059326172	3.5030273	-0.33544922	-0.10375977	-0.89379883	1.4707031	0.030029297	0	0	0	0	0	0	0	0	0	0.96044922	0.039550781	0.045654297	0.023681641	-0.00390625	-0.017822266	0	44330	0	0	0
125	702	702	Category A	-0.3359375	-0.11987305	-0.91186523	0.36376953	-0.012695313	0.35131836	0	0	14/6/2018	14	6	2018	15:54:19	57259	0	15	54	19	0	0.059326172	3.5030273	-0.33569336	-0.10327148	-0.89404297	1.940918	0.024169922	0	0	0	0	0	0	0	0	0	0.96044922	0.039550781	0.034179688	0	-0.016357422	-0.017578125	0	44330	0	0	0
126	703	703	Category A	-0.34790039	-0.14379883	-0.88793945	0.35766602	-0.009521484	0.35009766	0	0	14/6/2018	14	6	2018	15:54:19	57259	0.1	15	54	19	0	0.059326172	3.5030273	-0.33569336	-0.1027832	-0.89428711	1.9379883	0.04296875	0	0	0	0	0	0	0	0	0	0.96069336	0.039306641	0.059082031	-0.011962891	-0.040771484	0.006347656	0	44330	0	0	0
127	704	704	Category A	-0.32397461	-0.11987305	-0.87597656	0.35864258	-0.010009766	0.35400391	0	0	14/6/2018	14	6	2018	15:54:19	57259	0.2	15	54	19	0	0.059326172	3.5030273	-0.33618164	-0.1027832	-0.89379883	2.1091309	0.02734375	0	0	0	0	0	0	0	0	0	0.96044922	0.039550781	0.046875	0.012207031	-0.016845703	0.017822266	0	44330	0	0	0
128	705	705	Category A	-0.3359375	-0.11987305	-0.87597656	0.36157227	-0.006835938	0.35205078	0	0	14/6/2018	14	6	2018	15:54:19	57259	0.3	15	54	19	0	0.059326172	3.5030273	-0.33569336	-0.1027832	-0.89355469	2.0783691	0.024414063	0	0	0	0	0	0	0	0	0	0.96020508	0.039794922	0.034667969	0	-0.016845703	0.017578125	0	44330	0	0	0
129	706	706	Category A	-0.34790039	-0.10791016	-0.91186523	0.35961914	-0.005615234	0.35327148	0	0	14/6/2018	14	6	2018	15:54:19	57259	0.4	15	54	19	0	0.059326172	3.5030273	-0.33569336	-0.10351563	-0.89355469	1.7426758	0.021972656	0	0	0	0	0	0	0	0	0	0.96020508	0.039794922	0.034423828	-0.011962891	-0.004150391	-0.018066406	0	44330	0	0	0
130	707	707	Category A	-0.32397461	-0.083984375	-0.89990234	0.35961914	-0.009277344	0.35498047	0	0	14/6/2018	14	6	2018	15:54:19	57259	0.5	15	54	19	0	0.059326172	3.5030273	-0.33642578	-0.10375977	-0.89355469	0.71118164	0.024169922	0	0	0	0	0	0	0	0	0	0.96044922	0.039550781	0.038574219	0.012451172	0.019775391	-0.006103516	0	44330	0	0	0
131	708	708	Category A	-0.32397461	-0.083984375	-0.89990234	0.36474609	-0.010253906	0.35229492	0	0	14/6/2018	14	6	2018	15:54:19	57259	0.6	15	54	19	0	0.059326172	3.5030273	-0.33666992	-0.10375977	-0.89379883	0.28198242	0.024169922	0	0	0	0	0	0	0	0	0	0.96069336	0.039306641	0.038574219	0.012695313	0.019775391	-0.005859375	0	44330	0	0	0
132	709	709	Category A	-0.32397461	-0.083984375	-0.88793945	0.35961914	-0.008544922	0.35327148	0	0	14/6/2018	14	6	2018	15:54:19	57259	0.7	15	54	19	0	0.059326172	3.5030273	-0.33666992	-0.10400391	-0.89428711	0.69995117	0.024658203	0	0	0	0	0	0	0	0	0	0.96142578	0.038574219	0.039550781	0.012695313	0.020019531	0.006347656	0	44330	0	0	0
133	710	710	Category A	-0.32397461	-0.095947266	-0.89990234	0.35766602	-0.007568359	0.3503418	0	0	14/6/2018	14	6	2018	15:54:19	57259	0.8	15	54	19	0	0.059326172	3.5030273	-0.33666992	-0.10375977	-0.89428711	1.3376465	0.015869141	0	0	0	0	0	0	0	0	0	0.96142578	0.038574219	0.026123047	0.012695313	0.0078125	-0.005371094	0	44330	0	0	0
134	711	711	Category A	-0.35986328	-0.10791016	-0.91186523	0.36499023	-0.010253906	0.35400391	0	0	14/6/2018	14	6	2018	15:54:19	57259	0.9	15	54	19	0	0.059326172	3.5030273	-0.33642578	-0.10375977	-0.89477539	1.7883301	0.029052734	0	0	0	0	0	0	0	0	0	0.96142578	0.038574219	0.044433594	-0.023193359	-0.00390625	-0.016845703	0	44330	0	0	0
135	712	712	Category A	-0.38378906	-0.095947266	-0.89990234	0.35766602	-0.006591797	0.35327148	0	0	14/6/2018	14	6	2018	15:54:20	57260	0	15	54	20	0	0.059326172	3.5030273	-0.33618164	-0.10351563	-0.89477539	2.052002	0.048339844	0	0	0	0	0	0	0	0	0	0.96142578	0.038574219	0.060058594	-0.047363281	0.007568359	-0.004882813	0	44330	0	0	0
136	713	713	Category A	-0.3359375	-0.10791016	-0.91186523	0.3605957	-0.004882813	0.35327148	0	0	14/6/2018	14	6	2018	15:54:20	57260	0.1	15	54	20	0	0.059326172	3.5030273	-0.33618164	-0.10375977	-0.89453125	2.0725098	0.017578125	0	0	0	0	0	0	0	0	0	0.96118164	0.038818359	0.021484375	0.000244141	-0.00390625	-0.017089844	0	44330	0	0	0
137	714	714	Category A	-0.34790039	-0.095947266	-0.91186523	0.36206055	-0.008789063	0.35229492	0	0	14/6/2018	14	6	2018	15:54:20	57260	0.2	15	54	20	0	0.059326172	3.5030273	-0.33642578	-0.10375977	-0.89477539	2.0219727	0.021728516	0	0	0	0	0	0	0	0	0	0.96166992	0.038330078	0.035888672	-0.011230469	0.0078125	-0.016845703	0	44330	0	0	0
138	715	715	Category A	-0.32397461	-0.095947266	-0.89990234	0.35888672	-0.009277344	0.35400391	0	0	14/6/2018	14	6	2018	15:54:20	57260	0.3	15	54	20	0	0.059326172	3.5030273	-0.33642578	-0.10375977	-0.89428711	2.1586914	0.015869141	0	0	0	0	0	0	0	0	0	0.96118164	0.038818359	0.025878906	0.012451172	0.0078125	-0.005371094	0	44330	0	0	0
139	716	716	Category A	-0.32397461	-0.071777344	-0.87597656	0.36206055	-0.008789063	0.34838867	0	0	14/6/2018	14	6	2018	15:54:20	57260	0.4	15	54	20	0	0.059326172	3.5030273	-0.33618164	-0.10400391	-0.89428711	2.0212402	0.0390625	0	0	0	0	0	0	0	0	0	0.9609375	0.0390625	0.062988281	0.012207031	0.032226563	0.018310547	0	44330	0	0	0
140	717	717	Category A	-0.29980469	-0.095947266	-0.88793945	0.35888672	-0.005859375	0.35522461	0	0	14/6/2018	14	6	2018	15:54:20	57260	0.5	15	54	20	0	0.059326172	3.5030273	-0.33618164	-0.10375977	-0.89453125	1.5053711	0.037841797	0	0	0	0	0	0	0	0	0	0.96118164	0.038818359	0.05078125	0.036376953	0.0078125	0.006591797	0	44330	0	0	0
141	718	718	Category A	-0.34790039	-0.095947266	-0.89990234	0.35791016	-0.008544922	0.35131836	0	0	14/6/2018	14	6	2018	15:54:20	57260	0.6	15	54	20	0	0.059326172	3.5030273	-0.33618164	-0.10424805	-0.89501953	0.85595703	0.014892578	0	0	0	0	0	0	0	0	0	0.96191406	0.038085938	0.024414063	-0.011474609	0.008300781	-0.004638672	0	44330	0	0	0
142	719	719	Category A	-0.32397461	-0.083984375	-0.89990234	0.35766602	-0.011230469	0.35009766	0	0	14/6/2018	14	6	2018	15:54:20	57260	0.7	15	54	20	0	0.059326172	3.5030273	-0.33618164	-0.10424805	-0.89550781	0.67602539	0.024169922	0	0	0	0	0	0	0	0	0	0.9621582	0.037841797	0.037109375	0.012207031	0.020263672	-0.004150391	0	44330	0	0	0
143	720	720	Category A	-0.3359375	-0.10791016	-0.89990234	0.3605957	-0.009033203	0.35424805	0	0	14/6/2018	14	6	2018	15:54:20	57260	0.8	15	54	20	0	0.059326172	3.5030273	-0.33618164	-0.10498047	-0.89575195	0.60913086	0.004882813	0	0	0	0	0	0	0	0	0	0.96264648	0.037353516	0.007324219	0.000244141	-0.002685547	-0.00390625	0	44330	0	0	0
144	721	721	Category A	-0.32397461	-0.059814453	-0.88793945	0.36108398	-0.007568359	0.35131836	0	0	14/6/2018	14	6	2018	15:54:20	57260	0.9	15	54	20	0	0.059326172	3.5030273	-0.33642578	-0.10522461	-0.89599609	0.55444336	0.047851563	0	0	0	0	0	0	0	0	0	0.96289063	0.037109375	0.066162109	0.012451172	0.045410156	0.008056641	0	44330	0	0	0
145	722	722	Category A	-0.32397461	-0.10791016	-0.91186523	0.35961914	-0.006835938	0.35327148	0	0	14/6/2018	14	6	2018	15:54:21	57261	0	15	54	21	0	0.059326172	3.5030273	-0.33618164	-0.10546875	-0.89624023	0.83789063	0.019775391	0	0	0	0	0	0	0	0	0	0.96289063	0.037109375	0.030029297	0.012207031	-0.002197266	-0.015380859	0	44330	0	0	0
146	723	723	Category A	-0.34790039	-0.083984375	-0.87597656	0.35791016	-0.006591797	0.35131836	0	0	14/6/2018	14	6	2018	15:54:21	57261	0.1	15	54	21	0	0.059326172	3.5030273	-0.33569336	-0.10473633	-0.89648438	0.68310547	0.031494141	0	0	0	0	0	0	0	0	0	0.96313477	0.036865234	0.053222656	-0.011962891	0.020751953	0.020507813	0	44330	0	0	0
147	724	724	Category A	-0.34790039	-0.095947266	-0.88793945	0.36132813	-0.003173828	0.35131836	0	0	14/6/2018	14	6	2018	15:54:21	57261	0.2	15	54	21	0	0.059326172	3.5030273	-0.33569336	-0.10473633	-0.89599609	0.13818359	0.017089844	0	0	0	0	0	0	0	0	0	0.96264648	0.037353516	0.029052734	-0.011962891	0.008789063	0.008056641	0	44330	0	0	0
148	725	725	Category A	-0.34790039	-0.13183594	-0.91186523	0.35961914	-0.008544922	0.35424805	0	0	14/6/2018	14	6	2018	15:54:21	57261	0.3	15	54	21	0	0.059326172	3.5030273	-0.33520508	-0.10449219	-0.89599609	0.46533203	0.033691406	0	0	0	0	0	0	0	0	0	0.96240234	0.037597656	0.055419922	-0.012451172	-0.027099609	-0.015625	0	44330	0	0	0
149	726	726	Category A	-0.3359375	-0.13183594	-0.91186523	0.3605957	-0.0078125	0.35229492	0	0	14/6/2018	14	6	2018	15:54:21	57261	0.4	15	54	21	0	0.059326172	3.5030273	-0.33569336	-0.10424805	-0.89624023	0.90185547	0.03125	0	0	0	0	0	0	0	0	0	0.96289063	0.037109375	0.042724609	0	-0.02734375	-0.015380859	0	44330	0	0	0
150	727	727	Category A	-0.32397461	-0.083984375	-0.89990234	0.36230469	-0.005126953	0.3503418	0	0	14/6/2018	14	6	2018	15:54:21	57261	0.5	15	54	21	0	0.059326172	3.5030273	-0.33618164	-0.10351563	-0.89648438	1.7766113	0.0234375	0	0	0	0	0	0	0	0	0	0.96313477	0.036865234	0.03515625	0.012207031	0.01953125	-0.003173828	0	44330	0	0	0
151	728	728	Category A	-0.35986328	-0.095947266	-0.86376953	0.35766602	-0.005615234	0.35131836	0	0	14/6/2018	14	6	2018	15:54:21	57261	0.6	15	54	21	0	0.059326172	3.5030273	-0.33569336	-0.10351563	-0.89624023	2.3647461	0.041015625	0	0	0	0	0	0	0	0	0	0.96264648	0.037353516	0.064208984	-0.023925781	0.007568359	0.032470703	0	44330	0	0	0
152	729	729	Category A	-0.37182617	-0.14379883	-0.86376953	0.35864258	-0.0078125	0.35400391	0	0	14/6/2018	14	6	2018	15:54:21	57261	0.7	15	54	21	0	0.059326172	3.5030273	-0.33569336	-0.10351563	-0.89672852	2.2941895	0.062988281	0	0	0	0	0	0	0	0	0	0.96313477	0.036865234	0.10913086	-0.035888672	-0.040039063	0.032958984	0	44330	0	0	0
153	730	730	Category A	-0.3359375	-0.083984375	-0.87597656	0.3605957	-0.011230469	0.35131836	0	0	14/6/2018	14	6	2018	15:54:21	57261	0.8	15	54	21	0	0.059326172	3.5030273	-0.33569336	-0.10351563	-0.89697266	1.9165039	0.028564453	0	0	0	0	0	0	0	0	0	0.96337891	0.036621094	0.040771484	0	0.01953125	0.020996094	0	44330	0	0	0
154	731	731	Category A	-0.35986328	-0.095947266	-0.87597656	0.35766602	-0.006591797	0.35400391	0	0	14/6/2018	14	6	2018	15:54:21	57261	0.9	15	54	21	0	0.059326172	3.5030273	-0.33569336	-0.10302734	-0.89697266	1.8469238	0.032714844	0	0	0	0	0	0	0	0	0	0.96337891	0.036621094	0.052246094	-0.023925781	0.007080078	0.020996094	0	44330	0	0	0
155	732	732	Category A	-0.31176758	-0.095947266	-0.89990234	0.35888672	-0.005859375	0.35522461	0	0	14/6/2018	14	6	2018	15:54:22	57262	0	15	54	22	0	0.059326172	3.5030273	-0.33569336	-0.10253906	-0.89697266	2.3154297	0.024902344	0	0	0	0	0	0	0	0	0	0.96337891	0.036621094	0.033203125	0.023925781	0.006591797	-0.002685547	0	44330	0	0	0
156	733	733	Category A	-0.34790039	-0.13183594	-0.89990234	0.36035156	-0.009277344	0.35302734	0	0	14/6/2018	14	6	2018	15:54:22	57262	0.1	15	54	22	0	0.059326172	3.5030273	-0.3359375	-0.10180664	-0.89746094	1.7563477	0.031982422	0	0	0	0	0	0	0	0	0	0.96386719	0.036132813	0.043701172	-0.01171875	-0.029785156	-0.002197266	0	44330	0	0	0
157	734	734	Category A	-0.3359375	-0.11987305	-0.92382813	0.3605957	-0.0078125	0.35229492	0	0	14/6/2018	14	6	2018	15:54:22	57262	0.2	15	54	22	0	0.059570313	3.4417969	-0.33618164	-0.10180664	-0.89746094	1.1379395	0.031738281	0	0	0	0	0	0	0	0	0	0.96386719	0.036132813	0.044189453	0.000244141	-0.017822266	-0.026123047	0	44330	0	0	0
158	735	735	Category A	-0.3359375	-0.13183594	-0.89990234	0.35986328	-0.006591797	0.35229492	0	0	14/6/2018	14	6	2018	15:54:22	57262	0.3	15	54	22	0	0.059570313	3.4417969	-0.3359375	-0.10107422	-0.89770508	1.0280762	0.030517578	0	0	0	0	0	0	0	0	0	0.96386719	0.036132813	0.032714844	0	-0.030517578	-0.001953125	0	44330	0	0	0
159	736	736	Category A	-0.34790039	-0.10791016	-0.92382813	0.36132813	-0.007324219	0.35327148	0	0	14/6/2018	14	6	2018	15:54:22	57262	0.4	15	54	22	0	0.059570313	3.4417969	-0.3359375	-0.10131836	-0.89770508	0.95825195	0.029296875	0	0	0	0	0	0	0	0	0	0.96386719	0.036132813	0.044189453	-0.01171875	-0.006347656	-0.025878906	0	44330	0	0	0
160	737	737	Category A	-0.32397461	-0.11987305	-0.91186523	0.35766602	-0.005859375	0.35302734	0	0	14/6/2018	14	6	2018	15:54:22	57262	0.5	15	54	22	0	0.059570313	3.4417969	-0.33569336	-0.10131836	-0.89794922	0.29370117	0.025878906	0	0	0	0	0	0	0	0	0	0.96386719	0.036132813	0.043945313	0.01171875	-0.018310547	-0.013671875	0	44330	0	0	0
161	738	738	Category A	-0.31176758	-0.10791016	-0.92382813	0.35986328	-0.006591797	0.35229492	0	0	14/6/2018	14	6	2018	15:54:22	57262	0.6	15	54	22	0	0.059570313	3.4417969	-0.33569336	-0.1003418	-0.8972168	0.20019531	0.036376953	0	0	0	0	0	0	0	0	0	0.96313477	0.036865234	0.057617188	0.023925781	-0.007324219	-0.026367188	0	44330	0	0	0
162	739	739	Category A	-0.3359375	-0.11987305	-0.89990234	0.36083984	-0.01171875	0.35498047	0	0	14/6/2018	14	6	2018	15:54:22	57262	0.7	15	54	22	0	0.059570313	3.4417969	-0.33569336	-0.1003418	-0.89746094	0.27197266	0.019287109	0	0	0	0	0	0	0	0	0	0.96337891	0.036621094	0.021728516	0	-0.019287109	-0.002197266	0	44330	0	0	0
163	740	740	Category A	-0.3359375	-0.11987305	-0.87597656	0.36376953	-0.005859375	0.35742188	0	0	14/6/2018	14	6	2018	15:54:22	57262	0.8	15	54	22	0	0.059570313	3.4417969	-0.33569336	-0.099853516	-0.89746094	0.40405273	0.029296875	0	0	0	0	0	0	0	0	0	0.96337891	0.036621094	0.041503906	0	-0.019775391	0.021484375	0	44330	0	0	0
164	741	741	Category A	-0.34790039	-0.071777344	-0.88793945	0.35888672	-0.007568359	0.35131836	0	0	14/6/2018	14	6	2018	15:54:22	57262	0.9	15	54	22	0	0.059570313	3.4417969	-0.33544922	-0.099121094	-0.8972168	0.42773438	0.03125	0	0	0	0	0	0	0	0	0	0.96313477	0.036865234	0.049072266	-0.012207031	0.02734375	0.009277344	0	44330	0	0	0
165	742	742	Category A	-0.3359375	-0.083984375	-0.91186523	0.36401367	-0.010009766	0.35229492	0	0	14/6/2018	14	6	2018	15:54:23	57263	0	15	54	23	0	0.059570313	3.4417969	-0.3359375	-0.098876953	-0.89697266	0.40722656	0.020751953	0	0	0	0	0	0	0	0	0	0.96313477	0.036865234	0.029541016	0	0.014892578	-0.014648438	0	44330	0	0	0
166	743	743	Category A	-0.37182617	-0.13183594	-0.86376953	0.36303711	-0.012695313	0.35229492	0	0	14/6/2018	14	6	2018	15:54:23	57263	0.1	15	54	23	0	0.059570313	3.4417969	-0.33569336	-0.098144531	-0.89697266	0.025146484	0.059326172	0	0	0	0	0	0	0	0	0	0.96289063	0.037109375	0.10302734	-0.035888672	-0.033447266	0.033203125	0	44330	0	0	0
167	744	744	Category A	-0.32397461	-0.11987305	-0.87597656	0.35888672	-0.00390625	0.35302734	0	0	14/6/2018	14	6	2018	15:54:23	57263	0.2	15	54	23	0	0.059570313	3.4417969	-0.33544922	-0.09765625	-0.89697266	0.18505859	0.032470703	0	0	0	0	0	0	0	0	0	0.96264648	0.037353516	0.0546875	0.011474609	-0.021972656	0.020996094	0	44330	0	0	0
168	745	745	Category A	-0.34790039	-0.11987305	-0.88793945	0.3605957	-0.006835938	0.35131836	0	0	14/6/2018	14	6	2018	15:54:23	57263	0.3	15	54	23	0	0.059570313	3.4417969	-0.33569336	-0.097900391	-0.8972168	0.11572266	0.026611328	0	0	0	0	0	0	0	0	0	0.96313477	0.036865234	0.043212891	-0.011962891	-0.021728516	0.009277344	0	44330	0	0	0
169	746	746	Category A	-0.34790039	-0.11987305	-0.88793945	0.36474609	-0.010253906	0.35229492	0	0	14/6/2018	14	6	2018	15:54:23	57263	0.4	15	54	23	0	0.059570313	3.4417969	-0.33569336	-0.097412109	-0.8972168	0.30859375	0.026855469	0	0	0	0	0	0	0	0	0	0.96289063	0.037109375	0.043701172	-0.011962891	-0.022216797	0.009277344	0	44330	0	0	0
170	747	747	Category A	-0.35986328	-0.083984375	-0.88793945	0.36108398	-0.008544922	0.3503418	0	0	14/6/2018	14	6	2018	15:54:23	57263	0.5	15	54	23	0	0.059570313	3.4417969	-0.33544922	-0.09765625	-0.8972168	0.073974609	0.029296875	0	0	0	0	0	0	0	0	0	0.96289063	0.037109375	0.047363281	-0.024169922	0.013671875	0.009277344	0	44330	0	0	0
171	748	748	Category A	-0.34790039	-0.10791016	-0.91186523	0.35766602	-0.0078125	0.35302734	0	0	14/6/2018	14	6	2018	15:54:23	57263	0.6	15	54	23	0	0.059570313	3.4417969	-0.33569336	-0.098144531	-0.89697266	0.68603516	0.021240234	0	0	0	0	0	0	0	0	0	0.96289063	0.037109375	0.036376953	-0.011962891	-0.009521484	-0.014648438	0	44330	0	0	0
172	749	749	Category A	-0.3359375	-0.083984375	-0.87597656	0.35766602	-0.006591797	0.35327148	0	0	14/6/2018	14	6	2018	15:54:23	57263	0.7	15	54	23	0	0.059570313	3.4417969	-0.33544922	-0.098876953	-0.89697266	1.0209961	0.025878906	0	0	0	0	0	0	0	0	0	0.96264648	0.037353516	0.036376953	-0.000244141	0.014892578	0.020996094	0	44330	0	0	0
173	750	750	Category A	-0.3359375	-0.083984375	-0.89990234	0.36132813	-0.002197266	0.35131836	0	0	14/6/2018	14	6	2018	15:54:23	57263	0.8	15	54	23	0	0.059570313	3.4417969	-0.33569336	-0.099609375	-0.89697266	1.0476074	0.015869141	0	0	0	0	0	0	0	0	0	0.96289063	0.037109375	0.018554688	0	0.015625	-0.002685547	0	44330	0	0	0
174	751	751	Category A	-0.34790039	-0.071777344	-0.89990234	0.359375	-0.009277344	0.35205078	0	0	14/6/2018	14	6	2018	15:54:23	57263	0.9	15	54	23	0	0.059570313	3.4417969	-0.3359375	-0.099609375	-0.89672852	1.2585449	0.030273438	0	0	0	0	0	0	0	0	0	0.96289063	0.037109375	0.042480469	-0.01171875	0.027832031	-0.002929688	0	44330	0	0	0
175	752	752	Category A	-0.32397461	-0.095947266	-0.87597656	0.35961914	-0.01171875	0.35205078	0	0	14/6/2018	14	6	2018	15:54:24	57264	0	15	54	24	0	0.059570313	3.4417969	-0.33544922	-0.099609375	-0.89648438	1.6171875	0.023925781	0	0	0	0	0	0	0	0	0	0.96240234	0.037597656	0.035888672	0.011474609	0.003662109	0.020507813	0	44330	0	0	0
176	753	753	Category A	-0.34790039	-0.10791016	-0.91186523	0.36474609	-0.010253906	0.35131836	0	0	14/6/2018	14	6	2018	15:54:24	57264	0.1	15	54	24	0	0.059570313	3.4417969	-0.3347168	-0.099853516	-0.89624023	1.619873	0.021484375	0	0	0	0	0	0	0	0	0	0.9621582	0.037841797	0.036132813	-0.012939453	-0.0078125	-0.015380859	0	44330	0	0	0
177	754	754	Category A	-0.32397461	-0.10791016	-0.86376953	0.35888672	-0.006591797	0.35131836	0	0	14/6/2018	14	6	2018	15:54:24	57264	0.2	15	54	24	0	0.059570313	3.4417969	-0.3347168	-0.10009766	-0.89599609	1.4094238	0.034912109	0	0	0	0	0	0	0	0	0	0.96166992	0.038330078	0.05078125	0.010742188	-0.007568359	0.032226563	0	44330	0	0	0
178	755	755	Category A	-0.31176758	-0.11987305	-0.88793945	0.36230469	-0.008544922	0.35327148	0	0	14/6/2018	14	6	2018	15:54:24	57264	0.3	15	54	24	0	0.059570313	3.4417969	-0.33447266	-0.099853516	-0.89575195	1.3151855	0.03125	0	0	0	0	0	0	0	0	0	0.96142578	0.038574219	0.050537109	0.022705078	-0.019775391	0.0078125	0	44330	0	0	0
179	756	756	Category A	-0.32397461	-0.095947266	-0.92382813	0.3605957	-0.002197266	0.35131836	0	0	14/6/2018	14	6	2018	15:54:24	57264	0.4	15	54	24	0	0.059570313	3.4417969	-0.33447266	-0.099853516	-0.89624023	1.4892578	0.029785156	0	0	0	0	0	0	0	0	0	0.96191406	0.038085938	0.042236328	0.010498047	0.00390625	-0.02734375	0	44330	0	0	0
180	757	757	Category A	-0.3359375	-0.10791016	-0.94799805	0.36108398	-0.008544922	0.35327148	0	0	14/6/2018	14	6	2018	15:54:24	57264	0.5	15	54	24	0	0.059570313	3.4417969	-0.33447266	-0.10058594	-0.89672852	1.1682129	0.051757813	0	0	0	0	0	0	0	0	0	0.96240234	0.037597656	0.059570313	-0.001220703	-0.007080078	-0.051025391	0	44330	0	0	0
181	758	758	Category A	-0.32397461	-0.095947266	-0.91186523	0.35961914	-0.006835938	0.35131836	0	0	14/6/2018	14	6	2018	15:54:24	57264	0.6	15	54	24	0	0.059570313	3.4417969	-0.33496094	-0.10083008	-0.89697266	0.07421875	0.019042969	0	0	0	0	0	0	0	0	0	0.96264648	0.037353516	0.030517578	0.010986328	0.004882813	-0.014648438	0	44330	0	0	0
182	759	759	Category A	-0.31176758	-0.13183594	-0.91186523	0.36108398	-0.009277344	0.35424805	0	0	14/6/2018	14	6	2018	15:54:24	57264	0.7	15	54	24	0	0.059570313	3.4417969	-0.33447266	-0.10083008	-0.8972168	0.82006836	0.041015625	0	0	0	0	0	0	0	0	0	0.96289063	0.037109375	0.068115234	0.022705078	-0.030761719	-0.014404297	0	44330	0	0	0
183	760	760	Category A	-0.3359375	-0.14379883	-0.89990234	0.35888672	-0.007568359	0.35229492	0	0	14/6/2018	14	6	2018	15:54:24	57264	0.8	15	54	24	0	0.059570313	3.4417969	-0.33447266	-0.10083008	-0.8972168	1.3110352	0.04296875	0	0	0	0	0	0	0	0	0	0.96289063	0.037109375	0.046875	-0.001220703	-0.042724609	-0.002441406	0	44330	0	0	0
184	761	761	Category A	-0.3359375	-0.11987305	-0.91186523	0.35791016	-0.006591797	0.34790039	0	0	14/6/2018	14	6	2018	15:54:24	57264	0.9	15	54	24	0	0.059570313	3.4417969	-0.33422852	-0.10009766	-0.89746094	1.4858398	0.024169922	0	0	0	0	0	0	0	0	0	0.96313477	0.036865234	0.03515625	-0.001464844	-0.01953125	-0.014160156	0	44330	0	0	0
185	762	762	Category A	-0.3359375	-0.071777344	-0.89990234	0.36499023	-0.010253906	0.35400391	0	0	14/6/2018	14	6	2018	15:54:25	57265	0	15	54	25	0	0.059570313	3.4417969	-0.33422852	-0.10107422	-0.89746094	1.6047363	0.029296875	0	0	0	0	0	0	0	0	0	0.96289063	0.037109375	0.033447266	-0.001464844	0.029296875	-0.002197266	0	44330	0	0	0
186	763	763	Category A	-0.3359375	-0.11987305	-0.87597656	0.35864258	-0.008789063	0.35009766	0	0	14/6/2018	14	6	2018	15:54:25	57265	0.1	15	54	25	0	0.059570313	3.4417969	-0.33422852	-0.10058594	-0.89697266	1.1662598	0.028564453	0	0	0	0	0	0	0	0	0	0.96264648	0.037353516	0.041992188	-0.001464844	-0.019042969	0.020996094	0	44330	0	0	0
187	764	764	Category A	-0.31176758	-0.095947266	-0.88793945	0.36035156	-0.008544922	0.35229492	0	0	14/6/2018	14	6	2018	15:54:25	57265	0.2	15	54	25	0	0.059570313	3.4417969	-0.33374023	-0.10107422	-0.8972168	0.30053711	0.024658203	0	0	0	0	0	0	0	0	0	0.96264648	0.037353516	0.036865234	0.021972656	0.005126953	0.009277344	0	44330	0	0	0
188	765	765	Category A	-0.34790039	-0.083984375	-0.89990234	0.35766602	-0.006591797	0.35327148	0	0	14/6/2018	14	6	2018	15:54:25	57265	0.3	15	54	25	0	0.059570313	3.4417969	-0.33349609	-0.1015625	-0.89746094	0.37304688	0.022705078	0	0	0	0	0	0	0	0	0	0.96264648	0.037353516	0.034179688	-0.014160156	0.017578125	-0.002197266	0	44330	0	0	0
189	766	766	Category A	-0.3359375	-0.083984375	-0.87597656	0.35791016	-0.007324219	0.35400391	0	0	14/6/2018	14	6	2018	15:54:25	57265	0.4	15	54	25	0	0.059570313	3.4417969	-0.33349609	-0.10107422	-0.89697266	0.43334961	0.02734375	0	0	0	0	0	0	0	0	0	0.96240234	0.037597656	0.040527344	-0.002197266	0.017089844	0.020996094	0	44330	0	0	0
190	767	767	Category A	-0.31176758	-0.10791016	-0.88793945	0.35864258	-0.004882813	0.3503418	0	0	14/6/2018	14	6	2018	15:54:25	57265	0.5	15	54	25	0	0.059570313	3.4417969	-0.33349609	-0.10083008	-0.89672852	0.68603516	0.024414063	0	0	0	0	0	0	0	0	0	0.96191406	0.038085938	0.037597656	0.021728516	-0.006835938	0.008789063	0	44330	0	0	0
191	768	768	Category A	-0.34790039	-0.095947266	-0.91186523	0.359375	-0.011230469	0.35205078	0	0	14/6/2018	14	6	2018	15:54:25	57265	0.6	15	54	25	0	0.059570313	3.4417969	-0.33374023	-0.10083008	-0.89648438	1.7011719	0.021240234	0	0	0	0	0	0	0	0	0	0.96191406	0.038085938	0.034179688	-0.013916016	0.004882813	-0.015136719	0	44330	0	0	0
192	769	769	Category A	-0.3359375	-0.071777344	-0.88793945	0.36572266	-0.010253906	0.35131836	0	0	14/6/2018	14	6	2018	15:54:25	57265	0.7	15	54	25	0	0.059570313	3.4417969	-0.33349609	-0.1003418	-0.89672852	2.3049316	0.030029297	0	0	0	0	0	0	0	0	0	0.9621582	0.037841797	0.039794922	-0.002197266	0.028564453	0.008789063	0	44330	0	0	0
193	770	770	Category A	-0.32397461	-0.059814453	-0.89990234	0.35864258	-0.008789063	0.34887695	0	0	14/6/2018	14	6	2018	15:54:25	57265	0.8	15	54	25	0	0.059570313	3.4417969	-0.33276367	-0.099853516	-0.8972168	2.5378418	0.041015625	0	0	0	0	0	0	0	0	0	0.9621582	0.037841797	0.051513672	0.008789063	0.040039063	-0.002441406	0	44330	0	0	0
194	771	771	Category A	-0.29980469	-0.083984375	-0.91186523	0.359375	-0.005859375	0.35522461	0	0	14/6/2018	14	6	2018	15:54:25	57265	0.9	15	54	25	0	0.059570313	3.4417969	-0.33251953	-0.1003418	-0.89697266	3.0681152	0.039550781	0	0	0	0	0	0	0	0	0	0.9621582	0.037841797	0.063964844	0.032714844	0.016357422	-0.014648438	0	44330	0	0	0
195	772	772	Category A	-0.3359375	-0.059814453	-0.92382813	0.36132813	-0.004150391	0.35253906	0	0	14/6/2018	14	6	2018	15:54:26	57266	0	15	54	26	0	0.059326172	3.5255859	-0.33227539	-0.10083008	-0.89746094	3.6337891	0.048583984	0	0	0	0	0	0	0	0	0	0.96240234	0.037597656	0.070800781	-0.003417969	0.041015625	-0.026123047	0	44330	0	0	0
196	773	773	Category A	-0.34790039	-0.071777344	-0.88793945	0.3605957	-0.005859375	0.35327148	0	0	14/6/2018	14	6	2018	15:54:26	57266	0.1	15	54	26	0	0.059326172	3.5255859	-0.33251953	-0.10083008	-0.89746094	3.4082031	0.034179688	0	0	0	0	0	0	0	0	0	0.96240234	0.037597656	0.053710938	-0.015136719	0.029052734	0.009521484	0	44330	0	0	0
197	774	774	Category A	-0.3359375	-0.083984375	-0.89990234	0.35864258	-0.010009766	0.35400391	0	0	14/6/2018	14	6	2018	15:54:26	57266	0.2	15	54	26	0	0.059326172	3.5255859	-0.33178711	-0.10058594	-0.89697266	2.5788574	0.017333984	0	0	0	0	0	0	0	0	0	0.96166992	0.038330078	0.0234375	-0.00390625	0.016601563	-0.002685547	0	44330	0	0	0
198	775	775	Category A	-0.34790039	-0.083984375	-0.88793945	0.35961914	-0.009277344	0.35327148	0	0	14/6/2018	14	6	2018	15:54:26	57266	0.3	15	54	26	0	0.059326172	3.5255859	-0.33203125	-0.099853516	-0.89672852	2.2695313	0.024169922	0	0	0	0	0	0	0	0	0	0.96142578	0.038574219	0.040771484	-0.015625	0.015869141	0.008789063	0	44330	0	0	0
199	776	776	Category A	-0.32397461	-0.071777344	-0.89990234	0.3605957	-0.0078125	0.35131836	0	0	14/6/2018	14	6	2018	15:54:26	57266	0.4	15	54	26	0	0.059326172	3.5255859	-0.33178711	-0.099609375	-0.89697266	2.3071289	0.029052734	0	0	0	0	0	0	0	0	0	0.96166992	0.038330078	0.038574219	0.0078125	0.027832031	-0.002685547	0	44330	0	0	0
200	777	777	Category A	-0.3359375	-0.047851563	-0.89990234	0.359375	-0.009277344	0.35131836	0	0	14/6/2018	14	6	2018	15:54:26	57266	0.5	15	54	26	0	0.059326172	3.5255859	-0.33178711	-0.099121094	-0.89672852	1.8115234	0.051513672	0	0	0	0	0	0	0	0	0	0.96118164	0.038818359	0.05859375	-0.00390625	0.051269531	-0.002929688	0	44330	0	0	0
201	778	778	Category A	-0.3359375	-0.095947266	-0.92382813	0.3605957	-0.001464844	0.35253906	0	0	14/6/2018	14	6	2018	15:54:26	57266	0.6	15	54	26	0	0.059326172	3.5255859	-0.33178711	-0.098876953	-0.89624023	1.2749023	0.027832031	0	0	0	0	0	0	0	0	0	0.9609375	0.0390625	0.034423828	-0.00390625	0.002929688	-0.02734375	0	44330	0	0	0
202	779	779	Category A	-0.3359375	-0.083984375	-0.89990234	0.36108398	-0.007568359	0.35424805	0	0	14/6/2018	14	6	2018	15:54:26	57266	0.7	15	54	26	0	0.059326172	3.5255859	-0.33203125	-0.098876953	-0.89599609	1.1518555	0.015869141	0	0	0	0	0	0	0	0	0	0.96069336	0.039306641	0.022705078	-0.003662109	0.014892578	-0.003662109	0	44330	0	0	0
203	780	780	Category A	-0.3359375	-0.059814453	-0.89990234	0.35693359	-0.009521484	0.35302734	0	0	14/6/2018	14	6	2018	15:54:26	57266	0.8	15	54	26	0	0.059326172	3.5255859	-0.33203125	-0.098388672	-0.89624023	0.90136719	0.0390625	0	0	0	0	0	0	0	0	0	0.9609375	0.0390625	0.046142578	-0.003662109	0.038574219	-0.003417969	0	44330	0	0	0
204	781	781	Category A	-0.34790039	-0.083984375	-0.89990234	0.36132813	-0.004150391	0.35131836	0	0	14/6/2018	14	6	2018	15:54:26	57266	0.9	15	54	26	0	0.059326172	3.5255859	-0.33178711	-0.097900391	-0.89648438	0.063232422	0.021484375	0	0	0	0	0	0	0	0	0	0.9609375	0.0390625	0.033203125	-0.015869141	0.013916016	-0.003173828	0	44330	0	0	0
205	782	782	Category A	-0.31176758	-0.071777344	-0.91186523	0.3605957	-0.005859375	0.35131836	0	0	14/6/2018	14	6	2018	15:54:27	57267	0	15	54	27	0	0.059326172	3.5255859	-0.33105469	-0.098144531	-0.89648438	1.0314941	0.036132813	0	0	0	0	0	0	0	0	0	0.96069336	0.039306641	0.061035156	0.019287109	0.026367188	-0.015136719	0	44330	0	0	0
206	783	783	Category A	-0.32397461	-0.10791016	-0.88793945	0.3605957	-0.004882813	0.35327148	0	0	14/6/2018	14	6	2018	15:54:27	57267	0.1	15	54	27	0	0.059326172	3.5255859	-0.33081055	-0.098632813	-0.89648438	1.3786621	0.014160156	0	0	0	0	0	0	0	0	0	0.96069336	0.039306641	0.024658203	0.006835938	-0.009033203	0.008544922	0	44330	0	0	0
207	784	784	Category A	-0.35986328	-0.13183594	-0.88793945	0.36401367	-0.006591797	0.35327148	0	0	14/6/2018	14	6	2018	15:54:27	57267	0.2	15	54	27	0	0.059326172	3.5255859	-0.33007813	-0.098388672	-0.89672852	1.5871582	0.045410156	0	0	0	0	0	0	0	0	0	0.96069336	0.039306641	0.071777344	-0.029541016	-0.033203125	0.008789063	0	44330	0	0	0
208	785	785	Category A	-0.32397461	-0.083984375	-0.87597656	0.36108398	-0.006103516	0.35229492	0	0	14/6/2018	14	6	2018	15:54:27	57267	0.3	15	54	27	0	0.059326172	3.5255859	-0.33032227	-0.098632813	-0.89697266	2.5500488	0.026611328	0	0	0	0	0	0	0	0	0	0.96118164	0.038818359	0.042236328	0.006347656	0.014648438	0.020996094	0	44330	0	0	0
209	786	786	Category A	-0.32397461	-0.11987305	-0.91186523	0.35766602	-0.007568359	0.35498047	0	0	14/6/2018	14	6	2018	15:54:27	57267	0.4	15	54	27	0	0.059326172	3.5255859	-0.32983398	-0.098632813	-0.89697266	3.4641113	0.026367188	0	0	0	0	0	0	0	0	0	0.9609375	0.0390625	0.041503906	0.005859375	-0.020996094	-0.014648438	0	44330	0	0	0
210	787	787	Category A	-0.34790039	-0.13183594	-0.88793945	0.36035156	-0.003173828	0.35131836	0	0	14/6/2018	14	6	2018	15:54:27	57267	0.5	15	54	27	0	0.059326172	3.5255859	-0.32958984	-0.098876953	-0.89746094	3.965332	0.038574219	0	0	0	0	0	0	0	0	0	0.96118164	0.038818359	0.060546875	-0.018066406	-0.032714844	0.009521484	0	44330	0	0	0
211	788	788	Category A	-0.31176758	-0.14379883	-0.88793945	0.35766602	-0.005126953	0.35131836	0	0	14/6/2018	14	6	2018	15:54:27	57267	0.6	15	54	27	0	0.059326172	3.5255859	-0.3293457	-0.098632813	-0.89794922	4.0725098	0.049316406	0	0	0	0	0	0	0	0	0	0.96142578	0.038574219	0.072753906	0.017578125	-0.044921875	0.010009766	0	44330	0	0	0
212	789	789	Category A	-0.3359375	-0.13183594	-0.88793945	0.35888672	-0.006591797	0.35327148	0	0	14/6/2018	14	6	2018	15:54:27	57267	0.7	15	54	27	0	0.059326172	3.5255859	-0.32910156	-0.098388672	-0.89819336	4.3203125	0.035400391	0	0	0	0	0	0	0	0	0	0.96166992	0.038330078	0.050048828	-0.006591797	-0.033203125	0.010253906	0	44330	0	0	0
213	790	790	Category A	-0.34790039	-0.095947266	-0.88793945	0.36450195	-0.012695313	0.35327148	0	0	14/6/2018	14	6	2018	15:54:27	57267	0.8	15	54	27	0	0.059326172	3.5255859	-0.32910156	-0.098876953	-0.89819336	4.7348633	0.021484375	0	0	0	0	0	0	0	0	0	0.96166992	0.038330078	0.031982422	-0.018554688	0.002929688	0.010253906	0	44330	0	0	0
214	791	791	Category A	-0.32397461	-0.11987305	-0.88793945	0.359375	-0.0078125	0.35229492	0	0	14/6/2018	14	6	2018	15:54:27	57267	0.9	15	54	27	0	0.059326172	3.5255859	-0.32885742	-0.098876953	-0.89819336	4.3237305	0.023681641	0	0	0	0	0	0	0	0	0	0.96166992	0.038330078	0.036132813	0.004882813	-0.020751953	0.010253906	0	44330	0	0	0
215	792	792	Category A	-0.32397461	-0.11987305	-0.88793945	0.35717773	-0.005371094	0.35620117	0	0	14/6/2018	14	6	2018	15:54:28	57268	0	15	54	28	0	0.059326172	3.5255859	-0.32885742	-0.099121094	-0.89794922	3.0944824	0.023193359	0	0	0	0	0	0	0	0	0	0.96142578	0.038574219	0.035400391	0.004882813	-0.020507813	0.010009766	0	44330	0	0	0
216	793	793	Category A	-0.3359375	-0.11987305	-0.88793945	0.35791016	-0.006591797	0.34887695	0	0	14/6/2018	14	6	2018	15:54:28	57268	0.1	15	54	28	0	0.059326172	3.5255859	-0.32885742	-0.099609375	-0.89794922	2.0441895	0.0234375	0	0	0	0	0	0	0	0	0	0.96142578	0.038574219	0.037109375	-0.006835938	-0.020019531	0.010009766	0	44330	0	0	0
217	794	794	Category A	-0.3359375	-0.083984375	-0.88793945	0.3605957	-0.008300781	0.35522461	0	0	14/6/2018	14	6	2018	15:54:28	57268	0.2	15	54	28	0	0.059326172	3.5255859	-0.32885742	-0.099609375	-0.89770508	1.3876953	0.019775391	0	0	0	0	0	0	0	0	0	0.96118164	0.038818359	0.032714844	-0.006835938	0.015625	0.009765625	0	44330	0	0	0
218	795	795	Category A	-0.32397461	-0.095947266	-0.93579102	0.35595703	-0.006835938	0.35205078	0	0	14/6/2018	14	6	2018	15:54:28	57268	0.3	15	54	28	0	0.059326172	3.5255859	-0.32910156	-0.099853516	-0.89819336	0.54931641	0.037841797	0	0	0	0	0	0	0	0	0	0.96191406	0.038085938	0.046630859	0.005126953	0.00390625	-0.037353516	0	44330	0	0	0
219	796	796	Category A	-0.32397461	-0.11987305	-0.91186523	0.36132813	-0.005859375	0.35131836	0	0	14/6/2018	14	6	2018	15:54:28	57268	0.4	15	54	28	0	0.059326172	3.5255859	-0.32958984	-0.099609375	-0.8984375	0.74658203	0.024658203	0	0	0	0	0	0	0	0	0	0.9621582	0.037841797	0.0390625	0.005615234	-0.020019531	-0.013183594	0	44330	0	0	0
220	797	797	Category A	-0.32397461	-0.10791016	-0.91186523	0.36108398	-0.007568359	0.3503418	0	0	14/6/2018	14	6	2018	15:54:28	57268	0.5	15	54	28	0	0.059326172	3.5255859	-0.32983398	-0.099609375	-0.89819336	2.0703125	0.016845703	0	0	0	0	0	0	0	0	0	0.96191406	0.038085938	0.027587891	0.005859375	-0.008056641	-0.013427734	0	44330	0	0	0
221	798	798	Category A	-0.31176758	-0.095947266	-0.92382813	0.36206055	-0.010253906	0.35424805	0	0	14/6/2018	14	6	2018	15:54:28	57268	0.6	15	54	28	0	0.059326172	3.5255859	-0.32983398	-0.099121094	-0.89770508	2.597168	0.031738281	0	0	0	0	0	0	0	0	0	0.96142578	0.038574219	0.047363281	0.018066406	0.003173828	-0.025878906	0	44330	0	0	0
222	799	799	Category A	-0.32397461	-0.083984375	-0.89990234	0.3605957	-0.005859375	0.35327148	0	0	14/6/2018	14	6	2018	15:54:28	57268	0.7	15	54	28	0	0.059326172	3.5255859	-0.33007813	-0.099121094	-0.89746094	2.529541	0.016601563	0	0	0	0	0	0	0	0	0	0.96142578	0.038574219	0.023681641	0.006103516	0.015136719	-0.002197266	0	44330	0	0	0
223	800	800	Category A	-0.32397461	-0.059814453	-0.92382813	0.35864258	-0.012939453	0.35302734	0	0	14/6/2018	14	6	2018	15:54:28	57268	0.8	15	54	28	0	0.059326172	3.5255859	-0.33056641	-0.098388672	-0.89697266	2.8291016	0.047363281	0	0	0	0	0	0	0	0	0	0.9609375	0.0390625	0.072021484	0.006591797	0.038574219	-0.026611328	0	44330	0	0	0
224	801	801	Category A	-0.31176758	-0.13183594	-0.87597656	0.36132813	-0.004882813	0.35229492	0	0	14/6/2018	14	6	2018	15:54:28	57268	0.9	15	54	28	0	0.059326172	3.5255859	-0.33081055	-0.097900391	-0.89672852	2.8659668	0.043945313	0	0	0	0	0	0	0	0	0	0.9609375	0.0390625	0.073730469	0.019042969	-0.033691406	0.020751953	0	44330	0	0	0
225	802	802	Category A	-0.32397461	-0.071777344	-0.88793945	0.359375	-0.009277344	0.35131836	0	0	14/6/2018	14	6	2018	15:54:29	57269	0	15	54	29	0	0.059326172	3.5255859	-0.33081055	-0.097900391	-0.89672852	1.9799805	0.028320313	0	0	0	0	0	0	0	0	0	0.96069336	0.039306641	0.041992188	0.006835938	0.026123047	0.008789063	0	44330	0	0	0
226	803	803	Category A	-0.32397461	-0.13183594	-0.88793945	0.35888672	-0.00390625	0.35302734	0	0	14/6/2018	14	6	2018	15:54:29	57269	0.1	15	54	29	0	0.059326172	3.5255859	-0.33056641	-0.098144531	-0.89648438	0.80834961	0.03515625	0	0	0	0	0	0	0	0	0	0.96044922	0.039550781	0.048828125	0.006591797	-0.033447266	0.008544922	0	44330	0	0	0
227	804	804	Category A	-0.32397461	-0.11987305	-0.89990234	0.3605957	-0.0078125	0.35131836	0	0	14/6/2018	14	6	2018	15:54:29	57269	0.2	15	54	29	0	0.059326172	3.5255859	-0.33032227	-0.097900391	-0.89672852	0.080322266	0.022949219	0	0	0	0	0	0	0	0	0	0.96069336	0.039306641	0.031494141	0.006347656	-0.021728516	-0.002929688	0	44330	0	0	0
228	805	805	Category A	-0.34790039	-0.10791016	-0.87597656	0.35766602	-0.0078125	0.35302734	0	0	14/6/2018	14	6	2018	15:54:29	57269	0.3	15	54	29	0	0.059326172	3.5255859	-0.33081055	-0.097900391	-0.89697266	0.18066406	0.028808594	0	0	0	0	0	0	0	0	0	0.9609375	0.0390625	0.047851563	-0.016845703	-0.009765625	0.020996094	0	44330	0	0	0
229	806	806	Category A	-0.3359375	-0.10791016	-0.88793945	0.35693359	-0.0078125	0.34912109	0	0	14/6/2018	14	6	2018	15:54:29	57269	0.4	15	54	29	0	0.059326172	3.5255859	-0.33056641	-0.097900391	-0.89672852	0.041503906	0.014160156	0	0	0	0	0	0	0	0	0	0.96069336	0.039306641	0.023925781	-0.005126953	-0.009765625	0.008789063	0	44330	0	0	0
230	807	807	Category A	-0.34790039	-0.083984375	-0.88793945	0.35644531	-0.007568359	0.35400391	0	0	14/6/2018	14	6	2018	15:54:29	57269	0.5	15	54	29	0	0.059326172	3.5255859	-0.33081055	-0.097900391	-0.89672852	0.059570313	0.023681641	0	0	0	0	0	0	0	0	0	0.96069336	0.039306641	0.039794922	-0.016845703	0.013916016	0.008789063	0	44330	0	0	0
231	808	808	Category A	-0.3359375	-0.047851563	-0.88793945	0.35888672	-0.005859375	0.35009766	0	0	14/6/2018	14	6	2018	15:54:29	57269	0.6	15	54	29	0	0.059326172	3.5255859	-0.33081055	-0.097900391	-0.89697266	0.52661133	0.051025391	0	0	0	0	0	0	0	0	0	0.96118164	0.038818359	0.064208984	-0.004882813	0.050048828	0.009033203	0	44330	0	0	0
232	809	809	Category A	-0.31176758	-0.10791016	-0.89990234	0.36132813	-0.003173828	0.3503418	0	0	14/6/2018	14	6	2018	15:54:29	57269	0.7	15	54	29	0	0.059326172	3.5255859	-0.33056641	-0.09765625	-0.89624023	0.56225586	0.021728516	0	0	0	0	0	0	0	0	0	0.96044922	0.039550781	0.032470703	0.018798828	-0.010009766	-0.003417969	0	44330	0	0	0
233	810	810	Category A	-0.32397461	-0.13183594	-0.86376953	0.36132813	-0.004150391	0.35131836	0	0	14/6/2018	14	6	2018	15:54:29	57269	0.8	15	54	29	0	0.059570313	3.4675781	-0.32983398	-0.097900391	-0.89624023	0.47119141	0.047119141	0	0	0	0	0	0	0	0	0	0.96020508	0.039794922	0.072265625	0.005859375	-0.033691406	0.032470703	0	44330	0	0	0
234	811	811	Category A	-0.32397461	-0.11987305	-0.91186523	0.36108398	-0.007080078	0.34936523	0	0	14/6/2018	14	6	2018	15:54:29	57269	0.9	15	54	29	0	0.059570313	3.4675781	-0.32983398	-0.098876953	-0.89599609	0.67480469	0.026855469	0	0	0	0	0	0	0	0	0	0.95996094	0.040039063	0.042724609	0.005859375	-0.020751953	-0.015625	0	44330	0	0	0
235	812	812	Category A	-0.3359375	-0.095947266	-0.88793945	0.35888672	-0.007568359	0.35620117	0	0	14/6/2018	14	6	2018	15:54:30	57270	0	15	54	30	0	0.059570313	3.4675781	-0.33081055	-0.099121094	-0.89575195	0.7277832	0.009765625	0	0	0	0	0	0	0	0	0	0.95996094	0.040039063	0.016113281	-0.004882813	0.003173828	0.0078125	0	44330	0	0	0
236	813	813	Category A	-0.2878418	-0.11987305	-0.87597656	0.3605957	-0.0078125	0.34814453	0	0	14/6/2018	14	6	2018	15:54:30	57270	0.1	15	54	30	0	0.059570313	3.4675781	-0.33081055	-0.099609375	-0.89550781	0.4375	0.051269531	0	0	0	0	0	0	0	0	0	0.95996094	0.040039063	0.082763672	0.04296875	-0.020019531	0.01953125	0	44330	0	0	0
237	814	814	Category A	-0.35986328	-0.071777344	-0.89990234	0.359375	-0.0078125	0.35522461	0	0	14/6/2018	14	6	2018	15:54:30	57270	0.2	15	54	30	0	0.059570313	3.4675781	-0.33056641	-0.099853516	-0.89550781	0.5637207	0.040771484	0	0	0	0	0	0	0	0	0	0.9597168	0.040283203	0.061767578	-0.029052734	0.028076172	-0.004150391	0	44330	0	0	0
238	815	815	Category A	-0.32397461	-0.095947266	-0.92382813	0.35986328	-0.010986328	0.35302734	0	0	14/6/2018	14	6	2018	15:54:30	57270	0.3	15	54	30	0	0.059570313	3.4675781	-0.33056641	-0.099853516	-0.89501953	0.95727539	0.029541016	0	0	0	0	0	0	0	0	0	0.95947266	0.040527344	0.039306641	0.006591797	0.00390625	-0.028564453	0	44330	0	0	0
239	816	816	Category A	-0.3359375	-0.083984375	-0.88793945	0.36401367	-0.010986328	0.35327148	0	0	14/6/2018	14	6	2018	15:54:30	57270	0.4	15	54	30	0	0.059570313	3.4675781	-0.33032227	-0.1003418	-0.89501953	0.28491211	0.018554688	0	0	0	0	0	0	0	0	0	0.95922852	0.040771484	0.028808594	-0.005371094	0.016357422	0.007080078	0	44330	0	0	0
240	817	817	Category A	-0.3359375	-0.095947266	-0.87597656	0.35400391	-0.009277344	0.35302734	0	0	14/6/2018	14	6	2018	15:54:30	57270	0.5	15	54	30	0	0.059570313	3.4675781	-0.33081055	-0.10058594	-0.89477539	0.13574219	0.020019531	0	0	0	0	0	0	0	0	0	0.95922852	0.040771484	0.028564453	-0.004882813	0.004638672	0.018798828	0	44330	0	0	0
241	818	818	Category A	-0.32397461	-0.10791016	-0.89990234	0.35864258	-0.010009766	0.35644531	0	0	14/6/2018	14	6	2018	15:54:30	57270	0.6	15	54	30	0	0.059570313	3.4675781	-0.33081055	-0.1015625	-0.89453125	0.086425781	0.010498047	0	0	0	0	0	0	0	0	0	0.95922852	0.040771484	0.018310547	0.006835938	-0.006103516	-0.005126953	0	44330	0	0	0
242	819	819	Category A	-0.3359375	-0.083984375	-0.92382813	0.36303711	-0.009277344	0.3581543	0	0	14/6/2018	14	6	2018	15:54:30	57270	0.7	15	54	30	0	0.059570313	3.4675781	-0.33081055	-0.1015625	-0.89404297	0.03125	0.034912109	0	0	0	0	0	0	0	0	0	0.95874023	0.041259766	0.052246094	-0.004882813	0.017578125	-0.029541016	0	44330	0	0	0
243	820	820	Category A	-0.31176758	-0.071777344	-0.89990234	0.35424805	-0.010253906	0.35620117	0	0	14/6/2018	14	6	2018	15:54:30	57270	0.8	15	54	30	0	0.059570313	3.4675781	-0.33081055	-0.10205078	-0.89355469	0.39355469	0.036376953	0	0	0	0	0	0	0	0	0	0.95849609	0.041503906	0.055664063	0.019042969	0.030273438	-0.006103516	0	44330	0	0	0
244	821	821	Category A	-0.2878418	-0.095947266	-0.88793945	0.35375977	-0.015380859	0.35668945	0	0	14/6/2018	14	6	2018	15:54:30	57270	0.9	15	54	30	0	0.059570313	3.4675781	-0.33081055	-0.1027832	-0.89355469	0.66967773	0.043701172	0	0	0	0	0	0	0	0	0	0.95825195	0.041748047	0.055419922	0.04296875	0.006835938	0.005615234	0	44330	0	0	0
245	822	822	Category A	-0.31176758	-0.11987305	-0.91186523	0.35620117	-0.012695313	0.35620117	0	0	14/6/2018	14	6	2018	15:54:31	57271	0	15	54	31	0	0.059570313	3.4675781	-0.33032227	-0.10302734	-0.89331055	0.59521484	0.030761719	0	0	0	0	0	0	0	0	0	0.95800781	0.041992188	0.053466797	0.018554688	-0.016601563	-0.018310547	0	44330	0	0	0
246	823	823	Category A	-0.32397461	-0.11987305	-0.88793945	0.34936523	-0.012451172	0.3605957	0	0	14/6/2018	14	6	2018	15:54:31	57271	0.1	15	54	31	0	0.059570313	3.4675781	-0.33081055	-0.10327148	-0.89306641	0.89013672	0.018554688	0	0	0	0	0	0	0	0	0	0.95800781	0.041992188	0.028564453	0.006835938	-0.016357422	0.005126953	0	44330	0	0	0
247	824	824	Category A	-0.3359375	-0.13183594	-0.89990234	0.35449219	-0.011230469	0.35473633	0	0	14/6/2018	14	6	2018	15:54:31	57271	0.2	15	54	31	0	0.059570313	3.4675781	-0.33105469	-0.10351563	-0.89331055	2.0209961	0.029296875	0	0	0	0	0	0	0	0	0	0.95825195	0.041748047	0.039550781	-0.004638672	-0.028076172	-0.006347656	0	44330	0	0	0
248	825	825	Category A	-0.31176758	-0.11987305	-0.88793945	0.35424805	-0.010253906	0.35620117	0	0	14/6/2018	14	6	2018	15:54:31	57271	0.3	15	54	31	0	0.059570313	3.4675781	-0.33105469	-0.10302734	-0.89306641	2.6225586	0.025878906	0	0	0	0	0	0	0	0	0	0.95800781	0.041992188	0.041015625	0.019287109	-0.016601563	0.005126953	0	44330	0	0	0
249	826	826	Category A	-0.32397461	-0.14379883	-0.91186523	0.35595703	-0.009277344	0.35205078	0	0	14/6/2018	14	6	2018	15:54:31	57271	0.4	15	54	31	0	0.059570313	3.4675781	-0.33129883	-0.10351563	-0.89331055	2.0515137	0.044677734	0	0	0	0	0	0	0	0	0	0.95825195	0.041748047	0.065917969	0.007324219	-0.040039063	-0.018310547	0	44330	0	0	0
250	827	827	Category A	-0.34790039	-0.059814453	-0.92382813	0.35620117	-0.010253906	0.35107422	0	0	14/6/2018	14	6	2018	15:54:31	57271	0.5	15	54	31	0	0.059570313	3.4675781	-0.33154297	-0.10327148	-0.89331055	1.682373	0.055419922	0	0	0	0	0	0	0	0	0	0.95825195	0.041748047	0.090332031	-0.016113281	0.043457031	-0.030273438	0	44330	0	0	0
251	828	828	Category A	-0.3359375	-0.095947266	-0.93579102	0.3605957	-0.011230469	0.35302734	0	0	14/6/2018	14	6	2018	15:54:31	57271	0.6	15	54	31	0	0.059570313	3.4675781	-0.33105469	-0.1027832	-0.89331055	1.2387695	0.043212891	0	0	0	0	0	0	0	0	0	0.95825195	0.041748047	0.053955078	-0.004638672	0.006835938	-0.042236328	0	44330	0	0	0
252	829	829	Category A	-0.32397461	-0.10791016	-0.88793945	0.36401367	-0.006591797	0.35498047	0	0	14/6/2018	14	6	2018	15:54:31	57271	0.7	15	54	31	0	0.059570313	3.4675781	-0.33154297	-0.10205078	-0.89306641	0.67749023	0.010742188	0	0	0	0	0	0	0	0	0	0.95800781	0.041992188	0.018554688	0.007568359	-0.005859375	0.005126953	0	44330	0	0	0
253	830	830	Category A	-0.32397461	-0.083984375	-0.88793945	0.35888672	-0.008544922	0.35327148	0	0	14/6/2018	14	6	2018	15:54:31	57271	0.8	15	54	31	0	0.059570313	3.4675781	-0.33154297	-0.10107422	-0.89331055	0.14233398	0.01953125	0	0	0	0	0	0	0	0	0	0.95825195	0.041748047	0.030517578	0.007568359	0.017089844	0.005371094	0	44330	0	0	0
254	831	831	Category A	-0.3359375	-0.10791016	-0.87597656	0.35424805	-0.008544922	0.35693359	0	0	14/6/2018	14	6	2018	15:54:31	57271	0.9	15	54	31	0	0.059570313	3.4675781	-0.33178711	-0.10107422	-0.89355469	0.002929688	0.019287109	0	0	0	0	0	0	0	0	0	0.95849609	0.041503906	0.028564453	-0.00390625	-0.006591797	0.017578125	0	44330	0	0	0
255	832	832	Category A	-0.3359375	-0.11987305	-0.88793945	0.35864258	-0.004882813	0.3503418	0	0	14/6/2018	14	6	2018	15:54:32	57272	0	15	54	32	0	0.059570313	3.4675781	-0.33178711	-0.10058594	-0.89355469	0.33496094	0.020263672	0	0	0	0	0	0	0	0	0	0.95849609	0.041503906	0.029052734	-0.00390625	-0.019042969	0.005615234	0	44330	0	0	0
256	833	833	Category A	-0.3359375	-0.11987305	-0.88793945	0.35717773	-0.005615234	0.35131836	0	0	14/6/2018	14	6	2018	15:54:32	57272	0.1	15	54	32	0	0.059570313	3.4675781	-0.33203125	-0.10009766	-0.89355469	0.010498047	0.020751953	0	0	0	0	0	0	0	0	0	0.95849609	0.041503906	0.029052734	-0.003662109	-0.01953125	0.005615234	0	44330	0	0	0
257	834	834	Category A	-0.35986328	-0.13183594	-0.91186523	0.36376953	-0.01171875	0.35327148	0	0	14/6/2018	14	6	2018	15:54:32	57272	0.2	15	54	32	0	0.059570313	3.4675781	-0.33227539	-0.10058594	-0.89331055	0.8840332	0.045410156	0	0	0	0	0	0	0	0	0	0.95849609	0.041503906	0.076904297	-0.02734375	-0.031005859	-0.018310547	0	44330	0	0	0
258	835	835	Category A	-0.3359375	-0.083984375	-0.89990234	0.35961914	-0.010253906	0.35400391	0	0	14/6/2018	14	6	2018	15:54:32	57272	0.3	15	54	32	0	0.059570313	3.4675781	-0.33178711	-0.10131836	-0.89355469	1.4228516	0.018798828	0	0	0	0	0	0	0	0	0	0.95874023	0.041259766	0.02734375	-0.00390625	0.017333984	-0.006103516	0	44330	0	0	0
259	836	836	Category A	-0.34790039	-0.095947266	-0.89990234	0.35766602	-0.007568359	0.35498047	0	0	14/6/2018	14	6	2018	15:54:32	57272	0.4	15	54	32	0	0.059570313	3.4675781	-0.33178711	-0.1015625	-0.89331055	1.4797363	0.018066406	0	0	0	0	0	0	0	0	0	0.95825195	0.041748047	0.028076172	-0.015869141	0.005615234	-0.006347656	0	44330	0	0	0
260	837	837	Category A	-0.3359375	-0.071777344	-0.91186523	0.35620117	-0.007568359	0.34912109	0	0	14/6/2018	14	6	2018	15:54:32	57272	0.5	15	54	32	0	0.059570313	3.4675781	-0.33227539	-0.1015625	-0.89282227	1.6032715	0.035400391	0	0	0	0	0	0	0	0	0	0.95800781	0.041992188	0.052246094	-0.003417969	0.029785156	-0.018798828	0	44330	0	0	0
261	838	838	Category A	-0.34790039	-0.095947266	-0.88793945	0.36303711	-0.008544922	0.35131836	0	0	14/6/2018	14	6	2018	15:54:32	57272	0.6	15	54	32	0	0.059570313	3.4675781	-0.33227539	-0.1015625	-0.89233398	1.3615723	0.016845703	0	0	0	0	0	0	0	0	0	0.95776367	0.042236328	0.025634766	-0.015380859	0.005615234	0.004394531	0	44330	0	0	0
262	839	839	Category A	-0.34790039	-0.071777344	-0.87597656	0.35766602	-0.005859375	0.35229492	0	0	14/6/2018	14	6	2018	15:54:32	57272	0.7	15	54	32	0	0.059570313	3.4675781	-0.33300781	-0.10180664	-0.89208984	0.70214844	0.037109375	0	0	0	0	0	0	0	0	0	0.95751953	0.042480469	0.061035156	-0.014648438	0.030029297	0.016113281	0	44330	0	0	0
263	840	840	Category A	-0.35986328	-0.11987305	-0.88793945	0.35717773	-0.008789063	0.35302734	0	0	14/6/2018	14	6	2018	15:54:32	57272	0.8	15	54	32	0	0.059570313	3.4675781	-0.33300781	-0.10229492	-0.89160156	0.33154297	0.031982422	0	0	0	0	0	0	0	0	0	0.95751953	0.042480469	0.047851563	-0.026611328	-0.017333984	0.003662109	0	44330	0	0	0
264	841	841	Category A	-0.3359375	-0.10791016	-0.89990234	0.35766602	-0.005859375	0.35302734	0	0	14/6/2018	14	6	2018	15:54:32	57272	0.9	15	54	32	0	0.059570313	3.4675781	-0.33349609	-0.10327148	-0.89086914	0.40966797	0.010009766	0	0	0	0	0	0	0	0	0	0.95703125	0.04296875	0.015625	-0.002197266	-0.004394531	-0.008789063	0	44330	0	0	0
265	842	842	Category A	-0.31176758	-0.095947266	-0.88793945	0.35961914	-0.007568359	0.35400391	0	0	14/6/2018	14	6	2018	15:54:33	57273	0	15	54	33	0	0.059570313	3.4675781	-0.33422852	-0.10302734	-0.89160156	1.0187988	0.023925781	0	0	0	0	0	0	0	0	0	0.95776367	0.042236328	0.033447266	0.022460938	0.007080078	0.003662109	0	44330	0	0	0
266	843	843	Category A	-0.32397461	-0.095947266	-0.88793945	0.35888672	-0.005859375	0.35009766	0	0	14/6/2018	14	6	2018	15:54:33	57273	0.1	15	54	33	0	0.059570313	3.4675781	-0.33422852	-0.10327148	-0.89160156	1.154541	0.013183594	0	0	0	0	0	0	0	0	0	0.95776367	0.042236328	0.021484375	0.010253906	0.007324219	0.003662109	0	44330	0	0	0
267	844	844	Category A	-0.3359375	-0.095947266	-0.91186523	0.35864258	-0.012939453	0.35302734	0	0	14/6/2018	14	6	2018	15:54:33	57273	0.2	15	54	33	0	0.059570313	3.4675781	-0.33447266	-0.10253906	-0.8918457	1.1779785	0.020996094	0	0	0	0	0	0	0	0	0	0.95800781	0.041992188	0.027832031	-0.001220703	0.006591797	-0.019775391	0	44330	0	0	0
268	845	845	Category A	-0.3359375	-0.083984375	-0.88793945	0.36132813	-0.013916016	0.35302734	0	0	14/6/2018	14	6	2018	15:54:33	57273	0.3	15	54	33	0	0.059570313	3.4675781	-0.33422852	-0.10205078	-0.89160156	1.2495117	0.018554688	0	0	0	0	0	0	0	0	0	0.95776367	0.042236328	0.0234375	-0.001464844	0.018066406	0.003662109	0	44330	0	0	0
269	846	846	Category A	-0.35986328	-0.095947266	-0.86376953	0.36132813	-0.003173828	0.35449219	0	0	14/6/2018	14	6	2018	15:54:33	57273	0.4	15	54	33	0	0.059570313	3.4675781	-0.33398438	-0.10205078	-0.8918457	1.0012207	0.038574219	0	0	0	0	0	0	0	0	0	0.95776367	0.042236328	0.060058594	-0.025634766	0.006103516	0.028076172	0	44330	0	0	0
270	847	847	Category A	-0.31176758	-0.095947266	-0.92382813	0.3605957	-0.011230469	0.35131836	0	0	14/6/2018	14	6	2018	15:54:33	57273	0.5	15	54	33	0	0.059570313	3.4675781	-0.33398438	-0.10107422	-0.89208984	0.61621094	0.0390625	0	0	0	0	0	0	0	0	0	0.95776367	0.042236328	0.059326172	0.022216797	0.005126953	-0.031494141	0	44330	0	0	0
271	848	848	Category A	-0.32397461	-0.071777344	-0.85180664	0.36499023	-0.001464844	0.35668945	0	0	14/6/2018	14	6	2018	15:54:33	57273	0.6	15	54	33	0	0.059326172	3.4788574	-0.33398438	-0.10180664	-0.89160156	0.044433594	0.051025391	0	0	0	0	0	0	0	0	0	0.95776367	0.042236328	0.080078125	0.010009766	0.030029297	0.039794922	0	44330	0	0	0
272	849	849	Category A	-0.27587891	-0.10791016	-0.88793945	0.36108398	-0.009277344	0.35229492	0	0	14/6/2018	14	6	2018	15:54:33	57273	0.7	15	54	33	0	0.059326172	3.4788574	-0.33374023	-0.1027832	-0.89111328	0.34912109	0.058349609	0	0	0	0	0	0	0	0	0	0.95703125	0.04296875	0.06640625	0.057861328	-0.004882813	0.003173828	0	44330	0	0	0
273	850	850	Category A	-0.3359375	-0.11987305	-0.87597656	0.35864258	-0.006835938	0.34912109	0	0	14/6/2018	14	6	2018	15:54:33	57273	0.8	15	54	33	0	0.059326172	3.4788574	-0.33422852	-0.1027832	-0.89086914	0.42260742	0.022460938	0	0	0	0	0	0	0	0	0	0.95703125	0.04296875	0.033447266	-0.001464844	-0.016845703	0.014892578	0	44330	0	0	0
274	851	851	Category A	-0.37182617	-0.11987305	-0.88793945	0.36474609	-0.013916016	0.34912109	0	0	14/6/2018	14	6	2018	15:54:33	57273	0.9	15	54	33	0	0.059326172	3.4788574	-0.3347168	-0.10253906	-0.89135742	0.16259766	0.040771484	0	0	0	0	0	0	0	0	0	0.95751953	0.042480469	0.057617188	-0.036865234	-0.017089844	0.003417969	0	44330	0	0	0
275	852	852	Category A	-0.3359375	-0.095947266	-0.91186523	0.36376953	-0.005126953	0.35131836	0	0	14/6/2018	14	6	2018	15:54:34	57274	0	15	54	34	0	0.059326172	3.4788574	-0.3347168	-0.10229492	-0.890625	0.18188477	0.021972656	0	0	0	0	0	0	0	0	0	0.95703125	0.04296875	0.028564453	-0.000976563	0.006347656	-0.020996094	0	44330	0	0	0
276	853	853	Category A	-0.32397461	-0.095947266	-0.87597656	0.36157227	-0.006835938	0.35205078	0	0	14/6/2018	14	6	2018	15:54:34	57274	0.1	15	54	34	0	0.059326172	3.4788574	-0.33496094	-0.10229492	-0.89038086	0.39135742	0.019287109	0	0	0	0	0	0	0	0	0	0.95678711	0.043212891	0.031982422	0.010986328	0.006347656	0.014404297	0	44330	0	0	0
277	854	854	Category A	-0.3359375	-0.083984375	-0.87597656	0.3605957	-0.010253906	0.3503418	0	0	14/6/2018	14	6	2018	15:54:34	57274	0.2	15	54	34	0	0.059326172	3.4788574	-0.33544922	-0.10205078	-0.890625	0.51464844	0.023193359	0	0	0	0	0	0	0	0	0	0.95727539	0.042724609	0.033203125	-0.000244141	0.018066406	0.014648438	0	44330	0	0	0
278	855	855	Category A	-0.3359375	-0.10791016	-0.87597656	0.36132813	-0.005859375	0.35131836	0	0	14/6/2018	14	6	2018	15:54:34	57274	0.3	15	54	34	0	0.059326172	3.4788574	-0.33544922	-0.10229492	-0.89038086	0.62915039	0.015380859	0	0	0	0	0	0	0	0	0	0.95703125	0.04296875	0.020507813	-0.000244141	-0.005371094	0.014404297	0	44330	0	0	0
279	856	856	Category A	-0.34790039	-0.095947266	-0.87597656	0.36035156	-0.008056641	0.34936523	0	0	14/6/2018	14	6	2018	15:54:34	57274	0.4	15	54	34	0	0.059326172	3.4788574	-0.33544922	-0.10253906	-0.89013672	0.92822266	0.019775391	0	0	0	0	0	0	0	0	0	0.95678711	0.043212891	0.032958984	-0.012207031	0.006591797	0.014160156	0	44330	0	0	0
280	857	857	Category A	-0.3359375	-0.11987305	-0.88793945	0.36108398	-0.007568359	0.35131836	0	0	14/6/2018	14	6	2018	15:54:34	57274	0.5	15	54	34	0	0.059326172	3.4788574	-0.33569336	-0.1027832	-0.89013672	1.4731445	0.016845703	0	0	0	0	0	0	0	0	0	0.95703125	0.04296875	0.019287109	0	-0.016845703	0.002197266	0	44330	0	0	0
281	858	858	Category A	-0.34790039	-0.095947266	-0.87597656	0.35766602	-0.0078125	0.35229492	0	0	14/6/2018	14	6	2018	15:54:34	57274	0.6	15	54	34	0	0.059326172	3.4788574	-0.33569336	-0.10302734	-0.89038086	1.7744141	0.020263672	0	0	0	0	0	0	0	0	0	0.95727539	0.042724609	0.033691406	-0.011962891	0.007080078	0.014404297	0	44330	0	0	0
282	859	859	Category A	-0.3359375	-0.13183594	-0.87597656	0.36572266	-0.015380859	0.35229492	0	0	14/6/2018	14	6	2018	15:54:34	57274	0.7	15	54	34	0	0.059326172	3.4788574	-0.33569336	-0.1027832	-0.89038086	1.3752441	0.032226563	0	0	0	0	0	0	0	0	0	0.95703125	0.04296875	0.043457031	0	-0.028808594	0.014404297	0	44330	0	0	0
283	860	860	Category A	-0.32397461	-0.11987305	-0.88793945	0.35888672	-0.005859375	0.35229492	0	0	14/6/2018	14	6	2018	15:54:34	57274	0.8	15	54	34	0	0.059326172	3.4788574	-0.33618164	-0.10253906	-0.88989258	1.0026855	0.021240234	0	0	0	0	0	0	0	0	0	0.95678711	0.043212891	0.031494141	0.012207031	-0.017089844	0.001953125	0	44330	0	0	0
284	861	861	Category A	-0.31176758	-0.10791016	-0.88793945	0.35766602	-0.007568359	0.34912109	0	0	14/6/2018	14	6	2018	15:54:34	57274	0.9	15	54	34	0	0.059326172	3.4788574	-0.33666992	-0.10302734	-0.88964844	1.0029297	0.025390625	0	0	0	0	0	0	0	0	0	0.95703125	0.04296875	0.031738281	0.024902344	-0.004638672	0.001708984	0	44330	0	0	0
285	862	862	Category A	-0.35986328	-0.083984375	-0.88793945	0.36035156	-0.006103516	0.34936523	0	0	14/6/2018	14	6	2018	15:54:35	57275	0	15	54	35	0	0.059326172	3.4788574	-0.33740234	-0.10302734	-0.89013672	0.90991211	0.029296875	0	0	0	0	0	0	0	0	0	0.95751953	0.042480469	0.043457031	-0.022216797	0.019042969	0.002197266	0	44330	0	0	0
286	863	863	Category A	-0.34790039	-0.11987305	-0.89990234	0.36035156	-0.008544922	0.35131836	0	0	14/6/2018	14	6	2018	15:54:35	57275	0.1	15	54	35	0	0.059326172	3.4788574	-0.33764648	-0.1027832	-0.8894043	0.62158203	0.022216797	0	0	0	0	0	0	0	0	0	0.95703125	0.04296875	0.037353516	-0.010009766	-0.016845703	-0.010253906	0	44330	0	0	0
287	864	864	Category A	-0.34790039	-0.10791016	-0.87597656	0.35961914	-0.007568359	0.35400391	0	0	14/6/2018	14	6	2018	15:54:35	57275	0.2	15	54	35	0	0.059326172	3.4788574	-0.33813477	-0.10205078	-0.88964844	0.27050781	0.017578125	0	0	0	0	0	0	0	0	0	0.95727539	0.042724609	0.029052734	-0.009521484	-0.005859375	0.013671875	0	44330	0	0	0
288	865	865	Category A	-0.34790039	-0.11987305	-0.88793945	0.36035156	-0.006103516	0.35058594	0	0	14/6/2018	14	6	2018	15:54:35	57275	0.3	15	54	35	0	0.059326172	3.4788574	-0.33813477	-0.1015625	-0.88964844	0.071044922	0.020507813	0	0	0	0	0	0	0	0	0	0.95703125	0.04296875	0.029541016	-0.009521484	-0.018066406	0.001708984	0	44330	0	0	0
289	866	866	Category A	-0.3359375	-0.095947266	-0.91186523	0.36303711	-0.006835938	0.34814453	0	0	14/6/2018	14	6	2018	15:54:35	57275	0.4	15	54	35	0	0.059326172	3.4788574	-0.33837891	-0.10131836	-0.8894043	0.20629883	0.022949219	0	0	0	0	0	0	0	0	0	0.95703125	0.04296875	0.030273438	0.002441406	0.005371094	-0.022216797	0	44330	0	0	0
290	867	867	Category A	-0.32397461	-0.083984375	-0.88793945	0.35961914	-0.005615234	0.35327148	0	0	14/6/2018	14	6	2018	15:54:35	57275	0.5	15	54	35	0	0.059326172	3.4788574	-0.33862305	-0.1003418	-0.88891602	1.0825195	0.022216797	0	0	0	0	0	0	0	0	0	0.95654297	0.043457031	0.032226563	0.014648438	0.016357422	0.000976563	0	44330	0	0	0
291	868	868	Category A	-0.3359375	-0.083984375	-0.87597656	0.36035156	-0.003173828	0.3503418	0	0	14/6/2018	14	6	2018	15:54:35	57275	0.6	15	54	35	0	0.059326172	3.4788574	-0.33837891	-0.10131836	-0.88818359	2.2265625	0.021484375	0	0	0	0	0	0	0	0	0	0.95605469	0.043945313	0.032470703	0.002441406	0.017333984	0.012207031	0	44330	0	0	0
292	869	869	Category A	-0.34790039	-0.071777344	-0.91186523	0.36132813	-0.005859375	0.35131836	0	0	14/6/2018	14	6	2018	15:54:35	57275	0.7	15	54	35	0	0.059326172	3.4788574	-0.33862305	-0.1015625	-0.88745117	2.8869629	0.039550781	0	0	0	0	0	0	0	0	0	0.95532227	0.044677734	0.063476563	-0.009033203	0.029785156	-0.024169922	0	44330	0	0	0
293	870	870	Category A	-0.35986328	-0.083984375	-0.91186523	0.36230469	-0.005859375	0.35058594	0	0	14/6/2018	14	6	2018	15:54:35	57275	0.8	15	54	35	0	0.059326172	3.4788574	-0.33886719	-0.10205078	-0.88696289	3.0131836	0.036865234	0	0	0	0	0	0	0	0	0	0.95507813	0.044921875	0.063720703	-0.020751953	0.018066406	-0.024658203	0	44330	0	0	0
294	871	871	Category A	-0.32397461	-0.083984375	-0.88793945	0.35961914	-0.009277344	0.34912109	0	0	14/6/2018	14	6	2018	15:54:35	57275	0.9	15	54	35	0	0.059326172	3.4788574	-0.33886719	-0.10205078	-0.88696289	2.2949219	0.0234375	0	0	0	0	0	0	0	0	0	0.95507813	0.044921875	0.034179688	0.014892578	0.018066406	-0.000732422	0	44330	0	0	0
295	872	872	Category A	-0.34790039	-0.083984375	-0.87597656	0.36303711	-0.006835938	0.35058594	0	0	14/6/2018	14	6	2018	15:54:36	57276	0	15	54	36	0	0.059326172	3.4788574	-0.33886719	-0.10205078	-0.88696289	1.4016113	0.022949219	0	0	0	0	0	0	0	0	0	0.95507813	0.044921875	0.038085938	-0.008789063	0.018066406	0.010986328	0	44330	0	0	0
296	873	873	Category A	-0.34790039	-0.15576172	-0.87597656	0.36572266	-0.011962891	0.35058594	0	0	14/6/2018	14	6	2018	15:54:36	57276	0.1	15	54	36	0	0.059326172	3.4788574	-0.33911133	-0.10180664	-0.88696289	0.62109375	0.055664063	0	0	0	0	0	0	0	0	0	0.95507813	0.044921875	0.073730469	-0.008544922	-0.053710938	0.010986328	0	44330	0	0	0
297	874	874	Category A	-0.31176758	-0.14379883	-0.91186523	0.36303711	-0.005859375	0.35424805	0	0	14/6/2018	14	6	2018	15:54:36	57276	0.2	15	54	36	0	0.059326172	3.4788574	-0.33886719	-0.10131836	-0.88696289	0.33374023	0.056152344	0	0	0	0	0	0	0	0	0	0.95483398	0.045166016	0.094482422	0.027099609	-0.042236328	-0.024658203	0	44330	0	0	0
298	875	875	Category A	-0.32397461	-0.11987305	-0.89990234	0.36645508	-0.01171875	0.35424805	0	0	14/6/2018	14	6	2018	15:54:36	57276	0.3	15	54	36	0	0.059326172	3.4788574	-0.33837891	-0.10107422	-0.88696289	1.199707	0.026855469	0	0	0	0	0	0	0	0	0	0.95458984	0.045410156	0.045898438	0.014404297	-0.018554688	-0.012695313	0	44330	0	0	0
299	876	876	Category A	-0.34790039	-0.10791016	-0.87597656	0.36132813	-0.006835938	0.34814453	0	0	14/6/2018	14	6	2018	15:54:36	57276	0.4	15	54	36	0	0.059326172	3.4788574	-0.33837891	-0.10131836	-0.88696289	1.9501953	0.015869141	0	0	0	0	0	0	0	0	0	0.95483398	0.045166016	0.026855469	-0.009277344	-0.006347656	0.010986328	0	44330	0	0	0
300	877	877	Category A	-0.3359375	-0.10791016	-0.88793945	0.36376953	-0.009277344	0.3503418	0	0	14/6/2018	14	6	2018	15:54:36	57276	0.5	15	54	36	0	0.059326172	3.4788574	-0.33813477	-0.1015625	-0.88696289	2.4736328	0.006591797	0	0	0	0	0	0	0	0	0	0.95483398	0.045166016	0.009277344	0.002197266	-0.006103516	-0.000732422	0	44330	0	0	0
301	878	878	Category A	-0.35986328	-0.11987305	-0.88793945	0.36206055	-0.008789063	0.3503418	0	0	14/6/2018	14	6	2018	15:54:36	57276	0.6	15	54	36	0	0.059326172	3.4788574	-0.33813477	-0.10180664	-0.88647461	3.043457	0.028076172	0	0	0	0	0	0	0	0	0	0.9543457	0.045654297	0.040527344	-0.021484375	-0.017822266	-0.001220703	0	44330	0	0	0
302	879	879	Category A	-0.3359375	-0.13183594	-0.87597656	0.36035156	-0.008544922	0.35131836	0	0	14/6/2018	14	6	2018	15:54:36	57276	0.7	15	54	36	0	0.059326172	3.4788574	-0.33764648	-0.10205078	-0.88647461	3.5874023	0.031494141	0	0	0	0	0	0	0	0	0	0.95410156	0.045898438	0.042236328	0.001708984	-0.029541016	0.010498047	0	44330	0	0	0
303	880	880	Category A	-0.35986328	-0.13183594	-0.86376953	0.36230469	-0.005126953	0.35131836	0	0	14/6/2018	14	6	2018	15:54:36	57276	0.8	15	54	36	0	0.059326172	3.4788574	-0.33764648	-0.10229492	-0.88671875	3.6335449	0.043212891	0	0	0	0	0	0	0	0	0	0.9543457	0.045654297	0.074462891	-0.021972656	-0.029296875	0.022949219	0	44330	0	0	0
304	881	881	Category A	-0.37182617	-0.10791016	-0.92382813	0.35693359	-0.006591797	0.35131836	0	0	14/6/2018	14	6	2018	15:54:36	57276	0.9	15	54	36	0	0.059326172	3.4788574	-0.33691406	-0.10229492	-0.88671875	2.4851074	0.05078125	0	0	0	0	0	0	0	0	0	0.95410156	0.045898438	0.077148438	-0.034667969	-0.005371094	-0.036865234	0	44330	0	0	0
305	882	882	Category A	-0.32397461	-0.095947266	-0.88793945	0.3605957	-0.002197266	0.35229492	0	0	14/6/2018	14	6	2018	15:54:37	57277	0	15	54	37	0	0.059326172	3.4788574	-0.33691406	-0.10180664	-0.88696289	0.82983398	0.014404297	0	0	0	0	0	0	0	0	0	0.9543457	0.045654297	0.019775391	0.012939453	0.005859375	-0.000732422	0	44330	0	0	0
306	883	883	Category A	-0.3359375	-0.071777344	-0.91186523	0.36132813	-0.009033203	0.3503418	0	0	14/6/2018	14	6	2018	15:54:37	57277	0.1	15	54	37	0	0.059326172	3.4788574	-0.33764648	-0.1015625	-0.88696289	0.51782227	0.038818359	0	0	0	0	0	0	0	0	0	0.9543457	0.045654297	0.056396484	0.001708984	0.029785156	-0.024658203	0	44330	0	0	0
307	884	884	Category A	-0.31176758	-0.083984375	-0.87597656	0.359375	-0.0078125	0.35229492	0	0	14/6/2018	14	6	2018	15:54:37	57277	0.2	15	54	37	0	0.059326172	3.4788574	-0.33764648	-0.1015625	-0.88696289	2.2539063	0.033203125	0	0	0	0	0	0	0	0	0	0.95458984	0.045410156	0.0546875	0.025878906	0.017578125	0.010986328	0	44330	0	0	0
308	885	885	Category A	-0.32397461	-0.10791016	-0.89990234	0.36132813	-0.002197266	0.34912109	0	0	14/6/2018	14	6	2018	15:54:37	57277	0.3	15	54	37	0	0.059326172	3.4788574	-0.33764648	-0.10205078	-0.88647461	3.3354492	0.019775391	0	0	0	0	0	0	0	0	0	0.95410156	0.045898438	0.032470703	0.013671875	-0.005615234	-0.013183594	0	44330	0	0	0
309	886	886	Category A	-0.3359375	-0.035888672	-0.89990234	0.36376953	-0.005859375	0.35229492	0	0	14/6/2018	14	6	2018	15:54:37	57277	0.4	15	54	37	0	0.059570313	3.4820801	-0.33764648	-0.10229492	-0.88647461	3.3115234	0.067626953	0	0	0	0	0	0	0	0	0	0.95410156	0.045898438	0.081542969	0.001708984	0.06640625	-0.013183594	0	44330	0	0	0
310	887	887	Category A	-0.34790039	-0.13183594	-0.86376953	0.36206055	-0.008789063	0.35131836	0	0	14/6/2018	14	6	2018	15:54:37	57277	0.5	15	54	37	0	0.059570313	3.4820801	-0.33740234	-0.10229492	-0.88647461	2.6933594	0.038574219	0	0	0	0	0	0	0	0	0	0.95410156	0.045898438	0.062744141	-0.010253906	-0.029296875	0.022705078	0	44330	0	0	0
311	888	888	Category A	-0.32397461	-0.11987305	-0.83984375	0.36450195	-0.003662109	0.34936523	0	0	14/6/2018	14	6	2018	15:54:37	57277	0.6	15	54	37	0	0.059570313	3.4820801	-0.33740234	-0.10229492	-0.88623047	1.9221191	0.051269531	0	0	0	0	0	0	0	0	0	0.95385742	0.046142578	0.077392578	0.013427734	-0.017333984	0.046386719	0	44330	0	0	0
312	889	889	Category A	-0.3359375	-0.11987305	-0.87597656	0.35961914	-0.006835938	0.3503418	0	0	14/6/2018	14	6	2018	15:54:37	57277	0.7	15	54	37	0	0.059570313	3.4820801	-0.33740234	-0.1027832	-0.88647461	1.5678711	0.020019531	0	0	0	0	0	0	0	0	0	0.9543457	0.045654297	0.029296875	0.001464844	-0.016845703	0.010498047	0	44330	0	0	0
313	890	890	Category A	-0.37182617	-0.10791016	-0.89990234	0.35620117	-0.008544922	0.35302734	0	0	14/6/2018	14	6	2018	15:54:37	57277	0.8	15	54	37	0	0.059570313	3.4820801	-0.33813477	-0.10229492	-0.88696289	0.68920898	0.036376953	0	0	0	0	0	0	0	0	0	0.95458984	0.045410156	0.051757813	-0.033447266	-0.005371094	-0.012695313	0	44330	0	0	0
314	891	891	Category A	-0.32397461	-0.10791016	-0.86376953	0.35791016	-0.007324219	0.35400391	0	0	14/6/2018	14	6	2018	15:54:37	57277	0.9	15	54	37	0	0.059570313	3.4820801	-0.33789063	-0.10205078	-0.88745117	0.0546875	0.028076172	0	0	0	0	0	0	0	0	0	0.95507813	0.044921875	0.043212891	0.013916016	-0.005615234	0.023681641	0	44330	0	0	0
315	892	892	Category A	-0.34790039	-0.095947266	-0.86376953	0.3605957	-0.006835938	0.35424805	0	0	14/6/2018	14	6	2018	15:54:38	57278	0	15	54	38	0	0.059570313	3.4820801	-0.33740234	-0.10229492	-0.88720703	0.1262207	0.026367188	0	0	0	0	0	0	0	0	0	0.95458984	0.045410156	0.040283203	-0.010253906	0.006347656	0.0234375	0	44330	0	0	0
316	893	893	Category A	-0.32397461	-0.083984375	-0.89990234	0.36645508	-0.009521484	0.34838867	0	0	14/6/2018	14	6	2018	15:54:38	57278	0.1	15	54	38	0	0.059570313	3.4820801	-0.33740234	-0.1027832	-0.88696289	0.61303711	0.026367188	0	0	0	0	0	0	0	0	0	0.95458984	0.045410156	0.045166016	0.013427734	0.018798828	-0.012695313	0	44330	0	0	0
317	894	894	Category A	-0.35986328	-0.10791016	-0.88793945	0.35717773	-0.0078125	0.35229492	0	0	14/6/2018	14	6	2018	15:54:38	57278	0.2	15	54	38	0	0.059570313	3.4820801	-0.33740234	-0.1027832	-0.88720703	1.612793	0.022705078	0	0	0	0	0	0	0	0	0	0.95483398	0.045166016	0.027832031	-0.022216797	-0.004882813	-0.000488281	0	44330	0	0	0
318	895	895	Category A	-0.3359375	-0.10791016	-0.88793945	0.35961914	-0.006835938	0.35131836	0	0	14/6/2018	14	6	2018	15:54:38	57278	0.3	15	54	38	0	0.059570313	3.4820801	-0.33740234	-0.10327148	-0.88745117	2.1738281	0.004638672	0	0	0	0	0	0	0	0	0	0.95483398	0.045166016	0.006347656	0.001464844	-0.004394531	-0.000244141	0	44330	0	0	0
319	896	896	Category A	-0.34790039	-0.10791016	-0.89990234	0.359375	-0.005859375	0.35229492	0	0	14/6/2018	14	6	2018	15:54:38	57278	0.4	15	54	38	0	0.059570313	3.4820801	-0.33740234	-0.10302734	-0.88745117	1.4672852	0.016845703	0	0	0	0	0	0	0	0	0	0.95507813	0.044921875	0.02734375	-0.010253906	-0.004638672	-0.012207031	0	44330	0	0	0
320	897	897	Category A	-0.3359375	-0.10791016	-0.89990234	0.3581543	-0.009277344	0.35644531	0	0	14/6/2018	14	6	2018	15:54:38	57278	0.5	15	54	38	0	0.059570313	3.4820801	-0.33740234	-0.10302734	-0.88769531	0.62768555	0.012939453	0	0	0	0	0	0	0	0	0	0.95507813	0.044921875	0.018066406	0.001464844	-0.004638672	-0.011962891	0	44330	0	0	0
321	898	898	Category A	-0.3359375	-0.083984375	-0.88793945	0.3605957	-0.008300781	0.35327148	0	0	14/6/2018	14	6	2018	15:54:38	57278	0.6	15	54	38	0	0.059570313	3.4820801	-0.3371582	-0.10302734	-0.88745117	0.11547852	0.019287109	0	0	0	0	0	0	0	0	0	0.95507813	0.044921875	0.020751953	0.001220703	0.019042969	-0.000244141	0	44330	0	0	0
322	899	899	Category A	-0.37182617	-0.071777344	-0.88793945	0.36108398	-0.003173828	0.34936523	0	0	14/6/2018	14	6	2018	15:54:38	57278	0.7	15	54	38	0	0.059570313	3.4820801	-0.33691406	-0.10302734	-0.88745117	0.63256836	0.046630859	0	0	0	0	0	0	0	0	0	0.95483398	0.045166016	0.06640625	-0.034667969	0.03125	-0.000244141	0	44330	0	0	0
323	900	900	Category A	-0.34790039	-0.10791016	-0.88793945	0.3605957	-0.0078125	0.35229492	0	0	14/6/2018	14	6	2018	15:54:38	57278	0.8	15	54	38	0	0.059570313	3.4820801	-0.33642578	-0.10302734	-0.88769531	1.40625	0.012207031	0	0	0	0	0	0	0	0	0	0.95483398	0.045166016	0.016113281	-0.011230469	-0.004638672	0	0	44330	0	0	0
324	901	901	Category A	-0.34790039	-0.095947266	-0.91186523	0.3671875	-0.011230469	0.34814453	0	0	14/6/2018	14	6	2018	15:54:38	57278	0.9	15	54	38	0	0.059570313	3.4820801	-0.33691406	-0.1027832	-0.88745117	1.9160156	0.02734375	0	0	0	0	0	0	0	0	0	0.95483398	0.045166016	0.041992188	-0.010742188	0.006835938	-0.024169922	0	44330	0	0	0
325	902	902	Category A	-0.3359375	-0.095947266	-0.86376953	0.36401367	-0.006591797	0.3503418	0	0	14/6/2018	14	6	2018	15:54:39	57279	0	15	54	39	0	0.059570313	3.4820801	-0.3371582	-0.10253906	-0.88769531	1.5646973	0.024902344	0	0	0	0	0	0	0	0	0	0.95532227	0.044677734	0.031982422	0.001220703	0.006591797	0.023925781	0	44330	0	0	0
326	903	903	Category A	-0.35986328	-0.059814453	-0.89990234	0.35717773	-0.005615234	0.3503418	0	0	14/6/2018	14	6	2018	15:54:39	57279	0.1	15	54	39	0	0.059570313	3.4820801	-0.33691406	-0.1027832	-0.88793945	1.0349121	0.050048828	0	0	0	0	0	0	0	0	0	0.95532227	0.044677734	0.077636719	-0.022705078	0.04296875	-0.01171875	0	44330	0	0	0
327	904	904	Category A	-0.32397461	-0.10791016	-0.89990234	0.35766602	-0.010253906	0.34790039	0	0	14/6/2018	14	6	2018	15:54:39	57279	0.2	15	54	39	0	0.059570313	3.4820801	-0.33691406	-0.1027832	-0.88769531	0.96704102	0.018554688	0	0	0	0	0	0	0	0	0	0.95507813	0.044921875	0.030273438	0.012939453	-0.004882813	-0.011962891	0	44330	0	0	0
328	905	905	Category A	-0.34790039	-0.095947266	-0.87597656	0.35864258	-0.0078125	0.35327148	0	0	14/6/2018	14	6	2018	15:54:39	57279	0.3	15	54	39	0	0.059570313	3.4820801	-0.33642578	-0.10229492	-0.88769531	0.8203125	0.017578125	0	0	0	0	0	0	0	0	0	0.95483398	0.045166016	0.029541016	-0.011230469	0.006347656	0.01171875	0	44330	0	0	0
329	906	906	Category A	-0.3359375	-0.071777344	-0.86376953	0.36132813	-0.010009766	0.35131836	0	0	14/6/2018	14	6	2018	15:54:39	57279	0.4	15	54	39	0	0.059570313	3.4820801	-0.33618164	-0.1015625	-0.88818359	0.084716797	0.038574219	0	0	0	0	0	0	0	0	0	0.95507813	0.044921875	0.0546875	0.000244141	0.029785156	0.024414063	0	44330	0	0	0
330	907	907	Category A	-0.3359375	-0.13183594	-0.87597656	0.36914063	-0.009277344	0.3515625	0	0	14/6/2018	14	6	2018	15:54:39	57279	0.5	15	54	39	0	0.059570313	3.4820801	-0.33618164	-0.1015625	-0.88793945	0.89672852	0.032470703	0	0	0	0	0	0	0	0	0	0.95483398	0.045166016	0.042724609	0.000244141	-0.030029297	0.011962891	0	44330	0	0	0
331	908	908	Category A	-0.34790039	-0.11987305	-0.86376953	0.36035156	-0.008544922	0.35424805	0	0	14/6/2018	14	6	2018	15:54:39	57279	0.6	15	54	39	0	0.059570313	3.4820801	-0.33666992	-0.1015625	-0.88769531	1.5	0.031982422	0	0	0	0	0	0	0	0	0	0.95483398	0.045166016	0.053222656	-0.010986328	-0.018066406	0.023925781	0	44330	0	0	0
332	909	909	Category A	-0.3359375	-0.13183594	-0.86376953	0.36547852	-0.014892578	0.35131836	0	0	14/6/2018	14	6	2018	15:54:39	57279	0.7	15	54	39	0	0.059570313	3.4820801	-0.33666992	-0.10180664	-0.88769531	1.5527344	0.038330078	0	0	0	0	0	0	0	0	0	0.95507813	0.044921875	0.0546875	0.000732422	-0.029785156	0.023925781	0	44330	0	0	0
333	910	910	Category A	-0.3359375	-0.095947266	-0.87597656	0.35888672	-0.005859375	0.35229492	0	0	14/6/2018	14	6	2018	15:54:39	57279	0.8	15	54	39	0	0.059570313	3.4820801	-0.33642578	-0.10253906	-0.88745117	1.9038086	0.013427734	0	0	0	0	0	0	0	0	0	0.95483398	0.045166016	0.019042969	0.000488281	0.006591797	0.011474609	0	44330	0	0	0
334	911	911	Category A	-0.3359375	-0.095947266	-0.88793945	0.36206055	-0.006591797	0.34912109	0	0	14/6/2018	14	6	2018	15:54:39	57279	0.9	15	54	39	0	0.059570313	3.4820801	-0.33618164	-0.10253906	-0.88696289	2.1655273	0.006591797	0	0	0	0	0	0	0	0	0	0.95410156	0.045898438	0.007568359	0.000244141	0.006591797	-0.000732422	0	44330	0	0	0
335	912	912	Category A	-0.34790039	-0.10791016	-0.88793945	0.36376953	-0.01171875	0.35131836	0	0	14/6/2018	14	6	2018	15:54:40	57280	0	15	54	40	0	0.059570313	3.4820801	-0.33642578	-0.10229492	-0.88696289	1.6950684	0.012451172	0	0	0	0	0	0	0	0	0	0.95410156	0.045898438	0.017578125	-0.011230469	-0.005371094	-0.000732422	0	44330	0	0	0
336	913	913	Category A	-0.32397461	-0.083984375	-0.87597656	0.36108398	-0.007568359	0.34838867	0	0	14/6/2018	14	6	2018	15:54:40	57280	0.1	15	54	40	0	0.059570313	3.4820801	-0.33618164	-0.10253906	-0.88696289	0.77636719	0.024658203	0	0	0	0	0	0	0	0	0	0.95410156	0.045898438	0.041748047	0.012207031	0.018554688	0.010986328	0	44330	0	0	0
337	914	914	Category A	-0.31176758	-0.10791016	-0.91186523	0.36572266	-0.010253906	0.35229492	0	0	14/6/2018	14	6	2018	15:54:40	57280	0.2	15	54	40	0	0.059570313	3.4820801	-0.33618164	-0.10205078	-0.88696289	0.56494141	0.03515625	0	0	0	0	0	0	0	0	0	0.95410156	0.045898438	0.0546875	0.024414063	-0.005615234	-0.024658203	0	44330	0	0	0
338	915	915	Category A	-0.3359375	-0.10791016	-0.91186523	0.36230469	-0.005126953	0.35131836	0	0	14/6/2018	14	6	2018	15:54:40	57280	0.3	15	54	40	0	0.059570313	3.4820801	-0.33618164	-0.10131836	-0.88647461	0.52978516	0.025878906	0	0	0	0	0	0	0	0	0	0.95361328	0.046386719	0.031982422	0.000244141	-0.006347656	-0.025146484	0	44330	0	0	0
339	916	916	Category A	-0.32397461	-0.10791016	-0.89990234	0.35986328	-0.006591797	0.35229492	0	0	14/6/2018	14	6	2018	15:54:40	57280	0.4	15	54	40	0	0.059570313	3.4820801	-0.33642578	-0.10131836	-0.88647461	0.066894531	0.019287109	0	0	0	0	0	0	0	0	0	0.95361328	0.046386719	0.032470703	0.012451172	-0.006347656	-0.013183594	0	44330	0	0	0
340	917	917	Category A	-0.34790039	-0.095947266	-0.87597656	0.36108398	-0.011474609	0.35205078	0	0	14/6/2018	14	6	2018	15:54:40	57280	0.5	15	54	40	0	0.059570313	3.4820801	-0.33642578	-0.10131836	-0.88671875	0.83129883	0.016357422	0	0	0	0	0	0	0	0	0	0.95385742	0.046142578	0.027587891	-0.011230469	0.005371094	0.010742188	0	44330	0	0	0
341	918	918	Category A	-0.31176758	-0.10791016	-0.87597656	0.3605957	-0.006835938	0.3503418	0	0	14/6/2018	14	6	2018	15:54:40	57280	0.6	15	54	40	0	0.059570313	3.4820801	-0.33691406	-0.10107422	-0.88671875	1.2546387	0.028076172	0	0	0	0	0	0	0	0	0	0.95385742	0.046142578	0.042724609	0.025146484	-0.006591797	0.010742188	0	44330	0	0	0
342	919	919	Category A	-0.3359375	-0.10791016	-0.89990234	0.36303711	-0.007568359	0.3503418	0	0	14/6/2018	14	6	2018	15:54:40	57280	0.7	15	54	40	0	0.059570313	3.4820801	-0.33642578	-0.10083008	-0.88696289	1.4248047	0.014404297	0	0	0	0	0	0	0	0	0	0.95410156	0.045898438	0.020263672	0.000488281	-0.006835938	-0.012695313	0	44330	0	0	0
343	920	920	Category A	-0.31176758	-0.10791016	-0.88793945	0.36035156	-0.008544922	0.34838867	0	0	14/6/2018	14	6	2018	15:54:40	57280	0.8	15	54	40	0	0.059570313	3.4820801	-0.33666992	-0.1003418	-0.88769531	2.1271973	0.025878906	0	0	0	0	0	0	0	0	0	0.95458984	0.045410156	0.032470703	0.024902344	-0.007324219	0	0	44330	0	0	0
344	921	921	Category A	-0.3359375	-0.071777344	-0.91186523	0.36035156	-0.006103516	0.35058594	0	0	14/6/2018	14	6	2018	15:54:40	57280	0.9	15	54	40	0	0.059570313	3.4820801	-0.33618164	-0.099853516	-0.88818359	2.2258301	0.036621094	0	0	0	0	0	0	0	0	0	0.95483398	0.045166016	0.052246094	0.000244141	0.028076172	-0.0234375	0	44330	0	0	0
345	922	922	Category A	-0.35986328	-0.071777344	-0.88793945	0.3605957	-0.0078125	0.35327148	0	0	14/6/2018	14	6	2018	15:54:41	57281	0	15	54	41	0	0.059570313	3.4820801	-0.33569336	-0.099609375	-0.88769531	1.3908691	0.036621094	0	0	0	0	0	0	0	0	0	0.9543457	0.045654297	0.052001953	-0.023925781	0.027832031	0	0	44330	0	0	0
346	923	923	Category A	-0.32397461	-0.10791016	-0.89990234	0.36035156	-0.006103516	0.34936523	0	0	14/6/2018	14	6	2018	15:54:41	57281	0.1	15	54	41	0	0.059570313	3.4820801	-0.33569336	-0.10009766	-0.88769531	0.68579102	0.018554688	0	0	0	0	0	0	0	0	0	0.9543457	0.045654297	0.031738281	0.01171875	-0.007568359	-0.011962891	0	44330	0	0	0
347	924	924	Category A	-0.3359375	-0.13183594	-0.87597656	0.36132813	-0.004882813	0.35131836	0	0	14/6/2018	14	6	2018	15:54:41	57281	0.2	15	54	41	0	0.059570313	3.4434082	-0.3359375	-0.10058594	-0.88745117	0.53491211	0.033203125	0	0	0	0	0	0	0	0	0	0.9543457	0.045654297	0.042724609	0	-0.031005859	0.011474609	0	44330	0	0	0
348	925	925	Category A	-0.34790039	-0.095947266	-0.87597656	0.36547852	-0.003417969	0.3515625	0	0	14/6/2018	14	6	2018	15:54:41	57281	0.3	15	54	41	0	0.059570313	3.4434082	-0.33642578	-0.10083008	-0.88793945	0.47680664	0.017089844	0	0	0	0	0	0	0	0	0	0.95483398	0.045166016	0.028320313	-0.011230469	0.004882813	0.011962891	0	44330	0	0	0
349	926	926	Category A	-0.32397461	-0.095947266	-0.87597656	0.35791016	-0.008544922	0.34790039	0	0	14/6/2018	14	6	2018	15:54:41	57281	0.4	15	54	41	0	0.059570313	3.4434082	-0.33642578	-0.10083008	-0.88793945	0.085449219	0.018066406	0	0	0	0	0	0	0	0	0	0.95483398	0.045166016	0.029541016	0.012451172	0.004882813	0.011962891	0	44330	0	0	0
350	927	927	Category A	-0.32397461	-0.095947266	-0.88793945	0.3605957	-0.010253906	0.3503418	0	0	14/6/2018	14	6	2018	15:54:41	57281	0.5	15	54	41	0	0.059570313	3.4434082	-0.33618164	-0.1015625	-0.88818359	0.1875	0.013427734	0	0	0	0	0	0	0	0	0	0.95507813	0.044921875	0.018066406	0.012207031	0.005615234	0.000244141	0	44330	0	0	0
351	928	928	Category A	-0.32397461	-0.10791016	-0.88793945	0.36132813	-0.005859375	0.3503418	0	0	14/6/2018	14	6	2018	15:54:41	57281	0.6	15	54	41	0	0.059570313	3.4434082	-0.33618164	-0.10107422	-0.88891602	0.89697266	0.013916016	0	0	0	0	0	0	0	0	0	0.95556641	0.044433594	0.019775391	0.012207031	-0.006591797	0.000976563	0	44330	0	0	0
352	929	929	Category A	-0.32397461	-0.083984375	-0.91186523	0.36206055	-0.003417969	0.34936523	0	0	14/6/2018	14	6	2018	15:54:41	57281	0.7	15	54	41	0	0.059570313	3.4434082	-0.33618164	-0.10058594	-0.88989258	0.78466797	0.030029297	0	0	0	0	0	0	0	0	0	0.95654297	0.043457031	0.05078125	0.012207031	0.016601563	-0.021728516	0	44330	0	0	0
353	930	930	Category A	-0.32397461	-0.095947266	-0.91186523	0.36303711	-0.005615234	0.35229492	0	0	14/6/2018	14	6	2018	15:54:41	57281	0.8	15	54	41	0	0.059570313	3.4434082	-0.33642578	-0.1003418	-0.88989258	0.20214844	0.025390625	0	0	0	0	0	0	0	0	0	0.95678711	0.043212891	0.038818359	0.012451172	0.004394531	-0.021728516	0	44330	0	0	0
354	931	931	Category A	-0.32397461	-0.13183594	-0.87597656	0.3671875	-0.005859375	0.34936523	0	0	14/6/2018	14	6	2018	15:54:41	57281	0.9	15	54	41	0	0.059570313	3.4434082	-0.3359375	-0.10009766	-0.8894043	0.74926758	0.036376953	0	0	0	0	0	0	0	0	0	0.95605469	0.043945313	0.057373047	0.011962891	-0.031494141	0.013427734	0	44330	0	0	0
355	932	932	Category A	-0.34790039	-0.13183594	-0.88793945	0.36132813	-0.005859375	0.34619141	0	0	14/6/2018	14	6	2018	15:54:42	57282	0	15	54	42	0	0.059570313	3.4434082	-0.33642578	-0.099853516	-0.88989258	0.69458008	0.033691406	0	0	0	0	0	0	0	0	0	0.95654297	0.043457031	0.045166016	-0.011230469	-0.031738281	0.001953125	0	44330	0	0	0
356	933	933	Category A	-0.32397461	-0.10791016	-0.89990234	0.36132813	-0.006835938	0.35327148	0	0	14/6/2018	14	6	2018	15:54:42	57282	0.1	15	54	42	0	0.059570313	3.4434082	-0.33642578	-0.1003418	-0.89013672	0.68798828	0.017333984	0	0	0	0	0	0	0	0	0	0.95678711	0.043212891	0.029785156	0.012451172	-0.007324219	-0.009521484	0	44330	0	0	0
357	934	934	Category A	-0.32397461	-0.11987305	-0.88793945	0.36206055	-0.006591797	0.34912109	0	0	14/6/2018	14	6	2018	15:54:42	57282	0.2	15	54	42	0	0.059570313	3.4434082	-0.33642578	-0.1003418	-0.89013672	1.0141602	0.023193359	0	0	0	0	0	0	0	0	0	0.95678711	0.043212891	0.034179688	0.012451172	-0.019287109	0.002197266	0	44330	0	0	0
358	935	935	Category A	-0.3359375	-0.083984375	-0.88793945	0.3605957	-0.006835938	0.34912109	0	0	14/6/2018	14	6	2018	15:54:42	57282	0.3	15	54	42	0	0.059570313	3.4434082	-0.33642578	-0.1003418	-0.89038086	1.0031738	0.016601563	0	0	0	0	0	0	0	0	0	0.95703125	0.04296875	0.01953125	0.000488281	0.016357422	0.002441406	0	44330	0	0	0
359	936	936	Category A	-0.34790039	-0.10791016	-0.88793945	0.36352539	-0.002441406	0.34936523	0	0	14/6/2018	14	6	2018	15:54:42	57282	0.4	15	54	42	0	0.059570313	3.4434082	-0.33666992	-0.1003418	-0.89013672	0.21606445	0.013427734	0	0	0	0	0	0	0	0	0	0.95703125	0.04296875	0.020751953	-0.010986328	-0.007324219	0.002197266	0	44330	0	0	0
360	937	937	Category A	-0.32397461	-0.11987305	-0.87597656	0.35595703	-0.004882813	0.35131836	0	0	14/6/2018	14	6	2018	15:54:42	57282	0.5	15	54	42	0	0.059570313	3.4434082	-0.33642578	-0.1003418	-0.89038086	0.10522461	0.027099609	0	0	0	0	0	0	0	0	0	0.95703125	0.04296875	0.046386719	0.012451172	-0.019287109	0.014404297	0	44330	0	0	0
361	938	938	Category A	-0.32397461	-0.083984375	-0.87597656	0.36206055	-0.006591797	0.34912109	0	0	14/6/2018	14	6	2018	15:54:42	57282	0.6	15	54	42	0	0.059570313	3.4434082	-0.33642578	-0.10009766	-0.89013672	0.87768555	0.024902344	0	0	0	0	0	0	0	0	0	0.95678711	0.043212891	0.04296875	0.012451172	0.016113281	0.014160156	0	44330	0	0	0
362	939	939	Category A	-0.31176758	-0.13183594	-0.88793945	0.35961914	-0.008544922	0.35229492	0	0	14/6/2018	14	6	2018	15:54:42	57282	0.7	15	54	42	0	0.059570313	3.4434082	-0.33642578	-0.1003418	-0.89013672	1.0004883	0.040039063	0	0	0	0	0	0	0	0	0	0.95678711	0.043212891	0.058349609	0.024658203	-0.03125	0.002197266	0	44330	0	0	0
363	940	940	Category A	-0.34790039	-0.10791016	-0.87597656	0.36303711	-0.005615234	0.3515625	0	0	14/6/2018	14	6	2018	15:54:42	57282	0.8	15	54	42	0	0.059570313	3.4434082	-0.33618164	-0.10083008	-0.88989258	0.49438477	0.019287109	0	0	0	0	0	0	0	0	0	0.95654297	0.043457031	0.032470703	-0.011474609	-0.006835938	0.013916016	0	44330	0	0	0
364	941	941	Category A	-0.3359375	-0.083984375	-0.91186523	0.35961914	-0.008544922	0.35229492	0	0	14/6/2018	14	6	2018	15:54:42	57282	0.9	15	54	42	0	0.059570313	3.4434082	-0.3359375	-0.10107422	-0.88989258	0.15405273	0.027587891	0	0	0	0	0	0	0	0	0	0.95654297	0.043457031	0.0390625	0	0.017089844	-0.021728516	0	44330	0	0	0
365	942	942	Category A	-0.3359375	-0.10791016	-0.89990234	0.36328125	-0.005126953	0.3515625	0	0	14/6/2018	14	6	2018	15:54:43	57283	0	15	54	43	0	0.059570313	3.4434082	-0.3359375	-0.10131836	-0.88989258	0.11083984	0.01171875	0	0	0	0	0	0	0	0	0	0.95654297	0.043457031	0.016357422	0	-0.006347656	-0.009765625	0	44330	0	0	0
366	943	943	Category A	-0.35986328	-0.10791016	-0.87597656	0.36547852	-0.011230469	0.35229492	0	0	14/6/2018	14	6	2018	15:54:43	57283	0.1	15	54	43	0	0.059570313	3.4434082	-0.3359375	-0.10107422	-0.89013672	0.8046875	0.028320313	0	0	0	0	0	0	0	0	0	0.95678711	0.043212891	0.044677734	-0.023681641	-0.006591797	0.014160156	0	44330	0	0	0
367	944	944	Category A	-0.29980469	-0.071777344	-0.88793945	0.36108398	-0.007568359	0.35131836	0	0	14/6/2018	14	6	2018	15:54:43	57283	0.2	15	54	43	0	0.059570313	3.4434082	-0.33569336	-0.10205078	-0.89038086	1.6289063	0.046875	0	0	0	0	0	0	0	0	0	0.95703125	0.04296875	0.068603516	0.035888672	0.030273438	0.002441406	0	44330	0	0	0
368	945	945	Category A	-0.3359375	-0.071777344	-0.91186523	0.35986328	-0.006591797	0.35498047	0	0	14/6/2018	14	6	2018	15:54:43	57283	0.3	15	54	43	0	0.059570313	3.4434082	-0.33618164	-0.10205078	-0.89038086	1.8088379	0.036865234	0	0	0	0	0	0	0	0	0	0.95727539	0.042724609	0.051757813	0.000244141	0.030273438	-0.021240234	0	44330	0	0	0
369	946	946	Category A	-0.3359375	-0.083984375	-0.89990234	0.36450195	-0.005126953	0.35327148	0	0	14/6/2018	14	6	2018	15:54:43	57283	0.4	15	54	43	0	0.059570313	3.4434082	-0.33618164	-0.10180664	-0.890625	1.1052246	0.020019531	0	0	0	0	0	0	0	0	0	0.95751953	0.042480469	0.02734375	0.000244141	0.017822266	-0.009033203	0	44330	0	0	0
370	947	947	Category A	-0.35986328	-0.083984375	-0.86376953	0.35986328	-0.006591797	0.35424805	0	0	14/6/2018	14	6	2018	15:54:43	57283	0.5	15	54	43	0	0.059570313	3.4434082	-0.33642578	-0.10180664	-0.89086914	0.84545898	0.040039063	0	0	0	0	0	0	0	0	0	0.95776367	0.042236328	0.068359375	-0.023193359	0.017822266	0.027099609	0	44330	0	0	0
371	948	948	Category A	-0.3359375	-0.11987305	-0.88793945	0.36572266	-0.010253906	0.35131836	0	0	14/6/2018	14	6	2018	15:54:43	57283	0.6	15	54	43	0	0.059570313	3.4434082	-0.33642578	-0.10107422	-0.89111328	0.8840332	0.018798828	0	0	0	0	0	0	0	0	0	0.95776367	0.042236328	0.022216797	0.000488281	-0.018554688	0.003173828	0	44330	0	0	0
372	949	949	Category A	-0.3359375	-0.11987305	-0.88793945	0.35888672	-0.007568359	0.34887695	0	0	14/6/2018	14	6	2018	15:54:43	57283	0.7	15	54	43	0	0.059570313	3.4434082	-0.33618164	-0.10107422	-0.89111328	0.65771484	0.018798828	0	0	0	0	0	0	0	0	0	0.95776367	0.042236328	0.021972656	0.000244141	-0.018554688	0.003173828	0	44330	0	0	0
373	950	950	Category A	-0.32397461	-0.083984375	-0.87597656	0.36132813	-0.010009766	0.35131836	0	0	14/6/2018	14	6	2018	15:54:43	57283	0.8	15	54	43	0	0.059570313	3.4434082	-0.3359375	-0.10058594	-0.89111328	0.48583984	0.025634766	0	0	0	0	0	0	0	0	0	0.95776367	0.042236328	0.043945313	0.011962891	0.016601563	0.015136719	0	44330	0	0	0
374	951	951	Category A	-0.34790039	-0.071777344	-0.87597656	0.36108398	-0.007080078	0.34936523	0	0	14/6/2018	14	6	2018	15:54:43	57283	0.9	15	54	43	0	0.059570313	3.4434082	-0.33544922	-0.1003418	-0.89160156	0.16577148	0.034912109	0	0	0	0	0	0	0	0	0	0.95800781	0.041992188	0.056884766	-0.012207031	0.028564453	0.015625	0	44330	0	0	0
375	952	952	Category A	-0.32397461	-0.095947266	-0.87597656	0.36206055	-0.006591797	0.3503418	0	0	14/6/2018	14	6	2018	15:54:44	57284	0	15	54	44	0	0.059570313	3.4434082	-0.33544922	-0.1003418	-0.89160156	0.10644531	0.019775391	0	0	0	0	0	0	0	0	0	0.95776367	0.042236328	0.031494141	0.011474609	0.004394531	0.015625	0	44330	0	0	0
376	953	953	Category A	-0.34790039	-0.11987305	-0.88793945	0.35961914	-0.003173828	0.3503418	0	0	14/6/2018	14	6	2018	15:54:44	57284	0.1	15	54	44	0	0.059570313	3.4434082	-0.33544922	-0.10009766	-0.89160156	0.21582031	0.0234375	0	0	0	0	0	0	0	0	0	0.95800781	0.041992188	0.035644531	-0.012207031	-0.01953125	0.003662109	0	44330	0	0	0
377	954	954	Category A	-0.32397461	-0.083984375	-0.86376953	0.36035156	-0.008544922	0.34912109	0	0	14/6/2018	14	6	2018	15:54:44	57284	0.2	15	54	44	0	0.059570313	3.4434082	-0.33569336	-0.10083008	-0.89208984	1.0339355	0.034912109	0	0	0	0	0	0	0	0	0	0.95849609	0.041503906	0.057128906	0.01171875	0.016845703	0.028320313	0	44330	0	0	0
378	955	955	Category A	-0.34790039	-0.11987305	-0.89990234	0.36303711	-0.009277344	0.35302734	0	0	14/6/2018	14	6	2018	15:54:44	57284	0.3	15	54	44	0	0.059570313	3.4434082	-0.33618164	-0.1003418	-0.89160156	1.4030762	0.023681641	0	0	0	0	0	0	0	0	0	0.95825195	0.041748047	0.038818359	-0.011474609	-0.019287109	-0.008056641	0	44330	0	0	0
379	956	956	Category A	-0.34790039	-0.10791016	-0.89990234	0.36401367	-0.006591797	0.35229492	0	0	14/6/2018	14	6	2018	15:54:44	57284	0.4	15	54	44	0	0.059570313	3.4434082	-0.33642578	-0.1003418	-0.89160156	1.2802734	0.015869141	0	0	0	0	0	0	0	0	0	0.95825195	0.041748047	0.027099609	-0.011230469	-0.007324219	-0.008056641	0	44330	0	0	0
380	957	957	Category A	-0.35986328	-0.083984375	-0.88793945	0.36230469	-0.005859375	0.35229492	0	0	14/6/2018	14	6	2018	15:54:44	57284	0.5	15	54	44	0	0.059570313	3.4434082	-0.33642578	-0.10009766	-0.89160156	1.0148926	0.028564453	0	0	0	0	0	0	0	0	0	0.95825195	0.041748047	0.043457031	-0.023193359	0.016113281	0.003662109	0	44330	0	0	0
381	958	958	Category A	-0.3359375	-0.10791016	-0.91186523	0.36425781	-0.012939453	0.34936523	0	0	14/6/2018	14	6	2018	15:54:44	57284	0.6	15	54	44	0	0.059570313	3.4434082	-0.33618164	-0.1003418	-0.89160156	0.5625	0.021240234	0	0	0	0	0	0	0	0	0	0.95825195	0.041748047	0.027832031	0.000244141	-0.007324219	-0.020019531	0	44330	0	0	0
382	959	959	Category A	-0.34790039	-0.095947266	-0.92382813	0.36157227	-0.006835938	0.35424805	0	0	14/6/2018	14	6	2018	15:54:44	57284	0.7	15	54	44	0	0.059570313	3.4434082	-0.33618164	-0.10009766	-0.89208984	0.10473633	0.033935547	0	0	0	0	0	0	0	0	0	0.95849609	0.041503906	0.047363281	-0.011474609	0.004150391	-0.031494141	0	44330	0	0	0
383	960	960	Category A	-0.32397461	-0.083984375	-0.89990234	0.36206055	-0.010253906	0.34912109	0	0	14/6/2018	14	6	2018	15:54:44	57284	0.8	15	54	44	0	0.059570313	3.4434082	-0.33618164	-0.1003418	-0.89233398	0.15356445	0.021728516	0	0	0	0	0	0	0	0	0	0.95874023	0.041259766	0.036132813	0.012207031	0.016357422	-0.007324219	0	44330	0	0	0
384	961	961	Category A	-0.3359375	-0.095947266	-0.89990234	0.36132813	-0.001464844	0.3515625	0	0	14/6/2018	14	6	2018	15:54:44	57284	0.9	15	54	44	0	0.059570313	3.4434082	-0.33666992	-0.10009766	-0.89208984	0.1159668	0.008789063	0	0	0	0	0	0	0	0	0	0.95874023	0.041259766	0.012451172	0.000732422	0.004150391	-0.007568359	0	44330	0	0	0
385	962	962	Category A	-0.32397461	-0.11987305	-0.87597656	0.36572266	-0.009277344	0.35131836	0	0	14/6/2018	14	6	2018	15:54:45	57285	0	15	54	45	0	0.059082031	3.50625	-0.33642578	-0.1003418	-0.89160156	0.13134766	0.027832031	0	0	0	0	0	0	0	0	0	0.95825195	0.041748047	0.047363281	0.012451172	-0.019287109	0.015625	0	44330	0	0	0
386	963	963	Category A	-0.34790039	-0.11987305	-0.89990234	0.36474609	-0.010986328	0.35205078	0	0	14/6/2018	14	6	2018	15:54:45	57285	0.1	15	54	45	0	0.059082031	3.50625	-0.3359375	-0.10083008	-0.89135742	0.44360352	0.023681641	0	0	0	0	0	0	0	0	0	0.95800781	0.041992188	0.0390625	-0.01171875	-0.018798828	-0.008300781	0	44330	0	0	0
387	964	964	Category A	-0.34790039	-0.095947266	-0.91186523	0.36450195	-0.005126953	0.34838867	0	0	14/6/2018	14	6	2018	15:54:45	57285	0.2	15	54	45	0	0.059082031	3.50625	-0.33618164	-0.10083008	-0.89160156	0.3659668	0.023681641	0	0	0	0	0	0	0	0	0	0.95825195	0.041748047	0.036621094	-0.011474609	0.004882813	-0.020019531	0	44330	0	0	0
388	965	965	Category A	-0.32397461	-0.11987305	-0.89990234	0.36230469	-0.010009766	0.35009766	0	0	14/6/2018	14	6	2018	15:54:45	57285	0.3	15	54	45	0	0.059082031	3.50625	-0.33618164	-0.10058594	-0.8918457	0.063476563	0.023925781	0	0	0	0	0	0	0	0	0	0.95849609	0.041503906	0.039306641	0.012207031	-0.019042969	-0.0078125	0	44330	0	0	0
389	966	966	Category A	-0.31176758	-0.083984375	-0.91186523	0.3605957	-0.009033203	0.35424805	0	0	14/6/2018	14	6	2018	15:54:45	57285	0.4	15	54	45	0	0.059082031	3.50625	-0.33618164	-0.10058594	-0.8918457	0.3972168	0.035644531	0	0	0	0	0	0	0	0	0	0.95849609	0.041503906	0.061035156	0.024414063	0.016601563	-0.019775391	0	44330	0	0	0
390	967	967	Category A	-0.34790039	-0.095947266	-0.92382813	0.3671875	-0.007568359	0.35058594	0	0	14/6/2018	14	6	2018	15:54:45	57285	0.5	15	54	45	0	0.059082031	3.50625	-0.33618164	-0.10083008	-0.89208984	0.61499023	0.034179688	0	0	0	0	0	0	0	0	0	0.95849609	0.041503906	0.048339844	-0.011474609	0.004882813	-0.031494141	0	44330	0	0	0
391	968	968	Category A	-0.3359375	-0.083984375	-0.92382813	0.35961914	-0.010253906	0.34716797	0	0	14/6/2018	14	6	2018	15:54:45	57285	0.6	15	54	45	0	0.059082031	3.50625	-0.33618164	-0.1015625	-0.89233398	0.52807617	0.035888672	0	0	0	0	0	0	0	0	0	0.95922852	0.040771484	0.049316406	0.000244141	0.017578125	-0.03125	0	44330	0	0	0
392	969	969	Category A	-0.34790039	-0.10791016	-0.87597656	0.36816406	-0.006835938	0.35253906	0	0	14/6/2018	14	6	2018	15:54:45	57285	0.7	15	54	45	0	0.059082031	3.50625	-0.33618164	-0.1015625	-0.89282227	0.54272461	0.021240234	0	0	0	0	0	0	0	0	0	0.95947266	0.040527344	0.034667969	-0.011474609	-0.006103516	0.016845703	0	44330	0	0	0
393	970	970	Category A	-0.3359375	-0.071777344	-0.86376953	0.36303711	-0.007568359	0.35229492	0	0	14/6/2018	14	6	2018	15:54:45	57285	0.8	15	54	45	0	0.059082031	3.50625	-0.33642578	-0.10180664	-0.89233398	0.092041016	0.041503906	0	0	0	0	0	0	0	0	0	0.95922852	0.040771484	0.059326172	0.000488281	0.030029297	0.028564453	0	44330	0	0	0
394	971	971	Category A	-0.35986328	-0.095947266	-0.89990234	0.36206055	-0.008789063	0.35131836	0	0	14/6/2018	14	6	2018	15:54:45	57285	0.9	15	54	45	0	0.059082031	3.50625	-0.33666992	-0.10205078	-0.89233398	0.011474609	0.024902344	0	0	0	0	0	0	0	0	0	0.95922852	0.040771484	0.036621094	-0.023193359	0.006103516	-0.007324219	0	44330	0	0	0
395	972	972	Category A	-0.34790039	-0.13183594	-0.87597656	0.35961914	-0.007568359	0.35131836	0	0	14/6/2018	14	6	2018	15:54:46	57286	0	15	54	46	0	0.059082031	3.50625	-0.33691406	-0.1015625	-0.89233398	0.010253906	0.036132813	0	0	0	0	0	0	0	0	0	0.95922852	0.040771484	0.057617188	-0.010742188	-0.030029297	0.016357422	0	44330	0	0	0
396	973	973	Category A	-0.3359375	-0.095947266	-0.89990234	0.35864258	-0.0078125	0.35327148	0	0	14/6/2018	14	6	2018	15:54:46	57286	0.1	15	54	46	0	0.059082031	3.50625	-0.33666992	-0.1015625	-0.89233398	0.000976563	0.009277344	0	0	0	0	0	0	0	0	0	0.95922852	0.040771484	0.013671875	0.000732422	0.005615234	-0.007324219	0	44330	0	0	0
397	974	974	Category A	-0.34790039	-0.10791016	-0.91186523	0.36206055	-0.001708984	0.34838867	0	0	14/6/2018	14	6	2018	15:54:46	57286	0.2	15	54	46	0	0.059082031	3.50625	-0.33666992	-0.10180664	-0.89233398	0.069580078	0.022949219	0	0	0	0	0	0	0	0	0	0.95922852	0.040771484	0.036376953	-0.010986328	-0.005859375	-0.019287109	0	44330	0	0	0
398	975	975	Category A	-0.35986328	-0.095947266	-0.87597656	0.36328125	-0.005126953	0.35522461	0	0	14/6/2018	14	6	2018	15:54:46	57286	0.3	15	54	46	0	0.059082031	3.50625	-0.33666992	-0.1015625	-0.89208984	0.28173828	0.028564453	0	0	0	0	0	0	0	0	0	0.95874023	0.041259766	0.044677734	-0.022949219	0.005615234	0.016113281	0	44330	0	0	0
399	976	976	Category A	-0.3359375	-0.11987305	-0.91186523	0.359375	-0.005859375	0.35229492	0	0	14/6/2018	14	6	2018	15:54:46	57286	0.4	15	54	46	0	0.059082031	3.50625	-0.33691406	-0.1015625	-0.8918457	0.27539063	0.026855469	0	0	0	0	0	0	0	0	0	0.95874023	0.041259766	0.038818359	0.000976563	-0.018066406	-0.019775391	0	44330	0	0	0
400	977	977	Category A	-0.3359375	-0.083984375	-0.87597656	0.36206055	-0.009521484	0.35327148	0	0	14/6/2018	14	6	2018	15:54:46	57286	0.5	15	54	46	0	0.059082031	3.50625	-0.33642578	-0.1015625	-0.89160156	0.53295898	0.0234375	0	0	0	0	0	0	0	0	0	0.95825195	0.041748047	0.033691406	0.000488281	0.017578125	0.015625	0	44330	0	0	0
401	978	978	Category A	-0.3359375	-0.10791016	-0.88793945	0.35791016	-0.001464844	0.35302734	0	0	14/6/2018	14	6	2018	15:54:46	57286	0.6	15	54	46	0	0.059082031	3.50625	-0.33642578	-0.10131836	-0.89160156	0.99633789	0.007324219	0	0	0	0	0	0	0	0	0	0.95849609	0.041503906	0.010742188	0.000488281	-0.006347656	0.003662109	0	44330	0	0	0
402	979	979	Category A	-0.3359375	-0.10791016	-0.87597656	0.3671875	-0.010253906	0.34912109	0	0	14/6/2018	14	6	2018	15:54:46	57286	0.7	15	54	46	0	0.059082031	3.50625	-0.33642578	-0.10205078	-0.8918457	1.4973145	0.016845703	0	0	0	0	0	0	0	0	0	0.95874023	0.041259766	0.022216797	0.000488281	-0.005615234	0.015869141	0	44330	0	0	0
403	980	980	Category A	-0.3359375	-0.11987305	-0.88793945	0.35961914	-0.005615234	0.35327148	0	0	14/6/2018	14	6	2018	15:54:46	57286	0.8	15	54	46	0	0.059082031	3.50625	-0.33691406	-0.10180664	-0.89160156	1.0629883	0.018310547	0	0	0	0	0	0	0	0	0	0.95874023	0.041259766	0.022949219	0.000976563	-0.017822266	0.003662109	0	44330	0	0	0
404	981	981	Category A	-0.34790039	-0.11987305	-0.91186523	0.36474609	-0.010986328	0.35327148	0	0	14/6/2018	14	6	2018	15:54:46	57286	0.9	15	54	46	0	0.059082031	3.50625	-0.33691406	-0.10180664	-0.89208984	0.6262207	0.028564453	0	0	0	0	0	0	0	0	0	0.95898438	0.041015625	0.048339844	-0.010742188	-0.017822266	-0.01953125	0	44330	0	0	0
405	982	982	Category A	-0.3359375	-0.083984375	-0.88793945	0.36108398	-0.007568359	0.35131836	0	0	14/6/2018	14	6	2018	15:54:47	57287	0	15	54	47	0	0.059082031	3.50625	-0.3371582	-0.10205078	-0.89208984	0.74951172	0.018554688	0	0	0	0	0	0	0	0	0	0.95898438	0.041015625	0.023681641	0.001220703	0.018066406	0.004150391	0	44330	0	0	0
406	983	983	Category A	-0.3359375	-0.11987305	-0.91186523	0.36572266	-0.009277344	0.35131836	0	0	14/6/2018	14	6	2018	15:54:47	57287	0.1	15	54	47	0	0.059082031	3.50625	-0.33740234	-0.10229492	-0.89208984	0.55371094	0.026123047	0	0	0	0	0	0	0	0	0	0.95922852	0.040771484	0.038574219	0.001464844	-0.017333984	-0.01953125	0	44330	0	0	0
407	984	984	Category A	-0.35986328	-0.10791016	-0.89990234	0.35961914	-0.005126953	0.35131836	0	0	14/6/2018	14	6	2018	15:54:47	57287	0.2	15	54	47	0	0.059082031	3.50625	-0.3371582	-0.10229492	-0.89233398	0.13867188	0.024169922	0	0	0	0	0	0	0	0	0	0.95947266	0.040527344	0.035400391	-0.022460938	-0.005371094	-0.007324219	0	44330	0	0	0
408	985	985	Category A	-0.35986328	-0.083984375	-0.89990234	0.36108398	-0.008544922	0.35131836	0	0	14/6/2018	14	6	2018	15:54:47	57287	0.3	15	54	47	0	0.059082031	3.50625	-0.33740234	-0.1027832	-0.89233398	0.90161133	0.030029297	0	0	0	0	0	0	0	0	0	0.9597168	0.040283203	0.048583984	-0.022216797	0.018798828	-0.007324219	0	44330	0	0	0
409	986	986	Category A	-0.34790039	-0.071777344	-0.88793945	0.36230469	-0.010009766	0.35009766	0	0	14/6/2018	14	6	2018	15:54:47	57287	0.4	15	54	47	0	0.059082031	3.50625	-0.33740234	-0.10302734	-0.89208984	0.54516602	0.033203125	0	0	0	0	0	0	0	0	0	0.95922852	0.040771484	0.045898438	-0.010253906	0.03125	0.004150391	0	44330	0	0	0
410	987	987	Category A	-0.3359375	-0.083984375	-0.88793945	0.3605957	-0.0078125	0.35131836	0	0	14/6/2018	14	6	2018	15:54:47	57287	0.5	15	54	47	0	0.059082031	3.50625	-0.33740234	-0.10302734	-0.89208984	0.33764648	0.019775391	0	0	0	0	0	0	0	0	0	0.95922852	0.040771484	0.024902344	0.001464844	0.019042969	0.004150391	0	44330	0	0	0
411	988	988	Category A	-0.32397461	-0.11987305	-0.86376953	0.36206055	-0.005371094	0.35229492	0	0	14/6/2018	14	6	2018	15:54:47	57287	0.6	15	54	47	0	0.059082031	3.50625	-0.3371582	-0.10351563	-0.89233398	1.1242676	0.035400391	0	0	0	0	0	0	0	0	0	0.9597168	0.040283203	0.058105469	0.013183594	-0.016113281	0.028564453	0	44330	0	0	0
412	989	989	Category A	-0.32397461	-0.083984375	-0.86376953	0.3605957	-0.0078125	0.35131836	0	0	14/6/2018	14	6	2018	15:54:47	57287	0.7	15	54	47	0	0.059082031	3.50625	-0.3371582	-0.10302734	-0.89233398	1.6843262	0.036865234	0	0	0	0	0	0	0	0	0	0.95947266	0.040527344	0.061035156	0.013183594	0.019042969	0.028564453	0	44330	0	0	0
413	990	990	Category A	-0.29980469	-0.083984375	-0.92382813	0.36230469	-0.004150391	0.35449219	0	0	14/6/2018	14	6	2018	15:54:47	57287	0.8	15	54	47	0	0.059082031	3.50625	-0.33691406	-0.10327148	-0.89306641	1.4211426	0.052001953	0	0	0	0	0	0	0	0	0	0.96020508	0.039794922	0.087402344	0.037109375	0.019287109	-0.030517578	0	44330	0	0	0
414	991	991	Category A	-0.32397461	-0.083984375	-0.87597656	0.36352539	-0.012939453	0.35229492	0	0	14/6/2018	14	6	2018	15:54:47	57287	0.9	15	54	47	0	0.059082031	3.50625	-0.33740234	-0.10327148	-0.89306641	0.87207031	0.029296875	0	0	0	0	0	0	0	0	0	0.96044922	0.039550781	0.050048828	0.013427734	0.019287109	0.017089844	0	44330	0	0	0
415	992	992	Category A	-0.35986328	-0.095947266	-0.89990234	0.36230469	-0.007324219	0.35424805	0	0	14/6/2018	14	6	2018	15:54:48	57288	0	15	54	48	0	0.059082031	3.50625	-0.33691406	-0.10375977	-0.89355469	1.0410156	0.024658203	0	0	0	0	0	0	0	0	0	0.96069336	0.039306641	0.036865234	-0.022705078	0.0078125	-0.006103516	0	44330	0	0	0
416	993	993	Category A	-0.34790039	-0.13183594	-0.89990234	0.36035156	-0.011962891	0.34912109	0	0	14/6/2018	14	6	2018	15:54:48	57288	0.111	15	54	48	0	0.059082031	3.50625	-0.33740234	-0.10400391	-0.89404297	1.1413574	0.030029297	0	0	0	0	0	0	0	0	0	0.96118164	0.038818359	0.043945313	-0.010253906	-0.027587891	-0.005615234	0	44330	0	0	0
417	994	994	Category A	-0.34790039	-0.083984375	-0.88793945	0.36035156	-0.006103516	0.35058594	0	0	14/6/2018	14	6	2018	15:54:48	57288	0.222	15	54	48	0	0.059082031	3.50625	-0.33691406	-0.10351563	-0.89477539	0.40258789	0.0234375	0	0	0	0	0	0	0	0	0	0.96166992	0.038330078	0.037353516	-0.010742188	0.01953125	0.006835938	0	44330	0	0	0
418	995	995	Category A	-0.34790039	-0.095947266	-0.89990234	0.36572266	-0.011230469	0.3503418	0	0	14/6/2018	14	6	2018	15:54:48	57288	0.333	15	54	48	0	0.059082031	3.50625	-0.33740234	-0.10400391	-0.89501953	0.48583984	0.013916016	0	0	0	0	0	0	0	0	0	0.9621582	0.037841797	0.023193359	-0.010253906	0.008056641	-0.004638672	0	44330	0	0	0
419	996	996	Category A	-0.32397461	-0.095947266	-0.91186523	0.3605957	-0.006835938	0.34838867	0	0	14/6/2018	14	6	2018	15:54:48	57288	0.444	15	54	48	0	0.059082031	3.50625	-0.3371582	-0.10375977	-0.89477539	0.4543457	0.022705078	0	0	0	0	0	0	0	0	0	0.96191406	0.038085938	0.038085938	0.013183594	0.0078125	-0.016845703	0	44330	0	0	0
420	997	997	Category A	-0.3359375	-0.10791016	-0.87597656	0.35888672	-0.006591797	0.35400391	0	0	14/6/2018	14	6	2018	15:54:48	57288	0.555	15	54	48	0	0.059082031	3.50625	-0.33740234	-0.10351563	-0.89477539	0.091796875	0.019287109	0	0	0	0	0	0	0	0	0	0.96166992	0.038330078	0.024414063	0.001464844	-0.004150391	0.018798828	0	44330	0	0	0
421	998	998	Category A	-0.31176758	-0.083984375	-0.89990234	0.35888672	-0.005859375	0.35131836	0	0	14/6/2018	14	6	2018	15:54:48	57288	0.666	15	54	48	0	0.059082031	3.50625	-0.33740234	-0.10351563	-0.89428711	0.51245117	0.032714844	0	0	0	0	0	0	0	0	0	0.96142578	0.038574219	0.050537109	0.025634766	0.01953125	-0.005371094	0	44330	0	0	0
422	999	999	Category A	-0.3359375	-0.13183594	-0.92382813	0.3605957	-0.006835938	0.35131836	0	0	14/6/2018	14	6	2018	15:54:48	57288	0.777	15	54	48	0	0.059082031	3.50625	-0.33740234	-0.10375977	-0.89404297	0.8972168	0.040771484	0	0	0	0	0	0	0	0	0	0.96118164	0.038818359	0.059326172	0.001464844	-0.027832031	-0.029541016	0	44330	0	0	0
423	1000	1000	Category A	-0.3359375	-0.083984375	-0.86376953	0.36743164	-0.010009766	0.3515625	0	0	14/6/2018	14	6	2018	15:54:48	57288	0.888	15	54	48	0	0.059082031	3.4434082	-0.33740234	-0.10473633	-0.89379883	0.77075195	0.036621094	0	0	0	0	0	0	0	0	0	0.96118164	0.038818359	0.052246094	0.001464844	0.020751953	0.030029297	0	44330	0	0	0
424	1001	1001	Category A	-0.32397461	-0.10791016	-0.87597656	0.36206055	-0.006591797	0.34912109	0	0	14/6/2018	14	6	2018	15:54:49	57289	0	15	54	49	0	0.059082031	3.4434082	-0.33740234	-0.10522461	-0.89379883	0.17480469	0.022460938	0	0	0	0	0	0	0	0	0	0.96118164	0.038818359	0.033935547	0.013427734	-0.002441406	0.017822266	0	44330	0	0	0
425	1002	1002	Category A	-0.32397461	-0.095947266	-0.87597656	0.36303711	-0.005615234	0.35229492	0	0	14/6/2018	14	6	2018	15:54:49	57289	0.1	15	54	49	0	0.059082031	3.4434082	-0.33764648	-0.10498047	-0.89355469	0.30810547	0.024169922	0	0	0	0	0	0	0	0	0	0.96118164	0.038818359	0.040771484	0.013671875	0.009033203	0.017578125	0	44330	0	0	0
426	1003	1003	Category A	-0.3359375	-0.10791016	-0.91186523	0.3605957	-0.009033203	0.35131836	0	0	14/6/2018	14	6	2018	15:54:49	57289	0.2	15	54	49	0	0.059082031	3.4434082	-0.33813477	-0.10498047	-0.89355469	0.63110352	0.018554688	0	0	0	0	0	0	0	0	0	0.96118164	0.038818359	0.0234375	0.002197266	-0.002685547	-0.018066406	0	44330	0	0	0
427	1004	1004	Category A	-0.34790039	-0.11987305	-0.89990234	0.36376953	-0.004150391	0.3503418	0	0	14/6/2018	14	6	2018	15:54:49	57289	0.3	15	54	49	0	0.059082031	3.4434082	-0.33789063	-0.10449219	-0.89306641	0.40307617	0.019287109	0	0	0	0	0	0	0	0	0	0.96069336	0.039306641	0.031738281	-0.009765625	-0.015136719	-0.006591797	0	44330	0	0	0
428	1005	1005	Category A	-0.3359375	-0.095947266	-0.87597656	0.35961914	-0.006835938	0.35327148	0	0	14/6/2018	14	6	2018	15:54:49	57289	0.4	15	54	49	0	0.059082031	3.4434082	-0.33764648	-0.10449219	-0.89282227	0.48901367	0.019042969	0	0	0	0	0	0	0	0	0	0.96020508	0.039794922	0.02734375	0.001708984	0.008544922	0.016845703	0	44330	0	0	0
429	1006	1006	Category A	-0.32397461	-0.11987305	-0.88793945	0.36132813	-0.004150391	0.35253906	0	0	14/6/2018	14	6	2018	15:54:49	57289	0.5	15	54	49	0	0.059082031	3.4434082	-0.33789063	-0.10424805	-0.89233398	0.74291992	0.021240234	0	0	0	0	0	0	0	0	0	0.95996094	0.040039063	0.033691406	0.013916016	-0.015380859	0.004394531	0	44330	0	0	0
430	1007	1007	Category A	-0.3359375	-0.14379883	-0.92382813	0.36035156	-0.010498047	0.35205078	0	0	14/6/2018	14	6	2018	15:54:49	57289	0.6	15	54	49	0	0.059082031	3.4434082	-0.33813477	-0.10449219	-0.89208984	1.0837402	0.050292969	0	0	0	0	0	0	0	0	0	0.9597168	0.040283203	0.073242188	0.002197266	-0.0390625	-0.031494141	0	44330	0	0	0
431	1008	1008	Category A	-0.32397461	-0.10791016	-0.91186523	0.3605957	-0.006835938	0.34912109	0	0	14/6/2018	14	6	2018	15:54:49	57289	0.7	15	54	49	0	0.059082031	3.4434082	-0.33764648	-0.10424805	-0.89135742	1.1286621	0.024658203	0	0	0	0	0	0	0	0	0	0.95898438	0.041015625	0.037597656	0.013671875	-0.003417969	-0.020263672	0	44330	0	0	0
432	1009	1009	Category A	-0.3359375	-0.10791016	-0.88793945	0.36206055	-0.005371094	0.35229492	0	0	14/6/2018	14	6	2018	15:54:49	57289	0.8	15	54	49	0	0.059082031	3.4434082	-0.33789063	-0.10473633	-0.89111328	0.97729492	0.004882813	0	0	0	0	0	0	0	0	0	0.95874023	0.041259766	0.008300781	0.001953125	-0.002929688	0.003173828	0	44330	0	0	0
433	1010	1010	Category A	-0.3359375	-0.10791016	-0.89990234	0.36035156	-0.008544922	0.35424805	0	0	14/6/2018	14	6	2018	15:54:49	57289	0.9	15	54	49	0	0.059082031	3.4434082	-0.33764648	-0.10473633	-0.89135742	1.0439453	0.009033203	0	0	0	0	0	0	0	0	0	0.95898438	0.041015625	0.013427734	0.001708984	-0.002929688	-0.008544922	0	44330	0	0	0
434	1011	1011	Category A	-0.34790039	-0.095947266	-0.88793945	0.36132813	-0.005859375	0.35131836	0	0	14/6/2018	14	6	2018	15:54:50	57290	0	15	54	50	0	0.059082031	3.4434082	-0.33764648	-0.10546875	-0.89160156	1.1235352	0.014404297	0	0	0	0	0	0	0	0	0	0.95922852	0.040771484	0.0234375	-0.010009766	0.009521484	0.003662109	0	44330	0	0	0
435	1012	1012	Category A	-0.32397461	-0.13183594	-0.88793945	0.359375	-0.0078125	0.34912109	0	0	14/6/2018	14	6	2018	15:54:50	57290	0.09	15	54	50	0	0.059082031	3.4434082	-0.33740234	-0.10595703	-0.89160156	0.83959961	0.029052734	0	0	0	0	0	0	0	0	0	0.95922852	0.040771484	0.042724609	0.013427734	-0.025634766	0.003662109	0	44330	0	0	0
436	1013	1013	Category A	-0.3359375	-0.13183594	-0.89990234	0.35888672	-0.007568359	0.35131836	0	0	14/6/2018	14	6	2018	15:54:50	57290	0.181	15	54	50	0	0.059082031	3.4434082	-0.33764648	-0.10595703	-0.89160156	0.68334961	0.026855469	0	0	0	0	0	0	0	0	0	0.95922852	0.040771484	0.035644531	0.001708984	-0.025634766	-0.008056641	0	44330	0	0	0
437	1014	1014	Category A	-0.32397461	-0.095947266	-0.85180664	0.36181641	-0.006835938	0.35229492	0	0	14/6/2018	14	6	2018	15:54:50	57290	0.272	15	54	50	0	0.059082031	3.4434082	-0.33764648	-0.10620117	-0.89135742	0.54345703	0.043212891	0	0	0	0	0	0	0	0	0	0.95922852	0.040771484	0.063720703	0.013671875	0.010253906	0.039550781	0	44330	0	0	0
438	1015	1015	Category A	-0.34790039	-0.095947266	-0.87597656	0.36035156	-0.005126953	0.35131836	0	0	14/6/2018	14	6	2018	15:54:50	57290	0.363	15	54	50	0	0.059082031	3.4434082	-0.33764648	-0.10595703	-0.89111328	0.11694336	0.020751953	0	0	0	0	0	0	0	0	0	0.95874023	0.041259766	0.035400391	-0.010009766	0.010009766	0.015136719	0	44330	0	0	0
439	1016	1016	Category A	-0.31176758	-0.095947266	-0.86376953	0.36230469	-0.007324219	0.35424805	0	0	14/6/2018	14	6	2018	15:54:50	57290	0.454	15	54	50	0	0.059082031	3.4434082	-0.3371582	-0.10620117	-0.89135742	0.010253906	0.0390625	0	0	0	0	0	0	0	0	0	0.95898438	0.041015625	0.063476563	0.025390625	0.010253906	0.027587891	0	44330	0	0	0
440	1017	1017	Category A	-0.32397461	-0.10791016	-0.88793945	0.3605957	-0.005859375	0.35131836	0	0	14/6/2018	14	6	2018	15:54:50	57290	0.545	15	54	50	0	0.059082031	3.4434082	-0.3371582	-0.10595703	-0.89111328	0.065673828	0.013671875	0	0	0	0	0	0	0	0	0	0.95874023	0.041259766	0.018310547	0.013183594	-0.001708984	0.003173828	0	44330	0	0	0
441	1018	1018	Category A	-0.3359375	-0.14379883	-0.88793945	0.35961914	-0.006835938	0.3503418	0	0	14/6/2018	14	6	2018	15:54:50	57290	0.636	15	54	50	0	0.059082031	3.4434082	-0.3371582	-0.10620117	-0.89135742	0.12280273	0.037597656	0	0	0	0	0	0	0	0	0	0.95874023	0.041259766	0.042236328	0.001220703	-0.037353516	0.003417969	0	44330	0	0	0
442	1019	1019	Category A	-0.34790039	-0.10791016	-0.87597656	0.3605957	-0.0078125	0.35327148	0	0	14/6/2018	14	6	2018	15:54:50	57290	0.727	15	54	50	0	0.059082031	3.4434082	-0.33740234	-0.10620117	-0.89135742	0.055664063	0.018554688	0	0	0	0	0	0	0	0	0	0.95898438	0.041015625	0.02734375	-0.010253906	-0.001464844	0.015380859	0	44330	0	0	0
443	1020	1020	Category A	-0.3359375	-0.10791016	-0.91186523	0.36108398	-0.007568359	0.34912109	0	0	14/6/2018	14	6	2018	15:54:50	57290	0.818	15	54	50	0	0.059082031	3.4434082	-0.33740234	-0.10668945	-0.89135742	0.17626953	0.020263672	0	0	0	0	0	0	0	0	0	0.95922852	0.040771484	0.022949219	0.001464844	-0.000976563	-0.020263672	0	44330	0	0	0
444	1021	1021	Category A	-0.35986328	-0.10791016	-0.89990234	0.36035156	-0.009277344	0.35229492	0	0	14/6/2018	14	6	2018	15:54:50	57290	0.909	15	54	50	0	0.059082031	3.4434082	-0.33740234	-0.10668945	-0.89160156	0.31469727	0.023681641	0	0	0	0	0	0	0	0	0	0.95922852	0.040771484	0.031494141	-0.022216797	-0.000976563	-0.008056641	0	44330	0	0	0
445	1022	1022	Category A	-0.34790039	-0.11987305	-0.91186523	0.36230469	-0.002197266	0.35131836	0	0	14/6/2018	14	6	2018	15:54:51	57291	0	15	54	51	0	0.059082031	3.4434082	-0.33740234	-0.10644531	-0.89135742	0.087402344	0.026367188	0	0	0	0	0	0	0	0	0	0.95898438	0.041015625	0.043945313	-0.010253906	-0.013183594	-0.020263672	0	44330	0	0	0
446	1023	1023	Category A	-0.34790039	-0.10791016	-0.89990234	0.35888672	-0.007568359	0.35229492	0	0	14/6/2018	14	6	2018	15:54:51	57291	0.1	15	54	51	0	0.059082031	3.4434082	-0.33740234	-0.10620117	-0.89160156	0.31787109	0.013183594	0	0	0	0	0	0	0	0	0	0.95922852	0.040771484	0.020019531	-0.010253906	-0.001464844	-0.008056641	0	44330	0	0	0
447	1024	1024	Category A	-0.31176758	-0.10791016	-0.88793945	0.36132813	-0.004882813	0.35131836	0	0	14/6/2018	14	6	2018	15:54:51	57291	0.2	15	54	51	0	0.059082031	3.4434082	-0.33764648	-0.10620117	-0.89135742	0.36181641	0.026123047	0	0	0	0	0	0	0	0	0	0.95898438	0.041015625	0.031005859	0.025878906	-0.001464844	0.003417969	0	44330	0	0	0
448	1025	1025	Category A	-0.3359375	-0.095947266	-0.87597656	0.36376953	-0.010253906	0.34912109	0	0	14/6/2018	14	6	2018	15:54:51	57291	0.3	15	54	51	0	0.059082031	3.4434082	-0.33740234	-0.10595703	-0.89160156	0.35644531	0.018554688	0	0	0	0	0	0	0	0	0	0.95922852	0.040771484	0.027099609	0.001464844	0.010009766	0.015625	0	44330	0	0	0
449	1026	1026	Category A	-0.3359375	-0.095947266	-0.89990234	0.35961914	-0.005615234	0.35400391	0	0	14/6/2018	14	6	2018	15:54:51	57291	0.4	15	54	51	0	0.059082031	3.4434082	-0.33740234	-0.10595703	-0.89160156	0.63549805	0.012939453	0	0	0	0	0	0	0	0	0	0.95922852	0.040771484	0.01953125	0.001464844	0.010009766	-0.008056641	0	44330	0	0	0
450	1027	1027	Category A	-0.34790039	-0.11987305	-0.89990234	0.36474609	-0.008544922	0.35327148	0	0	14/6/2018	14	6	2018	15:54:51	57291	0.5	15	54	51	0	0.059082031	3.4434082	-0.3371582	-0.10620117	-0.8918457	0.81762695	0.018798828	0	0	0	0	0	0	0	0	0	0.95947266	0.040527344	0.031982422	-0.010498047	-0.013427734	-0.0078125	0	44330	0	0	0
451	1028	1028	Category A	-0.3359375	-0.083984375	-0.87597656	0.36132813	-0.007324219	0.35717773	0	0	14/6/2018	14	6	2018	15:54:51	57291	0.6	15	54	51	0	0.059082031	3.4434082	-0.33691406	-0.10644531	-0.89208984	0.74926758	0.027587891	0	0	0	0	0	0	0	0	0	0.95947266	0.040527344	0.039794922	0.000976563	0.022460938	0.016113281	0	44330	0	0	0
452	1029	1029	Category A	-0.32397461	-0.13183594	-0.94799805	0.36035156	-0.003173828	0.34912109	0	0	14/6/2018	14	6	2018	15:54:51	57291	0.7	15	54	51	0	0.059082031	3.4434082	-0.3371582	-0.10620117	-0.89233398	0.89086914	0.062255859	0	0	0	0	0	0	0	0	0	0.95996094	0.040039063	0.093994141	0.013183594	-0.025390625	-0.055419922	0	44330	0	0	0
453	1030	1030	Category A	-0.34790039	-0.083984375	-0.88793945	0.35961914	-0.009277344	0.3503418	0	0	14/6/2018	14	6	2018	15:54:51	57291	0.8	15	54	51	0	0.059082031	3.4434082	-0.3371582	-0.10742188	-0.89306641	0.9152832	0.026123047	0	0	0	0	0	0	0	0	0	0.96069336	0.039306641	0.039306641	-0.010498047	0.0234375	0.005126953	0	44330	0	0	0
454	1031	1031	Category A	-0.32397461	-0.10791016	-0.89990234	0.3605957	-0.005859375	0.35131836	0	0	14/6/2018	14	6	2018	15:54:51	57291	0.9	15	54	51	0	0.059082031	3.4434082	-0.33740234	-0.10766602	-0.89282227	1.2705078	0.015136719	0	0	0	0	0	0	0	0	0	0.96069336	0.039306641	0.020507813	0.013427734	0	-0.006835938	0	44330	0	0	0
455	1032	1032	Category A	-0.34790039	-0.11987305	-0.91186523	0.36303711	-0.009277344	0.35131836	0	0	14/6/2018	14	6	2018	15:54:52	57292	0	15	54	52	0	0.059082031	3.4434082	-0.33764648	-0.10791016	-0.89331055	1.2416992	0.024169922	0	0	0	0	0	0	0	0	0	0.96118164	0.038818359	0.040527344	-0.010009766	-0.011962891	-0.018310547	0	44330	0	0	0
456	1033	1033	Category A	-0.32397461	-0.083984375	-0.94799805	0.36206055	-0.006591797	0.3503418	0	0	14/6/2018	14	6	2018	15:54:52	57292	0.111	15	54	52	0	0.059082031	3.4434082	-0.33740234	-0.1081543	-0.89331055	0.66503906	0.061279297	0	0	0	0	0	0	0	0	0	0.9609375	0.0390625	0.092285156	0.013427734	0.024169922	-0.0546875	0	44330	0	0	0
457	1034	1034	Category A	-0.34790039	-0.10791016	-0.89990234	0.3671875	-0.011230469	0.35131836	0	0	14/6/2018	14	6	2018	15:54:52	57292	0.222	15	54	52	0	0.059082031	3.4434082	-0.33691406	-0.10791016	-0.89282227	0.50488281	0.012695313	0	0	0	0	0	0	0	0	0	0.96044922	0.039550781	0.017578125	-0.010742188	0	-0.006835938	0	44330	0	0	0
458	1035	1035	Category A	-0.3359375	-0.10791016	-0.87597656	0.36303711	-0.006835938	0.34936523	0	0	14/6/2018	14	6	2018	15:54:52	57292	0.333	15	54	52	0	0.059082031	3.4434082	-0.33666992	-0.1081543	-0.89282227	0.51538086	0.016845703	0	0	0	0	0	0	0	0	0	0.96020508	0.039794922	0.017822266	0.000732422	0.000244141	0.016845703	0	44330	0	0	0
459	1036	1036	Category A	-0.35986328	-0.083984375	-0.88793945	0.36132813	-0.004150391	0.3503418	0	0	14/6/2018	14	6	2018	15:54:52	57292	0.444	15	54	52	0	0.059082031	3.4434082	-0.33642578	-0.10839844	-0.89282227	0.25244141	0.034179688	0	0	0	0	0	0	0	0	0	0.96044922	0.039550781	0.052734375	-0.023193359	0.024414063	0.004882813	0	44330	0	0	0
460	1037	1037	Category A	-0.35986328	-0.083984375	-0.86376953	0.36547852	-0.010498047	0.35058594	0	0	14/6/2018	14	6	2018	15:54:52	57292	0.555	15	54	52	0	0.059082031	3.4434082	-0.33666992	-0.10864258	-0.89257813	0.72290039	0.044433594	0	0	0	0	0	0	0	0	0	0.96020508	0.039794922	0.076660156	-0.023193359	0.024658203	0.028808594	0	44330	0	0	0
461	1038	1038	Category A	-0.34790039	-0.13183594	-0.87597656	0.35839844	-0.005126953	0.34936523	0	0	14/6/2018	14	6	2018	15:54:52	57292	0.666	15	54	52	0	0.059570313	3.50625	-0.33666992	-0.10864258	-0.89282227	1.5571289	0.030761719	0	0	0	0	0	0	0	0	0	0.96044922	0.039550781	0.051269531	-0.011230469	-0.022949219	0.016845703	0	44330	0	0	0
462	1039	1039	Category A	-0.3359375	-0.16796875	-0.91186523	0.36425781	-0.012939453	0.34936523	0	0	14/6/2018	14	6	2018	15:54:52	57292	0.777	15	54	52	0	0.059570313	3.50625	-0.33691406	-0.10888672	-0.89282227	1.550293	0.061767578	0	0	0	0	0	0	0	0	0	0.96044922	0.039550781	0.079101563	0.000976563	-0.058837891	-0.018798828	0	44330	0	0	0
463	1040	1040	Category A	-0.3359375	-0.13183594	-0.89990234	0.36376953	-0.008544922	0.3503418	0	0	14/6/2018	14	6	2018	15:54:52	57292	0.888	15	54	52	0	0.059570313	3.50625	-0.33691406	-0.10888672	-0.89233398	1.3688965	0.023925781	0	0	0	0	0	0	0	0	0	0.96020508	0.039794922	0.03125	0.000976563	-0.022705078	-0.007324219	0	44330	0	0	0
464	1041	1041	Category A	-0.34790039	-0.083984375	-0.88793945	0.359375	-0.006835938	0.34619141	0	0	14/6/2018	14	6	2018	15:54:53	57293	0	15	54	53	0	0.059570313	3.50625	-0.33740234	-0.10913086	-0.89282227	1.6672363	0.027587891	0	0	0	0	0	0	0	0	0	0.96069336	0.039306641	0.040527344	-0.010253906	0.025146484	0.004882813	0	44330	0	0	0
465	1042	1042	Category A	-0.37182617	-0.10791016	-0.86376953	0.36328125	-0.005126953	0.35229492	0	0	14/6/2018	14	6	2018	15:54:53	57293	0.1	15	54	53	0	0.059570313	3.50625	-0.33789063	-0.10888672	-0.89306641	1.4980469	0.044677734	0	0	0	0	0	0	0	0	0	0.96118164	0.038818359	0.064208984	-0.033691406	0.000976563	0.029296875	0	44330	0	0	0
466	1043	1043	Category A	-0.32397461	-0.083984375	-0.87597656	0.36035156	-0.005126953	0.35229492	0	0	14/6/2018	14	6	2018	15:54:53	57293	0.2	15	54	53	0	0.059570313	3.50625	-0.33813477	-0.10888672	-0.89331055	0.70385742	0.033691406	0	0	0	0	0	0	0	0	0	0.96142578	0.038574219	0.056640625	0.014160156	0.024902344	0.017333984	0	44330	0	0	0
467	1044	1044	Category A	-0.3359375	-0.095947266	-0.87597656	0.36328125	-0.003173828	0.3515625	0	0	14/6/2018	14	6	2018	15:54:53	57293	0.3	15	54	53	0	0.059570313	3.50625	-0.33789063	-0.10888672	-0.89306641	0.12036133	0.021728516	0	0	0	0	0	0	0	0	0	0.96118164	0.038818359	0.032226563	0.001953125	0.012939453	0.017089844	0	44330	0	0	0
468	1045	1045	Category A	-0.3359375	-0.10791016	-0.86376953	0.36669922	-0.010986328	0.34716797	0	0	14/6/2018	14	6	2018	15:54:53	57293	0.4	15	54	53	0	0.059570313	3.50625	-0.33740234	-0.10888672	-0.89306641	0.16381836	0.029296875	0	0	0	0	0	0	0	0	0	0.9609375	0.0390625	0.031982422	0.001464844	0.000976563	0.029296875	0	44330	0	0	0
469	1046	1046	Category A	-0.3359375	-0.095947266	-0.88793945	0.36132813	-0.005859375	0.34619141	0	0	14/6/2018	14	6	2018	15:54:53	57293	0.5	15	54	53	0	0.059570313	3.50625	-0.33691406	-0.10888672	-0.89306641	0.35302734	0.014160156	0	0	0	0	0	0	0	0	0	0.96069336	0.039306641	0.019287109	0.000976563	0.012939453	0.005126953	0	44330	0	0	0
470	1047	1047	Category A	-0.31176758	-0.083984375	-0.87597656	0.36108398	-0.008544922	0.3503418	0	0	14/6/2018	14	6	2018	15:54:53	57293	0.6	15	54	53	0	0.059570313	3.50625	-0.33691406	-0.10864258	-0.89331055	0.9909668	0.039306641	0	0	0	0	0	0	0	0	0	0.9609375	0.0390625	0.067382813	0.025146484	0.024658203	0.017333984	0	44330	0	0	0
471	1048	1048	Category A	-0.34790039	-0.11987305	-0.89990234	0.36206055	-0.006591797	0.35131836	0	0	14/6/2018	14	6	2018	15:54:53	57293	0.7	15	54	53	0	0.059570313	3.50625	-0.33691406	-0.10839844	-0.89282227	1.3728027	0.017089844	0	0	0	0	0	0	0	0	0	0.96044922	0.039550781	0.029052734	-0.010742188	-0.011230469	-0.006835938	0	44330	0	0	0
472	1049	1049	Category A	-0.3359375	-0.10791016	-0.88793945	0.36206055	-0.010253906	0.34912109	0	0	14/6/2018	14	6	2018	15:54:53	57293	0.8	15	54	53	0	0.059570313	3.50625	-0.33740234	-0.10888672	-0.89233398	0.97241211	0.004882813	0	0	0	0	0	0	0	0	0	0.96020508	0.039794922	0.007080078	0.001464844	0.000976563	0.004394531	0	44330	0	0	0
473	1050	1050	Category A	-0.32397461	-0.13183594	-0.88793945	0.36376953	-0.001708984	0.34936523	0	0	14/6/2018	14	6	2018	15:54:53	57293	0.9	15	54	53	0	0.059570313	3.50625	-0.33740234	-0.10888672	-0.89257813	0.48071289	0.026855469	0	0	0	0	0	0	0	0	0	0.96044922	0.039550781	0.041015625	0.013427734	-0.022705078	0.004638672	0	44330	0	0	0
474	1051	1051	Category A	-0.3359375	-0.13183594	-0.89990234	0.36401367	-0.009033203	0.35327148	0	0	14/6/2018	14	6	2018	15:54:54	57294	0	15	54	54	0	0.059570313	3.50625	-0.33740234	-0.10839844	-0.89233398	0.024658203	0.024414063	0	0	0	0	0	0	0	0	0	0.96020508	0.039794922	0.032226563	0.001464844	-0.023193359	-0.007324219	0	44330	0	0	0
475	1052	1052	Category A	-0.37182617	-0.13183594	-0.87597656	0.36206055	-0.007568359	0.35131836	0	0	14/6/2018	14	6	2018	15:54:54	57294	0.1	15	54	54	0	0.059570313	3.50625	-0.3371582	-0.10864258	-0.89233398	0.39404297	0.044677734	0	0	0	0	0	0	0	0	0	0.95996094	0.040039063	0.073974609	-0.034423828	-0.022949219	0.016357422	0	44330	0	0	0
476	1053	1053	Category A	-0.34790039	-0.10791016	-0.88793945	0.36303711	-0.008544922	0.34936523	0	0	14/6/2018	14	6	2018	15:54:54	57294	0.2	15	54	54	0	0.059570313	3.50625	-0.33691406	-0.1081543	-0.89233398	0.81958008	0.011474609	0	0	0	0	0	0	0	0	0	0.95996094	0.040039063	0.015380859	-0.010742188	0.000244141	0.004394531	0	44330	0	0	0
477	1054	1054	Category A	-0.3359375	-0.083984375	-0.88793945	0.3605957	-0.005859375	0.35131836	0	0	14/6/2018	14	6	2018	15:54:54	57294	0.3	15	54	54	0	0.059570313	3.50625	-0.33666992	-0.10791016	-0.89233398	1.2236328	0.024414063	0	0	0	0	0	0	0	0	0	0.95996094	0.040039063	0.029541016	0.000732422	0.023925781	0.004394531	0	44330	0	0	0
478	1055	1055	Category A	-0.32397461	-0.11987305	-0.89990234	0.36547852	-0.010498047	0.35058594	0	0	14/6/2018	14	6	2018	15:54:54	57294	0.4	15	54	54	0	0.059570313	3.50625	-0.33691406	-0.1081543	-0.89282227	1.1462402	0.018554688	0	0	0	0	0	0	0	0	0	0.96044922	0.039550781	0.031494141	0.012939453	-0.011474609	-0.006835938	0	44330	0	0	0
479	1056	1056	Category A	-0.3359375	-0.095947266	-0.88793945	0.35961914	-0.006835938	0.34741211	0	0	14/6/2018	14	6	2018	15:54:54	57294	0.5	15	54	54	0	0.059570313	3.50625	-0.33642578	-0.1081543	-0.89282227	0.87915039	0.013183594	0	0	0	0	0	0	0	0	0	0.96044922	0.039550781	0.017822266	0.000488281	0.012207031	0.004882813	0	44330	0	0	0
480	1057	1057	Category A	-0.3359375	-0.10791016	-0.88793945	0.36108398	-0.008544922	0.35131836	0	0	14/6/2018	14	6	2018	15:54:54	57294	0.6	15	54	54	0	0.059570313	3.50625	-0.33691406	-0.10766602	-0.89306641	0.765625	0.005126953	0	0	0	0	0	0	0	0	0	0.96069336	0.039306641	0.006347656	0.000976563	0	0.005126953	0	44330	0	0	0
481	1058	1058	Category A	-0.34790039	-0.11987305	-0.88793945	0.35961914	-0.003173828	0.34814453	0	0	14/6/2018	14	6	2018	15:54:54	57294	0.7	15	54	54	0	0.059570313	3.50625	-0.33740234	-0.10742188	-0.89331055	0.83496094	0.016845703	0	0	0	0	0	0	0	0	0	0.9609375	0.0390625	0.028076172	-0.010253906	-0.012207031	0.005371094	0	44330	0	0	0
482	1059	1059	Category A	-0.34790039	-0.14379883	-0.88793945	0.36132813	-0.008544922	0.35229492	0	0	14/6/2018	14	6	2018	15:54:54	57294	0.8	15	54	54	0	0.059570313	3.50625	-0.3371582	-0.10693359	-0.89355469	0.59033203	0.038574219	0	0	0	0	0	0	0	0	0	0.96118164	0.038818359	0.052978516	-0.010498047	-0.036621094	0.005615234	0	44330	0	0	0
483	1060	1060	Category A	-0.3359375	-0.11987305	-0.89990234	0.36230469	-0.003173828	0.35058594	0	0	14/6/2018	14	6	2018	15:54:54	57294	0.9	15	54	54	0	0.059570313	3.50625	-0.33642578	-0.10717773	-0.89379883	0.30761719	0.013916016	0	0	0	0	0	0	0	0	0	0.96118164	0.038818359	0.019042969	0.000488281	-0.012451172	-0.005859375	0	44330	0	0	0
484	1061	1061	Category A	-0.34790039	-0.095947266	-0.88793945	0.35864258	-0.006835938	0.3503418	0	0	14/6/2018	14	6	2018	15:54:55	57295	0	15	54	55	0	0.059570313	3.50625	-0.33642578	-0.10693359	-0.89331055	1.0571289	0.016601563	0	0	0	0	0	0	0	0	0	0.96069336	0.039306641	0.027832031	-0.011230469	0.010986328	0.005371094	0	44330	0	0	0
485	1062	1062	Category A	-0.3359375	-0.071777344	-0.91186523	0.36132813	-0.002197266	0.35131836	0	0	14/6/2018	14	6	2018	15:54:55	57295	0.1	15	54	55	0	0.059570313	3.50625	-0.33618164	-0.10620117	-0.89306641	1.262207	0.0390625	0	0	0	0	0	0	0	0	0	0.96020508	0.039794922	0.053466797	0.000244141	0.034423828	-0.018554688	0	44330	0	0	0
486	1063	1063	Category A	-0.35986328	-0.11987305	-0.88793945	0.36132813	-0.004150391	0.3503418	0	0	14/6/2018	14	6	2018	15:54:55	57295	0.2	15	54	55	0	0.059570313	3.50625	-0.3359375	-0.10595703	-0.89282227	1.916748	0.027832031	0	0	0	0	0	0	0	0	0	0.95996094	0.040039063	0.042724609	-0.023681641	-0.013916016	0.004882813	0	44330	0	0	0
487	1064	1064	Category A	-0.32397461	-0.083984375	-0.92382813	0.36108398	-0.008544922	0.34814453	0	0	14/6/2018	14	6	2018	15:54:55	57295	0.3	15	54	55	0	0.059570313	3.50625	-0.33618164	-0.10595703	-0.89257813	2.329834	0.039794922	0	0	0	0	0	0	0	0	0	0.9597168	0.040283203	0.065185547	0.012207031	0.021972656	-0.031005859	0	44330	0	0	0
488	1065	1065	Category A	-0.35986328	-0.071777344	-0.91186523	0.36132813	-0.005859375	0.34912109	0	0	14/6/2018	14	6	2018	15:54:55	57295	0.4	15	54	55	0	0.059570313	3.50625	-0.33642578	-0.10595703	-0.89257813	2.0688477	0.045654297	0	0	0	0	0	0	0	0	0	0.9597168	0.040283203	0.076660156	-0.023193359	0.034179688	-0.019042969	0	44330	0	0	0
489	1066	1066	Category A	-0.3359375	-0.10791016	-0.89990234	0.35961914	-0.007568359	0.35327148	0	0	14/6/2018	14	6	2018	15:54:55	57295	0.5	15	54	55	0	0.059570313	3.50625	-0.33642578	-0.10620117	-0.89282227	1.4604492	0.007080078	0	0	0	0	0	0	0	0	0	0.96020508	0.039794922	0.009033203	0.000488281	-0.001464844	-0.006835938	0	44330	0	0	0
490	1067	1067	Category A	-0.32397461	-0.095947266	-0.89990234	0.36474609	-0.008544922	0.35131836	0	0	14/6/2018	14	6	2018	15:54:55	57295	0.6	15	54	55	0	0.059570313	3.50625	-0.33666992	-0.10620117	-0.89282227	0.9831543	0.017822266	0	0	0	0	0	0	0	0	0	0.96020508	0.039794922	0.029785156	0.012695313	0.010253906	-0.006835938	0	44330	0	0	0
491	1068	1068	Category A	-0.3359375	-0.10791016	-0.89990234	0.36132813	-0.006835938	0.35327148	0	0	14/6/2018	14	6	2018	15:54:55	57295	0.7	15	54	55	0	0.059570313	3.50625	-0.33691406	-0.10595703	-0.89282227	1.0407715	0.007324219	0	0	0	0	0	0	0	0	0	0.96020508	0.039794922	0.009765625	0.000976563	-0.001708984	-0.006835938	0	44330	0	0	0
492	1069	1069	Category A	-0.32397461	-0.16796875	-0.91186523	0.36547852	-0.014892578	0.35131836	0	0	14/6/2018	14	6	2018	15:54:55	57295	0.8	15	54	55	0	0.059570313	3.50625	-0.33691406	-0.10693359	-0.89306641	0.83911133	0.064941406	0	0	0	0	0	0	0	0	0	0.96044922	0.039550781	0.092773438	0.012939453	-0.060791016	-0.018554688	0	44330	0	0	0
493	1070	1070	Category A	-0.32397461	-0.10791016	-0.91186523	0.36132813	-0.001464844	0.35327148	0	0	14/6/2018	14	6	2018	15:54:55	57295	0.9	15	54	55	0	0.059570313	3.50625	-0.3371582	-0.10693359	-0.89233398	0.27172852	0.0234375	0	0	0	0	0	0	0	0	0	0.95996094	0.040039063	0.033447266	0.013183594	-0.000732422	-0.019287109	0	44330	0	0	0
494	1071	1071	Category A	-0.3359375	-0.095947266	-0.91186523	0.36303711	-0.003173828	0.3503418	0	0	14/6/2018	14	6	2018	15:54:56	57296	0	15	54	56	0	0.059570313	3.50625	-0.33691406	-0.10742188	-0.89257813	0.028076172	0.022216797	0	0	0	0	0	0	0	0	0	0.96020508	0.039794922	0.031494141	0.000976563	0.011474609	-0.019042969	0	44330	0	0	0
495	1072	1072	Category A	-0.3359375	-0.11987305	-0.88793945	0.35888672	-0.007568359	0.35131836	0	0	14/6/2018	14	6	2018	15:54:56	57296	0.1	15	54	56	0	0.059570313	3.50625	-0.33691406	-0.10742188	-0.89233398	0.39916992	0.012939453	0	0	0	0	0	0	0	0	0	0.95996094	0.040039063	0.018066406	0.000976563	-0.012207031	0.004394531	0	44330	0	0	0
496	1073	1073	Category A	-0.32397461	-0.10791016	-0.87597656	0.36450195	0	0.35058594	0	0	14/6/2018	14	6	2018	15:54:56	57296	0.2	15	54	56	0	0.059570313	3.50625	-0.33691406	-0.10742188	-0.89208984	0.89526367	0.020507813	0	0	0	0	0	0	0	0	0	0.95947266	0.040527344	0.029541016	0.012939453	-0.000244141	0.016113281	0	44330	0	0	0
497	1074	1074	Category A	-0.31176758	-0.11987305	-0.87597656	0.36108398	-0.009277344	0.34912109	0	0	14/6/2018	14	6	2018	15:54:56	57296	0.3	15	54	56	0	0.059570313	3.50625	-0.33642578	-0.10742188	-0.89111328	1.1325684	0.031494141	0	0	0	0	0	0	0	0	0	0.95874023	0.041259766	0.052246094	0.024658203	-0.012207031	0.015136719	0	44330	0	0	0
498	1075	1075	Category A	-0.3359375	-0.10791016	-0.91186523	0.35620117	-0.001464844	0.35107422	0	0	14/6/2018	14	6	2018	15:54:56	57296	0.4	15	54	56	0	0.059570313	3.50625	-0.33642578	-0.10742188	-0.89135742	1.4277344	0.020263672	0	0	0	0	0	0	0	0	0	0.95898438	0.041015625	0.021484375	0.000488281	-0.000244141	-0.020263672	0	44330	0	0	0
499	1076	1076	Category A	-0.3359375	-0.10791016	-0.88793945	0.36132813	-0.002197266	0.35253906	0	0	14/6/2018	14	6	2018	15:54:56	57296	0.5	15	54	56	0	0.059570313	3.50625	-0.33666992	-0.10742188	-0.89135742	1.2280273	0.003662109	0	0	0	0	0	0	0	0	0	0.95898438	0.041015625	0.004882813	0.000732422	-0.000244141	0.003417969	0	44330	0	0	0
500	1077	1077	Category A	-0.3359375	-0.10791016	-0.89990234	0.36035156	-0.001708984	0.34838867	0	0	14/6/2018	14	6	2018	15:54:56	57296	0.6	15	54	56	0	0.059570313	3.50625	-0.33642578	-0.10742188	-0.89160156	0.87646484	0.008056641	0	0	0	0	0	0	0	0	0	0.95898438	0.041015625	0.009033203	0.000488281	-0.000244141	-0.008056641	0	44330	0	0	0
501	1078	1078	Category A	-0.34790039	-0.10791016	-0.88793945	0.35961914	-0.008544922	0.35424805	0	0	14/6/2018	14	6	2018	15:54:56	57296	0.7	15	54	56	0	0.059570313	3.50625	-0.33569336	-0.10766602	-0.8918457	0.67724609	0.012451172	0	0	0	0	0	0	0	0	0	0.95898438	0.041015625	0.015869141	-0.011962891	0	0.00390625	0	44330	0	0	0
502	1079	1079	Category A	-0.3359375	-0.13183594	-0.89990234	0.35961914	-0.008544922	0.35327148	0	0	14/6/2018	14	6	2018	15:54:56	57296	0.8	15	54	56	0	0.059570313	3.50625	-0.33544922	-0.10742188	-0.8918457	0.47387695	0.025634766	0	0	0	0	0	0	0	0	0	0.95898438	0.041015625	0.032714844	-0.000244141	-0.024169922	-0.0078125	0	44330	0	0	0
503	1080	1080	Category A	-0.35986328	-0.10791016	-0.88793945	0.36132813	-0.010009766	0.34912109	0	0	14/6/2018	14	6	2018	15:54:56	57296	0.9	15	54	56	0	0.059570313	3.50625	-0.33544922	-0.10644531	-0.89160156	0.29272461	0.024658203	0	0	0	0	0	0	0	0	0	0.95874023	0.041259766	0.029541016	-0.024169922	-0.001220703	0.003662109	0	44330	0	0	0
504	1081	1081	Category A	-0.37182617	-0.095947266	-0.89990234	0.359375	-0.006835938	0.34936523	0	0	14/6/2018	14	6	2018	15:54:57	57297	0	15	54	57	0	0.059570313	3.50625	-0.33544922	-0.10595703	-0.89160156	0.099609375	0.038330078	0	0	0	0	0	0	0	0	0	0.95874023	0.041259766	0.054443359	-0.036132813	0.010009766	-0.008056641	0	44330	0	0	0
505	1082	1082	Category A	-0.34790039	-0.095947266	-0.88793945	0.36645508	-0.01171875	0.3515625	0	0	14/6/2018	14	6	2018	15:54:57	57297	0.1	15	54	57	0	0.059570313	3.50625	-0.33544922	-0.10620117	-0.89160156	0.020996094	0.016601563	0	0	0	0	0	0	0	0	0	0.95849609	0.041503906	0.026611328	-0.012207031	0.010253906	0.003662109	0	44330	0	0	0
506	1083	1083	Category A	-0.31176758	-0.10791016	-0.89990234	0.3605957	-0.0078125	0.35131836	0	0	14/6/2018	14	6	2018	15:54:57	57297	0.2	15	54	57	0	0.059570313	3.50625	-0.3347168	-0.10571289	-0.89208984	0.089111328	0.024169922	0	0	0	0	0	0	0	0	0	0.95874023	0.041259766	0.032470703	0.022949219	-0.001953125	-0.007568359	0	44330	0	0	0
507	1084	1084	Category A	-0.29980469	-0.11987305	-0.89990234	0.36376953	-0.008544922	0.34814453	0	0	14/6/2018	14	6	2018	15:54:57	57297	0.3	15	54	57	0	0.059570313	3.50625	-0.33447266	-0.10620117	-0.89233398	0.064453125	0.038085938	0	0	0	0	0	0	0	0	0	0.95898438	0.041015625	0.055664063	0.034667969	-0.013427734	-0.007324219	0	44330	0	0	0
508	1085	1085	Category A	-0.29980469	-0.095947266	-0.87597656	0.36157227	-0.004882813	0.35620117	0	0	14/6/2018	14	6	2018	15:54:57	57297	0.4	15	54	57	0	0.059570313	3.50625	-0.33447266	-0.10620117	-0.89282227	0.092773438	0.040039063	0	0	0	0	0	0	0	0	0	0.95922852	0.040771484	0.062011719	0.034667969	0.010253906	0.016845703	0	44330	0	0	0
509	1086	1086	Category A	-0.3359375	-0.095947266	-0.89990234	0.36132813	-0.004882813	0.35131836	0	0	14/6/2018	14	6	2018	15:54:57	57297	0.5	15	54	57	0	0.059570313	3.50625	-0.33447266	-0.10546875	-0.89282227	0.33789063	0.01171875	0	0	0	0	0	0	0	0	0	0.95947266	0.040527344	0.017578125	-0.001220703	0.009521484	-0.006835938	0	44330	0	0	0
510	1087	1087	Category A	-0.3359375	-0.11987305	-0.88793945	0.36352539	-0.012939453	0.35229492	0	0	14/6/2018	14	6	2018	15:54:57	57297	0.6	15	54	57	0	0.059570313	3.50625	-0.33447266	-0.10522461	-0.89331055	0.56835938	0.015380859	0	0	0	0	0	0	0	0	0	0.95947266	0.040527344	0.021240234	-0.001220703	-0.014404297	0.005371094	0	44330	0	0	0
511	1088	1088	Category A	-0.34790039	-0.14379883	-0.88793945	0.36083984	-0.006591797	0.35327148	0	0	14/6/2018	14	6	2018	15:54:57	57297	0.7	15	54	57	0	0.059570313	3.50625	-0.33496094	-0.10571289	-0.89331055	0.15429688	0.040283203	0	0	0	0	0	0	0	0	0	0.95996094	0.040039063	0.056396484	-0.012695313	-0.037841797	0.005371094	0	44330	0	0	0
512	1089	1089	Category A	-0.34790039	-0.10791016	-0.89990234	0.36108398	-0.008544922	0.3503418	0	0	14/6/2018	14	6	2018	15:54:57	57297	0.8	15	54	57	0	0.059570313	3.50625	-0.33496094	-0.10571289	-0.89355469	0.069824219	0.014404297	0	0	0	0	0	0	0	0	0	0.95996094	0.040039063	0.021240234	-0.012695313	-0.001953125	-0.006103516	0	44330	0	0	0
513	1090	1090	Category A	-0.3359375	-0.071777344	-0.88793945	0.36572266	-0.011230469	0.35131836	0	0	14/6/2018	14	6	2018	15:54:57	57297	0.9	15	54	57	0	0.059570313	3.50625	-0.33496094	-0.10571289	-0.89355469	0.024414063	0.034423828	0	0	0	0	0	0	0	0	0	0.96020508	0.039794922	0.040527344	-0.000732422	0.033935547	0.005615234	0	44330	0	0	0
514	1091	1091	Category A	-0.32397461	-0.10791016	-0.87597656	0.35717773	-0.005615234	0.35131836	0	0	14/6/2018	14	6	2018	15:54:58	57298	0	15	54	58	0	0.059570313	3.50625	-0.33544922	-0.10546875	-0.89355469	0.088378906	0.021240234	0	0	0	0	0	0	0	0	0	0.96044922	0.039550781	0.031494141	0.011474609	-0.002197266	0.017578125	0	44330	0	0	0
515	1092	1092	Category A	-0.31176758	-0.095947266	-0.88793945	0.36108398	-0.005126953	0.35058594	0	0	14/6/2018	14	6	2018	15:54:58	57298	0.1	15	54	58	0	0.059570313	3.50625	-0.33544922	-0.10498047	-0.89355469	0.36572266	0.026123047	0	0	0	0	0	0	0	0	0	0.96020508	0.039794922	0.038574219	0.023681641	0.009033203	0.005615234	0	44330	0	0	0
516	1093	1093	Category A	-0.31176758	-0.11987305	-0.91186523	0.359375	-0.010253906	0.3503418	0	0	14/6/2018	14	6	2018	15:54:58	57298	0.2	15	54	58	0	0.059570313	3.50625	-0.33496094	-0.10424805	-0.89404297	0.50878906	0.032958984	0	0	0	0	0	0	0	0	0	0.96044922	0.039550781	0.056396484	0.023193359	-0.015380859	-0.017578125	0	44330	0	0	0
517	1094	1094	Category A	-0.3359375	-0.11987305	-0.87597656	0.35888672	-0.009277344	0.35400391	0	0	14/6/2018	14	6	2018	15:54:58	57298	0.3	15	54	58	0	0.059570313	3.50625	-0.33496094	-0.10449219	-0.89428711	0.41870117	0.023681641	0	0	0	0	0	0	0	0	0	0.96069336	0.039306641	0.034423828	-0.000732422	-0.015136719	0.018310547	0	44330	0	0	0
518	1095	1095	Category A	-0.32397461	-0.083984375	-0.88793945	0.36035156	-0.005126953	0.35131836	0	0	14/6/2018	14	6	2018	15:54:58	57298	0.4	15	54	58	0	0.059570313	3.50625	-0.33496094	-0.10449219	-0.89428711	0.59619141	0.024169922	0	0	0	0	0	0	0	0	0	0.96069336	0.039306641	0.038085938	0.010986328	0.020507813	0.006347656	0	44330	0	0	0
519	1096	1096	Category A	-0.34790039	-0.059814453	-0.87597656	0.35961914	-0.006835938	0.35131836	0	0	14/6/2018	14	6	2018	15:54:58	57298	0.5	15	54	58	0	0.059570313	3.50625	-0.3347168	-0.10424805	-0.89428711	1.1323242	0.050048828	0	0	0	0	0	0	0	0	0	0.96069336	0.039306641	0.076171875	-0.012939453	0.044433594	0.018310547	0	44330	0	0	0
520	1097	1097	Category A	-0.35986328	-0.095947266	-0.91186523	0.36108398	-0.006103516	0.35229492	0	0	14/6/2018	14	6	2018	15:54:58	57298	0.6	15	54	58	0	0.059570313	3.50625	-0.33496094	-0.10424805	-0.89477539	1.4853516	0.031005859	0	0	0	0	0	0	0	0	0	0.96118164	0.038818359	0.050048828	-0.024658203	0.008300781	-0.016845703	0	44330	0	0	0
521	1098	1098	Category A	-0.31176758	-0.10791016	-0.91186523	0.36230469	-0.009277344	0.3503418	0	0	14/6/2018	14	6	2018	15:54:58	57298	0.7	15	54	58	0	0.059570313	3.50625	-0.33569336	-0.10449219	-0.89501953	1.5524902	0.029296875	0	0	0	0	0	0	0	0	0	0.96166992	0.038330078	0.043945313	0.023925781	-0.003173828	-0.016601563	0	44330	0	0	0
522	1099	1099	Category A	-0.29980469	-0.11987305	-0.88793945	0.36230469	-0.004150391	0.35131836	0	0	14/6/2018	14	6	2018	15:54:58	57298	0.8	15	54	58	0	0.059570313	3.50625	-0.33544922	-0.10473633	-0.89526367	1.9345703	0.039306641	0	0	0	0	0	0	0	0	0	0.96166992	0.038330078	0.057861328	0.035644531	-0.014892578	0.007324219	0	44330	0	0	0
523	1100	1100	Category A	-0.3359375	-0.083984375	-0.87597656	0.36132813	-0.009033203	0.3503418	0	0	14/6/2018	14	6	2018	15:54:58	57298	0.9	15	54	58	0	0.059570313	3.50625	-0.33544922	-0.10449219	-0.89550781	2.0827637	0.028320313	0	0	0	0	0	0	0	0	0	0.9621582	0.037841797	0.040771484	-0.000488281	0.020507813	0.01953125	0	44330	0	0	0
524	1101	1101	Category A	-0.3359375	-0.047851563	-0.87597656	0.36206055	-0.006591797	0.3503418	0	0	14/6/2018	14	6	2018	15:54:59	57299	0	15	54	59	0	0.059570313	3.50625	-0.33544922	-0.10424805	-0.89550781	1.6062012	0.059814453	0	0	0	0	0	0	0	0	0	0.96191406	0.038085938	0.076660156	-0.000488281	0.056396484	0.01953125	0	44330	0	0	0
525	1102	1102	Category A	-0.32397461	-0.095947266	-0.89990234	0.36694336	-0.011962891	0.35327148	0	0	14/6/2018	14	6	2018	15:54:59	57299	0.1	15	54	59	0	0.059570313	3.50625	-0.33496094	-0.10424805	-0.89599609	1.0783691	0.014404297	0	0	0	0	0	0	0	0	0	0.9621582	0.037841797	0.0234375	0.010986328	0.008300781	-0.003662109	0	44330	0	0	0
526	1103	1103	Category A	-0.35986328	-0.10791016	-0.87597656	0.35961914	-0.005126953	0.35131836	0	0	14/6/2018	14	6	2018	15:54:59	57299	0.2	15	54	59	0	0.059570313	3.50625	-0.33520508	-0.10424805	-0.89599609	0.45458984	0.031738281	0	0	0	0	0	0	0	0	0	0.9621582	0.037841797	0.048095703	-0.024414063	-0.003417969	0.020019531	0	44330	0	0	0
527	1104	1104	Category A	-0.3359375	-0.11987305	-0.88793945	0.35791016	-0.007324219	0.35400391	0	0	14/6/2018	14	6	2018	15:54:59	57299	0.3	15	54	59	0	0.059570313	3.50625	-0.33496094	-0.10351563	-0.89599609	0.13720703	0.018066406	0	0	0	0	0	0	0	0	0	0.9621582	0.037841797	0.025146484	-0.000732422	-0.016113281	0.008056641	0	44330	0	0	0
528	1105	1105	Category A	-0.34790039	-0.11987305	-0.89990234	0.36108398	-0.007080078	0.35058594	0	0	14/6/2018	14	6	2018	15:54:59	57299	0.4	15	54	59	0	0.059570313	3.50625	-0.33520508	-0.10351563	-0.89599609	0.4699707	0.020751953	0	0	0	0	0	0	0	0	0	0.96240234	0.037597656	0.032470703	-0.012451172	-0.016113281	-0.003662109	0	44330	0	0	0
529	1106	1106	Category A	-0.34790039	-0.083984375	-0.89990234	0.36035156	-0.006103516	0.35058594	0	0	14/6/2018	14	6	2018	15:54:59	57299	0.5	15	54	59	0	0.059570313	3.50625	-0.33544922	-0.10400391	-0.89599609	1.4204102	0.023681641	0	0	0	0	0	0	0	0	0	0.96240234	0.037597656	0.035888672	-0.012207031	0.020019531	-0.003662109	0	44330	0	0	0
530	1107	1107	Category A	-0.35986328	-0.10791016	-0.88793945	0.36401367	-0.006591797	0.3515625	0	0	14/6/2018	14	6	2018	15:54:59	57299	0.6	15	54	59	0	0.059570313	3.50625	-0.33544922	-0.10375977	-0.89624023	1.8720703	0.025878906	0	0	0	0	0	0	0	0	0	0.96264648	0.037353516	0.036621094	-0.024169922	-0.00390625	0.008300781	0	44330	0	0	0
531	1108	1108	Category A	-0.34790039	-0.15576172	-0.89990234	0.36206055	-0.001708984	0.35058594	0	0	14/6/2018	14	6	2018	15:54:59	57299	0.7	15	54	59	0	0.059570313	3.50625	-0.33569336	-0.10400391	-0.89624023	2.1542969	0.053222656	0	0	0	0	0	0	0	0	0	0.96289063	0.037109375	0.067138672	-0.011962891	-0.051513672	-0.003417969	0	44330	0	0	0
532	1109	1109	Category A	-0.3359375	-0.13183594	-0.89990234	0.36303711	-0.005615234	0.35229492	0	0	14/6/2018	14	6	2018	15:54:59	57299	0.8	15	54	59	0	0.059570313	3.50625	-0.33569336	-0.10351563	-0.89624023	2.5932617	0.028320313	0	0	0	0	0	0	0	0	0	0.96264648	0.037353516	0.031738281	0	-0.028076172	-0.003417969	0	44330	0	0	0
533	1110	1110	Category A	-0.32397461	-0.11987305	-0.89990234	0.35864258	-0.004882813	0.35131836	0	0	14/6/2018	14	6	2018	15:54:59	57299	0.9	15	54	59	0	0.059570313	3.50625	-0.33569336	-0.1027832	-0.89599609	2.8193359	0.020751953	0	0	0	0	0	0	0	0	0	0.9621582	0.037841797	0.032470703	0.01171875	-0.016845703	-0.003662109	0	44330	0	0	0
534	1111	1111	Category A	-0.3359375	-0.11987305	-0.88793945	0.36230469	-0.005126953	0.34912109	0	0	14/6/2018	14	6	2018	15:55:00	57300	0	15	55	0	0	0.059570313	3.50625	-0.33569336	-0.10302734	-0.89575195	2.4975586	0.018310547	0	0	0	0	0	0	0	0	0	0.9621582	0.037841797	0.024658203	0	-0.016601563	0.0078125	0	44330	0	0	0
535	1112	1112	Category A	-0.3359375	-0.10791016	-0.87597656	0.36132813	-0.005859375	0.35131836	0	0	14/6/2018	14	6	2018	15:55:00	57300	0.1	15	55	0	0	0.059570313	3.50625	-0.33520508	-0.10302734	-0.89550781	1.6171875	0.020019531	0	0	0	0	0	0	0	0	0	0.96166992	0.038330078	0.024658203	-0.000488281	-0.004638672	0.01953125	0	44330	0	0	0
536	1113	1113	Category A	-0.29980469	-0.095947266	-0.87597656	0.35864258	-0.008789063	0.34814453	0	0	14/6/2018	14	6	2018	15:55:00	57300	0.2	15	55	0	0	0.059570313	3.50625	-0.33520508	-0.1027832	-0.89599609	0.88037109	0.041259766	0	0	0	0	0	0	0	0	0	0.9621582	0.037841797	0.0625	0.035400391	0.006835938	0.020019531	0	44330	0	0	0
537	1114	1114	Category A	-0.34790039	-0.095947266	-0.92382813	0.35961914	-0.008544922	0.35424805	0	0	14/6/2018	14	6	2018	15:55:00	57300	0.3	15	55	0	0	0.059326172	3.5094727	-0.33569336	-0.10253906	-0.89624023	0.63598633	0.030517578	0	0	0	0	0	0	0	0	0	0.96264648	0.037353516	0.046142578	-0.011962891	0.006591797	-0.02734375	0	44330	0	0	0
538	1115	1115	Category A	-0.34790039	-0.10791016	-0.87597656	0.36572266	-0.006591797	0.3503418	0	0	14/6/2018	14	6	2018	15:55:00	57300	0.4	15	55	0	0	0.059326172	3.5094727	-0.33618164	-0.10253906	-0.89624023	0.040039063	0.024169922	0	0	0	0	0	0	0	0	0	0.96289063	0.037109375	0.037353516	-0.011474609	-0.005126953	0.020263672	0	44330	0	0	0
539	1116	1116	Category A	-0.3359375	-0.095947266	-0.89990234	0.36108398	-0.008544922	0.35131836	0	0	14/6/2018	14	6	2018	15:55:00	57300	0.5	15	55	0	0	0.059326172	3.5094727	-0.33642578	-0.1027832	-0.89599609	1.1767578	0.0078125	0	0	0	0	0	0	0	0	0	0.96240234	0.037597656	0.011230469	0.000488281	0.006835938	-0.003662109	0	44330	0	0	0
540	1117	1117	Category A	-0.31176758	-0.10791016	-0.88793945	0.36206055	-0.011230469	0.35229492	0	0	14/6/2018	14	6	2018	15:55:00	57300	0.6	15	55	0	0	0.059326172	3.5094727	-0.33666992	-0.1027832	-0.89575195	1.7695313	0.026611328	0	0	0	0	0	0	0	0	0	0.96240234	0.037597656	0.037841797	0.024902344	-0.004882813	0.0078125	0	44330	0	0	0
541	1118	1118	Category A	-0.31176758	-0.095947266	-0.87597656	0.36230469	-0.005126953	0.34912109	0	0	14/6/2018	14	6	2018	15:55:00	57300	0.7	15	55	0	0	0.059326172	3.5094727	-0.33642578	-0.10302734	-0.89550781	1.7336426	0.032226563	0	0	0	0	0	0	0	0	0	0.9621582	0.037841797	0.051513672	0.024658203	0.007080078	0.01953125	0	44330	0	0	0
542	1119	1119	Category A	-0.3359375	-0.095947266	-0.89990234	0.36230469	-0.008544922	0.35327148	0	0	14/6/2018	14	6	2018	15:55:00	57300	0.8	15	55	0	0	0.059326172	3.5094727	-0.33618164	-0.10327148	-0.89550781	1.770752	0.008544922	0	0	0	0	0	0	0	0	0	0.9621582	0.037841797	0.011962891	0.000244141	0.007324219	-0.004150391	0	44330	0	0	0
543	1120	1120	Category A	-0.34790039	-0.095947266	-0.89990234	0.36108398	-0.001708984	0.34838867	0	0	14/6/2018	14	6	2018	15:55:00	57300	0.9	15	55	0	0	0.059326172	3.5094727	-0.33642578	-0.10302734	-0.89575195	2.215332	0.013916016	0	0	0	0	0	0	0	0	0	0.96240234	0.037597656	0.022705078	-0.011230469	0.007080078	-0.00390625	0	44330	0	0	0
544	1121	1121	Category A	-0.3359375	-0.095947266	-0.88793945	0.35961914	-0.004150391	0.34912109	0	0	14/6/2018	14	6	2018	15:55:01	57301	0	15	55	1	0	0.059326172	3.5094727	-0.33642578	-0.10302734	-0.89599609	2.3208008	0.010742188	0	0	0	0	0	0	0	0	0	0.96264648	0.037353516	0.015869141	0.000488281	0.007080078	0.008056641	0	44330	0	0	0
545	1122	1122	Category A	-0.32397461	-0.083984375	-0.89990234	0.36108398	-0.009277344	0.35131836	0	0	14/6/2018	14	6	2018	15:55:01	57301	0.1	15	55	1	0	0.059326172	3.5094727	-0.3359375	-0.10302734	-0.89599609	1.7746582	0.022705078	0	0	0	0	0	0	0	0	0	0.96240234	0.037597656	0.034912109	0.011962891	0.019042969	-0.003662109	0	44330	0	0	0
546	1123	1123	Category A	-0.31176758	-0.11987305	-0.88793945	0.36645508	-0.0078125	0.34936523	0	0	14/6/2018	14	6	2018	15:55:01	57301	0.2	15	55	1	0	0.059326172	3.5094727	-0.33569336	-0.1027832	-0.89599609	1.7531738	0.030273438	0	0	0	0	0	0	0	0	0	0.9621582	0.037841797	0.048828125	0.023925781	-0.016845703	0.008056641	0	44330	0	0	0
547	1124	1124	Category A	-0.3359375	-0.083984375	-0.91186523	0.36157227	-0.006835938	0.35205078	0	0	14/6/2018	14	6	2018	15:55:01	57301	0.3	15	55	1	0	0.059326172	3.5094727	-0.3359375	-0.1027832	-0.89550781	2.0217285	0.024658203	0	0	0	0	0	0	0	0	0	0.9621582	0.037841797	0.034912109	0	0.018798828	-0.016113281	0	44330	0	0	0
548	1125	1125	Category A	-0.3359375	-0.047851563	-0.87597656	0.35766602	-0.005615234	0.35131836	0	0	14/6/2018	14	6	2018	15:55:01	57301	0.4	15	55	1	0	0.059326172	3.5094727	-0.33642578	-0.10229492	-0.89526367	1.7438965	0.057861328	0	0	0	0	0	0	0	0	0	0.96191406	0.038085938	0.074462891	0.000488281	0.054443359	0.019287109	0	44330	0	0	0
549	1126	1126	Category A	-0.32397461	-0.083984375	-0.91186523	0.36328125	-0.005126953	0.35229492	0	0	14/6/2018	14	6	2018	15:55:01	57301	0.5	15	55	1	0	0.059326172	3.5094727	-0.33691406	-0.10229492	-0.89526367	1.0268555	0.027832031	0	0	0	0	0	0	0	0	0	0.9621582	0.037841797	0.047851563	0.012939453	0.018310547	-0.016357422	0	44330	0	0	0
550	1127	1127	Category A	-0.34790039	-0.11987305	-0.88793945	0.36230469	-0.002197266	0.35131836	0	0	14/6/2018	14	6	2018	15:55:01	57301	0.6	15	55	1	0	0.059326172	3.5094727	-0.3371582	-0.10229492	-0.89550781	0.55761719	0.021728516	0	0	0	0	0	0	0	0	0	0.96240234	0.037597656	0.035644531	-0.010498047	-0.017333984	0.007568359	0	44330	0	0	0
551	1128	1128	Category A	-0.34790039	-0.11987305	-0.91186523	0.36206055	-0.005859375	0.35327148	0	0	14/6/2018	14	6	2018	15:55:01	57301	0.7	15	55	1	0	0.059326172	3.5094727	-0.33740234	-0.10229492	-0.89550781	0.3840332	0.025878906	0	0	0	0	0	0	0	0	0	0.96264648	0.037353516	0.043945313	-0.010253906	-0.017333984	-0.016113281	0	44330	0	0	0
552	1129	1129	Category A	-0.34790039	-0.11987305	-0.88793945	0.36303711	-0.006835938	0.35131836	0	0	14/6/2018	14	6	2018	15:55:01	57301	0.8	15	55	1	0	0.059326172	3.5094727	-0.3371582	-0.1015625	-0.89550781	0.26733398	0.022216797	0	0	0	0	0	0	0	0	0	0.96240234	0.037597656	0.036376953	-0.010498047	-0.018066406	0.007568359	0	44330	0	0	0
553	1130	1130	Category A	-0.34790039	-0.095947266	-0.89990234	0.35961914	-0.007568359	0.35327148	0	0	14/6/2018	14	6	2018	15:55:01	57301	0.9	15	55	1	0	0.059326172	3.5094727	-0.3371582	-0.1015625	-0.89575195	0.92480469	0.012695313	0	0	0	0	0	0	0	0	0	0.96240234	0.037597656	0.020263672	-0.010498047	0.005615234	-0.00390625	0	44330	0	0	0
554	1131	1131	Category A	-0.34790039	-0.095947266	-0.88793945	0.36108398	-0.007568359	0.35131836	0	0	14/6/2018	14	6	2018	15:55:02	57302	0	15	55	2	0	0.059326172	3.5094727	-0.3371582	-0.1015625	-0.89599609	0.99975586	0.014404297	0	0	0	0	0	0	0	0	0	0.96264648	0.037353516	0.024169922	-0.010498047	0.005615234	0.008056641	0	44330	0	0	0
555	1132	1132	Category A	-0.3359375	-0.083984375	-0.91186523	0.36206055	-0.006591797	0.3503418	0	0	14/6/2018	14	6	2018	15:55:02	57302	0.1	15	55	2	0	0.059326172	3.5094727	-0.33740234	-0.1015625	-0.89624023	0.76269531	0.0234375	0	0	0	0	0	0	0	0	0	0.96313477	0.036865234	0.034667969	0.001464844	0.017578125	-0.015380859	0	44330	0	0	0
556	1133	1133	Category A	-0.34790039	-0.11987305	-0.91186523	0.3605957	-0.004882813	0.35327148	0	0	14/6/2018	14	6	2018	15:55:02	57302	0.2	15	55	2	0	0.059326172	3.5094727	-0.33740234	-0.1015625	-0.89624023	0.83691406	0.026123047	0	0	0	0	0	0	0	0	0	0.96313477	0.036865234	0.043945313	-0.010253906	-0.018066406	-0.015380859	0	44330	0	0	0
557	1134	1134	Category A	-0.32397461	-0.083984375	-0.89990234	0.359375	-0.009277344	0.35205078	0	0	14/6/2018	14	6	2018	15:55:02	57302	0.3	15	55	2	0	0.059326172	3.5094727	-0.33789063	-0.1015625	-0.89599609	1.1828613	0.022705078	0	0	0	0	0	0	0	0	0	0.96289063	0.037109375	0.035400391	0.013916016	0.017578125	-0.003662109	0	44330	0	0	0
558	1135	1135	Category A	-0.31176758	-0.10791016	-0.89990234	0.3605957	-0.004882813	0.35327148	0	0	14/6/2018	14	6	2018	15:55:02	57302	0.4	15	55	2	0	0.059326172	3.5094727	-0.33813477	-0.10131836	-0.89599609	1.3920898	0.02734375	0	0	0	0	0	0	0	0	0	0.96313477	0.036865234	0.036376953	0.026367188	-0.006347656	-0.003662109	0	44330	0	0	0
559	1136	1136	Category A	-0.35986328	-0.095947266	-0.91186523	0.3605957	-0.006835938	0.35229492	0	0	14/6/2018	14	6	2018	15:55:02	57302	0.5	15	55	2	0	0.059326172	3.5094727	-0.33837891	-0.10180664	-0.89624023	1.5947266	0.026855469	0	0	0	0	0	0	0	0	0	0.96362305	0.036376953	0.042724609	-0.021240234	0.005859375	-0.015380859	0	44330	0	0	0
560	1137	1137	Category A	-0.38378906	-0.11987305	-0.91186523	0.36206055	-0.006591797	0.35131836	0	0	14/6/2018	14	6	2018	15:55:02	57302	0.6	15	55	2	0	0.059326172	3.5094727	-0.33789063	-0.10229492	-0.89697266	1.6193848	0.051025391	0	0	0	0	0	0	0	0	0	0.96386719	0.036132813	0.077880859	-0.045654297	-0.017333984	-0.014648438	0	44330	0	0	0
561	1138	1138	Category A	-0.3359375	-0.14379883	-0.89990234	0.36132813	-0.006835938	0.35131836	0	0	14/6/2018	14	6	2018	15:55:02	57302	0.7	15	55	2	0	0.059326172	3.5094727	-0.33764648	-0.10229492	-0.89672852	1.5378418	0.041503906	0	0	0	0	0	0	0	0	0	0.96362305	0.036376953	0.046386719	0.001708984	-0.041259766	-0.002929688	0	44330	0	0	0
562	1139	1139	Category A	-0.3359375	-0.11987305	-0.92382813	0.3605957	-0.005859375	0.35327148	0	0	14/6/2018	14	6	2018	15:55:02	57302	0.8	15	55	2	0	0.059326172	3.5094727	-0.33813477	-0.10229492	-0.89672852	1.112793	0.032226563	0	0	0	0	0	0	0	0	0	0.96362305	0.036376953	0.046630859	0.002197266	-0.017333984	-0.026855469	0	44330	0	0	0
563	1140	1140	Category A	-0.3359375	-0.10791016	-0.89990234	0.3605957	-0.006835938	0.34716797	0	0	14/6/2018	14	6	2018	15:55:02	57302	0.9	15	55	2	0	0.059326172	3.5094727	-0.33813477	-0.10229492	-0.89697266	0.33740234	0.006347656	0	0	0	0	0	0	0	0	0	0.96411133	0.035888672	0.010498047	0.002197266	-0.005371094	-0.002685547	0	44330	0	0	0
564	1141	1141	Category A	-0.32397461	-0.095947266	-0.91186523	0.36157227	-0.006835938	0.35424805	0	0	14/6/2018	14	6	2018	15:55:03	57303	0	15	55	3	0	0.059326172	3.5094727	-0.33837891	-0.10253906	-0.89697266	0.48022461	0.021728516	0	0	0	0	0	0	0	0	0	0.96411133	0.035888672	0.036132813	0.014404297	0.006591797	-0.014648438	0	44330	0	0	0
565	1142	1142	Category A	-0.34790039	-0.059814453	-0.91186523	0.36181641	-0.006835938	0.35229492	0	0	14/6/2018	14	6	2018	15:55:03	57303	0.1	15	55	3	0	0.059326172	3.5094727	-0.33862305	-0.10351563	-0.89672852	1.173584	0.047119141	0	0	0	0	0	0	0	0	0	0.96411133	0.035888672	0.067626953	-0.009033203	0.043701172	-0.014892578	0	44330	0	0	0
566	1143	1143	Category A	-0.34790039	-0.059814453	-0.89990234	0.35864258	-0.006835938	0.35229492	0	0	14/6/2018	14	6	2018	15:55:03	57303	0.2	15	55	3	0	0.059326172	3.5094727	-0.33862305	-0.10327148	-0.89697266	1.2185059	0.044433594	0	0	0	0	0	0	0	0	0	0.96435547	0.035644531	0.055419922	-0.009033203	0.043457031	-0.002685547	0	44330	0	0	0
567	1144	1144	Category A	-0.3359375	-0.083984375	-0.92382813	0.36132813	-0.006835938	0.35327148	0	0	14/6/2018	14	6	2018	15:55:03	57303	0.3	15	55	3	0	0.059326172	3.5094727	-0.33837891	-0.10327148	-0.8972168	1.1601563	0.032714844	0	0	0	0	0	0	0	0	0	0.96459961	0.035400391	0.048339844	0.002441406	0.019287109	-0.026367188	0	44330	0	0	0
568	1145	1145	Category A	-0.38378906	-0.10791016	-0.91186523	0.36401367	-0.007568359	0.35644531	0	0	14/6/2018	14	6	2018	15:55:03	57303	0.4	15	55	3	0	0.059326172	3.5094727	-0.33837891	-0.1027832	-0.89746094	1.3996582	0.047607422	0	0	0	0	0	0	0	0	0	0.96459961	0.035400391	0.064453125	-0.045166016	-0.004882813	-0.014160156	0	44330	0	0	0
569	1146	1146	Category A	-0.3359375	-0.095947266	-0.91186523	0.36132813	-0.003173828	0.35229492	0	0	14/6/2018	14	6	2018	15:55:03	57303	0.5	15	55	3	0	0.059326172	3.5094727	-0.33813477	-0.1027832	-0.89746094	1.8615723	0.016113281	0	0	0	0	0	0	0	0	0	0.96459961	0.035400391	0.023681641	0.002197266	0.006835938	-0.014160156	0	44330	0	0	0
570	1147	1147	Category A	-0.34790039	-0.10791016	-0.91186523	0.3605957	-0.006835938	0.35131836	0	0	14/6/2018	14	6	2018	15:55:03	57303	0.6	15	55	3	0	0.059326172	3.5094727	-0.33813477	-0.10375977	-0.89746094	1.7397461	0.017822266	0	0	0	0	0	0	0	0	0	0.96459961	0.035400391	0.028076172	-0.009521484	-0.00390625	-0.014160156	0	44330	0	0	0
571	1148	1148	Category A	-0.3359375	-0.071777344	-0.88793945	0.35839844	-0.005126953	0.34936523	0	0	14/6/2018	14	6	2018	15:55:03	57303	0.7	15	55	3	0	0.059326172	3.5094727	-0.33789063	-0.10351563	-0.89746094	1.189209	0.033203125	0	0	0	0	0	0	0	0	0	0.96459961	0.035400391	0.043457031	0.001953125	0.031738281	0.009521484	0	44330	0	0	0
572	1149	1149	Category A	-0.31176758	-0.11987305	-0.88793945	0.36303711	-0.005615234	0.3515625	0	0	14/6/2018	14	6	2018	15:55:03	57303	0.8	15	55	3	0	0.059326172	3.5094727	-0.33764648	-0.10302734	-0.8972168	1.1884766	0.032226563	0	0	0	0	0	0	0	0	0	0.96411133	0.035888672	0.052001953	0.025878906	-0.016601563	0.009277344	0	44330	0	0	0
573	1150	1150	Category A	-0.3359375	-0.11987305	-0.89990234	0.3605957	-0.006835938	0.3503418	0	0	14/6/2018	14	6	2018	15:55:03	57303	0.9	15	55	3	0	0.059326172	3.5094727	-0.33740234	-0.10253906	-0.8972168	1.0214844	0.017333984	0	0	0	0	0	0	0	0	0	0.96411133	0.035888672	0.021240234	0.001464844	-0.017089844	-0.002441406	0	44330	0	0	0
574	1151	1151	Category A	-0.29980469	-0.095947266	-0.88793945	0.36303711	-0.005615234	0.34912109	0	0	14/6/2018	14	6	2018	15:55:04	57304	0	15	55	4	0	0.059326172	3.5094727	-0.3371582	-0.10229492	-0.89697266	0.29101563	0.0390625	0	0	0	0	0	0	0	0	0	0.96386719	0.036132813	0.053222656	0.037353516	0.006347656	0.009033203	0	44330	0	0	0
575	1152	1152	Category A	-0.3359375	-0.095947266	-0.92382813	0.36376953	-0.010253906	0.3503418	0	0	14/6/2018	14	6	2018	15:55:04	57304	0.1	15	55	4	0	0.058837891	3.4788574	-0.3371582	-0.10180664	-0.89697266	1.03125	0.02734375	0	0	0	0	0	0	0	0	0	0.96362305	0.036376953	0.034179688	0.001220703	0.005859375	-0.026611328	0	44330	0	0	0
576	1153	1153	Category A	-0.34790039	-0.095947266	-0.91186523	0.36132813	-0.009033203	0.35327148	0	0	14/6/2018	14	6	2018	15:55:04	57304	0.2	15	55	4	0	0.058837891	3.4788574	-0.33740234	-0.10180664	-0.89697266	2.0339355	0.018798828	0	0	0	0	0	0	0	0	0	0.96362305	0.036376953	0.031005859	-0.010253906	0.005859375	-0.014648438	0	44330	0	0	0
577	1154	1154	Category A	-0.34790039	-0.11987305	-0.87597656	0.35766602	-0.005615234	0.35131836	0	0	14/6/2018	14	6	2018	15:55:04	57304	0.3	15	55	4	0	0.058837891	3.4788574	-0.33764648	-0.10205078	-0.8972168	2.3574219	0.029541016	0	0	0	0	0	0	0	0	0	0.96411133	0.035888672	0.049072266	-0.010009766	-0.017578125	0.021240234	0	44330	0	0	0
578	1155	1155	Category A	-0.35986328	-0.11987305	-0.87597656	0.35961914	-0.008544922	0.3503418	0	0	14/6/2018	14	6	2018	15:55:04	57304	0.4	15	55	4	0	0.058837891	3.4788574	-0.3371582	-0.10205078	-0.89697266	2.6252441	0.035400391	0	0	0	0	0	0	0	0	0	0.96362305	0.036376953	0.061035156	-0.022460938	-0.017578125	0.020996094	0	44330	0	0	0
579	1156	1156	Category A	-0.35986328	-0.11987305	-0.87597656	0.36206055	-0.003417969	0.34838867	0	0	14/6/2018	14	6	2018	15:55:04	57304	0.5	15	55	4	0	0.058837891	3.4788574	-0.33691406	-0.10253906	-0.89697266	2.8972168	0.035400391	0	0	0	0	0	0	0	0	0	0.96362305	0.036376953	0.061035156	-0.022705078	-0.017089844	0.020996094	0	44330	0	0	0
580	1157	1157	Category A	-0.31176758	-0.11987305	-0.88793945	0.36206055	-0.009521484	0.35327148	0	0	14/6/2018	14	6	2018	15:55:04	57304	0.6	15	55	4	0	0.058837891	3.4788574	-0.3371582	-0.1027832	-0.89672852	2.8286133	0.031738281	0	0	0	0	0	0	0	0	0	0.96362305	0.036376953	0.051269531	0.025390625	-0.016845703	0.008789063	0	44330	0	0	0
581	1158	1158	Category A	-0.3359375	-0.13183594	-0.88793945	0.36132813	-0.004150391	0.35131836	0	0	14/6/2018	14	6	2018	15:55:04	57304	0.7	15	55	4	0	0.058837891	3.4788574	-0.33764648	-0.1027832	-0.89624023	2.0737305	0.030273438	0	0	0	0	0	0	0	0	0	0.96337891	0.036621094	0.039306641	0.001708984	-0.028808594	0.008300781	0	44330	0	0	0
582	1159	1159	Category A	-0.34790039	-0.11987305	-0.91186523	0.36035156	-0.006103516	0.35058594	0	0	14/6/2018	14	6	2018	15:55:04	57304	0.8	15	55	4	0	0.058837891	3.4788574	-0.33813477	-0.1027832	-0.89624023	1.4445801	0.024902344	0	0	0	0	0	0	0	0	0	0.96337891	0.036621094	0.041992188	-0.009521484	-0.016845703	-0.015380859	0	44330	0	0	0
583	1160	1160	Category A	-0.35986328	-0.095947266	-0.91186523	0.36132813	-0.005859375	0.3503418	0	0	14/6/2018	14	6	2018	15:55:04	57304	0.9	15	55	4	0	0.058837891	3.4788574	-0.33813477	-0.10302734	-0.89624023	1.0339355	0.027587891	0	0	0	0	0	0	0	0	0	0.96337891	0.036621094	0.044433594	-0.021484375	0.007080078	-0.015380859	0	44330	0	0	0
584	1161	1161	Category A	-0.3359375	-0.095947266	-0.88793945	0.36303711	-0.003173828	0.34838867	0	0	14/6/2018	14	6	2018	15:55:05	57305	0	15	55	5	0	0.058837891	3.4788574	-0.33789063	-0.1027832	-0.89599609	0.63427734	0.010986328	0	0	0	0	0	0	0	0	0	0.96313477	0.036865234	0.017089844	0.001953125	0.006835938	0.008056641	0	44330	0	0	0
585	1162	1162	Category A	-0.32397461	-0.083984375	-0.88793945	0.35791016	-0.008544922	0.35131836	0	0	14/6/2018	14	6	2018	15:55:05	57305	0.1	15	55	5	0	0.058837891	3.4788574	-0.33813477	-0.1027832	-0.89599609	0.059570313	0.024902344	0	0	0	0	0	0	0	0	0	0.96313477	0.036865234	0.041259766	0.014160156	0.018798828	0.008056641	0	44330	0	0	0
586	1163	1163	Category A	-0.3359375	-0.095947266	-0.87597656	0.3605957	-0.005859375	0.35205078	0	0	14/6/2018	14	6	2018	15:55:05	57305	0.2	15	55	5	0	0.058837891	3.4788574	-0.33837891	-0.10327148	-0.89599609	0.94848633	0.021484375	0	0	0	0	0	0	0	0	0	0.96337891	0.036621094	0.030029297	0.002441406	0.007324219	0.020019531	0	44330	0	0	0
587	1164	1164	Category A	-0.3359375	-0.095947266	-0.87597656	0.35961914	-0.006835938	0.35327148	0	0	14/6/2018	14	6	2018	15:55:05	57305	0.3	15	55	5	0	0.058837891	3.4788574	-0.33862305	-0.10327148	-0.89575195	1.3132324	0.021240234	0	0	0	0	0	0	0	0	0	0.96313477	0.036865234	0.030029297	0.002685547	0.007324219	0.019775391	0	44330	0	0	0
588	1165	1165	Category A	-0.34790039	-0.095947266	-0.87597656	0.36132813	-0.003173828	0.35131836	0	0	14/6/2018	14	6	2018	15:55:05	57305	0.4	15	55	5	0	0.058837891	3.4788574	-0.33886719	-0.10424805	-0.89526367	1.4562988	0.022949219	0	0	0	0	0	0	0	0	0	0.96289063	0.037109375	0.036621094	-0.008789063	0.008300781	0.019287109	0	44330	0	0	0
589	1166	1166	Category A	-0.35986328	-0.095947266	-0.92382813	0.36206055	-0.010253906	0.35424805	0	0	14/6/2018	14	6	2018	15:55:05	57305	0.5	15	55	5	0	0.058837891	3.4788574	-0.33886719	-0.10498047	-0.89550781	1.826416	0.036132813	0	0	0	0	0	0	0	0	0	0.96337891	0.036621094	0.057861328	-0.020751953	0.009033203	-0.028076172	0	44330	0	0	0
590	1167	1167	Category A	-0.34790039	-0.10791016	-0.88793945	0.36035156	-0.005126953	0.3503418	0	0	14/6/2018	14	6	2018	15:55:05	57305	0.6	15	55	5	0	0.058837891	3.4788574	-0.33911133	-0.10546875	-0.89526367	2.1889648	0.011474609	0	0	0	0	0	0	0	0	0	0.96313477	0.036865234	0.018066406	-0.008544922	-0.002197266	0.007324219	0	44330	0	0	0
591	1168	1168	Category A	-0.3359375	-0.083984375	-0.88793945	0.35961914	-0.006835938	0.34814453	0	0	14/6/2018	14	6	2018	15:55:05	57305	0.7	15	55	5	0	0.058837891	3.4788574	-0.33911133	-0.10522461	-0.89526367	2.2612305	0.022705078	0	0	0	0	0	0	0	0	0	0.96313477	0.036865234	0.032226563	0.003173828	0.021240234	0.007324219	0	44330	0	0	0
592	1169	1169	Category A	-0.3359375	-0.10791016	-0.91186523	0.359375	-0.006835938	0.34936523	0	0	14/6/2018	14	6	2018	15:55:05	57305	0.8	15	55	5	0	0.058837891	3.4788574	-0.33911133	-0.10546875	-0.89501953	1.8730469	0.017089844	0	0	0	0	0	0	0	0	0	0.96313477	0.036865234	0.022216797	0.003173828	-0.002197266	-0.016601563	0	44330	0	0	0
593	1170	1170	Category A	-0.34790039	-0.071777344	-0.89990234	0.35546875	-0.005371094	0.35302734	0	0	14/6/2018	14	6	2018	15:55:05	57305	0.9	15	55	5	0	0.058837891	3.4788574	-0.33886719	-0.10522461	-0.89550781	1.2314453	0.034912109	0	0	0	0	0	0	0	0	0	0.96313477	0.036865234	0.046630859	-0.008789063	0.033447266	-0.004150391	0	44330	0	0	0
594	1171	1171	Category A	-0.3359375	-0.10791016	-0.89990234	0.36108398	-0.003173828	0.34936523	0	0	14/6/2018	14	6	2018	15:55:06	57306	0	15	55	6	0	0.058837891	3.4788574	-0.33862305	-0.10546875	-0.89550781	0.67578125	0.005615234	0	0	0	0	0	0	0	0	0	0.96313477	0.036865234	0.009521484	0.002685547	-0.002197266	-0.004150391	0	44330	0	0	0
595	1172	1172	Category A	-0.31176758	-0.095947266	-0.88793945	0.3605957	-0.008300781	0.3503418	0	0	14/6/2018	14	6	2018	15:55:06	57306	0.1	15	55	6	0	0.058837891	3.4788574	-0.33837891	-0.10546875	-0.89526367	0.020019531	0.029296875	0	0	0	0	0	0	0	0	0	0.96289063	0.037109375	0.043701172	0.026611328	0.009521484	0.007324219	0	44330	0	0	0
596	1173	1173	Category A	-0.34790039	-0.11987305	-0.88793945	0.36132813	-0.010009766	0.3503418	0	0	14/6/2018	14	6	2018	15:55:06	57306	0.2	15	55	6	0	0.058837891	3.4788574	-0.33813477	-0.10546875	-0.89477539	0.7121582	0.018554688	0	0	0	0	0	0	0	0	0	0.96240234	0.037597656	0.030761719	-0.009521484	-0.014160156	0.006835938	0	44330	0	0	0
597	1174	1174	Category A	-0.34790039	-0.10791016	-0.88793945	0.35742188	-0.007568359	0.35620117	0	0	14/6/2018	14	6	2018	15:55:06	57306	0.3	15	55	6	0	0.058837891	3.4788574	-0.33764648	-0.10473633	-0.89428711	1.1474609	0.012207031	0	0	0	0	0	0	0	0	0	0.96166992	0.038330078	0.01953125	-0.010009766	-0.002929688	0.006347656	0	44330	0	0	0
598	1175	1175	Category A	-0.34790039	-0.11987305	-0.91186523	0.36303711	-0.005615234	0.34814453	0	0	14/6/2018	14	6	2018	15:55:06	57306	0.4	15	55	6	0	0.058837891	3.4788574	-0.33764648	-0.10473633	-0.89404297	1.0952148	0.025146484	0	0	0	0	0	0	0	0	0	0.96142578	0.038574219	0.04296875	-0.010009766	-0.014892578	-0.017578125	0	44330	0	0	0
599	1176	1176	Category A	-0.31176758	-0.10791016	-0.92382813	0.36376953	-0.011230469	0.35229492	0	0	14/6/2018	14	6	2018	15:55:06	57306	0.5	15	55	6	0	0.058837891	3.4788574	-0.33764648	-0.10473633	-0.89404297	0.97729492	0.039306641	0	0	0	0	0	0	0	0	0	0.96142578	0.038574219	0.058349609	0.025878906	-0.002929688	-0.029541016	0	44330	0	0	0
600	1177	1177	Category A	-0.34790039	-0.083984375	-0.88793945	0.36035156	-0.004150391	0.34716797	0	0	14/6/2018	14	6	2018	15:55:06	57306	0.6	15	55	6	0	0.058837891	3.4788574	-0.33740234	-0.10498047	-0.89355469	0.9921875	0.024169922	0	0	0	0	0	0	0	0	0	0.9609375	0.0390625	0.037353516	-0.010253906	0.020996094	0.005615234	0	44330	0	0	0
601	1178	1178	Category A	-0.3359375	-0.10791016	-0.91186523	0.36669922	-0.012695313	0.34912109	0	0	14/6/2018	14	6	2018	15:55:06	57306	0.7	15	55	6	0	0.058837891	3.4788574	-0.33691406	-0.10473633	-0.89331055	1.0625	0.018554688	0	0	0	0	0	0	0	0	0	0.96044922	0.039550781	0.022460938	0.000976563	-0.002929688	-0.018310547	0	44330	0	0	0
602	1179	1179	Category A	-0.31176758	-0.13183594	-0.91186523	0.36230469	-0.009277344	0.35424805	0	0	14/6/2018	14	6	2018	15:55:06	57306	0.8	15	55	6	0	0.058837891	3.4788574	-0.3371582	-0.10424805	-0.89355469	1.2497559	0.041503906	0	0	0	0	0	0	0	0	0	0.96069336	0.039306641	0.071044922	0.025390625	-0.02734375	-0.018066406	0	44330	0	0	0
603	1180	1180	Category A	-0.35986328	-0.095947266	-0.87597656	0.36108398	-0.007568359	0.35131836	0	0	14/6/2018	14	6	2018	15:55:06	57306	0.9	15	55	6	0	0.058837891	3.4788574	-0.3371582	-0.10351563	-0.89331055	1.1723633	0.029296875	0	0	0	0	0	0	0	0	0	0.96044922	0.039550781	0.047607422	-0.022460938	0.007568359	0.017333984	0	44330	0	0	0
604	1181	1181	Category A	-0.34790039	-0.11987305	-0.86376953	0.36474609	-0.008544922	0.35327148	0	0	14/6/2018	14	6	2018	15:55:07	57307	0	15	55	7	0	0.058837891	3.4788574	-0.33740234	-0.10375977	-0.89331055	1.1010742	0.03515625	0	0	0	0	0	0	0	0	0	0.96044922	0.039550781	0.055908203	-0.010253906	-0.015869141	0.029541016	0	44330	0	0	0
605	1182	1182	Category A	-0.32397461	-0.083984375	-0.91186523	0.35961914	-0.006835938	0.35131836	0	0	14/6/2018	14	6	2018	15:55:07	57307	0.1	15	55	7	0	0.058837891	3.4788574	-0.33764648	-0.10351563	-0.89282227	0.72387695	0.030517578	0	0	0	0	0	0	0	0	0	0.96020508	0.039794922	0.052246094	0.013671875	0.01953125	-0.018798828	0	44330	0	0	0
606	1183	1183	Category A	-0.34790039	-0.10791016	-0.89990234	0.3671875	-0.007568359	0.35058594	0	0	14/6/2018	14	6	2018	15:55:07	57307	0.2	15	55	7	0	0.058837891	3.4788574	-0.33764648	-0.10400391	-0.89233398	0.17822266	0.013183594	0	0	0	0	0	0	0	0	0	0.9597168	0.040283203	0.021484375	-0.010009766	-0.00390625	-0.007324219	0	44330	0	0	0
607	1184	1184	Category A	-0.32397461	-0.083984375	-0.89990234	0.35717773	-0.005615234	0.35229492	0	0	14/6/2018	14	6	2018	15:55:07	57307	0.3	15	55	7	0	0.058837891	3.4788574	-0.33764648	-0.10473633	-0.89208984	0.1784668	0.025878906	0	0	0	0	0	0	0	0	0	0.9597168	0.040283203	0.041992188	0.013671875	0.020751953	-0.007568359	0	44330	0	0	0
608	1185	1185	Category A	-0.3359375	-0.11987305	-0.89990234	0.36035156	-0.008056641	0.34936523	0	0	14/6/2018	14	6	2018	15:55:07	57307	0.4	15	55	7	0	0.058837891	3.4788574	-0.33764648	-0.10473633	-0.8918457	0.20996094	0.016845703	0	0	0	0	0	0	0	0	0	0.95947266	0.040527344	0.024658203	0.001708984	-0.014892578	-0.0078125	0	44330	0	0	0
609	1186	1186	Category A	-0.3359375	-0.15576172	-0.89990234	0.36035156	-0.008544922	0.34912109	0	0	14/6/2018	14	6	2018	15:55:07	57307	0.5	15	55	7	0	0.058837891	3.4788574	-0.3371582	-0.10473633	-0.89160156	0.19677734	0.051513672	0	0	0	0	0	0	0	0	0	0.95898438	0.041015625	0.060302734	0.001220703	-0.05078125	-0.008056641	0	44330	0	0	0
610	1187	1187	Category A	-0.34790039	-0.095947266	-0.88793945	0.36303711	-0.005615234	0.34912109	0	0	14/6/2018	14	6	2018	15:55:07	57307	0.6	15	55	7	0	0.058837891	3.4788574	-0.33691406	-0.10498047	-0.89086914	0.18164063	0.014404297	0	0	0	0	0	0	0	0	0	0.95825195	0.041748047	0.022949219	-0.010742188	0.009033203	0.002929688	0	44330	0	0	0
611	1188	1188	Category A	-0.32397461	-0.10791016	-0.88793945	0.36376953	-0.01171875	0.34814453	0	0	14/6/2018	14	6	2018	15:55:07	57307	0.7	15	55	7	0	0.058837891	3.4788574	-0.33691406	-0.10522461	-0.890625	0.31640625	0.013427734	0	0	0	0	0	0	0	0	0	0.95800781	0.041992188	0.018310547	0.012939453	-0.002441406	0.002685547	0	44330	0	0	0
612	1189	1189	Category A	-0.32397461	-0.095947266	-0.89990234	0.36376953	-0.009277344	0.35229492	0	0	14/6/2018	14	6	2018	15:55:07	57307	0.8	15	55	7	0	0.058837891	3.4788574	-0.33691406	-0.10571289	-0.89038086	0.11181641	0.018798828	0	0	0	0	0	0	0	0	0	0.95800781	0.041992188	0.032226563	0.012939453	0.009765625	-0.009277344	0	44330	0	0	0
613	1190	1190	Category A	-0.31176758	-0.10791016	-0.87597656	0.35864258	-0.003173828	0.35327148	0	0	14/6/2018	14	6	2018	15:55:07	57307	0.9	15	55	7	0	0.058837891	3.4788574	-0.33764648	-0.10546875	-0.890625	0.41699219	0.029785156	0	0	0	0	0	0	0	0	0	0.95825195	0.041748047	0.04296875	0.025878906	-0.002197266	0.014648438	0	44330	0	0	0
614	1191	1191	Category A	-0.3359375	-0.071777344	-0.88793945	0.3671875	-0.011230469	0.35327148	0	0	14/6/2018	14	6	2018	15:55:08	57308	0	15	55	8	0	0.058837891	3.4788574	-0.33764648	-0.10571289	-0.89038086	0.66040039	0.034179688	0	0	0	0	0	0	0	0	0	0.95825195	0.041748047	0.038574219	0.001708984	0.033935547	0.002441406	0	44330	0	0	0
615	1192	1192	Category A	-0.34790039	-0.10791016	-0.87597656	0.36206055	-0.008789063	0.35131836	0	0	14/6/2018	14	6	2018	15:55:08	57308	0.1	15	55	8	0	0.058837891	3.4788574	-0.33813477	-0.10620117	-0.89038086	0.6184082	0.017578125	0	0	0	0	0	0	0	0	0	0.95849609	0.041503906	0.025878906	-0.009521484	-0.001464844	0.014404297	0	44330	0	0	0
616	1193	1193	Category A	-0.32397461	-0.10791016	-0.89990234	0.36376953	-0.009277344	0.3503418	0	0	14/6/2018	14	6	2018	15:55:08	57308	0.2	15	55	8	0	0.058837891	3.4788574	-0.33764648	-0.10595703	-0.89013672	0.10400391	0.016845703	0	0	0	0	0	0	0	0	0	0.95800781	0.041992188	0.025146484	0.013671875	-0.001708984	-0.009521484	0	44330	0	0	0
617	1194	1194	Category A	-0.31176758	-0.10791016	-0.89990234	0.3605957	-0.0078125	0.35229492	0	0	14/6/2018	14	6	2018	15:55:08	57308	0.3	15	55	8	0	0.058837891	3.4788574	-0.33764648	-0.10595703	-0.89013672	0.1081543	0.027587891	0	0	0	0	0	0	0	0	0	0.95776367	0.042236328	0.037353516	0.025878906	-0.001708984	-0.009521484	0	44330	0	0	0
618	1195	1195	Category A	-0.32397461	-0.14379883	-0.87597656	0.36108398	-0.004150391	0.34838867	0	0	14/6/2018	14	6	2018	15:55:08	57308	0.4	15	55	8	0	0.058837891	3.4788574	-0.33764648	-0.10620117	-0.89038086	0.4206543	0.042480469	0	0	0	0	0	0	0	0	0	0.95825195	0.041748047	0.065673828	0.013671875	-0.037353516	0.014404297	0	44330	0	0	0
619	1196	1196	Category A	-0.34790039	-0.11987305	-0.88793945	0.35961914	-0.01171875	0.35205078	0	0	14/6/2018	14	6	2018	15:55:08	57308	0.5	15	55	8	0	0.058837891	3.4788574	-0.33740234	-0.10595703	-0.89038086	0.70092773	0.017333984	0	0	0	0	0	0	0	0	0	0.95825195	0.041748047	0.026611328	-0.010253906	-0.013671875	0.002441406	0	44330	0	0	0
620	1197	1197	Category A	-0.35986328	-0.095947266	-0.85180664	0.36303711	-0.005126953	0.35327148	0	0	14/6/2018	14	6	2018	15:55:08	57308	0.6	15	55	8	0	0.058837891	3.4788574	-0.33691406	-0.10571289	-0.89086914	0.56811523	0.046142578	0	0	0	0	0	0	0	0	0	0.95825195	0.041748047	0.071533203	-0.022705078	0.009765625	0.0390625	0	44330	0	0	0
621	1198	1198	Category A	-0.3359375	-0.10791016	-0.86376953	0.36572266	-0.010253906	0.35229492	0	0	14/6/2018	14	6	2018	15:55:08	57308	0.7	15	55	8	0	0.058837891	3.4788574	-0.3371582	-0.10498047	-0.89086914	0.35229492	0.02734375	0	0	0	0	0	0	0	0	0	0.95849609	0.041503906	0.03125	0.001220703	-0.002685547	0.027099609	0	44330	0	0	0
622	1199	1199	Category A	-0.3359375	-0.10791016	-0.89990234	0.36230469	-0.002197266	0.35131836	0	0	14/6/2018	14	6	2018	15:55:08	57308	0.8	15	55	8	0	0.058837891	3.4788574	-0.33740234	-0.10473633	-0.89086914	0.081542969	0.009521484	0	0	0	0	0	0	0	0	0	0.95849609	0.041503906	0.013427734	0.001464844	-0.002929688	-0.008789063	0	44330	0	0	0
623	1200	1200	Category A	-0.3359375	-0.083984375	-0.88793945	0.36669922	-0.010986328	0.35058594	0	0	14/6/2018	14	6	2018	15:55:08	57308	0.9	15	55	8	0	0.058837891	3.4788574	-0.33740234	-0.10449219	-0.89038086	0.30615234	0.020751953	0	0	0	0	0	0	0	0	0	0.95800781	0.041992188	0.024902344	0.001464844	0.020507813	0.002441406	0	44330	0	0	0
624	1201	1201	Category A	-0.35986328	-0.095947266	-0.87597656	0.36108398	-0.005126953	0.34936523	0	0	14/6/2018	14	6	2018	15:55:09	57309	0	15	55	9	0	0.058837891	3.4788574	-0.33691406	-0.10473633	-0.89013672	0.5324707	0.028320313	0	0	0	0	0	0	0	0	0	0.95751953	0.042480469	0.046142578	-0.022705078	0.008789063	0.014160156	0	44330	0	0	0
625	1202	1202	Category A	-0.34790039	-0.11987305	-0.89990234	0.36206055	-0.009521484	0.35327148	0	0	14/6/2018	14	6	2018	15:55:09	57309	0.1	15	55	9	0	0.058837891	3.4788574	-0.33691406	-0.10473633	-0.89013672	0.98779297	0.020751953	0	0	0	0	0	0	0	0	0	0.95751953	0.042480469	0.035400391	-0.010742188	-0.014892578	-0.009521484	0	44330	0	0	0
626	1203	1203	Category A	-0.32397461	-0.11987305	-0.87597656	0.36206055	0	0.34643555	0	0	14/6/2018	14	6	2018	15:55:09	57309	0.2	15	55	9	0	0.058837891	3.4788574	-0.33740234	-0.10522461	-0.89038086	1.0354004	0.024414063	0	0	0	0	0	0	0	0	0	0.95800781	0.041992188	0.042236328	0.013427734	-0.014404297	0.014404297	0	44330	0	0	0
627	1204	1204	Category A	-0.35986328	-0.16796875	-0.87597656	0.36035156	-0.009277344	0.35229492	0	0	14/6/2018	14	6	2018	15:55:09	57309	0.3	15	55	9	0	0.058837891	3.4788574	-0.33740234	-0.10546875	-0.89086914	0.73583984	0.067871094	0	0	0	0	0	0	0	0	0	0.95849609	0.041503906	0.099609375	-0.022216797	-0.062255859	0.014892578	0	44330	0	0	0
628	1205	1205	Category A	-0.3359375	-0.095947266	-0.89990234	0.36035156	-0.004150391	0.34936523	0	0	14/6/2018	14	6	2018	15:55:09	57309	0.4	15	55	9	0	0.058837891	3.4788574	-0.33789063	-0.10546875	-0.89086914	0.59130859	0.012939453	0	0	0	0	0	0	0	0	0	0.95874023	0.041259766	0.020263672	0.001953125	0.009521484	-0.008789063	0	44330	0	0	0
629	1206	1206	Category A	-0.34790039	-0.13183594	-0.88793945	0.36376953	-0.007568359	0.35229492	0	0	14/6/2018	14	6	2018	15:55:09	57309	0.5	15	55	9	0	0.058837891	3.4788574	-0.33764648	-0.10571289	-0.89135742	0.38574219	0.028076172	0	0	0	0	0	0	0	0	0	0.95898438	0.041015625	0.039306641	-0.010009766	-0.025878906	0.003417969	0	44330	0	0	0
630	1207	1207	Category A	-0.34790039	-0.095947266	-0.88793945	0.36132813	-0.004150391	0.3503418	0	0	14/6/2018	14	6	2018	15:55:09	57309	0.6	15	55	9	0	0.058837891	3.4788574	-0.33764648	-0.10571289	-0.890625	0.3425293	0.014404297	0	0	0	0	0	0	0	0	0	0.95825195	0.041748047	0.022705078	-0.010009766	0.009765625	0.002685547	0	44330	0	0	0
631	1208	1208	Category A	-0.34790039	-0.14379883	-0.89990234	0.35961914	-0.004150391	0.35131836	0	0	14/6/2018	14	6	2018	15:55:09	57309	0.7	15	55	9	0	0.058837891	3.4788574	-0.33740234	-0.10546875	-0.89038086	0.29223633	0.040527344	0	0	0	0	0	0	0	0	0	0.95800781	0.041992188	0.057861328	-0.010498047	-0.038085938	-0.009277344	0	44330	0	0	0
632	1209	1209	Category A	-0.32397461	-0.095947266	-0.91186523	0.35961914	-0.005126953	0.35229492	0	0	14/6/2018	14	6	2018	15:55:09	57309	0.8	15	55	9	0	0.058837891	3.4788574	-0.3371582	-0.10546875	-0.89038086	0.31542969	0.026855469	0	0	0	0	0	0	0	0	0	0.95800781	0.041992188	0.044189453	0.013183594	0.009521484	-0.021240234	0	44330	0	0	0
633	1210	1210	Category A	-0.32397461	-0.10791016	-0.89990234	0.36303711	-0.001708984	0.34936523	0	0	14/6/2018	14	6	2018	15:55:09	57309	0.9	15	55	9	0	0.058837891	3.4788574	-0.3371582	-0.10498047	-0.89013672	0.21069336	0.016601563	0	0	0	0	0	0	0	0	0	0.95751953	0.042480469	0.025634766	0.013183594	-0.002685547	-0.009521484	0	44330	0	0	0
634	1211	1211	Category A	-0.32397461	-0.10791016	-0.87597656	0.36572266	-0.004882813	0.35253906	0	0	14/6/2018	14	6	2018	15:55:10	57310	0	15	55	10	0	0.058837891	3.4788574	-0.33691406	-0.10546875	-0.88989258	0.85131836	0.019042969	0	0	0	0	0	0	0	0	0	0.95727539	0.042724609	0.029052734	0.012939453	-0.002197266	0.013916016	0	44330	0	0	0
635	1212	1212	Category A	-0.31176758	-0.083984375	-0.87597656	0.35961914	-0.006835938	0.3503418	0	0	14/6/2018	14	6	2018	15:55:10	57310	0.1	15	55	10	0	0.058837891	3.4788574	-0.33666992	-0.10571289	-0.88964844	2.0891113	0.035888672	0	0	0	0	0	0	0	0	0	0.95727539	0.042724609	0.060791016	0.024902344	0.021728516	0.013671875	0	44330	0	0	0
636	1213	1213	Category A	-0.31176758	-0.059814453	-0.86376953	0.35791016	-0.004882813	0.3503418	0	0	14/6/2018	14	6	2018	15:55:10	57310	0.2	15	55	10	0	0.058837891	3.4788574	-0.33691406	-0.10620117	-0.89013672	2.748291	0.058837891	0	0	0	0	0	0	0	0	0	0.95751953	0.042480469	0.097900391	0.025146484	0.046386719	0.026367188	0	44330	0	0	0
637	1214	1214	Category A	-0.32397461	-0.071777344	-0.88793945	0.36132813	-0.011962891	0.35131836	0	0	14/6/2018	14	6	2018	15:55:10	57310	0.3	15	55	10	0	0.058837891	3.4788574	-0.33666992	-0.10620117	-0.89013672	2.5529785	0.036621094	0	0	0	0	0	0	0	0	0	0.95776367	0.042236328	0.049560547	0.012695313	0.034423828	0.002197266	0	44330	0	0	0
638	1215	1215	Category A	-0.31176758	-0.11987305	-0.89990234	0.35961914	-0.009277344	0.3503418	0	0	14/6/2018	14	6	2018	15:55:10	57310	0.4	15	55	10	0	0.058837891	3.4788574	-0.33666992	-0.10571289	-0.88989258	2.642334	0.030273438	0	0	0	0	0	0	0	0	0	0.95727539	0.042724609	0.048828125	0.024902344	-0.013916016	-0.009765625	0	44330	0	0	0
639	1216	1216	Category A	-0.34790039	-0.11987305	-0.87597656	0.36303711	-0.005615234	0.35229492	0	0	14/6/2018	14	6	2018	15:55:10	57310	0.5	15	55	10	0	0.058837891	3.4788574	-0.33666992	-0.10571289	-0.88964844	2.6306152	0.022460938	0	0	0	0	0	0	0	0	0	0.95727539	0.042724609	0.038818359	-0.010986328	-0.013916016	0.013671875	0	44330	0	0	0
640	1217	1217	Category A	-0.34790039	-0.095947266	-0.88793945	0.36132813	-0.007324219	0.35327148	0	0	14/6/2018	14	6	2018	15:55:10	57310	0.6	15	55	10	0	0.058837891	3.4788574	-0.33691406	-0.10571289	-0.8894043	2.2978516	0.014648438	0	0	0	0	0	0	0	0	0	0.95703125	0.04296875	0.022216797	-0.010742188	0.009765625	0.001464844	0	44330	0	0	0
641	1218	1218	Category A	-0.34790039	-0.095947266	-0.91186523	0.36035156	-0.008544922	0.35229492	0	0	14/6/2018	14	6	2018	15:55:10	57310	0.7	15	55	10	0	0.058837891	3.4788574	-0.33666992	-0.10620117	-0.88964844	1	0.026611328	0	0	0	0	0	0	0	0	0	0.95703125	0.04296875	0.043457031	-0.010986328	0.010253906	-0.021972656	0	44330	0	0	0
642	1219	1219	Category A	-0.3359375	-0.071777344	-0.89990234	0.3605957	-0.0078125	0.35229492	0	0	14/6/2018	14	6	2018	15:55:10	57310	0.8	15	55	10	0	0.058837891	3.4788574	-0.33666992	-0.10595703	-0.8894043	0.35229492	0.035888672	0	0	0	0	0	0	0	0	0	0.95678711	0.043212891	0.045654297	0.000732422	0.034179688	-0.010253906	0	44330	0	0	0
643	1220	1220	Category A	-0.35986328	-0.11987305	-0.89990234	0.36132813	-0.004882813	0.35327148	0	0	14/6/2018	14	6	2018	15:55:10	57310	0.9	15	55	10	0	0.058837891	3.4788574	-0.3371582	-0.10571289	-0.88916016	0.56152344	0.028564453	0	0	0	0	0	0	0	0	0	0.95678711	0.043212891	0.047119141	-0.022460938	-0.013916016	-0.010498047	0	44330	0	0	0
644	1221	1221	Category A	-0.3359375	-0.083984375	-0.87597656	0.36108398	-0.007080078	0.35058594	0	0	14/6/2018	14	6	2018	15:55:11	57311	0	15	55	11	0	0.058837891	3.4788574	-0.33666992	-0.10595703	-0.8894043	0.021728516	0.025878906	0	0	0	0	0	0	0	0	0	0.95678711	0.043212891	0.036376953	0.000732422	0.021972656	0.013427734	0	44330	0	0	0
645	1222	1222	Category A	-0.34790039	-0.083984375	-0.87597656	0.36132813	-0.003173828	0.35131836	0	0	14/6/2018	14	6	2018	15:55:11	57311	0.1	15	55	11	0	0.058837891	3.4788574	-0.33642578	-0.10571289	-0.8894043	0.93334961	0.027832031	0	0	0	0	0	0	0	0	0	0.95678711	0.043212891	0.046630859	-0.011230469	0.021728516	0.013427734	0	44330	0	0	0
646	1223	1223	Category A	-0.34790039	-0.11987305	-0.88793945	0.3605957	-0.011230469	0.3503418	0	0	14/6/2018	14	6	2018	15:55:11	57311	0.2	15	55	11	0	0.058837891	3.4788574	-0.33666992	-0.10620117	-0.88867188	1.5163574	0.017578125	0	0	0	0	0	0	0	0	0	0.95629883	0.043701172	0.025390625	-0.010986328	-0.013427734	0.000732422	0	44330	0	0	0
647	1224	1224	Category A	-0.3359375	-0.095947266	-0.89990234	0.35864258	-0.005859375	0.35424805	0	0	14/6/2018	14	6	2018	15:55:11	57311	0.3	15	55	11	0	0.058837891	3.4788574	-0.33666992	-0.10620117	-0.88867188	1.3093262	0.015136719	0	0	0	0	0	0	0	0	0	0.95629883	0.043701172	0.022216797	0.000732422	0.010253906	-0.010986328	0	44330	0	0	0
648	1225	1225	Category A	-0.34790039	-0.10791016	-0.88793945	0.36401367	-0.003173828	0.35131836	0	0	14/6/2018	14	6	2018	15:55:11	57311	0.4	15	55	11	0	0.058837891	3.4788574	-0.33642578	-0.10693359	-0.88842773	1.4008789	0.011230469	0	0	0	0	0	0	0	0	0	0.95629883	0.043701172	0.012695313	-0.011230469	-0.000732422	0.000488281	0	44330	0	0	0
649	1226	1226	Category A	-0.32397461	-0.10791016	-0.86376953	0.36376953	-0.009277344	0.35229492	0	0	14/6/2018	14	6	2018	15:55:11	57311	0.5	15	55	11	0	0.058837891	3.4788574	-0.33691406	-0.10668945	-0.88842773	1.8820801	0.028076172	0	0	0	0	0	0	0	0	0	0.95629883	0.043701172	0.0390625	0.012939453	-0.000976563	0.024658203	0	44330	0	0	0
650	1227	1227	Category A	-0.3359375	-0.13183594	-0.88793945	0.35693359	-0.005126953	0.35302734	0	0	14/6/2018	14	6	2018	15:55:11	57311	0.6	15	55	11	0	0.058837891	3.4788574	-0.3371582	-0.10595703	-0.88842773	1.6674805	0.025634766	0	0	0	0	0	0	0	0	0	0.95605469	0.043945313	0.027587891	0.001220703	-0.025634766	0.000488281	0	44330	0	0	0
651	1228	1228	Category A	-0.34790039	-0.10791016	-0.87597656	0.35766602	-0.006591797	0.35327148	0	0	14/6/2018	14	6	2018	15:55:11	57311	0.7	15	55	11	0	0.058837891	3.4788574	-0.33691406	-0.10644531	-0.88818359	1.5158691	0.016357422	0	0	0	0	0	0	0	0	0	0.95581055	0.044189453	0.024414063	-0.010742188	-0.001220703	0.012207031	0	44330	0	0	0
652	1229	1229	Category A	-0.35986328	-0.095947266	-0.89990234	0.36108398	-0.011474609	0.35205078	0	0	14/6/2018	14	6	2018	15:55:11	57311	0.8	15	55	11	0	0.058837891	3.4788574	-0.33691406	-0.10668945	-0.88818359	1.8781738	0.027587891	0	0	0	0	0	0	0	0	0	0.95605469	0.043945313	0.045166016	-0.022705078	0.010742188	-0.011474609	0	44330	0	0	0
653	1230	1230	Category A	-0.34790039	-0.15576172	-0.88793945	0.35961914	-0.006835938	0.34741211	0	0	14/6/2018	14	6	2018	15:55:11	57311	0.9	15	55	11	0	0.058837891	3.4788574	-0.33740234	-0.10620117	-0.88818359	2.1621094	0.050292969	0	0	0	0	0	0	0	0	0	0.95605469	0.043945313	0.060058594	-0.010253906	-0.049316406	0.000244141	0	44330	0	0	0
654	1231	1231	Category A	-0.32397461	-0.11987305	-0.88793945	0.3605957	-0.011230469	0.35229492	0	0	14/6/2018	14	6	2018	15:55:12	57312	0	15	55	12	0	0.058837891	3.4788574	-0.33740234	-0.10620117	-0.88842773	1.7739258	0.019042969	0	0	0	0	0	0	0	0	0	0.95629883	0.043701172	0.027587891	0.013427734	-0.013427734	0.000488281	0	44330	0	0	0
655	1232	1232	Category A	-0.31176758	-0.083984375	-0.89990234	0.36108398	-0.006103516	0.35229492	0	0	14/6/2018	14	6	2018	15:55:12	57312	0.1	15	55	12	0	0.058837891	3.4788574	-0.33740234	-0.10668945	-0.88793945	1.4785156	0.036132813	0	0	0	0	0	0	0	0	0	0.95581055	0.044189453	0.060058594	0.025634766	0.022705078	-0.01171875	0	44330	0	0	0
656	1233	1233	Category A	-0.3359375	-0.095947266	-0.89990234	0.36376953	-0.008544922	0.35229492	0	0	14/6/2018	14	6	2018	15:55:12	57312	0.2	15	55	12	0	0.058837891	3.4788574	-0.33740234	-0.10668945	-0.88793945	1.4460449	0.015869141	0	0	0	0	0	0	0	0	0	0.95581055	0.044189453	0.023925781	0.001464844	0.010742188	-0.01171875	0	44330	0	0	0
657	1234	1234	Category A	-0.34790039	-0.13183594	-0.89990234	0.36206055	-0.011230469	0.35229492	0	0	14/6/2018	14	6	2018	15:55:12	57312	0.3	15	55	12	0	0.058837891	3.4788574	-0.33764648	-0.10668945	-0.88769531	0.79467773	0.029541016	0	0	0	0	0	0	0	0	0	0.95581055	0.044189453	0.047119141	-0.010009766	-0.024902344	-0.011962891	0	44330	0	0	0
658	1235	1235	Category A	-0.34790039	-0.10791016	-0.88793945	0.36132813	-0.004882813	0.35131836	0	0	14/6/2018	14	6	2018	15:55:12	57312	0.4	15	55	12	0	0.058837891	3.4788574	-0.33837891	-0.10620117	-0.88769531	0.38378906	0.009521484	0	0	0	0	0	0	0	0	0	0.95581055	0.044189453	0.010986328	-0.009277344	-0.001464844	0	0	44330	0	0	0
659	1236	1236	Category A	-0.32397461	-0.095947266	-0.89990234	0.36035156	-0.006103516	0.35058594	0	0	14/6/2018	14	6	2018	15:55:12	57312	0.5	15	55	12	0	0.058837891	3.4788574	-0.33837891	-0.10595703	-0.88793945	1.1577148	0.021240234	0	0	0	0	0	0	0	0	0	0.95629883	0.043701172	0.036621094	0.014404297	0.010009766	-0.01171875	0	44330	0	0	0
660	1237	1237	Category A	-0.32397461	-0.071777344	-0.89990234	0.36328125	-0.011230469	0.35009766	0	0	14/6/2018	14	6	2018	15:55:12	57312	0.6	15	55	12	0	0.058837891	3.4788574	-0.33837891	-0.10595703	-0.88793945	0.87939453	0.0390625	0	0	0	0	0	0	0	0	0	0.95629883	0.043701172	0.060791016	0.014404297	0.034179688	-0.01171875	0	44330	0	0	0
661	1238	1238	Category A	-0.35986328	-0.095947266	-0.88793945	0.35888672	-0.006591797	0.35400391	0	0	14/6/2018	14	6	2018	15:55:12	57312	0.7	15	55	12	0	0.058837891	3.4788574	-0.33813477	-0.10620117	-0.88818359	1.2902832	0.023925781	0	0	0	0	0	0	0	0	0	0.95629883	0.043701172	0.032226563	-0.021484375	0.010253906	0.000244141	0	44330	0	0	0
662	1239	1239	Category A	-0.34790039	-0.10791016	-0.87597656	0.36572266	-0.008544922	0.35449219	0	0	14/6/2018	14	6	2018	15:55:12	57312	0.8	15	55	12	0	0.058837891	3.4788574	-0.33837891	-0.10644531	-0.88891602	2.1169434	0.015869141	0	0	0	0	0	0	0	0	0	0.95703125	0.04296875	0.0234375	-0.009277344	-0.001220703	0.012939453	0	44330	0	0	0
663	1240	1240	Category A	-0.31176758	-0.11987305	-0.88793945	0.36132813	-0.003173828	0.35131836	0	0	14/6/2018	14	6	2018	15:55:12	57312	0.9	15	55	12	0	0.058837891	3.4788574	-0.33886719	-0.10620117	-0.88891602	1.829834	0.030273438	0	0	0	0	0	0	0	0	0	0.95727539	0.042724609	0.041748047	0.027099609	-0.013427734	0.000976563	0	44330	0	0	0
664	1241	1241	Category A	-0.34790039	-0.095947266	-0.87597656	0.36108398	-0.007568359	0.34838867	0	0	14/6/2018	14	6	2018	15:55:13	57313	0	15	55	13	0	0.058837891	3.4788574	-0.33886719	-0.10668945	-0.88916016	0.85766602	0.019287109	0	0	0	0	0	0	0	0	0	0.95751953	0.042480469	0.032958984	-0.008789063	0.010742188	0.013183594	0	44330	0	0	0
665	1242	1242	Category A	-0.34790039	-0.11987305	-0.91186523	0.35766602	-0.005615234	0.35424805	0	0	14/6/2018	14	6	2018	15:55:13	57313	0.1	15	55	13	0	0.058837891	3.4788574	-0.33862305	-0.10644531	-0.8894043	0.42431641	0.02734375	0	0	0	0	0	0	0	0	0	0.95776367	0.042236328	0.044677734	-0.009033203	-0.013183594	-0.022216797	0	44330	0	0	0
666	1243	1243	Category A	-0.34790039	-0.10791016	-0.91186523	0.36206055	-0.008789063	0.35424805	0	0	14/6/2018	14	6	2018	15:55:13	57313	0.2	15	55	13	0	0.058837891	3.4788574	-0.33837891	-0.10620117	-0.8894043	0.65942383	0.024169922	0	0	0	0	0	0	0	0	0	0.95751953	0.042480469	0.033203125	-0.009277344	-0.001464844	-0.022216797	0	44330	0	0	0
667	1244	1244	Category A	-0.37182617	-0.095947266	-0.88793945	0.36132813	-0.005859375	0.35302734	0	0	14/6/2018	14	6	2018	15:55:13	57313	0.3	15	55	13	0	0.058837891	3.4788574	-0.33837891	-0.10571289	-0.8894043	0.29199219	0.034667969	0	0	0	0	0	0	0	0	0	0.95751953	0.042480469	0.044677734	-0.033203125	0.009765625	0.001464844	0	44330	0	0	0
668	1245	1245	Category A	-0.3359375	-0.11987305	-0.89990234	0.36474609	-0.006591797	0.35131836	0	0	14/6/2018	14	6	2018	15:55:13	57313	0.4	15	55	13	0	0.058837891	3.4788574	-0.33813477	-0.10498047	-0.8894043	0.48364258	0.018066406	0	0	0	0	0	0	0	0	0	0.95727539	0.042724609	0.02734375	0.002197266	-0.014648438	-0.010253906	0	44330	0	0	0
669	1246	1246	Category A	-0.34790039	-0.095947266	-0.87597656	0.35986328	-0.006591797	0.35229492	0	0	14/6/2018	14	6	2018	15:55:13	57313	0.5	15	55	13	0	0.058837891	3.4788574	-0.33837891	-0.10473633	-0.88916016	0.3671875	0.018310547	0	0	0	0	0	0	0	0	0	0.95727539	0.042724609	0.031494141	-0.009277344	0.008789063	0.013183594	0	44330	0	0	0
670	1247	1247	Category A	-0.32397461	-0.095947266	-0.86376953	0.35961914	-0.004150391	0.35229492	0	0	14/6/2018	14	6	2018	15:55:13	57313	0.6	15	55	13	0	0.058837891	3.4788574	-0.33862305	-0.10424805	-0.8894043	0.48339844	0.030761719	0	0	0	0	0	0	0	0	0	0.95751953	0.042480469	0.049072266	0.014648438	0.008300781	0.025634766	0	44330	0	0	0
671	1248	1248	Category A	-0.32397461	-0.083984375	-0.88793945	0.3605957	-0.009033203	0.3503418	0	0	14/6/2018	14	6	2018	15:55:13	57313	0.7	15	55	13	0	0.058837891	3.4788574	-0.33837891	-0.10424805	-0.88964844	0.71069336	0.024902344	0	0	0	0	0	0	0	0	0	0.95776367	0.042236328	0.036865234	0.014404297	0.020263672	0.001708984	0	44330	0	0	0
672	1249	1249	Category A	-0.3359375	-0.071777344	-0.88793945	0.35986328	-0.00390625	0.35327148	0	0	14/6/2018	14	6	2018	15:55:13	57313	0.8	15	55	13	0	0.058837891	3.4788574	-0.33813477	-0.10327148	-0.88989258	0.36206055	0.031738281	0	0	0	0	0	0	0	0	0	0.95751953	0.042480469	0.035888672	0.002197266	0.031494141	0.001953125	0	44330	0	0	0
673	1250	1250	Category A	-0.32397461	-0.10791016	-0.88793945	0.36474609	-0.007568359	0.35327148	0	0	14/6/2018	14	6	2018	15:55:13	57313	0.9	15	55	13	0	0.058837891	3.4788574	-0.33813477	-0.1027832	-0.88964844	0.32495117	0.015136719	0	0	0	0	0	0	0	0	0	0.95751953	0.042480469	0.020996094	0.014160156	-0.004882813	0.001708984	0	44330	0	0	0
674	1251	1251	Category A	-0.32397461	-0.13183594	-0.88793945	0.35961914	-0.005615234	0.35107422	0	0	14/6/2018	14	6	2018	15:55:14	57314	0	15	55	14	0	0.058837891	3.4788574	-0.33837891	-0.10229492	-0.88964844	0.55810547	0.032714844	0	0	0	0	0	0	0	0	0	0.95751953	0.042480469	0.045654297	0.014404297	-0.029296875	0.001708984	0	44330	0	0	0
675	1252	1252	Category A	-0.32397461	-0.11987305	-0.91186523	0.359375	-0.005859375	0.35229492	0	0	14/6/2018	14	6	2018	15:55:14	57314	0.1	15	55	14	0	0.058837891	3.4788574	-0.33886719	-0.10229492	-0.89038086	0.62646484	0.03125	0	0	0	0	0	0	0	0	0	0.95825195	0.041748047	0.053710938	0.014892578	-0.017333984	-0.021240234	0	44330	0	0	0
676	1253	1253	Category A	-0.3359375	-0.11987305	-0.89990234	0.36035156	-0.008544922	0.35131836	0	0	14/6/2018	14	6	2018	15:55:14	57314	0.2	15	55	14	0	0.058837891	3.4788574	-0.33959961	-0.1027832	-0.89038086	0.25073242	0.01953125	0	0	0	0	0	0	0	0	0	0.95849609	0.041503906	0.029785156	0.003662109	-0.016845703	-0.009277344	0	44330	0	0	0
677	1254	1254	Category A	-0.34790039	-0.083984375	-0.86376953	0.35888672	-0.007568359	0.34887695	0	0	14/6/2018	14	6	2018	15:55:14	57314	0.3	15	55	14	0	0.058837891	3.4788574	-0.33984375	-0.10375977	-0.89111328	0.099853516	0.034667969	0	0	0	0	0	0	0	0	0	0.95947266	0.040527344	0.055175781	-0.0078125	0.019775391	0.02734375	0	44330	0	0	0
678	1255	1255	Category A	-0.34790039	-0.10791016	-0.89990234	0.36035156	-0.008544922	0.35229492	0	0	14/6/2018	14	6	2018	15:55:14	57314	0.4	15	55	14	0	0.058837891	3.4788574	-0.34008789	-0.10473633	-0.89160156	0.14550781	0.01171875	0	0	0	0	0	0	0	0	0	0.95996094	0.040039063	0.019042969	-0.007568359	-0.002929688	-0.008056641	0	44330	0	0	0
679	1256	1256	Category A	-0.32397461	-0.10791016	-0.89990234	0.35961914	-0.003173828	0.3503418	0	0	14/6/2018	14	6	2018	15:55:14	57314	0.5	15	55	14	0	0.058837891	3.4788574	-0.34033203	-0.10473633	-0.8918457	0.32788086	0.018554688	0	0	0	0	0	0	0	0	0	0.96044922	0.039550781	0.027587891	0.016357422	-0.002929688	-0.0078125	0	44330	0	0	0
680	1257	1257	Category A	-0.3359375	-0.11987305	-0.89990234	0.36230469	-0.010009766	0.35302734	0	0	14/6/2018	14	6	2018	15:55:14	57314	0.6	15	55	14	0	0.058837891	3.4788574	-0.34033203	-0.10424805	-0.8918457	0.79589844	0.017822266	0	0	0	0	0	0	0	0	0	0.96044922	0.039550781	0.027832031	0.004394531	-0.015380859	-0.0078125	0	44330	0	0	0
681	1258	1258	Category A	-0.3359375	-0.095947266	-0.88793945	0.36206055	-0.003417969	0.34936523	0	0	14/6/2018	14	6	2018	15:55:14	57314	0.7	15	55	14	0	0.058837891	3.4788574	-0.34033203	-0.10473633	-0.89160156	1.2229004	0.010498047	0	0	0	0	0	0	0	0	0	0.95996094	0.040039063	0.017089844	0.004394531	0.008789063	0.003662109	0	44330	0	0	0
682	1259	1259	Category A	-0.34790039	-0.11987305	-0.89990234	0.36450195	-0.01171875	0.35229492	0	0	14/6/2018	14	6	2018	15:55:14	57314	0.8	15	55	14	0	0.058837891	3.4788574	-0.34033203	-0.10473633	-0.89111328	1.1572266	0.018798828	0	0	0	0	0	0	0	0	0	0.9597168	0.040283203	0.031005859	-0.007324219	-0.014892578	-0.008544922	0	44330	0	0	0
683	1260	1260	Category A	-0.32397461	-0.10791016	-0.88793945	0.36254883	-0.005615234	0.35644531	0	0	14/6/2018	14	6	2018	15:55:14	57314	0.9	15	55	14	0	0.058837891	3.4788574	-0.34008789	-0.10498047	-0.89086914	1.161377	0.016601563	0	0	0	0	0	0	0	0	0	0.95947266	0.040527344	0.022216797	0.016113281	-0.002685547	0.002929688	0	44330	0	0	0
684	1261	1261	Category A	-0.32397461	-0.095947266	-0.86376953	0.36206055	-0.009521484	0.34814453	0	0	14/6/2018	14	6	2018	15:55:15	57315	0	15	55	15	0	0.058837891	3.4788574	-0.34008789	-0.10473633	-0.89111328	1.1606445	0.033203125	0	0	0	0	0	0	0	0	0	0.9597168	0.040283203	0.052490234	0.016113281	0.008789063	0.02734375	0	44330	0	0	0
685	1262	1262	Category A	-0.34790039	-0.11987305	-0.86376953	0.36376953	-0.010253906	0.35424805	0	0	14/6/2018	14	6	2018	15:55:15	57315	0.1	15	55	15	0	0.058837891	3.4788574	-0.34033203	-0.10498047	-0.89135742	1.1396484	0.032226563	0	0	0	0	0	0	0	0	0	0.95996094	0.040039063	0.049804688	-0.007324219	-0.014648438	0.027587891	0	44330	0	0	0
686	1263	1263	Category A	-0.34790039	-0.11987305	-0.89990234	0.35864258	-0.006835938	0.3503418	0	0	14/6/2018	14	6	2018	15:55:15	57315	0.2	15	55	15	0	0.058837891	3.4788574	-0.34008789	-0.10571289	-0.89208984	0.81762695	0.017578125	0	0	0	0	0	0	0	0	0	0.96044922	0.039550781	0.029296875	-0.007568359	-0.013916016	-0.007568359	0	44330	0	0	0
687	1264	1264	Category A	-0.31176758	-0.13183594	-0.88793945	0.35986328	-0.006591797	0.35229492	0	0	14/6/2018	14	6	2018	15:55:15	57315	0.3	15	55	15	0	0.058837891	3.4788574	-0.33984375	-0.10571289	-0.89208984	0.45043945	0.038330078	0	0	0	0	0	0	0	0	0	0.96044922	0.039550781	0.058105469	0.028076172	-0.025878906	0.004150391	0	44330	0	0	0
688	1265	1265	Category A	-0.37182617	-0.095947266	-0.89990234	0.3605957	-0.0078125	0.3503418	0	0	14/6/2018	14	6	2018	15:55:15	57315	0.4	15	55	15	0	0.058837891	3.4788574	-0.33984375	-0.10620117	-0.89160156	0.84423828	0.034423828	0	0	0	0	0	0	0	0	0	0.96020508	0.039794922	0.050048828	-0.031738281	0.010253906	-0.008056641	0	44330	0	0	0
689	1266	1266	Category A	-0.34790039	-0.10791016	-0.88793945	0.35888672	-0.005859375	0.35302734	0	0	14/6/2018	14	6	2018	15:55:15	57315	0.5	15	55	15	0	0.059326172	3.5030273	-0.33959961	-0.10644531	-0.89135742	1.2199707	0.008789063	0	0	0	0	0	0	0	0	0	0.95996094	0.040039063	0.012939453	-0.008056641	-0.001220703	0.003417969	0	44330	0	0	0
690	1267	1267	Category A	-0.32397461	-0.13183594	-0.86376953	0.36132813	-0.006835938	0.35131836	0	0	14/6/2018	14	6	2018	15:55:15	57315	0.6	15	55	15	0	0.059326172	3.5030273	-0.34008789	-0.10644531	-0.8918457	0.83740234	0.041015625	0	0	0	0	0	0	0	0	0	0.96044922	0.039550781	0.069580078	0.016113281	-0.025146484	0.028076172	0	44330	0	0	0
691	1268	1268	Category A	-0.3359375	-0.13183594	-0.89990234	0.36206055	-0.000488281	0.35058594	0	0	14/6/2018	14	6	2018	15:55:15	57315	0.7	15	55	15	0	0.059326172	3.5030273	-0.33984375	-0.10571289	-0.89208984	0	0.02734375	0	0	0	0	0	0	0	0	0	0.96044922	0.039550781	0.037841797	0.00390625	-0.025878906	-0.007568359	0	44330	0	0	0
692	1269	1269	Category A	-0.34790039	-0.059814453	-0.88793945	0.36474609	-0.008544922	0.35327148	0	0	14/6/2018	14	6	2018	15:55:15	57315	0.8	15	55	15	0	0.059326172	3.5030273	-0.33959961	-0.10595703	-0.89208984	0.21069336	0.047119141	0	0	0	0	0	0	0	0	0	0.96044922	0.039550781	0.05859375	-0.008056641	0.046142578	0.004150391	0	44330	0	0	0
693	1270	1270	Category A	-0.32397461	-0.095947266	-0.89990234	0.36376953	-0.01171875	0.3503418	0	0	14/6/2018	14	6	2018	15:55:15	57315	0.9	15	55	15	0	0.059326172	3.5030273	-0.33911133	-0.10644531	-0.89160156	0.26635742	0.020019531	0	0	0	0	0	0	0	0	0	0.95996094	0.040039063	0.033935547	0.015136719	0.010498047	-0.008056641	0	44330	0	0	0
694	1271	1271	Category A	-0.32397461	-0.10791016	-0.85180664	0.36108398	-0.007568359	0.3503418	0	0	14/6/2018	14	6	2018	15:55:16	57316	0	15	55	16	0	0.059326172	3.5030273	-0.33886719	-0.10595703	-0.89160156	0.60400391	0.042724609	0	0	0	0	0	0	0	0	0	0.95996094	0.040039063	0.056884766	0.014892578	-0.001708984	0.039794922	0	44330	0	0	0
695	1272	1272	Category A	-0.34790039	-0.10791016	-0.87597656	0.36132813	-0.009033203	0.3503418	0	0	14/6/2018	14	6	2018	15:55:16	57316	0.1	15	55	16	0	0.059326172	3.5030273	-0.33935547	-0.10620117	-0.8918457	1.215332	0.018066406	0	0	0	0	0	0	0	0	0	0.96020508	0.039794922	0.026123047	-0.008300781	-0.001464844	0.015869141	0	44330	0	0	0
696	1273	1273	Category A	-0.35986328	-0.10791016	-0.87597656	0.36035156	-0.008056641	0.34619141	0	0	14/6/2018	14	6	2018	15:55:16	57316	0.2	15	55	16	0	0.059326172	3.5030273	-0.33959961	-0.10668945	-0.8918457	1.1564941	0.025634766	0	0	0	0	0	0	0	0	0	0.96020508	0.039794922	0.037109375	-0.020019531	-0.000976563	0.015869141	0	44330	0	0	0
697	1274	1274	Category A	-0.35986328	-0.083984375	-0.89990234	0.36401367	-0.010009766	0.35131836	0	0	14/6/2018	14	6	2018	15:55:16	57316	0.3	15	55	16	0	0.059326172	3.5030273	-0.33911133	-0.10620117	-0.89160156	0.38867188	0.031494141	0	0	0	0	0	0	0	0	0	0.9597168	0.040283203	0.051269531	-0.020507813	0.022216797	-0.008056641	0	44330	0	0	0
698	1275	1275	Category A	-0.3359375	-0.11987305	-0.89990234	0.3605957	-0.005859375	0.35131836	0	0	14/6/2018	14	6	2018	15:55:16	57316	0.4	15	55	16	0	0.059326172	3.5030273	-0.33886719	-0.10571289	-0.89135742	0.33325195	0.016601563	0	0	0	0	0	0	0	0	0	0.95947266	0.040527344	0.025390625	0.002929688	-0.013916016	-0.008300781	0	44330	0	0	0
699	1276	1276	Category A	-0.34790039	-0.11987305	-0.88793945	0.3605957	-0.008300781	0.3503418	0	0	14/6/2018	14	6	2018	15:55:16	57316	0.5	15	55	16	0	0.059326172	3.5030273	-0.33886719	-0.10595703	-0.89135742	0.42553711	0.016601563	0	0	0	0	0	0	0	0	0	0.95947266	0.040527344	0.026123047	-0.008789063	-0.013671875	0.003417969	0	44330	0	0	0
700	1277	1277	Category A	-0.3359375	-0.11987305	-0.87597656	0.36230469	-0.005859375	0.35131836	0	0	14/6/2018	14	6	2018	15:55:16	57316	0.6	15	55	16	0	0.059326172	3.5030273	-0.33886719	-0.10595703	-0.89111328	0.063232422	0.020751953	0	0	0	0	0	0	0	0	0	0.95947266	0.040527344	0.032226563	0.002929688	-0.013671875	0.015136719	0	44330	0	0	0
701	1278	1278	Category A	-0.35986328	-0.11987305	-0.91186523	0.36303711	-0.006835938	0.35229492	0	0	14/6/2018	14	6	2018	15:55:16	57316	0.7	15	55	16	0	0.059326172	3.5030273	-0.33886719	-0.10644531	-0.89111328	0.56420898	0.031982422	0	0	0	0	0	0	0	0	0	0.95922852	0.040771484	0.0546875	-0.020751953	-0.013183594	-0.020507813	0	44330	0	0	0
702	1279	1279	Category A	-0.35986328	-0.095947266	-0.91186523	0.36157227	-0.006835938	0.35205078	0	0	14/6/2018	14	6	2018	15:55:16	57316	0.8	15	55	16	0	0.059326172	3.5030273	-0.33837891	-0.10668945	-0.89111328	0.62329102	0.03125	0	0	0	0	0	0	0	0	0	0.95947266	0.040527344	0.052490234	-0.021240234	0.010742188	-0.020507813	0	44330	0	0	0
703	1280	1280	Category A	-0.3359375	-0.10791016	-0.89990234	0.3605957	-0.013671875	0.35302734	0	0	14/6/2018	14	6	2018	15:55:16	57316	0.9	15	55	16	0	0.059326172	3.5030273	-0.33789063	-0.10668945	-0.89160156	0.13720703	0.008544922	0	0	0	0	0	0	0	0	0	0.95947266	0.040527344	0.011474609	0.001953125	-0.000976563	-0.008056641	0	44330	0	0	0
704	1281	1281	Category A	-0.34790039	-0.083984375	-0.89990234	0.35961914	-0.008544922	0.3503418	0	0	14/6/2018	14	6	2018	15:55:17	57317	0	15	55	17	0	0.059326172	3.5030273	-0.33813477	-0.10620117	-0.89160156	0.18115234	0.025634766	0	0	0	0	0	0	0	0	0	0.95947266	0.040527344	0.040039063	-0.009521484	0.022216797	-0.008056641	0	44330	0	0	0
705	1282	1282	Category A	-0.3359375	-0.10791016	-0.88793945	0.35961914	-0.005126953	0.35131836	0	0	14/6/2018	14	6	2018	15:55:17	57317	0.1	15	55	17	0	0.059326172	3.5030273	-0.33813477	-0.10620117	-0.89160156	0.27880859	0.004638672	0	0	0	0	0	0	0	0	0	0.9597168	0.040283203	0.0078125	0.002197266	-0.001464844	0.003662109	0	44330	0	0	0
706	1283	1283	Category A	-0.32397461	-0.083984375	-0.87597656	0.36376953	-0.003417969	0.35229492	0	0	14/6/2018	14	6	2018	15:55:17	57317	0.2	15	55	17	0	0.059326172	3.5030273	-0.33789063	-0.10546875	-0.89160156	0.6262207	0.030029297	0	0	0	0	0	0	0	0	0	0.95947266	0.040527344	0.051269531	0.013916016	0.021484375	0.015625	0	44330	0	0	0
707	1284	1284	Category A	-0.32397461	-0.095947266	-0.87597656	0.36230469	-0.004150391	0.35229492	0	0	14/6/2018	14	6	2018	15:55:17	57317	0.3	15	55	17	0	0.059326172	3.5030273	-0.33789063	-0.10546875	-0.89160156	1.4047852	0.022949219	0	0	0	0	0	0	0	0	0	0.95922852	0.040771484	0.039306641	0.013916016	0.009521484	0.015625	0	44330	0	0	0
708	1285	1285	Category A	-0.37182617	-0.083984375	-0.88793945	0.35791016	-0.010009766	0.35498047	0	0	14/6/2018	14	6	2018	15:55:17	57317	0.4	15	55	17	0	0.059326172	3.5030273	-0.3371582	-0.10571289	-0.8918457	1.9033203	0.041015625	0	0	0	0	0	0	0	0	0	0.95922852	0.040771484	0.060302734	-0.034423828	0.021728516	0.00390625	0	44330	0	0	0
709	1286	1286	Category A	-0.35986328	-0.095947266	-0.91186523	0.36132813	-0.004882813	0.35229492	0	0	14/6/2018	14	6	2018	15:55:17	57317	0.5	15	55	17	0	0.059326172	3.5030273	-0.33691406	-0.10571289	-0.8918457	2.4353027	0.031738281	0	0	0	0	0	0	0	0	0	0.95922852	0.040771484	0.052490234	-0.022705078	0.009765625	-0.019775391	0	44330	0	0	0
710	1287	1287	Category A	-0.3359375	-0.083984375	-0.91186523	0.36035156	-0.010498047	0.35205078	0	0	14/6/2018	14	6	2018	15:55:17	57317	0.6	15	55	17	0	0.059326172	3.5030273	-0.33691406	-0.10546875	-0.89160156	2.9055176	0.029296875	0	0	0	0	0	0	0	0	0	0.95898438	0.041015625	0.042724609	0.000976563	0.021484375	-0.020019531	0	44330	0	0	0
711	1288	1288	Category A	-0.31176758	-0.071777344	-0.91186523	0.3605957	-0.005859375	0.35205078	0	0	14/6/2018	14	6	2018	15:55:17	57317	0.7	15	55	17	0	0.059326172	3.5030273	-0.33691406	-0.10571289	-0.89160156	3.2590332	0.046875	0	0	0	0	0	0	0	0	0	0.95922852	0.040771484	0.079345703	0.025146484	0.033935547	-0.020019531	0	44330	0	0	0
712	1289	1289	Category A	-0.3359375	-0.059814453	-0.89990234	0.36230469	-0.005126953	0.35131836	0	0	14/6/2018	14	6	2018	15:55:17	57317	0.8	15	55	17	0	0.059326172	3.5030273	-0.33691406	-0.10620117	-0.89160156	3.2375488	0.047119141	0	0	0	0	0	0	0	0	0	0.95898438	0.041015625	0.055664063	0.000976563	0.046386719	-0.008056641	0	44330	0	0	0
713	1290	1290	Category A	-0.34790039	-0.071777344	-0.89990234	0.36157227	-0.006835938	0.35620117	0	0	14/6/2018	14	6	2018	15:55:17	57317	0.9	15	55	17	0	0.059326172	3.5030273	-0.33691406	-0.10668945	-0.89160156	2.4992676	0.037353516	0	0	0	0	0	0	0	0	0	0.95922852	0.040771484	0.053710938	-0.010742188	0.034912109	-0.008056641	0	44330	0	0	0
714	1291	1291	Category A	-0.35986328	-0.10791016	-0.92382813	0.35766602	-0.005615234	0.3503418	0	0	14/6/2018	14	6	2018	15:55:18	57318	0	15	55	18	0	0.059326172	3.5030273	-0.33691406	-0.10644531	-0.8918457	1.4040527	0.0390625	0	0	0	0	0	0	0	0	0	0.95922852	0.040771484	0.055908203	-0.022705078	-0.001220703	-0.031738281	0	44330	0	0	0
715	1292	1292	Category A	-0.35986328	-0.11987305	-0.88793945	0.36328125	-0.008544922	0.35205078	0	0	14/6/2018	14	6	2018	15:55:18	57318	0.1	15	55	18	0	0.059326172	3.5030273	-0.33740234	-0.10620117	-0.89135742	0.039550781	0.026367188	0	0	0	0	0	0	0	0	0	0.95898438	0.041015625	0.039550781	-0.022216797	-0.013427734	0.003417969	0	44330	0	0	0
716	1293	1293	Category A	-0.3359375	-0.14379883	-0.91186523	0.36206055	-0.007568359	0.35131836	0	0	14/6/2018	14	6	2018	15:55:18	57318	0.2	15	55	18	0	0.059326172	3.5030273	-0.33740234	-0.10595703	-0.89086914	1.0541992	0.04296875	0	0	0	0	0	0	0	0	0	0.95849609	0.041503906	0.059814453	0.001464844	-0.037597656	-0.020751953	0	44330	0	0	0
717	1294	1294	Category A	-0.3359375	-0.13183594	-0.92382813	0.36499023	-0.002197266	0.35327148	0	0	14/6/2018	14	6	2018	15:55:18	57318	0.3	15	55	18	0	0.059326172	3.5030273	-0.33691406	-0.10595703	-0.89086914	1.8405762	0.041748047	0	0	0	0	0	0	0	0	0	0.95825195	0.041748047	0.059814453	0.000976563	-0.025634766	-0.032714844	0	44330	0	0	0
718	1295	1295	Category A	-0.34790039	-0.11987305	-0.92382813	0.36376953	-0.007568359	0.35058594	0	0	14/6/2018	14	6	2018	15:55:18	57318	0.4	15	55	18	0	0.059326172	3.5030273	-0.33691406	-0.10595703	-0.89086914	2.4609375	0.037109375	0	0	0	0	0	0	0	0	0	0.95849609	0.041503906	0.057128906	-0.010742188	-0.013671875	-0.032714844	0	44330	0	0	0
719	1296	1296	Category A	-0.34790039	-0.095947266	-0.87597656	0.36108398	-0.012207031	0.35229492	0	0	14/6/2018	14	6	2018	15:55:18	57318	0.5	15	55	18	0	0.059326172	3.5030273	-0.33691406	-0.10595703	-0.89086914	2.9118652	0.020996094	0	0	0	0	0	0	0	0	0	0.95825195	0.041748047	0.035644531	-0.010742188	0.010009766	0.014892578	0	44330	0	0	0
720	1297	1297	Category A	-0.3359375	-0.13183594	-0.86376953	0.35864258	-0.005859375	0.35424805	0	0	14/6/2018	14	6	2018	15:55:18	57318	0.6	15	55	18	0	0.059326172	3.5030273	-0.33691406	-0.10595703	-0.89086914	2.8928223	0.037353516	0	0	0	0	0	0	0	0	0	0.95825195	0.041748047	0.053955078	0.000976563	-0.025634766	0.027099609	0	44330	0	0	0
721	1298	1298	Category A	-0.34790039	-0.095947266	-0.87597656	0.36230469	-0.002197266	0.35229492	0	0	14/6/2018	14	6	2018	15:55:18	57318	0.7	15	55	18	0	0.059326172	3.5030273	-0.33642578	-0.10620117	-0.89038086	2.7272949	0.020996094	0	0	0	0	0	0	0	0	0	0.95800781	0.041992188	0.036132813	-0.011230469	0.010253906	0.014404297	0	44330	0	0	0
722	1299	1299	Category A	-0.32397461	-0.083984375	-0.88793945	0.35766602	-0.009521484	0.35009766	0	0	14/6/2018	14	6	2018	15:55:18	57318	0.8	15	55	18	0	0.059326172	3.5030273	-0.33642578	-0.10668945	-0.89086914	2.7382813	0.026123047	0	0	0	0	0	0	0	0	0	0.95825195	0.041748047	0.038330078	0.012451172	0.022705078	0.002929688	0	44330	0	0	0
723	1300	1300	Category A	-0.35986328	-0.095947266	-0.92382813	0.36328125	-0.010009766	0.35327148	0	0	14/6/2018	14	6	2018	15:55:18	57318	0.9	15	55	18	0	0.059326172	3.5030273	-0.3359375	-0.10644531	-0.89086914	2.6835938	0.041748047	0	0	0	0	0	0	0	0	0	0.95800781	0.041992188	0.067138672	-0.023681641	0.010498047	-0.032714844	0	44330	0	0	0
724	1301	1301	Category A	-0.34790039	-0.11987305	-0.88793945	0.36132813	-0.006835938	0.35131836	0	0	14/6/2018	14	6	2018	15:55:19	57319	0	15	55	19	0	0.059326172	3.5030273	-0.33618164	-0.10668945	-0.890625	2.1057129	0.017578125	0	0	0	0	0	0	0	0	0	0.95800781	0.041992188	0.02734375	-0.011474609	-0.013183594	0.002685547	0	44330	0	0	0
725	1302	1302	Category A	-0.32397461	-0.14379883	-0.92382813	0.36669922	-0.009277344	0.3515625	0	0	14/6/2018	14	6	2018	15:55:19	57319	0.1	15	55	19	0	0.059326172	3.5030273	-0.33642578	-0.10693359	-0.89086914	1.2998047	0.05078125	0	0	0	0	0	0	0	0	0	0.95825195	0.041748047	0.08203125	0.012451172	-0.036621094	-0.032714844	0	44330	0	0	0
726	1303	1303	Category A	-0.3359375	-0.11987305	-0.88793945	0.35766602	-0.010253906	0.34790039	0	0	14/6/2018	14	6	2018	15:55:19	57319	0.2	15	55	19	0	0.059326172	3.5030273	-0.33618164	-0.10668945	-0.89086914	1.0371094	0.013427734	0	0	0	0	0	0	0	0	0	0.95825195	0.041748047	0.016601563	0.000244141	-0.013183594	0.002929688	0	44330	0	0	0
727	1304	1304	Category A	-0.3359375	-0.11987305	-0.87597656	0.3605957	-0.005859375	0.35424805	0	0	14/6/2018	14	6	2018	15:55:19	57319	0.3	15	55	19	0	0.059570313	3.4820801	-0.33642578	-0.10644531	-0.89135742	0.86376953	0.020263672	0	0	0	0	0	0	0	0	0	0.95849609	0.041503906	0.029052734	0.000488281	-0.013183594	0.015380859	0	44330	0	0	0
728	1305	1305	Category A	-0.3359375	-0.13183594	-0.86376953	0.36572266	-0.008544922	0.35131836	0	0	14/6/2018	14	6	2018	15:55:19	57319	0.4	15	55	19	0	0.059570313	3.4820801	-0.3371582	-0.10571289	-0.89135742	0.033447266	0.037841797	0	0	0	0	0	0	0	0	0	0.95874023	0.041259766	0.0546875	0.001220703	-0.025878906	0.027587891	0	44330	0	0	0
729	1306	1306	Category A	-0.34790039	-0.10791016	-0.89990234	0.359375	-0.0078125	0.35229492	0	0	14/6/2018	14	6	2018	15:55:19	57319	0.5	15	55	19	0	0.059570313	3.4820801	-0.33642578	-0.10571289	-0.89111328	0.47558594	0.014160156	0	0	0	0	0	0	0	0	0	0.95849609	0.041503906	0.021972656	-0.011230469	-0.001953125	-0.008544922	0	44330	0	0	0
730	1307	1307	Category A	-0.32397461	-0.071777344	-0.89990234	0.36328125	-0.007568359	0.35302734	0	0	14/6/2018	14	6	2018	15:55:19	57319	0.6	15	55	19	0	0.059570313	3.4820801	-0.33618164	-0.10571289	-0.89111328	0.14892578	0.037109375	0	0	0	0	0	0	0	0	0	0.95825195	0.041748047	0.054931641	0.012207031	0.033935547	-0.008544922	0	44330	0	0	0
731	1308	1308	Category A	-0.32397461	-0.13183594	-0.87597656	0.36572266	-0.011230469	0.3503418	0	0	14/6/2018	14	6	2018	15:55:19	57319	0.7	15	55	19	0	0.059570313	3.4820801	-0.3359375	-0.10546875	-0.89135742	0.71484375	0.032470703	0	0	0	0	0	0	0	0	0	0.95825195	0.041748047	0.053466797	0.011962891	-0.026123047	0.015380859	0	44330	0	0	0
732	1309	1309	Category A	-0.32397461	-0.13183594	-0.87597656	0.3605957	-0.0078125	0.35229492	0	0	14/6/2018	14	6	2018	15:55:19	57319	0.8	15	55	19	0	0.059570313	3.4820801	-0.3359375	-0.10546875	-0.89111328	0.67651367	0.032714844	0	0	0	0	0	0	0	0	0	0.95825195	0.041748047	0.053466797	0.011962891	-0.026123047	0.015136719	0	44330	0	0	0
733	1310	1310	Category A	-0.3359375	-0.11987305	-0.88793945	0.36132813	-0.000488281	0.35131836	0	0	14/6/2018	14	6	2018	15:55:19	57319	0.9	15	55	19	0	0.059570313	3.4820801	-0.3359375	-0.10595703	-0.89160156	0.43505859	0.014160156	0	0	0	0	0	0	0	0	0	0.95874023	0.041259766	0.017578125	0	-0.013671875	0.003662109	0	44330	0	0	0
734	1311	1311	Category A	-0.34790039	-0.13183594	-0.89990234	0.36108398	-0.007568359	0.3503418	0	0	14/6/2018	14	6	2018	15:55:20	57320	0	15	55	20	0	0.059570313	3.4820801	-0.33618164	-0.10595703	-0.89160156	0.35913086	0.029296875	0	0	0	0	0	0	0	0	0	0.95874023	0.041259766	0.045410156	-0.011474609	-0.025634766	-0.008056641	0	44330	0	0	0
735	1312	1312	Category A	-0.3359375	-0.13183594	-0.89990234	0.36303711	-0.003173828	0.3503418	0	0	14/6/2018	14	6	2018	15:55:20	57320	0.1	15	55	20	0	0.059570313	3.4820801	-0.33642578	-0.10620117	-0.8918457	0.1862793	0.026611328	0	0	0	0	0	0	0	0	0	0.95922852	0.040771484	0.033935547	0.000488281	-0.025390625	-0.0078125	0	44330	0	0	0
736	1313	1313	Category A	-0.29980469	-0.059814453	-0.87597656	0.35498047	-0.006591797	0.35400391	0	0	14/6/2018	14	6	2018	15:55:20	57320	0.2	15	55	20	0	0.059570313	3.4820801	-0.33642578	-0.10620117	-0.89233398	1.1608887	0.061279297	0	0	0	0	0	0	0	0	0	0.95947266	0.040527344	0.099365234	0.036621094	0.046386719	0.016357422	0	44330	0	0	0
737	1314	1314	Category A	-0.3359375	-0.083984375	-0.88793945	0.35961914	-0.007568359	0.35131836	0	0	14/6/2018	14	6	2018	15:55:20	57320	0.3	15	55	20	0	0.059570313	3.4820801	-0.33618164	-0.10595703	-0.89282227	1.8464355	0.022460938	0	0	0	0	0	0	0	0	0	0.95996094	0.040039063	0.02734375	0.000244141	0.021972656	0.004882813	0	44330	0	0	0
738	1315	1315	Category A	-0.3359375	-0.13183594	-0.88793945	0.36132813	-0.004150391	0.34912109	0	0	14/6/2018	14	6	2018	15:55:20	57320	0.4	15	55	20	0	0.059570313	3.4820801	-0.33618164	-0.10620117	-0.89208984	1.8930664	0.025634766	0	0	0	0	0	0	0	0	0	0.95922852	0.040771484	0.030029297	0.000244141	-0.025390625	0.004150391	0	44330	0	0	0
739	1316	1316	Category A	-0.3359375	-0.095947266	-0.88793945	0.36303711	-0.005615234	0.3503418	0	0	14/6/2018	14	6	2018	15:55:20	57320	0.5	15	55	20	0	0.059570313	3.4820801	-0.33618164	-0.10620117	-0.89208984	1.715332	0.011230469	0	0	0	0	0	0	0	0	0	0.95922852	0.040771484	0.015136719	0.000244141	0.010253906	0.004150391	0	44330	0	0	0
740	1317	1317	Category A	-0.32397461	-0.10791016	-0.88793945	0.36206055	-0.009521484	0.35229492	0	0	14/6/2018	14	6	2018	15:55:20	57320	0.6	15	55	20	0	0.059570313	3.4820801	-0.33642578	-0.10620117	-0.89233398	1.6286621	0.013183594	0	0	0	0	0	0	0	0	0	0.95947266	0.040527344	0.018554688	0.012451172	-0.001464844	0.004394531	0	44330	0	0	0
741	1318	1318	Category A	-0.32397461	-0.11987305	-0.89990234	0.36035156	-0.006103516	0.35058594	0	0	14/6/2018	14	6	2018	15:55:20	57320	0.7	15	55	20	0	0.059570313	3.4820801	-0.33642578	-0.10571289	-0.89233398	1.3886719	0.020019531	0	0	0	0	0	0	0	0	0	0.9597168	0.040283203	0.033935547	0.012451172	-0.013916016	-0.007324219	0	44330	0	0	0
742	1319	1319	Category A	-0.29980469	-0.095947266	-0.89990234	0.36083984	-0.008789063	0.34936523	0	0	14/6/2018	14	6	2018	15:55:20	57320	0.8	15	55	20	0	0.059570313	3.4820801	-0.3359375	-0.10571289	-0.89208984	1.463623	0.038330078	0	0	0	0	0	0	0	0	0	0.95898438	0.041015625	0.053710938	0.036132813	0.009765625	-0.007568359	0	44330	0	0	0
743	1320	1320	Category A	-0.32397461	-0.083984375	-0.88793945	0.36328125	-0.007568359	0.35522461	0	0	14/6/2018	14	6	2018	15:55:20	57320	0.9	15	55	20	0	0.059570313	3.4820801	-0.33569336	-0.10620117	-0.89135742	2.0344238	0.025390625	0	0	0	0	0	0	0	0	0	0.95849609	0.041503906	0.037597656	0.01171875	0.022216797	0.003417969	0	44330	0	0	0
744	1321	1321	Category A	-0.35986328	-0.095947266	-0.88793945	0.36132813	-0.004150391	0.3503418	0	0	14/6/2018	14	6	2018	15:55:21	57321	0	15	55	21	0	0.059570313	3.4820801	-0.33569336	-0.10620117	-0.89135742	2.2011719	0.026367188	0	0	0	0	0	0	0	0	0	0.95849609	0.041503906	0.037841797	-0.023925781	0.010253906	0.003417969	0	44330	0	0	0
745	1322	1322	Category A	-0.32397461	-0.059814453	-0.91186523	0.36206055	-0.008789063	0.34912109	0	0	14/6/2018	14	6	2018	15:55:21	57321	0.1	15	55	21	0	0.059570313	3.4820801	-0.3359375	-0.10620117	-0.89135742	1.7128906	0.052246094	0	0	0	0	0	0	0	0	0	0.95849609	0.041503906	0.078857422	0.011962891	0.046386719	-0.020263672	0	44330	0	0	0
746	1323	1323	Category A	-0.34790039	-0.11987305	-0.89990234	0.36108398	-0.006103516	0.35229492	0	0	14/6/2018	14	6	2018	15:55:21	57321	0.2	15	55	21	0	0.059570313	3.4820801	-0.3359375	-0.10620117	-0.89135742	1.2497559	0.019775391	0	0	0	0	0	0	0	0	0	0.95849609	0.041503906	0.033691406	-0.01171875	-0.013427734	-0.008300781	0	44330	0	0	0
747	1324	1324	Category A	-0.31176758	-0.10791016	-0.91186523	0.35864258	-0.005859375	0.34912109	0	0	14/6/2018	14	6	2018	15:55:21	57321	0.3	15	55	21	0	0.059570313	3.4820801	-0.33618164	-0.10668945	-0.8918457	0.82958984	0.031494141	0	0	0	0	0	0	0	0	0	0.95898438	0.041015625	0.045410156	0.024414063	-0.000976563	-0.019775391	0	44330	0	0	0
748	1325	1325	Category A	-0.32397461	-0.11987305	-0.89990234	0.36132813	-0.009033203	0.35327148	0	0	14/6/2018	14	6	2018	15:55:21	57321	0.4	15	55	21	0	0.059570313	3.4820801	-0.33618164	-0.10693359	-0.89208984	0.26831055	0.019287109	0	0	0	0	0	0	0	0	0	0.95947266	0.040527344	0.032714844	0.012207031	-0.012695313	-0.007568359	0	44330	0	0	0
749	1326	1326	Category A	-0.34790039	-0.071777344	-0.86376953	0.36132813	-0.011962891	0.3503418	0	0	14/6/2018	14	6	2018	15:55:21	57321	0.5	15	55	21	0	0.059570313	3.4820801	-0.33569336	-0.10742188	-0.89208984	0.65380859	0.047119141	0	0	0	0	0	0	0	0	0	0.95922852	0.040771484	0.076171875	-0.011962891	0.035644531	0.028320313	0	44330	0	0	0
750	1327	1327	Category A	-0.32397461	-0.11987305	-0.86376953	0.36035156	-0.008544922	0.35424805	0	0	14/6/2018	14	6	2018	15:55:21	57321	0.6	15	55	21	0	0.059570313	3.4820801	-0.33569336	-0.10742188	-0.89233398	0.85327148	0.033203125	0	0	0	0	0	0	0	0	0	0.95947266	0.040527344	0.052490234	0.01171875	-0.012207031	0.028564453	0	44330	0	0	0
751	1328	1328	Category A	-0.32397461	-0.11987305	-0.87597656	0.36132813	-0.003173828	0.35131836	0	0	14/6/2018	14	6	2018	15:55:21	57321	0.7	15	55	21	0	0.059570313	3.4820801	-0.33569336	-0.10717773	-0.8918457	0.43237305	0.0234375	0	0	0	0	0	0	0	0	0	0.95898438	0.041015625	0.040283203	0.01171875	-0.012451172	0.015869141	0	44330	0	0	0
752	1329	1329	Category A	-0.32397461	-0.10791016	-0.89990234	0.36132813	-0.004150391	0.34912109	0	0	14/6/2018	14	6	2018	15:55:21	57321	0.8	15	55	21	0	0.059570313	3.4820801	-0.33618164	-0.10693359	-0.89160156	0.61425781	0.014892578	0	0	0	0	0	0	0	0	0	0.95898438	0.041015625	0.021240234	0.012207031	-0.000732422	-0.008056641	0	44330	0	0	0
753	1330	1330	Category A	-0.3359375	-0.095947266	-0.89990234	0.36108398	-0.011474609	0.35205078	0	0	14/6/2018	14	6	2018	15:55:21	57321	0.9	15	55	21	0	0.059570313	3.4820801	-0.33618164	-0.10766602	-0.89135742	1.3164063	0.014404297	0	0	0	0	0	0	0	0	0	0.95874023	0.041259766	0.020507813	0.000244141	0.01171875	-0.008300781	0	44330	0	0	0
754	1331	1331	Category A	-0.34790039	-0.10791016	-0.85180664	0.35961914	-0.006835938	0.3503418	0	0	14/6/2018	14	6	2018	15:55:22	57322	0	15	55	22	0	0.059570313	3.4820801	-0.33642578	-0.1081543	-0.89135742	1.510498	0.041015625	0	0	0	0	0	0	0	0	0	0.95874023	0.041259766	0.051025391	-0.011230469	0.000244141	0.039550781	0	44330	0	0	0
755	1332	1332	Category A	-0.32397461	-0.10791016	-0.87597656	0.3605957	-0.004150391	0.35131836	0	0	14/6/2018	14	6	2018	15:55:22	57322	0.1	15	55	22	0	0.059570313	3.4820801	-0.33618164	-0.10791016	-0.89086914	1.1582031	0.019287109	0	0	0	0	0	0	0	0	0	0.95849609	0.041503906	0.027587891	0.012207031	0	0.014892578	0	44330	0	0	0
756	1333	1333	Category A	-0.31176758	-0.11987305	-0.88793945	0.36132813	-0.004150391	0.3503418	0	0	14/6/2018	14	6	2018	15:55:22	57322	0.2	15	55	22	0	0.059570313	3.4820801	-0.3359375	-0.10766602	-0.89111328	0.87597656	0.027099609	0	0	0	0	0	0	0	0	0	0.95849609	0.041503906	0.039306641	0.024169922	-0.011962891	0.003173828	0	44330	0	0	0
757	1334	1334	Category A	-0.34790039	-0.083984375	-0.87597656	0.35986328	-0.00390625	0.35327148	0	0	14/6/2018	14	6	2018	15:55:22	57322	0.3	15	55	22	0	0.059570313	3.4820801	-0.33569336	-0.10717773	-0.890625	0.72290039	0.030029297	0	0	0	0	0	0	0	0	0	0.95776367	0.042236328	0.050048828	-0.011962891	0.023193359	0.014648438	0	44330	0	0	0
758	1335	1335	Category A	-0.34790039	-0.10791016	-0.88793945	0.36132813	-0.002197266	0.34912109	0	0	14/6/2018	14	6	2018	15:55:22	57322	0.4	15	55	22	0	0.059570313	3.4820801	-0.33520508	-0.10668945	-0.88989258	0.73706055	0.012695313	0	0	0	0	0	0	0	0	0	0.95703125	0.04296875	0.015625	-0.012451172	-0.000976563	0.001953125	0	44330	0	0	0
759	1336	1336	Category A	-0.32397461	-0.10791016	-0.89990234	0.35961914	-0.007568359	0.35131836	0	0	14/6/2018	14	6	2018	15:55:22	57322	0.5	15	55	22	0	0.059570313	3.4820801	-0.33496094	-0.10668945	-0.8894043	0.22851563	0.015136719	0	0	0	0	0	0	0	0	0	0.95654297	0.043457031	0.022460938	0.010986328	-0.000976563	-0.010253906	0	44330	0	0	0
760	1337	1337	Category A	-0.29980469	-0.14379883	-0.87597656	0.36352539	-0.005859375	0.35327148	0	0	14/6/2018	14	6	2018	15:55:22	57322	0.6	15	55	22	0	0.059570313	3.4820801	-0.3347168	-0.10742188	-0.88964844	0.12719727	0.052246094	0	0	0	0	0	0	0	0	0	0.95678711	0.043212891	0.085205078	0.034912109	-0.036132813	0.013671875	0	44330	0	0	0
761	1338	1338	Category A	-0.32397461	-0.11987305	-0.92382813	0.36108398	-0.007568359	0.3503418	0	0	14/6/2018	14	6	2018	15:55:22	57322	0.7	15	55	22	0	0.059570313	3.4820801	-0.3347168	-0.10693359	-0.88989258	0.27197266	0.037597656	0	0	0	0	0	0	0	0	0	0.95678711	0.043212891	0.057373047	0.010742188	-0.012695313	-0.033691406	0	44330	0	0	0
762	1339	1339	Category A	-0.31176758	-0.10791016	-0.88793945	0.36108398	-0.007568359	0.3503418	0	0	14/6/2018	14	6	2018	15:55:22	57322	0.8	15	55	22	0	0.059570313	3.4820801	-0.33422852	-0.10693359	-0.88989258	0.71069336	0.022705078	0	0	0	0	0	0	0	0	0	0.95654297	0.043457031	0.025390625	0.022460938	-0.000732422	0.001953125	0	44330	0	0	0
763	1340	1340	Category A	-0.34790039	-0.11987305	-0.87597656	0.36376953	-0.010253906	0.34814453	0	0	14/6/2018	14	6	2018	15:55:22	57322	0.9	15	55	22	0	0.059570313	3.4820801	-0.33447266	-0.10742188	-0.88964844	0.65844727	0.022705078	0	0	0	0	0	0	0	0	0	0.95654297	0.043457031	0.039306641	-0.013183594	-0.012207031	0.013671875	0	44330	0	0	0
764	1341	1341	Category A	-0.3359375	-0.11987305	-0.87597656	0.35961914	-0.005615234	0.35107422	0	0	14/6/2018	14	6	2018	15:55:23	57323	0	15	55	23	0	0.059570313	3.4820801	-0.33422852	-0.10766602	-0.8894043	0.44946289	0.017822266	0	0	0	0	0	0	0	0	0	0.95629883	0.043701172	0.026855469	-0.001464844	-0.011962891	0.013427734	0	44330	0	0	0
765	1342	1342	Category A	-0.3359375	-0.095947266	-0.87597656	0.3671875	-0.009277344	0.35131836	0	0	14/6/2018	14	6	2018	15:55:23	57323	0.1	15	55	23	0	0.059570313	3.4675781	-0.33447266	-0.10766602	-0.8894043	0.52563477	0.017822266	0	0	0	0	0	0	0	0	0	0.95629883	0.043701172	0.026611328	-0.001220703	0.01171875	0.013427734	0	44330	0	0	0
766	1343	1343	Category A	-0.35986328	-0.10791016	-0.92382813	0.35620117	-0.006835938	0.35400391	0	0	14/6/2018	14	6	2018	15:55:23	57323	0.2	15	55	23	0	0.059570313	3.4675781	-0.33496094	-0.10717773	-0.88891602	0.48413086	0.042480469	0	0	0	0	0	0	0	0	0	0.95605469	0.043945313	0.060058594	-0.024658203	-0.000488281	-0.034667969	0	44330	0	0	0
767	1344	1344	Category A	-0.37182617	-0.083984375	-0.88793945	0.36035156	-0.006103516	0.35058594	0	0	14/6/2018	14	6	2018	15:55:23	57323	0.3	15	55	23	0	0.059570313	3.4675781	-0.33544922	-0.10742188	-0.88916016	0.099121094	0.043212891	0	0	0	0	0	0	0	0	0	0.95629883	0.043701172	0.061035156	-0.036132813	0.0234375	0.001220703	0	44330	0	0	0
768	1345	1345	Category A	-0.32397461	-0.083984375	-0.88793945	0.36474609	-0.010253906	0.3503418	0	0	14/6/2018	14	6	2018	15:55:23	57323	0.4	15	55	23	0	0.059570313	3.4675781	-0.33569336	-0.10693359	-0.88964844	0.30664063	0.025878906	0	0	0	0	0	0	0	0	0	0.95678711	0.043212891	0.036621094	0.01171875	0.022949219	0.001708984	0	44330	0	0	0
769	1346	1346	Category A	-0.31176758	-0.10791016	-0.88793945	0.35961914	-0.007568359	0.35327148	0	0	14/6/2018	14	6	2018	15:55:23	57323	0.5	15	55	23	0	0.059570313	3.4675781	-0.33569336	-0.10693359	-0.88964844	0.3269043	0.023925781	0	0	0	0	0	0	0	0	0	0.95703125	0.04296875	0.026611328	0.023925781	-0.000732422	0.001708984	0	44330	0	0	0
770	1347	1347	Category A	-0.31176758	-0.11987305	-0.87597656	0.36108398	-0.007568359	0.35131836	0	0	14/6/2018	14	6	2018	15:55:23	57323	0.6	15	55	23	0	0.059570313	3.4675781	-0.33544922	-0.10693359	-0.88964844	0.1965332	0.030029297	0	0	0	0	0	0	0	0	0	0.95678711	0.043212891	0.050292969	0.023681641	-0.012695313	0.013671875	0	44330	0	0	0
771	1348	1348	Category A	-0.3359375	-0.11987305	-0.88793945	0.36132813	-0.006835938	0.34814453	0	0	14/6/2018	14	6	2018	15:55:23	57323	0.7	15	55	23	0	0.059570313	3.4675781	-0.33544922	-0.10766602	-0.88964844	0.41308594	0.011962891	0	0	0	0	0	0	0	0	0	0.95703125	0.04296875	0.014160156	-0.000244141	-0.011962891	0.001708984	0	44330	0	0	0
772	1349	1349	Category A	-0.34790039	-0.10791016	-0.92382813	0.35888672	-0.009277344	0.35302734	0	0	14/6/2018	14	6	2018	15:55:23	57323	0.8	15	55	23	0	0.059570313	3.4675781	-0.33544922	-0.10766602	-0.88964844	0.39624023	0.036132813	0	0	0	0	0	0	0	0	0	0.95703125	0.04296875	0.046386719	-0.012207031	0	-0.033935547	0	44330	0	0	0
773	1350	1350	Category A	-0.34790039	-0.095947266	-0.89990234	0.36303711	-0.006835938	0.34936523	0	0	14/6/2018	14	6	2018	15:55:23	57323	0.9	15	55	23	0	0.059570313	3.4675781	-0.33569336	-0.10742188	-0.88964844	0.21411133	0.01953125	0	0	0	0	0	0	0	0	0	0.95703125	0.04296875	0.033691406	-0.011962891	0.011474609	-0.010009766	0	44330	0	0	0
774	1351	1351	Category A	-0.34790039	-0.13183594	-0.87597656	0.36572266	-0.011230469	0.34912109	0	0	14/6/2018	14	6	2018	15:55:24	57324	0	15	55	24	0	0.059570313	3.4675781	-0.3359375	-0.10742188	-0.8894043	0.33544922	0.030273438	0	0	0	0	0	0	0	0	0	0.95678711	0.043212891	0.049804688	-0.01171875	-0.024169922	0.013427734	0	44330	0	0	0
775	1352	1352	Category A	-0.3359375	-0.095947266	-0.91186523	0.35961914	-0.006835938	0.3503418	0	0	14/6/2018	14	6	2018	15:55:24	57324	0.1	15	55	24	0	0.059570313	3.4675781	-0.33618164	-0.10693359	-0.88964844	0.26928711	0.024658203	0	0	0	0	0	0	0	0	0	0.95703125	0.04296875	0.033447266	0.000244141	0.010986328	-0.021972656	0	44330	0	0	0
776	1353	1353	Category A	-0.34790039	-0.095947266	-0.91186523	0.35961914	-0.002197266	0.34912109	0	0	14/6/2018	14	6	2018	15:55:24	57324	0.2	15	55	24	0	0.059570313	3.4675781	-0.33618164	-0.10668945	-0.88964844	0.061523438	0.027099609	0	0	0	0	0	0	0	0	0	0.95703125	0.04296875	0.044433594	-0.011474609	0.010742188	-0.021972656	0	44330	0	0	0
777	1354	1354	Category A	-0.34790039	-0.10791016	-0.85180664	0.36303711	-0.010253906	0.3503418	0	0	14/6/2018	14	6	2018	15:55:24	57324	0.3	15	55	24	0	0.059570313	3.4675781	-0.33642578	-0.10668945	-0.89013672	0.56494141	0.039794922	0	0	0	0	0	0	0	0	0	0.95751953	0.042480469	0.05078125	-0.011230469	-0.000976563	0.038330078	0	44330	0	0	0
778	1355	1355	Category A	-0.34790039	-0.11987305	-0.89990234	0.36206055	-0.005859375	0.35327148	0	0	14/6/2018	14	6	2018	15:55:24	57324	0.4	15	55	24	0	0.059570313	3.4675781	-0.33569336	-0.10693359	-0.89013672	0.44262695	0.020019531	0	0	0	0	0	0	0	0	0	0.95727539	0.042724609	0.034423828	-0.011962891	-0.012695313	-0.009521484	0	44330	0	0	0
779	1356	1356	Category A	-0.35986328	-0.10791016	-0.89990234	0.36035156	-0.005126953	0.3503418	0	0	14/6/2018	14	6	2018	15:55:24	57324	0.5	15	55	24	0	0.059570313	3.4675781	-0.33544922	-0.10644531	-0.89013672	0.11108398	0.026123047	0	0	0	0	0	0	0	0	0	0.95727539	0.042724609	0.03515625	-0.024169922	-0.001220703	-0.009521484	0	44330	0	0	0
780	1357	1357	Category A	-0.3359375	-0.083984375	-0.88793945	0.36132813	-0.005859375	0.34838867	0	0	14/6/2018	14	6	2018	15:55:24	57324	0.6	15	55	24	0	0.059570313	3.4675781	-0.33520508	-0.10668945	-0.89013672	0.57006836	0.022705078	0	0	0	0	0	0	0	0	0	0.95727539	0.042724609	0.025634766	-0.000488281	0.022705078	0.002197266	0	44330	0	0	0
781	1358	1358	Category A	-0.32397461	-0.11987305	-0.87597656	0.36303711	-0.008544922	0.35058594	0	0	14/6/2018	14	6	2018	15:55:24	57324	0.7	15	55	24	0	0.059570313	3.4675781	-0.33544922	-0.10717773	-0.89038086	0.89990234	0.022216797	0	0	0	0	0	0	0	0	0	0.95751953	0.042480469	0.038574219	0.011474609	-0.012451172	0.014404297	0	44330	0	0	0
782	1359	1359	Category A	-0.34790039	-0.13183594	-0.86376953	0.35839844	-0.005126953	0.35522461	0	0	14/6/2018	14	6	2018	15:55:24	57324	0.8	15	55	24	0	0.059570313	3.4675781	-0.33544922	-0.10742188	-0.89038086	0.19799805	0.038085938	0	0	0	0	0	0	0	0	0	0.95751953	0.042480469	0.063232422	-0.012207031	-0.024169922	0.026611328	0	44330	0	0	0
783	1360	1360	Category A	-0.3359375	-0.11987305	-0.89990234	0.36108398	-0.007568359	0.35229492	0	0	14/6/2018	14	6	2018	15:55:24	57324	0.9	15	55	24	0	0.059570313	3.4675781	-0.33618164	-0.10742188	-0.89038086	0.40576172	0.015380859	0	0	0	0	0	0	0	0	0	0.95776367	0.042236328	0.021972656	0.000244141	-0.012207031	-0.009277344	0	44330	0	0	0
784	1361	1361	Category A	-0.35986328	-0.083984375	-0.89990234	0.36206055	-0.001708984	0.35058594	0	0	14/6/2018	14	6	2018	15:55:25	57325	0	15	55	25	0	0.059570313	3.4675781	-0.33642578	-0.10742188	-0.89013672	0.11303711	0.034423828	0	0	0	0	0	0	0	0	0	0.95751953	0.042480469	0.056640625	-0.023193359	0.0234375	-0.009521484	0	44330	0	0	0
785	1362	1362	Category A	-0.3359375	-0.10791016	-0.88793945	0.35839844	-0.010253906	0.34887695	0	0	14/6/2018	14	6	2018	15:55:25	57325	0.1	15	55	25	0	0.059570313	3.4675781	-0.3359375	-0.10791016	-0.88964844	0.54345703	0.001708984	0	0	0	0	0	0	0	0	0	0.95727539	0.042724609	0.001953125	0	0	0.001708984	0	44330	0	0	0
786	1363	1363	Category A	-0.3359375	-0.11987305	-0.91186523	0.35888672	-0.007568359	0.35498047	0	0	14/6/2018	14	6	2018	15:55:25	57325	0.2	15	55	25	0	0.059570313	3.4675781	-0.33618164	-0.10864258	-0.8894043	0.13232422	0.024902344	0	0	0	0	0	0	0	0	0	0.95703125	0.04296875	0.033935547	0.000244141	-0.010986328	-0.022216797	0	44330	0	0	0
787	1364	1364	Category A	-0.3359375	-0.11987305	-0.89990234	0.36230469	-0.010009766	0.35229492	0	0	14/6/2018	14	6	2018	15:55:25	57325	0.3	15	55	25	0	0.059570313	3.4675781	-0.33569336	-0.1081543	-0.88916016	0.45922852	0.015625	0	0	0	0	0	0	0	0	0	0.95654297	0.043457031	0.021972656	0	-0.011474609	-0.010498047	0	44330	0	0	0
788	1365	1365	Category A	-0.32397461	-0.10791016	-0.88793945	0.36108398	0.000732422	0.35327148	0	0	14/6/2018	14	6	2018	15:55:25	57325	0.4	15	55	25	0	0.059570313	3.4675781	-0.3359375	-0.1081543	-0.88891602	0.33789063	0.011962891	0	0	0	0	0	0	0	0	0	0.95654297	0.043457031	0.013671875	0.011962891	0.000244141	0.000976563	0	44330	0	0	0
789	1366	1366	Category A	-0.35986328	-0.10791016	-0.92382813	0.3605957	-0.006835938	0.34912109	0	0	14/6/2018	14	6	2018	15:55:25	57325	0.5	15	55	25	0	0.059570313	3.4675781	-0.33569336	-0.10791016	-0.88891602	0.64501953	0.042236328	0	0	0	0	0	0	0	0	0	0.95629883	0.043701172	0.058837891	-0.023925781	0	-0.034667969	0	44330	0	0	0
790	1367	1367	Category A	-0.34790039	-0.059814453	-0.87597656	0.36035156	-0.008056641	0.34936523	0	0	14/6/2018	14	6	2018	15:55:25	57325	0.6	15	55	25	0	0.059570313	3.4675781	-0.33569336	-0.10864258	-0.8894043	1.5908203	0.052001953	0	0	0	0	0	0	0	0	0	0.95678711	0.043212891	0.07421875	-0.011962891	0.048828125	0.013427734	0	44330	0	0	0
791	1368	1368	Category A	-0.34790039	-0.059814453	-0.88793945	0.36035156	-0.008056641	0.34936523	0	0	14/6/2018	14	6	2018	15:55:25	57325	0.7	15	55	25	0	0.059570313	3.4675781	-0.3359375	-0.10864258	-0.88964844	2.0058594	0.050292969	0	0	0	0	0	0	0	0	0	0.95703125	0.04296875	0.0625	-0.01171875	0.048828125	0.001708984	0	44330	0	0	0
792	1369	1369	Category A	-0.3359375	-0.10791016	-0.88793945	0.36303711	-0.003173828	0.34838867	0	0	14/6/2018	14	6	2018	15:55:25	57325	0.8	15	55	25	0	0.059570313	3.4675781	-0.33642578	-0.10864258	-0.89013672	1.7839355	0.002441406	0	0	0	0	0	0	0	0	0	0.95776367	0.042236328	0.003662109	0.000488281	0.000732422	0.002197266	0	44330	0	0	0
793	1370	1370	Category A	-0.35986328	-0.10791016	-0.88793945	0.36132813	-0.004882813	0.35327148	0	0	14/6/2018	14	6	2018	15:55:25	57325	0.9	15	55	25	0	0.059570313	3.4675781	-0.33691406	-0.10864258	-0.89013672	1.5129395	0.022949219	0	0	0	0	0	0	0	0	0	0.95800781	0.041992188	0.026123047	-0.022705078	0.000732422	0.002197266	0	44330	0	0	0
794	1371	1371	Category A	-0.34790039	-0.095947266	-0.89990234	0.36816406	-0.013916016	0.35229492	0	0	14/6/2018	14	6	2018	15:55:26	57326	0	15	55	26	0	0.059570313	3.4675781	-0.33691406	-0.10888672	-0.890625	1.5546875	0.019042969	0	0	0	0	0	0	0	0	0	0.95849609	0.041503906	0.032714844	-0.010742188	0.012939453	-0.009033203	0	44330	0	0	0
795	1372	1372	Category A	-0.3359375	-0.10791016	-0.89990234	0.36108398	-0.007568359	0.3503418	0	0	14/6/2018	14	6	2018	15:55:26	57326	0.111	15	55	26	0	0.059570313	3.4675781	-0.33666992	-0.10864258	-0.89111328	1.3305664	0.008544922	0	0	0	0	0	0	0	0	0	0.95874023	0.041259766	0.010253906	0.000732422	0.000732422	-0.008544922	0	44330	0	0	0
796	1373	1373	Category A	-0.31176758	-0.095947266	-0.87597656	0.35888672	-0.006591797	0.35327148	0	0	14/6/2018	14	6	2018	15:55:26	57326	0.222	15	55	26	0	0.059570313	3.4675781	-0.33666992	-0.10864258	-0.89111328	0.72680664	0.031738281	0	0	0	0	0	0	0	0	0	0.95874023	0.041259766	0.052734375	0.024902344	0.012695313	0.015136719	0	44330	0	0	0
797	1374	1374	Category A	-0.29980469	-0.095947266	-0.86376953	0.36132813	-0.006835938	0.35131836	0	0	14/6/2018	14	6	2018	15:55:26	57326	0.333	15	55	26	0	0.059570313	3.4675781	-0.33666992	-0.10839844	-0.890625	0.086425781	0.047363281	0	0	0	0	0	0	0	0	0	0.95825195	0.041748047	0.076416016	0.036865234	0.012451172	0.026855469	0	44330	0	0	0
798	1375	1375	Category A	-0.3359375	-0.11987305	-0.88793945	0.36108398	-0.008544922	0.3503418	0	0	14/6/2018	14	6	2018	15:55:26	57326	0.444	15	55	26	0	0.059570313	3.4675781	-0.33642578	-0.10888672	-0.890625	0.27539063	0.010986328	0	0	0	0	0	0	0	0	0	0.95825195	0.041748047	0.013916016	0.000488281	-0.010742188	0.002685547	0	44330	0	0	0
799	1376	1376	Category A	-0.32397461	-0.14379883	-0.89990234	0.35839844	-0.005126953	0.35327148	0	0	14/6/2018	14	6	2018	15:55:26	57326	0.555	15	55	26	0	0.059570313	3.4675781	-0.33618164	-0.10913086	-0.89038086	0.76953125	0.037597656	0	0	0	0	0	0	0	0	0	0.95800781	0.041992188	0.055908203	0.012207031	-0.034423828	-0.009277344	0	44330	0	0	0
800	1377	1377	Category A	-0.3359375	-0.095947266	-0.87597656	0.36230469	-0.005859375	0.35131836	0	0	14/6/2018	14	6	2018	15:55:26	57326	0.666	15	55	26	0	0.059570313	3.4675781	-0.3359375	-0.10961914	-0.89038086	1.3625488	0.019775391	0	0	0	0	0	0	0	0	0	0.95800781	0.041992188	0.028320313	0	0.013671875	0.014404297	0	44330	0	0	0
801	1378	1378	Category A	-0.31176758	-0.10791016	-0.87597656	0.36303711	-0.005126953	0.34912109	0	0	14/6/2018	14	6	2018	15:55:26	57326	0.777	15	55	26	0	0.059570313	3.4675781	-0.33618164	-0.109375	-0.89038086	1.8574219	0.028564453	0	0	0	0	0	0	0	0	0	0.95825195	0.041748047	0.040527344	0.024414063	0.001464844	0.014404297	0	44330	0	0	0
802	1379	1379	Category A	-0.3359375	-0.11987305	-0.86376953	0.36132813	-0.000488281	0.35253906	0	0	14/6/2018	14	6	2018	15:55:26	57326	0.888	15	55	26	0	0.059570313	3.4675781	-0.33618164	-0.10913086	-0.89013672	2.1345215	0.028320313	0	0	0	0	0	0	0	0	0	0.95776367	0.042236328	0.037353516	0.000244141	-0.010498047	0.026367188	0	44330	0	0	0
803	1380	1380	Category A	-0.34790039	-0.11987305	-0.89990234	0.36035156	-0.005126953	0.3503418	0	0	14/6/2018	14	6	2018	15:55:27	57327	0	15	55	27	0	0.059570313	3.4804688	-0.33642578	-0.10864258	-0.88964844	1.9074707	0.018798828	0	0	0	0	0	0	0	0	0	0.95751953	0.042480469	0.032470703	-0.011230469	-0.010986328	-0.010009766	0	44330	0	0	0
804	1381	1381	Category A	-0.35986328	-0.11987305	-0.88793945	0.35791016	-0.006591797	0.35131836	0	0	14/6/2018	14	6	2018	15:55:27	57327	0.09	15	55	27	0	0.059570313	3.4804688	-0.33618164	-0.10839844	-0.88989258	1.7421875	0.026123047	0	0	0	0	0	0	0	0	0	0.95751953	0.042480469	0.036865234	-0.0234375	-0.011230469	0.001953125	0	44330	0	0	0
805	1382	1382	Category A	-0.35986328	-0.095947266	-0.89990234	0.3671875	-0.01171875	0.35131836	0	0	14/6/2018	14	6	2018	15:55:27	57327	0.181	15	55	27	0	0.059570313	3.4804688	-0.33618164	-0.10888672	-0.89038086	1.5578613	0.028564453	0	0	0	0	0	0	0	0	0	0.95800781	0.041992188	0.045898438	-0.0234375	0.012939453	-0.009277344	0	44330	0	0	0
806	1383	1383	Category A	-0.37182617	-0.13183594	-0.89990234	0.3605957	-0.005859375	0.35498047	0	0	14/6/2018	14	6	2018	15:55:27	57327	0.272	15	55	27	0	0.059570313	3.4804688	-0.33618164	-0.10888672	-0.89038086	1.2197266	0.043212891	0	0	0	0	0	0	0	0	0	0.95800781	0.041992188	0.067626953	-0.035400391	-0.022705078	-0.009277344	0	44330	0	0	0
807	1384	1384	Category A	-0.35986328	-0.095947266	-0.91186523	0.36132813	-0.000488281	0.35131836	0	0	14/6/2018	14	6	2018	15:55:27	57327	0.363	15	55	27	0	0.059570313	3.4804688	-0.33569336	-0.10864258	-0.89013672	0.88500977	0.034667969	0	0	0	0	0	0	0	0	0	0.95751953	0.042480469	0.058349609	-0.023925781	0.012695313	-0.021484375	0	44330	0	0	0
808	1385	1385	Category A	-0.3359375	-0.11987305	-0.87597656	0.36401367	-0.010009766	0.35302734	0	0	14/6/2018	14	6	2018	15:55:27	57327	0.454	15	55	27	0	0.059570313	3.4804688	-0.33569336	-0.10913086	-0.89013672	0.73022461	0.017578125	0	0	0	0	0	0	0	0	0	0.95751953	0.042480469	0.024902344	0	-0.010498047	0.014160156	0	44330	0	0	0
809	1386	1386	Category A	-0.32397461	-0.10791016	-0.88793945	0.359375	-0.005859375	0.3503418	0	0	14/6/2018	14	6	2018	15:55:27	57327	0.545	15	55	27	0	0.059570313	3.4804688	-0.33618164	-0.109375	-0.89038086	1.083252	0.012451172	0	0	0	0	0	0	0	0	0	0.95800781	0.041992188	0.016357422	0.012207031	0.001464844	0.002441406	0	44330	0	0	0
810	1387	1387	Category A	-0.32397461	-0.14379883	-0.91186523	0.359375	-0.0078125	0.3503418	0	0	14/6/2018	14	6	2018	15:55:27	57327	0.636	15	55	27	0	0.059570313	3.4804688	-0.33666992	-0.10961914	-0.89038086	1.015625	0.041992188	0	0	0	0	0	0	0	0	0	0.95825195	0.041748047	0.068115234	0.012695313	-0.033935547	-0.021240234	0	44330	0	0	0
811	1388	1388	Category A	-0.32397461	-0.13183594	-0.87597656	0.36132813	-0.010009766	0.35131836	0	0	14/6/2018	14	6	2018	15:55:27	57327	0.727	15	55	27	0	0.059570313	3.4804688	-0.3371582	-0.10913086	-0.890625	0.61450195	0.030029297	0	0	0	0	0	0	0	0	0	0.95849609	0.041503906	0.050537109	0.013183594	-0.022460938	0.014648438	0	44330	0	0	0
812	1389	1389	Category A	-0.35986328	-0.10791016	-0.86376953	0.35961914	-0.006835938	0.3503418	0	0	14/6/2018	14	6	2018	15:55:27	57327	0.818	15	55	27	0	0.059570313	3.4804688	-0.3371582	-0.10913086	-0.890625	0.39404297	0.03515625	0	0	0	0	0	0	0	0	0	0.95849609	0.041503906	0.05078125	-0.022460938	0.001220703	0.026855469	0	44330	0	0	0
813	1390	1390	Category A	-0.34790039	-0.10791016	-0.87597656	0.36230469	-0.003173828	0.35058594	0	0	14/6/2018	14	6	2018	15:55:27	57327	0.909	15	55	27	0	0.059570313	3.4804688	-0.33691406	-0.10888672	-0.89038086	0.44726563	0.018066406	0	0	0	0	0	0	0	0	0	0.95825195	0.041748047	0.026367188	-0.010742188	0.000976563	0.014404297	0	44330	0	0	0
814	1391	1391	Category A	-0.35986328	-0.10791016	-0.91186523	0.35961914	-0.006835938	0.35131836	0	0	14/6/2018	14	6	2018	15:55:28	57328	0	15	55	28	0	0.059570313	3.4804688	-0.33691406	-0.10888672	-0.89013672	0.17382813	0.03125	0	0	0	0	0	0	0	0	0	0.95800781	0.041992188	0.045410156	-0.022705078	0.000976563	-0.021484375	0	44330	0	0	0
815	1392	1392	Category A	-0.3359375	-0.095947266	-0.91186523	0.36108398	-0.009277344	0.35229492	0	0	14/6/2018	14	6	2018	15:55:28	57328	0.1	15	55	28	0	0.059570313	3.4804688	-0.33691406	-0.10864258	-0.89013672	1.2731934	0.024902344	0	0	0	0	0	0	0	0	0	0.95800781	0.041992188	0.03515625	0.000976563	0.012695313	-0.021484375	0	44330	0	0	0
816	1393	1393	Category A	-0.32397461	-0.071777344	-0.89990234	0.35961914	-0.009277344	0.35327148	0	0	14/6/2018	14	6	2018	15:55:28	57328	0.2	15	55	28	0	0.059570313	3.4804688	-0.33691406	-0.10888672	-0.88964844	1.8427734	0.040527344	0	0	0	0	0	0	0	0	0	0.95751953	0.042480469	0.060302734	0.012939453	0.037109375	-0.010009766	0	44330	0	0	0
817	1394	1394	Category A	-0.2878418	-0.095947266	-0.88793945	0.36206055	-0.001708984	0.35058594	0	0	14/6/2018	14	6	2018	15:55:28	57328	0.3	15	55	28	0	0.059570313	3.4804688	-0.33666992	-0.10864258	-0.88964844	2.0822754	0.050537109	0	0	0	0	0	0	0	0	0	0.95751953	0.042480469	0.063476563	0.048828125	0.012695313	0.001708984	0	44330	0	0	0
818	1395	1395	Category A	-0.29980469	-0.095947266	-0.89990234	0.3605957	-0.005859375	0.34814453	0	0	14/6/2018	14	6	2018	15:55:28	57328	0.4	15	55	28	0	0.059570313	3.4804688	-0.33642578	-0.10864258	-0.88989258	1.8251953	0.040039063	0	0	0	0	0	0	0	0	0	0.95751953	0.042480469	0.059570313	0.036621094	0.012695313	-0.009765625	0	44330	0	0	0
819	1396	1396	Category A	-0.32397461	-0.10791016	-0.88793945	0.36328125	-0.011230469	0.35131836	0	0	14/6/2018	14	6	2018	15:55:28	57328	0.5	15	55	28	0	0.059570313	3.4804688	-0.33642578	-0.10888672	-0.88964844	1.5820313	0.012695313	0	0	0	0	0	0	0	0	0	0.95727539	0.042724609	0.015380859	0.012451172	0.000976563	0.001708984	0	44330	0	0	0
820	1397	1397	Category A	-0.3359375	-0.15576172	-0.91186523	0.36132813	-0.005859375	0.34838867	0	0	14/6/2018	14	6	2018	15:55:28	57328	0.6	15	55	28	0	0.059570313	3.4804688	-0.33642578	-0.10888672	-0.89013672	1.2104492	0.051269531	0	0	0	0	0	0	0	0	0	0.95776367	0.042236328	0.068847656	0.000488281	-0.046630859	-0.021484375	0	44330	0	0	0
821	1398	1398	Category A	-0.3359375	-0.13183594	-0.88793945	0.36328125	-0.005126953	0.3515625	0	0	14/6/2018	14	6	2018	15:55:28	57328	0.7	15	55	28	0	0.059570313	3.4804688	-0.33642578	-0.10888672	-0.89013672	0.82348633	0.022705078	0	0	0	0	0	0	0	0	0	0.95800781	0.041992188	0.025634766	0.000488281	-0.022705078	0.002197266	0	44330	0	0	0
822	1399	1399	Category A	-0.34790039	-0.095947266	-0.89990234	0.3605957	-0.011230469	0.35229492	0	0	14/6/2018	14	6	2018	15:55:28	57328	0.8	15	55	28	0	0.059570313	3.4804688	-0.33666992	-0.10864258	-0.89013672	0.28979492	0.019287109	0	0	0	0	0	0	0	0	0	0.95800781	0.041992188	0.033203125	-0.010986328	0.012695313	-0.009521484	0	44330	0	0	0
823	1400	1400	Category A	-0.34790039	-0.095947266	-0.86376953	0.36108398	-0.009277344	0.35424805	0	0	14/6/2018	14	6	2018	15:55:28	57328	0.9	15	55	28	0	0.059570313	3.4804688	-0.33666992	-0.1081543	-0.89038086	0.31152344	0.03125	0	0	0	0	0	0	0	0	0	0.95800781	0.041992188	0.050048828	-0.010986328	0.012207031	0.026611328	0	44330	0	0	0
824	1401	1401	Category A	-0.32397461	-0.13183594	-0.86376953	0.36132813	-0.005859375	0.3503418	0	0	14/6/2018	14	6	2018	15:55:29	57329	0	15	55	29	0	0.059570313	3.4804688	-0.33642578	-0.10791016	-0.89013672	0.55566406	0.037597656	0	0	0	0	0	0	0	0	0	0.95776367	0.042236328	0.062988281	0.012451172	-0.023681641	0.026367188	0	44330	0	0	0
825	1402	1402	Category A	-0.34790039	-0.10791016	-0.88793945	0.36328125	-0.005126953	0.35058594	0	0	14/6/2018	14	6	2018	15:55:29	57329	0.1	15	55	29	0	0.059570313	3.4804688	-0.33618164	-0.1081543	-0.88964844	0.82397461	0.011474609	0	0	0	0	0	0	0	0	0	0.95727539	0.042724609	0.013671875	-0.011474609	0.000244141	0.001708984	0	44330	0	0	0
826	1403	1403	Category A	-0.31176758	-0.095947266	-0.87597656	0.35888672	-0.007568359	0.3503418	0	0	14/6/2018	14	6	2018	15:55:29	57329	0.2	15	55	29	0	0.059570313	3.4804688	-0.33618164	-0.10864258	-0.88964844	1.2099609	0.030761719	0	0	0	0	0	0	0	0	0	0.95727539	0.042724609	0.05078125	0.024414063	0.012695313	0.013671875	0	44330	0	0	0
827	1404	1404	Category A	-0.32397461	-0.10791016	-0.89990234	0.35791016	-0.009277344	0.35131836	0	0	14/6/2018	14	6	2018	15:55:29	57329	0.3	15	55	29	0	0.059570313	3.4804688	-0.33618164	-0.1081543	-0.8894043	1.682373	0.016113281	0	0	0	0	0	0	0	0	0	0.95703125	0.04296875	0.022949219	0.012207031	0.000244141	-0.010253906	0	44330	0	0	0
828	1405	1405	Category A	-0.31176758	-0.095947266	-0.88793945	0.36132813	-0.006835938	0.35742188	0	0	14/6/2018	14	6	2018	15:55:29	57329	0.4	15	55	29	0	0.059570313	3.4804688	-0.33569336	-0.10742188	-0.88916016	1.5107422	0.026611328	0	0	0	0	0	0	0	0	0	0.95654297	0.043457031	0.036865234	0.023925781	0.011474609	0.001220703	0	44330	0	0	0
829	1406	1406	Category A	-0.34790039	-0.13183594	-0.89990234	0.35864258	-0.006835938	0.35229492	0	0	14/6/2018	14	6	2018	15:55:29	57329	0.5	15	55	29	0	0.059570313	3.4804688	-0.33544922	-0.10717773	-0.88916016	0.95581055	0.029296875	0	0	0	0	0	0	0	0	0	0.95629883	0.043701172	0.047363281	-0.012207031	-0.024414063	-0.010498047	0	44330	0	0	0
830	1407	1407	Category A	-0.3359375	-0.11987305	-0.88793945	0.36328125	-0.007568359	0.35302734	0	0	14/6/2018	14	6	2018	15:55:29	57329	0.6	15	55	29	0	0.059570313	3.4804688	-0.33544922	-0.10668945	-0.88867188	0.65600586	0.013183594	0	0	0	0	0	0	0	0	0	0.95581055	0.044189453	0.014404297	-0.000244141	-0.012939453	0.000732422	0	44330	0	0	0
831	1408	1408	Category A	-0.37182617	-0.11987305	-0.91186523	0.359375	-0.0078125	0.3503418	0	0	14/6/2018	14	6	2018	15:55:29	57329	0.7	15	55	29	0	0.059570313	3.4804688	-0.33496094	-0.10693359	-0.88867188	0.33300781	0.045166016	0	0	0	0	0	0	0	0	0	0.95581055	0.044189453	0.072509766	-0.036621094	-0.012695313	-0.022949219	0	44330	0	0	0
832	1409	1409	Category A	-0.34790039	-0.10791016	-0.91186523	0.35693359	-0.006591797	0.3503418	0	0	14/6/2018	14	6	2018	15:55:29	57329	0.8	15	55	29	0	0.059570313	3.4804688	-0.3347168	-0.10693359	-0.88842773	0.30273438	0.026611328	0	0	0	0	0	0	0	0	0	0.95532227	0.044677734	0.037109375	-0.012939453	-0.000732422	-0.023193359	0	44330	0	0	0
833	1410	1410	Category A	-0.34790039	-0.10791016	-0.93579102	0.35961914	-0.005615234	0.35107422	0	0	14/6/2018	14	6	2018	15:55:29	57329	0.9	15	55	29	0	0.059570313	3.4804688	-0.33447266	-0.10668945	-0.88818359	0.95849609	0.049072266	0	0	0	0	0	0	0	0	0	0.95507813	0.044921875	0.061767578	-0.013183594	-0.000976563	-0.047363281	0	44330	0	0	0
834	1411	1411	Category A	-0.32397461	-0.083984375	-0.88793945	0.359375	-0.005859375	0.34912109	0	0	14/6/2018	14	6	2018	15:55:30	57330	0	15	55	30	0	0.059570313	3.4804688	-0.33422852	-0.10644531	-0.88818359	0.86645508	0.024658203	0	0	0	0	0	0	0	0	0	0.95483398	0.045166016	0.032958984	0.010253906	0.022460938	0.000244141	0	44330	0	0	0
835	1412	1412	Category A	-0.32397461	-0.10791016	-0.87597656	0.3605957	-0.011962891	0.35131836	0	0	14/6/2018	14	6	2018	15:55:30	57330	0.111	15	55	30	0	0.059570313	3.4804688	-0.33374023	-0.10595703	-0.88818359	0.36523438	0.015869141	0	0	0	0	0	0	0	0	0	0.95458984	0.045410156	0.023925781	0.009765625	-0.001708984	0.012207031	0	44330	0	0	0
836	1413	1413	Category A	-0.31176758	-0.10791016	-0.85180664	0.36035156	-0.008544922	0.35424805	0	0	14/6/2018	14	6	2018	15:55:30	57330	0.222	15	55	30	0	0.059570313	3.4804688	-0.33374023	-0.10571289	-0.88818359	0.028808594	0.042480469	0	0	0	0	0	0	0	0	0	0.95458984	0.045410156	0.060546875	0.021972656	-0.001953125	0.036376953	0	44330	0	0	0
837	1414	1414	Category A	-0.32397461	-0.13183594	-0.87597656	0.35766602	-0.006591797	0.35327148	0	0	14/6/2018	14	6	2018	15:55:30	57330	0.333	15	55	30	0	0.059570313	3.4804688	-0.33398438	-0.10668945	-0.88818359	0.16918945	0.029541016	0	0	0	0	0	0	0	0	0	0.95483398	0.045166016	0.047363281	0.010009766	-0.025146484	0.012207031	0	44330	0	0	0
838	1415	1415	Category A	-0.32397461	-0.11987305	-0.87597656	0.36132813	-0.001464844	0.3515625	0	0	14/6/2018	14	6	2018	15:55:30	57330	0.444	15	55	30	0	0.059570313	3.4804688	-0.33422852	-0.10668945	-0.88842773	0.63208008	0.020996094	0	0	0	0	0	0	0	0	0	0.95532227	0.044677734	0.036132813	0.010253906	-0.013183594	0.012451172	0	44330	0	0	0
839	1416	1416	Category A	-0.31176758	-0.14379883	-0.88793945	0.3605957	-0.0078125	0.35131836	0	0	14/6/2018	14	6	2018	15:55:30	57330	0.555	15	55	30	0	0.059570313	3.4804688	-0.33447266	-0.10620117	-0.88842773	0.87768555	0.043701172	0	0	0	0	0	0	0	0	0	0.95532227	0.044677734	0.060791016	0.022705078	-0.037353516	0.000488281	0	44330	0	0	0
840	1417	1417	Category A	-0.32397461	-0.11987305	-0.88793945	0.35961914	-0.006835938	0.34741211	0	0	14/6/2018	14	6	2018	15:55:30	57330	0.666	15	55	30	0	0.059570313	3.4804688	-0.33422852	-0.10546875	-0.88842773	0.30615234	0.017578125	0	0	0	0	0	0	0	0	0	0.95507813	0.044921875	0.025146484	0.010253906	-0.014160156	0.000488281	0	44330	0	0	0
841	1418	1418	Category A	-0.32397461	-0.10791016	-0.88793945	0.36206055	-0.006591797	0.3503418	0	0	14/6/2018	14	6	2018	15:55:30	57330	0.777	15	55	30	0	0.059326172	3.515918	-0.3347168	-0.10522461	-0.88867188	0.29052734	0.010986328	0	0	0	0	0	0	0	0	0	0.95556641	0.044433594	0.014160156	0.010742188	-0.002441406	0.000732422	0	44330	0	0	0
842	1419	1419	Category A	-0.3359375	-0.059814453	-0.86376953	0.35766602	-0.005126953	0.35424805	0	0	14/6/2018	14	6	2018	15:55:30	57330	0.888	15	55	30	0	0.059326172	3.515918	-0.33496094	-0.10498047	-0.88867188	0.1628418	0.051757813	0	0	0	0	0	0	0	0	0	0.95556641	0.044433594	0.071044922	-0.000732422	0.045166016	0.024902344	0	44330	0	0	0
843	1420	1420	Category A	-0.32397461	-0.10791016	-0.88793945	0.36743164	-0.013671875	0.35205078	0	0	14/6/2018	14	6	2018	15:55:31	57331	0	15	55	31	0	0.059326172	3.515918	-0.33496094	-0.10473633	-0.88891602	0.034667969	0.011474609	0	0	0	0	0	0	0	0	0	0.95581055	0.044189453	0.015136719	0.010986328	-0.002929688	0.000976563	0	44330	0	0	0
844	1421	1421	Category A	-0.32397461	-0.15576172	-0.91186523	0.359375	-0.005859375	0.35522461	0	0	14/6/2018	14	6	2018	15:55:31	57331	0.1	15	55	31	0	0.059326172	3.515918	-0.3347168	-0.10498047	-0.88842773	0.1328125	0.056640625	0	0	0	0	0	0	0	0	0	0.95532227	0.044677734	0.084716797	0.010742188	-0.050537109	-0.023193359	0	44330	0	0	0
845	1422	1422	Category A	-0.34790039	-0.095947266	-0.88793945	0.36108398	-0.011474609	0.35131836	0	0	14/6/2018	14	6	2018	15:55:31	57331	0.2	15	55	31	0	0.059326172	3.515918	-0.33447266	-0.10473633	-0.88867188	0.0859375	0.015869141	0	0	0	0	0	0	0	0	0	0.95532227	0.044677734	0.022705078	-0.013183594	0.008789063	0.000732422	0	44330	0	0	0
846	1423	1423	Category A	-0.32397461	-0.095947266	-0.88793945	0.36303711	-0.006835938	0.35400391	0	0	14/6/2018	14	6	2018	15:55:31	57331	0.3	15	55	31	0	0.059326172	3.515918	-0.33422852	-0.10498047	-0.88867188	0.32910156	0.013916016	0	0	0	0	0	0	0	0	0	0.95532227	0.044677734	0.020507813	0.010253906	0.009033203	0.000732422	0	44330	0	0	0
847	1424	1424	Category A	-0.35986328	-0.11987305	-0.88793945	0.36303711	-0.008544922	0.35327148	0	0	14/6/2018	14	6	2018	15:55:31	57331	0.4	15	55	31	0	0.059326172	3.515918	-0.33422852	-0.10473633	-0.88867188	0.4440918	0.029541016	0	0	0	0	0	0	0	0	0	0.95532227	0.044677734	0.041503906	-0.025390625	-0.014892578	0.000732422	0	44330	0	0	0
848	1425	1425	Category A	-0.35986328	-0.10791016	-0.91186523	0.36230469	-0.010009766	0.35131836	0	0	14/6/2018	14	6	2018	15:55:31	57331	0.5	15	55	31	0	0.059326172	3.515918	-0.33374023	-0.10473633	-0.88842773	0.42993164	0.034667969	0	0	0	0	0	0	0	0	0	0.95507813	0.044921875	0.052001953	-0.025878906	-0.002929688	-0.023193359	0	44330	0	0	0
849	1426	1426	Category A	-0.35986328	-0.11987305	-0.89990234	0.36254883	-0.004882813	0.35522461	0	0	14/6/2018	14	6	2018	15:55:31	57331	0.6	15	55	31	0	0.059326172	3.515918	-0.33398438	-0.10473633	-0.88891602	1.0185547	0.031738281	0	0	0	0	0	0	0	0	0	0.95532227	0.044677734	0.051757813	-0.025634766	-0.014892578	-0.010742188	0	44330	0	0	0
850	1427	1427	Category A	-0.34790039	-0.083984375	-0.88793945	0.36230469	-0.005126953	0.35424805	0	0	14/6/2018	14	6	2018	15:55:31	57331	0.7	15	55	31	0	0.059326172	3.515918	-0.33398438	-0.10473633	-0.88891602	0.67382813	0.024902344	0	0	0	0	0	0	0	0	0	0.95532227	0.044677734	0.035644531	-0.013671875	0.020751953	0.000976563	0	44330	0	0	0
851	1428	1428	Category A	-0.3359375	-0.11987305	-0.88793945	0.36376953	-0.000732422	0.35253906	0	0	14/6/2018	14	6	2018	15:55:31	57331	0.8	15	55	31	0	0.059326172	3.515918	-0.33422852	-0.10424805	-0.88842773	0.47412109	0.015625	0	0	0	0	0	0	0	0	0	0.95507813	0.044921875	0.017822266	-0.001464844	-0.015380859	0.000488281	0	44330	0	0	0
852	1429	1429	Category A	-0.32397461	-0.083984375	-0.89990234	0.36108398	-0.008544922	0.35327148	0	0	14/6/2018	14	6	2018	15:55:31	57331	0.9	15	55	31	0	0.059326172	3.515918	-0.33374023	-0.10424805	-0.88867188	0.75537109	0.025146484	0	0	0	0	0	0	0	0	0	0.95507813	0.044921875	0.041259766	0.009765625	0.020263672	-0.010986328	0	44330	0	0	0
853	1430	1430	Category A	-0.35986328	-0.095947266	-0.87597656	0.36474609	-0.006591797	0.35131836	0	0	14/6/2018	14	6	2018	15:55:32	57332	0	15	55	32	0	0.059326172	3.515918	-0.33300781	-0.10424805	-0.88842773	0.64819336	0.030761719	0	0	0	0	0	0	0	0	0	0.95458984	0.045410156	0.047607422	-0.026611328	0.008300781	0.012451172	0	44330	0	0	0
854	1431	1431	Category A	-0.3359375	-0.10791016	-0.88793945	0.3605957	-0.0078125	0.35131836	0	0	14/6/2018	14	6	2018	15:55:32	57332	0.09	15	55	32	0	0.059326172	3.515918	-0.33251953	-0.10424805	-0.88842773	0.27514648	0.004638672	0	0	0	0	0	0	0	0	0	0.9543457	0.045654297	0.007324219	-0.003173828	-0.003417969	0.000488281	0	44330	0	0	0
855	1432	1432	Category A	-0.3359375	-0.13183594	-0.87597656	0.35961914	-0.009277344	0.35498047	0	0	14/6/2018	14	6	2018	15:55:32	57332	0.181	15	55	32	0	0.059326172	3.515918	-0.33251953	-0.10424805	-0.88818359	0.43139648	0.030273438	0	0	0	0	0	0	0	0	0	0.9543457	0.045654297	0.04296875	-0.003173828	-0.02734375	0.012207031	0	44330	0	0	0
856	1433	1433	Category A	-0.3359375	-0.071777344	-0.89990234	0.35791016	-0.00390625	0.35131836	0	0	14/6/2018	14	6	2018	15:55:32	57332	0.272	15	55	32	0	0.059326172	3.515918	-0.33300781	-0.10449219	-0.88793945	0.53955078	0.034912109	0	0	0	0	0	0	0	0	0	0.95410156	0.045898438	0.047363281	-0.002685547	0.032714844	-0.01171875	0	44330	0	0	0
857	1434	1434	Category A	-0.3359375	-0.10791016	-0.87597656	0.3671875	-0.008789063	0.34741211	0	0	14/6/2018	14	6	2018	15:55:32	57332	0.363	15	55	32	0	0.059326172	3.515918	-0.33300781	-0.10498047	-0.88769531	0.4519043	0.012451172	0	0	0	0	0	0	0	0	0	0.95410156	0.045898438	0.017333984	-0.002685547	-0.002685547	0.01171875	0	44330	0	0	0
858	1435	1435	Category A	-0.34790039	-0.13183594	-0.87597656	0.35839844	-0.007080078	0.34814453	0	0	14/6/2018	14	6	2018	15:55:32	57332	0.454	15	55	32	0	0.059326172	3.515918	-0.33374023	-0.10522461	-0.88818359	0.19091797	0.032226563	0	0	0	0	0	0	0	0	0	0.95458984	0.045410156	0.052490234	-0.013916016	-0.026367188	0.012207031	0	44330	0	0	0
859	1436	1436	Category A	-0.34790039	-0.11987305	-0.93579102	0.35961914	-0.008544922	0.34814453	0	0	14/6/2018	14	6	2018	15:55:32	57332	0.545	15	55	32	0	0.059326172	3.515918	-0.33422852	-0.10546875	-0.88842773	0.39941406	0.051025391	0	0	0	0	0	0	0	0	0	0.95507813	0.044921875	0.075195313	-0.013427734	-0.014160156	-0.047119141	0	44330	0	0	0
860	1437	1437	Category A	-0.34790039	-0.083984375	-0.89990234	0.3605957	-0.0078125	0.3503418	0	0	14/6/2018	14	6	2018	15:55:32	57332	0.636	15	55	32	0	0.059326172	3.515918	-0.33374023	-0.10546875	-0.88842773	0.4074707	0.028076172	0	0	0	0	0	0	0	0	0	0.95483398	0.045166016	0.046875	-0.013916016	0.021484375	-0.011230469	0	44330	0	0	0
861	1438	1438	Category A	-0.3359375	-0.083984375	-0.87597656	0.3605957	-0.0078125	0.3503418	0	0	14/6/2018	14	6	2018	15:55:32	57332	0.727	15	55	32	0	0.059326172	3.515918	-0.33349609	-0.10424805	-0.88842773	0.08203125	0.024169922	0	0	0	0	0	0	0	0	0	0.95483398	0.045166016	0.035400391	-0.002197266	0.020263672	0.012451172	0	44330	0	0	0
862	1439	1439	Category A	-0.34790039	-0.10791016	-0.87597656	0.36010742	-0.008789063	0.34716797	0	0	14/6/2018	14	6	2018	15:55:32	57332	0.818	15	55	32	0	0.059326172	3.515918	-0.33325195	-0.10400391	-0.88842773	0.006591797	0.01953125	0	0	0	0	0	0	0	0	0	0.95458984	0.045410156	0.030761719	-0.014404297	-0.003662109	0.012451172	0	44330	0	0	0
863	1440	1440	Category A	-0.32397461	-0.095947266	-0.88793945	0.36572266	-0.008544922	0.35131836	0	0	14/6/2018	14	6	2018	15:55:32	57332	0.909	15	55	32	0	0.059326172	3.515918	-0.33300781	-0.10375977	-0.88867188	0.0703125	0.011962891	0	0	0	0	0	0	0	0	0	0.95483398	0.045166016	0.017822266	0.009033203	0.0078125	0.000732422	0	44330	0	0	0
864	1441	1441	Category A	-0.3359375	-0.10791016	-0.86376953	0.36132813	-0.004882813	0.35131836	0	0	14/6/2018	14	6	2018	15:55:33	57333	0	15	55	33	0	0.059326172	3.515918	-0.33300781	-0.10375977	-0.88891602	0.22607422	0.025634766	0	0	0	0	0	0	0	0	0	0.95507813	0.044921875	0.031982422	-0.002685547	-0.00390625	0.025146484	0	44330	0	0	0
865	1442	1442	Category A	-0.3359375	-0.13183594	-0.87597656	0.36206055	-0.006591797	0.3503418	0	0	14/6/2018	14	6	2018	15:55:33	57333	0.1	15	55	33	0	0.059326172	3.515918	-0.33300781	-0.10351563	-0.8894043	0.2722168	0.03125	0	0	0	0	0	0	0	0	0	0.95532227	0.044677734	0.044433594	-0.002685547	-0.028076172	0.013427734	0	44330	0	0	0
866	1443	1443	Category A	-0.3359375	-0.095947266	-0.89990234	0.36206055	-0.007568359	0.34814453	0	0	14/6/2018	14	6	2018	15:55:33	57333	0.2	15	55	33	0	0.059326172	3.515918	-0.33300781	-0.10327148	-0.88916016	0.63623047	0.013183594	0	0	0	0	0	0	0	0	0	0.95507813	0.044921875	0.020751953	-0.002685547	0.007324219	-0.010498047	0	44330	0	0	0
867	1444	1444	Category A	-0.29980469	-0.059814453	-0.87597656	0.36108398	-0.007080078	0.35058594	0	0	14/6/2018	14	6	2018	15:55:33	57333	0.3	15	55	33	0	0.059326172	3.515918	-0.33349609	-0.10327148	-0.8894043	1.6835938	0.056640625	0	0	0	0	0	0	0	0	0	0.95556641	0.044433594	0.090820313	0.033691406	0.043457031	0.013427734	0	44330	0	0	0
868	1445	1445	Category A	-0.29980469	-0.083984375	-0.88793945	0.36303711	-0.008544922	0.35131836	0	0	14/6/2018	14	6	2018	15:55:33	57333	0.4	15	55	33	0	0.059326172	3.515918	-0.33349609	-0.10302734	-0.8894043	1.9968262	0.038818359	0	0	0	0	0	0	0	0	0	0.95532227	0.044677734	0.054443359	0.033691406	0.019042969	0.001464844	0	44330	0	0	0
869	1446	1446	Category A	-0.34790039	-0.059814453	-0.88793945	0.36035156	-0.010498047	0.35205078	0	0	14/6/2018	14	6	2018	15:55:33	57333	0.5	15	55	33	0	0.059326172	3.515918	-0.33398438	-0.10253906	-0.88916016	2.1572266	0.044921875	0	0	0	0	0	0	0	0	0	0.95532227	0.044677734	0.057861328	-0.013671875	0.042724609	0.001220703	0	44330	0	0	0
870	1447	1447	Category A	-0.31176758	-0.095947266	-0.87597656	0.36132813	-0.007324219	0.35327148	0	0	14/6/2018	14	6	2018	15:55:33	57333	0.6	15	55	33	0	0.059326172	3.515918	-0.33374023	-0.10205078	-0.8894043	2.8496094	0.026611328	0	0	0	0	0	0	0	0	0	0.95532227	0.044677734	0.041503906	0.021972656	0.006103516	0.013427734	0	44330	0	0	0
871	1448	1448	Category A	-0.3359375	-0.059814453	-0.86376953	0.36376953	-0.009277344	0.3503418	0	0	14/6/2018	14	6	2018	15:55:33	57333	0.7	15	55	33	0	0.059326172	3.515918	-0.33374023	-0.10180664	-0.88916016	2.916748	0.049072266	0	0	0	0	0	0	0	0	0	0.95532227	0.044677734	0.069335938	-0.001953125	0.041992188	0.025390625	0	44330	0	0	0
872	1449	1449	Category A	-0.32397461	-0.071777344	-0.87597656	0.3605957	-0.005859375	0.35424805	0	0	14/6/2018	14	6	2018	15:55:33	57333	0.8	15	55	33	0	0.059326172	3.515918	-0.33349609	-0.10205078	-0.88916016	2.4741211	0.034179688	0	0	0	0	0	0	0	0	0	0.95507813	0.044921875	0.052978516	0.009521484	0.030273438	0.013183594	0	44330	0	0	0
873	1450	1450	Category A	-0.32397461	-0.095947266	-0.87597656	0.36132813	-0.005859375	0.3503418	0	0	14/6/2018	14	6	2018	15:55:33	57333	0.9	15	55	33	0	0.059326172	3.515918	-0.33300781	-0.10205078	-0.88891602	2.4106445	0.016845703	0	0	0	0	0	0	0	0	0	0.95458984	0.045410156	0.028320313	0.009033203	0.006103516	0.012939453	0	44330	0	0	0
874	1451	1451	Category A	-0.32397461	-0.059814453	-0.89990234	0.36303711	-0.005615234	0.34912109	0	0	14/6/2018	14	6	2018	15:55:34	57334	0	15	55	34	0	0.059326172	3.515918	-0.33300781	-0.10205078	-0.88818359	1.9868164	0.044677734	0	0	0	0	0	0	0	0	0	0.95410156	0.045898438	0.062988281	0.009033203	0.042236328	-0.011474609	0	44330	0	0	0
875	1452	1452	Category A	-0.3359375	-0.095947266	-0.89990234	0.36376953	-0.008544922	0.34912109	0	0	14/6/2018	14	6	2018	15:55:34	57334	0.111	15	55	34	0	0.059326172	3.515918	-0.33325195	-0.10229492	-0.88842773	1.2287598	0.013183594	0	0	0	0	0	0	0	0	0	0.9543457	0.045654297	0.020507813	-0.002441406	0.006347656	-0.011230469	0	44330	0	0	0
876	1453	1453	Category A	-0.32397461	-0.15576172	-0.87597656	0.35888672	-0.005859375	0.35522461	0	0	14/6/2018	14	6	2018	15:55:34	57334	0.222	15	55	34	0	0.059326172	3.515918	-0.33349609	-0.10229492	-0.88842773	0.40161133	0.055664063	0	0	0	0	0	0	0	0	0	0.95458984	0.045410156	0.075439453	0.009521484	-0.053222656	0.012451172	0	44330	0	0	0
877	1454	1454	Category A	-0.32397461	-0.095947266	-0.89990234	0.36401367	-0.003173828	0.35327148	0	0	14/6/2018	14	6	2018	15:55:34	57334	0.333	15	55	34	0	0.059326172	3.515918	-0.33374023	-0.10229492	-0.88916016	0.087890625	0.015625	0	0	0	0	0	0	0	0	0	0.95532227	0.044677734	0.026855469	0.009765625	0.006347656	-0.010498047	0	44330	0	0	0
878	1455	1455	Category A	-0.34790039	-0.083984375	-0.87597656	0.36108398	-0.007568359	0.3503418	0	0	14/6/2018	14	6	2018	15:55:34	57334	0.444	15	55	34	0	0.059326172	3.515918	-0.33374023	-0.1015625	-0.88989258	0.60620117	0.026611328	0	0	0	0	0	0	0	0	0	0.95581055	0.044189453	0.045654297	-0.013916016	0.017578125	0.013916016	0	44330	0	0	0
879	1456	1456	Category A	-0.31176758	-0.083984375	-0.89990234	0.36206055	-0.007568359	0.35058594	0	0	14/6/2018	14	6	2018	15:55:34	57334	0.555	15	55	34	0	0.058837891	3.4788574	-0.33374023	-0.1015625	-0.89013672	1.6101074	0.029785156	0	0	0	0	0	0	0	0	0	0.95629883	0.043701172	0.049316406	0.021972656	0.017578125	-0.009521484	0	44330	0	0	0
880	1457	1457	Category A	-0.37182617	-0.083984375	-0.89990234	0.36132813	-0.005859375	0.35302734	0	0	14/6/2018	14	6	2018	15:55:34	57334	0.666	15	55	34	0	0.058837891	3.4788574	-0.33398438	-0.10107422	-0.89013672	1.9509277	0.042480469	0	0	0	0	0	0	0	0	0	0.95605469	0.043945313	0.064453125	-0.037597656	0.017089844	-0.009521484	0	44330	0	0	0
881	1458	1458	Category A	-0.3359375	-0.095947266	-0.87597656	0.35595703	-0.008544922	0.35400391	0	0	14/6/2018	14	6	2018	15:55:34	57334	0.777	15	55	34	0	0.058837891	3.4788574	-0.33447266	-0.10107422	-0.89038086	1.770752	0.015380859	0	0	0	0	0	0	0	0	0	0.95654297	0.043457031	0.020996094	-0.001220703	0.005126953	0.014404297	0	44330	0	0	0
882	1459	1459	Category A	-0.3359375	-0.095947266	-0.88793945	0.3605957	-0.009033203	0.3503418	0	0	14/6/2018	14	6	2018	15:55:34	57334	0.888	15	55	34	0	0.058837891	3.4788574	-0.33496094	-0.10131836	-0.89038086	2.0454102	0.006103516	0	0	0	0	0	0	0	0	0	0.95678711	0.043212891	0.009033203	-0.000732422	0.005371094	0.002441406	0	44330	0	0	0
883	1460	1460	Category A	-0.32397461	-0.13183594	-0.86376953	0.35864258	-0.004882813	0.35131836	0	0	14/6/2018	14	6	2018	15:55:35	57335	0	15	55	35	0	0.058837891	3.4788574	-0.3347168	-0.10205078	-0.890625	2.4628906	0.041503906	0	0	0	0	0	0	0	0	0	0.95703125	0.04296875	0.067382813	0.010742188	-0.029541016	0.026855469	0	44330	0	0	0
884	1461	1461	Category A	-0.34790039	-0.095947266	-0.89990234	0.36035156	-0.008544922	0.35131836	0	0	14/6/2018	14	6	2018	15:55:35	57335	0.1	15	55	35	0	0.058837891	3.4788574	-0.33496094	-0.10205078	-0.89038086	2.2915039	0.016845703	0	0	0	0	0	0	0	0	0	0.95703125	0.04296875	0.028076172	-0.012695313	0.006103516	-0.009277344	0	44330	0	0	0
885	1462	1462	Category A	-0.3359375	-0.13183594	-0.89990234	0.3671875	-0.006835938	0.35058594	0	0	14/6/2018	14	6	2018	15:55:35	57335	0.2	15	55	35	0	0.058837891	3.4788574	-0.33544922	-0.10131836	-0.89038086	1.8205566	0.031738281	0	0	0	0	0	0	0	0	0	0.95678711	0.043212891	0.040283203	-0.000244141	-0.030273438	-0.009277344	0	44330	0	0	0
886	1463	1463	Category A	-0.35986328	-0.095947266	-0.89990234	0.35961914	-0.006835938	0.35327148	0	0	14/6/2018	14	6	2018	15:55:35	57335	0.3	15	55	35	0	0.058837891	3.4788574	-0.3347168	-0.1015625	-0.89038086	1.642334	0.027099609	0	0	0	0	0	0	0	0	0	0.95678711	0.043212891	0.040039063	-0.024902344	0.005615234	-0.009277344	0	44330	0	0	0
887	1464	1464	Category A	-0.3359375	-0.10791016	-0.89990234	0.36035156	-0.008544922	0.34912109	0	0	14/6/2018	14	6	2018	15:55:35	57335	0.4	15	55	35	0	0.058837891	3.4788574	-0.33447266	-0.10205078	-0.89038086	1.6096191	0.010986328	0	0	0	0	0	0	0	0	0	0.95654297	0.043457031	0.016357422	-0.001220703	-0.005615234	-0.009277344	0	44330	0	0	0
888	1465	1465	Category A	-0.34790039	-0.10791016	-0.89990234	0.3605957	-0.002197266	0.35229492	0	0	14/6/2018	14	6	2018	15:55:35	57335	0.5	15	55	35	0	0.058837891	3.4788574	-0.33398438	-0.10205078	-0.89086914	1.3505859	0.017333984	0	0	0	0	0	0	0	0	0	0.95678711	0.043212891	0.028564453	-0.013671875	-0.005615234	-0.008789063	0	44330	0	0	0
889	1466	1466	Category A	-0.32397461	-0.11987305	-0.88793945	0.3671875	-0.011230469	0.34912109	0	0	14/6/2018	14	6	2018	15:55:35	57335	0.6	15	55	35	0	0.058837891	3.4788574	-0.33374023	-0.1015625	-0.89038086	0.99633789	0.020751953	0	0	0	0	0	0	0	0	0	0.95629883	0.043701172	0.030517578	0.009765625	-0.018066406	0.002441406	0	44330	0	0	0
890	1467	1467	Category A	-0.3359375	-0.095947266	-0.88793945	0.36376953	-0.009277344	0.35131836	0	0	14/6/2018	14	6	2018	15:55:35	57335	0.7	15	55	35	0	0.058837891	3.4788574	-0.33374023	-0.1015625	-0.89038086	1.3181152	0.006591797	0	0	0	0	0	0	0	0	0	0.95629883	0.043701172	0.010253906	-0.001953125	0.005615234	0.002441406	0	44330	0	0	0
891	1468	1468	Category A	-0.29980469	-0.13183594	-0.88793945	0.36132813	-0.010009766	0.35644531	0	0	14/6/2018	14	6	2018	15:55:35	57335	0.8	15	55	35	0	0.058837891	3.4788574	-0.33398438	-0.10205078	-0.890625	1.4213867	0.045410156	0	0	0	0	0	0	0	0	0	0.95678711	0.043212891	0.066894531	0.034179688	-0.029541016	0.002685547	0	44330	0	0	0
892	1469	1469	Category A	-0.2878418	-0.10791016	-0.85180664	0.35961914	-0.003173828	0.3503418	0	0	14/6/2018	14	6	2018	15:55:35	57335	0.9	15	55	35	0	0.058837891	3.4788574	-0.33422852	-0.10131836	-0.890625	1.0910645	0.060791016	0	0	0	0	0	0	0	0	0	0.95678711	0.043212891	0.091796875	0.046386719	-0.006347656	0.038818359	0	44330	0	0	0
893	1470	1470	Category A	-0.32397461	-0.10791016	-0.86376953	0.36230469	-0.007324219	0.35205078	0	0	14/6/2018	14	6	2018	15:55:36	57336	0	15	55	36	0	0.058837891	3.4788574	-0.33447266	-0.10107422	-0.890625	0.68847656	0.029541016	0	0	0	0	0	0	0	0	0	0.95678711	0.043212891	0.043945313	0.010498047	-0.006591797	0.026855469	0	44330	0	0	0
894	1471	1471	Category A	-0.35986328	-0.10791016	-0.89990234	0.35961914	-0.008544922	0.3503418	0	0	14/6/2018	14	6	2018	15:55:36	57336	0.1	15	55	36	0	0.058837891	3.4788574	-0.33422852	-0.10107422	-0.89086914	0.4050293	0.027832031	0	0	0	0	0	0	0	0	0	0.95678711	0.043212891	0.041015625	-0.025390625	-0.006591797	-0.008789063	0	44330	0	0	0
895	1472	1472	Category A	-0.35986328	-0.11987305	-0.88793945	0.35864258	-0.006835938	0.35229492	0	0	14/6/2018	14	6	2018	15:55:36	57336	0.2	15	55	36	0	0.058837891	3.4788574	-0.33398438	-0.10058594	-0.89086914	0.24121094	0.032226563	0	0	0	0	0	0	0	0	0	0.95678711	0.043212891	0.047851563	-0.025634766	-0.019042969	0.002929688	0	44330	0	0	0
896	1473	1473	Category A	-0.3359375	-0.11987305	-0.88793945	0.35961914	-0.005615234	0.35107422	0	0	14/6/2018	14	6	2018	15:55:36	57336	0.3	15	55	36	0	0.058837891	3.4788574	-0.33398438	-0.099853516	-0.89086914	0.096191406	0.020019531	0	0	0	0	0	0	0	0	0	0.95654297	0.043457031	0.024658203	-0.001708984	-0.019775391	0.002929688	0	44330	0	0	0
897	1474	1474	Category A	-0.34790039	-0.10791016	-0.91186523	0.36035156	-0.006103516	0.34936523	0	0	14/6/2018	14	6	2018	15:55:36	57336	0.4	15	55	36	0	0.058837891	3.4788574	-0.33398438	-0.1003418	-0.89111328	0.21850586	0.025878906	0	0	0	0	0	0	0	0	0	0.95703125	0.04296875	0.041748047	-0.013671875	-0.007324219	-0.020507813	0	44330	0	0	0
898	1475	1475	Category A	-0.32397461	-0.10791016	-0.92382813	0.36230469	-0.003173828	0.35546875	0	0	14/6/2018	14	6	2018	15:55:36	57336	0.5	15	55	36	0	0.058837891	3.4788574	-0.33398438	-0.1003418	-0.89135742	0.62182617	0.034667969	0	0	0	0	0	0	0	0	0	0.95703125	0.04296875	0.050048828	0.010009766	-0.007324219	-0.032226563	0	44330	0	0	0
899	1476	1476	Category A	-0.2878418	-0.10791016	-0.88793945	0.3605957	-0.002197266	0.3503418	0	0	14/6/2018	14	6	2018	15:55:36	57336	0.6	15	55	36	0	0.058837891	3.4788574	-0.33374023	-0.099853516	-0.89135742	1.1481934	0.046630859	0	0	0	0	0	0	0	0	0	0.95703125	0.04296875	0.057373047	0.045898438	-0.0078125	0.003417969	0	44330	0	0	0
900	1477	1477	Category A	-0.31176758	-0.071777344	-0.92382813	0.3671875	-0.006835938	0.3515625	0	0	14/6/2018	14	6	2018	15:55:36	57336	0.7	15	55	36	0	0.058837891	3.4788574	-0.33349609	-0.099853516	-0.89111328	1.5983887	0.048095703	0	0	0	0	0	0	0	0	0	0.95678711	0.043212891	0.082519531	0.021728516	0.028076172	-0.032470703	0	44330	0	0	0
901	1478	1478	Category A	-0.32397461	-0.10791016	-0.88793945	0.35961914	-0.006835938	0.35131836	0	0	14/6/2018	14	6	2018	15:55:36	57336	0.8	15	55	36	0	0.058837891	3.4788574	-0.33300781	-0.1003418	-0.89111328	2.0053711	0.012207031	0	0	0	0	0	0	0	0	0	0.95654297	0.043457031	0.019775391	0.009033203	-0.007324219	0.003173828	0	44330	0	0	0
902	1479	1479	Category A	-0.32397461	-0.083984375	-0.91186523	0.36987305	-0.010253906	0.35058594	0	0	14/6/2018	14	6	2018	15:55:36	57336	0.9	15	55	36	0	0.058837891	3.4788574	-0.33325195	-0.10058594	-0.89135742	2.0534668	0.027832031	0	0	0	0	0	0	0	0	0	0.95678711	0.043212891	0.046386719	0.009277344	0.016601563	-0.020263672	0	44330	0	0	0
903	1480	1480	Category A	-0.34790039	-0.095947266	-0.88793945	0.36376953	-0.009277344	0.35229492	0	0	14/6/2018	14	6	2018	15:55:37	57337	0	15	55	37	0	0.058837891	3.4788574	-0.33325195	-0.1003418	-0.89135742	2.0715332	0.015625	0	0	0	0	0	0	0	0	0	0.95703125	0.04296875	0.022705078	-0.014404297	0.004394531	0.003417969	0	44330	0	0	0
904	1481	1481	Category A	-0.3359375	-0.10791016	-0.89990234	0.36132813	-0.002197266	0.3503418	0	0	14/6/2018	14	6	2018	15:55:37	57337	0.09	15	55	37	0	0.058837891	3.4788574	-0.33325195	-0.1003418	-0.89160156	2.010498	0.011230469	0	0	0	0	0	0	0	0	0	0.95703125	0.04296875	0.018310547	-0.002441406	-0.007324219	-0.008056641	0	44330	0	0	0
905	1482	1482	Category A	-0.34790039	-0.083984375	-0.86376953	0.36547852	-0.010498047	0.34716797	0	0	14/6/2018	14	6	2018	15:55:37	57337	0.181	15	55	37	0	0.058837891	3.4788574	-0.33325195	-0.1003418	-0.89208984	1.8686523	0.035644531	0	0	0	0	0	0	0	0	0	0.95751953	0.042480469	0.059082031	-0.014404297	0.016357422	0.028320313	0	44330	0	0	0
906	1483	1483	Category A	-0.34790039	-0.095947266	-0.89990234	0.35766602	-0.005615234	0.35131836	0	0	14/6/2018	14	6	2018	15:55:37	57337	0.272	15	55	37	0	0.058837891	3.4788574	-0.33325195	-0.10009766	-0.89208984	1.9194336	0.016845703	0	0	0	0	0	0	0	0	0	0.95751953	0.042480469	0.026367188	-0.014404297	0.004150391	-0.007568359	0	44330	0	0	0
907	1484	1484	Category A	-0.32397461	-0.083984375	-0.88793945	0.3605957	-0.006835938	0.34912109	0	0	14/6/2018	14	6	2018	15:55:37	57337	0.363	15	55	37	0	0.058837891	3.4788574	-0.33349609	-0.1003418	-0.89208984	1.9667969	0.01953125	0	0	0	0	0	0	0	0	0	0.95751953	0.042480469	0.030273438	0.009521484	0.016357422	0.004150391	0	44330	0	0	0
908	1485	1485	Category A	-0.34790039	-0.059814453	-0.87597656	0.36474609	-0.010253906	0.34912109	0	0	14/6/2018	14	6	2018	15:55:37	57337	0.454	15	55	37	0	0.058837891	3.4788574	-0.33422852	-0.10107422	-0.89233398	1.5554199	0.046630859	0	0	0	0	0	0	0	0	0	0.95825195	0.041748047	0.071533203	-0.013427734	0.041259766	0.016357422	0	44330	0	0	0
909	1486	1486	Category A	-0.3359375	-0.083984375	-0.91186523	0.3605957	-0.005859375	0.34814453	0	0	14/6/2018	14	6	2018	15:55:37	57337	0.545	15	55	37	0	0.058837891	3.4788574	-0.33447266	-0.10131836	-0.89282227	0.7097168	0.025634766	0	0	0	0	0	0	0	0	0	0.95874023	0.041259766	0.037841797	-0.001220703	0.017333984	-0.018798828	0	44330	0	0	0
910	1487	1487	Category A	-0.3359375	-0.10791016	-0.87597656	0.36303711	-0.006835938	0.34936523	0	0	14/6/2018	14	6	2018	15:55:37	57337	0.636	15	55	37	0	0.058837891	3.4788574	-0.33422852	-0.10229492	-0.89306641	0.09375	0.018066406	0	0	0	0	0	0	0	0	0	0.95898438	0.041015625	0.024169922	-0.001464844	-0.005371094	0.017089844	0	44330	0	0	0
911	1488	1488	Category A	-0.3359375	-0.13183594	-0.91186523	0.36206055	-0.006591797	0.34912109	0	0	14/6/2018	14	6	2018	15:55:37	57337	0.727	15	55	37	0	0.058837891	3.4788574	-0.33447266	-0.10205078	-0.89355469	0.79125977	0.034667969	0	0	0	0	0	0	0	0	0	0.95947266	0.040527344	0.049072266	-0.001220703	-0.029541016	-0.018066406	0	44330	0	0	0
912	1489	1489	Category A	-0.32397461	-0.10791016	-0.88793945	0.35717773	-0.005371094	0.35620117	0	0	14/6/2018	14	6	2018	15:55:37	57337	0.818	15	55	37	0	0.058837891	3.4788574	-0.3347168	-0.10229492	-0.89355469	1.3789063	0.013427734	0	0	0	0	0	0	0	0	0	0.9597168	0.040283203	0.021972656	0.010742188	-0.005371094	0.005615234	0	44330	0	0	0
913	1490	1490	Category A	-0.3359375	-0.11987305	-0.88793945	0.36206055	-0.008789063	0.35424805	0	0	14/6/2018	14	6	2018	15:55:37	57337	0.909	15	55	37	0	0.058837891	3.4788574	-0.33496094	-0.10229492	-0.89379883	1.770752	0.018310547	0	0	0	0	0	0	0	0	0	0.95996094	0.040039063	0.024169922	-0.000732422	-0.017333984	0.005859375	0	44330	0	0	0
914	1491	1491	Category A	-0.34790039	-0.10791016	-0.89990234	0.3605957	-0.000732422	0.3503418	0	0	14/6/2018	14	6	2018	15:55:38	57338	0	15	55	38	0	0.058837891	3.4788574	-0.33496094	-0.10229492	-0.89404297	1.5908203	0.014892578	0	0	0	0	0	0	0	0	0	0.96020508	0.039794922	0.023925781	-0.012695313	-0.005371094	-0.005615234	0	44330	0	0	0
915	1492	1492	Category A	-0.3359375	-0.095947266	-0.88793945	0.36376953	-0.007568359	0.35058594	0	0	14/6/2018	14	6	2018	15:55:38	57338	0.111	15	55	38	0	0.058837891	3.4788574	-0.33520508	-0.10229492	-0.89355469	1.0424805	0.008544922	0	0	0	0	0	0	0	0	0	0.95996094	0.040039063	0.012939453	-0.000488281	0.006347656	0.005615234	0	44330	0	0	0
916	1493	1493	Category A	-0.3359375	-0.10791016	-0.89990234	0.359375	-0.0078125	0.3503418	0	0	14/6/2018	14	6	2018	15:55:38	57338	0.222	15	55	38	0	0.058837891	3.4788574	-0.33544922	-0.10229492	-0.89331055	0.9855957	0.008300781	0	0	0	0	0	0	0	0	0	0.9597168	0.040283203	0.012207031	-0.000244141	-0.005371094	-0.006347656	0	44330	0	0	0
917	1494	1494	Category A	-0.32397461	-0.083984375	-0.93579102	0.35717773	-0.003417969	0.35229492	0	0	14/6/2018	14	6	2018	15:55:38	57338	0.333	15	55	38	0	0.059570313	3.4562988	-0.33544922	-0.10180664	-0.89355469	1.1281738	0.047119141	0	0	0	0	0	0	0	0	0	0.95996094	0.040039063	0.071533203	0.011474609	0.017822266	-0.041992188	0	44330	0	0	0
918	1495	1495	Category A	-0.3359375	-0.11987305	-0.89990234	0.36132813	-0.005859375	0.3503418	0	0	14/6/2018	14	6	2018	15:55:38	57338	0.444	15	55	38	0	0.059570313	3.4562988	-0.33544922	-0.10205078	-0.89379883	1.1843262	0.018554688	0	0	0	0	0	0	0	0	0	0.96020508	0.039794922	0.023925781	-0.000244141	-0.017578125	-0.005859375	0	44330	0	0	0
919	1496	1496	Category A	-0.32397461	-0.095947266	-0.87597656	0.36474609	-0.008544922	0.35253906	0	0	14/6/2018	14	6	2018	15:55:38	57338	0.555	15	55	38	0	0.059570313	3.4562988	-0.33520508	-0.10229492	-0.89428711	1.3337402	0.022460938	0	0	0	0	0	0	0	0	0	0.96044922	0.039550781	0.035888672	0.011230469	0.006347656	0.018310547	0	44330	0	0	0
920	1497	1497	Category A	-0.35986328	-0.11987305	-0.92382813	0.36376953	-0.009277344	0.35131836	0	0	14/6/2018	14	6	2018	15:55:38	57338	0.666	15	55	38	0	0.059570313	3.4562988	-0.33544922	-0.10253906	-0.89428711	1.4716797	0.041748047	0	0	0	0	0	0	0	0	0	0.96069336	0.039306641	0.070800781	-0.024169922	-0.017089844	-0.029296875	0	44330	0	0	0
921	1498	1498	Category A	-0.35986328	-0.13183594	-0.88793945	0.35961914	-0.008544922	0.35229492	0	0	14/6/2018	14	6	2018	15:55:38	57338	0.777	15	55	38	0	0.059570313	3.4562988	-0.33496094	-0.1027832	-0.89428711	1.5681152	0.038574219	0	0	0	0	0	0	0	0	0	0.96069336	0.039306641	0.060302734	-0.024658203	-0.028808594	0.006347656	0	44330	0	0	0
922	1499	1499	Category A	-0.32397461	-0.11987305	-0.87597656	0.35961914	-0.005615234	0.35107422	0	0	14/6/2018	14	6	2018	15:55:38	57338	0.888	15	55	38	0	0.059570313	3.4562988	-0.33496094	-0.10302734	-0.89477539	1.1486816	0.027587891	0	0	0	0	0	0	0	0	0	0.9609375	0.0390625	0.046630859	0.010986328	-0.016601563	0.018798828	0	44330	0	0	0
923	1500	1500	Category A	-0.34790039	-0.10791016	-0.87597656	0.36376953	-0.010253906	0.34814453	0	0	14/6/2018	14	6	2018	15:55:39	57339	0	15	55	39	0	0.059570313	3.4562988	-0.33520508	-0.10302734	-0.89428711	0.69042969	0.022705078	0	0	0	0	0	0	0	0	0	0.96069336	0.039306641	0.035644531	-0.012451172	-0.004638672	0.018310547	0	44330	0	0	0
924	1501	1501	Category A	-0.34790039	-0.095947266	-0.89990234	0.35717773	-0.005371094	0.35620117	0	0	14/6/2018	14	6	2018	15:55:39	57339	0.1	15	55	39	0	0.059570313	3.4562988	-0.33569336	-0.10302734	-0.89477539	0.75610352	0.014892578	0	0	0	0	0	0	0	0	0	0.96118164	0.038818359	0.024169922	-0.011962891	0.007080078	-0.004882813	0	44330	0	0	0
925	1502	1502	Category A	-0.29980469	-0.11987305	-0.89990234	0.36303711	-0.005615234	0.35327148	0	0	14/6/2018	14	6	2018	15:55:39	57339	0.2	15	55	39	0	0.059570313	3.4562988	-0.33544922	-0.10302734	-0.89453125	0.91259766	0.039794922	0	0	0	0	0	0	0	0	0	0.9609375	0.0390625	0.057617188	0.035644531	-0.016601563	-0.005126953	0	44330	0	0	0
926	1503	1503	Category A	-0.31176758	-0.13183594	-0.87597656	0.36132813	-0.006835938	0.34814453	0	0	14/6/2018	14	6	2018	15:55:39	57339	0.3	15	55	39	0	0.059570313	3.4562988	-0.33569336	-0.10302734	-0.89477539	0.67773438	0.041748047	0	0	0	0	0	0	0	0	0	0.96118164	0.038818359	0.071533203	0.023925781	-0.028564453	0.018798828	0	44330	0	0	0
927	1504	1504	Category A	-0.31176758	-0.10791016	-0.92382813	0.36230469	-0.005859375	0.34936523	0	0	14/6/2018	14	6	2018	15:55:39	57339	0.4	15	55	39	0	0.059570313	3.4562988	-0.33544922	-0.10302734	-0.89453125	0.6081543	0.037841797	0	0	0	0	0	0	0	0	0	0.9609375	0.0390625	0.057617188	0.023681641	-0.004638672	-0.029052734	0	44330	0	0	0
928	1505	1505	Category A	-0.34790039	-0.083984375	-0.87597656	0.3605957	-0.0078125	0.35131836	0	0	14/6/2018	14	6	2018	15:55:39	57339	0.5	15	55	39	0	0.059570313	3.4562988	-0.33569336	-0.1027832	-0.89428711	0.82128906	0.029052734	0	0	0	0	0	0	0	0	0	0.96069336	0.039306641	0.049316406	-0.011962891	0.018798828	0.018310547	0	44330	0	0	0
929	1506	1506	Category A	-0.35986328	-0.11987305	-0.89990234	0.359375	-0.011230469	0.35131836	0	0	14/6/2018	14	6	2018	15:55:39	57339	0.6	15	55	39	0	0.059570313	3.4562988	-0.33544922	-0.1027832	-0.89428711	0.21533203	0.030029297	0	0	0	0	0	0	0	0	0	0.96069336	0.039306641	0.046630859	-0.024169922	-0.016845703	-0.005371094	0	44330	0	0	0
930	1507	1507	Category A	-0.35986328	-0.10791016	-0.91186523	0.3605957	-0.0078125	0.34814453	0	0	14/6/2018	14	6	2018	15:55:39	57339	0.7	15	55	39	0	0.059570313	3.4562988	-0.33569336	-0.1027832	-0.89428711	0.87402344	0.030029297	0	0	0	0	0	0	0	0	0	0.96069336	0.039306641	0.046386719	-0.023925781	-0.004882813	-0.017333984	0	44330	0	0	0
931	1508	1508	Category A	-0.34790039	-0.071777344	-0.88793945	0.36132813	-0.004882813	0.35327148	0	0	14/6/2018	14	6	2018	15:55:39	57339	0.8	15	55	39	0	0.059570313	3.4562988	-0.3359375	-0.1027832	-0.89428711	1.6647949	0.033935547	0	0	0	0	0	0	0	0	0	0.9609375	0.0390625	0.049560547	-0.01171875	0.031005859	0.006347656	0	44330	0	0	0
932	1509	1509	Category A	-0.34790039	-0.071777344	-0.89990234	0.36206055	-0.008789063	0.34912109	0	0	14/6/2018	14	6	2018	15:55:39	57339	0.9	15	55	39	0	0.059570313	3.4562988	-0.33666992	-0.10253906	-0.89453125	2.0620117	0.033203125	0	0	0	0	0	0	0	0	0	0.96142578	0.038574219	0.047119141	-0.010986328	0.030761719	-0.005126953	0	44330	0	0	0
933	1510	1510	Category A	-0.3359375	-0.095947266	-0.88793945	0.36035156	-0.008544922	0.34838867	0	0	14/6/2018	14	6	2018	15:55:40	57340	0	15	55	40	0	0.059570313	3.4562988	-0.33740234	-0.10229492	-0.89501953	2.6804199	0.009521484	0	0	0	0	0	0	0	0	0	0.96191406	0.038085938	0.014892578	0.001464844	0.006347656	0.007080078	0	44330	0	0	0
934	1511	1511	Category A	-0.32397461	-0.059814453	-0.88793945	0.3605957	-0.004150391	0.35327148	0	0	14/6/2018	14	6	2018	15:55:40	57340	0.1	15	55	40	0	0.059570313	3.4562988	-0.33764648	-0.10205078	-0.89550781	3.2663574	0.045166016	0	0	0	0	0	0	0	0	0	0.96240234	0.037597656	0.063720703	0.013671875	0.042236328	0.007568359	0	44330	0	0	0
935	1512	1512	Category A	-0.3359375	-0.071777344	-0.87597656	0.36206055	-0.006591797	0.35131836	0	0	14/6/2018	14	6	2018	15:55:40	57340	0.2	15	55	40	0	0.059570313	3.4562988	-0.33764648	-0.10180664	-0.89526367	2.8044434	0.035888672	0	0	0	0	0	0	0	0	0	0.9621582	0.037841797	0.051269531	0.001708984	0.030029297	0.019287109	0	44330	0	0	0
936	1513	1513	Category A	-0.3359375	-0.10791016	-0.92382813	0.36303711	-0.012695313	0.3503418	0	0	14/6/2018	14	6	2018	15:55:40	57340	0.3	15	55	40	0	0.059570313	3.4562988	-0.33740234	-0.1015625	-0.89550781	1.8720703	0.028808594	0	0	0	0	0	0	0	0	0	0.96240234	0.037597656	0.035888672	0.001464844	-0.006103516	-0.028076172	0	44330	0	0	0
937	1514	1514	Category A	-0.3359375	-0.10791016	-0.88793945	0.35961914	-0.007568359	0.35131836	0	0	14/6/2018	14	6	2018	15:55:40	57340	0.4	15	55	40	0	0.059570313	3.4562988	-0.33764648	-0.10131836	-0.89550781	1.4753418	0.010009766	0	0	0	0	0	0	0	0	0	0.96240234	0.037597656	0.015625	0.001708984	-0.006347656	0.007568359	0	44330	0	0	0
938	1515	1515	Category A	-0.32397461	-0.095947266	-0.88793945	0.35961914	-0.006835938	0.35131836	0	0	14/6/2018	14	6	2018	15:55:40	57340	0.5	15	55	40	0	0.059570313	3.4562988	-0.33764648	-0.10107422	-0.89526367	1.1181641	0.016357422	0	0	0	0	0	0	0	0	0	0.9621582	0.037841797	0.026367188	0.013671875	0.005126953	0.007324219	0	44330	0	0	0
939	1516	1516	Category A	-0.32397461	-0.11987305	-0.91186523	0.36035156	-0.004150391	0.34936523	0	0	14/6/2018	14	6	2018	15:55:40	57340	0.6	15	55	40	0	0.059570313	3.4562988	-0.33764648	-0.10083008	-0.89477539	0.19140625	0.028808594	0	0	0	0	0	0	0	0	0	0.96191406	0.038085938	0.049560547	0.013671875	-0.018798828	-0.016845703	0	44330	0	0	0
940	1517	1517	Category A	-0.31176758	-0.11987305	-0.89990234	0.35864258	-0.008789063	0.34887695	0	0	14/6/2018	14	6	2018	15:55:40	57340	0.7	15	55	40	0	0.059570313	3.4562988	-0.33862305	-0.10107422	-0.89477539	0.7409668	0.033203125	0	0	0	0	0	0	0	0	0	0.9621582	0.037841797	0.050537109	0.026855469	-0.018554688	-0.004882813	0	44330	0	0	0
941	1518	1518	Category A	-0.35986328	-0.10791016	-0.88793945	0.35961914	-0.007568359	0.35400391	0	0	14/6/2018	14	6	2018	15:55:40	57340	0.8	15	55	40	0	0.059570313	3.4562988	-0.33886719	-0.1015625	-0.89404297	0.86352539	0.022705078	0	0	0	0	0	0	0	0	0	0.96142578	0.038574219	0.033447266	-0.020751953	-0.006103516	0.006103516	0	44330	0	0	0
942	1519	1519	Category A	-0.34790039	-0.095947266	-0.88793945	0.36132813	-0.005859375	0.35131836	0	0	14/6/2018	14	6	2018	15:55:40	57340	0.9	15	55	40	0	0.059570313	3.4562988	-0.33886719	-0.1015625	-0.89404297	0.96484375	0.012207031	0	0	0	0	0	0	0	0	0	0.96166992	0.038330078	0.020996094	-0.008789063	0.005615234	0.006103516	0	44330	0	0	0
943	1520	1520	Category A	-0.32397461	-0.083984375	-0.89990234	0.36108398	-0.007568359	0.35131836	0	0	14/6/2018	14	6	2018	15:55:41	57341	0	15	55	41	0	0.059570313	3.4562988	-0.33886719	-0.10205078	-0.89379883	1.760498	0.024169922	0	0	0	0	0	0	0	0	0	0.96142578	0.038574219	0.0390625	0.014892578	0.018066406	-0.005859375	0	44330	0	0	0
944	1521	1521	Category A	-0.3359375	-0.10791016	-0.89990234	0.36303711	-0.009277344	0.35302734	0	0	14/6/2018	14	6	2018	15:55:41	57341	0.1	15	55	41	0	0.059570313	3.4562988	-0.33886719	-0.10205078	-0.89355469	2.3435059	0.008789063	0	0	0	0	0	0	0	0	0	0.96118164	0.038818359	0.014892578	0.002929688	-0.005615234	-0.006103516	0	44330	0	0	0
945	1522	1522	Category A	-0.3359375	-0.11987305	-0.88793945	0.35961914	-0.007568359	0.35131836	0	0	14/6/2018	14	6	2018	15:55:41	57341	0.2	15	55	41	0	0.059570313	3.4562988	-0.33911133	-0.10205078	-0.89306641	2.2575684	0.018554688	0	0	0	0	0	0	0	0	0	0.96069336	0.039306641	0.026123047	0.003173828	-0.017578125	0.005126953	0	44330	0	0	0
946	1523	1523	Category A	-0.35986328	-0.11987305	-0.88793945	0.36230469	-0.004150391	0.35131836	0	0	14/6/2018	14	6	2018	15:55:41	57341	0.3	15	55	41	0	0.059570313	3.4562988	-0.33911133	-0.10229492	-0.89355469	1.8105469	0.027587891	0	0	0	0	0	0	0	0	0	0.96118164	0.038818359	0.043701172	-0.020507813	-0.017333984	0.005615234	0	44330	0	0	0
947	1524	1524	Category A	-0.34790039	-0.11987305	-0.91186523	0.36401367	-0.010009766	0.35229492	0	0	14/6/2018	14	6	2018	15:55:41	57341	0.4	15	55	41	0	0.059570313	3.4562988	-0.33886719	-0.10253906	-0.89331055	1.833252	0.026611328	0	0	0	0	0	0	0	0	0	0.9609375	0.0390625	0.044433594	-0.008789063	-0.017089844	-0.018310547	0	44330	0	0	0
948	1525	1525	Category A	-0.32397461	-0.095947266	-0.91186523	0.36303711	-0.008544922	0.35131836	0	0	14/6/2018	14	6	2018	15:55:41	57341	0.5	15	55	41	0	0.059570313	3.4562988	-0.33911133	-0.1027832	-0.89331055	1.4587402	0.024902344	0	0	0	0	0	0	0	0	0	0.9609375	0.0390625	0.040771484	0.015136719	0.006835938	-0.018310547	0	44330	0	0	0
949	1526	1526	Category A	-0.3359375	-0.13183594	-0.91186523	0.35717773	-0.005615234	0.34790039	0	0	14/6/2018	14	6	2018	15:55:41	57341	0.6	15	55	41	0	0.059570313	3.4562988	-0.33886719	-0.10302734	-0.89331055	0.2722168	0.034179688	0	0	0	0	0	0	0	0	0	0.96118164	0.038818359	0.050048828	0.002929688	-0.028564453	-0.018310547	0	44330	0	0	0
950	1527	1527	Category A	-0.32397461	-0.083984375	-0.91186523	0.36108398	-0.004150391	0.34838867	0	0	14/6/2018	14	6	2018	15:55:41	57341	0.7	15	55	41	0	0.059570313	3.4562988	-0.33911133	-0.10302734	-0.89331055	0.71386719	0.030517578	0	0	0	0	0	0	0	0	0	0.9609375	0.0390625	0.052734375	0.015136719	0.019042969	-0.018310547	0	44330	0	0	0
951	1528	1528	Category A	-0.35986328	-0.083984375	-0.87597656	0.36035156	-0.008544922	0.35131836	0	0	14/6/2018	14	6	2018	15:55:41	57341	0.8	15	55	41	0	0.059570313	3.4562988	-0.33911133	-0.1027832	-0.89355469	1.112793	0.032958984	0	0	0	0	0	0	0	0	0	0.96118164	0.038818359	0.056884766	-0.020507813	0.018798828	0.017578125	0	44330	0	0	0
952	1529	1529	Category A	-0.3359375	-0.059814453	-0.88793945	0.35668945	-0.006835938	0.35302734	0	0	14/6/2018	14	6	2018	15:55:41	57341	0.9	15	55	41	0	0.059570313	3.4562988	-0.33935547	-0.10205078	-0.89331055	1.2607422	0.042724609	0	0	0	0	0	0	0	0	0	0.9609375	0.0390625	0.051025391	0.003417969	0.042236328	0.005371094	0	44330	0	0	0
953	1530	1530	Category A	-0.3359375	-0.095947266	-0.88793945	0.36132813	-0.006835938	0.35131836	0	0	14/6/2018	14	6	2018	15:55:42	57342	0	15	55	42	0	0.059570313	3.4562988	-0.33935547	-0.10205078	-0.89355469	1.7102051	0.008789063	0	0	0	0	0	0	0	0	0	0.96118164	0.038818359	0.015136719	0.003417969	0.006103516	0.005615234	0	44330	0	0	0
954	1531	1531	Category A	-0.3359375	-0.071777344	-0.87597656	0.3671875	-0.01171875	0.35131836	0	0	14/6/2018	14	6	2018	15:55:42	57342	0.1	15	55	42	0	0.059570313	3.4562988	-0.33911133	-0.10180664	-0.89355469	1.8088379	0.034912109	0	0	0	0	0	0	0	0	0	0.96118164	0.038818359	0.051025391	0.003173828	0.030029297	0.017578125	0	44330	0	0	0
955	1532	1532	Category A	-0.34790039	-0.095947266	-0.87597656	0.3605957	-0.005859375	0.35205078	0	0	14/6/2018	14	6	2018	15:55:42	57342	0.2	15	55	42	0	0.059570313	3.4417969	-0.33886719	-0.10180664	-0.89355469	1.5341797	0.020507813	0	0	0	0	0	0	0	0	0	0.96118164	0.038818359	0.032226563	-0.008789063	0.005859375	0.017578125	0	44330	0	0	0
956	1533	1533	Category A	-0.3359375	-0.10791016	-0.89990234	0.35961914	-0.007568359	0.35131836	0	0	14/6/2018	14	6	2018	15:55:42	57342	0.3	15	55	42	0	0.059570313	3.4417969	-0.33862305	-0.10180664	-0.89355469	1.1188965	0.009033203	0	0	0	0	0	0	0	0	0	0.9609375	0.0390625	0.014892578	0.002685547	-0.005859375	-0.006103516	0	44330	0	0	0
957	1534	1534	Category A	-0.32397461	-0.11987305	-0.91186523	0.36035156	-0.010498047	0.35131836	0	0	14/6/2018	14	6	2018	15:55:42	57342	0.4	15	55	42	0	0.059570313	3.4417969	-0.33837891	-0.10180664	-0.89331055	1.095459	0.029541016	0	0	0	0	0	0	0	0	0	0.96069336	0.039306641	0.05078125	0.014404297	-0.017822266	-0.018310547	0	44330	0	0	0
958	1535	1535	Category A	-0.32397461	-0.095947266	-0.91186523	0.36230469	-0.005859375	0.34814453	0	0	14/6/2018	14	6	2018	15:55:42	57342	0.5	15	55	42	0	0.059570313	3.4417969	-0.33837891	-0.10229492	-0.89233398	1.0544434	0.024902344	0	0	0	0	0	0	0	0	0	0.95996094	0.040039063	0.040039063	0.014404297	0.006347656	-0.019287109	0	44330	0	0	0
959	1536	1536	Category A	-0.3359375	-0.10791016	-0.89990234	0.36206055	-0.006591797	0.3503418	0	0	14/6/2018	14	6	2018	15:55:42	57342	0.6	15	55	42	0	0.059570313	3.4417969	-0.33837891	-0.10205078	-0.89233398	0.35742188	0.009521484	0	0	0	0	0	0	0	0	0	0.95996094	0.040039063	0.015625	0.002441406	-0.005615234	-0.007324219	0	44330	0	0	0
960	1537	1537	Category A	-0.32397461	-0.095947266	-0.91186523	0.35522461	-0.007568359	0.35620117	0	0	14/6/2018	14	6	2018	15:55:42	57342	0.7	15	55	42	0	0.059570313	3.4417969	-0.33837891	-0.10205078	-0.89282227	0.56201172	0.024658203	0	0	0	0	0	0	0	0	0	0.96044922	0.039550781	0.039550781	0.014404297	0.006103516	-0.018798828	0	44330	0	0	0
961	1538	1538	Category A	-0.34790039	-0.11987305	-0.89990234	0.35961914	-0.006835938	0.3503418	0	0	14/6/2018	14	6	2018	15:55:42	57342	0.8	15	55	42	0	0.059570313	3.4417969	-0.33813477	-0.10205078	-0.89233398	1.3786621	0.021484375	0	0	0	0	0	0	0	0	0	0.9597168	0.040283203	0.034667969	-0.009521484	-0.017578125	-0.007324219	0	44330	0	0	0
962	1539	1539	Category A	-0.34790039	-0.10791016	-0.86376953	0.36132813	-0.003173828	0.35229492	0	0	14/6/2018	14	6	2018	15:55:42	57342	0.9	15	55	42	0	0.059570313	3.4417969	-0.33789063	-0.10180664	-0.89233398	1.814209	0.031005859	0	0	0	0	0	0	0	0	0	0.9597168	0.040283203	0.044677734	-0.009765625	-0.005859375	0.028564453	0	44330	0	0	0
963	1540	1540	Category A	-0.35986328	-0.11987305	-0.89990234	0.36425781	-0.012939453	0.34936523	0	0	14/6/2018	14	6	2018	15:55:43	57343	0	15	55	43	0	0.059570313	3.4417969	-0.33764648	-0.10180664	-0.89282227	2.3410645	0.029052734	0	0	0	0	0	0	0	0	0	0.96020508	0.039794922	0.046630859	-0.021972656	-0.017822266	-0.006835938	0	44330	0	0	0
964	1541	1541	Category A	-0.3359375	-0.095947266	-0.87597656	0.36303711	-0.005615234	0.35229492	0	0	14/6/2018	14	6	2018	15:55:43	57343	0.1	15	55	43	0	0.059570313	3.4417969	-0.33740234	-0.10205078	-0.89306641	2.5219727	0.018310547	0	0	0	0	0	0	0	0	0	0.96020508	0.039794922	0.024902344	0.001464844	0.006103516	0.017089844	0	44330	0	0	0
965	1542	1542	Category A	-0.35986328	-0.13183594	-0.91186523	0.36108398	-0.007568359	0.35131836	0	0	14/6/2018	14	6	2018	15:55:43	57343	0.2	15	55	43	0	0.059570313	3.4417969	-0.3371582	-0.10253906	-0.89282227	2.0012207	0.041503906	0	0	0	0	0	0	0	0	0	0.9597168	0.040283203	0.070556641	-0.022460938	-0.029052734	-0.018798828	0	44330	0	0	0
966	1543	1543	Category A	-0.3359375	-0.095947266	-0.88793945	0.35864258	-0.009521484	0.3503418	0	0	14/6/2018	14	6	2018	15:55:43	57343	0.3	15	55	43	0	0.059570313	3.4417969	-0.33764648	-0.10229492	-0.89233398	1.3771973	0.008056641	0	0	0	0	0	0	0	0	0	0.9597168	0.040283203	0.012695313	0.001708984	0.006347656	0.004394531	0	44330	0	0	0
967	1544	1544	Category A	-0.34790039	-0.095947266	-0.87597656	0.36108398	-0.007568359	0.35424805	0	0	14/6/2018	14	6	2018	15:55:43	57343	0.4	15	55	43	0	0.059570313	3.4417969	-0.33813477	-0.10205078	-0.89257813	0.91943359	0.020263672	0	0	0	0	0	0	0	0	0	0.95996094	0.040039063	0.032470703	-0.009521484	0.006103516	0.016601563	0	44330	0	0	0
968	1545	1545	Category A	-0.3359375	-0.10791016	-0.89990234	0.36132813	-0.004150391	0.3503418	0	0	14/6/2018	14	6	2018	15:55:43	57343	0.5	15	55	43	0	0.059570313	3.4417969	-0.33837891	-0.10180664	-0.89233398	0.66040039	0.009765625	0	0	0	0	0	0	0	0	0	0.95996094	0.040039063	0.015869141	0.002441406	-0.005859375	-0.007324219	0	44330	0	0	0
969	1546	1546	Category A	-0.3359375	-0.11987305	-0.88793945	0.36279297	-0.002441406	0.34838867	0	0	14/6/2018	14	6	2018	15:55:43	57343	0.6	15	55	43	0	0.059570313	3.4417969	-0.33837891	-0.10205078	-0.89282227	0.19824219	0.018554688	0	0	0	0	0	0	0	0	0	0.96020508	0.039794922	0.025390625	0.002441406	-0.017578125	0.004882813	0	44330	0	0	0
970	1547	1547	Category A	-0.35986328	-0.095947266	-0.89990234	0.3605957	-0.0078125	0.35498047	0	0	14/6/2018	14	6	2018	15:55:43	57343	0.7	15	55	43	0	0.059570313	3.4417969	-0.33813477	-0.1015625	-0.89233398	0.35522461	0.0234375	0	0	0	0	0	0	0	0	0	0.9597168	0.040283203	0.034667969	-0.021484375	0.005615234	-0.007324219	0	44330	0	0	0
971	1548	1548	Category A	-0.35986328	-0.10791016	-0.89990234	0.35888672	-0.002197266	0.34912109	0	0	14/6/2018	14	6	2018	15:55:43	57343	0.8	15	55	43	0	0.059570313	3.4417969	-0.33764648	-0.1015625	-0.89208984	0.69165039	0.023925781	0	0	0	0	0	0	0	0	0	0.95922852	0.040771484	0.035888672	-0.021972656	-0.006103516	-0.007568359	0	44330	0	0	0
972	1549	1549	Category A	-0.3359375	-0.083984375	-0.88793945	0.36572266	-0.010253906	0.35229492	0	0	14/6/2018	14	6	2018	15:55:43	57343	0.9	15	55	43	0	0.059570313	3.4417969	-0.33764648	-0.10229492	-0.89208984	1.104248	0.018798828	0	0	0	0	0	0	0	0	0	0.95947266	0.040527344	0.024414063	0.001708984	0.018310547	0.004150391	0	44330	0	0	0
973	1550	1550	Category A	-0.35986328	-0.095947266	-0.89990234	0.35864258	-0.006835938	0.3503418	0	0	14/6/2018	14	6	2018	15:55:44	57344	0	15	55	44	0	0.059570313	3.4417969	-0.33764648	-0.1027832	-0.89208984	1.7338867	0.024169922	0	0	0	0	0	0	0	0	0	0.95947266	0.040527344	0.036621094	-0.021972656	0.006835938	-0.007568359	0	44330	0	0	0
974	1551	1551	Category A	-0.34790039	-0.083984375	-0.88793945	0.36157227	0	0.35327148	0	0	14/6/2018	14	6	2018	15:55:44	57344	0.1	15	55	44	0	0.059570313	3.4417969	-0.33764648	-0.1027832	-0.89208984	2.0751953	0.021728516	0	0	0	0	0	0	0	0	0	0.95947266	0.040527344	0.033203125	-0.010009766	0.018798828	0.004150391	0	44330	0	0	0
975	1552	1552	Category A	-0.3359375	-0.095947266	-0.91186523	0.36230469	-0.003173828	0.35058594	0	0	14/6/2018	14	6	2018	15:55:44	57344	0.2	15	55	44	0	0.059570313	3.4417969	-0.33764648	-0.10351563	-0.89208984	1.9084473	0.020996094	0	0	0	0	0	0	0	0	0	0.95947266	0.040527344	0.029052734	0.001708984	0.007568359	-0.01953125	0	44330	0	0	0
976	1553	1553	Category A	-0.35986328	-0.10791016	-0.87597656	0.36132813	-0.002197266	0.3503418	0	0	14/6/2018	14	6	2018	15:55:44	57344	0.3	15	55	44	0	0.059570313	3.4417969	-0.33813477	-0.10424805	-0.89208984	1.7485352	0.02734375	0	0	0	0	0	0	0	0	0	0.9597168	0.040283203	0.041503906	-0.021484375	-0.003417969	0.016113281	0	44330	0	0	0
977	1554	1554	Category A	-0.34790039	-0.095947266	-0.89990234	0.35595703	-0.008544922	0.35498047	0	0	14/6/2018	14	6	2018	15:55:44	57344	0.4	15	55	44	0	0.059570313	3.4417969	-0.33813477	-0.10424805	-0.89160156	1.3752441	0.015136719	0	0	0	0	0	0	0	0	0	0.95922852	0.040771484	0.026123047	-0.009521484	0.008300781	-0.008056641	0	44330	0	0	0
978	1555	1555	Category A	-0.3359375	-0.083984375	-0.88793945	0.36230469	-0.005126953	0.35131836	0	0	14/6/2018	14	6	2018	15:55:44	57344	0.5	15	55	44	0	0.059570313	3.4417969	-0.33813477	-0.10375977	-0.89160156	0.87036133	0.020263672	0	0	0	0	0	0	0	0	0	0.95922852	0.040771484	0.025634766	0.002197266	0.019775391	0.003662109	0	44330	0	0	0
979	1556	1556	Category A	-0.35986328	-0.11987305	-0.88793945	0.36743164	-0.008544922	0.35229492	0	0	14/6/2018	14	6	2018	15:55:44	57344	0.6	15	55	44	0	0.059570313	3.4417969	-0.33813477	-0.10375977	-0.89160156	0.27734375	0.027099609	0	0	0	0	0	0	0	0	0	0.95922852	0.040771484	0.041259766	-0.021484375	-0.015869141	0.003662109	0	44330	0	0	0
980	1557	1557	Category A	-0.32397461	-0.10791016	-0.86376953	0.36230469	-0.007324219	0.35205078	0	0	14/6/2018	14	6	2018	15:55:44	57344	0.7	15	55	44	0	0.059570313	3.4417969	-0.33813477	-0.10351563	-0.89160156	0.23071289	0.031494141	0	0	0	0	0	0	0	0	0	0.95922852	0.040771484	0.046386719	0.014160156	-0.004150391	0.027832031	0	44330	0	0	0
981	1558	1558	Category A	-0.32397461	-0.11987305	-0.88793945	0.36303711	-0.008544922	0.35131836	0	0	14/6/2018	14	6	2018	15:55:44	57344	0.8	15	55	44	0	0.059570313	3.4417969	-0.33862305	-0.10302734	-0.89111328	0.38012695	0.022460938	0	0	0	0	0	0	0	0	0	0.95898438	0.041015625	0.034667969	0.014648438	-0.016601563	0.003173828	0	44330	0	0	0
982	1559	1559	Category A	-0.3359375	-0.10791016	-0.88793945	0.36303711	0	0.35058594	0	0	14/6/2018	14	6	2018	15:55:44	57344	0.9	15	55	44	0	0.059570313	3.4417969	-0.33813477	-0.10302734	-0.89135742	1.1022949	0.006347656	0	0	0	0	0	0	0	0	0	0.95898438	0.041015625	0.010742188	0.002197266	-0.004638672	0.003417969	0	44330	0	0	0
983	1560	1560	Category A	-0.3359375	-0.095947266	-0.87597656	0.36474609	-0.008544922	0.3503418	0	0	14/6/2018	14	6	2018	15:55:45	57345	0	15	55	45	0	0.059570313	3.4417969	-0.33813477	-0.10351563	-0.89160156	1.7109375	0.017333984	0	0	0	0	0	0	0	0	0	0.95922852	0.040771484	0.025390625	0.002197266	0.007568359	0.015625	0	44330	0	0	0
984	1561	1561	Category A	-0.35986328	-0.11987305	-0.85180664	0.35961914	-0.006835938	0.35131836	0	0	14/6/2018	14	6	2018	15:55:45	57345	0.1	15	55	45	0	0.059570313	3.4417969	-0.33764648	-0.10400391	-0.89160156	1.7106934	0.048095703	0	0	0	0	0	0	0	0	0	0.95898438	0.041015625	0.077392578	-0.021972656	-0.015625	0.039794922	0	44330	0	0	0
985	1562	1562	Category A	-0.34790039	-0.095947266	-0.89990234	0.36474609	-0.006591797	0.35351563	0	0	14/6/2018	14	6	2018	15:55:45	57345	0.2	15	55	45	0	0.059570313	3.4417969	-0.33764648	-0.10400391	-0.89135742	1.7338867	0.015136719	0	0	0	0	0	0	0	0	0	0.95898438	0.041015625	0.026367188	-0.010009766	0.008056641	-0.008300781	0	44330	0	0	0
986	1563	1563	Category A	-0.3359375	-0.11987305	-0.88793945	0.35424805	-0.006103516	0.3503418	0	0	14/6/2018	14	6	2018	15:55:45	57345	0.3	15	55	45	0	0.059570313	3.4417969	-0.33764648	-0.10327148	-0.89160156	1.5517578	0.016845703	0	0	0	0	0	0	0	0	0	0.95922852	0.040771484	0.022216797	0.001708984	-0.016357422	0.003662109	0	44330	0	0	0
987	1564	1564	Category A	-0.3359375	-0.10791016	-0.87597656	0.36328125	-0.011230469	0.35302734	0	0	14/6/2018	14	6	2018	15:55:45	57345	0.4	15	55	45	0	0.059570313	3.4417969	-0.33764648	-0.10302734	-0.89160156	0.98339844	0.016601563	0	0	0	0	0	0	0	0	0	0.95922852	0.040771484	0.022216797	0.001708984	-0.004638672	0.015625	0	44330	0	0	0
988	1565	1565	Category A	-0.3359375	-0.071777344	-0.88793945	0.36108398	-0.007568359	0.3503418	0	0	14/6/2018	14	6	2018	15:55:45	57345	0.5	15	55	45	0	0.059570313	3.4417969	-0.33789063	-0.10302734	-0.89135742	0.082275391	0.031738281	0	0	0	0	0	0	0	0	0	0.95898438	0.041015625	0.037109375	0.001953125	0.03125	0.003417969	0	44330	0	0	0
989	1566	1566	Category A	-0.34790039	-0.083984375	-0.89990234	0.36279297	-0.003417969	0.34936523	0	0	14/6/2018	14	6	2018	15:55:45	57345	0.6	15	55	45	0	0.059570313	3.4417969	-0.33789063	-0.10351563	-0.89111328	0.83496094	0.0234375	0	0	0	0	0	0	0	0	0	0.95874023	0.041259766	0.038085938	-0.009765625	0.01953125	-0.008544922	0	44330	0	0	0
990	1567	1567	Category A	-0.3359375	-0.083984375	-0.89990234	0.36474609	-0.012695313	0.35229492	0	0	14/6/2018	14	6	2018	15:55:45	57345	0.7	15	55	45	0	0.059570313	3.4417969	-0.33789063	-0.10327148	-0.890625	1.3015137	0.021484375	0	0	0	0	0	0	0	0	0	0.95825195	0.041748047	0.030517578	0.001953125	0.019287109	-0.009033203	0	44330	0	0	0
991	1568	1568	Category A	-0.34790039	-0.071777344	-0.89990234	0.359375	-0.005859375	0.34912109	0	0	14/6/2018	14	6	2018	15:55:45	57345	0.8	15	55	45	0	0.059570313	3.4417969	-0.33813477	-0.10400391	-0.89038086	1.4450684	0.034667969	0	0	0	0	0	0	0	0	0	0.95825195	0.041748047	0.051025391	-0.009521484	0.032226563	-0.009277344	0	44330	0	0	0
992	1569	1569	Category A	-0.32397461	-0.10791016	-0.89990234	0.36132813	-0.009033203	0.3503418	0	0	14/6/2018	14	6	2018	15:55:45	57345	0.9	15	55	45	0	0.059570313	3.4417969	-0.33789063	-0.10375977	-0.890625	1.7119141	0.017089844	0	0	0	0	0	0	0	0	0	0.95825195	0.041748047	0.027099609	0.013916016	-0.00390625	-0.009033203	0	44330	0	0	0
993	1570	1570	Category A	-0.32397461	-0.10791016	-0.88793945	0.35839844	-0.005126953	0.35229492	0	0	14/6/2018	14	6	2018	15:55:46	57346	0	15	55	46	0	0.059326172	3.515918	-0.33764648	-0.10424805	-0.890625	1.5935059	0.014404297	0	0	0	0	0	0	0	0	0	0.95825195	0.041748047	0.020019531	0.013671875	-0.003417969	0.002685547	0	44330	0	0	0
994	1571	1571	Category A	-0.3359375	-0.10791016	-0.89990234	0.36572266	-0.009277344	0.35327148	0	0	14/6/2018	14	6	2018	15:55:46	57346	0.1	15	55	46	0	0.059326172	3.515918	-0.3371582	-0.10375977	-0.89086914	1.2822266	0.009521484	0	0	0	0	0	0	0	0	0	0.95825195	0.041748047	0.013916016	0.001220703	-0.00390625	-0.008789063	0	44330	0	0	0
995	1572	1572	Category A	-0.31176758	-0.095947266	-0.88793945	0.36401367	-0.010009766	0.35229492	0	0	14/6/2018	14	6	2018	15:55:46	57346	0.2	15	55	46	0	0.059326172	3.515918	-0.33691406	-0.10400391	-0.89111328	0.84985352	0.026611328	0	0	0	0	0	0	0	0	0	0.95849609	0.041503906	0.036621094	0.025146484	0.008056641	0.003173828	0	44330	0	0	0
996	1573	1573	Category A	-0.31176758	-0.10791016	-0.87597656	0.36303711	-0.002441406	0.35229492	0	0	14/6/2018	14	6	2018	15:55:46	57346	0.3	15	55	46	0	0.059326172	3.515918	-0.33666992	-0.10400391	-0.89135742	0.29858398	0.029541016	0	0	0	0	0	0	0	0	0	0.95849609	0.041503906	0.044189453	0.024902344	-0.003662109	0.015380859	0	44330	0	0	0
997	1574	1574	Category A	-0.32397461	-0.11987305	-0.87597656	0.36132813	-0.009033203	0.3503418	0	0	14/6/2018	14	6	2018	15:55:46	57346	0.4	15	55	46	0	0.059326172	3.515918	-0.33666992	-0.10449219	-0.89135742	0.012939453	0.025146484	0	0	0	0	0	0	0	0	0	0.95849609	0.041503906	0.043457031	0.012695313	-0.015136719	0.015380859	0	44330	0	0	0
998	1575	1575	Category A	-0.3359375	-0.095947266	-0.89990234	0.36352539	-0.012939453	0.34912109	0	0	14/6/2018	14	6	2018	15:55:46	57346	0.5	15	55	46	0	0.059326172	3.515918	-0.33691406	-0.10473633	-0.89086914	0.46313477	0.012451172	0	0	0	0	0	0	0	0	0	0.95825195	0.041748047	0.018554688	0.000976563	0.008789063	-0.008789063	0	44330	0	0	0
999	1576	1576	Category A	-0.3359375	-0.10791016	-0.91186523	0.3605957	-0.010253906	0.3503418	0	0	14/6/2018	14	6	2018	15:55:46	57346	0.6	15	55	46	0	0.059326172	3.515918	-0.33691406	-0.10498047	-0.89038086	1.1811523	0.021240234	0	0	0	0	0	0	0	0	0	0.95776367	0.042236328	0.024902344	0.000976563	-0.002685547	-0.021240234	0	44330	0	0	0
1000	1577	1577	Category A	-0.3359375	-0.10791016	-0.87597656	0.36132813	-0.003173828	0.35131836	0	0	14/6/2018	14	6	2018	15:55:46	57346	0.7	15	55	46	0	0.059326172	3.515918	-0.33691406	-0.10522461	-0.89038086	1.6870117	0.014892578	0	0	0	0	0	0	0	0	0	0.95800781	0.041992188	0.018066406	0.000976563	-0.002441406	0.014404297	0	44330	0	0	0
1001	1578	1578	Category A	-0.3359375	-0.11987305	-0.89990234	0.36132813	-0.001464844	0.3515625	0	0	14/6/2018	14	6	2018	15:55:46	57346	0.8	15	55	46	0	0.059326172	3.515918	-0.33666992	-0.10546875	-0.89013672	1.9326172	0.017089844	0	0	0	0	0	0	0	0	0	0.95751953	0.042480469	0.024658203	0.000732422	-0.014160156	-0.009521484	0	44330	0	0	0
1002	1579	1579	Category A	-0.31176758	-0.11987305	-0.91186523	0.35888672	-0.009033203	0.35498047	0	0	14/6/2018	14	6	2018	15:55:46	57346	0.9	15	55	46	0	0.059326172	3.515918	-0.33666992	-0.10546875	-0.89013672	2.036377	0.035888672	0	0	0	0	0	0	0	0	0	0.95751953	0.042480469	0.060791016	0.024902344	-0.014160156	-0.021484375	0	44330	0	0	0
1003	1580	1580	Category A	-0.32397461	-0.13183594	-0.88793945	0.36206055	-0.008789063	0.34716797	0	0	14/6/2018	14	6	2018	15:55:47	57347	0	15	55	47	0	0.059326172	3.515918	-0.33642578	-0.10620117	-0.89038086	1.9057617	0.028564453	0	0	0	0	0	0	0	0	0	0.95776367	0.042236328	0.040527344	0.012451172	-0.025390625	0.002441406	0	44330	0	0	0
1004	1581	1581	Category A	-0.32397461	-0.13183594	-0.87597656	0.36474609	-0.005615234	0.3503418	0	0	14/6/2018	14	6	2018	15:55:47	57347	0.1	15	55	47	0	0.059326172	3.515918	-0.33618164	-0.10620117	-0.89038086	1.6591797	0.031738281	0	0	0	0	0	0	0	0	0	0.95776367	0.042236328	0.052246094	0.012207031	-0.025390625	0.014404297	0	44330	0	0	0
1005	1582	1582	Category A	-0.3359375	-0.095947266	-0.87597656	0.36035156	-0.008544922	0.35229492	0	0	14/6/2018	14	6	2018	15:55:47	57347	0.2	15	55	47	0	0.059326172	3.515918	-0.33642578	-0.10717773	-0.89086914	0.99511719	0.018554688	0	0	0	0	0	0	0	0	0	0.95825195	0.041748047	0.026855469	0.000488281	0.011230469	0.014892578	0	44330	0	0	0
1006	1583	1583	Category A	-0.34790039	-0.10791016	-0.88793945	0.3605957	-0.005859375	0.35131836	0	0	14/6/2018	14	6	2018	15:55:47	57347	0.3	15	55	47	0	0.059326172	3.515918	-0.33618164	-0.10693359	-0.890625	0.45239258	0.01171875	0	0	0	0	0	0	0	0	0	0.95800781	0.041992188	0.014892578	-0.011474609	-0.000732422	0.002685547	0	44330	0	0	0
1007	1584	1584	Category A	-0.34790039	-0.095947266	-0.91186523	0.36303711	-0.005615234	0.34912109	0	0	14/6/2018	14	6	2018	15:55:47	57347	0.4	15	55	47	0	0.059326172	3.515918	-0.33642578	-0.10693359	-0.890625	0.091552734	0.026367188	0	0	0	0	0	0	0	0	0	0.95800781	0.041992188	0.043457031	-0.011230469	0.010986328	-0.020996094	0	44330	0	0	0
1008	1585	1585	Category A	-0.34790039	-0.095947266	-0.89990234	0.36206055	-0.008789063	0.35131836	0	0	14/6/2018	14	6	2018	15:55:47	57347	0.5	15	55	47	0	0.059326172	3.515918	-0.33618164	-0.10693359	-0.89086914	0.29663086	0.018310547	0	0	0	0	0	0	0	0	0	0.95825195	0.041748047	0.031494141	-0.011474609	0.010986328	-0.008789063	0	44330	0	0	0
1009	1586	1586	Category A	-0.32397461	-0.083984375	-0.86376953	0.36328125	-0.007568359	0.35302734	0	0	14/6/2018	14	6	2018	15:55:47	57347	0.6	15	55	47	0	0.059326172	3.515918	-0.33618164	-0.10717773	-0.890625	0.40722656	0.037597656	0	0	0	0	0	0	0	0	0	0.95800781	0.041992188	0.0625	0.012207031	0.023193359	0.026855469	0	44330	0	0	0
1010	1587	1587	Category A	-0.3359375	-0.11987305	-0.88793945	0.35961914	-0.005126953	0.35131836	0	0	14/6/2018	14	6	2018	15:55:47	57347	0.7	15	55	47	0	0.059326172	3.515918	-0.33618164	-0.10693359	-0.89038086	0.51391602	0.012939453	0	0	0	0	0	0	0	0	0	0.95800781	0.041992188	0.015625	0.000244141	-0.012695313	0.002441406	0	44330	0	0	0
1011	1588	1588	Category A	-0.34790039	-0.11987305	-0.89990234	0.36254883	-0.004882813	0.35644531	0	0	14/6/2018	14	6	2018	15:55:47	57347	0.8	15	55	47	0	0.059326172	3.515918	-0.33618164	-0.10742188	-0.89013672	0.65722656	0.01953125	0	0	0	0	0	0	0	0	0	0.95751953	0.042480469	0.033691406	-0.011474609	-0.012207031	-0.009521484	0	44330	0	0	0
1012	1589	1589	Category A	-0.3359375	-0.10791016	-0.89990234	0.36328125	-0.008544922	0.35424805	0	0	14/6/2018	14	6	2018	15:55:47	57347	0.9	15	55	47	0	0.059326172	3.515918	-0.33569336	-0.10791016	-0.89013672	0.72509766	0.009521484	0	0	0	0	0	0	0	0	0	0.95751953	0.042480469	0.009765625	0	0	-0.009521484	0	44330	0	0	0
1013	1590	1590	Category A	-0.3359375	-0.095947266	-0.88793945	0.36035156	-0.002197266	0.34936523	0	0	14/6/2018	14	6	2018	15:55:48	57348	0	15	55	48	0	0.059326172	3.515918	-0.33544922	-0.1081543	-0.88989258	0.3293457	0.012207031	0	0	0	0	0	0	0	0	0	0.95727539	0.042724609	0.014648438	-0.000244141	0.012207031	0.001953125	0	44330	0	0	0
1014	1591	1591	Category A	-0.3359375	-0.13183594	-0.88793945	0.35864258	-0.006835938	0.3503418	0	0	14/6/2018	14	6	2018	15:55:48	57348	0.1	15	55	48	0	0.059326172	3.515918	-0.33496094	-0.10864258	-0.88989258	0.021240234	0.023193359	0	0	0	0	0	0	0	0	0	0.95703125	0.04296875	0.025878906	-0.000732422	-0.023193359	0.001953125	0	44330	0	0	0
1015	1592	1592	Category A	-0.35986328	-0.11987305	-0.87597656	0.3605957	-0.005859375	0.35498047	0	0	14/6/2018	14	6	2018	15:55:48	57348	0.2	15	55	48	0	0.059326172	3.515918	-0.33496094	-0.10864258	-0.88964844	0.29492188	0.030273438	0	0	0	0	0	0	0	0	0	0.95678711	0.043212891	0.049316406	-0.024658203	-0.010986328	0.013671875	0	44330	0	0	0
1016	1593	1593	Category A	-0.34790039	-0.10791016	-0.87597656	0.35888672	-0.007568359	0.3503418	0	0	14/6/2018	14	6	2018	15:55:48	57348	0.3	15	55	48	0	0.059326172	3.515918	-0.33496094	-0.10864258	-0.88964844	0.52075195	0.018554688	0	0	0	0	0	0	0	0	0	0.95678711	0.043212891	0.02734375	-0.012695313	0.000732422	0.013671875	0	44330	0	0	0
1017	1594	1594	Category A	-0.32397461	-0.071777344	-0.88793945	0.36035156	-0.003173828	0.3503418	0	0	14/6/2018	14	6	2018	15:55:48	57348	0.4	15	55	48	0	0.059326172	3.515918	-0.33496094	-0.10913086	-0.89013672	0.21166992	0.0390625	0	0	0	0	0	0	0	0	0	0.95727539	0.042724609	0.050537109	0.010986328	0.037353516	0.002197266	0	44330	0	0	0
1018	1595	1595	Category A	-0.32397461	-0.095947266	-0.88793945	0.35693359	-0.005859375	0.35400391	0	0	14/6/2018	14	6	2018	15:55:48	57348	0.5	15	55	48	0	0.059326172	3.515918	-0.3347168	-0.109375	-0.89013672	0.14770508	0.017333984	0	0	0	0	0	0	0	0	0	0.95727539	0.042724609	0.026367188	0.010742188	0.013427734	0.002197266	0	44330	0	0	0
1019	1596	1596	Category A	-0.3359375	-0.095947266	-0.91186523	0.36474609	-0.008544922	0.34912109	0	0	14/6/2018	14	6	2018	15:55:48	57348	0.6	15	55	48	0	0.059326172	3.515918	-0.3347168	-0.10961914	-0.89038086	0.73730469	0.025390625	0	0	0	0	0	0	0	0	0	0.95751953	0.042480469	0.036132813	-0.001220703	0.013671875	-0.021240234	0	44330	0	0	0
1020	1597	1597	Category A	-0.34790039	-0.083984375	-0.86376953	0.36547852	-0.005126953	0.34936523	0	0	14/6/2018	14	6	2018	15:55:48	57348	0.7	15	55	48	0	0.059326172	3.515918	-0.33422852	-0.10888672	-0.89013672	0.95239258	0.038818359	0	0	0	0	0	0	0	0	0	0.95703125	0.04296875	0.065185547	-0.013427734	0.024902344	0.026367188	0	44330	0	0	0
1021	1598	1598	Category A	-0.32397461	-0.10791016	-0.91186523	0.36132813	-0.006835938	0.35327148	0	0	14/6/2018	14	6	2018	15:55:48	57348	0.8	15	55	48	0	0.059326172	3.515918	-0.33447266	-0.109375	-0.89038086	0.38549805	0.023681641	0	0	0	0	0	0	0	0	0	0.95751953	0.042480469	0.033203125	0.010498047	0.001464844	-0.021240234	0	44330	0	0	0
1022	1599	1599	Category A	-0.3359375	-0.13183594	-0.89990234	0.3605957	-0.004150391	0.34814453	0	0	14/6/2018	14	6	2018	15:55:48	57348	0.9	15	55	48	0	0.059326172	3.515918	-0.33496094	-0.10888672	-0.89086914	0.19775391	0.024414063	0	0	0	0	0	0	0	0	0	0.95800781	0.041992188	0.032714844	-0.000732422	-0.022705078	-0.008789063	0	44330	0	0	0
1023	1600	1600	Category A	-0.29980469	-0.13183594	-0.89990234	0.3671875	-0.011230469	0.35131836	0	0	14/6/2018	14	6	2018	15:55:49	57349	0	15	55	49	0	0.059326172	3.515918	-0.33496094	-0.10888672	-0.89111328	0.95239258	0.042724609	0	0	0	0	0	0	0	0	0	0.95825195	0.041748047	0.066650391	0.03515625	-0.022705078	-0.008544922	0	44330	0	0	0
1024	1601	1601	Category A	-0.3359375	-0.095947266	-0.88793945	0.35888672	-0.005859375	0.35009766	0	0	14/6/2018	14	6	2018	15:55:49	57349	0.1	15	55	49	0	0.059326172	3.515918	-0.33520508	-0.10913086	-0.89135742	1.2075195	0.013671875	0	0	0	0	0	0	0	0	0	0.95849609	0.041503906	0.017333984	-0.000488281	0.013183594	0.003417969	0	44330	0	0	0
1025	1602	1602	Category A	-0.3359375	-0.071777344	-0.91186523	0.36669922	-0.009277344	0.3515625	0	0	14/6/2018	14	6	2018	15:55:49	57349	0.2	15	55	49	0	0.059326172	3.515918	-0.33496094	-0.10864258	-0.89233398	0.38354492	0.041748047	0	0	0	0	0	0	0	0	0	0.95922852	0.040771484	0.057128906	-0.000732422	0.036865234	-0.019287109	0	44330	0	0	0
1026	1603	1603	Category A	-0.35986328	-0.10791016	-0.88793945	0.36108398	-0.008544922	0.34814453	0	0	14/6/2018	14	6	2018	15:55:49	57349	0.3	15	55	49	0	0.059326172	3.515918	-0.33496094	-0.1081543	-0.89233398	0.23974609	0.025146484	0	0	0	0	0	0	0	0	0	0.95947266	0.040527344	0.029785156	-0.024658203	0.000244141	0.004394531	0	44330	0	0	0
1027	1604	1604	Category A	-0.35986328	-0.11987305	-0.88793945	0.36572266	-0.0078125	0.34912109	0	0	14/6/2018	14	6	2018	15:55:49	57349	0.4	15	55	49	0	0.059326172	3.515918	-0.33496094	-0.10766602	-0.89233398	0.30004883	0.027832031	0	0	0	0	0	0	0	0	0	0.95947266	0.040527344	0.041259766	-0.024658203	-0.011962891	0.004394531	0	44330	0	0	0
1028	1605	1605	Category A	-0.32397461	-0.11987305	-0.88793945	0.359375	-0.005859375	0.34912109	0	0	14/6/2018	14	6	2018	15:55:49	57349	0.5	15	55	49	0	0.059326172	3.515918	-0.3347168	-0.1081543	-0.89257813	0.91015625	0.016357422	0	0	0	0	0	0	0	0	0	0.95947266	0.040527344	0.027099609	0.010742188	-0.011474609	0.004638672	0	44330	0	0	0
1029	1606	1606	Category A	-0.3359375	-0.11987305	-0.87597656	0.36572266	-0.005859375	0.35253906	0	0	14/6/2018	14	6	2018	15:55:49	57349	0.6	15	55	49	0	0.059326172	3.515918	-0.3347168	-0.10888672	-0.89257813	1.7119141	0.019775391	0	0	0	0	0	0	0	0	0	0.95947266	0.040527344	0.028564453	-0.000976563	-0.010742188	0.016601563	0	44330	0	0	0
1030	1607	1607	Category A	-0.34790039	-0.13183594	-0.89990234	0.3605957	-0.0078125	0.34814453	0	0	14/6/2018	14	6	2018	15:55:49	57349	0.7	15	55	49	0	0.059326172	3.515918	-0.33422852	-0.109375	-0.89257813	1.6560059	0.027099609	0	0	0	0	0	0	0	0	0	0.95947266	0.040527344	0.04296875	-0.013427734	-0.022216797	-0.007080078	0	44330	0	0	0
1031	1608	1608	Category A	-0.3359375	-0.071777344	-0.88793945	0.35864258	-0.004882813	0.3503418	0	0	14/6/2018	14	6	2018	15:55:49	57349	0.8	15	55	49	0	0.059326172	3.515918	-0.33398438	-0.10961914	-0.89257813	0.46679688	0.038330078	0	0	0	0	0	0	0	0	0	0.95947266	0.040527344	0.044433594	-0.001708984	0.037841797	0.004638672	0	44330	0	0	0
1032	1609	1609	Category A	-0.31176758	-0.095947266	-0.88793945	0.36230469	-0.007324219	0.35205078	0	0	14/6/2018	14	6	2018	15:55:49	57349	0.9	15	55	49	0	0.059326172	3.515918	-0.33374023	-0.11010742	-0.89233398	0.73608398	0.026611328	0	0	0	0	0	0	0	0	0	0.95922852	0.040771484	0.041015625	0.021972656	0.014160156	0.004394531	0	44330	0	0	0
1033	1610	1610	Category A	-0.29980469	-0.071777344	-0.91186523	0.359375	-0.0078125	0.34912109	0	0	14/6/2018	14	6	2018	15:55:50	57350	0	15	55	50	0	0.059326172	3.515918	-0.33422852	-0.11010742	-0.89233398	1.0773926	0.054931641	0	0	0	0	0	0	0	0	0	0.95922852	0.040771484	0.092041016	0.034423828	0.038330078	-0.019287109	0	44330	0	0	0
1034	1611	1611	Category A	-0.32397461	-0.083984375	-0.88793945	0.3605957	-0.004150391	0.35131836	0	0	14/6/2018	14	6	2018	15:55:50	57350	0.1	15	55	50	0	0.059326172	3.515918	-0.33422852	-0.11010742	-0.89282227	1.2648926	0.028564453	0	0	0	0	0	0	0	0	0	0.9597168	0.040283203	0.041503906	0.010253906	0.026123047	0.004882813	0	44330	0	0	0
1035	1612	1612	Category A	-0.32397461	-0.095947266	-0.89990234	0.3605957	-0.002197266	0.35131836	0	0	14/6/2018	14	6	2018	15:55:50	57350	0.2	15	55	50	0	0.059326172	3.515918	-0.33398438	-0.10961914	-0.89257813	1.0915527	0.018554688	0	0	0	0	0	0	0	0	0	0.95947266	0.040527344	0.031005859	0.010009766	0.013671875	-0.007080078	0	44330	0	0	0
1036	1613	1613	Category A	-0.3359375	-0.14379883	-0.89990234	0.35986328	-0.01171875	0.35400391	0	0	14/6/2018	14	6	2018	15:55:50	57350	0.3	15	55	50	0	0.059326172	3.515918	-0.33447266	-0.11010742	-0.89306641	0.53100586	0.034179688	0	0	0	0	0	0	0	0	0	0.95996094	0.040039063	0.041503906	-0.001220703	-0.033447266	-0.006591797	0	44330	0	0	0
1037	1614	1614	Category A	-0.3359375	-0.13183594	-0.87597656	0.36572266	-0.009277344	0.35131836	0	0	14/6/2018	14	6	2018	15:55:50	57350	0.4	15	55	50	0	0.059326172	3.515918	-0.33447266	-0.11010742	-0.89379883	0.24414063	0.028076172	0	0	0	0	0	0	0	0	0	0.96069336	0.039306641	0.040771484	-0.001220703	-0.021484375	0.017822266	0	44330	0	0	0
1038	1615	1615	Category A	-0.32397461	-0.11987305	-0.87597656	0.3605957	-0.0078125	0.34521484	0	0	14/6/2018	14	6	2018	15:55:50	57350	0.5	15	55	50	0	0.059326172	3.515918	-0.33496094	-0.11010742	-0.89404297	0.70019531	0.023193359	0	0	0	0	0	0	0	0	0	0.9609375	0.0390625	0.038818359	0.010986328	-0.009521484	0.018066406	0	44330	0	0	0
1039	1616	1616	Category A	-0.3359375	-0.13183594	-0.89990234	0.36206055	-0.006591797	0.3503418	0	0	14/6/2018	14	6	2018	15:55:50	57350	0.6	15	55	50	0	0.059326172	3.515918	-0.33496094	-0.10986328	-0.89379883	0.890625	0.022460938	0	0	0	0	0	0	0	0	0	0.9609375	0.0390625	0.028564453	-0.000732422	-0.021728516	-0.005859375	0	44330	0	0	0
1040	1617	1617	Category A	-0.31176758	-0.11987305	-0.88793945	0.36132813	-0.004150391	0.3503418	0	0	14/6/2018	14	6	2018	15:55:50	57350	0.7	15	55	50	0	0.059326172	3.515918	-0.33496094	-0.10961914	-0.89355469	1.3793945	0.025878906	0	0	0	0	0	0	0	0	0	0.96044922	0.039550781	0.038818359	0.023193359	-0.010009766	0.005615234	0	44330	0	0	0
1041	1618	1618	Category A	-0.34790039	-0.11987305	-0.89990234	0.36206055	-0.007568359	0.35131836	0	0	14/6/2018	14	6	2018	15:55:50	57350	0.8	15	55	50	0	0.059326172	3.515918	-0.33496094	-0.10961914	-0.89379883	2.1357422	0.017333984	0	0	0	0	0	0	0	0	0	0.96069336	0.039306641	0.028808594	-0.012695313	-0.010009766	-0.005859375	0	44330	0	0	0
1042	1619	1619	Category A	-0.32397461	-0.15576172	-0.87597656	0.36132813	-0.006835938	0.34814453	0	0	14/6/2018	14	6	2018	15:55:50	57350	0.9	15	55	50	0	0.059326172	3.515918	-0.33496094	-0.10961914	-0.89379883	3.2568359	0.050537109	0	0	0	0	0	0	0	0	0	0.9609375	0.0390625	0.074951172	0.010986328	-0.045898438	0.017822266	0	44330	0	0	0
1043	1620	1620	Category A	-0.34790039	-0.13183594	-0.91186523	0.3605957	-0.0078125	0.3503418	0	0	14/6/2018	14	6	2018	15:55:51	57351	0	15	55	51	0	0.059326172	3.515918	-0.33520508	-0.11010742	-0.89379883	4.0678711	0.030761719	0	0	0	0	0	0	0	0	0	0.9609375	0.0390625	0.052001953	-0.012451172	-0.021484375	-0.017822266	0	44330	0	0	0
1044	1621	1621	Category A	-0.35986328	-0.16796875	-0.89990234	0.36303711	-0.005126953	0.35327148	0	0	14/6/2018	14	6	2018	15:55:51	57351	0.1	15	55	51	0	0.059326172	3.515918	-0.33544922	-0.10986328	-0.89404297	4.0976563	0.062988281	0	0	0	0	0	0	0	0	0	0.96142578	0.038574219	0.087890625	-0.024169922	-0.057861328	-0.005615234	0	44330	0	0	0
1045	1622	1622	Category A	-0.3359375	-0.11987305	-0.89990234	0.36108398	-0.009277344	0.34838867	0	0	14/6/2018	14	6	2018	15:55:51	57351	0.2	15	55	51	0	0.059326172	3.515918	-0.33569336	-0.10961914	-0.89453125	3.2202148	0.011230469	0	0	0	0	0	0	0	0	0	0.96166992	0.038330078	0.015380859	0	-0.010009766	-0.005126953	0	44330	0	0	0
1046	1623	1623	Category A	-0.34790039	-0.095947266	-0.88793945	0.36108398	-0.007568359	0.35131836	0	0	14/6/2018	14	6	2018	15:55:51	57351	0.3	15	55	51	0	0.059326172	3.515918	-0.33569336	-0.109375	-0.89477539	2.1467285	0.019287109	0	0	0	0	0	0	0	0	0	0.96191406	0.038085938	0.032226563	-0.011962891	0.013427734	0.006835938	0	44330	0	0	0
1047	1624	1624	Category A	-0.32397461	-0.095947266	-0.89990234	0.36547852	-0.012939453	0.35131836	0	0	14/6/2018	14	6	2018	15:55:51	57351	0.4	15	55	51	0	0.059326172	3.515918	-0.33544922	-0.10913086	-0.89428711	1.1113281	0.018310547	0	0	0	0	0	0	0	0	0	0.96142578	0.038574219	0.030273438	0.011474609	0.013183594	-0.005371094	0	44330	0	0	0
1048	1625	1625	Category A	-0.34790039	-0.11987305	-0.87597656	0.35961914	-0.003173828	0.3515625	0	0	14/6/2018	14	6	2018	15:55:51	57351	0.5	15	55	51	0	0.059326172	3.515918	-0.33544922	-0.10961914	-0.89428711	0.072753906	0.024414063	0	0	0	0	0	0	0	0	0	0.96142578	0.038574219	0.041015625	-0.012207031	-0.010009766	0.018310547	0	44330	0	0	0
1049	1626	1626	Category A	-0.3359375	-0.10791016	-0.87597656	0.36157227	-0.006835938	0.35424805	0	0	14/6/2018	14	6	2018	15:55:51	57351	0.6	15	55	51	0	0.059326172	3.515918	-0.33496094	-0.10986328	-0.89453125	0.57373047	0.018798828	0	0	0	0	0	0	0	0	0	0.96166992	0.038330078	0.021484375	-0.000732422	0.001953125	0.018554688	0	44330	0	0	0
1050	1627	1627	Category A	-0.34790039	-0.11987305	-0.87597656	0.36035156	-0.008544922	0.34912109	0	0	14/6/2018	14	6	2018	15:55:51	57351	0.7	15	55	51	0	0.059326172	3.515918	-0.33496094	-0.11010742	-0.89501953	0.69213867	0.024902344	0	0	0	0	0	0	0	0	0	0.96191406	0.038085938	0.041748047	-0.012695313	-0.009521484	0.019042969	0	44330	0	0	0
1051	1628	1628	Category A	-0.3359375	-0.15576172	-0.88793945	0.3605957	-0.006835938	0.35424805	0	0	14/6/2018	14	6	2018	15:55:51	57351	0.8	15	55	51	0	0.059326172	3.515918	-0.33447266	-0.11010742	-0.89501953	0.58862305	0.045898438	0	0	0	0	0	0	0	0	0	0.96191406	0.038085938	0.053955078	-0.001220703	-0.045410156	0.007080078	0	44330	0	0	0
1052	1629	1629	Category A	-0.31176758	-0.095947266	-0.87597656	0.36376953	-0.01171875	0.3503418	0	0	14/6/2018	14	6	2018	15:55:51	57351	0.9	15	55	51	0	0.059326172	3.515918	-0.33422852	-0.11035156	-0.89501953	0.88989258	0.032714844	0	0	0	0	0	0	0	0	0	0.96166992	0.038330078	0.055908203	0.022460938	0.014404297	0.019042969	0	44330	0	0	0
1053	1630	1630	Category A	-0.32397461	-0.13183594	-0.89990234	0.35620117	-0.005615234	0.34692383	0	0	14/6/2018	14	6	2018	15:55:52	57352	0	15	55	52	0	0.059326172	3.515918	-0.33447266	-0.11083984	-0.89501953	1.5546875	0.023925781	0	0	0	0	0	0	0	0	0	0.96191406	0.038085938	0.036132813	0.010498047	-0.020751953	-0.004638672	0	44330	0	0	0
1054	1631	1631	Category A	-0.34790039	-0.095947266	-0.86376953	0.36132813	-0.001464844	0.3503418	0	0	14/6/2018	14	6	2018	15:55:52	57352	0.1	15	55	52	0	0.059326172	3.515918	-0.33447266	-0.11132813	-0.89477539	1.4794922	0.037109375	0	0	0	0	0	0	0	0	0	0.96191406	0.038085938	0.059570313	-0.013183594	0.015380859	0.031005859	0	44330	0	0	0
1055	1632	1632	Category A	-0.3359375	-0.095947266	-0.91186523	0.36035156	-0.008544922	0.35229492	0	0	14/6/2018	14	6	2018	15:55:52	57352	0.2	15	55	52	0	0.059326172	3.515918	-0.3347168	-0.11083984	-0.89477539	1.4680176	0.022460938	0	0	0	0	0	0	0	0	0	0.96166992	0.038330078	0.032958984	-0.000976563	0.014892578	-0.016845703	0	44330	0	0	0
1056	1633	1633	Category A	-0.34790039	-0.14379883	-0.91186523	0.36132813	-0.004150391	0.3503418	0	0	14/6/2018	14	6	2018	15:55:52	57352	0.3	15	55	52	0	0.059326172	3.515918	-0.33422852	-0.1105957	-0.89526367	1.4389648	0.039306641	0	0	0	0	0	0	0	0	0	0.96191406	0.038085938	0.062988281	-0.013427734	-0.032958984	-0.016357422	0	44330	0	0	0
1057	1634	1634	Category A	-0.3359375	-0.10791016	-0.89990234	0.36108398	-0.008544922	0.34741211	0	0	14/6/2018	14	6	2018	15:55:52	57352	0.4	15	55	52	0	0.059326172	3.515918	-0.33398438	-0.11108398	-0.89550781	1.5021973	0.005615234	0	0	0	0	0	0	0	0	0	0.96240234	0.037597656	0.009277344	-0.001708984	0.003173828	-0.004150391	0	44330	0	0	0
1058	1635	1635	Category A	-0.32397461	-0.10791016	-0.91186523	0.36206055	-0.001464844	0.35253906	0	0	14/6/2018	14	6	2018	15:55:52	57352	0.5	15	55	52	0	0.059326172	3.515918	-0.33447266	-0.11132813	-0.89575195	1.2563477	0.019287109	0	0	0	0	0	0	0	0	0	0.96264648	0.037353516	0.029785156	0.010498047	0.003417969	-0.015869141	0	44330	0	0	0
1059	1636	1636	Category A	-0.32397461	-0.071777344	-0.87597656	0.36303711	-0.009277344	0.35131836	0	0	14/6/2018	14	6	2018	15:55:52	57352	0.6	15	55	52	0	0.059326172	3.515918	-0.33496094	-0.11132813	-0.89575195	1.0690918	0.045410156	0	0	0	0	0	0	0	0	0	0.96289063	0.037109375	0.0703125	0.010986328	0.039550781	0.019775391	0	44330	0	0	0
1060	1637	1637	Category A	-0.34790039	-0.13183594	-0.88793945	0.36108398	-0.007080078	0.34936523	0	0	14/6/2018	14	6	2018	15:55:52	57352	0.7	15	55	52	0	0.059326172	3.515918	-0.33520508	-0.11108398	-0.89526367	1.4909668	0.025146484	0	0	0	0	0	0	0	0	0	0.96240234	0.037597656	0.040527344	-0.012451172	-0.020507813	0.007324219	0	44330	0	0	0
1061	1638	1638	Category A	-0.35986328	-0.083984375	-0.91186523	0.36132813	-0.005859375	0.34838867	0	0	14/6/2018	14	6	2018	15:55:52	57352	0.8	15	55	52	0	0.059326172	3.515918	-0.33520508	-0.11157227	-0.89550781	1.810791	0.040283203	0	0	0	0	0	0	0	0	0	0.96264648	0.037353516	0.068359375	-0.024414063	0.027587891	-0.016113281	0	44330	0	0	0
1062	1639	1639	Category A	-0.34790039	-0.11987305	-0.91186523	0.35766602	-0.006591797	0.35400391	0	0	14/6/2018	14	6	2018	15:55:52	57352	0.9	15	55	52	0	0.059326172	3.515918	-0.33544922	-0.11132813	-0.89550781	1.9614258	0.021972656	0	0	0	0	0	0	0	0	0	0.96264648	0.037353516	0.037109375	-0.012207031	-0.008300781	-0.016113281	0	44330	0	0	0
1063	1640	1640	Category A	-0.34790039	-0.10791016	-0.89990234	0.36572266	-0.004882813	0.35253906	0	0	14/6/2018	14	6	2018	15:55:53	57353	0	15	55	53	0	0.059326172	3.515918	-0.33544922	-0.11083984	-0.89526367	1.8510742	0.013427734	0	0	0	0	0	0	0	0	0	0.96240234	0.037597656	0.019775391	-0.012207031	0.002929688	-0.004394531	0	44330	0	0	0
1064	1641	1641	Category A	-0.34790039	-0.083984375	-0.92382813	0.35986328	-0.006591797	0.35229492	0	0	14/6/2018	14	6	2018	15:55:53	57353	0.1	15	55	53	0	0.059326172	3.515918	-0.33544922	-0.11035156	-0.89501953	2.253418	0.040771484	0	0	0	0	0	0	0	0	0	0.96240234	0.037597656	0.067382813	-0.012207031	0.026367188	-0.028564453	0	44330	0	0	0
1065	1642	1642	Category A	-0.3359375	-0.059814453	-0.91186523	0.36694336	-0.008789063	0.35058594	0	0	14/6/2018	14	6	2018	15:55:53	57353	0.2	15	55	53	0	0.059326172	3.515918	-0.33569336	-0.1105957	-0.89501953	1.8903809	0.053466797	0	0	0	0	0	0	0	0	0	0.9621582	0.037841797	0.067626953	0	0.05078125	-0.016601563	0	44330	0	0	0
1066	1643	1643	Category A	-0.34790039	-0.083984375	-0.88793945	0.35986328	-0.006591797	0.35229492	0	0	14/6/2018	14	6	2018	15:55:53	57353	0.3	15	55	53	0	0.059326172	3.515918	-0.33569336	-0.11083984	-0.89501953	1.0600586	0.030273438	0	0	0	0	0	0	0	0	0	0.96240234	0.037597656	0.046142578	-0.011962891	0.026855469	0.007080078	0	44330	0	0	0
1067	1644	1644	Category A	-0.31176758	-0.14379883	-0.88793945	0.36401367	-0.006591797	0.3515625	0	0	14/6/2018	14	6	2018	15:55:53	57353	0.4	15	55	53	0	0.059326172	3.515918	-0.33544922	-0.1105957	-0.89501953	0.57763672	0.041259766	0	0	0	0	0	0	0	0	0	0.96240234	0.037597656	0.063964844	0.023681641	-0.032958984	0.007080078	0	44330	0	0	0
1068	1645	1645	Category A	-0.3359375	-0.13183594	-0.88793945	0.3605957	-0.004882813	0.35400391	0	0	14/6/2018	14	6	2018	15:55:53	57353	0.5	15	55	53	0	0.059326172	3.515918	-0.33496094	-0.11035156	-0.89526367	0.20800781	0.022460938	0	0	0	0	0	0	0	0	0	0.96240234	0.037597656	0.029296875	-0.000732422	-0.021240234	0.007324219	0	44330	0	0	0
1069	1646	1646	Category A	-0.29980469	-0.11987305	-0.89990234	0.36474609	-0.007568359	0.3503418	0	0	14/6/2018	14	6	2018	15:55:53	57353	0.6	15	55	53	0	0.059326172	3.5030273	-0.33520508	-0.11035156	-0.89526367	0.21557617	0.036865234	0	0	0	0	0	0	0	0	0	0.96240234	0.037597656	0.049072266	0.035400391	-0.009277344	-0.004394531	0	44330	0	0	0
1070	1647	1647	Category A	-0.32397461	-0.10791016	-0.89990234	0.36450195	-0.005126953	0.35327148	0	0	14/6/2018	14	6	2018	15:55:53	57353	0.7	15	55	53	0	0.059326172	3.5030273	-0.33544922	-0.11035156	-0.89550781	0.94360352	0.012451172	0	0	0	0	0	0	0	0	0	0.96264648	0.037353516	0.018310547	0.011474609	0.002441406	-0.004150391	0	44330	0	0	0
1071	1648	1648	Category A	-0.3359375	-0.10791016	-0.88793945	0.36083984	-0.006591797	0.35327148	0	0	14/6/2018	14	6	2018	15:55:53	57353	0.8	15	55	53	0	0.059326172	3.5030273	-0.33569336	-0.11010742	-0.89550781	0.9362793	0.008056641	0	0	0	0	0	0	0	0	0	0.96289063	0.037109375	0.010253906	0	0.002197266	0.007568359	0	44330	0	0	0
1072	1649	1649	Category A	-0.34790039	-0.095947266	-0.89990234	0.35791016	-0.006591797	0.3503418	0	0	14/6/2018	14	6	2018	15:55:53	57353	0.9	15	55	53	0	0.059326172	3.5030273	-0.33569336	-0.11035156	-0.89550781	0.45458984	0.019287109	0	0	0	0	0	0	0	0	0	0.96289063	0.037109375	0.030761719	-0.011962891	0.014404297	-0.004150391	0	44330	0	0	0
1073	1650	1650	Category A	-0.3359375	-0.10791016	-0.91186523	0.35961914	-0.008544922	0.35229492	0	0	14/6/2018	14	6	2018	15:55:54	57354	0	15	55	54	0	0.059326172	3.5030273	-0.33618164	-0.1105957	-0.89599609	0.49975586	0.015869141	0	0	0	0	0	0	0	0	0	0.96337891	0.036621094	0.018798828	0.000244141	0.002685547	-0.015625	0	44330	0	0	0
1074	1651	1651	Category A	-0.31176758	-0.083984375	-0.88793945	0.3605957	-0.0078125	0.35229492	0	0	14/6/2018	14	6	2018	15:55:54	57354	0.1	15	55	54	0	0.059326172	3.5030273	-0.33642578	-0.11132813	-0.89550781	1.0141602	0.037597656	0	0	0	0	0	0	0	0	0	0.96313477	0.036865234	0.059814453	0.024658203	0.02734375	0.007568359	0	44330	0	0	0
1075	1652	1652	Category A	-0.34790039	-0.13183594	-0.92382813	0.3605957	-0.009033203	0.35131836	0	0	14/6/2018	14	6	2018	15:55:54	57354	0.2	15	55	54	0	0.059326172	3.5030273	-0.33642578	-0.11157227	-0.89599609	0.98876953	0.036132813	0	0	0	0	0	0	0	0	0	0.96362305	0.036376953	0.059082031	-0.011230469	-0.020019531	-0.027587891	0	44330	0	0	0
1076	1653	1653	Category A	-0.32397461	-0.095947266	-0.93579102	0.36108398	-0.008544922	0.35327148	0	0	14/6/2018	14	6	2018	15:55:54	57354	0.3	15	55	54	0	0.059326172	3.5030273	-0.33666992	-0.11181641	-0.89550781	0.55712891	0.044921875	0	0	0	0	0	0	0	0	0	0.96313477	0.036865234	0.068847656	0.012695313	0.015869141	-0.040039063	0	44330	0	0	0
1077	1654	1654	Category A	-0.35986328	-0.11987305	-0.88793945	0.359375	-0.0078125	0.35229492	0	0	14/6/2018	14	6	2018	15:55:54	57354	0.4	15	55	54	0	0.059326172	3.5030273	-0.33642578	-0.11157227	-0.89550781	0.28833008	0.025634766	0	0	0	0	0	0	0	0	0	0.96313477	0.036865234	0.0390625	-0.023193359	-0.008056641	0.007568359	0	44330	0	0	0
1078	1655	1655	Category A	-0.32397461	-0.083984375	-0.88793945	0.36132813	-0.007324219	0.35522461	0	0	14/6/2018	14	6	2018	15:55:54	57354	0.5	15	55	54	0	0.059326172	3.5030273	-0.33618164	-0.11132813	-0.89624023	0.2578125	0.031005859	0	0	0	0	0	0	0	0	0	0.96362305	0.036376953	0.048095703	0.012207031	0.02734375	0.008300781	0	44330	0	0	0
1079	1656	1656	Category A	-0.3359375	-0.095947266	-0.88793945	0.35766602	-0.007568359	0.35131836	0	0	14/6/2018	14	6	2018	15:55:54	57354	0.6	15	55	54	0	0.059326172	3.5030273	-0.33666992	-0.11108398	-0.89672852	0.19848633	0.017578125	0	0	0	0	0	0	0	0	0	0.96435547	0.035644531	0.024902344	0.000732422	0.015136719	0.008789063	0	44330	0	0	0
1080	1657	1657	Category A	-0.3359375	-0.10791016	-0.89990234	0.35961914	-0.005615234	0.35327148	0	0	14/6/2018	14	6	2018	15:55:54	57354	0.7	15	55	54	0	0.059326172	3.5030273	-0.33691406	-0.11010742	-0.89672852	0.40649414	0.00390625	0	0	0	0	0	0	0	0	0	0.96435547	0.035644531	0.006347656	0.000976563	0.002197266	-0.002929688	0	44330	0	0	0
1081	1658	1658	Category A	-0.34790039	-0.11987305	-0.89990234	0.35961914	-0.005126953	0.35229492	0	0	14/6/2018	14	6	2018	15:55:54	57354	0.8	15	55	54	0	0.059326172	3.5030273	-0.33740234	-0.11035156	-0.89697266	0.043212891	0.014160156	0	0	0	0	0	0	0	0	0	0.96459961	0.035400391	0.022705078	-0.010253906	-0.009277344	-0.002685547	0	44330	0	0	0
1082	1659	1659	Category A	-0.32397461	-0.14379883	-0.91186523	0.36181641	-0.006835938	0.35229492	0	0	14/6/2018	14	6	2018	15:55:54	57354	0.9	15	55	54	0	0.059326172	3.5030273	-0.33740234	-0.11010742	-0.89672852	0.70581055	0.0390625	0	0	0	0	0	0	0	0	0	0.96435547	0.035644531	0.061767578	0.013427734	-0.033447266	-0.014892578	0	44330	0	0	0
1083	1660	1660	Category A	-0.34790039	-0.11987305	-0.91186523	0.36230469	-0.005859375	0.35058594	0	0	14/6/2018	14	6	2018	15:55:55	57355	0	15	55	55	0	0.059326172	3.5030273	-0.33740234	-0.10961914	-0.89697266	0.88549805	0.020507813	0	0	0	0	0	0	0	0	0	0.96484375	0.03515625	0.03515625	-0.010253906	-0.010009766	-0.014648438	0	44330	0	0	0
1084	1661	1661	Category A	-0.3359375	-0.10791016	-0.91186523	0.36376953	-0.007568359	0.35400391	0	0	14/6/2018	14	6	2018	15:55:55	57355	0.1	15	55	55	0	0.059326172	3.5030273	-0.33764648	-0.10913086	-0.89697266	0.60229492	0.014892578	0	0	0	0	0	0	0	0	0	0.96459961	0.035400391	0.017822266	0.001708984	0.001220703	-0.014648438	0	44330	0	0	0
1085	1662	1662	Category A	-0.3359375	-0.071777344	-0.88793945	0.35961914	-0.007568359	0.35131836	0	0	14/6/2018	14	6	2018	15:55:55	57355	0.2	15	55	55	0	0.059326172	3.5030273	-0.3371582	-0.1081543	-0.89672852	0.59057617	0.037597656	0	0	0	0	0	0	0	0	0	0.96411133	0.035888672	0.046630859	0.001220703	0.036376953	0.008789063	0	44330	0	0	0
1086	1663	1663	Category A	-0.3359375	-0.095947266	-0.86376953	0.35961914	-0.008544922	0.3503418	0	0	14/6/2018	14	6	2018	15:55:55	57355	0.3	15	55	55	0	0.059326172	3.5030273	-0.33740234	-0.1081543	-0.89648438	0.42114258	0.034912109	0	0	0	0	0	0	0	0	0	0.96386719	0.036132813	0.046630859	0.001464844	0.012207031	0.032714844	0	44330	0	0	0
1087	1664	1664	Category A	-0.3359375	-0.13183594	-0.91186523	0.35961914	-0.009277344	0.35327148	0	0	14/6/2018	14	6	2018	15:55:55	57355	0.4	15	55	55	0	0.059326172	3.5030273	-0.33764648	-0.10839844	-0.89624023	0.20800781	0.027832031	0	0	0	0	0	0	0	0	0	0.96386719	0.036132813	0.040283203	0.001708984	-0.023193359	-0.015380859	0	44330	0	0	0
1088	1665	1665	Category A	-0.32397461	-0.11987305	-0.91186523	0.36035156	-0.008544922	0.34838867	0	0	14/6/2018	14	6	2018	15:55:55	57355	0.5	15	55	55	0	0.059326172	3.5030273	-0.33740234	-0.10839844	-0.89624023	0.01171875	0.0234375	0	0	0	0	0	0	0	0	0	0.96386719	0.036132813	0.040283203	0.013427734	-0.011230469	-0.015380859	0	44330	0	0	0
1089	1666	1666	Category A	-0.31176758	-0.095947266	-0.89990234	0.36376953	-0.005859375	0.3515625	0	0	14/6/2018	14	6	2018	15:55:55	57355	0.6	15	55	55	0	0.059326172	3.5030273	-0.33740234	-0.1081543	-0.89648438	0.36694336	0.028564453	0	0	0	0	0	0	0	0	0	0.96386719	0.036132813	0.041259766	0.025634766	0.012207031	-0.003173828	0	44330	0	0	0
1090	1667	1667	Category A	-0.29980469	-0.13183594	-0.88793945	0.36035156	-0.004150391	0.34936523	0	0	14/6/2018	14	6	2018	15:55:55	57355	0.7	15	55	55	0	0.059326172	3.5030273	-0.3371582	-0.1081543	-0.89672852	0.80834961	0.044921875	0	0	0	0	0	0	0	0	0	0.96411133	0.035888672	0.069824219	0.037353516	-0.0234375	0.008789063	0	44330	0	0	0
1091	1668	1668	Category A	-0.32397461	-0.13183594	-0.89990234	0.35961914	-0.007568359	0.35400391	0	0	14/6/2018	14	6	2018	15:55:55	57355	0.8	15	55	55	0	0.059326172	3.5030273	-0.33691406	-0.10766602	-0.89672852	0.89819336	0.02734375	0	0	0	0	0	0	0	0	0	0.96411133	0.035888672	0.039794922	0.012939453	-0.023925781	-0.002929688	0	44330	0	0	0
1092	1669	1669	Category A	-0.35986328	-0.14379883	-0.89990234	0.36083984	-0.008789063	0.34936523	0	0	14/6/2018	14	6	2018	15:55:55	57355	0.9	15	55	55	0	0.059326172	3.5030273	-0.33691406	-0.10693359	-0.89672852	0.81274414	0.043212891	0	0	0	0	0	0	0	0	0	0.96386719	0.036132813	0.0625	-0.022705078	-0.036621094	-0.002929688	0	44330	0	0	0
1093	1670	1670	Category A	-0.34790039	-0.13183594	-0.87597656	0.35961914	-0.008544922	0.35229492	0	0	14/6/2018	14	6	2018	15:55:56	57356	0	15	55	56	0	0.059326172	3.5030273	-0.3371582	-0.10742188	-0.8972168	0.77392578	0.033935547	0	0	0	0	0	0	0	0	0	0.96459961	0.035400391	0.056396484	-0.010498047	-0.024169922	0.021240234	0	44330	0	0	0
1094	1671	1671	Category A	-0.34790039	-0.095947266	-0.87597656	0.36083984	-0.006591797	0.35327148	0	0	14/6/2018	14	6	2018	15:55:56	57356	0.1	15	55	56	0	0.059326172	3.5030273	-0.33740234	-0.10693359	-0.8972168	1.1696777	0.026123047	0	0	0	0	0	0	0	0	0	0.96459961	0.035400391	0.042724609	-0.010253906	0.010986328	0.021240234	0	44330	0	0	0
1095	1672	1672	Category A	-0.31176758	-0.10791016	-0.92382813	0.36206055	-0.002441406	0.34838867	0	0	14/6/2018	14	6	2018	15:55:56	57356	0.2	15	55	56	0	0.059326172	3.5030273	-0.33740234	-0.10693359	-0.89746094	1.0090332	0.036621094	0	0	0	0	0	0	0	0	0	0.96484375	0.03515625	0.052490234	0.025634766	-0.000732422	-0.026123047	0	44330	0	0	0
1096	1673	1673	Category A	-0.3359375	-0.14379883	-0.89990234	0.36230469	-0.010009766	0.35009766	0	0	14/6/2018	14	6	2018	15:55:56	57356	0.3	15	55	56	0	0.059326172	3.5030273	-0.33764648	-0.10717773	-0.89746094	0.48901367	0.036376953	0	0	0	0	0	0	0	0	0	0.96508789	0.034912109	0.040527344	0.001708984	-0.036376953	-0.002197266	0	44330	0	0	0
1097	1674	1674	Category A	-0.35986328	-0.083984375	-0.89990234	0.36572266	-0.002197266	0.35058594	0	0	14/6/2018	14	6	2018	15:55:56	57356	0.4	15	55	56	0	0.059326172	3.5030273	-0.33764648	-0.10668945	-0.89746094	0.17480469	0.031738281	0	0	0	0	0	0	0	0	0	0.96484375	0.03515625	0.047119141	-0.021972656	0.022705078	-0.002197266	0	44330	0	0	0
1098	1675	1675	Category A	-0.35986328	-0.095947266	-0.88793945	0.36376953	-0.011230469	0.35229492	0	0	14/6/2018	14	6	2018	15:55:56	57356	0.5	15	55	56	0	0.059326172	3.5030273	-0.33764648	-0.10668945	-0.89746094	0.034423828	0.026367188	0	0	0	0	0	0	0	0	0	0.96484375	0.03515625	0.042480469	-0.021972656	0.010742188	0.009521484	0	44330	0	0	0
1099	1676	1676	Category A	-0.35986328	-0.083984375	-0.87597656	0.35961914	-0.006835938	0.35131836	0	0	14/6/2018	14	6	2018	15:55:56	57356	0.6	15	55	56	0	0.059326172	3.5030273	-0.33789063	-0.10668945	-0.8972168	0.43066406	0.038085938	0	0	0	0	0	0	0	0	0	0.96459961	0.035400391	0.065917969	-0.021728516	0.022705078	0.021240234	0	44330	0	0	0
1100	1677	1677	Category A	-0.34790039	-0.11987305	-0.87597656	0.3605957	-0.004882813	0.35327148	0	0	14/6/2018	14	6	2018	15:55:56	57356	0.7	15	55	56	0	0.059326172	3.5030273	-0.33813477	-0.10668945	-0.89770508	1.6730957	0.027099609	0	0	0	0	0	0	0	0	0	0.96508789	0.034912109	0.044433594	-0.009521484	-0.012939453	0.021728516	0	44330	0	0	0
1101	1678	1678	Category A	-0.34790039	-0.083984375	-0.91186523	0.35766602	-0.004150391	0.34814453	0	0	14/6/2018	14	6	2018	15:55:56	57356	0.8	15	55	56	0	0.059326172	3.5030273	-0.33764648	-0.10668945	-0.89794922	2.3349609	0.028320313	0	0	0	0	0	0	0	0	0	0.96508789	0.034912109	0.046630859	-0.010009766	0.022705078	-0.013671875	0	44330	0	0	0
1102	1679	1679	Category A	-0.32397461	-0.095947266	-0.88793945	0.36181641	-0.006835938	0.35229492	0	0	14/6/2018	14	6	2018	15:55:56	57356	0.9	15	55	56	0	0.059326172	3.5030273	-0.33764648	-0.10693359	-0.8972168	2.1665039	0.020019531	0	0	0	0	0	0	0	0	0	0.96459961	0.035400391	0.034179688	0.013671875	0.010986328	0.009277344	0	44330	0	0	0
1103	1680	1680	Category A	-0.31176758	-0.10791016	-0.88793945	0.36206055	-0.006591797	0.3503418	0	0	14/6/2018	14	6	2018	15:55:57	57357	0	15	55	57	0	0.059326172	3.5030273	-0.33764648	-0.10693359	-0.89648438	2.0209961	0.02734375	0	0	0	0	0	0	0	0	0	0.96386719	0.036132813	0.03515625	0.025878906	-0.000732422	0.008544922	0	44330	0	0	0
1104	1681	1681	Category A	-0.34790039	-0.10791016	-0.87597656	0.36401367	0	0.35058594	0	0	14/6/2018	14	6	2018	15:55:57	57357	0.1	15	55	57	0	0.059326172	3.5030273	-0.33764648	-0.10693359	-0.89624023	2.4892578	0.022705078	0	0	0	0	0	0	0	0	0	0.96386719	0.036132813	0.031494141	-0.010009766	-0.000732422	0.020263672	0	44330	0	0	0
1105	1682	1682	Category A	-0.34790039	-0.095947266	-0.91186523	0.36474609	-0.008544922	0.35327148	0	0	14/6/2018	14	6	2018	15:55:57	57357	0.2	15	55	57	0	0.059326172	3.5030273	-0.33740234	-0.10742188	-0.89599609	2.5170898	0.022216797	0	0	0	0	0	0	0	0	0	0.96337891	0.036621094	0.037841797	-0.010253906	0.011474609	-0.015625	0	44330	0	0	0
1106	1683	1683	Category A	-0.32397461	-0.083984375	-0.89990234	0.36132813	-0.006835938	0.35327148	0	0	14/6/2018	14	6	2018	15:55:57	57357	0.3	15	55	57	0	0.059326172	3.5030273	-0.33764648	-0.10791016	-0.89550781	1.4902344	0.027832031	0	0	0	0	0	0	0	0	0	0.96313477	0.036865234	0.041992188	0.013671875	0.023925781	-0.004150391	0	44330	0	0	0
1107	1684	1684	Category A	-0.3359375	-0.10791016	-0.89990234	0.36328125	-0.003173828	0.3515625	0	0	14/6/2018	14	6	2018	15:55:57	57357	0.4	15	55	57	0	0.059326172	3.515918	-0.33740234	-0.10766602	-0.89550781	0.52124023	0.004394531	0	0	0	0	0	0	0	0	0	0.96313477	0.036865234	0.005615234	0.001464844	0	-0.004150391	0	44330	0	0	0
1108	1685	1685	Category A	-0.3359375	-0.11987305	-0.88793945	0.36743164	-0.007568359	0.35131836	0	0	14/6/2018	14	6	2018	15:55:57	57357	0.5	15	55	57	0	0.059326172	3.515918	-0.33789063	-0.10766602	-0.89550781	0.11157227	0.014404297	0	0	0	0	0	0	0	0	0	0.96337891	0.036621094	0.021728516	0.001953125	-0.011962891	0.007568359	0	44330	0	0	0
1109	1686	1686	Category A	-0.35986328	-0.10791016	-0.88793945	0.36132813	-0.008544922	0.35229492	0	0	14/6/2018	14	6	2018	15:55:57	57357	0.6	15	55	57	0	0.059326172	3.515918	-0.33813477	-0.10742188	-0.89550781	0.039794922	0.022949219	0	0	0	0	0	0	0	0	0	0.96337891	0.036621094	0.029785156	-0.021484375	-0.000244141	0.007568359	0	44330	0	0	0
1110	1687	1687	Category A	-0.35986328	-0.11987305	-0.91186523	0.36206055	-0.007568359	0.35327148	0	0	14/6/2018	14	6	2018	15:55:57	57357	0.7	15	55	57	0	0.059326172	3.515918	-0.33837891	-0.10717773	-0.89526367	0.67382813	0.029541016	0	0	0	0	0	0	0	0	0	0.96313477	0.036865234	0.050048828	-0.021240234	-0.012451172	-0.016357422	0	44330	0	0	0
1111	1688	1688	Category A	-0.34790039	-0.095947266	-0.88793945	0.36132813	-0.004882813	0.35131836	0	0	14/6/2018	14	6	2018	15:55:57	57357	0.8	15	55	57	0	0.059326172	3.515918	-0.33886719	-0.10668945	-0.89501953	1.2580566	0.015625	0	0	0	0	0	0	0	0	0	0.96289063	0.037109375	0.026855469	-0.008789063	0.010742188	0.007080078	0	44330	0	0	0
1112	1689	1689	Category A	-0.3359375	-0.10791016	-0.91186523	0.36132813	-0.005859375	0.35302734	0	0	14/6/2018	14	6	2018	15:55:57	57357	0.9	15	55	57	0	0.059326172	3.515918	-0.33886719	-0.10668945	-0.89501953	1.1035156	0.016845703	0	0	0	0	0	0	0	0	0	0.96289063	0.037109375	0.020751953	0.002929688	-0.000976563	-0.016601563	0	44330	0	0	0
1113	1690	1690	Category A	-0.3359375	-0.11987305	-0.88793945	0.36132813	-0.004882813	0.35229492	0	0	14/6/2018	14	6	2018	15:55:58	57358	0	15	55	58	0	0.059326172	3.515918	-0.33886719	-0.10668945	-0.89501953	0.97265625	0.015136719	0	0	0	0	0	0	0	0	0	0.96313477	0.036865234	0.023193359	0.002929688	-0.012939453	0.007080078	0	44330	0	0	0
1114	1691	1691	Category A	-0.32397461	-0.10791016	-0.91186523	0.36230469	-0.006591797	0.35522461	0	0	14/6/2018	14	6	2018	15:55:58	57358	0.1	15	55	58	0	0.059326172	3.515918	-0.33911133	-0.10668945	-0.89501953	1.2927246	0.022460938	0	0	0	0	0	0	0	0	0	0.96313477	0.036865234	0.032958984	0.015136719	-0.000976563	-0.016601563	0	44330	0	0	0
1115	1692	1692	Category A	-0.3359375	-0.11987305	-0.86376953	0.36108398	-0.005126953	0.34936523	0	0	14/6/2018	14	6	2018	15:55:58	57358	0.2	15	55	58	0	0.059326172	3.515918	-0.33959961	-0.10668945	-0.89550781	1.3811035	0.034423828	0	0	0	0	0	0	0	0	0	0.96362305	0.036376953	0.048339844	0.003662109	-0.012939453	0.031738281	0	44330	0	0	0
1116	1693	1693	Category A	-0.32397461	-0.11987305	-0.91186523	0.36303711	-0.007568359	0.35229492	0	0	14/6/2018	14	6	2018	15:55:58	57358	0.3	15	55	58	0	0.059326172	3.515918	-0.33959961	-0.10668945	-0.89501953	1.0222168	0.026367188	0	0	0	0	0	0	0	0	0	0.96313477	0.036865234	0.045410156	0.015625	-0.012939453	-0.016601563	0	44330	0	0	0
1117	1694	1694	Category A	-0.31176758	-0.10791016	-0.92382813	0.35888672	-0.006591797	0.35400391	0	0	14/6/2018	14	6	2018	15:55:58	57358	0.4	15	55	58	0	0.059326172	3.515918	-0.33959961	-0.10693359	-0.89428711	0.35571289	0.040527344	0	0	0	0	0	0	0	0	0	0.96264648	0.037353516	0.058105469	0.027832031	-0.000732422	-0.029296875	0	44330	0	0	0
1118	1695	1695	Category A	-0.35986328	-0.10791016	-0.92382813	0.3671875	-0.009277344	0.35229492	0	0	14/6/2018	14	6	2018	15:55:58	57358	0.5	15	55	58	0	0.059326172	3.515918	-0.33935547	-0.10717773	-0.89453125	0.031738281	0.035400391	0	0	0	0	0	0	0	0	0	0.96289063	0.037109375	0.050048828	-0.020263672	-0.000488281	-0.029052734	0	44330	0	0	0
1119	1696	1696	Category A	-0.35986328	-0.059814453	-0.89990234	0.36450195	-0.003662109	0.34936523	0	0	14/6/2018	14	6	2018	15:55:58	57358	0.6	15	55	58	0	0.059326172	3.515918	-0.33959961	-0.10742188	-0.89453125	0.006591797	0.052001953	0	0	0	0	0	0	0	0	0	0.96289063	0.037109375	0.072998047	-0.020019531	0.047607422	-0.005126953	0	44330	0	0	0
1120	1697	1697	Category A	-0.3359375	-0.13183594	-0.89990234	0.36474609	-0.009277344	0.35131836	0	0	14/6/2018	14	6	2018	15:55:58	57358	0.7	15	55	58	0	0.059326172	3.515918	-0.33984375	-0.10791016	-0.89453125	0.34936523	0.024658203	0	0	0	0	0	0	0	0	0	0.96313477	0.036865234	0.032958984	0.00390625	-0.023681641	-0.005126953	0	44330	0	0	0
1121	1698	1698	Category A	-0.34790039	-0.10791016	-0.88793945	0.36230469	-0.009277344	0.3503418	0	0	14/6/2018	14	6	2018	15:55:58	57358	0.8	15	55	58	0	0.059326172	3.515918	-0.33959961	-0.10791016	-0.89428711	0.64404297	0.010253906	0	0	0	0	0	0	0	0	0	0.96264648	0.037353516	0.014648438	-0.008056641	0	0.006347656	0	44330	0	0	0
1122	1699	1699	Category A	-0.3359375	-0.10791016	-0.89990234	0.36816406	-0.008544922	0.35229492	0	0	14/6/2018	14	6	2018	15:55:58	57358	0.9	15	55	58	0	0.059326172	3.515918	-0.33935547	-0.10766602	-0.89379883	0.72021484	0.006835938	0	0	0	0	0	0	0	0	0	0.9621582	0.037841797	0.009277344	0.003417969	0	-0.005859375	0	44330	0	0	0
1123	1700	1700	Category A	-0.35986328	-0.095947266	-0.89990234	0.3605957	-0.005859375	0.34814453	0	0	14/6/2018	14	6	2018	15:55:59	57359	0	15	55	59	0	0.059326172	3.515918	-0.33959961	-0.10668945	-0.89331055	0.31396484	0.023681641	0	0	0	0	0	0	0	0	0	0.96166992	0.038330078	0.037353516	-0.020019531	0.010742188	-0.006347656	0	44330	0	0	0
1124	1701	1701	Category A	-0.32397461	-0.095947266	-0.88793945	0.3605957	-0.010253906	0.3503418	0	0	14/6/2018	14	6	2018	15:55:59	57359	0.1	15	55	59	0	0.059326172	3.515918	-0.33911133	-0.10620117	-0.89306641	0.047851563	0.019287109	0	0	0	0	0	0	0	0	0	0.96142578	0.038574219	0.031005859	0.015136719	0.010253906	0.005126953	0	44330	0	0	0
1125	1702	1702	Category A	-0.34790039	-0.11987305	-0.87597656	0.36132813	-0.004150391	0.35131836	0	0	14/6/2018	14	6	2018	15:55:59	57359	0.2	15	55	59	0	0.059326172	3.515918	-0.33911133	-0.10571289	-0.89306641	0.13696289	0.023681641	0	0	0	0	0	0	0	0	0	0.96118164	0.038818359	0.039794922	-0.008544922	-0.013916016	0.017089844	0	44330	0	0	0
1126	1703	1703	Category A	-0.37182617	-0.10791016	-0.87597656	0.36474609	-0.009277344	0.35131836	0	0	14/6/2018	14	6	2018	15:55:59	57359	0.3	15	55	59	0	0.059326172	3.515918	-0.33911133	-0.10620117	-0.89282227	0.36962891	0.036621094	0	0	0	0	0	0	0	0	0	0.9609375	0.0390625	0.051025391	-0.032470703	-0.001464844	0.016845703	0	44330	0	0	0
1127	1704	1704	Category A	-0.31176758	-0.095947266	-0.89990234	0.35961914	-0.006835938	0.35327148	0	0	14/6/2018	14	6	2018	15:55:59	57359	0.4	15	55	59	0	0.059326172	3.515918	-0.33911133	-0.10620117	-0.89306641	0.071777344	0.030029297	0	0	0	0	0	0	0	0	0	0.96118164	0.038818359	0.044433594	0.02734375	0.010253906	-0.006591797	0	44330	0	0	0
1128	1705	1705	Category A	-0.3359375	-0.10791016	-0.88793945	0.36230469	-0.002197266	0.35229492	0	0	14/6/2018	14	6	2018	15:55:59	57359	0.5	15	55	59	0	0.059326172	3.515918	-0.33911133	-0.10595703	-0.89233398	0.030761719	0.005859375	0	0	0	0	0	0	0	0	0	0.96069336	0.039306641	0.009521484	0.003173828	-0.001708984	0.004394531	0	44330	0	0	0
1129	1706	1706	Category A	-0.32397461	-0.095947266	-0.88793945	0.36132813	-0.004882813	0.34814453	0	0	14/6/2018	14	6	2018	15:55:59	57359	0.6	15	55	59	0	0.059326172	3.515918	-0.33935547	-0.10595703	-0.89208984	0.36865234	0.019042969	0	0	0	0	0	0	0	0	0	0.96044922	0.039550781	0.029785156	0.015380859	0.010009766	0.004150391	0	44330	0	0	0
1130	1707	1707	Category A	-0.32397461	-0.095947266	-0.88793945	0.36206055	-0.001708984	0.35058594	0	0	14/6/2018	14	6	2018	15:55:59	57359	0.7	15	55	59	0	0.059326172	3.515918	-0.33959961	-0.10620117	-0.89208984	0.53393555	0.019042969	0	0	0	0	0	0	0	0	0	0.96044922	0.039550781	0.030273438	0.015625	0.010253906	0.004150391	0	44330	0	0	0
1131	1708	1708	Category A	-0.3359375	-0.095947266	-0.88793945	0.36572266	-0.010253906	0.35327148	0	0	14/6/2018	14	6	2018	15:55:59	57359	0.8	15	55	59	0	0.059326172	3.515918	-0.33984375	-0.10571289	-0.89208984	0.46630859	0.011474609	0	0	0	0	0	0	0	0	0	0.96044922	0.039550781	0.018310547	0.00390625	0.009765625	0.004150391	0	44330	0	0	0
1132	1709	1709	Category A	-0.3359375	-0.11987305	-0.91186523	0.35986328	-0.003173828	0.35522461	0	0	14/6/2018	14	6	2018	15:55:59	57359	0.9	15	55	59	0	0.059326172	3.515918	-0.34008789	-0.10546875	-0.89160156	0.28173828	0.024902344	0	0	0	0	0	0	0	0	0	0.96020508	0.039794922	0.038574219	0.004150391	-0.014160156	-0.020019531	0	44330	0	0	0
1133	1710	1710	Category A	-0.34790039	-0.10791016	-0.89990234	0.36132813	-0.004882813	0.35327148	0	0	14/6/2018	14	6	2018	15:56:00	57360	0	15	56	0	0	0.059326172	3.515918	-0.34033203	-0.10498047	-0.89160156	0.56201172	0.011230469	0	0	0	0	0	0	0	0	0	0.96020508	0.039794922	0.018310547	-0.007324219	-0.002685547	-0.008056641	0	44330	0	0	0
1134	1711	1711	Category A	-0.34790039	-0.095947266	-0.88793945	0.36303711	-0.008544922	0.35327148	0	0	14/6/2018	14	6	2018	15:56:00	57360	0.1	15	56	0	0	0.059326172	3.515918	-0.34008789	-0.10424805	-0.8918457	0.67993164	0.011962891	0	0	0	0	0	0	0	0	0	0.96020508	0.039794922	0.020019531	-0.007568359	0.008300781	0.00390625	0	44330	0	0	0
1135	1712	1712	Category A	-0.35986328	-0.10791016	-0.91186523	0.35595703	-0.004394531	0.35327148	0	0	14/6/2018	14	6	2018	15:56:00	57360	0.2	15	56	0	0	0.059326172	3.515918	-0.34008789	-0.10424805	-0.89208984	0.20214844	0.027832031	0	0	0	0	0	0	0	0	0	0.96044922	0.039550781	0.04296875	-0.01953125	-0.003417969	-0.01953125	0	44330	0	0	0
1136	1713	1713	Category A	-0.3359375	-0.10791016	-0.91186523	0.36035156	-0.008544922	0.35131836	0	0	14/6/2018	14	6	2018	15:56:00	57360	0.3	15	56	0	0	0.059326172	3.515918	-0.34033203	-0.10400391	-0.89160156	0.017333984	0.020751953	0	0	0	0	0	0	0	0	0	0.96020508	0.039794922	0.028076172	0.004394531	-0.003662109	-0.020019531	0	44330	0	0	0
1137	1714	1714	Category A	-0.34790039	-0.10791016	-0.89990234	0.36206055	-0.004394531	0.34838867	0	0	14/6/2018	14	6	2018	15:56:00	57360	0.4	15	56	0	0	0.059326172	3.515918	-0.34033203	-0.10351563	-0.89160156	0.22094727	0.01171875	0	0	0	0	0	0	0	0	0	0.95996094	0.040039063	0.019775391	-0.007324219	-0.004150391	-0.008056641	0	44330	0	0	0
1138	1715	1715	Category A	-0.3359375	-0.095947266	-0.88793945	0.36108398	-0.011474609	0.35205078	0	0	14/6/2018	14	6	2018	15:56:00	57360	0.5	15	56	0	0	0.059326172	3.515918	-0.34008789	-0.10424805	-0.89135742	0.22265625	0.010009766	0	0	0	0	0	0	0	0	0	0.9597168	0.040283203	0.016113281	0.004150391	0.008300781	0.003417969	0	44330	0	0	0
1139	1716	1716	Category A	-0.3359375	-0.083984375	-0.91186523	0.36328125	-0.005126953	0.3515625	0	0	14/6/2018	14	6	2018	15:56:00	57360	0.6	15	56	0	0	0.059326172	3.515918	-0.33959961	-0.10473633	-0.89160156	0.27880859	0.029052734	0	0	0	0	0	0	0	0	0	0.95996094	0.040039063	0.044677734	0.003662109	0.020751953	-0.020019531	0	44330	0	0	0
1140	1717	1717	Category A	-0.32397461	-0.11987305	-0.89990234	0.36303711	-0.006835938	0.35058594	0	0	14/6/2018	14	6	2018	15:56:00	57360	0.7	15	56	0	0	0.059326172	3.515918	-0.33935547	-0.10498047	-0.89208984	0.90161133	0.022705078	0	0	0	0	0	0	0	0	0	0.96020508	0.039794922	0.037841797	0.015380859	-0.014648438	-0.007568359	0	44330	0	0	0
1141	1718	1718	Category A	-0.34790039	-0.11987305	-0.86376953	0.36157227	-0.006835938	0.35424805	0	0	14/6/2018	14	6	2018	15:56:00	57360	0.8	15	56	0	0	0.059326172	3.515918	-0.33862305	-0.10473633	-0.89233398	0.92358398	0.033447266	0	0	0	0	0	0	0	0	0	0.96020508	0.039794922	0.052734375	-0.009033203	-0.014892578	0.028564453	0	44330	0	0	0
1142	1719	1719	Category A	-0.34790039	-0.11987305	-0.85180664	0.36206055	-0.001708984	0.35058594	0	0	14/6/2018	14	6	2018	15:56:00	57360	0.9	15	56	0	0	0.059326172	3.515918	-0.33813477	-0.10498047	-0.89208984	0.86743164	0.043945313	0	0	0	0	0	0	0	0	0	0.95996094	0.040039063	0.064697266	-0.009521484	-0.014648438	0.040283203	0	44330	0	0	0
1143	1720	1720	Category A	-0.34790039	-0.095947266	-0.88793945	0.36401367	-0.010986328	0.35107422	0	0	14/6/2018	14	6	2018	15:56:01	57361	0	15	56	1	0	0.059326172	3.515918	-0.33813477	-0.10546875	-0.89208984	1.1936035	0.014160156	0	0	0	0	0	0	0	0	0	0.95996094	0.040039063	0.0234375	-0.009521484	0.009521484	0.004150391	0	44330	0	0	0
1144	1721	1721	Category A	-0.32397461	-0.11987305	-0.88793945	0.36132813	-0.005859375	0.34912109	0	0	14/6/2018	14	6	2018	15:56:01	57361	0.1	15	56	1	0	0.059326172	3.515918	-0.33789063	-0.10546875	-0.89208984	0.86914063	0.020507813	0	0	0	0	0	0	0	0	0	0.9597168	0.040283203	0.032470703	0.013916016	-0.014160156	0.004150391	0	44330	0	0	0
1145	1722	1722	Category A	-0.35986328	-0.10791016	-0.87597656	0.36376953	-0.002197266	0.3515625	0	0	14/6/2018	14	6	2018	15:56:01	57361	0.2	15	56	1	0	0.059326172	3.5126953	-0.33764648	-0.10522461	-0.89208984	0.39086914	0.027587891	0	0	0	0	0	0	0	0	0	0.9597168	0.040283203	0.040771484	-0.021972656	-0.002441406	0.016113281	0	44330	0	0	0
1146	1723	1723	Category A	-0.3359375	-0.071777344	-0.89990234	0.36303711	-0.005615234	0.35229492	0	0	14/6/2018	14	6	2018	15:56:01	57361	0.3	15	56	1	0	0.059326172	3.5126953	-0.33740234	-0.10571289	-0.89208984	0.34472656	0.034912109	0	0	0	0	0	0	0	0	0	0.95947266	0.040527344	0.043212891	0.001464844	0.033935547	-0.007568359	0	44330	0	0	0
1147	1724	1724	Category A	-0.34790039	-0.13183594	-0.88793945	0.36401367	-0.004150391	0.3515625	0	0	14/6/2018	14	6	2018	15:56:01	57361	0.4	15	56	1	0	0.059326172	3.5126953	-0.33740234	-0.10620117	-0.8918457	0.61230469	0.027587891	0	0	0	0	0	0	0	0	0	0.95947266	0.040527344	0.039550781	-0.010253906	-0.025390625	0.00390625	0	44330	0	0	0
1148	1725	1725	Category A	-0.34790039	-0.10791016	-0.88793945	0.3605957	-0.0078125	0.35131836	0	0	14/6/2018	14	6	2018	15:56:01	57361	0.5	15	56	1	0	0.059326172	3.5126953	-0.3371582	-0.10620117	-0.89135742	0.55541992	0.011230469	0	0	0	0	0	0	0	0	0	0.95898438	0.041015625	0.015625	-0.010498047	-0.001464844	0.003417969	0	44330	0	0	0
1149	1726	1726	Category A	-0.3359375	-0.10791016	-0.87597656	0.36450195	-0.01171875	0.34912109	0	0	14/6/2018	14	6	2018	15:56:01	57361	0.6	15	56	1	0	0.059326172	3.5126953	-0.33740234	-0.10571289	-0.89135742	0.092285156	0.015625	0	0	0	0	0	0	0	0	0	0.95898438	0.041015625	0.018798828	0.001464844	-0.001953125	0.015380859	0	44330	0	0	0
1150	1727	1727	Category A	-0.34790039	-0.071777344	-0.87597656	0.36206055	-0.008789063	0.35229492	0	0	14/6/2018	14	6	2018	15:56:01	57361	0.7	15	56	1	0	0.059326172	3.5126953	-0.33691406	-0.10620117	-0.89111328	0.25097656	0.0390625	0	0	0	0	0	0	0	0	0	0.95874023	0.041259766	0.060791016	-0.010742188	0.034423828	0.015136719	0	44330	0	0	0
1151	1728	1728	Category A	-0.3359375	-0.095947266	-0.88793945	0.36083984	-0.008789063	0.34936523	0	0	14/6/2018	14	6	2018	15:56:01	57361	0.8	15	56	1	0	0.059326172	3.5126953	-0.33618164	-0.10571289	-0.89086914	0.31225586	0.010253906	0	0	0	0	0	0	0	0	0	0.95825195	0.041748047	0.013427734	0.000244141	0.009765625	0.002929688	0	44330	0	0	0
1152	1729	1729	Category A	-0.34790039	-0.10791016	-0.91186523	0.36669922	-0.010009766	0.3503418	0	0	14/6/2018	14	6	2018	15:56:01	57361	0.9	15	56	1	0	0.059326172	3.5126953	-0.33642578	-0.10571289	-0.890625	0.7565918	0.023925781	0	0	0	0	0	0	0	0	0	0.95800781	0.041992188	0.034423828	-0.011230469	-0.001953125	-0.020996094	0	44330	0	0	0
1153	1730	1730	Category A	-0.35986328	-0.095947266	-0.91186523	0.36132813	-0.006835938	0.35131836	0	0	14/6/2018	14	6	2018	15:56:02	57362	0	15	56	2	0	0.059326172	3.5126953	-0.33642578	-0.10571289	-0.89038086	1.0869141	0.032958984	0	0	0	0	0	0	0	0	0	0.95776367	0.042236328	0.054443359	-0.023193359	0.009765625	-0.021240234	0	44330	0	0	0
1154	1731	1731	Category A	-0.34790039	-0.095947266	-0.91186523	0.36035156	-0.008056641	0.34936523	0	0	14/6/2018	14	6	2018	15:56:02	57362	0.1	15	56	2	0	0.059326172	3.5126953	-0.33618164	-0.10546875	-0.890625	0.50732422	0.025878906	0	0	0	0	0	0	0	0	0	0.95776367	0.042236328	0.042236328	-0.011474609	0.009521484	-0.020996094	0	44330	0	0	0
1155	1732	1732	Category A	-0.34790039	-0.13183594	-0.88793945	0.35791016	-0.006591797	0.3503418	0	0	14/6/2018	14	6	2018	15:56:02	57362	0.2	15	56	2	0	0.059326172	3.5126953	-0.33642578	-0.10546875	-0.89013672	0.29199219	0.028564453	0	0	0	0	0	0	0	0	0	0.95727539	0.042724609	0.039794922	-0.011230469	-0.026123047	0.002197266	0	44330	0	0	0
1156	1733	1733	Category A	-0.3359375	-0.11987305	-0.88793945	0.35888672	-0.005859375	0.35302734	0	0	14/6/2018	14	6	2018	15:56:02	57362	0.3	15	56	2	0	0.059326172	3.5126953	-0.33642578	-0.10546875	-0.89038086	0.57861328	0.014404297	0	0	0	0	0	0	0	0	0	0.95776367	0.042236328	0.017578125	0.000488281	-0.014160156	0.002441406	0	44330	0	0	0
1157	1734	1734	Category A	-0.3359375	-0.13183594	-0.89990234	0.36401367	-0.004150391	0.3515625	0	0	14/6/2018	14	6	2018	15:56:02	57362	0.4	15	56	2	0	0.059326172	3.5126953	-0.33666992	-0.10522461	-0.89038086	0.85742188	0.028076172	0	0	0	0	0	0	0	0	0	0.95776367	0.042236328	0.036621094	0.000732422	-0.026367188	-0.009277344	0	44330	0	0	0
1158	1735	1735	Category A	-0.34790039	-0.10791016	-0.88793945	0.35961914	-0.008544922	0.34814453	0	0	14/6/2018	14	6	2018	15:56:02	57362	0.5	15	56	2	0	0.059326172	3.5126953	-0.33691406	-0.10522461	-0.89038086	1.295166	0.011230469	0	0	0	0	0	0	0	0	0	0.95776367	0.042236328	0.015625	-0.010742188	-0.002441406	0.002441406	0	44330	0	0	0
1159	1736	1736	Category A	-0.34790039	-0.13183594	-0.88793945	0.36132813	-0.006835938	0.35131836	0	0	14/6/2018	14	6	2018	15:56:02	57362	0.6	15	56	2	0	0.059326172	3.5126953	-0.33642578	-0.10498047	-0.88964844	1.4846191	0.028808594	0	0	0	0	0	0	0	0	0	0.95703125	0.04296875	0.039550781	-0.011230469	-0.026611328	0.001708984	0	44330	0	0	0
1160	1737	1737	Category A	-0.32397461	-0.10791016	-0.87597656	0.36181641	-0.006835938	0.35229492	0	0	14/6/2018	14	6	2018	15:56:02	57362	0.7	15	56	2	0	0.059326172	3.5126953	-0.33642578	-0.10571289	-0.88964844	0.61303711	0.018554688	0	0	0	0	0	0	0	0	0	0.95703125	0.04296875	0.028320313	0.012451172	-0.001953125	0.013671875	0	44330	0	0	0
1161	1738	1738	Category A	-0.31176758	-0.10791016	-0.86376953	0.36376953	-0.002197266	0.35327148	0	0	14/6/2018	14	6	2018	15:56:02	57362	0.8	15	56	2	0	0.059326172	3.5126953	-0.33691406	-0.10571289	-0.89013672	0.27807617	0.036621094	0	0	0	0	0	0	0	0	0	0.95751953	0.042480469	0.053710938	0.025146484	-0.001953125	0.026367188	0	44330	0	0	0
1162	1739	1739	Category A	-0.35986328	-0.059814453	-0.87597656	0.36132813	-0.004882813	0.35131836	0	0	14/6/2018	14	6	2018	15:56:02	57362	0.9	15	56	2	0	0.059326172	3.5126953	-0.3371582	-0.10595703	-0.89013672	0.72753906	0.053466797	0	0	0	0	0	0	0	0	0	0.95776367	0.042236328	0.083007813	-0.022460938	0.046142578	0.014160156	0	44330	0	0	0
1163	1740	1740	Category A	-0.31176758	-0.083984375	-0.89990234	0.36303711	-0.005615234	0.3515625	0	0	14/6/2018	14	6	2018	15:56:03	57363	0	15	56	3	0	0.059326172	3.5126953	-0.3371582	-0.10620117	-0.89013672	1.4199219	0.03515625	0	0	0	0	0	0	0	0	0	0.95776367	0.042236328	0.057617188	0.025390625	0.022216797	-0.009521484	0	44330	0	0	0
1164	1741	1741	Category A	-0.32397461	-0.059814453	-0.89990234	0.36132813	-0.001464844	0.35327148	0	0	14/6/2018	14	6	2018	15:56:03	57363	0.1	15	56	3	0	0.059326172	3.5126953	-0.33691406	-0.10620117	-0.88989258	2.0773926	0.049316406	0	0	0	0	0	0	0	0	0	0.95751953	0.042480469	0.069335938	0.012939453	0.046386719	-0.009765625	0	44330	0	0	0
1165	1742	1742	Category A	-0.3359375	-0.10791016	-0.86376953	0.36132813	-0.001464844	0.35327148	0	0	14/6/2018	14	6	2018	15:56:03	57363	0.2	15	56	3	0	0.059326172	3.5126953	-0.33740234	-0.10620117	-0.88964844	2.5004883	0.026123047	0	0	0	0	0	0	0	0	0	0.95751953	0.042480469	0.029052734	0.001464844	-0.001464844	0.025878906	0	44330	0	0	0
1166	1743	1743	Category A	-0.3359375	-0.10791016	-0.88793945	0.36303711	-0.008544922	0.34814453	0	0	14/6/2018	14	6	2018	15:56:03	57363	0.3	15	56	3	0	0.059326172	3.5126953	-0.33740234	-0.10571289	-0.88964844	2.2009277	0.003173828	0	0	0	0	0	0	0	0	0	0.95751953	0.042480469	0.005371094	0.001464844	-0.001953125	0.001708984	0	44330	0	0	0
1167	1744	1744	Category A	-0.3359375	-0.10791016	-0.86376953	0.35888672	-0.005859375	0.35009766	0	0	14/6/2018	14	6	2018	15:56:03	57363	0.4	15	56	3	0	0.059326172	3.5126953	-0.3371582	-0.10546875	-0.88964844	1.7814941	0.026123047	0	0	0	0	0	0	0	0	0	0.95727539	0.042724609	0.029541016	0.001220703	-0.002197266	0.025878906	0	44330	0	0	0
1168	1745	1745	Category A	-0.34790039	-0.11987305	-0.88793945	0.36572266	-0.0078125	0.34912109	0	0	14/6/2018	14	6	2018	15:56:03	57363	0.5	15	56	3	0	0.059326172	3.5126953	-0.33764648	-0.10546875	-0.88964844	1.4575195	0.017578125	0	0	0	0	0	0	0	0	0	0.95727539	0.042724609	0.026123047	-0.010009766	-0.014160156	0.001708984	0	44330	0	0	0
1169	1746	1746	Category A	-0.32397461	-0.10791016	-0.89990234	0.36401367	-0.010009766	0.35302734	0	0	14/6/2018	14	6	2018	15:56:03	57363	0.6	15	56	3	0	0.059326172	3.5126953	-0.33764648	-0.10571289	-0.88964844	0.76953125	0.017333984	0	0	0	0	0	0	0	0	0	0.95751953	0.042480469	0.026123047	0.013671875	-0.001953125	-0.010009766	0	44330	0	0	0
1170	1747	1747	Category A	-0.32397461	-0.10791016	-0.88793945	0.35888672	-0.006591797	0.35131836	0	0	14/6/2018	14	6	2018	15:56:03	57363	0.7	15	56	3	0	0.059326172	3.5126953	-0.33813477	-0.10595703	-0.8894043	0.026611328	0.014160156	0	0	0	0	0	0	0	0	0	0.95751953	0.042480469	0.017578125	0.014160156	-0.001708984	0.001464844	0	44330	0	0	0
1171	1748	1748	Category A	-0.34790039	-0.10791016	-0.86376953	0.36206055	-0.008789063	0.35131836	0	0	14/6/2018	14	6	2018	15:56:03	57363	0.8	15	56	3	0	0.059326172	3.5126953	-0.33813477	-0.10620117	-0.8894043	0.58935547	0.02734375	0	0	0	0	0	0	0	0	0	0.95727539	0.042724609	0.036865234	-0.009521484	-0.001464844	0.025634766	0	44330	0	0	0
1172	1749	1749	Category A	-0.37182617	-0.095947266	-0.89990234	0.36303711	-0.006835938	0.35131836	0	0	14/6/2018	14	6	2018	15:56:03	57363	0.9	15	56	3	0	0.059326172	3.5126953	-0.33789063	-0.10644531	-0.8894043	0.96533203	0.036865234	0	0	0	0	0	0	0	0	0	0.95751953	0.042480469	0.0546875	-0.033691406	0.010498047	-0.010253906	0	44330	0	0	0
1173	1750	1750	Category A	-0.3359375	-0.083984375	-0.88793945	0.36303711	-0.008544922	0.35327148	0	0	14/6/2018	14	6	2018	15:56:04	57364	0	15	56	4	0	0.059326172	3.5126953	-0.33789063	-0.10620117	-0.88916016	1.2409668	0.022216797	0	0	0	0	0	0	0	0	0	0.95703125	0.04296875	0.025634766	0.001953125	0.022216797	0.001220703	0	44330	0	0	0
1174	1751	1751	Category A	-0.34790039	-0.083984375	-0.88793945	0.3605957	-0.002197266	0.35131836	0	0	14/6/2018	14	6	2018	15:56:04	57364	0.1	15	56	4	0	0.059326172	3.5126953	-0.33789063	-0.10546875	-0.88916016	1.3618164	0.023681641	0	0	0	0	0	0	0	0	0	0.95703125	0.04296875	0.032714844	-0.009765625	0.021484375	0.001220703	0	44330	0	0	0
1175	1752	1752	Category A	-0.32397461	-0.095947266	-0.89990234	0.36206055	-0.008789063	0.3503418	0	0	14/6/2018	14	6	2018	15:56:04	57364	0.2	15	56	4	0	0.059326172	3.5126953	-0.33764648	-0.10498047	-0.88891602	1.4560547	0.01953125	0	0	0	0	0	0	0	0	0	0.95678711	0.043212891	0.033691406	0.013671875	0.009033203	-0.010742188	0	44330	0	0	0
1176	1753	1753	Category A	-0.34790039	-0.10791016	-0.88793945	0.35693359	-0.005126953	0.35302734	0	0	14/6/2018	14	6	2018	15:56:04	57364	0.3	15	56	4	0	0.059326172	3.5126953	-0.33740234	-0.10473633	-0.88891602	1.1750488	0.010742188	0	0	0	0	0	0	0	0	0	0.95678711	0.043212891	0.014404297	-0.010253906	-0.002929688	0.000976563	0	44330	0	0	0
1177	1754	1754	Category A	-0.32397461	-0.14379883	-0.88793945	0.35864258	-0.005859375	0.34814453	0	0	14/6/2018	14	6	2018	15:56:04	57364	0.4	15	56	4	0	0.059326172	3.5126953	-0.33764648	-0.10424805	-0.88842773	0.70410156	0.041503906	0	0	0	0	0	0	0	0	0	0.95629883	0.043701172	0.053710938	0.013671875	-0.039306641	0.000488281	0	44330	0	0	0
1178	1755	1755	Category A	-0.3359375	-0.11987305	-0.91186523	0.35961914	-0.005126953	0.34814453	0	0	14/6/2018	14	6	2018	15:56:04	57364	0.5	15	56	4	0	0.059326172	3.5126953	-0.33740234	-0.10424805	-0.88818359	0.31079102	0.028076172	0	0	0	0	0	0	0	0	0	0.95581055	0.044189453	0.040527344	0.001464844	-0.015380859	-0.0234375	0	44330	0	0	0
1179	1756	1756	Category A	-0.32397461	-0.10791016	-0.89990234	0.359375	-0.009277344	0.35131836	0	0	14/6/2018	14	6	2018	15:56:04	57364	0.6	15	56	4	0	0.059326172	3.5126953	-0.3371582	-0.10400391	-0.88818359	0.033935547	0.018066406	0	0	0	0	0	0	0	0	0	0.95556641	0.044433594	0.028564453	0.013183594	-0.003662109	-0.011474609	0	44330	0	0	0
1180	1757	1757	Category A	-0.29980469	-0.10791016	-0.89990234	0.35839844	-0.005126953	0.35522461	0	0	14/6/2018	14	6	2018	15:56:04	57364	0.7	15	56	4	0	0.059326172	3.5126953	-0.33691406	-0.10424805	-0.88769531	0.011230469	0.039306641	0	0	0	0	0	0	0	0	0	0.95532227	0.044677734	0.052734375	0.037109375	-0.003417969	-0.011962891	0	44330	0	0	0
1181	1758	1758	Category A	-0.31176758	-0.10791016	-0.89990234	0.36157227	-0.004882813	0.35424805	0	0	14/6/2018	14	6	2018	15:56:04	57364	0.8	15	56	4	0	0.059326172	3.5126953	-0.3371582	-0.10424805	-0.88769531	0.000976563	0.028320313	0	0	0	0	0	0	0	0	0	0.95532227	0.044677734	0.041015625	0.025390625	-0.003417969	-0.011962891	0	44330	0	0	0
1182	1759	1759	Category A	-0.31176758	-0.11987305	-0.88793945	0.36132813	-0.006835938	0.35327148	0	0	14/6/2018	14	6	2018	15:56:04	57364	0.9	15	56	4	0	0.059326172	3.5126953	-0.33691406	-0.10473633	-0.88818359	0.056884766	0.029296875	0	0	0	0	0	0	0	0	0	0.95556641	0.044433594	0.040527344	0.025146484	-0.014892578	0.000244141	0	44330	0	0	0
1183	1760	1760	Category A	-0.29980469	-0.10791016	-0.87597656	0.36669922	-0.005615234	0.35229492	0	0	14/6/2018	14	6	2018	15:56:05	57365	0	15	56	5	0	0.058837891	3.4853027	-0.33691406	-0.10473633	-0.88867188	0.4831543	0.039550781	0	0	0	0	0	0	0	0	0	0.95629883	0.043701172	0.053222656	0.037109375	-0.002929688	0.012695313	0	44330	0	0	0
1184	1761	1761	Category A	-0.32397461	-0.095947266	-0.88793945	0.36328125	-0.011230469	0.35522461	0	0	14/6/2018	14	6	2018	15:56:05	57365	0.1	15	56	5	0	0.058837891	3.4853027	-0.33691406	-0.10498047	-0.88867188	0.95288086	0.015869141	0	0	0	0	0	0	0	0	0	0.95629883	0.043701172	0.022949219	0.012939453	0.009033203	0.000732422	0	44330	0	0	0
1185	1762	1762	Category A	-0.3359375	-0.13183594	-0.89990234	0.36230469	-0.005859375	0.35058594	0	0	14/6/2018	14	6	2018	15:56:05	57365	0.2	15	56	5	0	0.058837891	3.4853027	-0.3371582	-0.10473633	-0.88842773	1.0966797	0.029296875	0	0	0	0	0	0	0	0	0	0.95605469	0.043945313	0.039550781	0.001220703	-0.026855469	-0.011230469	0	44330	0	0	0
1186	1763	1763	Category A	-0.32397461	-0.13183594	-0.88793945	0.36401367	-0.010009766	0.35131836	0	0	14/6/2018	14	6	2018	15:56:05	57365	0.3	15	56	5	0	0.058837891	3.4853027	-0.33666992	-0.10522461	-0.88842773	0.76879883	0.029296875	0	0	0	0	0	0	0	0	0	0.95605469	0.043945313	0.040039063	0.012695313	-0.026367188	0.000488281	0	44330	0	0	0
1187	1764	1764	Category A	-0.31176758	-0.10791016	-0.86376953	0.35961914	-0.006835938	0.35131836	0	0	14/6/2018	14	6	2018	15:56:05	57365	0.4	15	56	5	0	0.058837891	3.4853027	-0.33642578	-0.10546875	-0.88842773	0.64550781	0.03515625	0	0	0	0	0	0	0	0	0	0.95581055	0.044189453	0.052001953	0.024658203	-0.002197266	0.024658203	0	44330	0	0	0
1188	1765	1765	Category A	-0.34790039	-0.083984375	-0.88793945	0.3605957	-0.006835938	0.3503418	0	0	14/6/2018	14	6	2018	15:56:05	57365	0.5	15	56	5	0	0.058837891	3.4853027	-0.33618164	-0.10498047	-0.88867188	0.65234375	0.023925781	0	0	0	0	0	0	0	0	0	0.95605469	0.043945313	0.033447266	-0.011474609	0.020996094	0.000732422	0	44330	0	0	0
1189	1766	1766	Category A	-0.32397461	-0.13183594	-0.87597656	0.35864258	-0.008789063	0.34814453	0	0	14/6/2018	14	6	2018	15:56:05	57365	0.6	15	56	5	0	0.058837891	3.4853027	-0.33618164	-0.10449219	-0.88916016	0.36425781	0.032470703	0	0	0	0	0	0	0	0	0	0.95629883	0.043701172	0.052734375	0.012207031	-0.027099609	0.013183594	0	44330	0	0	0
1190	1767	1767	Category A	-0.31176758	-0.095947266	-0.88793945	0.3605957	-0.005859375	0.35327148	0	0	14/6/2018	14	6	2018	15:56:05	57365	0.7	15	56	5	0	0.058837891	3.4853027	-0.33618164	-0.10424805	-0.8894043	0.026123047	0.025878906	0	0	0	0	0	0	0	0	0	0.95654297	0.043457031	0.034667969	0.024414063	0.008300781	0.001464844	0	44330	0	0	0
1191	1768	1768	Category A	-0.35986328	-0.095947266	-0.86376953	0.36376953	-0.012695313	0.35131836	0	0	14/6/2018	14	6	2018	15:56:05	57365	0.8	15	56	5	0	0.058837891	3.4853027	-0.33618164	-0.10498047	-0.88964844	0.075439453	0.036132813	0	0	0	0	0	0	0	0	0	0.95678711	0.043212891	0.05859375	-0.0234375	0.009033203	0.025878906	0	44330	0	0	0
1192	1769	1769	Category A	-0.3359375	-0.10791016	-0.89990234	0.3605957	-0.0078125	0.35424805	0	0	14/6/2018	14	6	2018	15:56:05	57365	0.9	15	56	5	0	0.058837891	3.4853027	-0.33618164	-0.10522461	-0.88964844	0.31054688	0.010253906	0	0	0	0	0	0	0	0	0	0.95703125	0.04296875	0.012939453	0.000244141	-0.002441406	-0.010009766	0	44330	0	0	0
1193	1770	1770	Category A	-0.32397461	-0.095947266	-0.89990234	0.35961914	-0.007568359	0.35131836	0	0	14/6/2018	14	6	2018	15:56:06	57366	0	15	56	6	0	0.058837891	3.4853027	-0.3359375	-0.10498047	-0.8894043	0.29467773	0.018310547	0	0	0	0	0	0	0	0	0	0.95654297	0.043457031	0.031494141	0.011962891	0.009033203	-0.010253906	0	44330	0	0	0
1194	1771	1771	Category A	-0.3359375	-0.095947266	-0.86376953	0.35961914	-0.009277344	0.34912109	0	0	14/6/2018	14	6	2018	15:56:06	57366	0.1	15	56	6	0	0.058837891	3.4853027	-0.33544922	-0.10522461	-0.88916016	0.14746094	0.027099609	0	0	0	0	0	0	0	0	0	0.95629883	0.043701172	0.03515625	-0.000244141	0.009277344	0.025390625	0	44330	0	0	0
1195	1772	1772	Category A	-0.34790039	-0.13183594	-0.89990234	0.36206055	-0.006591797	0.3503418	0	0	14/6/2018	14	6	2018	15:56:06	57366	0.2	15	56	6	0	0.058837891	3.4853027	-0.33520508	-0.10546875	-0.88891602	0.54931641	0.031005859	0	0	0	0	0	0	0	0	0	0.95581055	0.044189453	0.049804688	-0.012451172	-0.026123047	-0.010742188	0	44330	0	0	0
1196	1773	1773	Category A	-0.3359375	-0.095947266	-0.91186523	0.36669922	-0.006591797	0.35327148	0	0	14/6/2018	14	6	2018	15:56:06	57366	0.3	15	56	6	0	0.058837891	3.4853027	-0.33544922	-0.10522461	-0.88916016	0.58227539	0.024414063	0	0	0	0	0	0	0	0	0	0.95605469	0.043945313	0.032470703	-0.000244141	0.009277344	-0.022460938	0	44330	0	0	0
1197	1774	1774	Category A	-0.3359375	-0.10791016	-0.91186523	0.35864258	-0.0078125	0.35327148	0	0	14/6/2018	14	6	2018	15:56:06	57366	0.4	15	56	6	0	0.058837891	3.4853027	-0.33544922	-0.10546875	-0.8894043	0.60522461	0.022460938	0	0	0	0	0	0	0	0	0	0.95629883	0.043701172	0.025146484	-0.000244141	-0.002197266	-0.022216797	0	44330	0	0	0
1198	1775	1775	Category A	-0.32397461	-0.095947266	-0.87597656	0.36108398	-0.005126953	0.34936523	0	0	14/6/2018	14	6	2018	15:56:06	57366	0.5	15	56	6	0	0.058837891	3.4853027	-0.33569336	-0.10546875	-0.88891602	0.47338867	0.020019531	0	0	0	0	0	0	0	0	0	0.95605469	0.043945313	0.034423828	0.01171875	0.009521484	0.012939453	0	44330	0	0	0
1199	1776	1776	Category A	-0.34790039	-0.10791016	-0.88793945	0.3605957	-0.001464844	0.35131836	0	0	14/6/2018	14	6	2018	15:56:06	57366	0.6	15	56	6	0	0.058837891	3.4853027	-0.33569336	-0.10498047	-0.88916016	0.05859375	0.012207031	0	0	0	0	0	0	0	0	0	0.95629883	0.043701172	0.016113281	-0.011962891	-0.002685547	0.001220703	0	44330	0	0	0
1200	1777	1777	Category A	-0.38378906	-0.13183594	-0.93579102	0.36450195	-0.01171875	0.35131836	0	0	14/6/2018	14	6	2018	15:56:06	57366	0.7	15	56	6	0	0.058837891	3.4853027	-0.3359375	-0.10473633	-0.88916016	0.55322266	0.071777344	0	0	0	0	0	0	0	0	0	0.95629883	0.043701172	0.12109375	-0.047607422	-0.026855469	-0.046386719	0	44330	0	0	0
1201	1778	1778	Category A	-0.35986328	-0.13183594	-0.89990234	0.36108398	-0.007568359	0.35229492	0	0	14/6/2018	14	6	2018	15:56:06	57366	0.8	15	56	6	0	0.058837891	3.4853027	-0.33642578	-0.10498047	-0.8894043	1.0727539	0.036865234	0	0	0	0	0	0	0	0	0	0.95654297	0.043457031	0.060302734	-0.023193359	-0.026611328	-0.010253906	0	44330	0	0	0
1202	1779	1779	Category A	-0.3359375	-0.13183594	-0.88793945	0.36108398	-0.010253906	0.35229492	0	0	14/6/2018	14	6	2018	15:56:06	57366	0.9	15	56	6	0	0.058837891	3.4853027	-0.33691406	-0.10522461	-0.8894043	1.137207	0.026367188	0	0	0	0	0	0	0	0	0	0.95703125	0.04296875	0.029052734	0.000976563	-0.026367188	0.001464844	0	44330	0	0	0
[truncated: 10,101 more rows]
[truncated: 29 more columns]
