# Supplementary material for: Development of a multisensor biologging collar and analytical techniques to describe high‐resolution spatial behavior in free‐ranging terrestrial mammals
Source: Ecol Evol. 2024 Sep 23;14(9):e70264. doi: 10.1002/ece3.70264 (PMC11420106; doi:10.1002/ece3.70264)
Supplement: Supplementary file 1 — Appendix S1 [file ECE3-14-e70264-s001.zip › doi_10_5061_dryad_jdfn2z3hv__v20240620/B7_S20_Header.csv]

Split no.	Bookmark number	Category	Pointer	Day#	Time(hh:mm:ss)	Total Event start	Event start	Number events	Duration(s)	Sum VeDBA	Mean VeDBA	Mean Dyn AccX	Mean Dyn AccY	Mean Dyn AccZ	Sum VeSBA	Mean VeSBA	Mean smth AccX	Mean smth AccY	Mean smth AccZ	VeDBA_Var	VeDBA_SD	VeSBA_Var	VeSBA_SD	Mean Animal g	Sum Animal g	Animal g_Var	Animal g_SD	Acc_x_Var	Acc_x_SD	Acc_y_Var	Acc_y_SD	Acc_z_Var	Acc_z_SD	Predominant freq, Hz	Smth press val	Max pressure val	Min pressure val	Grd air press	Altitude begin	Altitude end	Delta max/min altitude
1	1	Category M	0	5	16:53:22	1	1	75	7.4	0	0	0	0	0	0	0	0	0	0	0	0	0	0	0	0	0	0	0	0	0	0	0	0	0	7	0	0	1000	0	44330	44330
1	2	Category N	75	5	16:53:30	76	76	62	6.101	15.5886	0.273485	-0.0120957	-0.000616776	-0.0253135	56.4202	0.989827	0.0368524	0.121261	-0.978867	0.0118858	0.109022	1.28E-05	0.00358462	0.0101725	0.579834	1.28E-05	0.00358462	0.0510597	0.225964	0.00994552	0.0997272	0.0267784	0.163641	0	7	0	0	1000	44330	44330	0
1	3	Category E	137	5	16:53:39	138	138	70	6.9	14.6663	0.209518	-0.0162633	-0.0223249	0.000994001	67.1648	0.959497	0.031951	-0.024278	-0.957687	0.00819964	0.0905518	0	0	0.0405029	2.83521	0	0	0.0188093	0.137147	0.00823103	0.090725	0.0232003	0.152317	0	7	0	0	1000	44330	44330	0
1	4	Category L	207	5	18:04:14	208	208	105	10.4	4.93604	0.0470099	0.01476	0.00406901	0.00624535	99.9961	0.952344	0.188153	-0.0258905	-0.932659	0.00213216	0.0461753	0	0	0.0476562	5.00391	0	0	0.000890532	0.0298418	0.00103934	0.0322388	0.000585937	0.0242061	0	7	0	0	1000	44330	44330	0
1	5	Category E	312	5	18:04:25	313	313	177	17.6	41.262	0.233118	0.00818768	-0.0334266	-0.00378211	169.076	0.955233	0.240197	0.0263024	-0.921414	0.009487	0.0974012	3.17E-05	0.00563245	0.0447674	7.92383	3.17E-05	0.00563245	0.0271879	0.164887	0.0155436	0.124674	0.0212444	0.145754	0	7	0	0	1000	44330	44330	0
1	6	Category M	489	5	19:50:00	490	490	111	11	53.6504	0.483337	-0.0463471	0.0949993	0.186741	128.487	1.15754	0.0819169	0.357805	-1.08751	0.13565	0.368307	0.0158537	0.125912	0.178577	19.822	0.0162013	0.127284	0.0298489	0.172768	0.0842901	0.290328	0.18937	0.435166	0	7	0	0	1000	44330	44330	0
1	7	Category N	600	5	19:50:11	601	601	15	1.4	61.7424	4.11616	0.179834	-0.113037	-2.67721	22.8867	1.52578	0.191162	0.134587	-1.50737	30.9804	5.56601	0.000374349	0.0193481	0.525781	7.88672	0.000341797	0.0184877	0.355615	0.596335	10.3636	3.21925	29.3814	5.42046	0	7	0	0	1000	44330	44330	0
1	8	Category L	615	5	19:50:21	616	616	70	6.9	29.2285	0.41755	0.024857	-0.087364	0.401297	91.8899	1.31271	0.287315	-0.0348947	-1.27839	0.20625	0.454148	0.0155657	0.124763	0.31281	21.8967	0.015496	0.124483	0.00189732	0.0435583	0.0111816	0.105743	0.201308	0.448673	0	7	0	0	1000	44330	44330	0
1	9	Category M	685	5	19:50:29	686	686	14	1.301	26.1973	1.87123	0.0704869	0.376134	-1.07096	16.269	1.16207	0.221558	-0.0280239	-1.14021	7.03367	2.65211	3.49E-05	0.00590569	0.162074	2.26904	0	0	0.130894	0.361793	3.63306	1.90606	5.0302	2.24281	0	7	0	0	1000	44330	44330	0
1	10	Category E	699	5	19:50:30	700	700	62	6.1	14.4751	0.233469	-0.0403738	-0.0515727	0.111553	66.4941	1.07249	0.119574	-0.0488124	-1.06383	0.109903	0.331516	0.00576881	0.0759527	0.099759	6.18506	0.0023154	0.0481186	0.0181137	0.134587	0.00962387	0.0981013	0.0357509	0.189079	0	7	0	0	1000	44330	44330	0
1	11	Category I	761	5	20:05:12	762	762	643	64.4	928.317	1.44373	-0.00230282	0.00344227	-0.00319927	800.492	1.24493	0.0905728	0.0312519	-1.23507	0.70923	0.842158	0.0016395	0.0404908	0.24513	157.619	0.00164216	0.0405236	0.635349	0.797088	0.364402	0.603658	1.8225	1.35	0	7	0	0	1000	44330	44330	0
1	12	Category L	1404	5	20:07:57	1405	1405	105	10.4	13.9395	0.132757	0.000279018	-0.054641	0.0795061	107.499	1.0238	0.13876	-0.0544573	-1.0102	0.0843727	0.29047	0.00165318	0.0406593	0.0693615	7.28296	0.000472005	0.0217257	0.00545247	0.0738409	0.00584542	0.0764554	0.0130185	0.114099	0	7	0	0	1000	44330	44330	0
1	13	Category M	1509	5	20:08:08	1510	1510	12	1.1	25.0564	2.08803	0.120789	0.798319	-0.733276	14.6187	1.21822	0.147949	0.0626831	-1.20754	10.6351	3.26114	0.00113932	0.0337539	0.218221	2.61865	0.0010376	0.0322118	0.072286	0.268861	9.7183	3.11742	3.90139	1.97519	0	7	0	0	1000	44330	44330	0
1	14	Category I	1521	5	20:08:49	1522	1522	87	8.6	113.863	1.30877	0.034943	-0.0568595	-0.00104391	99.5823	1.14462	0.169192	-0.0131836	-1.12883	0.214894	0.463567	0.00103549	0.0321791	0.144624	12.5823	0.00105233	0.0324396	0.421123	0.64894	0.191482	0.437587	1.29062	1.13605	0	7	0	0	1000	44330	44330	0
1	15	Category E	1608	5	21:04:56	1609	1609	330	33.001	77.5186	0.234905	-0.0147394	0.00709931	0.00555605	318.976	0.966595	-0.0881577	-0.0501413	-0.958279	0.021096	0.145245	0.000108754	0.0104285	0.0405666	13.387	2.59E-05	0.00508859	0.0256022	0.160007	0.0111158	0.105431	0.0310747	0.17628	0	7	0	0	1000	44330	44330	0
1	16	Category M	1938	5	23:08:20	1939	1939	92	9.1	28.2168	0.306704	-0.0110553	-0.0958491	-0.0241301	85.5833	0.930253	0.146423	-0.165002	-0.89597	0.0181301	0.134648	0.000804072	0.0283562	0.0697473	6.41675	0.000804072	0.0283562	0.055611	0.23582	0.0304857	0.174602	0.0287104	0.169441	0	7	0	0	1000	44330	44330	0
1	17	Category N	2030	5	23:08:32	2031	2031	110	11	27.585	0.250772	0.0404097	0.0571356	0.0361705	62.7363	0.57033	0.142811	0.29092	-0.460729	0.0206077	0.143554	0.0334029	0.182765	0.0660334	7.26367	0.00073908	0.027186	0.019984	0.141365	0.0536088	0.231536	0.0444225	0.210766	0	7	0	0	1000	44330	0	44330
