# Supplementary material for: Development of a multisensor biologging collar and analytical techniques to describe high‐resolution spatial behavior in free‐ranging terrestrial mammals
Source: Ecol Evol. 2024 Sep 23;14(9):e70264. doi: 10.1002/ece3.70264 (PMC11420106; doi:10.1002/ece3.70264)
Supplement: Supplementary file 1 — Appendix S1 [file ECE3-14-e70264-s001.zip › doi_10_5061_dryad_jdfn2z3hv__v20240620/B7_S20_Master.csv]

Counter	Total Event no.	Event no.	Category	Acc_x	Acc_y	Acc_z	Mag_x	Mag_y	Mag_z	Temp C	Pressure hbar	Date	DD	MM	YY	Time_dd:hh:mm:ss	Total secs	Decimal secs	Hours	Minutes	Seconds	Anlg	Light	Battery V	Acc_x sm	Acc_y sm	Acc_z sm	Ang vel	VeDBA	Vel m/s	Vel/VEDBA	FFT cleaned	FFT stuff	FFT stuff	FFT stuff	FFT sweep	FFT zero crossings	FFT zero crossings manual	VeSBA	Animal g	ODBA	Dyn AccX	Dyn AccY	Dyn AccZ	Smth Press	Altitude smth	Pressure change	Altitude change	Median pressure
0	1	1	Category M	0.0478516	-0.167969	-0.935791	0.159424	0.18457	0.424561	0	0	5/7/2018	5	7	2018	16:53:22	60802	0.4	16	53	22	0	0.0588379	3.56748	0	0	0	0	0	0	0	0	0	0	0	0	0	0	0	0	0	0	0	0	0	0	0	44330	0
1	2	2	Category M	0.035888672	-0.15576172	-0.97192383	0.16918945	0.19189453	0.42797852	0	0	5/7/2018	5	7	2018	16:53:22	60802	0.5	16	53	22	0	0.058837891	3.5674805	0	0	0	0	0	0	0	0	0	0	0	0	0	0	0	0	0	0	0	0	0	0	0	44330	0
2	3	3	Category M	0.21582031	-0.20385742	-0.89990234	0.15527344	0.19702148	0.42578125	0	0	5/7/2018	5	7	2018	16:53:22	60802	0.6	16	53	22	0	0.058105469	3.5465332	0	0	0	0	0	0	0	0	0	0	0	0	0	0	0	0	0	0	0	0	0	0	0	44330	0
3	4	4	Category M	0.19189453	-0.17993164	-0.99584961	0.11230469	0.20654297	0.43701172	0	0	5/7/2018	5	7	2018	16:53:22	60802	0.7	16	53	22	0	0.058105469	3.5465332	0	0	0	0	0	0	0	0	0	0	0	0	0	0	0	0	0	0	0	0	0	44330	0	0	0
4	5	5	Category M	0.17993164	-0.16796875	-0.94799805	0.074951172	0.203125	0.44384766	0	0	5/7/2018	5	7	2018	16:53:22	60802	0.8	16	53	22	0	0.058105469	3.5465332	0	0	0	0	0	0	0	0	0	0	0	0	0	0	0	0	0	0	0	0	0	44330	0	0	0
5	6	6	Category M	0.2277832	-0.023925781	-0.86376953	0.062988281	0.19628906	0.44555664	0	0	5/7/2018	5	7	2018	16:53:22	60802	0.9	16	53	22	0	0.058105469	3.5465332	0	0	0	0	0	0	0	0	0	0	0	0	0	0	0	0	0	0	0	0	0	44330	0	0	0
6	7	7	Category M	0.20385742	0.047851563	-1.0078125	0.048339844	0.20239258	0.44946289	0	0	5/7/2018	5	7	2018	16:53:23	60803	0	16	53	23	0	0.058105469	3.5465332	0	0	0	0	0	0	0	0	0	0	0	0	0	0	0	0	0	0	0	0	0	44330	0	0	0
7	8	8	Category M	0.29980469	0.023925781	-0.91186523	0.009033203	0.19433594	0.45336914	0	0	5/7/2018	5	7	2018	16:53:23	60803	0.1	16	53	23	0	0.058105469	3.5465332	0	0	0	0	0	0	0	0	0	0	0	0	0	0	0	0	0	0	0	0	0	44330	0	0	0
8	9	9	Category M	0.32397461	-0.011962891	-0.86376953	0.008300781	0.18945313	0.4543457	0	0	5/7/2018	5	7	2018	16:53:23	60803	0.2	16	53	23	0	0.058105469	3.5465332	0	0	0	0	0	0	0	0	0	0	0	0	0	0	0	0	0	0	0	0	0	44330	0	0	0
9	10	10	Category M	0.21582031	0.15576172	-0.7199707	-0.047119141	0.18652344	0.45678711	0	0	5/7/2018	5	7	2018	16:53:23	60803	0.3	16	53	23	0	0.058105469	3.5465332	0	0	0	0	0	0	0	0	0	0	0	0	0	0	0	0	0	0	0	0	0	44330	0	0	0
10	11	11	Category M	0.45581055	0.047851563	-0.81591797	-0.0234375	0.171875	0.45605469	0	0	5/7/2018	5	7	2018	16:53:23	60803	0.4	16	53	23	0	0.058105469	3.5465332	0	0	0	54.183838	0	0	0	0	0	0	0	0	0	0	0	0	0	0	0	0	0	44330	0	0	0
11	12	12	Category M	0.17993164	-0.071777344	-0.95996094	0.015869141	0.18579102	0.45141602	0	0	5/7/2018	5	7	2018	16:53:23	60803	0.5	16	53	23	0	0.058105469	3.5465332	0	0	0	54.786133	0	0	0	0	0	0	0	0	0	0	0	0	0	0	0	0	0	44330	0	0	0
12	13	13	Category M	0.25195313	-0.059814453	-0.85180664	-0.023681641	0.20556641	0.45068359	0	0	5/7/2018	5	7	2018	16:53:23	60803	0.6	16	53	23	0	0.058105469	3.5465332	0	0	0	56.24707	0	0	0	0	0	0	0	0	0	0	0	0	0	0	0	0	0	44330	0	0	0
13	14	14	Category M	0.26391602	-0.23999023	-1.0319824	0.055419922	0.2565918	0.42260742	0	0	5/7/2018	5	7	2018	16:53:23	60803	0.7	16	53	23	0	0.058105469	3.5465332	0	0	0	55.844727	0	0	0	0	0	0	0	0	0	0	0	0	0	0	0	0	0	44330	0	0	0
14	15	15	Category M	0.17993164	-0.34790039	-1.0559082	0.056640625	0.32373047	0.39282227	0	0	5/7/2018	5	7	2018	16:53:23	60803	0.8	16	53	23	0	0.058105469	3.5465332	0	0	0	46.225342	0	0	0	0	0	0	0	0	0	0	0	0	0	0	0	0	0	44330	0	0	0
15	16	16	Category M	0	-0.52783203	-0.81591797	0.11962891	0.36376953	0.34277344	0	0	5/7/2018	5	7	2018	16:53:23	60803	0.9	16	53	23	0	0.058105469	3.5465332	0	0	0	35.791504	0	0	0	0	0	0	0	0	0	0	0	0	0	0	0	0	0	44330	0	0	0
16	17	17	Category M	0.13183594	-0.20385742	-0.52783203	0.10766602	0.3996582	0.31103516	0	0	5/7/2018	5	7	2018	16:53:24	60804	0	16	53	24	0	0.058105469	3.5465332	0	0	0	23.736816	0	0	0	0	0	0	0	0	0	0	0	0	0	0	0	0	0	44330	0	0	0
17	18	18	Category M	0.23999023	-0.32397461	-0.81591797	0.13378906	0.41308594	0.28637695	0	0	5/7/2018	5	7	2018	16:53:24	60804	0.1	16	53	24	0	0.058105469	3.5465332	0	0	0	10.623535	0	0	0	0	0	0	0	0	0	0	0	0	0	0	0	0	0	44330	0	0	0
18	19	19	Category M	0.2277832	-0.38378906	-0.94799805	0.065185547	0.33032227	0.37768555	0	0	5/7/2018	5	7	2018	16:53:24	60804	0.2	16	53	24	0	0.058105469	3.5465332	0	0	0	0.92260742	0	0	0	0	0	0	0	0	0	0	0	0	0	0	0	0	0	44330	0	0	0
19	20	20	Category M	0.21582031	-0.39599609	-0.89990234	0.082519531	0.2565918	0.42138672	0	0	5/7/2018	5	7	2018	16:53:24	60804	0.3	16	53	24	0	0.058105469	3.5465332	0	0	0	8.9643555	0	0	0	0	0	0	0	0	0	0	0	0	0	0	0	0	0	44330	0	0	0
20	21	21	Category M	0.11987305	-0.15576172	-0.83984375	0.054199219	0.19262695	0.44848633	0	0	5/7/2018	5	7	2018	16:53:24	60804	0.4	16	53	24	0	0.058105469	3.5465332	0	0	0	9.2124023	0	0	0	0	0	0	0	0	0	0	0	0	0	0	0	0	0	44330	0	0	0
21	22	22	Category M	0.17993164	-0.023925781	-0.81591797	0.021240234	0.16235352	0.45874023	0	0	5/7/2018	5	7	2018	16:53:24	60804	0.5	16	53	24	0	0.058105469	3.5465332	0	0	0	9.8417969	0	0	0	0	0	0	0	0	0	0	0	0	0	0	0	0	0	44330	0	0	0
22	23	23	Category M	0.20385742	0.059814453	-0.93579102	0.046630859	0.13427734	0.46582031	0	0	5/7/2018	5	7	2018	16:53:24	60804	0.6	16	53	24	0	0.058105469	3.5465332	0	0	0	11.713135	0	0	0	0	0	0	0	0	0	0	0	0	0	0	0	0	0	44330	0	0	0
23	24	24	Category M	0.29980469	0	-1.0078125	0.0625	0.10742188	0.46557617	0	0	5/7/2018	5	7	2018	16:53:24	60804	0.7	16	53	24	0	0.058105469	3.5465332	0	0	0	11.3479	0	0	0	0	0	0	0	0	0	0	0	0	0	0	0	0	0	44330	0	0	0
24	25	25	Category M	0.31176758	0.10791016	-1.0197754	0.078125	0.10400391	0.46826172	0	0	5/7/2018	5	7	2018	16:53:24	60804	0.8	16	53	24	0	0.058105469	3.5465332	0	0	0	11.790283	0	0	0	0	0	0	0	0	0	0	0	0	0	0	0	0	0	44330	0	0	0
25	26	26	Category M	0.43188477	0.13183594	-0.86376953	0.071289063	0.094482422	0.47167969	0	0	5/7/2018	5	7	2018	16:53:24	60804	0.9	16	53	24	0	0.058105469	3.5465332	0	0	0	14.664063	0	0	0	0	0	0	0	0	0	0	0	0	0	0	0	0	0	44330	0	0	0
26	27	27	Category M	0.38378906	0.011962891	-0.80395508	0.0546875	0.080566406	0.47216797	0	0	5/7/2018	5	7	2018	16:53:25	60805	0	16	53	25	0	0.058105469	3.5465332	0	0	0	16.762451	0	0	0	0	0	0	0	0	0	0	0	0	0	0	0	0	0	44330	0	0	0
27	28	28	Category M	0.34790039	0.047851563	-0.87597656	0.017089844	0.072509766	0.47485352	0	0	5/7/2018	5	7	2018	16:53:25	60805	0.1	16	53	25	0	0.058105469	3.5465332	0	0	0	20.886963	0	0	0	0	0	0	0	0	0	0	0	0	0	0	0	0	0	44330	0	0	0
28	29	29	Category M	0.65991211	-0.035888672	-0.88793945	0.014648438	0.057128906	0.47558594	0	0	5/7/2018	5	7	2018	16:53:25	60805	0.2	16	53	25	0	0.058105469	3.5465332	0	0	0	27.824951	0	0	0	0	0	0	0	0	0	0	0	0	0	0	0	0	0	44330	0	0	0
29	30	30	Category M	0.2277832	-0.2878418	-0.86376953	0.020751953	0.066650391	0.47119141	0	0	5/7/2018	5	7	2018	16:53:25	60805	0.3	16	53	25	0	0.058105469	3.5465332	0	0	0	35.508301	0	0	0	0	0	0	0	0	0	0	0	0	0	0	0	0	0	44330	0	0	0
30	31	31	Category M	0.44384766	-0.20385742	-0.75585938	-0.062255859	0.065185547	0.47119141	0	0	5/7/2018	5	7	2018	16:53:25	60805	0.4	16	53	25	0	0.058105469	3.5465332	0	0	0	43.0354	0	0	0	0	0	0	0	0	0	0	0	0	0	0	0	0	0	44330	0	0	0
31	32	32	Category M	0.32397461	-0.13183594	-0.80395508	0.006835938	0.092529297	0.47119141	0	0	5/7/2018	5	7	2018	16:53:25	60805	0.5	16	53	25	0	0.058105469	3.5465332	0	0	0	46.751709	0	0	0	0	0	0	0	0	0	0	0	0	0	0	0	0	0	44330	0	0	0
32	33	33	Category M	0.63598633	-0.16796875	-0.77978516	-0.045166016	0.096679688	0.47290039	0	0	5/7/2018	5	7	2018	16:53:25	60805	0.6	16	53	25	0	0.058105469	3.5465332	0	0	0	49.256836	0	0	0	0	0	0	0	0	0	0	0	0	0	0	0	0	0	44330	0	0	0
33	34	34	Category M	0.46777344	0.083984375	-0.91186523	0.011230469	0.099609375	0.47021484	0	0	5/7/2018	5	7	2018	16:53:25	60805	0.7	16	53	25	0	0.058105469	3.5465332	0	0	0	50.015869	0	0	0	0	0	0	0	0	0	0	0	0	0	0	0	0	0	44330	0	0	0
34	35	35	Category M	0.35986328	-0.13183594	-0.85180664	-0.03125	0.040527344	0.47631836	0	0	5/7/2018	5	7	2018	16:53:25	60805	0.8	16	53	25	0	0.058105469	3.5465332	0	0	0	41.655273	0	0	0	0	0	0	0	0	0	0	0	0	0	0	0	0	0	44330	0	0	0
35	36	36	Category M	0.3359375	0.10791016	-0.68383789	-0.042236328	-0.014648438	0.47387695	0	0	5/7/2018	5	7	2018	16:53:25	60805	0.9	16	53	25	0	0.058105469	3.5465332	0	0	0	32.686523	0	0	0	0	0	0	0	0	0	0	0	0	0	0	0	0	0	44330	0	0	0
36	37	37	Category M	0.40795898	0.23999023	-0.82788086	-0.01953125	-0.061279297	0.46777344	0	0	5/7/2018	5	7	2018	16:53:26	60806	0	16	53	26	0	0.058105469	3.5465332	0	0	0	19.092529	0	0	0	0	0	0	0	0	0	0	0	0	0	0	0	0	0	44330	0	0	0
37	38	38	Category M	0.31176758	0.2277832	-0.70776367	-0.010986328	-0.12060547	0.45581055	0	0	5/7/2018	5	7	2018	16:53:26	60806	0.111	16	53	26	0	0.058105469	3.5465332	0	0	0	4.0615234	0	0	0	0	0	0	0	0	0	0	0	0	0	0	0	0	0	44330	0	0	0
38	39	39	Category M	0.61181641	0.89990234	-1.1879883	-0.002441406	-0.13818359	0.44921875	0	0	5/7/2018	5	7	2018	16:53:26	60806	0.222	16	53	26	0	0.058105469	3.5465332	0	0	0	13.093018	0	0	0	0	0	0	0	0	0	0	0	0	0	0	0	0	0	44330	0	0	0
39	40	40	Category M	0.023925781	0.44384766	-0.86376953	-0.000976563	-0.20581055	0.42138672	0	0	5/7/2018	5	7	2018	16:53:26	60806	0.333	16	53	26	0	0.058105469	3.5465332	0	0	0	29.510742	0	0	0	0	0	0	0	0	0	0	0	0	0	0	0	0	0	44330	0	0	0
40	41	41	Category M	0.31176758	0.58789063	-0.57592773	0.022949219	-0.28027344	0.38354492	0	0	5/7/2018	5	7	2018	16:53:26	60806	0.444	16	53	26	0	0.05859375	3.4949707	0.22167969	0.14233398	-0.87963867	39.848389	0.54663086	0	0	0	0	0	0	0	0	0	0.91821289	0.081787109	0.83911133	0.08984375	0.4453125	0.30371094	0	44330	0	0	0
41	42	42	Category M	0.13183594	0.6237793	-0.70776367	-0.023925781	-0.24243164	0.40698242	0	0	5/7/2018	5	7	2018	16:53:26	60806	0.555	16	53	26	0	0.05859375	3.4949707	0.22143555	0.14672852	-0.8840332	46.165039	0.51611328	0	0	0	0	0	0	0	0	0	0.9230957	0.076904297	0.74291992	-0.089599609	0.47680664	0.17626953	0	44330	0	0	0
42	43	43	Category M	0.47998047	0.68383789	-0.61181641	0.012939453	-0.2487793	0.39892578	0	0	5/7/2018	5	7	2018	16:53:26	60806	0.666	16	53	26	0	0.05859375	3.4949707	0.22680664	0.15039063	-0.88574219	45.808594	0.65087891	0	0	0	0	0	0	0	0	0	0.92651367	0.073486328	1.0603027	0.25292969	0.53320313	0.27392578	0	44330	0	0	0
43	44	44	Category M	0.31176758	0.82788086	-0.87597656	0.05859375	-0.27856445	0.38354492	0	0	5/7/2018	5	7	2018	16:53:26	60806	0.777	16	53	26	0	0.05859375	3.4949707	0.22338867	0.15478516	-0.88378906	39.26416	0.67871094	0	0	0	0	0	0	0	0	0	0.92456055	0.075439453	0.76879883	0.088134766	0.67285156	0.0078125	0	44330	0	0	0
44	45	45	Category M	0.34790039	0.35986328	-0.58789063	0.095947266	-0.33227539	0.33251953	0	0	5/7/2018	5	7	2018	16:53:26	60806	0.888	16	53	26	0	0.05859375	3.4949707	0.22094727	0.15698242	-0.88134766	28.751465	0.37866211	0	0	0	0	0	0	0	0	0	0.92211914	0.077880859	0.62329102	0.12670898	0.20263672	0.29345703	0	44330	0	0	0
45	46	46	Category M	0.23999023	0.32397461	-0.52783203	0.055664063	-0.3293457	0.34545898	0	0	5/7/2018	5	7	2018	16:53:27	60807	0	16	53	27	0	0.05859375	3.4949707	0.22094727	0.16235352	-0.88232422	15.814209	0.38989258	0	0	0	0	0	0	0	0	0	0.92407227	0.075927734	0.53491211	0.018798828	0.16137695	0.35449219	0	44330	0	0	0
46	47	47	Category M	0.14379883	0.51586914	-0.65991211	0.029296875	-0.19775391	0.42236328	0	0	5/7/2018	5	7	2018	16:53:27	60807	0.09	16	53	27	0	0.05859375	3.4949707	0.21630859	0.16503906	-0.88964844	1.4938965	0.42553711	0	0	0	0	0	0	0	0	0	0.93017578	0.069824219	0.65307617	-0.072509766	0.35058594	0.22973633	0	44330	0	0	0
47	48	48	Category M	0.44384766	0.29980469	-1.223877	0.084960938	-0.17285156	0.43383789	0	0	5/7/2018	5	7	2018	16:53:27	60807	0.181	16	53	27	0	0.05859375	3.4949707	0.21948242	0.16992188	-0.89013672	16.911865	0.42236328	0	0	0	0	0	0	0	0	0	0.93237305	0.067626953	0.6875	0.22412109	0.12963867	-0.33349609	0	44330	0	0	0
48	49	49	Category M	0.25195313	0.32397461	-1.079834	0.16235352	-0.13842773	0.42749023	0	0	5/7/2018	5	7	2018	16:53:27	60807	0.272	16	53	27	0	0.05859375	3.4949707	0.21801758	0.17260742	-0.89111328	29.520752	0.24414063	0	0	0	0	0	0	0	0	0	0.93359375	0.06640625	0.37353516	0.033691406	0.15112305	-0.18847656	0	44330	0	0	0
49	50	50	Category M	0.2878418	0.32397461	-0.97192383	0.14794922	-0.071044922	0.44970703	0	0	5/7/2018	5	7	2018	16:53:27	60807	0.363	16	53	27	0	0.05859375	3.4949707	0.2109375	0.17407227	-0.89038086	44.209717	0.18701172	0	0	0	0	0	0	0	0	0	0.93139648	0.068603516	0.30810547	0.076660156	0.1496582	-0.081298828	0	44330	0	0	0
50	51	51	Category M	0.20385742	0.14379883	-0.76782227	0.13769531	-0.048339844	0.45068359	0	0	5/7/2018	5	7	2018	16:53:27	60807	0.454	16	53	27	0	0.05859375	3.4949707	0.2097168	0.17407227	-0.89355469	59.485352	0.12939453	0	0	0	0	0	0	0	0	0	0.93408203	0.065917969	0.16186523	-0.005859375	-0.030273438	0.12573242	0	44330	0	0	0
51	52	52	Category M	0.16796875	-0.14379883	-0.77978516	0.10498047	-0.054443359	0.4597168	0	0	5/7/2018	5	7	2018	16:53:27	60807	0.545	16	53	27	0	0.05859375	3.4949707	0.20507813	0.17675781	-0.89819336	69.185303	0.34375	0	0	0	0	0	0	0	0	0	0.93798828	0.062011719	0.47631836	-0.037109375	-0.32055664	0.1184082	0	44330	0	0	0
52	53	53	Category M	0.21582031	-0.16796875	-0.98388672	0.0859375	-0.061279297	0.46386719	0	0	5/7/2018	5	7	2018	16:53:27	60807	0.636	16	53	27	0	0.05859375	3.4949707	0.20874023	0.17944336	-0.90039063	69.442627	0.35717773	0	0	0	0	0	0	0	0	0	0.94165039	0.058349609	0.4375	0.006835938	-0.34741211	-0.083251953	0	44330	0	0	0
53	54	54	Category M	0.34790039	-0.13183594	-1.355957	0.095947266	-0.098876953	0.45263672	0	0	5/7/2018	5	7	2018	16:53:27	60807	0.727	16	53	27	0	0.05859375	3.4949707	0.2097168	0.18237305	-0.8996582	62.493164	0.57080078	0	0	0	0	0	0	0	0	0	0.94165039	0.058349609	0.90820313	0.13793945	-0.31420898	-0.45605469	0	44330	0	0	0
54	55	55	Category M	0.083984375	0.059814453	-0.98388672	0.053955078	-0.16381836	0.43457031	0	0	5/7/2018	5	7	2018	16:53:27	60807	0.818	16	53	27	0	0.05859375	3.4949707	0.20385742	0.18579102	-0.89892578	54.635742	0.19360352	0	0	0	0	0	0	0	0	0	0.94018555	0.059814453	0.33105469	-0.11987305	-0.12597656	-0.084716797	0	44330	0	0	0
55	56	56	Category M	0.10791016	0.34790039	-0.74389648	0.046386719	-0.15283203	0.44213867	0	0	5/7/2018	5	7	2018	16:53:27	60807	0.909	16	53	27	0	0.05859375	3.4949707	0.20239258	0.19042969	-0.89575195	40.088623	0.23828125	0	0	0	0	0	0	0	0	0	0.93774414	0.062255859	0.40380859	-0.094482422	0.15722656	0.15185547	0	44330	0	0	0
56	57	57	Category M	0	0.32397461	-0.76782227	0.033691406	-0.13354492	0.44946289	0	0	5/7/2018	5	7	2018	16:53:28	60808	0	16	53	28	0	0.05859375	3.4949707	0.20239258	0.19970703	-0.90209961	29.936523	0.27270508	0	0	0	0	0	0	0	0	0	0.94580078	0.054199219	0.46069336	-0.20239258	0.12402344	0.13427734	0	44330	0	0	0
57	58	58	Category M	0.27587891	0.35986328	-0.75585938	0.049804688	-0.14941406	0.44360352	0	0	5/7/2018	5	7	2018	16:53:28	60808	0.1	16	53	28	0	0.05859375	3.4949707	0.20751953	0.20532227	-0.90844727	23.203369	0.22753906	0	0	0	0	0	0	0	0	0	0.9543457	0.045654297	0.37524414	0.068115234	0.15429688	0.15258789	0	44330	0	0	0
58	59	59	Category M	0.095947266	-0.16796875	-1.1757813	0.10327148	-0.25830078	0.38598633	0	0	5/7/2018	5	7	2018	16:53:28	60808	0.2	16	53	28	0	0.05859375	3.4949707	0.20239258	0.21044922	-0.91088867	9.0615234	0.47387695	0	0	0	0	0	0	0	0	0	0.95654297	0.043457031	0.74975586	-0.10644531	-0.37841797	-0.26464844	0	44330	0	0	0
59	60	60	Category M	0.023925781	0.64794922	-0.7199707	0.11108398	-0.29077148	0.36157227	0	0	5/7/2018	5	7	2018	16:53:28	60808	0.3	16	53	28	0	0.05859375	3.4949707	0.19702148	0.21826172	-0.90917969	0.53588867	0.50024414	0	0	0	0	0	0	0	0	0	0.95556641	0.044433594	0.79199219	-0.1730957	0.42944336	0.18920898	0	44330	0	0	0
60	61	61	Category M	0.10791016	0.92382813	-0.92382813	0.15356445	-0.22583008	0.39086914	0	0	5/7/2018	5	7	2018	16:53:28	60808	0.4	16	53	28	0	0.05859375	3.4949707	0.19384766	0.22412109	-0.90771484	4.0947266	0.70483398	0	0	0	0	0	0	0	0	0	0.95483398	0.045166016	0.80151367	-0.0859375	0.69946289	-0.015869141	0	44330	0	0	0
61	62	62	Category M	0.34790039	0.50390625	-0.92382813	0.23461914	-0.2512207	0.34106445	0	0	5/7/2018	5	7	2018	16:53:28	60808	0.5	16	53	28	0	0.05859375	3.4949707	0.19702148	0.22924805	-0.91308594	8.2368164	0.31347656	0	0	0	0	0	0	0	0	0	0.96191406	0.038085938	0.43603516	0.15087891	0.27441406	-0.010498047	0	44330	0	0	0
62	63	63	Category M	-0.023925781	0.68383789	-1.2119141	0.20727539	-0.37353516	0.25244141	0	0	5/7/2018	5	7	2018	16:53:28	60808	0.6	16	53	28	0	0.05859375	3.4949707	0.19873047	0.23168945	-0.91430664	18.751709	0.58496094	0	0	0	0	0	0	0	0	0	0.96386719	0.036132813	0.97216797	-0.22265625	0.4519043	-0.29736328	0	44330	0	0	0
63	64	64	Category M	-0.035888672	0.7199707	-0.6237793	0.10961914	-0.28808594	0.36547852	0	0	5/7/2018	5	7	2018	16:53:28	60808	0.7	16	53	28	0	0.05859375	3.4949707	0.19384766	0.23388672	-0.91430664	25.408203	0.61108398	0	0	0	0	0	0	0	0	0	0.96337891	0.036621094	1.0065918	-0.22973633	0.48583984	0.29052734	0	44330	0	0	0
64	65	65	Category M	0.26391602	0.45581055	-0.77978516	0.19970703	-0.25854492	0.35424805	0	0	5/7/2018	5	7	2018	16:53:28	60808	0.8	16	53	28	0	0.05859375	3.4949707	0.18969727	0.23608398	-0.91308594	15.745117	0.26733398	0	0	0	0	0	0	0	0	0	0.9621582	0.037841797	0.42700195	0.073974609	0.21948242	0.13330078	0	44330	0	0	0
65	66	66	Category M	-0.071777344	0.53979492	-0.68383789	0.16259766	-0.26293945	0.36938477	0	0	5/7/2018	5	7	2018	16:53:28	60808	0.9	16	53	28	0	0.05859375	3.4949707	0.18286133	0.23706055	-0.91455078	2.8725586	0.45800781	0	0	0	0	0	0	0	0	0	0.96240234	0.037597656	0.78833008	-0.25463867	0.30249023	0.23071289	0	44330	0	0	0
66	67	67	Category M	0.059814453	0.51586914	-0.98388672	0.15136719	-0.25463867	0.37402344	0	0	5/7/2018	5	7	2018	16:53:29	60809	0	16	53	29	0	0.05859375	3.4949707	0.18261719	0.23803711	-0.91943359	2.7346191	0.31030273	0	0	0	0	0	0	0	0	0	0.96704102	0.032958984	0.46508789	-0.12280273	0.27758789	-0.064208984	0	44330	0	0	0
67	68	68	Category M	-0.10791016	0.29980469	-0.98388672	0.11303711	-0.29345703	0.36254883	0	0	5/7/2018	5	7	2018	16:53:29	60809	0.1	16	53	29	0	0.05859375	3.4949707	0.17871094	0.23974609	-0.921875	6.4584961	0.29931641	0	0	0	0	0	0	0	0	0	0.96923828	0.030761719	0.40844727	-0.28662109	0.059814453	-0.061767578	0	44330	0	0	0
68	69	69	Category M	0.035888672	0.32397461	-1.079834	0.088867188	-0.30053711	0.36181641	0	0	5/7/2018	5	7	2018	16:53:29	60809	0.2	16	53	29	0	0.05859375	3.4949707	0.17236328	0.24169922	-0.92285156	21.346191	0.22363281	0	0	0	0	0	0	0	0	0	0.96948242	0.030517578	0.37548828	-0.13647461	0.08203125	-0.15673828	0	44330	0	0	0
69	70	70	Category M	0.26391602	0.43188477	-0.74389648	0.11694336	-0.25048828	0.38549805	0	0	5/7/2018	5	7	2018	16:53:29	60809	0.3	16	53	29	0	0.05859375	3.4949707	0.16308594	0.24194336	-0.9206543	31.117432	0.27832031	0	0	0	0	0	0	0	0	0	0.96582031	0.034179688	0.4675293	0.10058594	0.18969727	0.17675781	0	44330	0	0	0
70	71	71	Category M	0.19189453	0.2277832	-0.80395508	0.13256836	-0.2512207	0.38574219	0	0	5/7/2018	5	7	2018	16:53:29	60809	0.4	16	53	29	0	0.05859375	3.4949707	0.15771484	0.24658203	-0.92529297	33.356201	0.12744141	0	0	0	0	0	0	0	0	0	0.97070313	0.029296875	0.17431641	0.033935547	-0.018798828	0.12133789	0	44330	0	0	0
71	72	72	Category M	0.047851563	0.20385742	-1.0319824	0.10913086	-0.26171875	0.3828125	0	0	5/7/2018	5	7	2018	16:53:29	60809	0.5	16	53	29	0	0.05859375	3.4949707	0.15722656	0.25219727	-0.92895508	33.647461	0.15771484	0	0	0	0	0	0	0	0	0	0.9753418	0.024658203	0.26074219	-0.109375	-0.048339844	-0.1027832	0	44330	0	0	0
72	73	73	Category M	-0.17993164	0.21582031	-1.2358398	0.056640625	-0.29345703	0.37109375	0	0	5/7/2018	5	7	2018	16:53:29	60809	0.6	16	53	29	0	0.05859375	3.4949707	0.15136719	0.25317383	-0.93041992	37.5271	0.45214844	0	0	0	0	0	0	0	0	0	0.97607422	0.023925781	0.67431641	-0.33129883	-0.037353516	-0.30517578	0	44330	0	0	0
73	74	74	Category M	0.39599609	0.2277832	-0.68383789	0.0625	-0.25195313	0.39501953	0	0	5/7/2018	5	7	2018	16:53:29	60809	0.7	16	53	29	0	0.05859375	3.4949707	0.14086914	0.25683594	-0.93212891	45.884277	0.35717773	0	0	0	0	0	0	0	0	0	0.97705078	0.022949219	0.5324707	0.25488281	-0.029052734	0.24829102	0	44330	0	0	0
74	75	75	Category M	0.31176758	0.16796875	-0.91186523	0.12597656	-0.21704102	0.40307617	0	0	5/7/2018	5	7	2018	16:53:29	60809	0.8	16	53	29	0	0.05859375	3.4949707	0.1315918	0.2590332	-0.93310547	44.409424	0.20263672	0	0	0	0	0	0	0	0	0	0.97753906	0.022460938	0.29248047	0.17993164	-0.091064453	0.021240234	0	44330	0	0	0
75	76	76	Category N	0.035888672	0.095947266	-1.0078125	0.013427734	-0.22998047	0.41113281	0	0	5/7/2018	5	7	2018	16:53:30	60810	0.099	16	53	30	0	0.05859375	3.4949707	0.12817383	0.26293945	-0.9362793	37.517334	0.20385742	0	0	0	0	0	0	0	0	0	0.98095703	0.019042969	0.33081055	-0.092285156	-0.16699219	-0.071289063	0	44330	0	0	0
76	77	77	Category N	0.11987305	0.35986328	-1.0678711	0.0390625	-0.24755859	0.40039063	0	0	5/7/2018	5	7	2018	16:53:30	60810	0.199	16	53	30	0	0.05859375	3.4949707	0.12133789	0.26171875	-0.93994141	30.027832	0.16088867	0	0	0	0	0	0	0	0	0	0.98339844	0.016601563	0.22705078	-0.001464844	0.097900391	-0.12768555	0	44330	0	0	0
77	78	78	Category N	0.32397461	0.059814453	-0.94799805	0.069091797	-0.23535156	0.40332031	0	0	5/7/2018	5	7	2018	16:53:30	60810	0.3	16	53	30	0	0.058105469	3.5707031	0.11328125	0.25927734	-0.93945313	29.322754	0.29003906	0	0	0	0	0	0	0	0	0	0.98120117	0.018798828	0.41845703	0.21044922	-0.19946289	-0.008300781	0	44330	0	0	0
78	79	79	Category N	0	0.20385742	-0.92382813	0.067138672	-0.22998047	0.40551758	0	0	5/7/2018	5	7	2018	16:53:30	60810	0.4	16	53	30	0	0.058105469	3.5707031	0.10546875	0.25878906	-0.94213867	32.148926	0.12036133	0	0	0	0	0	0	0	0	0	0.98266602	0.017333984	0.17895508	-0.10546875	-0.054931641	0.018310547	0	44330	0	0	0
79	80	80	Category N	0	0.059814453	-0.83984375	-0.039794922	-0.24951172	0.40454102	0	0	5/7/2018	5	7	2018	16:53:30	60810	0.5	16	53	30	0	0.058105469	3.5707031	0.09765625	0.24951172	-0.94311523	26.955811	0.23706055	0	0	0	0	0	0	0	0	0	0.98046875	0.01953125	0.39086914	-0.09765625	-0.18969727	0.10327148	0	44330	0	0	0
80	81	81	Category N	0.035888672	0.19189453	-1.2839355	-0.001464844	-0.24975586	0.39941406	0	0	5/7/2018	5	7	2018	16:53:30	60810	0.6	16	53	30	0	0.058105469	3.5707031	0.099853516	0.24633789	-0.94555664	18.205322	0.34838867	0	0	0	0	0	0	0	0	0	0.98217773	0.017822266	0.45678711	-0.063964844	-0.054443359	-0.33813477	0	44330	0	0	0
81	82	82	Category N	0.45581055	0.11987305	-1.1037598	0.054443359	-0.25927734	0.39550781	0	0	5/7/2018	5	7	2018	16:53:30	60810	0.7	16	53	30	0	0.058105469	3.5707031	0.092529297	0.23925781	-0.95214844	20.999756	0.41113281	0	0	0	0	0	0	0	0	0	0.98608398	0.013916016	0.6340332	0.36303711	-0.11938477	-0.15136719	0	44330	0	0	0
82	83	83	Category N	-0.047851563	0.15576172	-0.74389648	0.11157227	-0.22753906	0.40161133	0	0	5/7/2018	5	7	2018	16:53:30	60810	0.8	16	53	30	0	0.058105469	3.5707031	0.093505859	0.23266602	-0.953125	25.849609	0.26416016	0	0	0	0	0	0	0	0	0	0.9855957	0.014404297	0.42797852	-0.14135742	-0.076904297	0.20922852	0	44330	0	0	0
83	84	84	Category N	-0.011962891	0	-0.81591797	-0.048095703	-0.22949219	0.41259766	0	0	5/7/2018	5	7	2018	16:53:30	60810	0.9	16	53	30	0	0.058105469	3.5707031	0.085693359	0.22412109	-0.95703125	22.220703	0.2824707	0	0	0	0	0	0	0	0	0	0.98657227	0.013427734	0.46313477	-0.09765625	-0.22412109	0.14111328	0	44330	0	0	0
84	85	85	Category N	0.17993164	0.26391602	-1.0197754	0.047851563	-0.24487305	0.40356445	0	0	5/7/2018	5	7	2018	16:53:31	60811	0	16	53	31	0	0.058105469	3.5707031	0.084960938	0.21411133	-0.95898438	13.888184	0.12280273	0	0	0	0	0	0	0	0	0	0.98632813	0.013671875	0.20483398	0.094726563	0.049560547	-0.060546875	0	44330	0	0	0
85	86	86	Category N	-0.13183594	0.17993164	-1.4399414	0.008789063	-0.29150391	0.37597656	0	0	5/7/2018	5	7	2018	16:53:31	60811	0.1	16	53	31	0	0.058105469	3.5707031	0.081787109	0.20922852	-0.96435547	10.608643	0.5222168	0	0	0	0	0	0	0	0	0	0.99023438	0.009765625	0.71875	-0.21362305	-0.029296875	-0.4753418	0	44330	0	0	0
86	87	87	Category N	0.44384766	0.44384766	-1.0559082	0.056396484	-0.30053711	0.36889648	0	0	5/7/2018	5	7	2018	16:53:31	60811	0.2	16	53	31	0	0.058105469	3.5707031	0.075195313	0.203125	-0.96801758	15.839844	0.44873047	0	0	0	0	0	0	0	0	0	0.99194336	0.008056641	0.69702148	0.3684082	0.24047852	-0.087646484	0	44330	0	0	0
87	88	88	Category N	0.19189453	0.23999023	-0.98388672	0.16088867	-0.25146484	0.37719727	0	0	5/7/2018	5	7	2018	16:53:31	60811	0.3	16	53	31	0	0.058105469	3.5707031	0.072998047	0.19848633	-0.97338867	12.465088	0.1262207	0	0	0	0	0	0	0	0	0	0.99609375	0.00390625	0.17041016	0.11865234	0.041259766	-0.010253906	0	44330	0	0	0
88	89	89	Category N	-0.25195313	0.095947266	-0.81591797	-0.008300781	-0.24658203	0.40820313	0	0	5/7/2018	5	7	2018	16:53:31	60811	0.4	16	53	31	0	0.058105469	3.5707031	0.071777344	0.19726563	-0.97241211	5.2817383	0.3737793	0	0	0	0	0	0	0	0	0	0.99487305	0.005126953	0.58178711	-0.32373047	-0.10131836	0.15649414	0	44330	0	0	0
89	90	90	Category N	0.13183594	0.15576172	-0.95996094	-0.040771484	-0.25024414	0.40136719	0	0	5/7/2018	5	7	2018	16:53:31	60811	0.5	16	53	31	0	0.058105469	3.5707031	0.06640625	0.19311523	-0.97314453	1.0549316	0.076416016	0	0	0	0	0	0	0	0	0	0.99438477	0.005615234	0.1159668	0.065185547	-0.037353516	0.013183594	0	44330	0	0	0
90	91	91	Category N	0.071777344	0.27587891	-1.1879883	0.062744141	-0.25463867	0.39282227	0	0	5/7/2018	5	7	2018	16:53:31	60811	0.6	16	53	31	0	0.058105469	3.5707031	0.062255859	0.1887207	-0.97314453	1.0595703	0.23168945	0	0	0	0	0	0	0	0	0	0.99316406	0.006835938	0.31103516	0.009277344	0.086914063	-0.21459961	0	44330	0	0	0
91	92	92	Category N	0.47998047	0.13183594	-1.1518555	0.033691406	-0.27050781	0.38378906	0	0	5/7/2018	5	7	2018	16:53:31	60811	0.7	16	53	31	0	0.058105469	3.5707031	0.059082031	0.18823242	-0.97265625	1.3847656	0.46069336	0	0	0	0	0	0	0	0	0	0.99243164	0.007568359	0.65649414	0.4206543	-0.056396484	-0.17895508	0	44330	0	0	0
92	93	93	Category N	0.3359375	0.17993164	-0.79199219	0.13110352	-0.2421875	0.38769531	0	0	5/7/2018	5	7	2018	16:53:31	60811	0.8	16	53	31	0	0.058105469	3.5707031	0.056640625	0.19140625	-0.97753906	2.2155762	0.33544922	0	0	0	0	0	0	0	0	0	0.99755859	0.002441406	0.47631836	0.27905273	-0.011474609	0.18554688	0	44330	0	0	0
93	94	94	Category N	-0.20385742	0.035888672	-0.95996094	-0.038574219	-0.22875977	0.40917969	0	0	5/7/2018	5	7	2018	16:53:31	60811	0.9	16	53	31	0	0.058105469	3.5707031	0.057128906	0.19506836	-0.97851563	3.8278809	0.30639648	0	0	0	0	0	0	0	0	0	0.99951172	0.000488281	0.43896484	-0.26098633	-0.15917969	0.018554688	0	44330	0	0	0
94	95	95	Category N	0.059814453	0.011962891	-0.80395508	-0.03515625	-0.23461914	0.40795898	0	0	5/7/2018	5	7	2018	16:53:32	60812	0	16	53	32	0	0.058105469	3.5707031	0.050048828	0.19555664	-0.97412109	3.8320313	0.25048828	0	0	0	0	0	0	0	0	0	0.99487305	0.005126953	0.36352539	0.009521484	-0.18359375	0.17016602	0	44330	0	0	0
95	96	96	Category N	-0.011962891	0.2277832	-1.3198242	0.044433594	-0.23193359	0.40673828	0	0	5/7/2018	5	7	2018	16:53:32	60812	0.1	16	53	32	0	0.058105469	3.5707031	0.048583984	0.1940918	-0.97387695	1.3969727	0.35253906	0	0	0	0	0	0	0	0	0	0.99414063	0.005859375	0.43994141	-0.060546875	0.033447266	-0.34570313	0	44330	0	0	0
96	97	97	Category N	0.55175781	0.23999023	-1.0439453	0.11694336	-0.25634766	0.38208008	0	0	5/7/2018	5	7	2018	16:53:32	60812	0.2	16	53	32	0	0.058105469	3.5707031	0.048095703	0.18945313	-0.97680664	3.5229492	0.51025391	0	0	0	0	0	0	0	0	0	0.99609375	0.00390625	0.62084961	0.50341797	0.050292969	-0.066894531	0	44330	0	0	0
97	98	98	Category N	-0.16796875	0.083984375	-1.0078125	0.12402344	-0.24584961	0.38745117	0	0	5/7/2018	5	7	2018	16:53:32	60812	0.3	16	53	32	0	0.058105469	3.5707031	0.048583984	0.18676758	-0.97851563	6.1467285	0.24145508	0	0	0	0	0	0	0	0	0	0.99731445	0.002685547	0.34863281	-0.21655273	-0.1027832	-0.029052734	0	44330	0	0	0
98	99	99	Category N	-0.20385742	0.25195313	-0.81591797	-0.034179688	-0.2277832	0.4140625	0	0	5/7/2018	5	7	2018	16:53:32	60812	0.4	16	53	32	0	0.058105469	3.5707031	0.044189453	0.18017578	-0.98071289	1.1679688	0.30639648	0	0	0	0	0	0	0	0	0	0.99804688	0.001953125	0.48461914	-0.24804688	0.071533203	0.16479492	0	44330	0	0	0
99	100	100	Category N	-0.035888672	0.071777344	-0.77978516	0.036621094	-0.25366211	0.39697266	0	0	5/7/2018	5	7	2018	16:53:32	60812	0.5	16	53	32	0	0.058105469	3.5707031	0.041992188	0.18164063	-0.97631836	0.2265625	0.23852539	0	0	0	0	0	0	0	0	0	0.99414063	0.005859375	0.38476563	-0.077880859	-0.10986328	0.1965332	0	44330	0	0	0
100	101	101	Category N	0.35986328	0.23999023	-1.2719727	0.056884766	-0.24755859	0.39892578	0	0	5/7/2018	5	7	2018	16:53:32	60812	0.6	16	53	32	0	0.058105469	3.5707031	0.042236328	0.17236328	-0.97802734	3.6972656	0.43774414	0	0	0	0	0	0	0	0	0	0.99389648	0.006103516	0.67871094	0.31738281	0.067382813	-0.29370117	0	44330	0	0	0
101	102	102	Category N	0.32397461	0.17993164	-0.91186523	0.17016602	-0.26904297	0.35742188	0	0	5/7/2018	5	7	2018	16:53:32	60812	0.7	16	53	32	0	0.058105469	3.5707031	0.041503906	0.15893555	-0.98095703	4.2629395	0.29150391	0	0	0	0	0	0	0	0	0	0.99462891	0.005371094	0.37255859	0.28222656	0.020751953	0.069091797	0	44330	0	0	0
102	103	103	Category N	-0.17993164	0.2277832	-0.93579102	0.0546875	-0.26171875	0.390625	0	0	5/7/2018	5	7	2018	16:53:32	60812	0.8	16	53	32	0	0.058105469	3.5707031	0.037597656	0.15258789	-0.98144531	1.3215332	0.23461914	0	0	0	0	0	0	0	0	0	0.99389648	0.006103516	0.33837891	-0.2175293	0.074951172	0.045654297	0	44330	0	0	0
103	104	104	Category N	-0.035888672	0.17993164	-0.91186523	-0.004882813	-0.22851563	0.41088867	0	0	5/7/2018	5	7	2018	16:53:32	60812	0.9	16	53	32	0	0.058105469	3.5707031	0.038085938	0.14404297	-0.97631836	0.84033203	0.10449219	0	0	0	0	0	0	0	0	0	0.98779297	0.012207031	0.17456055	-0.073974609	0.035644531	0.064453125	0	44330	0	0	0
104	105	105	Category N	-0.2277832	0.17993164	-1.1398926	0.037353516	-0.25463867	0.39526367	0	0	5/7/2018	5	7	2018	16:53:33	60813	0	16	53	33	0	0.058105469	3.5707031	0.03515625	0.13500977	-0.98242188	1.2905273	0.30981445	0	0	0	0	0	0	0	0	0	0.9921875	0.0078125	0.46533203	-0.26293945	0.044677734	-0.15722656	0	44330	0	0	0
105	106	106	Category N	0.40795898	0.21582031	-1.2478027	0.061523438	-0.26855469	0.38769531	0	0	5/7/2018	5	7	2018	16:53:33	60813	0.09	16	53	33	0	0.058105469	3.5707031	0.033203125	0.12719727	-0.98242188	6.5534668	0.46728516	0	0	0	0	0	0	0	0	0	0.99121094	0.008789063	0.72827148	0.37451172	0.088378906	-0.26513672	0	44330	0	0	0
106	107	107	Category N	0.071777344	0.15576172	-0.99584961	0.16064453	-0.26831055	0.36328125	0	0	5/7/2018	5	7	2018	16:53:33	60813	0.181	16	53	33	0	0.058105469	3.5707031	0.033203125	0.1184082	-0.98925781	3.190918	0.053710938	0	0	0	0	0	0	0	0	0	0.99682617	0.003173828	0.08203125	0.038330078	0.037109375	-0.006347656	0	44330	0	0	0
107	108	108	Category N	-0.16796875	0.19189453	-0.95996094	-0.012695313	-0.25317383	0.40405273	0	0	5/7/2018	5	7	2018	16:53:33	60813	0.272	16	53	33	0	0.058105469	3.5707031	0.032470703	0.11108398	-0.98999023	0.92114258	0.21826172	0	0	0	0	0	0	0	0	0	0.99658203	0.003417969	0.31152344	-0.20043945	0.080566406	0.030029297	0	44330	0	0	0
108	109	109	Category N	-0.083984375	-0.011962891	-0.7199707	-0.009033203	-0.2355957	0.40966797	0	0	5/7/2018	5	7	2018	16:53:33	60813	0.363	16	53	33	0	0.058105469	3.5707031	0.034423828	0.10595703	-0.98876953	2.0605469	0.31640625	0	0	0	0	0	0	0	0	0	0.99487305	0.005126953	0.50512695	-0.1184082	-0.11791992	0.26879883	0	44330	0	0	0
109	110	110	Category N	-0.19189453	0.083984375	-1.2358398	0.038085938	-0.24707031	0.40063477	0	0	5/7/2018	5	7	2018	16:53:33	60813	0.454	16	53	33	0	0.058105469	3.5707031	0.032226563	0.099853516	-0.98706055	5.3808594	0.33520508	0	0	0	0	0	0	0	0	0	0.99267578	0.007324219	0.48876953	-0.22412109	-0.015869141	-0.24853516	0	44330	0	0	0
110	111	111	Category N	0.39599609	0.25195313	-1.0439453	0.11865234	-0.2644043	0.37695313	0	0	5/7/2018	5	7	2018	16:53:33	60813	0.545	16	53	33	0	0.058105469	3.5707031	0.028076172	0.093994141	-0.98803711	10.557129	0.40405273	0	0	0	0	0	0	0	0	0	0.99291992	0.007080078	0.58129883	0.36767578	0.15771484	-0.055664063	0	44330	0	0	0
111	112	112	Category N	-0.13183594	-0.059814453	-0.91186523	0.12060547	-0.2565918	0.38427734	0	0	5/7/2018	5	7	2018	16:53:33	60813	0.636	16	53	33	0	0.058105469	3.5707031	0.026367188	0.090820313	-0.98754883	8.5429688	0.23120117	0	0	0	0	0	0	0	0	0	0.99194336	0.008056641	0.38476563	-0.15820313	-0.15063477	0.075683594	0	44330	0	0	0
112	113	113	Category N	-0.21582031	0.11987305	-0.92382813	0.022949219	-0.21191406	0.41772461	0	0	5/7/2018	5	7	2018	16:53:33	60813	0.727	16	53	33	0	0.058105469	3.5707031	0.026855469	0.087646484	-0.98999023	6.7163086	0.25366211	0	0	0	0	0	0	0	0	0	0.99438477	0.005615234	0.34130859	-0.24267578	0.031982422	0.066162109	0	44330	0	0	0
113	114	114	Category N	-0.26391602	0.26391602	-0.99584961	0.036132813	-0.21875	0.41479492	0	0	5/7/2018	5	7	2018	16:53:33	60813	0.818	16	53	33	0	0.058105469	3.5707031	0.031005859	0.084960938	-0.98754883	7.170166	0.3449707	0	0	0	0	0	0	0	0	0	0.99169922	0.008300781	0.48168945	-0.29492188	0.17871094	-0.008056641	0	44330	0	0	0
114	115	115	Category N	0.083984375	0.17993164	-1.0917969	0.10913086	-0.21166992	0.41064453	0	0	5/7/2018	5	7	2018	16:53:33	60813	0.909	16	53	33	0	0.058105469	3.5707031	0.026367188	0.083496094	-0.98901367	12.797363	0.15185547	0	0	0	0	0	0	0	0	0	0.99291992	0.007080078	0.25634766	0.057373047	0.096191406	-0.10253906	0	44330	0	0	0
115	116	116	Category N	-0.21582031	0.023925781	-0.98388672	0.1706543	-0.23193359	0.38110352	0	0	5/7/2018	5	7	2018	16:53:34	60814	0	16	53	34	0	0.05859375	3.5674805	0.022460938	0.083007813	-0.98803711	15.048096	0.24560547	0	0	0	0	0	0	0	0	0	0.99194336	0.008056641	0.30200195	-0.23828125	-0.059082031	0.004150391	0	44330	0	0	0
116	117	117	Category N	-0.23999023	0.035888672	-0.79199219	0.041015625	-0.23193359	0.40869141	0	0	5/7/2018	5	7	2018	16:53:34	60814	0.111	16	53	34	0	0.05859375	3.5674805	0.020996094	0.080322266	-0.98657227	7.8251953	0.32861328	0	0	0	0	0	0	0	0	0	0.99023438	0.009765625	0.50048828	-0.26098633	-0.044433594	0.19458008	0	44330	0	0	0
117	118	118	Category N	-0.31176758	0.19189453	-0.91186523	0.074951172	-0.22412109	0.41064453	0	0	5/7/2018	5	7	2018	16:53:34	60814	0.222	16	53	34	0	0.05859375	3.5674805	0.021240234	0.075195313	-0.98706055	0.64086914	0.3605957	0	0	0	0	0	0	0	0	0	0.99023438	0.009765625	0.5246582	-0.33300781	0.11645508	0.075195313	0	44330	0	0	0
118	119	119	Category N	-0.011962891	0.15576172	-1.2719727	0.089355469	-0.24926758	0.39257813	0	0	5/7/2018	5	7	2018	16:53:34	60814	0.333	16	53	34	0	0.05859375	3.5674805	0.017333984	0.072509766	-0.99121094	4.5720215	0.29418945	0	0	0	0	0	0	0	0	0	0.99389648	0.006103516	0.39306641	-0.029296875	0.083007813	-0.28051758	0	44330	0	0	0
119	120	120	Category N	0.20385742	0.17993164	-1.0559082	0.17700195	-0.26220703	0.3605957	0	0	5/7/2018	5	7	2018	16:53:34	60814	0.444	16	53	34	0	0.05859375	3.5674805	0.019042969	0.068115234	-0.98999023	6.869873	0.22558594	0	0	0	0	0	0	0	0	0	0.99267578	0.007324219	0.36206055	0.18457031	0.11157227	-0.065673828	0	44330	0	0	0
120	121	121	Category N	-0.27587891	0.035888672	-1.1037598	0.064208984	-0.25610352	0.3918457	0	0	5/7/2018	5	7	2018	16:53:34	60814	0.555	16	53	34	0	0.05859375	3.5674805	0.020263672	0.065185547	-0.99047852	3.7685547	0.31835938	0	0	0	0	0	0	0	0	0	0.99267578	0.007324219	0.4387207	-0.29614258	-0.029296875	-0.11303711	0	44330	0	0	0
121	122	122	Category N	0.21582031	0.095947266	-0.79199219	0.006835938	-0.21704102	0.41918945	0	0	5/7/2018	5	7	2018	16:53:34	60814	0.666	16	53	34	0	0.05859375	3.5674805	0.018310547	0.062011719	-0.98681641	12.346436	0.27929688	0	0	0	0	0	0	0	0	0	0.98901367	0.010986328	0.42578125	0.19726563	0.033691406	0.19482422	0	44330	0	0	0
122	123	123	Category N	-0.14379883	0	-0.91186523	0.065185547	-0.19506836	0.4230957	0	0	5/7/2018	5	7	2018	16:53:34	60814	0.777	16	53	34	0	0.05859375	3.5674805	0.013916016	0.058837891	-0.98266602	12.790283	0.18261719	0	0	0	0	0	0	0	0	0	0.984375	0.015625	0.28759766	-0.15771484	-0.058837891	0.070800781	0	44330	0	0	0
123	124	124	Category N	0.25195313	0.023925781	-1.0439453	0.012451172	-0.18457031	0.43310547	0	0	5/7/2018	5	7	2018	16:53:34	60814	0.888	16	53	34	0	0.05859375	3.5674805	0.014648438	0.056152344	-0.98876953	3.9533691	0.24560547	0	0	0	0	0	0	0	0	0	0.99047852	0.009521484	0.32446289	0.23706055	-0.032226563	-0.054931641	0	44330	0	0	0
124	125	125	Category N	0.095947266	-0.035888672	-1.0078125	0.10864258	-0.16772461	0.4296875	0	0	5/7/2018	5	7	2018	16:53:35	60815	0	16	53	35	0	0.05859375	3.5674805	0.014648438	0.055419922	-0.98974609	4.4328613	0.12353516	0	0	0	0	0	0	0	0	0	0.99145508	0.008544922	0.19042969	0.081054688	-0.091308594	-0.017822266	0	44330	0	0	0
125	126	126	Category N	-0.29980469	-0.16796875	-0.82788086	-0.007568359	-0.17382813	0.43652344	0	0	5/7/2018	5	7	2018	16:53:35	60815	0.1	16	53	35	0	0.05859375	3.5674805	0.012939453	0.052490234	-0.98876953	16.008057	0.41503906	0	0	0	0	0	0	0	0	0	0.99023438	0.009765625	0.6940918	-0.31274414	-0.22045898	0.16088867	0	44330	0	0	0
126	127	127	Category N	-0.035888672	0.15576172	-1.0917969	0.033203125	-0.17333984	0.43383789	0	0	5/7/2018	5	7	2018	16:53:35	60815	0.2	16	53	35	0	0.05859375	3.5674805	0.012695313	0.050048828	-0.98364258	15.325684	0.15869141	0	0	0	0	0	0	0	0	0	0.98486328	0.015136719	0.26220703	-0.048583984	0.10546875	-0.10791016	0	44330	0	0	0
127	128	128	Category N	0.35986328	0.19189453	-1.1398926	0.090087891	-0.19921875	0.41943359	0	0	5/7/2018	5	7	2018	16:53:35	60815	0.3	16	53	35	0	0.05859375	3.5674805	0.008544922	0.044433594	-0.97973633	6.3481445	0.41308594	0	0	0	0	0	0	0	0	0	0.98071289	0.019287109	0.65869141	0.35107422	0.1472168	-0.15991211	0	44330	0	0	0
128	129	129	Category N	-0.19189453	0	-1.1398926	0.14672852	-0.20898438	0.3996582	0	0	5/7/2018	5	7	2018	16:53:35	60815	0.4	16	53	35	0	0.05859375	3.5674805	0.006347656	0.039550781	-0.98266602	2.3642578	0.25610352	0	0	0	0	0	0	0	0	0	0.98364258	0.016357422	0.39501953	-0.19824219	-0.039550781	-0.15698242	0	44330	0	0	0
129	130	130	Category N	-0.035888672	-0.023925781	-0.97192383	-0.025390625	-0.21801758	0.41625977	0	0	5/7/2018	5	7	2018	16:53:35	60815	0.5	16	53	35	0	0.05859375	3.5674805	0.010986328	0.036376953	-0.98217773	5.8146973	0.077148438	0	0	0	0	0	0	0	0	0	0.98291016	0.017089844	0.11791992	-0.046875	-0.060302734	0.010253906	0	44330	0	0	0
130	131	131	Category N	-0.059814453	0.10791016	-0.73193359	0.071777344	-0.20214844	0.41821289	0	0	5/7/2018	5	7	2018	16:53:35	60815	0.6	16	53	35	0	0.05859375	3.5674805	0.010498047	0.034423828	-0.98120117	8.2480469	0.26928711	0	0	0	0	0	0	0	0	0	0.98193359	0.018066406	0.39306641	-0.0703125	0.073242188	0.24926758	0	44330	0	0	0
131	132	132	Category N	-0.023925781	0.095947266	-1.1638184	0.088623047	-0.19311523	0.41870117	0	0	5/7/2018	5	7	2018	16:53:35	60815	0.7	16	53	35	0	0.05859375	3.5674805	0.010009766	0.029785156	-0.9777832	1.5473633	0.20019531	0	0	0	0	0	0	0	0	0	0.97827148	0.021728516	0.28588867	-0.033935547	0.065917969	-0.18579102	0	44330	0	0	0
132	133	133	Category N	0.26391602	0.13183594	-1.0678711	0.14038086	-0.17480469	0.41699219	0	0	5/7/2018	5	7	2018	16:53:35	60815	0.8	16	53	35	0	0.05859375	3.5674805	0.00390625	0.027587891	-0.97338867	11.70752	0.29516602	0	0	0	0	0	0	0	0	0	0.97387695	0.026123047	0.45825195	0.25976563	0.10400391	-0.094238281	0	44330	0	0	0
133	134	134	Category N	-0.2277832	-0.095947266	-1.0078125	0.063232422	-0.19946289	0.41796875	0	0	5/7/2018	5	7	2018	16:53:35	60815	0.9	16	53	35	0	0.05859375	3.5674805	0.000976563	0.025878906	-0.97631836	5.0200195	0.26123047	0	0	0	0	0	0	0	0	0	0.9765625	0.0234375	0.38232422	-0.22875977	-0.12182617	-0.03125	0	44330	0	0	0
134	135	135	Category N	-0.023925781	-0.059814453	-0.95996094	-0.017578125	-0.20727539	0.42456055	0	0	5/7/2018	5	7	2018	16:53:36	60816	0	16	53	36	0	0.05859375	3.5674805	0.001464844	0.026611328	-0.97705078	1.121582	0.091796875	0	0	0	0	0	0	0	0	0	0.97729492	0.022705078	0.12890625	-0.025390625	-0.086425781	0.017089844	0	44330	0	0	0
135	136	136	Category N	0.071777344	-0.011962891	-0.97192383	-0.003173828	-0.19067383	0.42944336	0	0	5/7/2018	5	7	2018	16:53:36	60816	0.1	16	53	36	0	0.05859375	3.5674805	0.000732422	0.027099609	-0.97827148	5.0576172	0.081054688	0	0	0	0	0	0	0	0	0	0.97875977	0.021240234	0.11645508	0.070800781	-0.0390625	0.006347656	0	44330	0	0	0
136	137	137	Category N	0.035888672	0.095947266	-0.91186523	0.022216797	-0.1652832	0.44165039	0	0	5/7/2018	5	7	2018	16:53:36	60816	0.2	16	53	36	0	0.05859375	3.5674805	-0.001464844	0.025634766	-0.97387695	13.107178	0.10083008	0	0	0	0	0	0	0	0	0	0.97412109	0.025878906	0.16967773	0.037353516	0.070068359	0.062011719	0	44330	0	0	0
137	138	138	Category E	-0.071777344	-0.15576172	-0.92382813	0.014404297	-0.13208008	0.44677734	0	0	5/7/2018	5	7	2018	16:53:39	60819	0.4	16	53	39	0	0.05859375	3.5690918	-0.011962891	0.021728516	-0.97338867	13.062744	0.19360352	0	0	0	0	0	0	0	0	0	0.97363281	0.026367188	0.28662109	-0.059570313	-0.17749023	0.049560547	0	44330	0	0	0
138	139	139	Category E	-0.083984375	-0.047851563	-0.83984375	-0.013183594	-0.13134766	0.45043945	0	0	5/7/2018	5	7	2018	16:53:39	60819	0.5	16	53	39	0	0.05859375	3.5690918	-0.006103516	0.019042969	-0.97045898	6.2575684	0.16625977	0	0	0	0	0	0	0	0	0	0.97070313	0.029296875	0.27539063	-0.077636719	-0.066894531	0.13061523	0	44330	0	0	0
139	140	140	Category E	0.047851563	-0.10791016	-0.83984375	0.006591797	-0.13916016	0.44848633	0	0	5/7/2018	5	7	2018	16:53:39	60819	0.6	16	53	39	0	0.05859375	3.5690918	-0.003662109	0.013916016	-0.97509766	8.6123047	0.18920898	0	0	0	0	0	0	0	0	0	0.9753418	0.024658203	0.30908203	0.051513672	-0.12182617	0.13525391	0	44330	0	0	0
140	141	141	Category E	0.035888672	-0.14379883	-1.1757813	0.016113281	-0.14575195	0.44482422	0	0	5/7/2018	5	7	2018	16:53:39	60819	0.7	16	53	39	0	0.05859375	3.5690918	-0.004394531	0.011962891	-0.97680664	15.413086	0.25585938	0	0	0	0	0	0	0	0	0	0.97705078	0.022949219	0.39501953	0.040283203	-0.15576172	-0.19873047	0	44330	0	0	0
141	142	142	Category E	0.035888672	-0.011962891	-0.95996094	0.036865234	-0.14233398	0.4465332	0	0	5/7/2018	5	7	2018	16:53:39	60819	0.8	16	53	39	0	0.05859375	3.5690918	-0.009521484	0.007324219	-0.97241211	13.735107	0.051025391	0	0	0	0	0	0	0	0	0	0.97265625	0.02734375	0.077636719	0.045410156	-0.019287109	0.012451172	0	44330	0	0	0
142	143	143	Category E	0.023925781	0	-0.80395508	0.05859375	-0.13378906	0.44799805	0	0	5/7/2018	5	7	2018	16:53:39	60819	0.9	16	53	39	0	0.05859375	3.5690918	-0.015380859	0.004150391	-0.97265625	6.7316895	0.17333984	0	0	0	0	0	0	0	0	0	0.97290039	0.027099609	0.21240234	0.039306641	-0.004150391	0.16870117	0	44330	0	0	0
143	144	144	Category E	-0.26391602	0	-1.1037598	0.026855469	-0.10742188	0.45678711	0	0	5/7/2018	5	7	2018	16:53:40	60820	0	16	53	40	0	0.05859375	3.5690918	-0.013183594	0.000244141	-0.97119141	6.4350586	0.28320313	0	0	0	0	0	0	0	0	0	0.97143555	0.028564453	0.38330078	-0.25048828	-0.000244141	-0.13232422	0	44330	0	0	0
144	145	145	Category E	0.095947266	-0.16796875	-0.77978516	0.046386719	-0.12329102	0.44897461	0	0	5/7/2018	5	7	2018	16:53:40	60820	0.1	16	53	40	0	0.05859375	3.5690918	-0.012451172	-0.001953125	-0.97265625	9.3024902	0.27661133	0	0	0	0	0	0	0	0	0	0.97265625	0.02734375	0.46728516	0.10839844	-0.16577148	0.19287109	0	44330	0	0	0
145	146	146	Category E	-0.071777344	-0.15576172	-1.223877	0.1015625	-0.12695313	0.44311523	0	0	5/7/2018	5	7	2018	16:53:40	60820	0.2	16	53	40	0	0.05859375	3.5690918	-0.011474609	-0.005371094	-0.97094727	8.8850098	0.30004883	0	0	0	0	0	0	0	0	0	0.97094727	0.029052734	0.46337891	-0.060058594	-0.15014648	-0.25268555	0	44330	0	0	0
146	147	147	Category E	0.011962891	-0.083984375	-1.0439453	0.042236328	-0.11181641	0.4519043	0	0	5/7/2018	5	7	2018	16:53:40	60820	0.3	16	53	40	0	0.05859375	3.5690918	-0.015625	-0.007080078	-0.96459961	6.6887207	0.11352539	0	0	0	0	0	0	0	0	0	0.96459961	0.035400391	0.18359375	0.027587891	-0.076660156	-0.079101563	0	44330	0	0	0
147	148	148	Category E	0.035888672	-0.10791016	-0.88793945	0.039550781	-0.12060547	0.44775391	0	0	5/7/2018	5	7	2018	16:53:40	60820	0.4	16	53	40	0	0.05859375	3.5690918	-0.020996094	-0.008789063	-0.96582031	5.2053223	0.13818359	0	0	0	0	0	0	0	0	0	0.96606445	0.033935547	0.23388672	0.056884766	-0.098876953	0.077880859	0	44330	0	0	0
148	149	149	Category E	-0.13183594	-0.15576172	-0.94799805	-0.011474609	-0.14086914	0.44433594	0	0	5/7/2018	5	7	2018	16:53:40	60820	0.5	16	53	40	0	0.05859375	3.5690918	-0.020263672	-0.013183594	-0.96362305	9.2507324	0.18139648	0	0	0	0	0	0	0	0	0	0.96386719	0.036132813	0.26953125	-0.11132813	-0.14233398	0.015625	0	44330	0	0	0
149	150	150	Category E	-0.071777344	-0.047851563	-0.82788086	-0.053222656	-0.13842773	0.4453125	0	0	5/7/2018	5	7	2018	16:53:40	60820	0.6	16	53	40	0	0.05859375	3.5690918	-0.018554688	-0.013671875	-0.96850586	11.212158	0.15429688	0	0	0	0	0	0	0	0	0	0.96899414	0.031005859	0.2277832	-0.052978516	-0.033935547	0.140625	0	44330	0	0	0
150	151	151	Category E	0.047851563	-0.011962891	-0.75585938	-0.048339844	-0.13598633	0.44238281	0	0	5/7/2018	5	7	2018	16:53:40	60820	0.7	16	53	40	0	0.05859375	3.5690918	-0.017822266	-0.016601563	-0.96728516	11.454834	0.22143555	0	0	0	0	0	0	0	0	0	0.96777344	0.032226563	0.28198242	0.065673828	0.004638672	0.21142578	0	44330	0	0	0
151	152	152	Category E	0.095947266	-0.059814453	-1.2358398	-0.053466797	-0.15234375	0.44189453	0	0	5/7/2018	5	7	2018	16:53:40	60820	0.8	16	53	40	0	0.05859375	3.5690918	-0.019775391	-0.021240234	-0.96582031	10.797363	0.29614258	0	0	0	0	0	0	0	0	0	0.96630859	0.033691406	0.42407227	0.11572266	-0.038330078	-0.26977539	0	44330	0	0	0
152	153	153	Category E	0.14379883	0.011962891	-1.0439453	-0.050292969	-0.17236328	0.43066406	0	0	5/7/2018	5	7	2018	16:53:40	60820	0.9	16	53	40	0	0.05859375	3.5690918	-0.018310547	-0.022705078	-0.96679688	14.962402	0.18286133	0	0	0	0	0	0	0	0	0	0.96728516	0.032714844	0.27392578	0.16210938	0.034667969	-0.076904297	0	44330	0	0	0
153	154	154	Category E	0.035888672	0.10791016	-0.79199219	-0.051757813	-0.16186523	0.43774414	0	0	5/7/2018	5	7	2018	16:53:41	60821	0	16	53	41	0	0.05859375	3.5690918	-0.018310547	-0.024902344	-0.96630859	18.219238	0.22583008	0	0	0	0	0	0	0	0	0	0.96679688	0.033203125	0.36157227	0.054199219	0.1328125	0.17431641	0	44330	0	0	0
154	155	155	Category E	0	0.13183594	-0.83984375	-0.073486328	-0.14257813	0.43774414	0	0	5/7/2018	5	7	2018	16:53:41	60821	0.1	16	53	41	0	0.05859375	3.5690918	-0.012695313	-0.029296875	-0.96362305	18.135498	0.20361328	0	0	0	0	0	0	0	0	0	0.96411133	0.035888672	0.29785156	0.012695313	0.16113281	0.1237793	0	44330	0	0	0
155	156	156	Category E	-0.083984375	-0.11987305	-0.88793945	-0.064941406	-0.17089844	0.43359375	0	0	5/7/2018	5	7	2018	16:53:41	60821	0.2	16	53	41	0	0.05859375	3.5690918	-0.011962891	-0.031982422	-0.96655273	19.231934	0.13793945	0	0	0	0	0	0	0	0	0	0.96704102	0.032958984	0.23828125	-0.071777344	-0.087646484	0.078613281	0	44330	0	0	0
156	157	157	Category E	0.13183594	-0.047851563	-1.1037598	-0.046386719	-0.16967773	0.43994141	0	0	5/7/2018	5	7	2018	16:53:41	60821	0.3	16	53	41	0	0.05859375	3.5690918	-0.005126953	-0.031494141	-0.96459961	17.4729	0.19580078	0	0	0	0	0	0	0	0	0	0.96508789	0.034912109	0.29223633	0.13696289	-0.016113281	-0.13891602	0	44330	0	0	0
157	158	158	Category E	0.011962891	-0.15576172	-1.2719727	-0.015869141	-0.14257813	0.44604492	0	0	5/7/2018	5	7	2018	16:53:41	60821	0.4	16	53	41	0	0.05859375	3.5690918	0	-0.030517578	-0.96459961	16.888428	0.33178711	0	0	0	0	0	0	0	0	0	0.96508789	0.034912109	0.44384766	0.01171875	-0.125	-0.30712891	0	44330	0	0	0
158	159	159	Category E	0.13183594	-0.15576172	-0.83984375	-0.062744141	-0.12524414	0.44946289	0	0	5/7/2018	5	7	2018	16:53:41	60821	0.5	16	53	41	0	0.05859375	3.5690918	0.002197266	-0.033935547	-0.96606445	15.986572	0.21777344	0	0	0	0	0	0	0	0	0	0.96655273	0.033447266	0.37719727	0.12939453	-0.12158203	0.1262207	0	44330	0	0	0
159	160	160	Category E	0.10791016	-0.17993164	-0.86376953	-0.075927734	-0.12890625	0.44580078	0	0	5/7/2018	5	7	2018	16:53:41	60821	0.6	16	53	41	0	0.05859375	3.5690918	0.005859375	-0.034179688	-0.96191406	14.999756	0.20288086	0	0	0	0	0	0	0	0	0	0.96240234	0.037597656	0.34570313	0.10180664	-0.14550781	0.098144531	0	44330	0	0	0
160	161	161	Category E	-0.11987305	-0.047851563	-0.99584961	-0.1184082	-0.10375977	0.44335938	0	0	5/7/2018	5	7	2018	16:53:41	60821	0.7	16	53	41	0	0.058349609	3.4949707	0.004882813	-0.036132813	-0.96386719	16.750488	0.12939453	0	0	0	0	0	0	0	0	0	0.96459961	0.035400391	0.16821289	-0.12475586	-0.011474609	-0.031738281	0	44330	0	0	0
161	162	162	Category E	0.10791016	-0.14379883	-0.76782227	-0.14648438	-0.086669922	0.44482422	0	0	5/7/2018	5	7	2018	16:53:41	60821	0.8	16	53	41	0	0.058349609	3.4949707	0.010498047	-0.036376953	-0.95996094	19.407471	0.24072266	0	0	0	0	0	0	0	0	0	0.96069336	0.039306641	0.39672852	0.097167969	-0.10717773	0.19213867	0	44330	0	0	0
162	163	163	Category E	0	-0.047851563	-1.2478027	-0.11816406	-0.067382813	0.44702148	0	0	5/7/2018	5	7	2018	16:53:41	60821	0.9	16	53	41	0	0.058349609	3.4949707	0.009033203	-0.037841797	-0.96118164	20.802002	0.28686523	0	0	0	0	0	0	0	0	0	0.96191406	0.038085938	0.30541992	-0.009033203	-0.009765625	-0.28637695	0	44330	0	0	0
163	164	164	Category E	-0.011962891	-0.071777344	-0.88793945	-0.13525391	-0.11083984	0.43481445	0	0	5/7/2018	5	7	2018	16:53:42	60822	0	16	53	42	0	0.058349609	3.4949707	0.008544922	-0.037841797	-0.96313477	26.799316	0.084960938	0	0	0	0	0	0	0	0	0	0.96386719	0.036132813	0.12963867	-0.020507813	-0.033691406	0.075195313	0	44330	0	0	0
164	165	165	Category E	0.047851563	0.023925781	-0.93579102	-0.10107422	-0.090576172	0.44677734	0	0	5/7/2018	5	7	2018	16:53:42	60822	0.1	16	53	42	0	0.058349609	3.4949707	0.008300781	-0.038574219	-0.96118164	29.220947	0.078125	0	0	0	0	0	0	0	0	0	0.96191406	0.038085938	0.12744141	0.039306641	0.0625	0.025390625	0	44330	0	0	0
165	166	166	Category E	-0.15576172	-0.011962891	-1.0319824	-0.13647461	-0.10839844	0.43701172	0	0	5/7/2018	5	7	2018	16:53:42	60822	0.2	16	53	42	0	0.058349609	3.4949707	0.008789063	-0.037597656	-0.96459961	26.312256	0.1796875	0	0	0	0	0	0	0	0	0	0.96533203	0.034667969	0.2578125	-0.16455078	0.025634766	-0.067138672	0	44330	0	0	0
166	167	167	Category E	0.10791016	0	-0.74389648	-0.12158203	-0.12744141	0.43383789	0	0	5/7/2018	5	7	2018	16:53:42	60822	0.3	16	53	42	0	0.058349609	3.4949707	0.013916016	-0.034423828	-0.96630859	22.521729	0.24389648	0	0	0	0	0	0	0	0	0	0.96704102	0.032958984	0.35107422	0.09375	0.034423828	0.22241211	0	44330	0	0	0
167	168	168	Category E	0.023925781	-0.14379883	-1.223877	-0.080078125	-0.12890625	0.44384766	0	0	5/7/2018	5	7	2018	16:53:42	60822	0.4	16	53	42	0	0.058349609	3.4949707	0.015869141	-0.035400391	-0.96289063	17.028809	0.2824707	0	0	0	0	0	0	0	0	0	0.96362305	0.036376953	0.37719727	0.0078125	-0.1081543	-0.26074219	0	44330	0	0	0
168	169	169	Category E	0.11987305	-0.15576172	-0.77978516	-0.12353516	-0.10473633	0.44335938	0	0	5/7/2018	5	7	2018	16:53:42	60822	0.5	16	53	42	0	0.058349609	3.4949707	0.013427734	-0.037841797	-0.96044922	13.615479	0.24023438	0	0	0	0	0	0	0	0	0	0.96118164	0.038818359	0.40478516	0.10620117	-0.11767578	0.18066406	0	44330	0	0	0
169	170	170	Category E	0.095947266	-0.011962891	-0.87597656	-0.061767578	-0.12207031	0.44335938	0	0	5/7/2018	5	7	2018	16:53:42	60822	0.6	16	53	42	0	0.058349609	3.4949707	0.018310547	-0.037841797	-0.95776367	8.7912598	0.11572266	0	0	0	0	0	0	0	0	0	0.95874023	0.041259766	0.18530273	0.077392578	0.025878906	0.081787109	0	44330	0	0	0
170	171	171	Category E	0.023925781	-0.095947266	-0.91186523	-0.16308594	-0.13330078	0.41674805	0	0	5/7/2018	5	7	2018	16:53:42	60822	0.7	16	53	42	0	0.058349609	3.4949707	0.020996094	-0.037597656	-0.95751953	3.4230957	0.073974609	0	0	0	0	0	0	0	0	0	0.95849609	0.041503906	0.10668945	0.002685547	-0.058105469	0.045654297	0	44330	0	0	0
171	172	172	Category E	0	-0.035888672	-0.80395508	-0.008544922	-0.10498047	0.4519043	0	0	5/7/2018	5	7	2018	16:53:42	60822	0.8	16	53	42	0	0.058349609	3.4949707	0.024169922	-0.0390625	-0.95996094	2.5583496	0.15795898	0	0	0	0	0	0	0	0	0	0.96118164	0.038818359	0.18359375	-0.024169922	0.003173828	0.15600586	0	44330	0	0	0
172	173	173	Category E	0.095947266	0.047851563	-1.0197754	-0.045166016	-0.11474609	0.44873047	0	0	5/7/2018	5	7	2018	16:53:42	60822	0.9	16	53	42	0	0.058349609	3.4949707	0.027099609	-0.040283203	-0.95727539	3.1230469	0.12768555	0	0	0	0	0	0	0	0	0	0.95849609	0.041503906	0.21899414	0.068603516	0.088134766	-0.062255859	0	44330	0	0	0
173	174	174	Category E	-0.16796875	0.083984375	-1.0197754	-0.058105469	-0.11401367	0.4465332	0	0	5/7/2018	5	7	2018	16:53:43	60823	0	16	53	43	0	0.058349609	3.4949707	0.025878906	-0.041992188	-0.95532227	3.2824707	0.23999023	0	0	0	0	0	0	0	0	0	0.95678711	0.043212891	0.38427734	-0.19384766	0.12597656	-0.064208984	0	44330	0	0	0
174	175	175	Category E	0.011962891	0.047851563	-0.91186523	-0.12866211	-0.10791016	0.43994141	0	0	5/7/2018	5	7	2018	16:53:43	60823	0.1	16	53	43	0	0.058349609	3.4949707	0.03125	-0.040771484	-0.9543457	6.0168457	0.10009766	0	0	0	0	0	0	0	0	0	0.95581055	0.044189453	0.15063477	-0.019287109	0.088623047	0.042480469	0	44330	0	0	0
175	176	176	Category E	-0.20385742	0.10791016	-0.95996094	-0.095703125	-0.10498047	0.44580078	0	0	5/7/2018	5	7	2018	16:53:43	60823	0.2	16	53	43	0	0.058349609	3.4949707	0.033935547	-0.039794922	-0.95410156	6.1689453	0.2800293	0	0	0	0	0	0	0	0	0	0.95556641	0.044433594	0.39135742	-0.23779297	0.14770508	-0.005615234	0	44330	0	0	0
176	177	177	Category E	-0.29980469	-0.071777344	-1.0078125	-0.1003418	-0.11425781	0.44140625	0	0	5/7/2018	5	7	2018	16:53:43	60823	0.3	16	53	43	0	0.058349609	3.4949707	0.035400391	-0.039306641	-0.95336914	3.8571777	0.34106445	0	0	0	0	0	0	0	0	0	0.95483398	0.045166016	0.421875	-0.33520508	-0.032226563	-0.054199219	0	44330	0	0	0
177	178	178	Category E	0.31176758	-0.13183594	-0.77978516	-0.065429688	-0.11499023	0.44824219	0	0	5/7/2018	5	7	2018	16:53:43	60823	0.4	16	53	43	0	0.058349609	3.4949707	0.037109375	-0.040283203	-0.95336914	6.723877	0.33740234	0	0	0	0	0	0	0	0	0	0.95507813	0.044921875	0.53955078	0.27441406	-0.091308594	0.17358398	0	44330	0	0	0
178	179	179	Category E	-0.023925781	-0.15576172	-1.1879883	0.034912109	-0.076171875	0.46240234	0	0	5/7/2018	5	7	2018	16:53:43	60823	0.5	16	53	43	0	0.058349609	3.4949707	0.040527344	-0.038330078	-0.95336914	8.026123	0.26977539	0	0	0	0	0	0	0	0	0	0.95507813	0.044921875	0.41625977	-0.064453125	-0.1171875	-0.234375	0	44330	0	0	0
179	180	180	Category E	-0.083984375	-0.071777344	-0.91186523	-0.075683594	-0.083496094	0.45678711	0	0	5/7/2018	5	7	2018	16:53:43	60823	0.6	16	53	43	0	0.058349609	3.4949707	0.043945313	-0.037597656	-0.95483398	9.6948242	0.13916016	0	0	0	0	0	0	0	0	0	0.95654297	0.043457031	0.20507813	-0.12792969	-0.033935547	0.04296875	0	44330	0	0	0
180	181	181	Category E	-0.059814453	-0.13183594	-0.92382813	-0.099121094	-0.081787109	0.45239258	0	0	5/7/2018	5	7	2018	16:53:43	60823	0.7	16	53	43	0	0.058349609	3.4949707	0.045654297	-0.036376953	-0.95581055	10.207764	0.14575195	0	0	0	0	0	0	0	0	0	0.95751953	0.042480469	0.23291016	-0.10546875	-0.095214844	0.031982422	0	44330	0	0	0
181	182	182	Category E	-0.13183594	-0.071777344	-0.92382813	-0.13134766	-0.094726563	0.4440918	0	0	5/7/2018	5	7	2018	16:53:43	60823	0.8	16	53	43	0	0.058349609	3.4949707	0.047607422	-0.034423828	-0.95263672	9.0075684	0.18554688	0	0	0	0	0	0	0	0	0	0.95458984	0.045410156	0.24560547	-0.17944336	-0.037109375	0.028808594	0	44330	0	0	0
182	183	183	Category E	-0.011962891	-0.083984375	-0.82788086	-0.13232422	-0.089355469	0.4453125	0	0	5/7/2018	5	7	2018	16:53:43	60823	0.9	16	53	43	0	0.058349609	3.4949707	0.049560547	-0.034423828	-0.95214844	10.409424	0.14746094	0	0	0	0	0	0	0	0	0	0.95410156	0.045898438	0.2355957	-0.061523438	-0.049316406	0.12426758	0	44330	0	0	0
183	184	184	Category E	0.023925781	-0.023925781	-1.0197754	-0.11645508	-0.087646484	0.45092773	0	0	5/7/2018	5	7	2018	16:53:44	60824	0	16	53	44	0	0.058349609	3.4949707	0.051757813	-0.034423828	-0.95361328	4.7050781	0.072265625	0	0	0	0	0	0	0	0	0	0.95556641	0.044433594	0.10449219	-0.027832031	0.010498047	-0.065917969	0	44330	0	0	0
184	185	185	Category E	-0.14379883	-0.095947266	-0.99584961	-0.12939453	-0.096435547	0.44506836	0	0	5/7/2018	5	7	2018	16:53:44	60824	0.1	16	53	44	0	0.058349609	3.4949707	0.057373047	-0.034423828	-0.95141602	2.546875	0.21508789	0	0	0	0	0	0	0	0	0	0.95385742	0.046142578	0.30688477	-0.20117188	-0.061279297	-0.044189453	0	44330	0	0	0
185	186	186	Category E	0.071777344	0.071777344	-0.74389648	-0.11206055	-0.089599609	0.44775391	0	0	5/7/2018	5	7	2018	16:53:44	60824	0.2	16	53	44	0	0.058349609	3.4949707	0.05859375	-0.032226563	-0.95336914	5.362793	0.23413086	0	0	0	0	0	0	0	0	0	0.95556641	0.044433594	0.32666016	0.012939453	0.10400391	0.20947266	0	44330	0	0	0
186	187	187	Category E	-0.35986328	0.023925781	-1.0917969	-0.077880859	-0.078125	0.45678711	0	0	5/7/2018	5	7	2018	16:53:44	60824	0.3	16	53	44	0	0.058349609	3.4949707	0.062011719	-0.030273438	-0.94970703	8.361084	0.44824219	0	0	0	0	0	0	0	0	0	0.95214844	0.047851563	0.61816406	-0.421875	0.054199219	-0.1418457	0	44330	0	0	0
187	188	188	Category E	-0.10791016	-0.15576172	-0.79199219	-0.14550781	-0.10693359	0.4387207	0	0	5/7/2018	5	7	2018	16:53:44	60824	0.4	16	53	44	0	0.058349609	3.4949707	0.063964844	-0.029296875	-0.94799805	11.290771	0.26416016	0	0	0	0	0	0	0	0	0	0.95043945	0.049560547	0.45410156	-0.171875	-0.1262207	0.15600586	0	44330	0	0	0
188	189	189	Category E	0.047851563	-0.047851563	-1.1159668	-0.0625	-0.12011719	0.45336914	0	0	5/7/2018	5	7	2018	16:53:44	60824	0.5	16	53	44	0	0.058349609	3.4949707	0.065917969	-0.028076172	-0.94848633	10.97583	0.16943359	0	0	0	0	0	0	0	0	0	0.95117188	0.048828125	0.20507813	-0.018066406	-0.01953125	-0.16723633	0	44330	0	0	0
189	190	190	Category E	-0.11987305	-0.15576172	-1.1398926	-0.10180664	-0.10717773	0.44555664	0	0	5/7/2018	5	7	2018	16:53:44	60824	0.6	16	53	44	0	0.058349609	3.4949707	0.069824219	-0.026123047	-0.94799805	9.4953613	0.29931641	0	0	0	0	0	0	0	0	0	0.95092773	0.049072266	0.51098633	-0.18969727	-0.12939453	-0.19165039	0	44330	0	0	0
190	191	191	Category E	0.2277832	-0.11987305	-0.92382813	-0.069580078	-0.10595703	0.45556641	0	0	5/7/2018	5	7	2018	16:53:44	60824	0.7	16	53	44	0	0.058349609	3.4949707	0.073242188	-0.025390625	-0.94921875	9.8967285	0.18261719	0	0	0	0	0	0	0	0	0	0.95239258	0.047607422	0.27392578	0.15429688	-0.094238281	0.025390625	0	44330	0	0	0
191	192	192	Category E	-0.011962891	-0.17993164	-0.98388672	-0.12036133	-0.11328125	0.44116211	0	0	5/7/2018	5	7	2018	16:53:44	60824	0.8	16	53	44	0	0.058349609	3.4949707	0.075195313	-0.025146484	-0.95092773	5.7365723	0.18041992	0	0	0	0	0	0	0	0	0	0.9543457	0.045654297	0.2746582	-0.087158203	-0.15454102	-0.032714844	0	44330	0	0	0
192	193	193	Category E	-0.21582031	-0.047851563	-0.88793945	-0.23144531	-0.11230469	0.40356445	0	0	5/7/2018	5	7	2018	16:53:44	60824	0.9	16	53	44	0	0.058349609	3.4949707	0.076416016	-0.024414063	-0.94677734	2.1906738	0.29907227	0	0	0	0	0	0	0	0	0	0.95019531	0.049804688	0.37451172	-0.29223633	-0.023193359	0.058837891	0	44330	0	0	0
193	194	194	Category E	0.19189453	-0.095947266	-0.77978516	-0.23803711	-0.082519531	0.40795898	0	0	5/7/2018	5	7	2018	16:53:45	60825	0	16	53	45	0	0.058349609	3.4949707	0.077148438	-0.024414063	-0.94555664	6.6716309	0.21386719	0	0	0	0	0	0	0	0	0	0.94897461	0.051025391	0.35180664	0.11450195	-0.071289063	0.16577148	0	44330	0	0	0
194	195	195	Category E	0.14379883	-0.023925781	-1.3198242	-0.17480469	-0.076904297	0.43579102	0	0	5/7/2018	5	7	2018	16:53:45	60825	0.1	16	53	45	0	0.058349609	3.4949707	0.079101563	-0.025878906	-0.94726563	12.54834	0.37792969	0	0	0	0	0	0	0	0	0	0.95092773	0.049072266	0.43896484	0.064453125	0.001953125	-0.37231445	0	44330	0	0	0
195	196	196	Category E	0.32397461	0.059814453	-0.82788086	-0.19628906	-0.10302734	0.41455078	0	0	5/7/2018	5	7	2018	16:53:45	60825	0.2	16	53	45	0	0.058349609	3.4949707	0.081542969	-0.02734375	-0.94873047	11.13916	0.28466797	0	0	0	0	0	0	0	0	0	0.95263672	0.047363281	0.45068359	0.2421875	0.087158203	0.12084961	0	44330	0	0	0
196	197	197	Category E	0.19189453	0.10791016	-0.80395508	-0.16821289	-0.11401367	0.43115234	0	0	5/7/2018	5	7	2018	16:53:45	60825	0.3	16	53	45	0	0.058349609	3.4949707	0.084960938	-0.025878906	-0.94921875	11.499756	0.22460938	0	0	0	0	0	0	0	0	0	0.95336914	0.046630859	0.38598633	0.10668945	0.13378906	0.14526367	0	44330	0	0	0
197	198	198	Category E	-0.13183594	-0.083984375	-1.0197754	-0.16186523	-0.14160156	0.42382813	0	0	5/7/2018	5	7	2018	16:53:45	60825	0.4	16	53	45	0	0.058349609	3.4949707	0.085693359	-0.025146484	-0.94726563	14.300781	0.23657227	0	0	0	0	0	0	0	0	0	0.95141602	0.048583984	0.34863281	-0.2175293	-0.05859375	-0.072509766	0	44330	0	0	0
198	199	199	Category E	0.27587891	0.14379883	-0.93579102	-0.18066406	-0.16503906	0.40380859	0	0	5/7/2018	5	7	2018	16:53:45	60825	0.5	16	53	45	0	0.058349609	3.5562012	0.087646484	-0.023193359	-0.94262695	12.306885	0.25146484	0	0	0	0	0	0	0	0	0	0.94702148	0.052978516	0.36181641	0.18798828	0.16699219	0.006835938	0	44330	0	0	0
199	200	200	Category E	0.13183594	0.023925781	-1.223877	-0.10083008	-0.17529297	0.42944336	0	0	5/7/2018	5	7	2018	16:53:45	60825	0.6	16	53	45	0	0.058349609	3.5562012	0.088378906	-0.020996094	-0.94360352	8.9816895	0.28686523	0	0	0	0	0	0	0	0	0	0.94799805	0.052001953	0.3684082	0.043212891	0.044921875	-0.2800293	0	44330	0	0	0
200	201	201	Category E	0.16796875	0.011962891	-0.79199219	-0.109375	-0.1640625	0.42651367	0	0	5/7/2018	5	7	2018	16:53:45	60825	0.7	16	53	45	0	0.058349609	3.5562012	0.089599609	-0.018798828	-0.94482422	2.9658203	0.17431641	0	0	0	0	0	0	0	0	0	0.94921875	0.05078125	0.26196289	0.078125	0.030761719	0.15283203	0	44330	0	0	0
201	202	202	Category E	0.095947266	-0.023925781	-0.87597656	-0.11621094	-0.16699219	0.42529297	0	0	5/7/2018	5	7	2018	16:53:45	60825	0.8	16	53	45	0	0.058349609	3.5562012	0.09375	-0.018310547	-0.94433594	2.9545898	0.068603516	0	0	0	0	0	0	0	0	0	0.94921875	0.05078125	0.075927734	0.001953125	-0.005371094	0.068359375	0	44330	0	0	0
202	203	203	Category E	-0.17993164	0.011962891	-1.0678711	-0.17919922	-0.15844727	0.40893555	0	0	5/7/2018	5	7	2018	16:53:45	60825	0.9	16	53	45	0	0.058349609	3.5562012	0.094970703	-0.016357422	-0.94677734	5.3552246	0.30175781	0	0	0	0	0	0	0	0	0	0.95166016	0.048339844	0.42431641	-0.27490234	0.028320313	-0.12084961	0	44330	0	0	0
203	204	204	Category E	0.2277832	-0.047851563	-0.88793945	-0.19555664	-0.14306641	0.41088867	0	0	5/7/2018	5	7	2018	16:53:46	60826	0	16	53	46	0	0.058349609	3.5562012	0.097412109	-0.015869141	-0.94311523	2.503418	0.14501953	0	0	0	0	0	0	0	0	0	0.94824219	0.051757813	0.21728516	0.13012695	-0.031738281	0.055175781	0	44330	0	0	0
204	205	205	Category E	0.14379883	0.047851563	-1.2839355	-0.140625	-0.12939453	0.43139648	0	0	5/7/2018	5	7	2018	16:53:46	60826	0.1	16	53	46	0	0.058349609	3.5562012	0.099609375	-0.015380859	-0.94360352	0.85717773	0.34887695	0	0	0	0	0	0	0	0	0	0.94897461	0.051025391	0.44726563	0.043945313	0.063232422	-0.34008789	0	44330	0	0	0
205	206	206	Category E	0.095947266	0.083984375	-0.97192383	-0.17773438	-0.15991211	0.40893555	0	0	5/7/2018	5	7	2018	16:53:46	60826	0.2	16	53	46	0	0.058349609	3.5562012	0.10131836	-0.016113281	-0.94287109	1.894043	0.10424805	0	0	0	0	0	0	0	0	0	0.94848633	0.051513672	0.13452148	-0.005371094	0.10009766	-0.028808594	0	44330	0	0	0
206	207	207	Category E	0.11987305	0.083984375	-0.81591797	-0.16455078	-0.1652832	0.41308594	0	0	5/7/2018	5	7	2018	16:53:46	60826	0.3	16	53	46	0	0.058349609	3.5562012	0.10595703	-0.017333984	-0.94165039	4.3728027	0.16210938	0	0	0	0	0	0	0	0	0	0.94775391	0.052246094	0.24072266	0.013671875	0.10131836	0.12573242	0	44330	0	0	0
207	208	208	Category L	0.17993164	0	-0.93579102	-0.15576172	-0.16357422	0.41333008	0	0	5/7/2018	5	7	2018	18:04:14	65054	0.6	18	4	14	0	0.05859375	3.4949707	0.10742188	-0.017822266	-0.9453125	4.9406738	0.075195313	0	0	0	0	0	0	0	0	0	0.95141602	0.048583984	0.099853516	0.072265625	0.017822266	0.009521484	0	44330	0	0	0
208	209	209	Category L	0.19189453	-0.011962891	-0.93579102	-0.16088867	-0.16088867	0.41625977	0	0	5/7/2018	5	7	2018	18:04:14	65054	0.7	18	4	14	0	0.05859375	3.4949707	0.10961914	-0.016357422	-0.94213867	4.6945801	0.082519531	0	0	0	0	0	0	0	0	0	0.94848633	0.051513672	0.093017578	0.08203125	0.004394531	0.006347656	0	44330	0	0	0
209	210	210	Category L	0.17993164	0	-0.94799805	-0.1628418	-0.16577148	0.41699219	0	0	5/7/2018	5	7	2018	18:04:14	65054	0.8	18	4	14	0	0.05859375	3.4949707	0.11010742	-0.015380859	-0.94482422	6.9450684	0.071289063	0	0	0	0	0	0	0	0	0	0.95117188	0.048828125	0.088134766	0.069580078	0.015380859	-0.002929688	0	44330	0	0	0
210	211	211	Category L	0.19189453	0	-0.93579102	-0.16430664	-0.16430664	0.41601563	0	0	5/7/2018	5	7	2018	18:04:14	65054	0.9	18	4	14	0	0.05859375	3.4949707	0.11108398	-0.016113281	-0.94555664	13.853516	0.082763672	0	0	0	0	0	0	0	0	0	0.95239258	0.047607422	0.10668945	0.080566406	0.016113281	0.009765625	0	44330	0	0	0
211	212	212	Category L	0.21582031	0	-0.94799805	-0.16186523	-0.16357422	0.41723633	0	0	5/7/2018	5	7	2018	18:04:15	65055	0	18	4	15	0	0.05859375	3.4949707	0.11303711	-0.015380859	-0.94555664	13.618652	0.10375977	0	0	0	0	0	0	0	0	0	0.95263672	0.047363281	0.12011719	0.10253906	0.015380859	-0.002197266	0	44330	0	0	0
212	213	213	Category L	0.16796875	-0.011962891	-0.91186523	-0.16552734	-0.16723633	0.40917969	0	0	5/7/2018	5	7	2018	18:04:15	65055	0.1	18	4	15	0	0.05859375	3.4949707	0.11523438	-0.014892578	-0.94677734	10.341553	0.062988281	0	0	0	0	0	0	0	0	0	0.95385742	0.046142578	0.090576172	0.052490234	0.002929688	0.034912109	0	44330	0	0	0
213	214	214	Category L	0.19189453	0	-0.92382813	-0.16552734	-0.16601563	0.41503906	0	0	5/7/2018	5	7	2018	18:04:15	65055	0.2	18	4	15	0	0.05859375	3.4949707	0.11669922	-0.015869141	-0.94580078	10.844971	0.079833984	0	0	0	0	0	0	0	0	0	0.953125	0.046875	0.11303711	0.074951172	0.015869141	0.021972656	0	44330	0	0	0
214	215	215	Category L	0.19189453	0.011962891	-0.93579102	-0.16186523	-0.16088867	0.41723633	0	0	5/7/2018	5	7	2018	18:04:15	65055	0.3	18	4	15	0	0.05859375	3.4949707	0.12182617	-0.016601563	-0.94458008	12.443604	0.075927734	0	0	0	0	0	0	0	0	0	0.95263672	0.047363281	0.10742188	0.069824219	0.028564453	0.008789063	0	44330	0	0	0
215	216	216	Category L	0.19189453	0.035888672	-0.91186523	-0.15917969	-0.16333008	0.41821289	0	0	5/7/2018	5	7	2018	18:04:15	65055	0.4	18	4	15	0	0.05859375	3.4949707	0.12426758	-0.017578125	-0.94433594	12.936523	0.092041016	0	0	0	0	0	0	0	0	0	0.95263672	0.047363281	0.15356445	0.067382813	0.053466797	0.032470703	0	44330	0	0	0
216	217	217	Category L	0.17993164	0.011962891	-0.92382813	-0.15844727	-0.15893555	0.41552734	0	0	5/7/2018	5	7	2018	18:04:15	65055	0.5	18	4	15	0	0.05859375	3.4949707	0.12963867	-0.01953125	-0.94335938	9.3195801	0.062255859	0	0	0	0	0	0	0	0	0	0.95239258	0.047607422	0.10131836	0.050048828	0.031494141	0.01953125	0	44330	0	0	0
217	218	218	Category L	0.19189453	0.011962891	-0.92382813	-0.1652832	-0.16088867	0.41821289	0	0	5/7/2018	5	7	2018	18:04:15	65055	0.6	18	4	15	0	0.05859375	3.4949707	0.13671875	-0.019287109	-0.94238281	7.0117188	0.066162109	0	0	0	0	0	0	0	0	0	0.95239258	0.047607422	0.10522461	0.054931641	0.03125	0.018554688	0	44330	0	0	0
218	219	219	Category L	0.19189453	0	-0.94799805	-0.15844727	-0.16357422	0.41430664	0	0	5/7/2018	5	7	2018	18:04:15	65055	0.7	18	4	15	0	0.05859375	3.4949707	0.13549805	-0.019287109	-0.9440918	7.1774902	0.059326172	0	0	0	0	0	0	0	0	0	0.95410156	0.045898438	0.079101563	0.056152344	0.019287109	-0.003662109	0	44330	0	0	0
219	220	220	Category L	0.19189453	0	-0.91186523	-0.16210938	-0.16601563	0.40991211	0	0	5/7/2018	5	7	2018	18:04:15	65055	0.8	18	4	15	0	0.05859375	3.4949707	0.13842773	-0.018066406	-0.94067383	4.6601563	0.062988281	0	0	0	0	0	0	0	0	0	0.95092773	0.049072266	0.10009766	0.053222656	0.018066406	0.028808594	0	44330	0	0	0
220	221	221	Category L	0.19189453	0	-0.93579102	-0.16333008	-0.16430664	0.41699219	0	0	5/7/2018	5	7	2018	18:04:15	65055	0.9	18	4	15	0	0.05859375	3.4949707	0.14233398	-0.017822266	-0.94067383	1.8933105	0.052734375	0	0	0	0	0	0	0	0	0	0.95166016	0.048339844	0.072265625	0.049316406	0.017822266	0.004882813	0	44330	0	0	0
221	222	222	Category L	0.19189453	0	-0.92382813	-0.16210938	-0.15893555	0.41333008	0	0	5/7/2018	5	7	2018	18:04:16	65056	0	18	4	16	0	0.05859375	3.4949707	0.14575195	-0.016845703	-0.94091797	0.68481445	0.051757813	0	0	0	0	0	0	0	0	0	0.95214844	0.047851563	0.080078125	0.045898438	0.016845703	0.017089844	0	44330	0	0	0
222	223	223	Category L	0.19189453	0	-0.91186523	-0.16357422	-0.1652832	0.4152832	0	0	5/7/2018	5	7	2018	18:04:16	65056	0.1	18	4	16	0	0.05859375	3.4949707	0.15014648	-0.016357422	-0.94091797	0.54980469	0.053222656	0	0	0	0	0	0	0	0	0	0.95288086	0.047119141	0.087158203	0.041503906	0.016357422	0.029052734	0	44330	0	0	0
223	224	224	Category L	0.19189453	0	-0.93579102	-0.16113281	-0.16796875	0.41235352	0	0	5/7/2018	5	7	2018	18:04:16	65056	0.2	18	4	16	0	0.05859375	3.4949707	0.15283203	-0.015380859	-0.94165039	0.68457031	0.042236328	0	0	0	0	0	0	0	0	0	0.95410156	0.045898438	0.060546875	0.038818359	0.015380859	0.005859375	0	44330	0	0	0
224	225	225	Category L	0.19189453	0	-0.92382813	-0.16113281	-0.16503906	0.41308594	0	0	5/7/2018	5	7	2018	18:04:16	65056	0.3	18	4	16	0	0.05859375	3.4949707	0.1550293	-0.015869141	-0.94018555	0.66137695	0.043212891	0	0	0	0	0	0	0	0	0	0.95288086	0.047119141	0.069091797	0.036621094	0.015869141	0.016357422	0	44330	0	0	0
225	226	226	Category L	0.19189453	0	-0.93579102	-0.16088867	-0.16430664	0.41503906	0	0	5/7/2018	5	7	2018	18:04:16	65056	0.4	18	4	16	0	0.05859375	3.4949707	0.15966797	-0.015380859	-0.93920898	1.0556641	0.035644531	0	0	0	0	0	0	0	0	0	0.95288086	0.047119141	0.051025391	0.031982422	0.015380859	0.003417969	0	44330	0	0	0
226	227	227	Category L	0.16796875	-0.011962891	-0.89990234	-0.16357422	-0.1652832	0.4152832	0	0	5/7/2018	5	7	2018	18:04:16	65056	0.5	18	4	16	0	0.05859375	3.4949707	0.16137695	-0.016601563	-0.94091797	1.2922363	0.041748047	0	0	0	0	0	0	0	0	0	0.95483398	0.045166016	0.052246094	0.006347656	0.004638672	0.041015625	0	44330	0	0	0
227	228	228	Category L	0.19189453	0	-0.93579102	-0.16625977	-0.16943359	0.40991211	0	0	5/7/2018	5	7	2018	18:04:16	65056	0.6	18	4	16	0	0.05859375	3.4949707	0.16845703	-0.017822266	-0.9387207	1.3237305	0.029296875	0	0	0	0	0	0	0	0	0	0.95385742	0.046142578	0.043945313	0.023193359	0.017822266	0.002929688	0	44330	0	0	0
228	229	229	Category L	0.19189453	0	-0.91186523	-0.1574707	-0.17041016	0.41430664	0	0	5/7/2018	5	7	2018	18:04:16	65056	0.7	18	4	16	0	0.05859375	3.4949707	0.17236328	-0.016113281	-0.94018555	1.5065918	0.038085938	0	0	0	0	0	0	0	0	0	0.95605469	0.043945313	0.063964844	0.019287109	0.016113281	0.028320313	0	44330	0	0	0
229	230	230	Category L	0.20385742	0	-0.92382813	-0.16015625	-0.16625977	0.41113281	0	0	5/7/2018	5	7	2018	18:04:16	65056	0.8	18	4	16	0	0.05859375	3.4949707	0.17407227	-0.015625	-0.93847656	1.4421387	0.036621094	0	0	0	0	0	0	0	0	0	0.95458984	0.045410156	0.060058594	0.029541016	0.015625	0.014648438	0	44330	0	0	0
230	231	231	Category L	0.20385742	0.011962891	-0.89990234	-0.16210938	-0.16796875	0.41333008	0	0	5/7/2018	5	7	2018	18:04:16	65056	0.9	18	4	16	0	0.05859375	3.4949707	0.17822266	-0.014648438	-0.93579102	1.145752	0.051513672	0	0	0	0	0	0	0	0	0	0.95288086	0.047119141	0.088134766	0.025390625	0.026611328	0.035888672	0	44330	0	0	0
231	232	232	Category L	0.19189453	0	-0.89990234	-0.16430664	-0.16699219	0.4140625	0	0	5/7/2018	5	7	2018	18:04:17	65057	0	18	4	17	0	0.05859375	3.4949707	0.17797852	-0.014160156	-0.93603516	0.8984375	0.041259766	0	0	0	0	0	0	0	0	0	0.95288086	0.047119141	0.064208984	0.013671875	0.014160156	0.036132813	0	44330	0	0	0
232	233	233	Category L	0.19189453	0.011962891	-0.93579102	-0.16113281	-0.16699219	0.41430664	0	0	5/7/2018	5	7	2018	18:04:17	65057	0.1	18	4	17	0	0.05859375	3.4949707	0.18041992	-0.013427734	-0.93505859	0.60717773	0.027587891	0	0	0	0	0	0	0	0	0	0.95263672	0.047363281	0.037109375	0.011230469	0.025390625	-0.000488281	0	44330	0	0	0
233	234	234	Category L	0.19189453	0	-0.93579102	-0.16210938	-0.16113281	0.41333008	0	0	5/7/2018	5	7	2018	18:04:17	65057	0.2	18	4	17	0	0.05859375	3.4949707	0.18603516	-0.013183594	-0.93579102	0.22924805	0.014404297	0	0	0	0	0	0	0	0	0	0.95410156	0.045898438	0.019042969	0.005859375	0.013183594	0	0	44330	0	0	0
234	235	235	Category L	0.19189453	0	-0.95996094	-0.16308594	-0.16992188	0.41015625	0	0	5/7/2018	5	7	2018	18:04:17	65057	0.3	18	4	17	0	0.05859375	3.4949707	0.18603516	-0.012207031	-0.93823242	0.027099609	0.025390625	0	0	0	0	0	0	0	0	0	0.95678711	0.043212891	0.039550781	0.005615234	0.012207031	-0.021484375	0	44330	0	0	0
235	236	236	Category L	0.19189453	0.011962891	-0.92382813	-0.15942383	-0.1652832	0.41333008	0	0	5/7/2018	5	7	2018	18:04:17	65057	0.4	18	4	17	0	0.05859375	3.4949707	0.18676758	-0.013671875	-0.93334961	0.35327148	0.027832031	0	0	0	0	0	0	0	0	0	0.9519043	0.048095703	0.040283203	0.004882813	0.025634766	0.009521484	0	44330	0	0	0
236	237	237	Category L	0.19189453	0	-0.93579102	-0.16186523	-0.16699219	0.41235352	0	0	5/7/2018	5	7	2018	18:04:17	65057	0.5	18	4	17	0	0.05859375	3.4949707	0.18530273	-0.016357422	-0.93432617	0.79077148	0.017578125	0	0	0	0	0	0	0	0	0	0.95288086	0.047119141	0.024169922	0.006347656	0.016357422	-0.001220703	0	44330	0	0	0
237	238	238	Category L	0.17993164	0.011962891	-0.91186523	-0.16625977	-0.16625977	0.41210938	0	0	5/7/2018	5	7	2018	18:04:17	65057	0.6	18	4	17	0	0.05859375	3.4949707	0.18554688	-0.019287109	-0.9362793	0.83105469	0.040039063	0	0	0	0	0	0	0	0	0	0.95458984	0.045410156	0.061279297	-0.005615234	0.03125	0.024414063	0	44330	0	0	0
238	239	239	Category L	0.17993164	0.011962891	-0.92382813	-0.16552734	-0.16723633	0.41015625	0	0	5/7/2018	5	7	2018	18:04:17	65057	0.7	18	4	17	0	0.05859375	3.4949707	0.18994141	-0.018798828	-0.93481445	0.66162109	0.034423828	0	0	0	0	0	0	0	0	0	0.95410156	0.045898438	0.052246094	-0.010009766	0.030761719	0.010986328	0	44330	0	0	0
239	240	240	Category L	0.21582031	-0.011962891	-0.94799805	-0.16455078	-0.16455078	0.41235352	0	0	5/7/2018	5	7	2018	18:04:17	65057	0.8	18	4	17	0	0.05859375	3.4949707	0.18896484	-0.021240234	-0.93505859	0.51391602	0.030761719	0	0	0	0	0	0	0	0	0	0.9543457	0.045654297	0.048583984	0.026611328	0.009277344	-0.012695313	0	44330	0	0	0
240	241	241	Category L	0.20385742	0	-0.95996094	-0.16210938	-0.16967773	0.41333008	0	0	5/7/2018	5	7	2018	18:04:17	65057	0.9	18	4	17	0	0.05859375	3.4949707	0.19018555	-0.021484375	-0.93139648	0.11816406	0.038085938	0	0	0	0	0	0	0	0	0	0.95092773	0.049072266	0.063232422	0.013427734	0.021484375	-0.028320313	0	44330	0	0	0
241	242	242	Category L	0.20385742	0.011962891	-0.95996094	-0.15991211	-0.16699219	0.41210938	0	0	5/7/2018	5	7	2018	18:04:18	65058	0	18	4	18	0	0.05859375	3.4949707	0.19067383	-0.021972656	-0.93310547	0.88305664	0.045166016	0	0	0	0	0	0	0	0	0	0.95288086	0.047119141	0.073730469	0.012939453	0.033935547	-0.026611328	0	44330	0	0	0
242	243	243	Category L	0.19189453	-0.011962891	-0.95996094	-0.1628418	-0.16870117	0.41113281	0	0	5/7/2018	5	7	2018	18:04:18	65058	0.1	18	4	18	0	0.05859375	3.4949707	0.19213867	-0.022216797	-0.93408203	2.8498535	0.027587891	0	0	0	0	0	0	0	0	0	0.95385742	0.046142578	0.036132813	-0.000244141	0.010253906	-0.025634766	0	44330	0	0	0
243	244	244	Category L	0.17993164	-0.023925781	-0.92382813	-0.15820313	-0.16674805	0.4152832	0	0	5/7/2018	5	7	2018	18:04:18	65058	0.2	18	4	18	0	0.058105469	3.5900391	0.19677734	-0.022216797	-0.93237305	5.4790039	0.019042969	0	0	0	0	0	0	0	0	0	0.95336914	0.046630859	0.027099609	-0.016845703	-0.001464844	0.008544922	0	44330	0	0	0
244	245	245	Category L	0.17993164	-0.035888672	-0.87597656	-0.15429688	-0.16601563	0.41625977	0	0	5/7/2018	5	7	2018	18:04:18	65058	0.3	18	4	18	0	0.058105469	3.5900391	0.19628906	-0.021484375	-0.93286133	8.2614746	0.060791016	0	0	0	0	0	0	0	0	0	0.95336914	0.046630859	0.087402344	-0.016357422	-0.014160156	0.056884766	0	44330	0	0	0
245	246	246	Category L	0.21582031	-0.10791016	-0.93579102	-0.13378906	-0.15966797	0.42504883	0	0	5/7/2018	5	7	2018	18:04:18	65058	0.4	18	4	18	0	0.058105469	3.5900391	0.19677734	-0.022460938	-0.9284668	11.24707	0.087646484	0	0	0	0	0	0	0	0	0	0.94921875	0.05078125	0.11132813	0.018798828	-0.085205078	-0.007080078	0	44330	0	0	0
246	247	247	Category L	0.21582031	-0.047851563	-1.0319824	-0.10400391	-0.16625977	0.42749023	0	0	5/7/2018	5	7	2018	18:04:18	65058	0.5	18	4	18	0	0.058105469	3.5900391	0.19799805	-0.023925781	-0.92749023	13.966309	0.10839844	0	0	0	0	0	0	0	0	0	0.94873047	0.051269531	0.14575195	0.017578125	-0.023681641	-0.10424805	0	44330	0	0	0
247	248	248	Category L	0.20385742	-0.023925781	-0.97192383	-0.078857422	-0.16748047	0.43212891	0	0	5/7/2018	5	7	2018	18:04:18	65058	0.6	18	4	18	0	0.058105469	3.5900391	0.19873047	-0.025390625	-0.92895508	16.044434	0.04296875	0	0	0	0	0	0	0	0	0	0.95043945	0.049560547	0.049072266	0.004882813	0.001464844	-0.042724609	0	44330	0	0	0
248	249	249	Category L	0.15576172	-0.071777344	-0.99584961	-0.0859375	-0.17626953	0.42773438	0	0	5/7/2018	5	7	2018	18:04:18	65058	0.7	18	4	18	0	0.058105469	3.5900391	0.19921875	-0.025390625	-0.92895508	18.195313	0.092041016	0	0	0	0	0	0	0	0	0	0.95019531	0.049804688	0.15649414	-0.043457031	-0.046142578	-0.066650391	0	44330	0	0	0
249	250	250	Category L	0.17993164	-0.071777344	-0.94799805	-0.096435547	-0.17260742	0.4284668	0	0	5/7/2018	5	7	2018	18:04:18	65058	0.8	18	4	18	0	0.058105469	3.5900391	0.19921875	-0.025146484	-0.92822266	20.095459	0.053955078	0	0	0	0	0	0	0	0	0	0.94970703	0.050292969	0.085449219	-0.019287109	-0.046386719	-0.01953125	0	44330	0	0	0
250	251	251	Category L	0.17993164	-0.035888672	-0.91186523	-0.084960938	-0.17431641	0.42480469	0	0	5/7/2018	5	7	2018	18:04:18	65058	0.9	18	4	18	0	0.058105469	3.5900391	0.19946289	-0.025390625	-0.92797852	22.031494	0.027587891	0	0	0	0	0	0	0	0	0	0.94970703	0.050292969	0.046386719	-0.01953125	-0.010253906	0.016113281	0	44330	0	0	0
251	252	252	Category L	0.17993164	-0.011962891	-0.88793945	-0.084960938	-0.16552734	0.43505859	0	0	5/7/2018	5	7	2018	18:04:19	65059	0	18	4	19	0	0.058105469	3.5900391	0.19995117	-0.025390625	-0.92797852	24.420166	0.046875	0	0	0	0	0	0	0	0	0	0.94970703	0.050292969	0.073730469	-0.020019531	0.013427734	0.040039063	0	44330	0	0	0
252	253	253	Category L	0.20385742	-0.011962891	-0.94799805	-0.062011719	-0.15576172	0.4387207	0	0	5/7/2018	5	7	2018	18:04:19	65059	0.1	18	4	19	0	0.058105469	3.5900391	0.19970703	-0.025878906	-0.92773438	26.660156	0.024658203	0	0	0	0	0	0	0	0	0	0.94921875	0.05078125	0.038085938	0.00390625	0.013916016	-0.020019531	0	44330	0	0	0
253	254	254	Category L	0.23999023	0.023925781	-0.92382813	-0.060546875	-0.14819336	0.44384766	0	0	5/7/2018	5	7	2018	18:04:19	65059	0.2	18	4	19	0	0.058105469	3.5900391	0.20019531	-0.025634766	-0.92773438	28.155273	0.063476563	0	0	0	0	0	0	0	0	0	0.94946289	0.050537109	0.093261719	0.039550781	0.049560547	0.00390625	0	44330	0	0	0
254	255	255	Category L	0.21582031	-0.035888672	-0.88793945	-0.041992188	-0.14770508	0.44628906	0	0	5/7/2018	5	7	2018	18:04:19	65059	0.3	18	4	19	0	0.058105469	3.5900391	0.20043945	-0.025878906	-0.92797852	29.091797	0.043945313	0	0	0	0	0	0	0	0	0	0.94995117	0.050048828	0.065185547	0.015136719	-0.009765625	0.040039063	0	44330	0	0	0
255	256	256	Category L	0.2277832	-0.047851563	-0.88793945	-0.050537109	-0.1394043	0.44628906	0	0	5/7/2018	5	7	2018	18:04:19	65059	0.4	18	4	19	0	0.058105469	3.5900391	0.20068359	-0.026123047	-0.92797852	29.160645	0.052978516	0	0	0	0	0	0	0	0	0	0.94995117	0.050048828	0.088623047	0.026855469	-0.021484375	0.040039063	0	44330	0	0	0
256	257	257	Category L	0.25195313	-0.059814453	-0.92382813	-0.045410156	-0.13989258	0.45019531	0	0	5/7/2018	5	7	2018	18:04:19	65059	0.5	18	4	19	0	0.058105469	3.5900391	0.20092773	-0.026611328	-0.92797852	28.663086	0.060791016	0	0	0	0	0	0	0	0	0	0.94995117	0.050048828	0.088134766	0.05078125	-0.032958984	0.004150391	0	44330	0	0	0
257	258	258	Category L	0.2277832	-0.11987305	-0.92382813	-0.041992188	-0.13647461	0.44726563	0	0	5/7/2018	5	7	2018	18:04:19	65059	0.6	18	4	19	0	0.058105469	3.5900391	0.20141602	-0.02734375	-0.92822266	27.427002	0.096191406	0	0	0	0	0	0	0	0	0	0.95019531	0.049804688	0.12304688	0.026123047	-0.092285156	0.004394531	0	44330	0	0	0
258	259	259	Category L	0.21582031	-0.059814453	-0.89990234	-0.044677734	-0.13916016	0.4453125	0	0	5/7/2018	5	7	2018	18:04:19	65059	0.7	18	4	19	0	0.058105469	3.5900391	0.2019043	-0.027587891	-0.92797852	25.116211	0.044921875	0	0	0	0	0	0	0	0	0	0.95019531	0.049804688	0.073974609	0.013671875	-0.031982422	0.028076172	0	44330	0	0	0
259	260	260	Category L	0.21582031	-0.059814453	-0.92382813	-0.043457031	-0.13916016	0.44824219	0	0	5/7/2018	5	7	2018	18:04:19	65059	0.8	18	4	19	0	0.058105469	3.5900391	0.20214844	-0.02734375	-0.92773438	23.177979	0.03515625	0	0	0	0	0	0	0	0	0	0.94995117	0.050048828	0.049560547	0.013427734	-0.032226563	0.00390625	0	44330	0	0	0
260	261	261	Category L	0.21582031	-0.047851563	-0.93579102	-0.045410156	-0.13574219	0.44726563	0	0	5/7/2018	5	7	2018	18:04:19	65059	0.9	18	4	19	0	0.058105469	3.5900391	0.20214844	-0.02734375	-0.92773438	20.578857	0.025634766	0	0	0	0	0	0	0	0	0	0.94995117	0.050048828	0.041748047	0.013427734	-0.020263672	-0.0078125	0	44330	0	0	0
261	262	262	Category L	0.21582031	-0.035888672	-0.92382813	-0.044677734	-0.13916016	0.4453125	0	0	5/7/2018	5	7	2018	18:04:20	65060	0	18	4	20	0	0.058105469	3.5900391	0.20239258	-0.02734375	-0.92773438	16.843018	0.016113281	0	0	0	0	0	0	0	0	0	0.94995117	0.050048828	0.025634766	0.013183594	-0.008300781	0.00390625	0	44330	0	0	0
262	263	263	Category L	0.20385742	-0.011962891	-0.89990234	-0.048339844	-0.1394043	0.44360352	0	0	5/7/2018	5	7	2018	18:04:20	65060	0.1	18	4	20	0	0.058105469	3.5900391	0.20263672	-0.027587891	-0.92749023	12.634277	0.031738281	0	0	0	0	0	0	0	0	0	0.94970703	0.050292969	0.044433594	0.000976563	0.015625	0.027587891	0	44330	0	0	0
263	264	264	Category L	0.20385742	-0.059814453	-0.88793945	-0.048095703	-0.13989258	0.44335938	0	0	5/7/2018	5	7	2018	18:04:20	65060	0.2	18	4	20	0	0.058105469	3.5900391	0.20288086	-0.027587891	-0.92749023	8.5473633	0.051025391	0	0	0	0	0	0	0	0	0	0.94995117	0.050048828	0.072509766	0.000732422	-0.031982422	0.039550781	0	44330	0	0	0
264	265	265	Category L	0.2277832	-0.059814453	-0.92382813	-0.049072266	-0.1418457	0.44628906	0	0	5/7/2018	5	7	2018	18:04:20	65060	0.3	18	4	20	0	0.058105469	3.5900391	0.20288086	-0.027832031	-0.92749023	4.4008789	0.040527344	0	0	0	0	0	0	0	0	0	0.94995117	0.050048828	0.060302734	0.024658203	-0.031738281	0.003662109	0	44330	0	0	0
265	266	266	Category L	0.21582031	-0.023925781	-0.88793945	-0.049072266	-0.14355469	0.4453125	0	0	5/7/2018	5	7	2018	18:04:20	65060	0.4	18	4	20	0	0.058105469	3.5900391	0.203125	-0.027832031	-0.92749023	0.095458984	0.041748047	0	0	0	0	0	0	0	0	0	0.94995117	0.050048828	0.055908203	0.012451172	0.00390625	0.039550781	0	44330	0	0	0
266	267	267	Category L	0.20385742	-0.071777344	-0.89990234	-0.048828125	-0.14599609	0.4453125	0	0	5/7/2018	5	7	2018	18:04:20	65060	0.5	18	4	20	0	0.058105469	3.5900391	0.20336914	-0.027832031	-0.92773438	4.2653809	0.051757813	0	0	0	0	0	0	0	0	0	0.95019531	0.049804688	0.072021484	0.000244141	-0.043701172	0.027832031	0	44330	0	0	0
267	268	268	Category L	0.19189453	-0.011962891	-0.92382813	-0.057617188	-0.14526367	0.44482422	0	0	5/7/2018	5	7	2018	18:04:20	65060	0.6	18	4	20	0	0.058105469	3.5900391	0.20385742	-0.028076172	-0.92773438	7.8898926	0.020507813	0	0	0	0	0	0	0	0	0	0.95043945	0.049560547	0.032226563	-0.011962891	0.016113281	0.00390625	0	44330	0	0	0
268	269	269	Category L	0.19189453	-0.011962891	-0.97192383	-0.073242188	-0.14477539	0.4387207	0	0	5/7/2018	5	7	2018	18:04:20	65060	0.7	18	4	20	0	0.058105469	3.5900391	0.20458984	-0.028076172	-0.92724609	11.229248	0.049072266	0	0	0	0	0	0	0	0	0	0.94995117	0.050048828	0.073486328	-0.012695313	0.016113281	-0.044433594	0	44330	0	0	0
269	270	270	Category L	0.21582031	-0.071777344	-0.93579102	-0.093505859	-0.14892578	0.43823242	0	0	5/7/2018	5	7	2018	18:04:20	65060	0.8	18	4	20	0	0.058105469	3.5900391	0.20483398	-0.028564453	-0.92651367	15.479736	0.045410156	0	0	0	0	0	0	0	0	0	0.94946289	0.050537109	0.062988281	0.010742188	-0.04296875	-0.009033203	0	44330	0	0	0
270	271	271	Category L	0.20385742	-0.083984375	-0.93579102	-0.10302734	-0.15771484	0.43164063	0	0	5/7/2018	5	7	2018	18:04:20	65060	0.9	18	4	20	0	0.058105469	3.5900391	0.20507813	-0.029052734	-0.92626953	19.400635	0.055419922	0	0	0	0	0	0	0	0	0	0.94921875	0.05078125	0.065429688	-0.001220703	-0.0546875	-0.009277344	0	44330	0	0	0
271	272	272	Category L	0.19189453	-0.11987305	-0.91186523	-0.11938477	-0.15063477	0.43139648	0	0	5/7/2018	5	7	2018	18:04:21	65061	0	18	4	21	0	0.058105469	3.5900391	0.20629883	-0.029296875	-0.92651367	23.489258	0.092529297	0	0	0	0	0	0	0	0	0	0.94970703	0.050292969	0.11962891	-0.014404297	-0.090332031	0.014648438	0	44330	0	0	0
272	273	273	Category L	0.21582031	-0.035888672	-0.93579102	-0.13793945	-0.13647461	0.42919922	0	0	5/7/2018	5	7	2018	18:04:21	65061	0.1	18	4	21	0	0.058105469	3.5900391	0.20678711	-0.029296875	-0.92675781	27.174805	0.013916016	0	0	0	0	0	0	0	0	0	0.94995117	0.050048828	0.024169922	0.008789063	-0.006347656	-0.008789063	0	44330	0	0	0
273	274	274	Category L	0.20385742	-0.023925781	-0.98388672	-0.15185547	-0.12939453	0.42797852	0	0	5/7/2018	5	7	2018	18:04:21	65061	0.2	18	4	21	0	0.058105469	3.5900391	0.20483398	-0.029541016	-0.92578125	30.195068	0.058105469	0	0	0	0	0	0	0	0	0	0.94873047	0.051269531	0.064697266	-0.000976563	0.005615234	-0.057861328	0	44330	0	0	0
274	275	275	Category L	0.20385742	-0.13183594	-0.92382813	-0.18286133	-0.12817383	0.42236328	0	0	5/7/2018	5	7	2018	18:04:21	65061	0.3	18	4	21	0	0.058105469	3.5900391	0.20458984	-0.03125	-0.92456055	32.700439	0.1003418	0	0	0	0	0	0	0	0	0	0.94750977	0.052490234	0.10180664	-0.000732422	-0.1003418	0.000732422	0	44330	0	0	0
275	276	276	Category L	0.20385742	-0.15576172	-0.91186523	-0.19213867	-0.13769531	0.41210938	0	0	5/7/2018	5	7	2018	18:04:21	65061	0.4	18	4	21	0	0.058105469	3.5900391	0.20507813	-0.033935547	-0.92675781	33.936279	0.12255859	0	0	0	0	0	0	0	0	0	0.94970703	0.050292969	0.13793945	-0.001220703	-0.12158203	0.014892578	0	44330	0	0	0
276	277	277	Category L	0.20385742	-0.11987305	-0.94799805	-0.19555664	-0.13696289	0.41088867	0	0	5/7/2018	5	7	2018	18:04:21	65061	0.5	18	4	21	0	0.058105469	3.5900391	0.20581055	-0.033935547	-0.92675781	34.270996	0.088378906	0	0	0	0	0	0	0	0	0	0.94995117	0.050048828	0.10888672	-0.001953125	-0.085693359	-0.020996094	0	44330	0	0	0
277	278	278	Category L	0.2277832	-0.059814453	-0.91186523	-0.18408203	-0.14135742	0.4140625	0	0	5/7/2018	5	7	2018	18:04:21	65061	0.6	18	4	21	0	0.058105469	3.5900391	0.20605469	-0.034667969	-0.92578125	33.975342	0.035644531	0	0	0	0	0	0	0	0	0	0.94897461	0.051025391	0.060546875	0.021484375	-0.024902344	0.013916016	0	44330	0	0	0
278	279	279	Category L	0.20385742	-0.035888672	-0.95996094	-0.18334961	-0.13964844	0.4152832	0	0	5/7/2018	5	7	2018	18:04:21	65061	0.7	18	4	21	0	0.058105469	3.5900391	0.20532227	-0.034667969	-0.92773438	32.993896	0.032226563	0	0	0	0	0	0	0	0	0	0.95068359	0.049316406	0.034667969	-0.001464844	-0.000976563	-0.031982422	0	44330	0	0	0
279	280	280	Category L	0.2277832	0	-0.92382813	-0.19067383	-0.14306641	0.41308594	0	0	5/7/2018	5	7	2018	18:04:21	65061	0.8	18	4	21	0	0.058105469	3.5900391	0.20336914	-0.03515625	-0.92651367	31.313477	0.042724609	0	0	0	0	0	0	0	0	0	0.94921875	0.05078125	0.062255859	0.024169922	0.03515625	0.002685547	0	44330	0	0	0
280	281	281	Category L	0.20385742	-0.035888672	-0.93579102	-0.19189453	-0.1484375	0.40869141	0	0	5/7/2018	5	7	2018	18:04:21	65061	0.9	18	4	21	0	0.058105469	3.5900391	0.20654297	-0.034667969	-0.92675781	29.313965	0.009277344	0	0	0	0	0	0	0	0	0	0.95019531	0.049804688	0.012695313	-0.002685547	-0.000976563	-0.008789063	0	44330	0	0	0
281	282	282	Category L	0.20385742	-0.035888672	-0.94799805	-0.19628906	-0.14208984	0.41210938	0	0	5/7/2018	5	7	2018	18:04:22	65062	0	18	4	22	0	0.05859375	3.5690918	0.20581055	-0.03515625	-0.9296875	26.915771	0.018066406	0	0	0	0	0	0	0	0	0	0.95288086	0.047119141	0.020751953	-0.001953125	-0.000488281	-0.018066406	0	44330	0	0	0
282	283	283	Category L	0.19189453	0	-0.93579102	-0.19311523	-0.14501953	0.40991211	0	0	5/7/2018	5	7	2018	18:04:22	65062	0.1	18	4	22	0	0.05859375	3.5690918	0.20678711	-0.036621094	-0.92895508	24.195801	0.040039063	0	0	0	0	0	0	0	0	0	0.95239258	0.047607422	0.058349609	-0.014892578	0.036621094	-0.006591797	0	44330	0	0	0
283	284	284	Category L	0.19189453	0.011962891	-0.91186523	-0.18847656	-0.14208984	0.40991211	0	0	5/7/2018	5	7	2018	18:04:22	65062	0.2	18	4	22	0	0.05859375	3.5690918	0.20751953	-0.037109375	-0.92773438	21.136719	0.053710938	0	0	0	0	0	0	0	0	0	0.95141602	0.048583984	0.080566406	-0.015625	0.049072266	0.015869141	0	44330	0	0	0
284	285	285	Category L	0.19189453	-0.023925781	-0.93579102	-0.1965332	-0.14916992	0.41088867	0	0	5/7/2018	5	7	2018	18:04:22	65062	0.3	18	4	22	0	0.05859375	3.5690918	0.20556641	-0.036376953	-0.92700195	18.139893	0.020507813	0	0	0	0	0	0	0	0	0	0.95019531	0.049804688	0.034912109	-0.013671875	0.012451172	-0.008544922	0	44330	0	0	0
285	286	286	Category L	0.19189453	-0.023925781	-0.89990234	-0.18969727	-0.14575195	0.41186523	0	0	5/7/2018	5	7	2018	18:04:22	65062	0.4	18	4	22	0	0.05859375	3.5690918	0.20532227	-0.036376953	-0.92602539	15.602295	0.031982422	0	0	0	0	0	0	0	0	0	0.94921875	0.05078125	0.052246094	-0.013427734	0.012451172	0.026123047	0	44330	0	0	0
286	287	287	Category L	0.17993164	-0.035888672	-0.93579102	-0.18676758	-0.14306641	0.41308594	0	0	5/7/2018	5	7	2018	18:04:22	65062	0.5	18	4	22	0	0.05859375	3.5690918	0.20727539	-0.037353516	-0.9296875	12.707275	0.028076172	0	0	0	0	0	0	0	0	0	0.953125	0.046875	0.034912109	-0.02734375	0.001464844	-0.005859375	0	44330	0	0	0
287	288	288	Category L	0.20385742	0	-0.92382813	-0.19311523	-0.13989258	0.41210938	0	0	5/7/2018	5	7	2018	18:04:22	65062	0.6	18	4	22	0	0.05859375	3.5690918	0.20751953	-0.036376953	-0.92993164	9.8007813	0.037109375	0	0	0	0	0	0	0	0	0	0.95361328	0.046386719	0.046630859	-0.003662109	0.036376953	0.006103516	0	44330	0	0	0
288	289	289	Category L	0.20385742	0	-0.88793945	-0.1940918	-0.15014648	0.40893555	0	0	5/7/2018	5	7	2018	18:04:22	65062	0.7	18	4	22	0	0.05859375	3.5690918	0.20849609	-0.036376953	-0.92895508	7.3195801	0.054931641	0	0	0	0	0	0	0	0	0	0.95263672	0.047363281	0.082275391	-0.004638672	0.036376953	0.041015625	0	44330	0	0	0
289	290	290	Category L	0.20385742	-0.023925781	-0.93579102	-0.18847656	-0.14404297	0.41088867	0	0	5/7/2018	5	7	2018	18:04:22	65062	0.8	18	4	22	0	0.05859375	3.5690918	0.20678711	-0.036621094	-0.92993164	4.8955078	0.014160156	0	0	0	0	0	0	0	0	0	0.95336914	0.046630859	0.021484375	-0.002929688	0.012695313	-0.005615234	0	44330	0	0	0
290	291	291	Category L	0.21582031	0	-0.92382813	-0.19042969	-0.14477539	0.41186523	0	0	5/7/2018	5	7	2018	18:04:22	65062	0.9	18	4	22	0	0.05859375	3.5690918	0.20458984	-0.036376953	-0.92724609	2.6489258	0.038330078	0	0	0	0	0	0	0	0	0	0.95043945	0.049560547	0.051269531	0.010986328	0.036376953	0.003417969	0	44330	0	0	0
291	292	292	Category L	0.20385742	-0.023925781	-0.92382813	-0.19116211	-0.14477539	0.4128418	0	0	5/7/2018	5	7	2018	18:04:23	65063	0	18	4	23	0	0.05859375	3.5690918	0.21020508	-0.035400391	-0.92749023	0.43798828	0.013671875	0	0	0	0	0	0	0	0	0	0.95166016	0.048339844	0.021728516	-0.006347656	0.011474609	0.003662109	0	44330	0	0	0
292	293	293	Category L	0.21582031	0	-0.92382813	-0.1940918	-0.14575195	0.40991211	0	0	5/7/2018	5	7	2018	18:04:23	65063	0.1	18	4	23	0	0.05859375	3.5690918	0.21020508	-0.035400391	-0.93188477	0.90893555	0.036865234	0	0	0	0	0	0	0	0	0	0.95605469	0.043945313	0.049316406	0.005371094	0.035400391	0.008056641	0	44330	0	0	0
293	294	294	Category L	0.20385742	-0.023925781	-0.94799805	-0.1953125	-0.14672852	0.41040039	0	0	5/7/2018	5	7	2018	18:04:23	65063	0.2	18	4	23	0	0.05859375	3.5690918	0.21191406	-0.035888672	-0.93066406	1.1689453	0.022460938	0	0	0	0	0	0	0	0	0	0.95507813	0.044921875	0.037597656	-0.008056641	0.011962891	-0.017089844	0	44330	0	0	0
294	295	295	Category L	0.21582031	-0.011962891	-0.93579102	-0.1953125	-0.14990234	0.40966797	0	0	5/7/2018	5	7	2018	18:04:23	65063	0.3	18	4	23	0	0.05859375	3.5690918	0.2109375	-0.037353516	-0.92919922	1.7097168	0.026611328	0	0	0	0	0	0	0	0	0	0.95361328	0.046386719	0.036621094	0.004638672	0.025390625	-0.006347656	0	44330	0	0	0
295	296	296	Category L	0.20385742	0	-0.91186523	-0.18945313	-0.15185547	0.40991211	0	0	5/7/2018	5	7	2018	18:04:23	65063	0.4	18	4	23	0	0.05859375	3.5690918	0.20776367	-0.036621094	-0.92797852	2.5527344	0.040283203	0	0	0	0	0	0	0	0	0	0.95166016	0.048339844	0.056884766	-0.00390625	0.036621094	0.016113281	0	44330	0	0	0
296	297	297	Category L	0.2277832	-0.035888672	-0.93579102	-0.19458008	-0.15112305	0.40771484	0	0	5/7/2018	5	7	2018	18:04:23	65063	0.5	18	4	23	0	0.05859375	3.5690918	0.21118164	-0.037841797	-0.92944336	2.6323242	0.017578125	0	0	0	0	0	0	0	0	0	0.95385742	0.046142578	0.024658203	0.016357422	0.001953125	-0.006103516	0	44330	0	0	0
297	298	298	Category L	0.2277832	-0.011962891	-0.91186523	-0.19311523	-0.14746094	0.40893555	0	0	5/7/2018	5	7	2018	18:04:23	65063	0.6	18	4	23	0	0.05859375	3.5690918	0.20996094	-0.036376953	-0.93286133	1.6306152	0.036865234	0	0	0	0	0	0	0	0	0	0.95703125	0.04296875	0.063476563	0.017578125	0.024414063	0.020996094	0	44330	0	0	0
298	299	299	Category L	0.21582031	0.011962891	-0.91186523	-0.18969727	-0.15087891	0.40698242	0	0	5/7/2018	5	7	2018	18:04:23	65063	0.7	18	4	23	0	0.05859375	3.5690918	0.20996094	-0.033691406	-0.93261719	0.60375977	0.050537109	0	0	0	0	0	0	0	0	0	0.95654297	0.043457031	0.072265625	0.005615234	0.045654297	0.020751953	0	44330	0	0	0
299	300	300	Category L	0.19189453	0.011962891	-0.92382813	-0.19921875	-0.14697266	0.40966797	0	0	5/7/2018	5	7	2018	18:04:23	65063	0.8	18	4	23	0	0.05859375	3.5690918	0.20776367	-0.032714844	-0.93359375	0.2824707	0.048339844	0	0	0	0	0	0	0	0	0	0.95703125	0.04296875	0.0703125	-0.015869141	0.044677734	0.009765625	0	44330	0	0	0
300	301	301	Category L	0.20385742	0	-0.92382813	-0.19555664	-0.14404297	0.40869141	0	0	5/7/2018	5	7	2018	18:04:23	65063	0.9	18	4	23	0	0.05859375	3.5690918	0.20727539	-0.031738281	-0.9309082	0.19995117	0.032714844	0	0	0	0	0	0	0	0	0	0.95410156	0.045898438	0.042480469	-0.003417969	0.031738281	0.007080078	0	44330	0	0	0
301	302	302	Category L	0.20385742	-0.023925781	-0.91186523	-0.19799805	-0.15356445	0.40771484	0	0	5/7/2018	5	7	2018	18:04:24	65064	0	18	4	24	0	0.05859375	3.5690918	0.21191406	-0.030029297	-0.93188477	1.2385254	0.022705078	0	0	0	0	0	0	0	0	0	0.95629883	0.043701172	0.034667969	-0.008056641	0.006103516	0.020019531	0	44330	0	0	0
302	303	303	Category L	0.21582031	0	-0.91186523	-0.19921875	-0.15112305	0.40844727	0	0	5/7/2018	5	7	2018	18:04:24	65064	0.1	18	4	24	0	0.05859375	3.5690918	0.21069336	-0.031005859	-0.93310547	2.0686035	0.038085938	0	0	0	0	0	0	0	0	0	0.95727539	0.042724609	0.057373047	0.004882813	0.031005859	0.021240234	0	44330	0	0	0
303	304	304	Category L	0.20385742	-0.011962891	-0.93579102	-0.1940918	-0.14575195	0.40991211	0	0	5/7/2018	5	7	2018	18:04:24	65064	0.2	18	4	24	0	0.05859375	3.5690918	0.21191406	-0.03125	-0.93237305	2.1435547	0.021240234	0	0	0	0	0	0	0	0	0	0.95654297	0.043457031	0.030761719	-0.008056641	0.019287109	-0.003173828	0	44330	0	0	0
304	305	305	Category L	0.20385742	0	-0.92382813	-0.19555664	-0.14404297	0.40869141	0	0	5/7/2018	5	7	2018	18:04:24	65064	0.3	18	4	24	0	0.05859375	3.5690918	0.21166992	-0.030517578	-0.93164063	2.0578613	0.032470703	0	0	0	0	0	0	0	0	0	0.95581055	0.044189453	0.046386719	-0.0078125	0.030517578	0.0078125	0	44330	0	0	0
305	306	306	Category L	0.20385742	-0.011962891	-0.94799805	-0.19580078	-0.14331055	0.40576172	0	0	5/7/2018	5	7	2018	18:04:24	65064	0.4	18	4	24	0	0.05859375	3.5690918	0.20800781	-0.029541016	-0.93139648	1.9897461	0.024414063	0	0	0	0	0	0	0	0	0	0.95483398	0.045166016	0.038330078	-0.004150391	0.017578125	-0.016357422	0	44330	0	0	0
306	307	307	Category L	0.21582031	-0.023925781	-0.91186523	-0.19921875	-0.14868164	0.40478516	0	0	5/7/2018	5	7	2018	18:04:24	65064	0.5	18	4	24	0	0.05859375	3.5690918	0.21118164	-0.030029297	-0.93066406	2.0063477	0.020263672	0	0	0	0	0	0	0	0	0	0.95483398	0.045166016	0.029541016	0.004394531	0.006103516	0.018798828	0	44330	0	0	0
307	308	308	Category L	0.23999023	-0.011962891	-0.88793945	-0.20507813	-0.13793945	0.40478516	0	0	5/7/2018	5	7	2018	18:04:24	65064	0.6	18	4	24	0	0.05859375	3.5690918	0.21386719	-0.030761719	-0.93505859	1.6945801	0.056884766	0	0	0	0	0	0	0	0	0	0.9597168	0.040283203	0.091796875	0.025878906	0.018798828	0.047119141	0	44330	0	0	0
308	309	309	Category L	0.21582031	-0.023925781	-0.86376953	-0.19897461	-0.14233398	0.40698242	0	0	5/7/2018	5	7	2018	18:04:24	65064	0.7	18	4	24	0	0.05859375	3.5690918	0.21459961	-0.030029297	-0.93408203	0.90820313	0.070556641	0	0	0	0	0	0	0	0	0	0.95898438	0.041015625	0.077880859	0.000976563	0.006103516	0.0703125	0	44330	0	0	0
309	310	310	Category L	0.2277832	-0.047851563	-0.89990234	-0.20800781	-0.14697266	0.40527344	0	0	5/7/2018	5	7	2018	18:04:24	65064	0.8	18	4	24	0	0.05859375	3.5690918	0.21704102	-0.030029297	-0.93115234	1.307373	0.037597656	0	0	0	0	0	0	0	0	0	0.95678711	0.043212891	0.059814453	0.010498047	-0.017578125	0.03125	0	44330	0	0	0
310	311	311	Category L	0.29980469	-0.011962891	-0.92382813	-0.1965332	-0.14990234	0.41186523	0	0	5/7/2018	5	7	2018	18:04:24	65064	0.9	18	4	24	0	0.05859375	3.5690918	0.21264648	-0.028564453	-0.93115234	4.2758789	0.088623047	0	0	0	0	0	0	0	0	0	0.95556641	0.044433594	0.11108398	0.086914063	0.016601563	0.007324219	0	44330	0	0	0
311	312	312	Category L	0.23999023	0.011962891	-0.91186523	-0.18261719	-0.15307617	0.41088867	0	0	5/7/2018	5	7	2018	18:04:25	65065	0	18	4	25	0	0.05859375	3.5690918	0.21557617	-0.027587891	-0.93286133	6.670166	0.051025391	0	0	0	0	0	0	0	0	0	0.95800781	0.041992188	0.084960938	0.024169922	0.039550781	0.020996094	0	44330	0	0	0
312	313	313	Category E	0.035888672	-0.011962891	-0.86376953	-0.26147461	-0.081542969	0.39746094	0	0	5/7/2018	5	7	2018	18:04:25	65065	0.8	18	4	25	0	0.05859375	3.5336426	0.21459961	-0.026367188	-0.93676758	7.0703125	0.19360352	0	0	0	0	0	0	0	0	0	0.96142578	0.038574219	0.26635742	-0.17871094	0.014404297	0.072998047	0	44330	0	0	0
313	314	314	Category E	0.15576172	-0.14379883	-0.82788086	-0.26269531	-0.068115234	0.39770508	0	0	5/7/2018	5	7	2018	18:04:25	65065	0.9	18	4	25	0	0.05859375	3.5336426	0.21582031	-0.027587891	-0.93603516	8.0021973	0.16967773	0	0	0	0	0	0	0	0	0	0.9609375	0.0390625	0.28442383	-0.060058594	-0.1159668	0.1081543	0	44330	0	0	0
314	315	315	Category E	0.23999023	-0.20385742	-1.1398926	-0.25097656	-0.075683594	0.40576172	0	0	5/7/2018	5	7	2018	18:04:26	65066	0	18	4	26	0	0.05859375	3.5336426	0.21630859	-0.029296875	-0.93432617	10.125488	0.27050781	0	0	0	0	0	0	0	0	0	0.95947266	0.040527344	0.40356445	0.0234375	-0.17431641	-0.20532227	0	44330	0	0	0
315	316	316	Category E	0.25195313	0.011962891	-0.92382813	-0.22241211	-0.065673828	0.42480469	0	0	5/7/2018	5	7	2018	18:04:26	65066	0.1	18	4	26	0	0.05859375	3.5336426	0.21508789	-0.02734375	-0.93383789	13.31958	0.0546875	0	0	0	0	0	0	0	0	0	0.95874023	0.041259766	0.086181641	0.036621094	0.039306641	0.010009766	0	44330	0	0	0
316	317	317	Category E	0.21582031	-0.059814453	-0.85180664	-0.19165039	-0.085449219	0.42895508	0	0	5/7/2018	5	7	2018	18:04:26	65066	0.2	18	4	26	0	0.05859375	3.5336426	0.21459961	-0.026123047	-0.93164063	14.703857	0.086669922	0	0	0	0	0	0	0	0	0	0.95654297	0.043457031	0.11425781	0.000976563	-0.033447266	0.079833984	0	44330	0	0	0
317	318	318	Category E	0.10791016	0	-1.0678711	-0.19702148	-0.082763672	0.42675781	0	0	5/7/2018	5	7	2018	18:04:26	65066	0.3	18	4	26	0	0.05859375	3.5336426	0.21655273	-0.027099609	-0.93164063	14.217041	0.17626953	0	0	0	0	0	0	0	0	0	0.95703125	0.04296875	0.27197266	-0.10864258	0.027099609	-0.13598633	0	44330	0	0	0
318	319	319	Category E	0.023925781	-0.011962891	-0.83984375	-0.25439453	-0.1081543	0.39208984	0	0	5/7/2018	5	7	2018	18:04:26	65066	0.4	18	4	26	0	0.05859375	3.5336426	0.21728516	-0.02734375	-0.93457031	15.395264	0.21582031	0	0	0	0	0	0	0	0	0	0.95996094	0.040039063	0.30371094	-0.19335938	0.015380859	0.094726563	0	44330	0	0	0
319	320	320	Category E	0.46777344	0.023925781	-0.95996094	-0.21728516	-0.1328125	0.40527344	0	0	5/7/2018	5	7	2018	18:04:26	65066	0.5	18	4	26	0	0.05859375	3.5336426	0.22021484	-0.026123047	-0.93383789	15.681152	0.25390625	0	0	0	0	0	0	0	0	0	0.95996094	0.040039063	0.32348633	0.24731445	0.050048828	-0.025878906	0	44330	0	0	0
320	321	321	Category E	0.15576172	-0.047851563	-1.1999512	-0.21044922	-0.14355469	0.4074707	0	0	5/7/2018	5	7	2018	18:04:26	65066	0.6	18	4	26	0	0.05859375	3.5336426	0.22119141	-0.025878906	-0.93359375	11.221924	0.27490234	0	0	0	0	0	0	0	0	0	0.95996094	0.040039063	0.35351563	-0.065429688	-0.021728516	-0.26611328	0	44330	0	0	0
321	322	322	Category E	0.2878418	-0.095947266	-0.89990234	-0.23657227	-0.12036133	0.39624023	0	0	5/7/2018	5	7	2018	18:04:26	65066	0.7	18	4	26	0	0.05859375	3.5336426	0.21899414	-0.025146484	-0.93383789	8.0952148	0.10424805	0	0	0	0	0	0	0	0	0	0.9597168	0.040283203	0.17358398	0.068603516	-0.070556641	0.033935547	0	44330	0	0	0
322	323	323	Category E	0.23999023	-0.047851563	-0.85180664	-0.22607422	-0.12866211	0.3984375	0	0	5/7/2018	5	7	2018	18:04:26	65066	0.8	18	4	26	0	0.05859375	3.5336426	0.21948242	-0.023925781	-0.93115234	6.3916016	0.085205078	0	0	0	0	0	0	0	0	0	0.95703125	0.04296875	0.12353516	0.020263672	-0.023681641	0.079345703	0	44330	0	0	0
323	324	324	Category E	0.023925781	0.023925781	-0.86376953	-0.28344727	-0.12060547	0.37426758	0	0	5/7/2018	5	7	2018	18:04:26	65066	0.9	18	4	26	0	0.05859375	3.5336426	0.22143555	-0.021728516	-0.93188477	3.9597168	0.21386719	0	0	0	0	0	0	0	0	0	0.95825195	0.041748047	0.31152344	-0.19750977	0.045654297	0.068115234	0	44330	0	0	0
324	325	325	Category E	0.15576172	-0.035888672	-0.81591797	-0.30200195	-0.10717773	0.36621094	0	0	5/7/2018	5	7	2018	18:04:27	65067	0	18	4	27	0	0.05859375	3.5336426	0.22363281	-0.021972656	-0.93457031	1.432373	0.13745117	0	0	0	0	0	0	0	0	0	0.96118164	0.038818359	0.20019531	-0.067871094	-0.013671875	0.11865234	0	44330	0	0	0
325	326	326	Category E	0.37182617	-0.19189453	-1.2119141	-0.23974609	-0.090332031	0.40673828	0	0	5/7/2018	5	7	2018	18:04:27	65067	0.1	18	4	27	0	0.05859375	3.5336426	0.22631836	-0.021972656	-0.93457031	1.6083984	0.35595703	0	0	0	0	0	0	0	0	0	0.96191406	0.038085938	0.5925293	0.14526367	-0.16967773	-0.27709961	0	44330	0	0	0
326	327	327	Category E	0.25195313	0.035888672	-1.0678711	-0.22143555	-0.10058594	0.41088867	0	0	5/7/2018	5	7	2018	18:04:27	65067	0.2	18	4	27	0	0.05859375	3.5336426	0.22680664	-0.021972656	-0.93481445	1.2016602	0.14697266	0	0	0	0	0	0	0	0	0	0.9621582	0.037841797	0.21606445	0.024902344	0.057861328	-0.1328125	0	44330	0	0	0
327	328	328	Category E	0.27587891	-0.023925781	-0.87597656	-0.21630859	-0.11279297	0.40893555	0	0	5/7/2018	5	7	2018	18:04:27	65067	0.3	18	4	27	0	0.05859375	3.5336426	0.22363281	-0.020507813	-0.93139648	1.25	0.076171875	0	0	0	0	0	0	0	0	0	0.95825195	0.041748047	0.11083984	0.052001953	-0.003173828	0.055419922	0	44330	0	0	0
328	329	329	Category E	0.011962891	-0.095947266	-1.0917969	-0.21118164	-0.125	0.41088867	0	0	5/7/2018	5	7	2018	18:04:27	65067	0.4	18	4	27	0	0.05859375	3.5336426	0.2277832	-0.019287109	-0.93164063	7.5505371	0.27929688	0	0	0	0	0	0	0	0	0	0.95922852	0.040771484	0.45239258	-0.21582031	-0.076416016	-0.15991211	0	44330	0	0	0
329	330	330	Category E	0	-0.047851563	-0.73193359	-0.28149414	-0.1652832	0.3515625	0	0	5/7/2018	5	7	2018	18:04:27	65067	0.5	18	4	27	0	0.05859375	3.5336426	0.22973633	-0.017089844	-0.93383789	10.559814	0.30737305	0	0	0	0	0	0	0	0	0	0.96191406	0.038085938	0.46240234	-0.22973633	-0.030517578	0.2019043	0	44330	0	0	0
330	331	331	Category E	0.63598633	0.047851563	-0.92382813	-0.22094727	-0.1809082	0.38867188	0	0	5/7/2018	5	7	2018	18:04:27	65067	0.6	18	4	27	0	0.05859375	3.5336426	0.23266602	-0.014404297	-0.93432617	10.478516	0.40795898	0	0	0	0	0	0	0	0	0	0.96313477	0.036865234	0.47607422	0.40307617	0.062255859	0.010498047	0	44330	0	0	0
331	332	332	Category E	0.17993164	-0.023925781	-1.2478027	-0.16186523	-0.16699219	0.41088867	0	0	5/7/2018	5	7	2018	18:04:27	65067	0.7	18	4	27	0	0.05859375	3.5336426	0.23388672	-0.011962891	-0.93383789	14.054932	0.31860352	0	0	0	0	0	0	0	0	0	0.96264648	0.037353516	0.37939453	-0.053955078	-0.01171875	-0.3137207	0	44330	0	0	0
332	333	333	Category E	0.34790039	-0.047851563	-0.83984375	-0.22460938	-0.16699219	0.39086914	0	0	5/7/2018	5	7	2018	18:04:27	65067	0.8	18	4	27	0	0.05859375	3.5336426	0.23388672	-0.010253906	-0.93115234	13.98877	0.15063477	0	0	0	0	0	0	0	0	0	0.96020508	0.039794922	0.24267578	0.11376953	-0.037353516	0.091308594	0	44330	0	0	0
333	334	334	Category E	0.15576172	-0.095947266	-0.81591797	-0.19677734	-0.16821289	0.39916992	0	0	5/7/2018	5	7	2018	18:04:27	65067	0.9	18	4	27	0	0.05859375	3.5336426	0.23388672	-0.008300781	-0.92822266	17.302734	0.16235352	0	0	0	0	0	0	0	0	0	0.95727539	0.042724609	0.27807617	-0.078125	-0.087402344	0.11230469	0	44330	0	0	0
334	335	335	Category E	-0.047851563	0.035888672	-0.79199219	-0.26464844	-0.15551758	0.37011719	0	0	5/7/2018	5	7	2018	18:04:28	65068	0	18	4	28	0	0.05859375	3.5336426	0.23657227	-0.005859375	-0.92700195	18.016846	0.31762695	0	0	0	0	0	0	0	0	0	0.95654297	0.043457031	0.46118164	-0.28442383	0.041748047	0.13500977	0	44330	0	0	0
335	336	336	Category E	0.50390625	-0.14379883	-0.99584961	-0.22802734	-0.15039063	0.39282227	0	0	5/7/2018	5	7	2018	18:04:28	65068	0.1	18	4	28	0	0.05859375	3.5336426	0.23876953	-0.004394531	-0.92919922	15.835449	0.30664063	0	0	0	0	0	0	0	0	0	0.95947266	0.040527344	0.47070313	0.26489258	-0.13916016	-0.06640625	0	44330	0	0	0
336	337	337	Category E	0.15576172	0.047851563	-1.1999512	-0.13989258	-0.15039063	0.42797852	0	0	5/7/2018	5	7	2018	18:04:28	65068	0.2	18	4	28	0	0.05859375	3.5336426	0.2421875	-0.004150391	-0.9284668	16.65625	0.28930664	0	0	0	0	0	0	0	0	0	0.9597168	0.040283203	0.40991211	-0.086425781	0.052001953	-0.27124023	0	44330	0	0	0
337	338	338	Category E	0.2277832	0.095947266	-0.89990234	-0.15844727	-0.17285156	0.41113281	0	0	5/7/2018	5	7	2018	18:04:28	65068	0.3	18	4	28	0	0.05859375	3.5336426	0.2434082	-0.003662109	-0.92822266	14.200439	0.10473633	0	0	0	0	0	0	0	0	0	0.95947266	0.040527344	0.14379883	-0.015625	0.099609375	0.028320313	0	44330	0	0	0
338	339	339	Category E	0.035888672	0.023925781	-0.98388672	-0.11865234	-0.15356445	0.43164063	0	0	5/7/2018	5	7	2018	18:04:28	65068	0.4	18	4	28	0	0.05859375	3.5336426	0.24438477	-0.004882813	-0.92773438	16.572998	0.21777344	0	0	0	0	0	0	0	0	0	0.95947266	0.040527344	0.29345703	-0.20849609	0.028808594	-0.055908203	0	44330	0	0	0
339	340	340	Category E	0.19189453	0.011962891	-0.69580078	-0.19726563	-0.17797852	0.39306641	0	0	5/7/2018	5	7	2018	18:04:28	65068	0.5	18	4	28	0	0.05859375	3.5336426	0.24291992	-0.005371094	-0.92529297	16.931885	0.23583984	0	0	0	0	0	0	0	0	0	0.95678711	0.043212891	0.2980957	-0.051025391	0.017333984	0.22949219	0	44330	0	0	0
340	341	341	Category E	0.57592773	0.083984375	-1.0319824	-0.11572266	-0.17724609	0.42211914	0	0	5/7/2018	5	7	2018	18:04:28	65068	0.6	18	4	28	0	0.05859375	3.5336426	0.24194336	-0.006835938	-0.92236328	14.893555	0.36279297	0	0	0	0	0	0	0	0	0	0.95361328	0.046386719	0.53393555	0.33374023	0.090820313	-0.109375	0	44330	0	0	0
341	342	342	Category E	0.13183594	-0.10791016	-1.0197754	-0.11035156	-0.15698242	0.4284668	0	0	5/7/2018	5	7	2018	18:04:28	65068	0.7	18	4	28	0	0.05859375	3.5336426	0.24267578	-0.004150391	-0.92529297	14.106689	0.17871094	0	0	0	0	0	0	0	0	0	0.95678711	0.043212891	0.30883789	-0.11083984	-0.10351563	-0.094238281	0	44330	0	0	0
342	343	343	Category E	0.29980469	-0.023925781	-0.82788086	-0.16455078	-0.17163086	0.40600586	0	0	5/7/2018	5	7	2018	18:04:28	65068	0.8	18	4	28	0	0.05859375	3.5336426	0.24194336	-0.001708984	-0.92871094	12.10498	0.11816406	0	0	0	0	0	0	0	0	0	0.9597168	0.040283203	0.18041992	0.057617188	-0.021972656	0.10083008	0	44330	0	0	0
343	344	344	Category E	0.17993164	-0.011962891	-0.82788086	-0.17358398	-0.16625977	0.40893555	0	0	5/7/2018	5	7	2018	18:04:28	65068	0.9	18	4	28	0	0.05859375	3.5336426	0.24267578	-0.000976563	-0.92944336	7.8742676	0.11987305	0	0	0	0	0	0	0	0	0	0.96069336	0.039306641	0.17553711	-0.062744141	-0.010742188	0.1015625	0	44330	0	0	0
344	345	345	Category E	-0.071777344	0.023925781	-0.91186523	-0.25097656	-0.14550781	0.37866211	0	0	5/7/2018	5	7	2018	18:04:29	65069	0	18	4	29	0	0.05859375	3.5336426	0.24145508	0.000976563	-0.9296875	4.4863281	0.31469727	0	0	0	0	0	0	0	0	0	0.96069336	0.039306641	0.35424805	-0.31323242	0.022705078	0.017822266	0	44330	0	0	0
345	346	346	Category E	0.46777344	-0.059814453	-0.82788086	-0.25268555	-0.14379883	0.38061523	0	0	5/7/2018	5	7	2018	18:04:29	65069	0.1	18	4	29	0	0.05859375	3.5336426	0.24121094	0.002197266	-0.9284668	3.152832	0.25537109	0	0	0	0	0	0	0	0	0	0.95922852	0.040771484	0.38916016	0.22631836	-0.062011719	0.10058594	0	44330	0	0	0
346	347	347	Category E	0.43188477	-0.13183594	-1.2478027	-0.19262695	-0.11157227	0.42236328	0	0	5/7/2018	5	7	2018	18:04:29	65069	0.2	18	4	29	0	0.05859375	3.5336426	0.23901367	0.003417969	-0.92724609	3.1704102	0.39746094	0	0	0	0	0	0	0	0	0	0.95751953	0.042480469	0.6484375	0.19262695	-0.13525391	-0.3203125	0	44330	0	0	0
347	348	348	Category E	0.23999023	0.035888672	-0.85180664	-0.23022461	-0.11181641	0.40966797	0	0	5/7/2018	5	7	2018	18:04:29	65069	0.3	18	4	29	0	0.05859375	3.5336426	0.23852539	0.00390625	-0.9284668	0.57885742	0.083007813	0	0	0	0	0	0	0	0	0	0.95849609	0.041503906	0.10961914	0.001220703	0.031738281	0.076660156	0	44330	0	0	0
348	349	349	Category E	0.38378906	0	-0.74389648	-0.19165039	-0.11425781	0.4206543	0	0	5/7/2018	5	7	2018	18:04:29	65069	0.4	18	4	29	0	0.05859375	3.5336426	0.23779297	0.003662109	-0.93139648	9.7133789	0.23754883	0	0	0	0	0	0	0	0	0	0.96142578	0.038574219	0.3371582	0.14575195	-0.003662109	0.1875	0	44330	0	0	0
349	350	350	Category E	-0.11987305	0.047851563	-0.93579102	-0.22705078	-0.12353516	0.39941406	0	0	5/7/2018	5	7	2018	18:04:29	65069	0.5	18	4	29	0	0.05859375	3.5336426	0.23925781	0.002929688	-0.93310547	15.346436	0.36181641	0	0	0	0	0	0	0	0	0	0.96313477	0.036865234	0.40649414	-0.35913086	0.044677734	-0.002441406	0	44330	0	0	0
350	351	351	Category E	0.43188477	-0.011962891	-1.0678711	-0.27490234	-0.13720703	0.37133789	0	0	5/7/2018	5	7	2018	18:04:29	65069	0.6	18	4	29	0	0.05859375	3.5046387	0.23999023	0.002441406	-0.93530273	21.474609	0.23339844	0	0	0	0	0	0	0	0	0	0.96557617	0.034423828	0.33862305	0.19165039	-0.014404297	-0.13232422	0	44330	0	0	0
351	352	352	Category E	0.10791016	-0.023925781	-1.223877	-0.19189453	-0.11962891	0.41748047	0	0	5/7/2018	5	7	2018	18:04:29	65069	0.7	18	4	29	0	0.05859375	3.5046387	0.23925781	0.000732422	-0.93554688	25.779053	0.31762695	0	0	0	0	0	0	0	0	0	0.96582031	0.034179688	0.4440918	-0.13134766	-0.024658203	-0.28808594	0	44330	0	0	0
352	353	353	Category E	0.32397461	-0.13183594	-0.87597656	-0.24145508	-0.10668945	0.40234375	0	0	5/7/2018	5	7	2018	18:04:29	65069	0.8	18	4	29	0	0.05859375	3.5046387	0.23852539	0.000244141	-0.93432617	29.152344	0.16772461	0	0	0	0	0	0	0	0	0	0.96435547	0.035644531	0.27587891	0.085205078	-0.13208008	0.058349609	0	44330	0	0	0
353	354	354	Category E	0.2277832	-0.15576172	-0.83984375	-0.23486328	-0.10693359	0.40185547	0	0	5/7/2018	5	7	2018	18:04:29	65069	0.9	18	4	29	0	0.05859375	3.5046387	0.24194336	-0.001464844	-0.93188477	30.853516	0.17993164	0	0	0	0	0	0	0	0	0	0.96289063	0.037109375	0.26025391	-0.014160156	-0.15405273	0.092041016	0	44330	0	0	0
354	355	355	Category E	0.11987305	0.011962891	-0.88793945	-0.29541016	-0.096435547	0.37060547	0	0	5/7/2018	5	7	2018	18:04:30	65070	0	18	4	30	0	0.05859375	3.5046387	0.24316406	-0.000244141	-0.92871094	27.306396	0.13061523	0	0	0	0	0	0	0	0	0	0.95996094	0.040039063	0.17651367	-0.12329102	0.012207031	0.040771484	0	44330	0	0	0
355	356	356	Category E	0.16796875	-0.059814453	-0.74389648	-0.32714844	-0.073242188	0.35522461	0	0	5/7/2018	5	7	2018	18:04:30	65070	0.1	18	4	30	0	0.05859375	3.5046387	0.24536133	-0.000976563	-0.92382813	24.311035	0.20458984	0	0	0	0	0	0	0	0	0	0.95581055	0.044189453	0.31616211	-0.077392578	-0.05859375	0.17993164	0	44330	0	0	0
356	357	357	Category E	0.34790039	-0.19189453	-0.94799805	-0.31201172	-0.055664063	0.37304688	0	0	5/7/2018	5	7	2018	18:04:30	65070	0.2	18	4	30	0	0.05859375	3.5046387	0.24658203	-0.001464844	-0.92626953	24.423828	0.21655273	0	0	0	0	0	0	0	0	0	0.95849609	0.041503906	0.31298828	0.10107422	-0.19018555	-0.021484375	0	44330	0	0	0
357	358	358	Category E	0.2878418	-0.083984375	-1.1398926	-0.29248047	-0.0546875	0.37939453	0	0	5/7/2018	5	7	2018	18:04:30	65070	0.3	18	4	30	0	0.05859375	3.5046387	0.24975586	0.001464844	-0.9284668	22.577637	0.23095703	0	0	0	0	0	0	0	0	0	0.96166992	0.038330078	0.33447266	0.037841797	-0.085449219	-0.21118164	0	44330	0	0	0
358	359	359	Category E	0.43188477	0.059814453	-0.91186523	-0.28881836	-0.037841797	0.390625	0	0	5/7/2018	5	7	2018	18:04:30	65070	0.4	18	4	30	0	0.05859375	3.5046387	0.25097656	0.001708984	-0.92724609	23.32373	0.19042969	0	0	0	0	0	0	0	0	0	0.96069336	0.039306641	0.25439453	0.18066406	0.057861328	0.015380859	0	44330	0	0	0
359	360	360	Category E	0.32397461	0.023925781	-0.89990234	-0.24511719	-0.071289063	0.40600586	0	0	5/7/2018	5	7	2018	18:04:30	65070	0.5	18	4	30	0	0.05859375	3.5046387	0.25097656	0	-0.92895508	21.397461	0.08203125	0	0	0	0	0	0	0	0	0	0.9621582	0.037841797	0.12597656	0.072753906	0.023925781	0.029052734	0	44330	0	0	0
360	361	361	Category E	0.011962891	0.035888672	-0.95996094	-0.3203125	-0.096923828	0.35083008	0	0	5/7/2018	5	7	2018	18:04:30	65070	0.6	18	4	30	0	0.05859375	3.5046387	0.25024414	0.000976563	-0.92651367	18.481201	0.24291992	0	0	0	0	0	0	0	0	0	0.9597168	0.040283203	0.30639648	-0.23828125	0.034667969	-0.033203125	0	44330	0	0	0
361	362	362	Category E	0.23999023	0.047851563	-0.7199707	-0.32299805	-0.1171875	0.34545898	0	0	5/7/2018	5	7	2018	18:04:30	65070	0.7	18	4	30	0	0.05859375	3.5046387	0.25170898	0.002197266	-0.92138672	18.682617	0.20678711	0	0	0	0	0	0	0	0	0	0.95507813	0.044921875	0.25878906	-0.01171875	0.045410156	0.20141602	0	44330	0	0	0
362	363	363	Category E	0.34790039	0.17993164	-1.0078125	-0.26074219	-0.12988281	0.38378906	0	0	5/7/2018	5	7	2018	18:04:30	65070	0.8	18	4	30	0	0.05859375	3.5046387	0.25146484	0.003662109	-0.92089844	12.360352	0.21850586	0	0	0	0	0	0	0	0	0	0.95458984	0.045410156	0.35888672	0.096191406	0.17602539	-0.086669922	0	44330	0	0	0
363	364	364	Category E	0.37182617	-0.011962891	-1.1159668	-0.2578125	-0.12988281	0.38378906	0	0	5/7/2018	5	7	2018	18:04:30	65070	0.9	18	4	30	0	0.05859375	3.5046387	0.25268555	0.005615234	-0.92407227	8.9555664	0.22631836	0	0	0	0	0	0	0	0	0	0.95800781	0.041992188	0.32836914	0.11889648	-0.017578125	-0.19165039	0	44330	0	0	0
364	365	365	Category E	0.40795898	-0.011962891	-0.93579102	-0.24169922	-0.12084961	0.3972168	0	0	5/7/2018	5	7	2018	18:04:31	65071	0	18	4	31	0	0.05859375	3.5046387	0.25610352	0.003417969	-0.92382813	9.1435547	0.15283203	0	0	0	0	0	0	0	0	0	0.95874023	0.041259766	0.17895508	0.15161133	-0.015380859	-0.01171875	0	44330	0	0	0
365	366	366	Category E	0.2277832	-0.035888672	-0.92382813	-0.28198242	-0.13647461	0.36401367	0	0	5/7/2018	5	7	2018	18:04:31	65071	0.1	18	4	31	0	0.05859375	3.5046387	0.26025391	0.003417969	-0.9230957	6.8432617	0.051025391	0	0	0	0	0	0	0	0	0	0.95922852	0.040771484	0.072265625	-0.032470703	-0.039306641	-0.000488281	0	44330	0	0	0
366	367	367	Category E	-0.059814453	0.095947266	-0.65991211	-0.35205078	-0.14306641	0.30029297	0	0	5/7/2018	5	7	2018	18:04:31	65071	0.2	18	4	31	0	0.05859375	3.5046387	0.25585938	0.005371094	-0.92089844	2.0412598	0.41943359	0	0	0	0	0	0	0	0	0	0.95581055	0.044189453	0.66723633	-0.31567383	0.090332031	0.26098633	0	44330	0	0	0
367	368	368	Category E	0.52783203	0.083984375	-0.93579102	-0.36523438	-0.14990234	0.29589844	0	0	5/7/2018	5	7	2018	18:04:31	65071	0.3	18	4	31	0	0.05859375	3.5046387	0.25488281	0.003662109	-0.91772461	2.7285156	0.28491211	0	0	0	0	0	0	0	0	0	0.95239258	0.047607422	0.37084961	0.27270508	0.080078125	-0.017822266	0	44330	0	0	0
368	369	369	Category E	0.35986328	0.17993164	-1.0678711	-0.26953125	-0.14892578	0.37329102	0	0	5/7/2018	5	7	2018	18:04:31	65071	0.4	18	4	31	0	0.05859375	3.5046387	0.25805664	0.003417969	-0.91674805	3.5317383	0.25341797	0	0	0	0	0	0	0	0	0	0.95239258	0.047607422	0.42919922	0.10180664	0.17626953	-0.15087891	0	44330	0	0	0
369	370	370	Category E	0.44384766	0.19189453	-0.98388672	-0.26757813	-0.16430664	0.36181641	0	0	5/7/2018	5	7	2018	18:04:31	65071	0.5	18	4	31	0	0.05859375	3.5046387	0.2590332	0.006103516	-0.91967773	3.3269043	0.26953125	0	0	0	0	0	0	0	0	0	0.95556641	0.044433594	0.43432617	0.18457031	0.18554688	-0.063964844	0	44330	0	0	0
370	371	371	Category E	0.29980469	0.19189453	-0.87597656	-0.25195313	-0.18798828	0.36181641	0	0	5/7/2018	5	7	2018	18:04:31	65071	0.6	18	4	31	0	0.05859375	3.5046387	0.26220703	0.007324219	-0.921875	8.0717773	0.19384766	0	0	0	0	0	0	0	0	0	0.95849609	0.041503906	0.26806641	0.037353516	0.18432617	0.045898438	0	44330	0	0	0
371	372	372	Category E	0.21582031	0.10791016	-0.7199707	-0.27563477	-0.2019043	0.33691406	0	0	5/7/2018	5	7	2018	18:04:31	65071	0.7	18	4	31	0	0.05859375	3.5046387	0.25756836	0.008544922	-0.92016602	11.212158	0.22729492	0	0	0	0	0	0	0	0	0	0.95556641	0.044433594	0.34130859	-0.041748047	0.099121094	0.20019531	0	44330	0	0	0
372	373	373	Category E	0.20385742	0.16796875	-0.68383789	-0.29516602	-0.20947266	0.31640625	0	0	5/7/2018	5	7	2018	18:04:31	65071	0.8	18	4	31	0	0.05859375	3.5046387	0.25439453	0.008544922	-0.91674805	11.030762	0.28686523	0	0	0	0	0	0	0	0	0	0.95166016	0.048339844	0.44311523	-0.050537109	0.15917969	0.23291016	0	44330	0	0	0
373	374	374	Category E	0.41992188	0.16796875	-0.83984375	-0.28662109	-0.20922852	0.32568359	0	0	5/7/2018	5	7	2018	18:04:31	65071	0.9	18	4	31	0	0.05859375	3.5046387	0.25512695	0.010009766	-0.91772461	13.036621	0.2409668	0	0	0	0	0	0	0	0	0	0.95239258	0.047607422	0.40014648	0.16455078	0.15771484	0.077880859	0	44330	0	0	0
374	375	375	Category E	0.39599609	0.095947266	-1.1159668	-0.24414063	-0.19946289	0.36181641	0	0	5/7/2018	5	7	2018	18:04:32	65072	0	18	4	32	0	0.05859375	3.5046387	0.25708008	0.010009766	-0.921875	16.723145	0.25341797	0	0	0	0	0	0	0	0	0	0.95727539	0.042724609	0.41845703	0.13867188	0.085693359	-0.19384766	0	44330	0	0	0
375	376	376	Category E	0.47998047	0.023925781	-0.86376953	-0.22875977	-0.19042969	0.37719727	0	0	5/7/2018	5	7	2018	18:04:32	65072	0.1	18	4	32	0	0.05859375	3.5046387	0.25976563	0.009277344	-0.92358398	19.014648	0.22827148	0	0	0	0	0	0	0	0	0	0.95947266	0.040527344	0.29443359	0.2199707	0.014404297	0.059814453	0	44330	0	0	0
376	377	377	Category E	0.3359375	0.011962891	-0.89990234	-0.21850586	-0.19311523	0.37939453	0	0	5/7/2018	5	7	2018	18:04:32	65072	0.2	18	4	32	0	0.05859375	3.5046387	0.25610352	0.009277344	-0.921875	19.09082	0.082519531	0	0	0	0	0	0	0	0	0	0.95703125	0.04296875	0.10424805	0.079589844	0.002441406	0.021972656	0	44330	0	0	0
377	378	378	Category E	0.29980469	-0.11987305	-0.88793945	-0.26293945	-0.18603516	0.35742188	0	0	5/7/2018	5	7	2018	18:04:32	65072	0.3	18	4	32	0	0.05859375	3.5046387	0.25268555	0.008789063	-0.91943359	19.929688	0.140625	0	0	0	0	0	0	0	0	0	0.95361328	0.046386719	0.20727539	0.046875	-0.12866211	0.031494141	0	44330	0	0	0
378	379	379	Category E	0.095947266	-0.011962891	-0.7199707	-0.27880859	-0.17333984	0.3503418	0	0	5/7/2018	5	7	2018	18:04:32	65072	0.4	18	4	32	0	0.05859375	3.5046387	0.25610352	0.005371094	-0.91894531	20.893799	0.25610352	0	0	0	0	0	0	0	0	0	0.95410156	0.045898438	0.37646484	-0.16015625	-0.017333984	0.19897461	0	44330	0	0	0
379	380	380	Category E	0.11987305	-0.10791016	-0.68383789	-0.29296875	-0.16918945	0.34326172	0	0	5/7/2018	5	7	2018	18:04:32	65072	0.5	18	4	32	0	0.05859375	3.5046387	0.25805664	0.005371094	-0.9206543	18.790283	0.29663086	0	0	0	0	0	0	0	0	0	0.95605469	0.043945313	0.48828125	-0.13818359	-0.11328125	0.23681641	0	44330	0	0	0
380	381	381	Category E	0.26391602	0.21582031	-1.1638184	-0.23583984	-0.15332031	0.38745117	0	0	5/7/2018	5	7	2018	18:04:32	65072	0.6	18	4	32	0	0.05859375	3.5046387	0.25756836	0.005615234	-0.92431641	14.449951	0.31835938	0	0	0	0	0	0	0	0	0	0.9597168	0.040283203	0.45556641	0.006103516	0.20996094	-0.23925781	0	44330	0	0	0
381	382	382	Category E	0.14379883	0.15576172	-1.1757813	-0.19970703	-0.17456055	0.39526367	0	0	5/7/2018	5	7	2018	18:04:32	65072	0.7	18	4	32	0	0.05859375	3.5046387	0.2512207	0.004150391	-0.92456055	10.350586	0.31225586	0	0	0	0	0	0	0	0	0	0.95825195	0.041748047	0.51000977	-0.10742188	0.15136719	-0.25097656	0	44330	0	0	0
382	383	383	Category E	0.27587891	0.071777344	-0.97192383	-0.13842773	-0.1730957	0.41357422	0	0	5/7/2018	5	7	2018	18:04:32	65072	0.8	18	4	32	0	0.05859375	3.5046387	0.25439453	0.006347656	-0.92382813	6.1740723	0.083496094	0	0	0	0	0	0	0	0	0	0.95825195	0.041748047	0.13427734	0.021240234	0.065185547	-0.047851563	0	44330	0	0	0
383	384	384	Category E	0.10791016	0.15576172	-0.95996094	-0.14404297	-0.1730957	0.41259766	0	0	5/7/2018	5	7	2018	18:04:32	65072	0.9	18	4	32	0	0.05859375	3.5046387	0.25610352	0.005859375	-0.92651367	0.75634766	0.21337891	0	0	0	0	0	0	0	0	0	0.96142578	0.038574219	0.33129883	-0.14819336	0.1496582	-0.033203125	0	44330	0	0	0
384	385	385	Category E	0.17993164	0.10791016	-0.81591797	-0.18017578	-0.16455078	0.40698242	0	0	5/7/2018	5	7	2018	18:04:33	65073	0	18	4	33	0	0.05859375	3.5046387	0.25537109	0.005859375	-0.92773438	4.0480957	0.16918945	0	0	0	0	0	0	0	0	0	0.96240234	0.037597656	0.28930664	-0.075439453	0.10180664	0.11181641	0	44330	0	0	0
385	386	386	Category E	0.023925781	0.071777344	-0.85180664	-0.17944336	-0.16601563	0.40673828	0	0	5/7/2018	5	7	2018	18:04:33	65073	0.1	18	4	33	0	0.05859375	3.5046387	0.25756836	0.004638672	-0.92749023	5.5419922	0.25463867	0	0	0	0	0	0	0	0	0	0.96264648	0.037353516	0.37670898	-0.23364258	0.066894531	0.075683594	0	44330	0	0	0
386	387	387	Category E	0.17993164	0.023925781	-1.0078125	-0.19238281	-0.16699219	0.40649414	0	0	5/7/2018	5	7	2018	18:04:33	65073	0.2	18	4	33	0	0.05859375	3.5046387	0.25488281	0.005371094	-0.92456055	6.3388672	0.11352539	0	0	0	0	0	0	0	0	0	0.95898438	0.041015625	0.17675781	-0.074951172	0.018310547	-0.083007813	0	44330	0	0	0
387	388	388	Category E	0.17993164	-0.023925781	-1.1279297	-0.16430664	-0.14233398	0.42358398	0	0	5/7/2018	5	7	2018	18:04:33	65073	0.3	18	4	33	0	0.05859375	3.5046387	0.25341797	0.006835938	-0.92211914	5.1135254	0.22045898	0	0	0	0	0	0	0	0	0	0.95629883	0.043701172	0.31005859	-0.073486328	-0.030761719	-0.20556641	0	44330	0	0	0
388	389	389	Category E	0.32397461	-0.095947266	-0.99584961	-0.15576172	-0.16601563	0.41723633	0	0	5/7/2018	5	7	2018	18:04:33	65073	0.4	18	4	33	0	0.05859375	3.5368652	0.25415039	0.007568359	-0.92407227	1.7172852	0.14379883	0	0	0	0	0	0	0	0	0	0.95849609	0.041503906	0.24487305	0.069580078	-0.10351563	-0.071533203	0	44330	0	0	0
389	390	390	Category E	0.2878418	-0.083984375	-1.079834	-0.15698242	-0.14306641	0.42773438	0	0	5/7/2018	5	7	2018	18:04:33	65073	0.5	18	4	33	0	0.05859375	3.5368652	0.25073242	0.007324219	-0.92773438	3.6108398	0.18115234	0	0	0	0	0	0	0	0	0	0.9609375	0.0390625	0.28027344	0.036865234	-0.091308594	-0.15185547	0	44330	0	0	0
390	391	391	Category E	0.23999023	-0.15576172	-0.94799805	-0.22216797	-0.15820313	0.38916016	0	0	5/7/2018	5	7	2018	18:04:33	65073	0.6	18	4	33	0	0.05859375	3.5368652	0.25683594	0.008300781	-0.92700195	9.4550781	0.16625977	0	0	0	0	0	0	0	0	0	0.96191406	0.038085938	0.20166016	-0.016845703	-0.1640625	-0.020751953	0	44330	0	0	0
391	392	392	Category E	0.19189453	-0.023925781	-0.81591797	-0.28564453	-0.14941406	0.35766602	0	0	5/7/2018	5	7	2018	18:04:33	65073	0.7	18	4	33	0	0.05859375	3.5368652	0.25634766	0.009033203	-0.92700195	15.852051	0.13256836	0	0	0	0	0	0	0	0	0	0.96166992	0.038330078	0.20849609	-0.064453125	-0.032958984	0.11108398	0	44330	0	0	0
392	393	393	Category E	0.29980469	-0.16796875	-0.65991211	-0.30932617	-0.14550781	0.34106445	0	0	5/7/2018	5	7	2018	18:04:33	65073	0.8	18	4	33	0	0.05859375	3.5368652	0.25805664	0.008544922	-0.9230957	22.263184	0.31958008	0	0	0	0	0	0	0	0	0	0.95849609	0.041503906	0.48144531	0.041503906	-0.17651367	0.26318359	0	44330	0	0	0
393	394	394	Category E	0.26391602	-0.035888672	-0.57592773	-0.3112793	-0.13671875	0.34033203	0	0	5/7/2018	5	7	2018	18:04:33	65073	0.9	18	4	33	0	0.05859375	3.5368652	0.25537109	0.010009766	-0.92382813	25.159424	0.35107422	0	0	0	0	0	0	0	0	0	0.95874023	0.041259766	0.40258789	0.008300781	-0.045898438	0.34790039	0	44330	0	0	0
394	395	395	Category E	0.41992188	-0.26391602	-0.74389648	-0.30493164	-0.13256836	0.35253906	0	0	5/7/2018	5	7	2018	18:04:34	65074	0	18	4	34	0	0.05859375	3.5368652	0.25170898	0.012695313	-0.9230957	25.25415	0.37011719	0	0	0	0	0	0	0	0	0	0.95703125	0.04296875	0.62402344	0.16796875	-0.27661133	0.17919922	0	44330	0	0	0
395	396	396	Category E	0.34790039	-0.023925781	-1.1159668	-0.26025391	-0.15356445	0.37231445	0	0	5/7/2018	5	7	2018	18:04:34	65074	0.1	18	4	34	0	0.05859375	3.5368652	0.25756836	0.012939453	-0.92236328	22.435059	0.21679688	0	0	0	0	0	0	0	0	0	0.95776367	0.042236328	0.32080078	0.090087891	-0.036865234	-0.19335938	0	44330	0	0	0
396	397	397	Category E	0.46777344	0.17993164	-1.0439453	-0.1953125	-0.16113281	0.40258789	0	0	5/7/2018	5	7	2018	18:04:34	65074	0.2	18	4	34	0	0.05859375	3.5368652	0.2578125	0.014648438	-0.92602539	17.974365	0.29174805	0	0	0	0	0	0	0	0	0	0.96142578	0.038574219	0.49291992	0.2097168	0.16503906	-0.11767578	0	44330	0	0	0
397	398	398	Category E	0.19189453	0.023925781	-0.97192383	-0.15014648	-0.15112305	0.42578125	0	0	5/7/2018	5	7	2018	18:04:34	65074	0.3	18	4	34	0	0.05859375	3.5368652	0.2578125	0.018798828	-0.92529297	13.64624	0.080810547	0	0	0	0	0	0	0	0	0	0.96069336	0.039306641	0.11743164	-0.065917969	0.004882813	-0.046386719	0	44330	0	0	0
398	399	399	Category E	0.023925781	-0.16796875	-0.95996094	-0.17431641	-0.17333984	0.40356445	0	0	5/7/2018	5	7	2018	18:04:34	65074	0.4	18	4	34	0	0.05859375	3.5368652	0.25537109	0.020507813	-0.9230957	13.52417	0.30078125	0	0	0	0	0	0	0	0	0	0.95800781	0.041992188	0.45678711	-0.23144531	-0.18847656	-0.036621094	0	44330	0	0	0
399	400	400	Category E	0.40795898	0.11987305	-0.76782227	-0.16577148	-0.17675781	0.40991211	0	0	5/7/2018	5	7	2018	18:04:34	65074	0.5	18	4	34	0	0.05859375	3.5368652	0.25512695	0.021728516	-0.92456055	15.135986	0.23974609	0	0	0	0	0	0	0	0	0	0.95947266	0.040527344	0.40722656	0.15258789	0.097900391	0.15673828	0	44330	0	0	0
400	401	401	Category E	0.27587891	0.047851563	-0.79199219	-0.086914063	-0.18237305	0.42651367	0	0	5/7/2018	5	7	2018	18:04:34	65074	0.6	18	4	34	0	0.05859375	3.5368652	0.25610352	0.020507813	-0.92822266	17.251221	0.14013672	0	0	0	0	0	0	0	0	0	0.96313477	0.036865234	0.18310547	0.01953125	0.027099609	0.13623047	0	44330	0	0	0
401	402	402	Category E	0.27587891	0.035888672	-0.86376953	-0.11328125	-0.18481445	0.41577148	0	0	5/7/2018	5	7	2018	18:04:34	65074	0.7	18	4	34	0	0.05859375	3.5368652	0.25854492	0.019287109	-0.92773438	19.246338	0.068115234	0	0	0	0	0	0	0	0	0	0.96313477	0.036865234	0.097412109	0.017089844	0.016357422	0.063964844	0	44330	0	0	0
402	403	403	Category E	0.3359375	0.095947266	-1.1037598	-0.096923828	-0.16821289	0.43457031	0	0	5/7/2018	5	7	2018	18:04:34	65074	0.8	18	4	34	0	0.05859375	3.5368652	0.25854492	0.018066406	-0.92822266	23.992188	0.20678711	0	0	0	0	0	0	0	0	0	0.96362305	0.036376953	0.33056641	0.077148438	0.077636719	-0.17529297	0	44330	0	0	0
403	404	404	Category E	0.29980469	-0.14379883	-0.85180664	-0.11181641	-0.14306641	0.43457031	0	0	5/7/2018	5	7	2018	18:04:34	65074	0.9	18	4	34	0	0.05859375	3.5368652	0.25219727	0.016113281	-0.92626953	24.99292	0.18261719	0	0	0	0	0	0	0	0	0	0.96020508	0.039794922	0.28198242	0.047363281	-0.15991211	0.074462891	0	44330	0	0	0
404	405	405	Category E	0.47998047	-0.047851563	-0.75585938	-0.077636719	-0.15429688	0.4375	0	0	5/7/2018	5	7	2018	18:04:35	65075	0	18	4	35	0	0.05859375	3.5368652	0.25708008	0.015869141	-0.92382813	19.107178	0.28613281	0	0	0	0	0	0	0	0	0	0.95922852	0.040771484	0.45483398	0.22265625	-0.063720703	0.16796875	0	44330	0	0	0
405	406	406	Category E	0.023925781	-0.035888672	-1.0319824	-0.13232422	-0.17456055	0.41748047	0	0	5/7/2018	5	7	2018	18:04:35	65075	0.1	18	4	35	0	0.05859375	3.5368652	0.25512695	0.016601563	-0.92651367	20.371094	0.25952148	0	0	0	0	0	0	0	0	0	0.96118164	0.038818359	0.3894043	-0.23120117	-0.052490234	-0.10522461	0	44330	0	0	0
406	407	407	Category E	0.16796875	-0.095947266	-0.81591797	-0.24438477	-0.18237305	0.3737793	0	0	5/7/2018	5	7	2018	18:04:35	65075	0.2	18	4	35	0	0.05859375	3.5368652	0.25585938	0.017822266	-0.92578125	21.440186	0.18115234	0	0	0	0	0	0	0	0	0	0.96069336	0.039306641	0.31176758	-0.087890625	-0.11376953	0.10986328	0	44330	0	0	0
407	408	408	Category E	0.52783203	-0.047851563	-0.79199219	-0.16015625	-0.15893555	0.41235352	0	0	5/7/2018	5	7	2018	18:04:35	65075	0.3	18	4	35	0	0.05859375	3.5368652	0.25830078	0.017578125	-0.92895508	18.121582	0.30908203	0	0	0	0	0	0	0	0	0	0.96435547	0.035644531	0.47167969	0.26928711	-0.065429688	0.13696289	0	44330	0	0	0
408	409	409	Category E	0.095947266	0.11987305	-1.3317871	-0.12670898	-0.15454102	0.42919922	0	0	5/7/2018	5	7	2018	18:04:35	65075	0.4	18	4	35	0	0.05859375	3.5368652	0.25244141	0.017578125	-0.92724609	10.848389	0.4453125	0	0	0	0	0	0	0	0	0	0.96142578	0.038574219	0.6628418	-0.15649414	0.10205078	-0.40429688	0	44330	0	0	0
409	410	410	Category E	0.25195313	0.047851563	-0.91186523	-0.16650391	-0.17675781	0.40209961	0	0	5/7/2018	5	7	2018	18:04:35	65075	0.5	18	4	35	0	0.05859375	3.5368652	0.25585938	0.016845703	-0.92529297	2.6540527	0.033691406	0	0	0	0	0	0	0	0	0	0.96020508	0.039794922	0.048095703	-0.00390625	0.030761719	0.013427734	0	44330	0	0	0
410	411	411	Category E	0.26391602	0.15576172	-0.77978516	-0.10400391	-0.16992188	0.42456055	0	0	5/7/2018	5	7	2018	18:04:35	65075	0.6	18	4	35	0	0.05859375	3.5368652	0.25292969	0.014648438	-0.92578125	1.1743164	0.20336914	0	0	0	0	0	0	0	0	0	0.95996094	0.040039063	0.2980957	0.010742188	0.14086914	0.14599609	0	44330	0	0	0
411	412	412	Category E	-0.059814453	-0.023925781	-0.98388672	-0.14379883	-0.17895508	0.41357422	0	0	5/7/2018	5	7	2018	18:04:35	65075	0.7	18	4	35	0	0.05859375	3.5368652	0.25439453	0.01171875	-0.92700195	8.1420898	0.32128906	0	0	0	0	0	0	0	0	0	0.96142578	0.038574219	0.40673828	-0.31420898	-0.035644531	-0.056640625	0	44330	0	0	0
412	413	413	Category E	0.39599609	0.071777344	-0.89990234	-0.15161133	-0.18457031	0.40600586	0	0	5/7/2018	5	7	2018	18:04:35	65075	0.8	18	4	35	0	0.05859375	3.5368652	0.2512207	0.010986328	-0.93017578	16.509766	0.15966797	0	0	0	0	0	0	0	0	0	0.96362305	0.036376953	0.2355957	0.14453125	0.060546875	0.030273438	0	44330	0	0	0
413	414	414	Category E	0.31176758	-0.10791016	-1.1638184	-0.066650391	-0.17407227	0.42919922	0	0	5/7/2018	5	7	2018	18:04:35	65075	0.9	18	4	35	0	0.05859375	3.5368652	0.24951172	0.007568359	-0.93212891	16.053711	0.26586914	0	0	0	0	0	0	0	0	0	0.96508789	0.034912109	0.40893555	0.062011719	-0.11547852	-0.23144531	0	44330	0	0	0
414	415	415	Category E	0.17993164	-0.023925781	-0.92382813	-0.096923828	-0.1394043	0.43530273	0	0	5/7/2018	5	7	2018	18:04:36	65076	0	18	4	36	0	0.05859375	3.5368652	0.24658203	0.005615234	-0.93066406	13.92041	0.073242188	0	0	0	0	0	0	0	0	0	0.96289063	0.037109375	0.10327148	-0.066650391	-0.029541016	0.006835938	0	44330	0	0	0
415	416	416	Category E	0.20385742	-0.13183594	-0.86376953	-0.11035156	-0.17138672	0.42114258	0	0	5/7/2018	5	7	2018	18:04:36	65076	0.1	18	4	36	0	0.05859375	3.5368652	0.24560547	0.001464844	-0.93212891	12.269043	0.15551758	0	0	0	0	0	0	0	0	0	0.96386719	0.036132813	0.24365234	-0.041748047	-0.13330078	0.068359375	0	44330	0	0	0
416	417	417	Category E	-0.11987305	0.011962891	-0.99584961	-0.16479492	-0.17407227	0.40576172	0	0	5/7/2018	5	7	2018	18:04:36	65076	0.2	18	4	36	0	0.05859375	3.5368652	0.24560547	0.000244141	-0.93164063	7.5964355	0.37133789	0	0	0	0	0	0	0	0	0	0.96362305	0.036376953	0.44116211	-0.36547852	0.011474609	-0.063964844	0	44330	0	0	0
417	418	418	Category E	0.49194336	-0.19189453	-0.86376953	-0.18432617	-0.13867188	0.40991211	0	0	5/7/2018	5	7	2018	18:04:36	65076	0.3	18	4	36	0	0.05859375	3.5368652	0.24169922	-0.000244141	-0.93237305	7.8115234	0.32250977	0	0	0	0	0	0	0	0	0	0.96337891	0.036621094	0.51049805	0.25	-0.19140625	0.068603516	0	44330	0	0	0
418	419	419	Category E	0.19189453	0.023925781	-1.1159668	-0.10742188	-0.14648438	0.43457031	0	0	5/7/2018	5	7	2018	18:04:36	65076	0.4	18	4	36	0	0.05859375	3.5368652	0.23852539	0.001464844	-0.93066406	7.342041	0.19213867	0	0	0	0	0	0	0	0	0	0.96069336	0.039306641	0.25439453	-0.046630859	0.022216797	-0.18505859	0	44330	0	0	0
419	420	420	Category E	0.15576172	0.035888672	-0.99584961	-0.15551758	-0.14160156	0.42407227	0	0	5/7/2018	5	7	2018	18:04:36	65076	0.5	18	4	36	0	0.05859375	3.5368652	0.24511719	0.000732422	-0.93603516	5.0598145	0.11303711	0	0	0	0	0	0	0	0	0	0.9675293	0.032470703	0.18432617	-0.089355469	0.034912109	-0.059570313	0	44330	0	0	0
420	421	421	Category E	0.083984375	-0.023925781	-1.0559082	-0.13818359	-0.1574707	0.41796875	0	0	5/7/2018	5	7	2018	18:04:36	65076	0.6	18	4	36	0	0.05859375	3.5368652	0.24707031	0.001220703	-0.94067383	1.1906738	0.20141602	0	0	0	0	0	0	0	0	0	0.97241211	0.027587891	0.30371094	-0.16308594	-0.025146484	-0.11499023	0	44330	0	0	0
421	422	422	Category E	0.38378906	0.071777344	-0.94799805	-0.15942383	-0.18261719	0.40576172	0	0	5/7/2018	5	7	2018	18:04:36	65076	0.7	18	4	36	0	0.05859375	3.5368652	0.24902344	-0.001464844	-0.93579102	0.67553711	0.15380859	0	0	0	0	0	0	0	0	0	0.96826172	0.031738281	0.22021484	0.13452148	0.073242188	-0.011962891	0	44330	0	0	0
422	423	423	Category E	0.43188477	-0.071777344	-1.0559082	-0.092041016	-0.17895508	0.42456055	0	0	5/7/2018	5	7	2018	18:04:36	65076	0.8	18	4	36	0	0.05859375	3.5368652	0.25024414	-0.003662109	-0.92944336	7.0996094	0.23144531	0	0	0	0	0	0	0	0	0	0.96264648	0.037353516	0.37573242	0.18139648	-0.067871094	-0.1262207	0	44330	0	0	0
423	424	424	Category E	0.11987305	-0.011962891	-0.92382813	-0.17529297	-0.1730957	0.40478516	0	0	5/7/2018	5	7	2018	18:04:36	65076	0.9	18	4	36	0	0.05859375	3.5368652	0.24926758	-0.005859375	-0.92871094	9.7329102	0.12963867	0	0	0	0	0	0	0	0	0	0.96166992	0.038330078	0.14038086	-0.12939453	-0.005859375	0.004882813	0	44330	0	0	0
424	425	425	Category E	0.10791016	-0.083984375	-0.88793945	-0.23266602	-0.17749023	0.37524414	0	0	5/7/2018	5	7	2018	18:04:37	65077	0	18	4	37	0	0.05859375	3.5368652	0.25488281	-0.009033203	-0.92651367	3.1022949	0.16918945	0	0	0	0	0	0	0	0	0	0.9609375	0.0390625	0.26025391	-0.14697266	-0.074707031	0.038574219	0	44330	0	0	0
425	426	426	Category E	0.25195313	0	-0.58789063	-0.27954102	-0.15307617	0.35766602	0	0	5/7/2018	5	7	2018	18:04:37	65077	0.1	18	4	37	0	0.05859375	3.5368652	0.25634766	-0.010742188	-0.92724609	5.8925781	0.33959961	0	0	0	0	0	0	0	0	0	0.9621582	0.037841797	0.35473633	-0.004394531	0.010742188	0.33935547	0	44330	0	0	0
426	427	427	Category E	0.31176758	-0.011962891	-1.0559082	-0.19848633	-0.15014648	0.3996582	0	0	5/7/2018	5	7	2018	18:04:37	65077	0.2	18	4	37	0	0.058349609	3.5803711	0.26147461	-0.010009766	-0.92578125	15.191162	0.13916016	0	0	0	0	0	0	0	0	0	0.9621582	0.037841797	0.18188477	0.050048828	-0.001708984	-0.12988281	0	44330	0	0	0
427	428	428	Category E	0.2878418	0.095947266	-1.0078125	-0.20507813	-0.16918945	0.39013672	0	0	5/7/2018	5	7	2018	18:04:37	65077	0.3	18	4	37	0	0.058349609	3.5803711	0.26049805	-0.010742188	-0.92358398	12.950195	0.13842773	0	0	0	0	0	0	0	0	0	0.9597168	0.040283203	0.21801758	0.027099609	0.10668945	-0.083984375	0	44330	0	0	0
428	429	429	Category E	0.11987305	-0.011962891	-1.0319824	-0.14892578	-0.16088867	0.40966797	0	0	5/7/2018	5	7	2018	18:04:37	65077	0.4	18	4	37	0	0.058349609	3.5803711	0.26098633	-0.010009766	-0.91723633	6.5178223	0.18188477	0	0	0	0	0	0	0	0	0	0.95385742	0.046142578	0.25756836	-0.14111328	-0.001708984	-0.11450195	0	44330	0	0	0
429	430	430	Category E	0.35986328	0.11987305	-0.88793945	-0.20361328	-0.19458008	0.37963867	0	0	5/7/2018	5	7	2018	18:04:37	65077	0.5	18	4	37	0	0.058349609	3.5803711	0.26293945	-0.008789063	-0.91503906	2.9133301	0.16333008	0	0	0	0	0	0	0	0	0	0.95214844	0.047851563	0.25268555	0.096679688	0.12866211	0.027099609	0	44330	0	0	0
430	431	431	Category E	0.39599609	0.047851563	-1.0559082	-0.11254883	-0.18969727	0.41088867	0	0	5/7/2018	5	7	2018	18:04:37	65077	0.6	18	4	37	0	0.058349609	3.5803711	0.26293945	-0.009521484	-0.91455078	10.340088	0.20214844	0	0	0	0	0	0	0	0	0	0.95166016	0.048339844	0.33154297	0.1328125	0.057373047	-0.14111328	0	44330	0	0	0
431	432	432	Category E	0.25195313	-0.059814453	-0.91186523	-0.14916992	-0.17675781	0.40527344	0	0	5/7/2018	5	7	2018	18:04:37	65077	0.7	18	4	37	0	0.058349609	3.5803711	0.26611328	-0.010009766	-0.91333008	13.612793	0.051757813	0	0	0	0	0	0	0	0	0	0.95141602	0.048583984	0.065673828	-0.014160156	-0.049560547	0.001464844	0	44330	0	0	0
432	433	433	Category E	0.10791016	-0.011962891	-0.94799805	-0.16650391	-0.18554688	0.39990234	0	0	5/7/2018	5	7	2018	18:04:37	65077	0.8	18	4	37	0	0.058349609	3.5803711	0.26611328	-0.011474609	-0.91430664	5.4833984	0.16162109	0	0	0	0	0	0	0	0	0	0.95239258	0.047607422	0.19189453	-0.15820313	-0.000244141	-0.033447266	0	44330	0	0	0
433	434	434	Category E	-0.071777344	0.047851563	-0.77978516	-0.25317383	-0.16674805	0.3671875	0	0	5/7/2018	5	7	2018	18:04:37	65077	0.9	18	4	37	0	0.058349609	3.5803711	0.26318359	-0.011474609	-0.91796875	1.8395996	0.3671875	0	0	0	0	0	0	0	0	0	0.95507813	0.044921875	0.53295898	-0.33496094	0.059326172	0.13818359	0	44330	0	0	0
434	435	435	Category E	0.58789063	0.047851563	-0.81591797	-0.23925781	-0.14990234	0.37573242	0	0	5/7/2018	5	7	2018	18:04:38	65078	0	18	4	38	0	0.058349609	3.5803711	0.26245117	-0.012695313	-0.92041016	7.5566406	0.34692383	0	0	0	0	0	0	0	0	0	0.95727539	0.042724609	0.49047852	0.32519531	0.060546875	0.10449219	0	44330	0	0	0
435	436	436	Category E	0.19189453	0.059814453	-1.0439453	-0.18139648	-0.14892578	0.40600586	0	0	5/7/2018	5	7	2018	18:04:38	65078	0.1	18	4	38	0	0.058349609	3.5803711	0.26171875	-0.012451172	-0.92529297	12.131348	0.15527344	0	0	0	0	0	0	0	0	0	0.96166992	0.038330078	0.26049805	-0.069824219	0.072265625	-0.1184082	0	44330	0	0	0
436	437	437	Category E	0.34790039	0.14379883	-0.88793945	-0.21264648	-0.15136719	0.38818359	0	0	5/7/2018	5	7	2018	18:04:38	65078	0.2	18	4	38	0	0.058349609	3.5803711	0.25830078	-0.011962891	-0.92285156	9.0749512	0.18310547	0	0	0	0	0	0	0	0	0	0.95849609	0.041503906	0.28027344	0.089355469	0.15576172	0.034912109	0	44330	0	0	0
437	438	438	Category E	0.095947266	0.059814453	-0.97192383	-0.17260742	-0.1418457	0.41137695	0	0	5/7/2018	5	7	2018	18:04:38	65078	0.3	18	4	38	0	0.058349609	3.5803711	0.25512695	-0.014160156	-0.92041016	2.8068848	0.18286133	0	0	0	0	0	0	0	0	0	0.95507813	0.044921875	0.28491211	-0.15917969	0.073974609	-0.051269531	0	44330	0	0	0
438	439	439	Category E	0.41992188	0.15576172	-1.0197754	-0.22460938	-0.18359375	0.37036133	0	0	5/7/2018	5	7	2018	18:04:38	65078	0.4	18	4	38	0	0.058349609	3.5803711	0.25292969	-0.016601563	-0.921875	5.3364258	0.25878906	0	0	0	0	0	0	0	0	0	0.95629883	0.043701172	0.43676758	0.16674805	0.17236328	-0.09765625	0	44330	0	0	0
439	440	440	Category E	0.38378906	-0.083984375	-1.1879883	-0.13769531	-0.16186523	0.4128418	0	0	5/7/2018	5	7	2018	18:04:38	65078	0.5	18	4	38	0	0.058349609	3.5803711	0.25268555	-0.015869141	-0.9206543	9.175293	0.30517578	0	0	0	0	0	0	0	0	0	0.95507813	0.044921875	0.46606445	0.13085938	-0.067871094	-0.26708984	0	44330	0	0	0
440	441	441	Category E	0.21582031	-0.047851563	-0.92382813	-0.18847656	-0.15625	0.40087891	0	0	5/7/2018	5	7	2018	18:04:38	65078	0.6	18	4	38	0	0.058349609	3.5803711	0.25073242	-0.015136719	-0.92456055	8.3796387	0.047607422	0	0	0	0	0	0	0	0	0	0.95800781	0.041992188	0.068359375	-0.034912109	-0.032470703	0.000732422	0	44330	0	0	0
441	442	442	Category E	0.23999023	-0.059814453	-0.75585938	-0.20092773	-0.16674805	0.38818359	0	0	5/7/2018	5	7	2018	18:04:38	65078	0.7	18	4	38	0	0.058349609	3.5803711	0.25024414	-0.016845703	-0.9296875	1.4685059	0.17944336	0	0	0	0	0	0	0	0	0	0.96289063	0.037109375	0.22705078	-0.010253906	-0.042724609	0.17382813	0	44330	0	0	0
442	443	443	Category E	-0.15576172	0.023925781	-0.86376953	-0.24975586	-0.16503906	0.36035156	0	0	5/7/2018	5	7	2018	18:04:38	65078	0.8	18	4	38	0	0.058349609	3.5803711	0.24853516	-0.015625	-0.92944336	2.9318848	0.41137695	0	0	0	0	0	0	0	0	0	0.9621582	0.037841797	0.50976563	-0.40429688	0.039550781	0.065673828	0	44330	0	0	0
443	444	444	Category E	0.75585938	-0.023925781	-0.92382813	-0.28759766	-0.15625	0.33862305	0	0	5/7/2018	5	7	2018	18:04:38	65078	0.9	18	4	38	0	0.058349609	3.5803711	0.24804688	-0.017333984	-0.92626953	2.6174316	0.50756836	0	0	0	0	0	0	0	0	0	0.95922852	0.040771484	0.51660156	0.50756836	-0.006347656	0.002441406	0	44330	0	0	0
444	445	445	Category E	0.26391602	0.047851563	-1.1398926	-0.16137695	-0.15600586	0.40454102	0	0	5/7/2018	5	7	2018	18:04:39	65079	0	18	4	39	0	0.058349609	3.5803711	0.24731445	-0.014892578	-0.92822266	2.3925781	0.22119141	0	0	0	0	0	0	0	0	0	0.96069336	0.039306641	0.29077148	0.016357422	0.062744141	-0.21142578	0	44330	0	0	0
445	446	446	Category E	0.27587891	0.059814453	-0.87597656	-0.21386719	-0.16015625	0.37817383	0	0	5/7/2018	5	7	2018	18:04:39	65079	0.1	18	4	39	0	0.058349609	3.5803711	0.24462891	-0.013427734	-0.92797852	2.5917969	0.094970703	0	0	0	0	0	0	0	0	0	0.9597168	0.040283203	0.15625	0.031005859	0.073242188	0.052001953	0	44330	0	0	0
446	447	447	Category E	0.14379883	0.071777344	-0.89990234	-0.18237305	-0.16479492	0.38574219	0	0	5/7/2018	5	7	2018	18:04:39	65079	0.2	18	4	39	0	0.058349609	3.5803711	0.25048828	-0.013671875	-0.93017578	1.730957	0.13989258	0	0	0	0	0	0	0	0	0	0.96337891	0.036621094	0.22241211	-0.10668945	0.085449219	0.030273438	0	44330	0	0	0
447	448	448	Category E	0.059814453	0.095947266	-0.81591797	-0.23217773	-0.19262695	0.35302734	0	0	5/7/2018	5	7	2018	18:04:39	65079	0.3	18	4	39	0	0.058349609	3.5803711	0.25146484	-0.012207031	-0.93066406	1.668457	0.24829102	0	0	0	0	0	0	0	0	0	0.96411133	0.035888672	0.41479492	-0.19165039	0.1081543	0.11474609	0	44330	0	0	0
448	449	449	Category E	0.6237793	0.11987305	-0.89990234	-0.17236328	-0.17895508	0.38574219	0	0	5/7/2018	5	7	2018	18:04:39	65079	0.4	18	4	39	0	0.058349609	3.5803711	0.24926758	-0.009521484	-0.92944336	6.2148438	0.39697266	0	0	0	0	0	0	0	0	0	0.96240234	0.037597656	0.53344727	0.37426758	0.12939453	0.029541016	0	44330	0	0	0
449	450	450	Category E	0.20385742	0.011962891	-1.0319824	-0.13842773	-0.1574707	0.41088867	0	0	5/7/2018	5	7	2018	18:04:39	65079	0.5	18	4	39	0	0.058349609	3.5803711	0.24975586	-0.010742188	-0.92285156	5.8605957	0.12036133	0	0	0	0	0	0	0	0	0	0.95605469	0.043945313	0.17773438	-0.045898438	0.022705078	-0.10888672	0	44330	0	0	0
450	451	451	Category E	0.43188477	-0.047851563	-0.97192383	-0.17553711	-0.13110352	0.40454102	0	0	5/7/2018	5	7	2018	18:04:39	65079	0.6	18	4	39	0	0.058349609	3.5803711	0.24829102	-0.007568359	-0.9230957	7.307373	0.1940918	0	0	0	0	0	0	0	0	0	0.95581055	0.044189453	0.27246094	0.18334961	-0.040039063	-0.048583984	0	44330	0	0	0
451	452	452	Category E	-0.047851563	0.047851563	-0.97192383	-0.23681641	-0.10888672	0.38647461	0	0	5/7/2018	5	7	2018	18:04:39	65079	0.7	18	4	39	0	0.058349609	3.5803711	0.25048828	-0.006591797	-0.92626953	9.6655273	0.30688477	0	0	0	0	0	0	0	0	0	0.95947266	0.040527344	0.39868164	-0.29833984	0.054443359	-0.045410156	0	44330	0	0	0
452	453	453	Category E	0.071777344	-0.10791016	-0.83984375	-0.32055664	-0.078613281	0.34228516	0	0	5/7/2018	5	7	2018	18:04:39	65079	0.8	18	4	39	0	0.058349609	3.5803711	0.25195313	-0.003662109	-0.92602539	16.895264	0.2253418	0	0	0	0	0	0	0	0	0	0.9597168	0.040283203	0.37084961	-0.18017578	-0.10400391	0.086181641	0	44330	0	0	0
453	454	454	Category E	0.19189453	0.011962891	-0.7199707	-0.25927734	-0.047363281	0.38720703	0	0	5/7/2018	5	7	2018	18:04:39	65079	0.9	18	4	39	0	0.058349609	3.5803711	0.25024414	0	-0.92626953	16.110107	0.21484375	0	0	0	0	0	0	0	0	0	0.95947266	0.040527344	0.27661133	-0.058349609	0.01171875	0.20629883	0	44330	0	0	0
454	455	455	Category E	0.29980469	-0.2277832	-1.2358398	-0.27172852	-0.060302734	0.38085938	0	0	5/7/2018	5	7	2018	18:04:40	65080	0	18	4	40	0	0.058349609	3.5803711	0.24975586	0.007324219	-0.92382813	14.977783	0.39379883	0	0	0	0	0	0	0	0	0	0.95703125	0.04296875	0.59692383	0.049804688	-0.23510742	-0.31176758	0	44330	0	0	0
455	456	456	Category E	0.49194336	-0.083984375	-0.82788086	-0.22460938	-0.07421875	0.3984375	0	0	5/7/2018	5	7	2018	18:04:40	65080	0.1	18	4	40	0	0.058349609	3.5803711	0.24804688	0.013183594	-0.92041016	12.493164	0.27832031	0	0	0	0	0	0	0	0	0	0.95336914	0.046630859	0.43359375	0.24365234	-0.097167969	0.092529297	0	44330	0	0	0
456	457	457	Category E	0.011962891	-0.035888672	-0.95996094	-0.22216797	-0.12451172	0.39379883	0	0	5/7/2018	5	7	2018	18:04:40	65080	0.2	18	4	40	0	0.058349609	3.5803711	0.24389648	0.023925781	-0.91821289	10.157959	0.24316406	0	0	0	0	0	0	0	0	0	0.95043945	0.049560547	0.33325195	-0.23193359	-0.059814453	-0.041503906	0	44330	0	0	0
457	458	458	Category E	0.059814453	0.023925781	-0.74389648	-0.30102539	-0.15454102	0.33544922	0	0	5/7/2018	5	7	2018	18:04:40	65080	0.3	18	4	40	0	0.058349609	3.5803711	0.24926758	0.033691406	-0.91894531	5.9926758	0.25830078	0	0	0	0	0	0	0	0	0	0.95288086	0.047119141	0.37451172	-0.18945313	-0.009765625	0.17504883	0	44330	0	0	0
458	459	459	Category E	0.6237793	-0.059814453	-1.1398926	-0.19824219	-0.16381836	0.38842773	0	0	5/7/2018	5	7	2018	18:04:40	65080	0.4	18	4	40	0	0.058349609	3.5803711	0.24633789	0.041015625	-0.92358398	1.576416	0.4465332	0	0	0	0	0	0	0	0	0	0.95654297	0.043457031	0.69458008	0.37719727	-0.10083008	-0.21606445	0	44330	0	0	0
459	460	460	Category E	0.27587891	-0.071777344	-1.0559082	-0.19628906	-0.16845703	0.38720703	0	0	5/7/2018	5	7	2018	18:04:40	65080	0.5	18	4	40	0	0.058349609	3.5803711	0.24194336	0.049072266	-0.91699219	5.8537598	0.18701172	0	0	0	0	0	0	0	0	0	0.94970703	0.050292969	0.29345703	0.033691406	-0.12084961	-0.13867188	0	44330	0	0	0
460	461	461	Category E	0.40795898	-0.023925781	-0.77978516	-0.18920898	-0.17504883	0.38647461	0	0	5/7/2018	5	7	2018	18:04:40	65080	0.6	18	4	40	0	0.058349609	3.5803711	0.23999023	0.059326172	-0.91210938	11.357666	0.22949219	0	0	0	0	0	0	0	0	0	0.94506836	0.054931641	0.38354492	0.16772461	-0.083251953	0.13232422	0	44330	0	0	0
461	462	462	Category E	0.23999023	-0.011962891	-0.671875	-0.2097168	-0.17895508	0.37670898	0	0	5/7/2018	5	7	2018	18:04:40	65080	0.7	18	4	40	0	0.058349609	3.5803711	0.23925781	0.073730469	-0.91064453	18.670166	0.25366211	0	0	0	0	0	0	0	0	0	0.94458008	0.055419922	0.32519531	0.000488281	-0.085693359	0.23876953	0	44330	0	0	0
462	463	463	Category E	0.21582031	-0.10791016	-0.91186523	-0.25537109	-0.16943359	0.35888672	0	0	5/7/2018	5	7	2018	18:04:40	65080	0.8	18	4	40	0	0.058349609	3.5803711	0.23779297	0.084228516	-0.90917969	24.310547	0.19335938	0	0	0	0	0	0	0	0	0	0.94360352	0.056396484	0.21679688	-0.021972656	-0.19213867	-0.002441406	0	44330	0	0	0
463	464	464	Category E	0.53979492	-0.095947266	-0.77978516	-0.2487793	-0.16772461	0.36303711	0	0	5/7/2018	5	7	2018	18:04:40	65080	0.9	18	4	40	0	0.058349609	3.5803711	0.2331543	0.092041016	-0.90234375	25.588379	0.37988281	0	0	0	0	0	0	0	0	0	0.93652344	0.063476563	0.6171875	0.30664063	-0.18798828	0.12255859	0	44330	0	0	0
464	465	465	Category E	0.29980469	-0.023925781	-0.88793945	-0.19213867	-0.15649414	0.39941406	0	0	5/7/2018	5	7	2018	18:04:41	65081	0	18	4	41	0	0.057861328	3.4981934	0.23193359	0.096679688	-0.89648438	25.149658	0.13867188	0	0	0	0	0	0	0	0	0	0.93115234	0.068847656	0.19726563	0.067626953	-0.12060547	0.008544922	0	44330	0	0	0
465	466	466	Category E	0.44384766	0.13183594	-0.73193359	-0.23461914	-0.15625	0.37890625	0	0	5/7/2018	5	7	2018	18:04:41	65081	0.1	18	4	41	0	0.057861328	3.4981934	0.23022461	0.11303711	-0.89160156	23.030762	0.26733398	0	0	0	0	0	0	0	0	0	0.92773438	0.072265625	0.3918457	0.21337891	0.018554688	0.15966797	0	44330	0	0	0
466	467	467	Category E	0.095947266	-0.035888672	-0.82788086	-0.2097168	-0.14428711	0.39453125	0	0	5/7/2018	5	7	2018	18:04:41	65081	0.2	18	4	41	0	0.057861328	3.4981934	0.23217773	0.11865234	-0.90014648	22.157227	0.21850586	0	0	0	0	0	0	0	0	0	0.93701172	0.062988281	0.36328125	-0.13623047	-0.15454102	0.072265625	0	44330	0	0	0
467	468	468	Category E	0.2277832	0.035888672	-0.6237793	-0.27490234	-0.15136719	0.35400391	0	0	5/7/2018	5	7	2018	18:04:41	65081	0.3	18	4	41	0	0.057861328	3.4981934	0.22729492	0.125	-0.89697266	17.238525	0.28735352	0	0	0	0	0	0	0	0	0	0.93383789	0.066162109	0.36279297	0.000244141	-0.089111328	0.27319336	0	44330	0	0	0
468	469	469	Category E	0.47998047	-0.011962891	-0.80395508	-0.1940918	-0.14575195	0.39892578	0	0	5/7/2018	5	7	2018	18:04:41	65081	0.4	18	4	41	0	0.057861328	3.4981934	0.22387695	0.12792969	-0.89111328	13.825439	0.30444336	0	0	0	0	0	0	0	0	0	0.92773438	0.072265625	0.4831543	0.25585938	-0.13989258	0.087158203	0	44330	0	0	0
469	470	470	Category E	0.27587891	-0.14379883	-1.0559082	-0.20166016	-0.11987305	0.40307617	0	0	5/7/2018	5	7	2018	18:04:41	65081	0.5	18	4	41	0	0.057861328	3.4981934	0.2199707	0.140625	-0.88574219	13.959961	0.33618164	0	0	0	0	0	0	0	0	0	0.92333984	0.076660156	0.51049805	0.055664063	-0.28442383	-0.16992188	0	44330	0	0	0
470	471	471	Category E	0.50390625	-0.17993164	-0.85180664	-0.18066406	-0.11962891	0.41162109	0	0	5/7/2018	5	7	2018	18:04:41	65081	0.6	18	4	41	0	0.057861328	3.4981934	0.21875	0.14135742	-0.89599609	12.137451	0.43188477	0	0	0	0	0	0	0	0	0	0.93310547	0.066894531	0.65063477	0.28491211	-0.32128906	0.044189453	0	44330	0	0	0
471	472	472	Category E	0.17993164	-0.15576172	-0.88793945	-0.14990234	-0.12109375	0.42236328	0	0	5/7/2018	5	7	2018	18:04:41	65081	0.7	18	4	41	0	0.057861328	3.4981934	0.21289063	0.14526367	-0.89428711	6.6125488	0.30273438	0	0	0	0	0	0	0	0	0	0.9309082	0.069091797	0.34057617	-0.032958984	-0.30102539	0.006347656	0	44330	0	0	0
472	473	473	Category E	0.071777344	-0.16796875	-0.95996094	-0.2019043	-0.12768555	0.40112305	0	0	5/7/2018	5	7	2018	18:04:41	65081	0.8	18	4	41	0	0.057861328	3.4981934	0.21069336	0.15087891	-0.8918457	2.2270508	0.35449219	0	0	0	0	0	0	0	0	0	0.92895508	0.071044922	0.52587891	-0.13891602	-0.31884766	-0.067871094	0	44330	0	0	0
473	474	474	Category E	0.20385742	-0.11987305	-0.76782227	-0.20727539	-0.13061523	0.40087891	0	0	5/7/2018	5	7	2018	18:04:41	65081	0.9	18	4	41	0	0.057861328	3.4981934	0.20776367	0.16064453	-0.89038086	1.4211426	0.30615234	0	0	0	0	0	0	0	0	0	0.9284668	0.071533203	0.4074707	-0.00390625	-0.28051758	0.12255859	0	44330	0	0	0
474	475	475	Category E	0.35986328	-0.23999023	-1.1279297	-0.16918945	-0.13696289	0.4128418	0	0	5/7/2018	5	7	2018	18:04:42	65082	0	18	4	42	0	0.057861328	3.4981934	0.20825195	0.16748047	-0.89404297	0.91870117	0.49365234	0	0	0	0	0	0	0	0	0	0.93310547	0.066894531	0.79296875	0.15136719	-0.4074707	-0.23364258	0	44330	0	0	0
475	476	476	Category E	0.083984375	0	-0.92382813	-0.13916016	-0.13818359	0.42114258	0	0	5/7/2018	5	7	2018	18:04:42	65082	0.1	18	4	42	0	0.057861328	3.4981934	0.2019043	0.17333984	-0.89233398	2.5668945	0.2121582	0	0	0	0	0	0	0	0	0	0.93115234	0.068847656	0.32299805	-0.11791992	-0.17333984	-0.03125	0	44330	0	0	0
476	477	477	Category E	0.20385742	0	-0.83984375	-0.11621094	-0.14135742	0.42871094	0	0	5/7/2018	5	7	2018	18:04:42	65082	0.2	18	4	42	0	0.057861328	3.4981934	0.19995117	0.17724609	-0.88964844	0.70629883	0.18432617	0	0	0	0	0	0	0	0	0	0.92895508	0.071044922	0.23120117	0.003662109	-0.17724609	0.049804688	0	44330	0	0	0
477	478	478	Category E	0.023925781	-0.15576172	-1.1037598	-0.083007813	-0.12451172	0.44189453	0	0	5/7/2018	5	7	2018	18:04:42	65082	0.3	18	4	42	0	0.057861328	3.4981934	0.19458008	0.18188477	-0.88696289	0.26000977	0.43603516	0	0	0	0	0	0	0	0	0	0.92626953	0.073730469	0.72509766	-0.1706543	-0.33764648	-0.21655273	0	44330	0	0	0
478	479	479	Category E	0	-0.10791016	-0.86376953	-0.125	-0.16845703	0.42089844	0	0	5/7/2018	5	7	2018	18:04:42	65082	0.4	18	4	42	0	0.057861328	3.4981934	0.19506836	0.18676758	-0.88793945	0.81152344	0.35424805	0	0	0	0	0	0	0	0	0	0.92822266	0.071777344	0.51416016	-0.19506836	-0.29467773	0.024169922	0	44330	0	0	0
479	480	480	Category E	0.25195313	0.16796875	-1.0678711	-0.048583984	-0.16455078	0.43286133	0	0	5/7/2018	5	7	2018	18:04:42	65082	0.5	18	4	42	0	0.057861328	3.4981934	0.18945313	0.19311523	-0.8840332	4.0556641	0.19555664	0	0	0	0	0	0	0	0	0	0.92456055	0.075439453	0.27099609	0.062255859	-0.025146484	-0.18359375	0	44330	0	0	0
480	481	481	Category E	0.2277832	-0.083984375	-1.2119141	-0.055175781	-0.15942383	0.43554688	0	0	5/7/2018	5	7	2018	18:04:42	65082	0.6	18	4	42	0	0.057861328	3.4981934	0.1862793	0.19824219	-0.87988281	3.9404297	0.4375	0	0	0	0	0	0	0	0	0	0.92089844	0.079101563	0.65551758	0.041259766	-0.28222656	-0.33178711	0	44330	0	0	0
481	482	482	Category E	0.14379883	0.13183594	-0.83984375	-0.071777344	-0.14648438	0.43481445	0	0	5/7/2018	5	7	2018	18:04:42	65082	0.7	18	4	42	0	0.057861328	3.4981934	0.18530273	0.21972656	-0.88208008	5.9577637	0.10595703	0	0	0	0	0	0	0	0	0	0.92773438	0.072265625	0.171875	-0.041503906	-0.087890625	0.042236328	0	44330	0	0	0
482	483	483	Category E	0.29980469	-0.035888672	-0.85180664	-0.15576172	-0.14282227	0.4206543	0	0	5/7/2018	5	7	2018	18:04:42	65082	0.8	18	4	42	0	0.057861328	3.4981934	0.18334961	0.22949219	-0.89453125	6.2978516	0.29296875	0	0	0	0	0	0	0	0	0	0.94140625	0.05859375	0.42456055	0.11621094	-0.26538086	0.042724609	0	44330	0	0	0
483	484	484	Category E	0.25195313	0.047851563	-0.99584961	-0.18505859	-0.13867188	0.41333008	0	0	5/7/2018	5	7	2018	18:04:42	65082	0.9	18	4	42	0	0.057861328	3.4981934	0.18408203	0.22851563	-0.90136719	4.3679199	0.21459961	0	0	0	0	0	0	0	0	0	0.94799805	0.052001953	0.34277344	0.067626953	-0.18066406	-0.094238281	0	44330	0	0	0
484	485	485	Category E	0.26391602	0.071777344	-0.74389648	-0.2421875	-0.14819336	0.3828125	0	0	5/7/2018	5	7	2018	18:04:43	65083	0	18	4	43	0	0.057861328	3.4981934	0.17358398	0.23461914	-0.90087891	2.1601563	0.24365234	0	0	0	0	0	0	0	0	0	0.94702148	0.052978516	0.41040039	0.090087891	-0.1628418	0.15698242	0	44330	0	0	0
485	486	486	Category E	0.47998047	-0.059814453	-1.1999512	-0.26977539	-0.14331055	0.3671875	0	0	5/7/2018	5	7	2018	18:04:43	65083	0.1	18	4	43	0	0.057861328	3.4981934	0.16723633	0.23876953	-0.89746094	1.9277344	0.52758789	0	0	0	0	0	0	0	0	0	0.94360352	0.056396484	0.91357422	0.3125	-0.29858398	-0.30224609	0	44330	0	0	0
486	487	487	Category E	0.25195313	0.023925781	-0.86376953	-0.28540039	-0.15209961	0.35668945	0	0	5/7/2018	5	7	2018	18:04:43	65083	0.2	18	4	43	0	0.057861328	3.4981934	0.16479492	0.24414063	-0.89770508	2.3803711	0.23925781	0	0	0	0	0	0	0	0	0	0.94482422	0.055175781	0.34155273	0.086914063	-0.22021484	0.033935547	0	44330	0	0	0
487	488	488	Category E	0.35986328	0.15576172	-0.69580078	-0.31640625	-0.14111328	0.33813477	0	0	5/7/2018	5	7	2018	18:04:43	65083	0.3	18	4	43	0	0.057861328	3.4981934	0.16333008	0.24560547	-0.89770508	0.28540039	0.2956543	0	0	0	0	0	0	0	0	0	0.94506836	0.054931641	0.48828125	0.19628906	-0.08984375	0.2019043	0	44330	0	0	0
488	489	489	Category E	0.11987305	0.023925781	-0.80395508	-0.32006836	-0.14672852	0.33300781	0	0	5/7/2018	5	7	2018	18:04:43	65083	0.4	18	4	43	0	0.057861328	3.4981934	0.16381836	0.24804688	-0.89550781	7.0429688	0.24609375	0	0	0	0	0	0	0	0	0	0.94360352	0.056396484	0.35961914	-0.043945313	-0.22412109	0.091552734	0	44330	0	0	0
489	490	490	Category M	0.13183594	0.31176758	-0.92382813	0.003662109	-0.234375	0.40991211	0	0	5/7/2018	5	7	2018	19:50:00	71400	0.4	19	50	0	0	0.058349609	3.5336426	0.15698242	0.25683594	-0.89355469	12.713867	0.067382813	0	0	0	0	0	0	0	0	0	0.94287109	0.057128906	0.11010742	-0.025146484	0.0546875	-0.030029297	0	44330	0	0	0
490	491	491	Category M	0.45581055	0.2277832	-1.0319824	0.004394531	-0.23901367	0.40576172	0	0	5/7/2018	5	7	2018	19:50:00	71400	0.5	19	50	0	0	0.058349609	3.5336426	0.15649414	0.26513672	-0.89550781	17.123779	0.33081055	0	0	0	0	0	0	0	0	0	0.94702148	0.052978516	0.47265625	0.29907227	-0.037353516	-0.13623047	0	44330	0	0	0
491	492	492	Category M	0.059814453	0.21582031	-0.97192383	0.062988281	-0.24951172	0.39697266	0	0	5/7/2018	5	7	2018	19:50:00	71400	0.6	19	50	0	0	0.058349609	3.5336426	0.15014648	0.27124023	-0.89575195	25.162109	0.13061523	0	0	0	0	0	0	0	0	0	0.94799805	0.052001953	0.22216797	-0.090332031	-0.055419922	-0.075927734	0	44330	0	0	0
492	493	493	Category M	0.25195313	0.38378906	-0.92382813	0.047119141	-0.23974609	0.40161133	0	0	5/7/2018	5	7	2018	19:50:00	71400	0.7	19	50	0	0	0.058349609	3.5336426	0.14892578	0.2746582	-0.8918457	35.942627	0.15307617	0	0	0	0	0	0	0	0	0	0.94506836	0.054931641	0.24365234	0.1027832	0.10888672	-0.031738281	0	44330	0	0	0
493	494	494	Category M	0.27587891	0.46777344	-0.95996094	0.10791016	-0.26904297	0.3737793	0	0	5/7/2018	5	7	2018	19:50:00	71400	0.8	19	50	0	0	0.058349609	3.5336426	0.14599609	0.28198242	-0.89013672	48.457031	0.23681641	0	0	0	0	0	0	0	0	0	0.94506836	0.054931641	0.38500977	0.12963867	0.18554688	-0.069580078	0	44330	0	0	0
494	495	495	Category M	0.035888672	0.45581055	-0.65991211	0.12670898	-0.3425293	0.32275391	0	0	5/7/2018	5	7	2018	19:50:00	71400	0.9	19	50	0	0	0.058349609	3.5336426	0.14355469	0.28613281	-0.89550781	57.688477	0.30957031	0	0	0	0	0	0	0	0	0	0.95092773	0.049072266	0.51293945	-0.10766602	0.16943359	0.2355957	0	44330	0	0	0
495	496	496	Category M	-0.13183594	0.7199707	-0.68383789	0.1105957	-0.33276367	0.33569336	0	0	5/7/2018	5	7	2018	19:50:01	71401	0	19	50	1	0	0.058349609	3.5336426	0.14208984	0.29492188	-0.89233398	59.879883	0.54663086	0	0	0	0	0	0	0	0	0	0.95043945	0.049560547	0.90722656	-0.27392578	0.42480469	0.20849609	0	44330	0	0	0
496	497	497	Category M	0.32397461	0.79199219	-1.0559082	0.12646484	-0.35693359	0.29663086	0	0	5/7/2018	5	7	2018	19:50:01	71401	0.1	19	50	1	0	0.058349609	3.5336426	0.1340332	0.30322266	-0.8918457	62.181885	0.54931641	0	0	0	0	0	0	0	0	0	0.95166016	0.048339844	0.84228516	0.18969727	0.48852539	-0.16381836	0	44330	0	0	0
497	498	498	Category M	0.23999023	0.39599609	-1.223877	0.21386719	-0.40576172	0.1940918	0	0	5/7/2018	5	7	2018	19:50:01	71401	0.2	19	50	1	0	0.058349609	3.5336426	0.13183594	0.30737305	-0.88793945	68.272949	0.36352539	0	0	0	0	0	0	0	0	0	0.94873047	0.051269531	0.53222656	0.10791016	0.088378906	-0.33569336	0	44330	0	0	0
498	499	499	Category M	-0.14379883	0.671875	-0.59985352	0.18798828	-0.40551758	0.20336914	0	0	5/7/2018	5	7	2018	19:50:01	71401	0.3	19	50	1	0	0.058349609	3.5336426	0.12939453	0.31542969	-0.88623047	65.290771	0.5324707	0	0	0	0	0	0	0	0	0	0.94970703	0.050292969	0.91601563	-0.27319336	0.35620117	0.28637695	0	44330	0	0	0
499	500	500	Category M	-0.011962891	0.86376953	-0.59985352	0.12744141	-0.36914063	0.29125977	0	0	5/7/2018	5	7	2018	19:50:01	71401	0.4	19	50	1	0	0.058349609	3.5336426	0.12280273	0.32714844	-0.88525391	60.909668	0.62231445	0	0	0	0	0	0	0	0	0	0.95166016	0.048339844	0.95678711	-0.13476563	0.53637695	0.28540039	0	44330	0	0	0
500	501	501	Category M	0.023925781	1.1159668	-0.94799805	0.11035156	-0.33496094	0.32861328	0	0	5/7/2018	5	7	2018	19:50:01	71401	0.5	19	50	1	0	0.058349609	3.5336426	0.12060547	0.33666992	-0.88696289	56.116699	0.78735352	0	0	0	0	0	0	0	0	0	0.95629883	0.043701172	0.93676758	-0.096679688	0.77905273	-0.060791016	0	44330	0	0	0
501	502	502	Category M	0.27587891	0.91186523	-0.82788086	0.17749023	-0.40673828	0.20629883	0	0	5/7/2018	5	7	2018	19:50:01	71401	0.6	19	50	1	0	0.058349609	3.5336426	0.11376953	0.34008789	-0.88720703	50.702881	0.59716797	0	0	0	0	0	0	0	0	0	0.95678711	0.043212891	0.79296875	0.16186523	0.5715332	0.059326172	0	44330	0	0	0
502	503	503	Category M	0.047851563	0.55175781	-0.50390625	0.098632813	-0.4074707	0.24926758	0	0	5/7/2018	5	7	2018	19:50:01	71401	0.7	19	50	1	0	0.058349609	3.5336426	0.10913086	0.34399414	-0.890625	49.648193	0.44311523	0	0	0	0	0	0	0	0	0	0.9609375	0.0390625	0.65576172	-0.061279297	0.20751953	0.38671875	0	44330	0	0	0
503	504	504	Category M	0.023925781	0.37182617	-0.45581055	0.091552734	-0.37207031	0.30126953	0	0	5/7/2018	5	7	2018	19:50:01	71401	0.8	19	50	1	0	0.058349609	3.5336426	0.10668945	0.34741211	-0.89086914	35.653564	0.44360352	0	0	0	0	0	0	0	0	0	0.9621582	0.037841797	0.54223633	-0.082763672	0.024169922	0.43505859	0	44330	0	0	0
504	505	505	Category M	-0.023925781	1.223877	-0.50390625	0.078613281	-0.32763672	0.33813477	0	0	5/7/2018	5	7	2018	19:50:01	71401	0.9	19	50	1	0	0.058349609	3.5336426	0.10009766	0.35131836	-0.89233398	22.162842	0.96289063	0	0	0	0	0	0	0	0	0	0.96411133	0.035888672	1.3847656	-0.12402344	0.87231445	0.38842773	0	44330	0	0	0
505	506	506	Category M	0.41992188	0.44384766	-1.2597656	0.14331055	-0.30859375	0.33276367	0	0	5/7/2018	5	7	2018	19:50:02	71402	0	19	50	2	0	0.058349609	3.5336426	0.096923828	0.35375977	-0.89233398	15.321289	0.49731445	0	0	0	0	0	0	0	0	0	0.96459961	0.035400391	0.78027344	0.32275391	0.08984375	-0.3671875	0	44330	0	0	0
506	507	507	Category M	-0.083984375	0.49194336	-0.81591797	0.15966797	-0.3203125	0.32324219	0	0	5/7/2018	5	7	2018	19:50:02	71402	0.1	19	50	2	0	0.058349609	3.5336426	0.091552734	0.35546875	-0.89160156	17.45874	0.23486328	0	0	0	0	0	0	0	0	0	0.96411133	0.035888672	0.38769531	-0.17553711	0.13623047	0.075683594	0	44330	0	0	0
507	508	508	Category M	0.011962891	0.3359375	-0.52783203	0.1027832	-0.28637695	0.36328125	0	0	5/7/2018	5	7	2018	19:50:02	71402	0.2	19	50	2	0	0.058349609	3.5336426	0.08984375	0.35961914	-0.90014648	12.041748	0.38110352	0	0	0	0	0	0	0	0	0	0.97338867	0.026611328	0.47412109	-0.077880859	-0.023681641	0.37231445	0	44330	0	0	0
508	509	509	Category M	-0.19189453	1.0078125	-0.59985352	0.12231445	-0.27783203	0.36474609	0	0	5/7/2018	5	7	2018	19:50:02	71402	0.3	19	50	2	0	0.058349609	3.5336426	0.086425781	0.36254883	-0.90478516	0.42016602	0.76586914	0	0	0	0	0	0	0	0	0	0.97851563	0.021484375	1.2285156	-0.27832031	0.64501953	0.30493164	0	44330	0	0	0
509	510	510	Category M	0.25195313	0.16796875	-1.7158203	0.16552734	-0.27246094	0.35595703	0	0	5/7/2018	5	7	2018	19:50:02	71402	0.4	19	50	2	0	0.058349609	3.5336426	0.082275391	0.36450195	-0.90478516	2.7004395	0.85131836	0	0	0	0	0	0	0	0	0	0.97900391	0.020996094	1.177002	0.16943359	-0.1965332	-0.81079102	0	44330	0	0	0
510	511	511	Category M	-0.059814453	0.35986328	-0.92382813	0.1875	-0.34863281	0.28222656	0	0	5/7/2018	5	7	2018	19:50:02	71402	0.5	19	50	2	0	0.058349609	3.5336426	0.080322266	0.37182617	-0.8996582	2.6962891	0.14282227	0	0	0	0	0	0	0	0	0	0.97680664	0.023193359	0.17626953	-0.14013672	-0.011962891	-0.023925781	0	44330	0	0	0
511	512	512	Category M	0.071777344	0.39599609	-0.7199707	0.13647461	-0.34375	0.31201172	0	0	5/7/2018	5	7	2018	19:50:02	71402	0.6	19	50	2	0	0.058349609	3.5336426	0.076416016	0.37475586	-0.89697266	3.1010742	0.1784668	0	0	0	0	0	0	0	0	0	0.9753418	0.024658203	0.203125	-0.004638672	0.020996094	0.17700195	0	44330	0	0	0
512	513	513	Category M	-0.11987305	0.76782227	-0.82788086	0.12426758	-0.31030273	0.34448242	0	0	5/7/2018	5	7	2018	19:50:02	71402	0.7	19	50	2	0	0.058105469	3.5707031	0.076416016	0.37817383	-0.89868164	11.607422	0.44189453	0	0	0	0	0	0	0	0	0	0.97802734	0.021972656	0.65673828	-0.19628906	0.3894043	0.070800781	0	44330	0	0	0
513	514	514	Category M	-0.047851563	0.59985352	-1.0678711	0.1550293	-0.24609375	0.37719727	0	0	5/7/2018	5	7	2018	19:50:02	71402	0.8	19	50	2	0	0.058105469	3.5707031	0.076416016	0.38354492	-0.8972168	11.208252	0.30200195	0	0	0	0	0	0	0	0	0	0.97875977	0.021240234	0.51098633	-0.12426758	0.21606445	-0.17041016	0	44330	0	0	0
514	515	515	Category M	0.095947266	0.51586914	-0.671875	0.20751953	-0.29125977	0.32373047	0	0	5/7/2018	5	7	2018	19:50:02	71402	0.9	19	50	2	0	0.058105469	3.5707031	0.076416016	0.38745117	-0.89916992	4.6608887	0.26171875	0	0	0	0	0	0	0	0	0	0.98217773	0.017822266	0.375	0.019287109	0.12817383	0.22729492	0	44330	0	0	0
515	516	516	Category M	0.023925781	0.37182617	-0.83984375	0.23608398	-0.32495117	0.28100586	0	0	5/7/2018	5	7	2018	19:50:03	71403	0	19	50	3	0	0.058105469	3.5707031	0.073242188	0.39379883	-0.89575195	1.421875	0.077880859	0	0	0	0	0	0	0	0	0	0.98144531	0.018554688	0.12744141	-0.049316406	-0.021972656	0.055908203	0	44330	0	0	0
516	517	517	Category M	-0.083984375	0.51586914	-0.671875	0.23120117	-0.34423828	0.265625	0	0	5/7/2018	5	7	2018	19:50:03	71403	0.1	19	50	3	0	0.058105469	3.5707031	0.075683594	0.39648438	-0.89404297	8.2106934	0.29833984	0	0	0	0	0	0	0	0	0	0.98095703	0.019042969	0.5012207	-0.15966797	0.11914063	0.22216797	0	44330	0	0	0
517	518	518	Category M	0.13183594	0.45581055	-1.0559082	0.16699219	-0.36962891	0.27563477	0	0	5/7/2018	5	7	2018	19:50:03	71403	0.2	19	50	3	0	0.058105469	3.5707031	0.073242188	0.3996582	-0.89086914	7.2929688	0.18359375	0	0	0	0	0	0	0	0	0	0.97924805	0.020751953	0.27929688	0.058349609	0.055908203	-0.16479492	0	44330	0	0	0
518	519	519	Category M	-0.011962891	0.64794922	-0.69580078	0.11279297	-0.34106445	0.31933594	0	0	5/7/2018	5	7	2018	19:50:03	71403	0.3	19	50	3	0	0.058105469	3.5707031	0.074951172	0.40405273	-0.89038086	6.4655762	0.32373047	0	0	0	0	0	0	0	0	0	0.98071289	0.019287109	0.52514648	-0.086914063	0.24365234	0.19458008	0	44330	0	0	0
519	520	520	Category M	0.11987305	0.32397461	-0.85180664	0.13134766	-0.30078125	0.34667969	0	0	5/7/2018	5	7	2018	19:50:03	71403	0.4	19	50	3	0	0.058105469	3.5707031	0.077148438	0.41601563	-0.88793945	13.067383	0.10766602	0	0	0	0	0	0	0	0	0	0.98364258	0.016357422	0.17114258	0.042480469	-0.092041016	0.036132813	0	44330	0	0	0
520	521	521	Category M	0.14379883	1.6799316	-1.1037598	0.16381836	-0.27685547	0.35302734	0	0	5/7/2018	5	7	2018	19:50:03	71403	0.5	19	50	3	0	0.058105469	3.5707031	0.077392578	0.41577148	-0.89697266	5.8745117	1.2822266	0	0	0	0	0	0	0	0	0	0.99194336	0.008056641	1.5366211	0.066162109	1.263916	-0.20654297	0	44330	0	0	0
521	522	522	Category M	0.071777344	0.7199707	-1.7519531	0.22998047	-0.27490234	0.32275391	0	0	5/7/2018	5	7	2018	19:50:03	71403	0.6	19	50	3	0	0.058105469	3.5707031	0.081298828	0.42163086	-0.89550781	0.58276367	0.90673828	0	0	0	0	0	0	0	0	0	0.99316406	0.006835938	1.1640625	-0.009521484	0.2980957	-0.85620117	0	44330	0	0	0
522	523	523	Category M	-0.095947266	-0.059814453	-1.4157715	0.24267578	-0.30664063	0.29150391	0	0	5/7/2018	5	7	2018	19:50:03	71403	0.7	19	50	3	0	0.058105469	3.5707031	0.077636719	0.4230957	-0.89404297	3.9985352	0.73168945	0	0	0	0	0	0	0	0	0	0.9921875	0.0078125	1.1782227	-0.17358398	-0.48291016	-0.52148438	0	44330	0	0	0
523	524	524	Category M	-0.083984375	0.46777344	-0.88793945	0.17700195	-0.3112793	0.32275391	0	0	5/7/2018	5	7	2018	19:50:03	71403	0.8	19	50	3	0	0.058105469	3.5707031	0.074707031	0.42822266	-0.88916016	3.3469238	0.16357422	0	0	0	0	0	0	0	0	0	0.98974609	0.010253906	0.19970703	-0.15869141	0.039306641	0.001220703	0	44330	0	0	0
524	525	525	Category M	-0.2277832	0.38378906	-0.85180664	0.19848633	-0.27807617	0.33959961	0	0	5/7/2018	5	7	2018	19:50:03	71403	0.9	19	50	3	0	0.058105469	3.5707031	0.074707031	0.43334961	-0.89477539	3.6403809	0.30957031	0	0	0	0	0	0	0	0	0	0.99707031	0.002929688	0.39526367	-0.30249023	-0.049560547	0.04296875	0	44330	0	0	0
525	526	526	Category M	0.071777344	0.49194336	-0.91186523	0.19189453	-0.25488281	0.3581543	0	0	5/7/2018	5	7	2018	19:50:04	71404	0	19	50	4	0	0.058105469	3.5707031	0.073974609	0.43823242	-0.90039063	8.736084	0.054443359	0	0	0	0	0	0	0	0	0	1.0043945	0.004394531	0.066894531	-0.002197266	0.053466797	-0.011230469	0	44330	0	0	0
526	527	527	Category M	0.035888672	0.19189453	-0.89990234	0.18701172	-0.23510742	0.36816406	0	0	5/7/2018	5	7	2018	19:50:04	71404	0.1	19	50	4	0	0.058105469	3.5707031	0.065673828	0.44604492	-0.89648438	0.27954102	0.25585938	0	0	0	0	0	0	0	0	0	1.003418	0.003417969	0.28735352	-0.029785156	-0.25415039	-0.003173828	0	44330	0	0	0
527	528	528	Category M	0.095947266	0.27587891	-0.6237793	0.14697266	-0.24414063	0.3840332	0	0	5/7/2018	5	7	2018	19:50:04	71404	0.2	19	50	4	0	0.058105469	3.5707031	0.061279297	0.45019531	-0.89160156	8.2612305	0.32128906	0	0	0	0	0	0	0	0	0	1.0007324	0.000732422	0.4765625	0.034423828	-0.17431641	0.26782227	0	44330	0	0	0
528	529	529	Category M	0.071777344	0.82788086	-0.75585938	0.16577148	-0.23193359	0.38183594	0	0	5/7/2018	5	7	2018	19:50:04	71404	0.3	19	50	4	0	0.058105469	3.5707031	0.054199219	0.45410156	-0.88867188	5.8461914	0.39697266	0	0	0	0	0	0	0	0	0	0.99951172	0.000488281	0.52392578	0.017333984	0.37353516	0.1328125	0	44330	0	0	0
529	530	530	Category M	0.16796875	0.671875	-1.1879883	0.203125	-0.29321289	0.3215332	0	0	5/7/2018	5	7	2018	19:50:04	71404	0.4	19	50	4	0	0.058105469	3.5707031	0.053466797	0.45678711	-0.90039063	1.3288574	0.37670898	0	0	0	0	0	0	0	0	0	1.0109863	0.010986328	0.61669922	0.11425781	0.21484375	-0.28735352	0	44330	0	0	0
530	531	531	Category M	-0.071777344	0.45581055	-0.98388672	0.2175293	-0.32958984	0.28149414	0	0	5/7/2018	5	7	2018	19:50:04	71404	0.5	19	50	4	0	0.058105469	3.5707031	0.053955078	0.45996094	-0.90161133	4.581543	0.15014648	0	0	0	0	0	0	0	0	0	1.0136719	0.013671875	0.2121582	-0.12573242	-0.004150391	-0.08203125	0	44330	0	0	0
531	532	532	Category M	-0.15576172	0.31176758	-0.671875	0.1315918	-0.2902832	0.35009766	0	0	5/7/2018	5	7	2018	19:50:04	71404	0.6	19	50	4	0	0.058105469	3.5707031	0.046875	0.46020508	-0.8984375	8.3701172	0.33862305	0	0	0	0	0	0	0	0	0	1.0107422	0.010742188	0.578125	-0.20263672	-0.1484375	0.2265625	0	44330	0	0	0
532	533	533	Category M	-0.15576172	0.47998047	-0.69580078	0.16113281	-0.28491211	0.3527832	0	0	5/7/2018	5	7	2018	19:50:04	71404	0.7	19	50	4	0	0.058105469	3.5707031	0.045410156	0.46020508	-0.89575195	4.138916	0.28442383	0	0	0	0	0	0	0	0	0	1.0080566	0.008056641	0.42089844	-0.20117188	0.01953125	0.19995117	0	44330	0	0	0
533	534	534	Category M	-0.011962891	0.3359375	-1.1398926	0.19775391	-0.25927734	0.35424805	0	0	5/7/2018	5	7	2018	19:50:04	71404	0.8	19	50	4	0	0.058105469	3.5707031	0.043701172	0.46704102	-0.89941406	0.8996582	0.27929688	0	0	0	0	0	0	0	0	0	1.0146484	0.014648438	0.42749023	-0.055664063	-0.13110352	-0.24023438	0	44330	0	0	0
534	535	535	Category M	0.17993164	0.49194336	-0.98388672	0.2421875	-0.28564453	0.31567383	0	0	5/7/2018	5	7	2018	19:50:04	71404	0.9	19	50	4	0	0.058105469	3.5707031	0.041748047	0.46289063	-0.90356445	4.7902832	0.16210938	0	0	0	0	0	0	0	0	0	1.0161133	0.016113281	0.24707031	0.13793945	0.028808594	-0.080078125	0	44330	0	0	0
535	536	536	Category M	-0.15576172	0.56396484	-0.80395508	0.20825195	-0.30273438	0.31469727	0	0	5/7/2018	5	7	2018	19:50:05	71405	0	19	50	5	0	0.058105469	3.5707031	0.037597656	0.45825195	-0.90405273	12.786133	0.2421875	0	0	0	0	0	0	0	0	0	1.0141602	0.014160156	0.39916992	-0.19335938	0.10546875	0.10009766	0	44330	0	0	0
536	537	537	Category M	-0.15576172	0.29980469	-0.63598633	0.16699219	-0.29272461	0.33984375	0	0	5/7/2018	5	7	2018	19:50:05	71405	0.1	19	50	5	0	0.058105469	3.5707031	0.037597656	0.45214844	-0.90576172	10.584717	0.36523438	0	0	0	0	0	0	0	0	0	1.0131836	0.013183594	0.61572266	-0.19335938	-0.15234375	0.26977539	0	44330	0	0	0
537	538	538	Category M	-0.14379883	0.671875	-0.61181641	0.18310547	-0.27416992	0.3503418	0	0	5/7/2018	5	7	2018	19:50:05	71405	0.2	19	50	5	0	0.058105469	3.5707031	0.032226563	0.45214844	-0.90136719	7.3823242	0.40380859	0	0	0	0	0	0	0	0	0	1.0087891	0.008789063	0.68530273	-0.17602539	0.21948242	0.28955078	0	44330	0	0	0
538	539	539	Category M	0.10791016	0.87597656	-1.0559082	0.21020508	-0.28881836	0.32495117	0	0	5/7/2018	5	7	2018	19:50:05	71405	0.3	19	50	5	0	0.058105469	3.5707031	0.032226563	0.453125	-0.90014648	8.048584	0.45678711	0	0	0	0	0	0	0	0	0	1.0083008	0.008300781	0.65405273	0.075439453	0.42260742	-0.15551758	0	44330	0	0	0
539	540	540	Category M	0.095947266	0.69580078	-1.1879883	0.21826172	-0.27539063	0.33227539	0	0	5/7/2018	5	7	2018	19:50:05	71405	0.4	19	50	5	0	0.058105469	3.5707031	0.033691406	0.45361328	-0.90283203	6.6887207	0.37890625	0	0	0	0	0	0	0	0	0	1.0109863	0.010986328	0.58911133	0.062011719	0.24194336	-0.28491211	0	44330	0	0	0
540	541	541	Category M	-0.14379883	0.23999023	-0.80395508	0.21850586	-0.27807617	0.33129883	0	0	5/7/2018	5	7	2018	19:50:05	71405	0.5	19	50	5	0	0.058105469	3.5707031	0.033203125	0.44775391	-0.90600586	3.8188477	0.29125977	0	0	0	0	0	0	0	0	0	1.0109863	0.010986328	0.48681641	-0.17700195	-0.20776367	0.10205078	0	44330	0	0	0
541	542	542	Category M	-0.11987305	0.31176758	-0.94799805	0.20166016	-0.23120117	0.36987305	0	0	5/7/2018	5	7	2018	19:50:05	71405	0.6	19	50	5	0	0.058105469	3.5707031	0.033203125	0.43798828	-0.90283203	1.1286621	0.20361328	0	0	0	0	0	0	0	0	0	1.0041504	0.004150391	0.32446289	-0.15307617	-0.1262207	-0.044921875	0	44330	0	0	0
542	543	543	Category M	0.011962891	0.15576172	-0.93579102	0.16235352	-0.19189453	0.3996582	0	0	5/7/2018	5	7	2018	19:50:05	71405	0.7	19	50	5	0	0.058105469	3.5707031	0.027099609	0.43261719	-0.90283203	2.340332	0.27905273	0	0	0	0	0	0	0	0	0	1.0014648	0.001464844	0.32495117	-0.015136719	-0.27685547	-0.032714844	0	44330	0	0	0
543	544	544	Category M	0.011962891	0.2277832	-0.88793945	0.18652344	-0.19018555	0.39697266	0	0	5/7/2018	5	7	2018	19:50:05	71405	0.8	19	50	5	0	0.058105469	3.5707031	0.025634766	0.43481445	-0.91015625	2.9689941	0.20874023	0	0	0	0	0	0	0	0	0	1.0092773	0.009277344	0.24316406	-0.013671875	-0.20703125	0.022216797	0	44330	0	0	0
544	545	545	Category M	0.047851563	0.15576172	-0.88793945	0.17602539	-0.19897461	0.39477539	0	0	5/7/2018	5	7	2018	19:50:05	71405	0.9	19	50	5	0	0.058105469	3.5707031	0.025390625	0.43798828	-0.9206543	4.2824707	0.28491211	0	0	0	0	0	0	0	0	0	1.0200195	0.020019531	0.33740234	0.022216797	-0.28222656	0.032714844	0	44330	0	0	0
545	546	546	Category M	0.023925781	0.27587891	-0.671875	0.18310547	-0.19628906	0.39379883	0	0	5/7/2018	5	7	2018	19:50:06	71406	0	19	50	6	0	0.058105469	3.5707031	0.023681641	0.42822266	-0.9230957	8.3515625	0.29370117	0	0	0	0	0	0	0	0	0	1.0178223	0.017822266	0.40380859	0	-0.15234375	0.2512207	0	44330	0	0	0
546	547	547	Category M	-0.047851563	0.29980469	-1.5119629	0.18725586	-0.22021484	0.38183594	0	0	5/7/2018	5	7	2018	19:50:06	71406	0.1	19	50	6	0	0.058105469	3.5707031	0.018066406	0.42871094	-0.92041016	12.670898	0.60888672	0	0	0	0	0	0	0	0	0	1.0153809	0.015380859	0.78637695	-0.065917969	-0.12890625	-0.59130859	0	44330	0	0	0
547	548	548	Category M	-0.047851563	0.26391602	-0.99584961	0.19702148	-0.22119141	0.37670898	0	0	5/7/2018	5	7	2018	19:50:06	71406	0.2	19	50	6	0	0.058105469	3.5707031	0.017822266	0.42944336	-0.91918945	13.508301	0.19360352	0	0	0	0	0	0	0	0	0	1.0148926	0.014892578	0.30761719	-0.065673828	-0.16552734	-0.076416016	0	44330	0	0	0
548	549	549	Category M	0.15576172	0.15576172	-0.80395508	0.14013672	-0.25488281	0.37573242	0	0	5/7/2018	5	7	2018	19:50:06	71406	0.3	19	50	6	0	0.058105469	3.5707031	0.016113281	0.43066406	-0.92773438	11.858398	0.33203125	0	0	0	0	0	0	0	0	0	1.0229492	0.022949219	0.53808594	0.1394043	-0.27490234	0.1237793	0	44330	0	0	0
549	550	550	Category M	0.11987305	0.43188477	-0.64794922	0.10546875	-0.22827148	0.40039063	0	0	5/7/2018	5	7	2018	19:50:06	71406	0.4	19	50	6	0	0.058105469	3.5707031	0.020019531	0.42236328	-0.92626953	10.645996	0.2956543	0	0	0	0	0	0	0	0	0	1.0183105	0.018310547	0.38720703	0.099609375	0.009277344	0.27832031	0	44330	0	0	0
550	551	551	Category M	0.19189453	0.059814453	-0.64794922	0.071289063	-0.1706543	0.43164063	0	0	5/7/2018	5	7	2018	19:50:06	71406	0.5	19	50	6	0	0.058105469	3.5465332	0.015869141	0.42456055	-0.91577148	9.0012207	0.4855957	0	0	0	0	0	0	0	0	0	1.0095215	0.009521484	0.80859375	0.17578125	-0.36474609	0.26782227	0	44330	0	0	0
551	552	552	Category M	0.17993164	0.11987305	-1.0197754	0.10668945	-0.17919922	0.42211914	0	0	5/7/2018	5	7	2018	19:50:06	71406	0.6	19	50	6	0	0.058105469	3.5465332	0.018798828	0.42431641	-0.91455078	2.7080078	0.36010742	0	0	0	0	0	0	0	0	0	1.0083008	0.008300781	0.57055664	0.16088867	-0.30444336	-0.10498047	0	44330	0	0	0
552	553	553	Category M	0.059814453	0.25195313	-0.83984375	0.10766602	-0.17919922	0.42626953	0	0	5/7/2018	5	7	2018	19:50:06	71406	0.7	19	50	6	0	0.058105469	3.5465332	0.014892578	0.42480469	-0.91870117	5.1379395	0.1953125	0	0	0	0	0	0	0	0	0	1.012207	0.012207031	0.29663086	0.044677734	-0.17285156	0.078857422	0	44330	0	0	0
553	554	554	Category M	0.21582031	0.19189453	-0.92382813	0.077148438	-0.17358398	0.42480469	0	0	5/7/2018	5	7	2018	19:50:06	71406	0.8	19	50	6	0	0.058105469	3.5465332	0.015136719	0.41943359	-0.91796875	8.2155762	0.30322266	0	0	0	0	0	0	0	0	0	1.0092773	0.009277344	0.43383789	0.20043945	-0.22753906	-0.005615234	0	44330	0	0	0
554	555	555	Category M	0.095947266	0.27587891	-0.86376953	0.081787109	-0.1652832	0.42919922	0	0	5/7/2018	5	7	2018	19:50:06	71406	0.9	19	50	6	0	0.058105469	3.5465332	0.017089844	0.41845703	-0.92333984	9.6494141	0.17358398	0	0	0	0	0	0	0	0	0	1.0141602	0.014160156	0.28125	0.078613281	-0.14257813	0.059570313	0	44330	0	0	0
555	556	556	Category M	0.27587891	0.21582031	-0.77978516	0.065185547	-0.17138672	0.43237305	0	0	5/7/2018	5	7	2018	19:50:07	71407	0	19	50	7	0	0.058105469	3.5465332	0.013916016	0.41699219	-0.9230957	11.0271	0.35986328	0	0	0	0	0	0	0	0	0	1.0129395	0.012939453	0.60644531	0.26171875	-0.20117188	0.14331055	0	44330	0	0	0
556	557	557	Category M	0.011962891	0.25195313	-0.58789063	0.056640625	-0.15405273	0.44360352	0	0	5/7/2018	5	7	2018	19:50:07	71407	0.1	19	50	7	0	0.058105469	3.5465332	0.013916016	0.41650391	-0.92529297	17.833008	0.37548828	0	0	0	0	0	0	0	0	0	1.0148926	0.014892578	0.50439453	-0.001953125	-0.16455078	0.33740234	0	44330	0	0	0
557	558	558	Category M	0.16796875	0.20385742	-1.0559082	0.041015625	-0.1730957	0.42993164	0	0	5/7/2018	5	7	2018	19:50:07	71407	0.2	19	50	7	0	0.058105469	3.5465332	0.014160156	0.41601563	-0.92773438	16.189697	0.29150391	0	0	0	0	0	0	0	0	0	1.0168457	0.016845703	0.49389648	0.15356445	-0.2121582	-0.12792969	0	44330	0	0	0
558	559	559	Category M	0.16796875	0.83984375	-0.68383789	0.07421875	-0.15478516	0.43896484	0	0	5/7/2018	5	7	2018	19:50:07	71407	0.3	19	50	7	0	0.058105469	3.5465332	0.015380859	0.41503906	-0.9230957	10.664063	0.51074219	0	0	0	0	0	0	0	0	0	1.012207	0.012207031	0.81640625	0.15234375	0.42456055	0.23925781	0	44330	0	0	0
559	560	560	Category M	0.27587891	0.15576172	-1.7878418	0.12597656	-0.20288086	0.41040039	0	0	5/7/2018	5	7	2018	19:50:07	71407	0.4	19	50	7	0	0.058105469	3.5465332	0.018066406	0.41479492	-0.92333984	9.8056641	0.93823242	0	0	0	0	0	0	0	0	0	1.0124512	0.012451172	1.3808594	0.25756836	-0.2590332	-0.86425781	0	44330	0	0	0
560	561	561	Category M	0.53979492	0.38378906	-1.0917969	0.20581055	-0.2824707	0.33374023	0	0	5/7/2018	5	7	2018	19:50:07	71407	0.5	19	50	7	0	0.058105469	3.5465332	0.019775391	0.41479492	-0.92333984	8.5476074	0.54711914	0	0	0	0	0	0	0	0	0	1.0124512	0.012451172	0.71923828	0.51977539	-0.031005859	-0.16821289	0	44330	0	0	0
561	562	562	Category M	-0.14379883	0.23999023	-0.7199707	0.12475586	-0.25317383	0.38330078	0	0	5/7/2018	5	7	2018	19:50:07	71407	0.6	19	50	7	0	0.058105469	3.5465332	0.021240234	0.39794922	-0.91992188	7.4638672	0.30371094	0	0	0	0	0	0	0	0	0	1.0026855	0.002685547	0.52319336	-0.16503906	-0.15795898	0.19995117	0	44330	0	0	0
562	563	563	Category M	0.059814453	0.37182617	-0.46777344	0.13208008	-0.26000977	0.37133789	0	0	5/7/2018	5	7	2018	19:50:07	71407	0.7	19	50	7	0	0.058105469	3.5465332	0.021484375	0.38964844	-0.91162109	1.0224609	0.44580078	0	0	0	0	0	0	0	0	0	0.99169922	0.008300781	0.5	0.038085938	-0.017822266	0.44384766	0	44330	0	0	0
563	564	564	Category M	0.25195313	0.46777344	-1.4399414	0.13720703	-0.22045898	0.3984375	0	0	5/7/2018	5	7	2018	19:50:07	71407	0.8	19	50	7	0	0.058105469	3.5465332	0.022949219	0.39648438	-0.90576172	2.4543457	0.58520508	0	0	0	0	0	0	0	0	0	0.98901367	0.010986328	0.83398438	0.22875977	0.071044922	-0.53393555	0	44330	0	0	0
564	565	565	Category M	0.20385742	0.46777344	-1.1999512	0.21582031	-0.31420898	0.30541992	0	0	5/7/2018	5	7	2018	19:50:07	71407	0.9	19	50	7	0	0.058105469	3.5465332	0.020996094	0.44702148	-0.91601563	1.1330566	0.33813477	0	0	0	0	0	0	0	0	0	1.0195313	0.01953125	0.48730469	0.18261719	0.020507813	-0.28369141	0	44330	0	0	0
565	566	566	Category M	-0.17993164	0.55175781	-0.87597656	0.17895508	-0.30957031	0.32470703	0	0	5/7/2018	5	7	2018	19:50:08	71408	0	19	50	8	0	0.058105469	3.5465332	0.042724609	0.43945313	-1.0273438	4.8625488	0.29174805	0	0	0	0	0	0	0	0	0	1.1181641	0.11816406	0.48632813	-0.22265625	0.11206055	0.15136719	0	44330	0	0	0
566	567	567	Category M	-0.095947266	0.35986328	-0.46777344	0.1081543	-0.27246094	0.37548828	0	0	5/7/2018	5	7	2018	19:50:08	71408	0.1	19	50	8	0	0.058105469	3.5465332	0.062988281	0.32519531	-1.1826172	6.2641602	0.7331543	0	0	0	0	0	0	0	0	0	1.2282715	0.22827148	0.90820313	-0.15893555	0.034423828	0.71484375	0	44330	0	0	0
567	568	568	Category M	-0.20385742	0.46777344	-0.46777344	0.14404297	-0.24951172	0.3828125	0	0	5/7/2018	5	7	2018	19:50:08	71408	0.2	19	50	8	0	0.058105469	3.5465332	0.074462891	0.27197266	-1.3596191	11.321777	0.95458984	0	0	0	0	0	0	0	0	0	1.3884277	0.38842773	1.3659668	-0.27832031	0.19555664	0.8918457	0	44330	0	0	0
568	569	569	Category M	0.059814453	0.23999023	-1.7399902	0.19384766	-0.20947266	0.38598633	0	0	5/7/2018	5	7	2018	19:50:08	71408	0.3	19	50	8	0	0.058105469	3.5465332	0.078125	0.34765625	-1.4072266	9.7419434	0.35009766	0	0	0	0	0	0	0	0	0	1.4516602	0.45166016	0.45849609	-0.018310547	-0.10766602	-0.33251953	0	44330	0	0	0
569	570	570	Category M	0.16796875	0.56396484	-1.0319824	0.20288086	-0.27612305	0.3359375	0	0	5/7/2018	5	7	2018	19:50:08	71408	0.4	19	50	8	0	0.058105469	3.5465332	0.076904297	0.36010742	-1.4885254	11.818359	0.50805664	0	0	0	0	0	0	0	0	0	1.5334473	0.53344727	0.75097656	0.090820313	0.20361328	0.45654297	0	44330	0	0	0
570	571	571	Category M	-0.10791016	0.25195313	-0.77978516	0.1862793	-0.2878418	0.34033203	0	0	5/7/2018	5	7	2018	19:50:08	71408	0.5	19	50	8	0	0.058105469	3.5465332	0.0703125	0.3527832	-1.5202637	12.403076	0.76831055	0	0	0	0	0	0	0	0	0	1.5622559	0.56225586	1.0197754	-0.17822266	-0.10083008	0.74047852	0	44330	0	0	0
571	572	572	Category M	-0.071777344	0.20385742	-0.75585938	0.10180664	-0.29003906	0.36132813	0	0	5/7/2018	5	7	2018	19:50:08	71408	0.6	19	50	8	0	0.058105469	3.5465332	0.074462891	0.34692383	-1.5202637	19.08374	0.79150391	0	0	0	0	0	0	0	0	0	1.5612793	0.5612793	1.0539551	-0.14624023	-0.14306641	0.7644043	0	44330	0	0	0
572	573	573	Category M	0.13183594	0.94799805	-1.2119141	0.16333008	-0.24658203	0.37255859	0	0	5/7/2018	5	7	2018	19:50:08	71408	0.7	19	50	8	0	0.058105469	3.5465332	0.078125	0.34350586	-1.5241699	14.493896	0.68237305	0	0	0	0	0	0	0	0	0	1.5644531	0.56445313	0.97021484	0.053466797	0.60424805	0.31225586	0	44330	0	0	0
573	574	574	Category M	0.11987305	0.13183594	-1.2839355	0.2109375	-0.30249023	0.31274414	0	0	5/7/2018	5	7	2018	19:50:08	71408	0.8	19	50	8	0	0.058105469	3.5465332	0.083007813	0.33569336	-1.5266113	16.766602	0.3190918	0	0	0	0	0	0	0	0	0	1.5654297	0.56542969	0.48339844	0.036621094	-0.20385742	0.24267578	0	44330	0	0	0
574	575	575	Category M	-0.29980469	0.071777344	-0.69580078	0.21557617	-0.32666016	0.29052734	0	0	5/7/2018	5	7	2018	19:50:08	71408	0.9	19	50	8	0	0.058105469	3.5465332	0.087402344	0.3293457	-1.5231934	19.577393	0.94921875	0	0	0	0	0	0	0	0	0	1.560791	0.56079102	1.4724121	-0.38720703	-0.25756836	0.82739258	0	44330	0	0	0
575	576	576	Category M	-0.14379883	0.23999023	-0.82788086	0.12548828	-0.33666992	0.31494141	0	0	5/7/2018	5	7	2018	19:50:09	71409	0	19	50	9	0	0.058105469	3.5465332	0.088867188	0.32226563	-1.5222168	20.0979	0.73681641	0	0	0	0	0	0	0	0	0	1.5583496	0.55834961	1.0095215	-0.23266602	-0.082275391	0.69433594	0	44330	0	0	0
576	577	577	Category M	-0.095947266	0.79199219	-0.69580078	0.15600586	-0.33081055	0.31396484	0	0	5/7/2018	5	7	2018	19:50:09	71409	0.1	19	50	9	0	0.058105469	3.5465332	0.094726563	0.31323242	-1.5229492	16.928955	0.97460938	0	0	0	0	0	0	0	0	0	1.5578613	0.55786133	1.496582	-0.19067383	0.47851563	0.82714844	0	44330	0	0	0
577	578	578	Category M	0.2277832	0.46777344	-1.1279297	0.19165039	-0.26123047	0.34814453	0	0	5/7/2018	5	7	2018	19:50:09	71409	0.2	19	50	9	0	0.058105469	3.5465332	0.10107422	0.30737305	-1.526123	12.712646	0.44726563	0	0	0	0	0	0	0	0	0	1.5600586	0.56005859	0.68481445	0.12646484	0.16015625	0.39819336	0	44330	0	0	0
578	579	579	Category M	-0.023925781	0.7199707	-0.82788086	0.23974609	-0.29858398	0.30053711	0	0	5/7/2018	5	7	2018	19:50:09	71409	0.3	19	50	9	0	0.058105469	3.5465332	0.10668945	0.29760742	-1.5290527	8.5883789	0.82910156	0	0	0	0	0	0	0	0	0	1.5615234	0.56152344	1.2543945	-0.13061523	0.42211914	0.70117188	0	44330	0	0	0
579	580	580	Category M	-0.047851563	0.38378906	-0.83984375	0.1550293	-0.33056641	0.31176758	0	0	5/7/2018	5	7	2018	19:50:09	71409	0.4	19	50	9	0	0.058105469	3.5465332	0.109375	0.28515625	-1.5268555	0.91845703	0.71142578	0	0	0	0	0	0	0	0	0	1.5571289	0.55712891	0.94262695	-0.15722656	0.098388672	0.68701172	0	44330	0	0	0
580	581	581	Category M	0.023925781	0.34790039	-0.70776367	0.17993164	-0.32226563	0.30761719	0	0	5/7/2018	5	7	2018	19:50:09	71409	0.5	19	50	9	0	0.058105469	3.5465332	0.11206055	0.27514648	-1.5224609	3.1047363	0.82250977	0	0	0	0	0	0	0	0	0	1.5510254	0.55102539	0.97558594	-0.088134766	0.072509766	0.81469727	0	44330	0	0	0
581	582	582	Category M	-0.20385742	0.46777344	-0.81591797	0.17626953	-0.29980469	0.33081055	0	0	5/7/2018	5	7	2018	19:50:09	71409	0.6	19	50	9	0	0.058105469	3.5465332	0.11791992	0.27050781	-1.5229492	8.0512695	0.80151367	0	0	0	0	0	0	0	0	0	1.5512695	0.55126953	1.2260742	-0.32177734	0.19702148	0.70703125	0	44330	0	0	0
582	583	583	Category M	-0.083984375	0.74389648	-1.1037598	0.19458008	-0.23242188	0.3684082	0	0	5/7/2018	5	7	2018	19:50:09	71409	0.7	19	50	9	0	0.058105469	3.5465332	0.12353516	0.26464844	-1.5222168	9.3459473	0.66894531	0	0	0	0	0	0	0	0	0	1.5498047	0.54980469	1.1049805	-0.20751953	0.47900391	0.41845703	0	44330	0	0	0
583	584	584	Category M	0.011962891	0.61181641	-1.2958984	0.27148438	-0.29052734	0.2824707	0	0	5/7/2018	5	7	2018	19:50:09	71409	0.8	19	50	9	0	0.058105469	3.5465332	0.12744141	0.26098633	-1.5214844	12.233398	0.43261719	0	0	0	0	0	0	0	0	0	1.5490723	0.54907227	0.69189453	-0.11547852	0.35058594	0.22558594	0	44330	0	0	0
584	585	585	Category M	-0.16796875	0.45581055	-0.68383789	0.26611328	-0.30541992	0.27319336	0	0	5/7/2018	5	7	2018	19:50:09	71409	0.9	19	50	9	0	0.058105469	3.5465332	0.13134766	0.25610352	-1.5212402	12.276367	0.91162109	0	0	0	0	0	0	0	0	0	1.5483398	0.54833984	1.3364258	-0.29931641	0.19946289	0.83740234	0	44330	0	0	0
585	586	586	Category M	-0.023925781	0.47998047	-1.0439453	0.21044922	-0.32666016	0.30151367	0	0	5/7/2018	5	7	2018	19:50:10	71410	0	19	50	10	0	0.058105469	3.5465332	0.13549805	0.25219727	-1.5212402	7.027832	0.55224609	0	0	0	0	0	0	0	0	0	1.5478516	0.54785156	0.86425781	-0.15942383	0.22753906	0.47729492	0	44330	0	0	0
586	587	587	Category M	-0.10791016	0.53979492	-0.73193359	0.13598633	-0.33154297	0.31420898	0	0	5/7/2018	5	7	2018	19:50:10	71410	0.1	19	50	10	0	0.058105469	3.5465332	0.13891602	0.24682617	-1.5236816	5.8803711	0.87939453	0	0	0	0	0	0	0	0	0	1.5498047	0.54980469	1.331543	-0.24682617	0.29272461	0.79174805	0	44330	0	0	0
587	588	588	Category M	-0.10791016	0.43188477	-1.2119141	0.20214844	-0.30810547	0.3112793	0	0	5/7/2018	5	7	2018	19:50:10	71410	0.2	19	50	10	0	0.058105469	3.5465332	0.14306641	0.24169922	-1.515625	3.6650391	0.4375	0	0	0	0	0	0	0	0	0	1.5412598	0.54125977	0.74487305	-0.25097656	0.18994141	0.30371094	0	44330	0	0	0
588	589	589	Category M	0.10791016	0.35986328	-0.46777344	0.13134766	-0.30224609	0.34472656	0	0	5/7/2018	5	7	2018	19:50:10	71410	0.3	19	50	10	0	0.05859375	3.5368652	0.14770508	0.23681641	-1.513916	1.4711914	1.0539551	0	0	0	0	0	0	0	0	0	1.5393066	0.53930664	1.2089844	-0.039794922	0.12280273	1.0461426	0	44330	0	0	0
589	590	590	Category M	-0.083984375	0.3359375	-0.88793945	0.14746094	-0.28466797	0.35644531	0	0	5/7/2018	5	7	2018	19:50:10	71410	0.4	19	50	10	0	0.05859375	3.5368652	0.1496582	0.2331543	-1.5144043	8.4475098	0.67651367	0	0	0	0	0	0	0	0	0	1.5395508	0.53955078	0.96313477	-0.23364258	0.10253906	0.62646484	0	44330	0	0	0
590	591	591	Category M	0.17993164	0.3359375	-0.81591797	0.082763672	-0.29077148	0.36865234	0	0	5/7/2018	5	7	2018	19:50:10	71410	0.5	19	50	10	0	0.05859375	3.5368652	0.15209961	0.22583008	-1.5170898	11.280273	0.71020508	0	0	0	0	0	0	0	0	0	1.5412598	0.54125977	0.83862305	0.027587891	0.10986328	0.70117188	0	44330	0	0	0
591	592	592	Category M	-0.23999023	0.44384766	-1.0559082	0.15893555	-0.26635742	0.36230469	0	0	5/7/2018	5	7	2018	19:50:10	71410	0.6	19	50	10	0	0.05859375	3.5368652	0.15332031	0.22338867	-1.5200195	11.744629	0.6472168	0	0	0	0	0	0	0	0	0	1.5439453	0.54394531	1.078125	-0.39331055	0.22021484	0.46411133	0	44330	0	0	0
592	593	593	Category M	-0.095947266	0.3359375	-0.76782227	0.17700195	-0.27441406	0.35229492	0	0	5/7/2018	5	7	2018	19:50:10	71410	0.7	19	50	10	0	0.05859375	3.5368652	0.15527344	0.22045898	-1.5183105	11.724854	0.79980469	0	0	0	0	0	0	0	0	0	1.5422363	0.54223633	1.1171875	-0.2512207	0.11523438	0.75048828	0	44330	0	0	0
593	594	594	Category M	0.095947266	0.52783203	-1.5119629	0.25024414	-0.33691406	0.26000977	0	0	5/7/2018	5	7	2018	19:50:10	71410	0.8	19	50	10	0	0.05859375	3.5368652	0.15844727	0.21557617	-1.5187988	11.75708	0.31835938	0	0	0	0	0	0	0	0	0	1.5422363	0.54223633	0.3815918	-0.0625	0.31201172	0.006835938	0	44330	0	0	0
594	595	595	Category M	-0.14379883	0.39599609	-0.63598633	0.27490234	-0.33203125	0.24072266	0	0	5/7/2018	5	7	2018	19:50:10	71410	0.9	19	50	10	0	0.05859375	3.5368652	0.15991211	0.21166992	-1.5183105	12.477051	0.95117188	0	0	0	0	0	0	0	0	0	1.5412598	0.54125977	1.3703613	-0.30371094	0.18408203	0.88232422	0	44330	0	0	0
595	596	596	Category M	0.023925781	0.3359375	-1.0319824	0.22290039	-0.35546875	0.25	0	0	5/7/2018	5	7	2018	19:50:11	71411	0	19	50	11	0	0.05859375	3.5368652	0.1628418	0.20678711	-1.5187988	9.6591797	0.52246094	0	0	0	0	0	0	0	0	0	1.5415039	0.54150391	0.75463867	-0.13891602	0.12890625	0.48681641	0	44330	0	0	0
596	597	597	Category M	-0.071777344	0.46777344	-0.86376953	0.14453125	-0.33618164	0.30541992	0	0	5/7/2018	5	7	2018	19:50:11	71411	0.1	19	50	11	0	0.05859375	3.5368652	0.16357422	0.20263672	-1.5200195	2.7473145	0.74584961	0	0	0	0	0	0	0	0	0	1.5422363	0.54223633	1.1567383	-0.23535156	0.26489258	0.65625	0	44330	0	0	0
597	598	598	Category M	0.2277832	0.37182617	-0.671875	0.10693359	-0.32885742	0.33447266	0	0	5/7/2018	5	7	2018	19:50:11	71411	0.2	19	50	11	0	0.05859375	3.5368652	0.16748047	0.19824219	-1.5239258	3.1955566	0.87158203	0	0	0	0	0	0	0	0	0	1.5458984	0.54589844	1.0856934	0.060058594	0.17333984	0.85205078	0	44330	0	0	0
598	599	599	Category M	0.21582031	0.63598633	-0.73193359	0.1328125	-0.26611328	0.37036133	0	0	5/7/2018	5	7	2018	19:50:11	71411	0.3	19	50	11	0	0.05859375	3.5368652	0.16943359	0.19384766	-1.5212402	8.6660156	0.90576172	0	0	0	0	0	0	0	0	0	1.5429688	0.54296875	1.2775879	0.046142578	0.44189453	0.78930664	0	44330	0	0	0
599	600	600	Category M	0.25195313	0.32397461	-0.83984375	0.1081543	-0.21801758	0.40258789	0	0	5/7/2018	5	7	2018	19:50:11	71411	0.4	19	50	11	0	0.05859375	3.5368652	0.17089844	0.18188477	-1.5234375	13.223877	0.70288086	0	0	0	0	0	0	0	0	0	1.5437012	0.54370117	0.90625	0.080810547	0.1418457	0.68359375	0	44330	0	0	0
600	601	601	Category N	0.25195313	0.32397461	-0.83984375	0.1081543	-0.21801758	0.40258789	0	0	5/7/2018	5	7	2018	19:50:11	71411	0.4	19	50	11	0	0.05859375	3.5368652	0.17163086	0.17871094	-1.5119629	18.917725	0.69213867	0	0	0	0	0	0	0	0	0	1.5322266	0.53222656	0.89746094	0.080078125	0.14501953	0.67211914	0	44330	0	0	0
601	602	602	Category N	0.095947266	0.059814453	-1.079834	0.12817383	-0.24707031	0.38476563	0	0	5/7/2018	5	7	2018	19:50:11	71411	0.5	19	50	11	0	0.05859375	3.5368652	0.16894531	0.17260742	-1.5090332	33.01709	0.44995117	0	0	0	0	0	0	0	0	0	1.5283203	0.52832031	0.61547852	-0.072998047	-0.11279297	0.42919922	0	44330	0	0	0
602	603	603	Category N	0.023925781	0.49194336	-0.94799805	0.072021484	-0.18701172	0.42456055	0	0	5/7/2018	5	7	2018	19:50:11	71411	0.6	19	50	11	0	0.05859375	3.5368652	0.17480469	0.16845703	-1.5109863	35.313477	0.66650391	0	0	0	0	0	0	0	0	0	1.5305176	0.53051758	1.0373535	-0.15087891	0.32324219	0.56298828	0	44330	0	0	0
603	604	604	Category N	-0.25195313	4.5	-1.7038574	0.10742188	-0.13720703	0.4362793	0	0	5/7/2018	5	7	2018	19:50:11	71411	0.7	19	50	11	0	0.05859375	3.5368652	0.17749023	0.1628418	-1.5158691	29.380615	4.3623047	0	0	0	0	0	0	0	0	0	1.5349121	0.53491211	4.9543457	-0.42944336	4.3369141	-0.18774414	0	44330	0	0	0
604	605	605	Category N	1.5239258	-0.21582031	-9.7558594	0.10107422	0.17822266	0.44604492	0	0	5/7/2018	5	7	2018	19:50:11	71411	0.8	19	50	11	0	0.05859375	3.5368652	0.17797852	0.15600586	-1.5090332	20.984863	8.3640137	0	0	0	0	0	0	0	0	0	1.5275879	0.52758789	9.9643555	1.3457031	-0.37182617	-8.246582	0	44330	0	0	0
605	606	606	Category N	1.6799316	-8.6398926	-13.343994	0.12109375	0.087646484	0.45996094	0	0	5/7/2018	5	7	2018	19:50:11	71411	0.9	19	50	11	0	0.05859375	3.5368652	0.17895508	0.14868164	-1.5048828	20.387939	14.820801	0	0	0	0	0	0	0	0	0	1.5227051	0.52270508	22.128418	1.5007324	-8.7885742	-11.838867	0	44330	0	0	0
606	607	607	Category N	0.97192383	-4.0678711	-15.047852	0.14208984	-0.33764648	0.31835938	0	0	5/7/2018	5	7	2018	19:50:12	71412	0	19	50	12	0	0.05859375	3.5368652	0.18481445	0.14013672	-1.505127	29.842285	14.203125	0	0	0	0	0	0	0	0	0	1.5227051	0.52270508	18.537598	0.78686523	-4.2080078	-13.542725	0	44330	0	0	0
607	608	608	Category N	0.37182617	6.3239746	-4.4399414	0.14819336	-0.44116211	0.17480469	0	0	5/7/2018	5	7	2018	19:50:12	71412	0.1	19	50	12	0	0.05859375	3.5368652	0.18994141	0.13378906	-1.5102539	16.737793	6.8505859	0	0	0	0	0	0	0	0	0	1.5280762	0.52807617	9.3010254	0.18164063	6.1899414	-2.9294434	0	44330	0	0	0
608	609	609	Category N	-0.011962891	1.8359375	-7.2597656	0.053466797	-0.14135742	0.44165039	0	0	5/7/2018	5	7	2018	19:50:12	71412	0.2	19	50	12	0	0.05859375	3.5368652	0.19628906	0.12646484	-1.515625	3.6401367	5.996582	0	0	0	0	0	0	0	0	0	1.5334473	0.53344727	7.6616211	-0.20825195	1.7092285	-5.7438965	0	44330	0	0	0
609	610	610	Category N	-0.37182617	0.083984375	-3.7199707	0.009277344	0.30493164	0.40039063	0	0	5/7/2018	5	7	2018	19:50:12	71412	0.3	19	50	12	0	0.05859375	3.5368652	0.19946289	0.12255859	-1.505127	6.5415039	2.2875977	0	0	0	0	0	0	0	0	0	1.5231934	0.52319336	2.824707	-0.57128906	-0.038574219	-2.2145996	0	44330	0	0	0
610	611	611	Category N	0.26391602	-0.011962891	-0.99584961	0.094726563	-0.19482422	0.41650391	0	0	5/7/2018	5	7	2018	19:50:12	71412	0.4	19	50	12	0	0.05859375	3.5368652	0.20117188	0.11401367	-1.5031738	10.155273	0.52636719	0	0	0	0	0	0	0	0	0	1.5209961	0.52099609	0.69580078	0.0625	-0.12597656	0.50732422	0	44330	0	0	0
611	612	612	Category N	0.14379883	0.023925781	-0.98388672	0.050537109	0.002685547	0.47143555	0	0	5/7/2018	5	7	2018	19:50:12	71412	0.5	19	50	12	0	0.05859375	3.5368652	0.20629883	0.109375	-1.5046387	2.5998535	0.53149414	0	0	0	0	0	0	0	0	0	1.5227051	0.52270508	0.66870117	-0.0625	-0.085449219	0.52075195	0	44330	0	0	0
612	613	613	Category N	0.23999023	-0.13183594	-0.88793945	0.016845703	-0.039550781	0.4675293	0	0	5/7/2018	5	7	2018	19:50:12	71412	0.6	19	50	12	0	0.05859375	3.5368652	0.2109375	0.10498047	-1.5061035	12.986328	0.6628418	0	0	0	0	0	0	0	0	0	1.5246582	0.5246582	0.8840332	0.028808594	-0.23681641	0.61816406	0	44330	0	0	0
613	614	614	Category N	0.3359375	-0.17993164	-0.86376953	0.042724609	-0.021240234	0.47070313	0	0	5/7/2018	5	7	2018	19:50:12	71412	0.7	19	50	12	0	0.05859375	3.5368652	0.21313477	0.091796875	-1.5019531	9.8664551	0.7043457	0	0	0	0	0	0	0	0	0	1.5197754	0.51977539	1.0324707	0.12255859	-0.27172852	0.63818359	0	44330	0	0	0
614	615	615	Category N	0.29980469	-0.071777344	-0.89990234	0.038574219	-0.037109375	0.46655273	0	0	5/7/2018	5	7	2018	19:50:12	71412	0.8	19	50	12	0	0.05859375	3.5368652	0.21557617	0.088378906	-1.4968262	4.1442871	0.6237793	0	0	0	0	0	0	0	0	0	1.5148926	0.51489258	0.84130859	0.083984375	-0.16015625	0.59692383	0	44330	0	0	0
615	616	616	Category L	0.29980469	-0.16796875	-0.87597656	0.033935547	0.082275391	0.47167969	0	0	5/7/2018	5	7	2018	19:50:21	71421	0.4	19	50	21	0	0.058349609	3.5626465	0.22363281	0.0859375	-1.4992676	5.7407227	0.67724609	0	0	0	0	0	0	0	0	0	1.5183105	0.51831055	0.953125	0.075927734	-0.25390625	0.62329102	0	44330	0	0	0
616	617	617	Category L	0.35986328	-0.15576172	-0.87597656	0.033691406	0.072753906	0.47241211	0	0	5/7/2018	5	7	2018	19:50:21	71421	0.5	19	50	21	0	0.058349609	3.5626465	0.22924805	0.081298828	-1.4997559	5.3774414	0.67993164	0	0	0	0	0	0	0	0	0	1.5192871	0.51928711	0.99145508	0.13037109	-0.23706055	0.6237793	0	44330	0	0	0
617	618	618	Category L	0.31176758	-0.11987305	-0.86376953	0.0390625	0.069335938	0.47045898	0	0	5/7/2018	5	7	2018	19:50:21	71421	0.6	19	50	21	0	0.058349609	3.5626465	0.23413086	0.069580078	-1.5019531	5.8413086	0.67041016	0	0	0	0	0	0	0	0	0	1.5217285	0.52172852	0.90527344	0.077392578	-0.18945313	0.63818359	0	44330	0	0	0
618	619	619	Category L	0.31176758	-0.10791016	-0.86376953	0.037841797	0.069091797	0.47338867	0	0	5/7/2018	5	7	2018	19:50:21	71421	0.7	19	50	21	0	0.058349609	3.5626465	0.23510742	0.062011719	-1.4987793	16.534912	0.66186523	0	0	0	0	0	0	0	0	0	1.5183105	0.51831055	0.8815918	0.076416016	-0.16992188	0.63500977	0	44330	0	0	0
619	620	620	Category L	0.31176758	-0.11987305	-0.83984375	0.039794922	0.071777344	0.47265625	0	0	5/7/2018	5	7	2018	19:50:21	71421	0.8	19	50	21	0	0.05859375	3.5368652	0.23925781	0.051757813	-1.4992676	12.971191	0.68530273	0	0	0	0	0	0	0	0	0	1.5192871	0.51928711	0.90356445	0.072265625	-0.17163086	0.65942383	0	44330	0	0	0
620	621	621	Category L	0.32397461	-0.11987305	-0.85180664	0.033691406	0.065673828	0.47924805	0	0	5/7/2018	5	7	2018	19:50:21	71421	0.9	19	50	21	0	0.05859375	3.5368652	0.24365234	0.045654297	-1.5002441	8.1730957	0.67407227	0	0	0	0	0	0	0	0	0	1.5205078	0.52050781	0.89428711	0.080078125	-0.16552734	0.6484375	0	44330	0	0	0
621	622	622	Category L	0.32397461	-0.15576172	-0.87597656	0.036865234	0.068359375	0.47265625	0	0	5/7/2018	5	7	2018	19:50:22	71422	0	19	50	22	0	0.05859375	3.5368652	0.24658203	0.039550781	-1.5024414	9.5788574	0.66088867	0	0	0	0	0	0	0	0	0	1.5231934	0.52319336	0.89916992	0.077148438	-0.1953125	0.62646484	0	44330	0	0	0
622	623	623	Category L	0.32397461	-0.14379883	-0.88793945	0.038085938	0.065673828	0.47338867	0	0	5/7/2018	5	7	2018	19:50:22	71422	0.1	19	50	22	0	0.05859375	3.5368652	0.25341797	0.032714844	-1.5026855	18.374756	0.64355469	0	0	0	0	0	0	0	0	0	1.5241699	0.52416992	0.86181641	0.0703125	-0.17651367	0.61474609	0	44330	0	0	0
623	624	624	Category L	0.3359375	-0.15576172	-0.87597656	0.038818359	0.064208984	0.47436523	0	0	5/7/2018	5	7	2018	19:50:22	71422	0.2	19	50	22	0	0.05859375	3.5368652	0.25805664	0.021728516	-1.4997559	21.288818	0.65332031	0	0	0	0	0	0	0	0	0	1.5219727	0.52197266	0.87915039	0.077636719	-0.17749023	0.6237793	0	44330	0	0	0
624	625	625	Category L	0.37182617	-0.15576172	-0.87597656	0.039794922	0.064941406	0.47143555	0	0	5/7/2018	5	7	2018	19:50:22	71422	0.3	19	50	22	0	0.05859375	3.5368652	0.26147461	0.012451172	-1.4943848	14.670654	0.65039063	0	0	0	0	0	0	0	0	0	1.5170898	0.51708984	0.89697266	0.11010742	-0.16821289	0.6184082	0	44330	0	0	0
625	626	626	Category L	0.29980469	-0.16796875	-0.86376953	0.040039063	0.062255859	0.47241211	0	0	5/7/2018	5	7	2018	19:50:22	71422	0.4	19	50	22	0	0.05859375	3.5368652	0.26806641	0.005126953	-1.4968262	11.871582	0.65698242	0	0	0	0	0	0	0	0	0	1.5205078	0.52050781	0.83789063	0.031494141	-0.1730957	0.63305664	0	44330	0	0	0
626	627	627	Category L	0.2878418	-0.10791016	-0.86376953	0.041748047	0.065185547	0.47607422	0	0	5/7/2018	5	7	2018	19:50:22	71422	0.5	19	50	22	0	0.05859375	3.5368652	0.2722168	-0.001708984	-1.494873	8.4316406	0.64013672	0	0	0	0	0	0	0	0	0	1.5195313	0.51953125	0.75268555	0.015380859	-0.10595703	0.63110352	0	44330	0	0	0
627	628	628	Category L	0.32397461	-0.11987305	-0.86376953	0.037109375	0.063964844	0.47631836	0	0	5/7/2018	5	7	2018	19:50:22	71422	0.6	19	50	22	0	0.05859375	3.5368652	0.27783203	-0.009765625	-1.496582	5.0544434	0.64404297	0	0	0	0	0	0	0	0	0	1.5222168	0.5222168	0.7890625	0.045898438	-0.10986328	0.6328125	0	44330	0	0	0
628	629	629	Category L	0.31176758	-0.14379883	-0.85180664	0.037109375	0.060546875	0.4699707	0	0	5/7/2018	5	7	2018	19:50:22	71422	0.7	19	50	22	0	0.05859375	3.5368652	0.28295898	-0.016357422	-1.4929199	3.3566895	0.65429688	0	0	0	0	0	0	0	0	0	1.5195313	0.51953125	0.796875	0.028564453	-0.12719727	0.64111328	0	44330	0	0	0
629	630	630	Category L	0.31176758	-0.14379883	-0.85180664	0.04296875	0.057861328	0.47045898	0	0	5/7/2018	5	7	2018	19:50:22	71422	0.8	19	50	22	0	0.05859375	3.5368652	0.28588867	-0.022460938	-1.4985352	1.7851563	0.65844727	0	0	0	0	0	0	0	0	0	1.5256348	0.52563477	0.79370117	0.025634766	-0.12109375	0.64672852	0	44330	0	0	0
630	631	631	Category L	0.29980469	-0.14379883	-0.88793945	0.040527344	0.05859375	0.47241211	0	0	5/7/2018	5	7	2018	19:50:22	71422	0.9	19	50	22	0	0.05859375	3.5368652	0.29052734	-0.027587891	-1.4987793	0.3269043	0.62182617	0	0	0	0	0	0	0	0	0	1.5268555	0.52685547	0.73583984	0.009033203	-0.1159668	0.61083984	0	44330	0	0	0
631	632	632	Category L	0.32397461	-0.11987305	-0.88793945	0.040771484	0.060546875	0.47338867	0	0	5/7/2018	5	7	2018	19:50:23	71423	0	19	50	23	0	0.05859375	3.5368652	0.29223633	-0.033203125	-1.4995117	0.87915039	0.6184082	0	0	0	0	0	0	0	0	0	1.5280762	0.52807617	0.72998047	0.031738281	-0.086425781	0.61157227	0	44330	0	0	0
632	633	633	Category L	0.31176758	-0.13183594	-0.87597656	0.039794922	0.062988281	0.47436523	0	0	5/7/2018	5	7	2018	19:50:23	71423	0.1	19	50	23	0	0.05859375	3.5368652	0.29907227	-0.040039063	-1.4973145	0.13354492	0.62817383	0	0	0	0	0	0	0	0	0	1.5275879	0.52758789	0.72558594	0.012451172	-0.091552734	0.62133789	0	44330	0	0	0
633	634	634	Category L	0.3359375	-0.11987305	-0.88793945	0.037109375	0.0625	0.47631836	0	0	5/7/2018	5	7	2018	19:50:23	71423	0.2	19	50	23	0	0.05859375	3.5368652	0.30371094	-0.045898438	-1.4987793	1.5415039	0.6159668	0	0	0	0	0	0	0	0	0	1.5300293	0.5300293	0.71655273	0.031982422	-0.073730469	0.61083984	0	44330	0	0	0
634	635	635	Category L	0.32397461	-0.10791016	-0.89990234	0.035400391	0.062988281	0.47314453	0	0	5/7/2018	5	7	2018	19:50:23	71423	0.3	19	50	23	0	0.05859375	3.5368652	0.30615234	-0.054443359	-1.4907227	3.1523438	0.59350586	0	0	0	0	0	0	0	0	0	1.5229492	0.52294922	0.66186523	0.017578125	-0.053222656	0.59082031	0	44330	0	0	0
635	636	636	Category L	0.3359375	-0.11987305	-0.87597656	0.038085938	0.057861328	0.47509766	0	0	5/7/2018	5	7	2018	19:50:23	71423	0.4	19	50	23	0	0.05859375	3.5368652	0.31201172	-0.061035156	-1.4936523	3.0068359	0.62084961	0	0	0	0	0	0	0	0	0	1.5270996	0.52709961	0.70043945	0.023681641	-0.05859375	0.61767578	0	44330	0	0	0
636	637	637	Category L	0.32397461	-0.095947266	-0.89990234	0.037841797	0.060546875	0.47338867	0	0	5/7/2018	5	7	2018	19:50:23	71423	0.5	19	50	23	0	0.05859375	3.5368652	0.31542969	-0.066650391	-1.4916992	2.5449219	0.5925293	0	0	0	0	0	0	0	0	0	1.526123	0.52612305	0.62939453	0.008300781	-0.029052734	0.59179688	0	44330	0	0	0
637	638	638	Category L	0.32397461	-0.14379883	-0.85180664	0.036376953	0.05859375	0.47314453	0	0	5/7/2018	5	7	2018	19:50:23	71423	0.6	19	50	23	0	0.05859375	3.5368652	0.32006836	-0.073974609	-1.4921875	2.8833008	0.64428711	0	0	0	0	0	0	0	0	0	1.5280762	0.52807617	0.71411133	0.003662109	-0.069580078	0.64038086	0	44330	0	0	0
638	639	639	Category L	0.29980469	-0.11987305	-0.85180664	0.036376953	0.060546875	0.4753418	0	0	5/7/2018	5	7	2018	19:50:23	71423	0.7	19	50	23	0	0.05859375	3.5368652	0.32104492	-0.080078125	-1.494873	2.9924316	0.64477539	0	0	0	0	0	0	0	0	0	1.53125	0.53125	0.7043457	-0.021240234	-0.039550781	0.64306641	0	44330	0	0	0
639	640	640	Category L	0.3359375	-0.10791016	-0.86376953	0.036132813	0.059570313	0.47216797	0	0	5/7/2018	5	7	2018	19:50:23	71423	0.8	19	50	23	0	0.05859375	3.5368652	0.32177734	-0.089355469	-1.4968262	2.6633301	0.63354492	0	0	0	0	0	0	0	0	0	1.5336914	0.53369141	0.66552734	0.013916016	-0.018310547	0.63305664	0	44330	0	0	0
640	641	641	Category L	0.32397461	-0.095947266	-0.86376953	0.037841797	0.057128906	0.47143555	0	0	5/7/2018	5	7	2018	19:50:23	71423	0.9	19	50	23	0	0.05859375	3.5368652	0.32250977	-0.094970703	-1.4973145	2.6943359	0.63354492	0	0	0	0	0	0	0	0	0	1.5344238	0.53442383	0.63574219	0.001220703	-0.000732422	0.63354492	0	44330	0	0	0
641	642	642	Category L	0.31176758	-0.095947266	-0.87597656	0.040527344	0.058105469	0.47314453	0	0	5/7/2018	5	7	2018	19:50:24	71424	0	19	50	24	0	0.05859375	3.5368652	0.32348633	-0.10058594	-1.4975586	4.0412598	0.62182617	0	0	0	0	0	0	0	0	0	1.5356445	0.53564453	0.63818359	-0.01171875	0.004638672	0.62158203	0	44330	0	0	0
642	643	643	Category L	0.2878418	-0.083984375	-0.86376953	0.037109375	0.059570313	0.47412109	0	0	5/7/2018	5	7	2018	19:50:24	71424	0.1	19	50	24	0	0.05859375	3.5368652	0.32641602	-0.10302734	-1.4951172	4.5224609	0.6328125	0	0	0	0	0	0	0	0	0	1.5336914	0.53369141	0.68896484	-0.038574219	0.019042969	0.63134766	0	44330	0	0	0
643	644	644	Category L	0.2878418	-0.071777344	-0.88793945	0.038818359	0.05859375	0.47241211	0	0	5/7/2018	5	7	2018	19:50:24	71424	0.2	19	50	24	0	0.05859375	3.5368652	0.32983398	-0.11083984	-1.4941406	3.3928223	0.60888672	0	0	0	0	0	0	0	0	0	1.5341797	0.53417969	0.6875	-0.041992188	0.0390625	0.60620117	0	44330	0	0	0
644	645	645	Category L	0.27587891	-0.11987305	-0.86376953	0.036376953	0.058105469	0.47216797	0	0	5/7/2018	5	7	2018	19:50:24	71424	0.3	19	50	24	0	0.05859375	3.5368652	0.33764648	-0.16845703	-1.4836426	1.6218262	0.625	0	0	0	0	0	0	0	0	0	1.5310059	0.53100586	0.73046875	-0.061767578	0.048583984	0.61987305	0	44330	0	0	0
645	646	646	Category L	0.29980469	-0.13183594	-0.88793945	0.040527344	0.057128906	0.47607422	0	0	5/7/2018	5	7	2018	19:50:24	71424	0.4	19	50	24	0	0.05859375	3.5368652	0.32226563	-0.16748047	-1.3728027	0.546875	0.48681641	0	0	0	0	0	0	0	0	0	1.420166	0.42016602	0.54321289	-0.022460938	0.035644531	0.48486328	0	44330	0	0	0
646	647	647	Category L	0.31176758	-0.14379883	-0.88793945	0.039550781	0.056884766	0.47241211	0	0	5/7/2018	5	7	2018	19:50:24	71424	0.5	19	50	24	0	0.05859375	3.5368652	0.30322266	-0.062011719	-1.2175293	0.60620117	0.33984375	0	0	0	0	0	0	0	0	0	1.2563477	0.25634766	0.41992188	0.008300781	-0.081542969	0.32958984	0	44330	0	0	0
647	648	648	Category L	0.29980469	-0.11987305	-0.88793945	0.041503906	0.062255859	0.47241211	0	0	5/7/2018	5	7	2018	19:50:24	71424	0.6	19	50	24	0	0.05859375	3.5368652	0.29370117	-0.014404297	-1.045166	0.1862793	0.18945313	0	0	0	0	0	0	0	0	0	1.0859375	0.0859375	0.26879883	0.005859375	-0.10522461	0.15722656	0	44330	0	0	0
648	649	649	Category L	0.31176758	-0.083984375	-0.89990234	0.043945313	0.057861328	0.47436523	0	0	5/7/2018	5	7	2018	19:50:24	71424	0.7	19	50	24	0	0.05859375	3.5368652	0.29223633	-0.10302734	-1.0012207	0.90698242	0.10498047	0	0	0	0	0	0	0	0	0	1.0480957	0.048095703	0.13989258	0.019287109	0.019042969	0.10131836	0	44330	0	0	0
649	650	650	Category L	0.31176758	-0.11987305	-0.88793945	0.042480469	0.056152344	0.47241211	0	0	5/7/2018	5	7	2018	19:50:24	71424	0.8	19	50	24	0	0.05859375	3.5368652	0.28881836	-0.096679688	-0.94873047	1.1604004	0.069091797	0	0	0	0	0	0	0	0	0	0.99658203	0.003417969	0.10693359	0.022705078	-0.022949219	0.060791016	0	44330	0	0	0
650	651	651	Category L	0.2878418	-0.11987305	-0.89990234	0.045654297	0.055419922	0.47241211	0	0	5/7/2018	5	7	2018	19:50:24	71424	0.9	19	50	24	0	0.05859375	3.5368652	0.30419922	-0.13134766	-0.99682617	1.203125	0.098876953	0	0	0	0	0	0	0	0	0	1.0505371	0.050537109	0.125	-0.016357422	0.011474609	0.096923828	0	44330	0	0	0
651	652	652	Category L	0.31176758	-0.13183594	-0.87597656	0.04296875	0.059814453	0.47338867	0	0	5/7/2018	5	7	2018	19:50:25	71425	0	19	50	25	0	0.05859375	3.5368652	0.29589844	-0.067382813	-1.050293	2.0959473	0.1862793	0	0	0	0	0	0	0	0	0	1.0932617	0.093261719	0.25415039	0.015625	-0.064208984	0.17431641	0	44330	0	0	0
652	653	653	Category L	0.31176758	-0.11987305	-0.87597656	0.044921875	0.056884766	0.47143555	0	0	5/7/2018	5	7	2018	19:50:25	71425	0.1	19	50	25	0	0.05859375	3.5368652	0.30224609	-0.03515625	-1.0852051	3.8334961	0.22607422	0	0	0	0	0	0	0	0	0	1.1271973	0.12719727	0.3034668	0.009277344	-0.084472656	0.20922852	0	44330	0	0	0
653	654	654	Category L	0.31176758	-0.13183594	-0.87597656	0.040527344	0.05859375	0.47338867	0	0	5/7/2018	5	7	2018	19:50:25	71425	0.2	19	50	25	0	0.05859375	3.5368652	0.30981445	-0.058105469	-1.1013184	4.114502	0.23706055	0	0	0	0	0	0	0	0	0	1.1455078	0.14550781	0.30078125	0.001708984	-0.073486328	0.2253418	0	44330	0	0	0
654	655	655	Category L	0.3359375	-0.13183594	-0.87597656	0.041748047	0.061523438	0.47851563	0	0	5/7/2018	5	7	2018	19:50:25	71425	0.3	19	50	25	0	0.05859375	3.5368652	0.31176758	-0.047119141	-1.1066895	3.5537109	0.24682617	0	0	0	0	0	0	0	0	0	1.1506348	0.15063477	0.33935547	0.023925781	-0.084472656	0.23071289	0	44330	0	0	0
655	656	656	Category L	0.31176758	-0.11987305	-0.87597656	0.040527344	0.057128906	0.47216797	0	0	5/7/2018	5	7	2018	19:50:25	71425	0.4	19	50	25	0	0.05859375	3.5368652	0.30957031	-0.046386719	-1.1091309	3.1743164	0.24438477	0	0	0	0	0	0	0	0	0	1.1525879	0.15258789	0.30859375	0.001953125	-0.073242188	0.2331543	0	44330	0	0	0
656	657	657	Category L	0.29980469	-0.14379883	-0.87597656	0.045898438	0.057128906	0.47241211	0	0	5/7/2018	5	7	2018	19:50:25	71425	0.5	19	50	25	0	0.05859375	3.5368652	0.31201172	-0.044433594	-1.1113281	2.8505859	0.25585938	0	0	0	0	0	0	0	0	0	1.1552734	0.15527344	0.34716797	-0.012207031	-0.099365234	0.23535156	0	44330	0	0	0
657	658	658	Category L	0.2878418	-0.14379883	-0.86376953	0.045898438	0.063232422	0.47436523	0	0	5/7/2018	5	7	2018	19:50:25	71425	0.6	19	50	25	0	0.058349609	3.5368652	0.31054688	-0.041259766	-1.1113281	1.4699707	0.26904297	0	0	0	0	0	0	0	0	0	1.1547852	0.15478516	0.37304688	-0.022705078	-0.10229492	0.24755859	0	44330	0	0	0
658	659	659	Category L	0.31176758	-0.10791016	-0.87597656	0.041503906	0.055419922	0.47241211	0	0	5/7/2018	5	7	2018	19:50:25	71425	0.7	19	50	25	0	0.058349609	3.5368652	0.31030273	-0.039794922	-1.1108398	0.39672852	0.24438477	0	0	0	0	0	0	0	0	0	1.1540527	0.15405273	0.30419922	0.001220703	-0.067871094	0.23486328	0	44330	0	0	0
659	660	660	Category L	0.29980469	-0.095947266	-0.91186523	0.046386719	0.061279297	0.47167969	0	0	5/7/2018	5	7	2018	19:50:25	71425	0.8	19	50	25	0	0.058349609	3.5368652	0.30834961	-0.039306641	-1.1108398	0.045410156	0.20703125	0	0	0	0	0	0	0	0	0	1.1535645	0.15356445	0.26416016	-0.008544922	-0.056396484	0.19897461	0	44330	0	0	0
660	661	661	Category L	0.27587891	-0.14379883	-0.88793945	0.044921875	0.060546875	0.47265625	0	0	5/7/2018	5	7	2018	19:50:25	71425	0.9	19	50	25	0	0.058349609	3.5368652	0.3112793	-0.038574219	-1.1137695	0.55712891	0.25170898	0	0	0	0	0	0	0	0	0	1.1572266	0.15722656	0.36669922	-0.035400391	-0.10498047	0.22583008	0	44330	0	0	0
661	662	662	Category L	0.3359375	-0.071777344	-0.82788086	0.040283203	0.058349609	0.47436523	0	0	5/7/2018	5	7	2018	19:50:26	71426	0	19	50	26	0	0.058349609	3.5368652	0.30957031	-0.0390625	-1.1130371	0.83422852	0.28833008	0	0	0	0	0	0	0	0	0	1.1560059	0.15600586	0.34399414	0.026123047	-0.032470703	0.28515625	0	44330	0	0	0
662	663	663	Category L	0.2878418	-0.13183594	-0.87597656	0.044921875	0.068115234	0.47167969	0	0	5/7/2018	5	7	2018	19:50:26	71426	0.1	19	50	26	0	0.058349609	3.5368652	0.30883789	-0.037597656	-1.112793	1.5385742	0.25561523	0	0	0	0	0	0	0	0	0	1.1555176	0.15551758	0.35205078	-0.020996094	-0.093994141	0.23681641	0	44330	0	0	0
663	664	664	Category L	0.2878418	-0.13183594	-0.86376953	0.042480469	0.064941406	0.47143555	0	0	5/7/2018	5	7	2018	19:50:26	71426	0.2	19	50	26	0	0.058349609	3.5368652	0.30664063	-0.037353516	-1.114502	1.9772949	0.26855469	0	0	0	0	0	0	0	0	0	1.1567383	0.15673828	0.36401367	-0.018798828	-0.094238281	0.25073242	0	44330	0	0	0
664	665	665	Category L	0.34790039	-0.13183594	-0.87597656	0.043212891	0.063964844	0.47558594	0	0	5/7/2018	5	7	2018	19:50:26	71426	0.3	19	50	26	0	0.058349609	3.5368652	0.30493164	-0.037597656	-1.114502	2.8027344	0.26000977	0	0	0	0	0	0	0	0	0	1.15625	0.15625	0.37573242	0.042724609	-0.093994141	0.23852539	0	44330	0	0	0
665	666	666	Category L	0.32397461	-0.083984375	-0.89990234	0.038085938	0.061767578	0.47607422	0	0	5/7/2018	5	7	2018	19:50:26	71426	0.4	19	50	26	0	0.058349609	3.5368652	0.30444336	-0.034667969	-1.1166992	3.3725586	0.22314453	0	0	0	0	0	0	0	0	0	1.157959	0.15795898	0.28515625	0.019287109	-0.049072266	0.21679688	0	44330	0	0	0
666	667	667	Category L	0.32397461	-0.10791016	-0.86376953	0.040527344	0.061523438	0.47436523	0	0	5/7/2018	5	7	2018	19:50:26	71426	0.5	19	50	26	0	0.058349609	3.5368652	0.29956055	-0.032714844	-1.1193848	3.1540527	0.26757813	0	0	0	0	0	0	0	0	0	1.1591797	0.15917969	0.35522461	0.024414063	-0.074951172	0.25561523	0	44330	0	0	0
667	668	668	Category L	0.31176758	-0.10791016	-0.91186523	0.040527344	0.057128906	0.47216797	0	0	5/7/2018	5	7	2018	19:50:26	71426	0.6	19	50	26	0	0.058349609	3.5368652	0.2980957	-0.031005859	-1.1186523	3.2429199	0.22119141	0	0	0	0	0	0	0	0	0	1.1582031	0.15820313	0.29736328	0.013427734	-0.076660156	0.20678711	0	44330	0	0	0
668	669	669	Category L	0.3359375	-0.11987305	-0.91186523	0.043212891	0.057861328	0.47241211	0	0	5/7/2018	5	7	2018	19:50:26	71426	0.7	19	50	26	0	0.058349609	3.5368652	0.29272461	-0.029785156	-1.1206055	3.800293	0.23144531	0	0	0	0	0	0	0	0	0	1.1586914	0.15869141	0.34179688	0.04296875	-0.08984375	0.20874023	0	44330	0	0	0
669	670	670	Category L	0.29980469	-0.083984375	-0.91186523	0.041503906	0.055419922	0.47021484	0	0	5/7/2018	5	7	2018	19:50:26	71426	0.8	19	50	26	0	0.058349609	3.5368652	0.2902832	-0.028564453	-1.1210938	3.2246094	0.21679688	0	0	0	0	0	0	0	0	0	1.1584473	0.15844727	0.27392578	0.009277344	-0.055175781	0.20922852	0	44330	0	0	0
670	671	671	Category L	0.29980469	-0.095947266	-0.87597656	0.04296875	0.060546875	0.47143555	0	0	5/7/2018	5	7	2018	19:50:26	71426	0.9	19	50	26	0	0.058349609	3.5368652	0.28710938	-0.028808594	-1.1245117	1.6201172	0.25756836	0	0	0	0	0	0	0	0	0	1.1608887	0.16088867	0.32788086	0.012451172	-0.066894531	0.24853516	0	44330	0	0	0
671	672	672	Category L	0.31176758	-0.11987305	-0.88793945	0.047607422	0.060546875	0.47167969	0	0	5/7/2018	5	7	2018	19:50:27	71427	0	19	50	27	0	0.058349609	3.5368652	0.28369141	-0.028808594	-1.1252441	0.34375	0.25561523	0	0	0	0	0	0	0	0	0	1.1608887	0.16088867	0.35620117	0.027832031	-0.090820313	0.23730469	0	44330	0	0	0
672	673	673	Category L	0.2878418	-0.13183594	-0.87597656	0.043945313	0.062988281	0.47558594	0	0	5/7/2018	5	7	2018	19:50:27	71427	0.1	19	50	27	0	0.058349609	3.5368652	0.27978516	-0.029052734	-1.1254883	0.35229492	0.27001953	0	0	0	0	0	0	0	0	0	1.1601563	0.16015625	0.36010742	0.0078125	-0.10253906	0.24951172	0	44330	0	0	0
673	674	674	Category L	0.2878418	-0.14379883	-0.87597656	0.043212891	0.058837891	0.47436523	0	0	5/7/2018	5	7	2018	19:50:27	71427	0.2	19	50	27	0	0.058349609	3.5368652	0.27490234	-0.028564453	-1.126709	0.88452148	0.27612305	0	0	0	0	0	0	0	0	0	1.1601563	0.16015625	0.37866211	0.012695313	-0.11499023	0.25073242	0	44330	0	0	0
674	675	675	Category L	0.31176758	-0.13183594	-0.86376953	0.04296875	0.059814453	0.47338867	0	0	5/7/2018	5	7	2018	19:50:27	71427	0.3	19	50	27	0	0.058349609	3.5368652	0.27246094	-0.02734375	-1.1262207	1.9577637	0.28515625	0	0	0	0	0	0	0	0	0	1.1589355	0.15893555	0.40600586	0.0390625	-0.10424805	0.26245117	0	44330	0	0	0
675	676	676	Category L	0.29980469	-0.11987305	-0.87597656	0.043945313	0.05859375	0.47167969	0	0	5/7/2018	5	7	2018	19:50:27	71427	0.4	19	50	27	0	0.058349609	3.5368652	0.26953125	-0.027587891	-1.1293945	2.0922852	0.27148438	0	0	0	0	0	0	0	0	0	1.161377	0.16137695	0.37597656	0.030029297	-0.092041016	0.25341797	0	44330	0	0	0
676	677	677	Category L	0.29980469	-0.10791016	-0.91186523	0.043945313	0.062988281	0.47338867	0	0	5/7/2018	5	7	2018	19:50:27	71427	0.5	19	50	27	0	0.058349609	3.5368652	0.2668457	-0.026123047	-1.1296387	1.7233887	0.23510742	0	0	0	0	0	0	0	0	0	1.1611328	0.16113281	0.33251953	0.032714844	-0.081542969	0.21777344	0	44330	0	0	0
677	678	678	Category L	0.31176758	-0.11987305	-0.88793945	0.041748047	0.061523438	0.47338867	0	0	5/7/2018	5	7	2018	19:50:27	71427	0.6	19	50	27	0	0.058349609	3.5368652	0.26318359	-0.026367188	-1.1289063	1.9060059	0.26293945	0	0	0	0	0	0	0	0	0	1.159668	0.15966797	0.38256836	0.048339844	-0.093261719	0.2409668	0	44330	0	0	0
678	679	679	Category L	0.27587891	-0.11987305	-0.88793945	0.04296875	0.059814453	0.47167969	0	0	5/7/2018	5	7	2018	19:50:27	71427	0.7	19	50	27	0	0.058349609	3.5368652	0.25732422	-0.026611328	-1.1296387	2.4350586	0.25976563	0	0	0	0	0	0	0	0	0	1.1589355	0.15893555	0.35327148	0.018310547	-0.093017578	0.24169922	0	44330	0	0	0
679	680	680	Category L	0.31176758	-0.10791016	-0.86376953	0.042236328	0.059814453	0.47436523	0	0	5/7/2018	5	7	2018	19:50:27	71427	0.8	19	50	27	0	0.058349609	3.5368652	0.26000977	-0.026855469	-1.1315918	2.4973145	0.28466797	0	0	0	0	0	0	0	0	0	1.161377	0.16137695	0.40063477	0.051513672	-0.080810547	0.26782227	0	44330	0	0	0
680	681	681	Category L	0.32397461	-0.13183594	-0.87597656	0.042480469	0.062011719	0.46923828	0	0	5/7/2018	5	7	2018	19:50:27	71427	0.9	19	50	27	0	0.058349609	3.5368652	0.25708008	-0.027099609	-1.1323242	2.361084	0.28466797	0	0	0	0	0	0	0	0	0	1.161377	0.16137695	0.42773438	0.066650391	-0.10449219	0.25634766	0	44330	0	0	0
681	682	682	Category L	0.32397461	-0.13183594	-0.87597656	0.044189453	0.058837891	0.47851563	0	0	5/7/2018	5	7	2018	19:50:28	71428	0	19	50	28	0	0.058349609	3.5368652	0.2565918	-0.02734375	-1.1340332	1.9389648	0.28637695	0	0	0	0	0	0	0	0	0	1.1628418	0.1628418	0.4296875	0.067138672	-0.10424805	0.25805664	0	44330	0	0	0
682	683	683	Category L	0.31176758	-0.13183594	-0.87597656	0.045898438	0.061523438	0.47338867	0	0	5/7/2018	5	7	2018	19:50:28	71428	0.1	19	50	28	0	0.058349609	3.5368652	0.25170898	-0.026855469	-1.1325684	1.3391113	0.28369141	0	0	0	0	0	0	0	0	0	1.1604004	0.16040039	0.42138672	0.059814453	-0.10473633	0.2565918	0	44330	0	0	0
683	684	684	Category L	0.35986328	-0.11987305	-0.86376953	0.041503906	0.062255859	0.47436523	0	0	5/7/2018	5	7	2018	19:50:28	71428	0.2	19	50	28	0	0.058349609	3.5368652	0.24951172	-0.025634766	-1.1320801	0.044677734	0.30493164	0	0	0	0	0	0	0	0	0	1.1594238	0.15942383	0.47265625	0.11010742	-0.093994141	0.26831055	0	44330	0	0	0
684	685	685	Category L	0.29980469	-0.13183594	-0.88793945	0.043212891	0.063964844	0.47143555	0	0	5/7/2018	5	7	2018	19:50:28	71428	0.3	19	50	28	0	0.058349609	3.5368652	0.24755859	-0.026123047	-1.1345215	0.88134766	0.27319336	0	0	0	0	0	0	0	0	0	1.1616211	0.16162109	0.40429688	0.052001953	-0.10546875	0.24658203	0	44330	0	0	0
685	686	686	Category M	0.15576172	-0.20385742	-0.92382813	0.20214844	0.035644531	0.4387207	0	0	5/7/2018	5	7	2018	19:50:29	71429	0.199	19	50	29	0	0.058349609	3.5368652	0.24511719	-0.025634766	-1.1330566	3.4873047	0.2890625	0	0	0	0	0	0	0	0	0	1.159668	0.15966797	0.47680664	-0.089355469	-0.17797852	0.20922852	0	44330	0	0	0
686	687	687	Category M	0.20385742	-0.26391602	-1.2597656	0.21386719	0.012695313	0.43164063	0	0	5/7/2018	5	7	2018	19:50:29	71429	0.3	19	50	29	0	0.058349609	3.5368652	0.23999023	-0.026123047	-1.1350098	5.6472168	0.27075195	0	0	0	0	0	0	0	0	0	1.1604004	0.16040039	0.3984375	-0.036132813	-0.23754883	-0.12451172	0	44330	0	0	0
687	688	688	Category M	0.26391602	-0.75585938	-0.92382813	0.15356445	0.082275391	0.45043945	0	0	5/7/2018	5	7	2018	19:50:29	71429	0.4	19	50	29	0	0.057861328	3.5594238	0.23681641	-0.026855469	-1.1350098	9.5646973	0.75927734	0	0	0	0	0	0	0	0	0	1.1599121	0.15991211	0.96704102	0.026855469	-0.72875977	0.21118164	0	44330	0	0	0
688	689	689	Category M	-0.2878418	2.3398438	-3.0598145	0.095947266	0.074951172	0.4621582	0	0	5/7/2018	5	7	2018	19:50:29	71429	0.5	19	50	29	0	0.057861328	3.5594238	0.23535156	-0.028320313	-1.1384277	18.351563	3.0942383	0	0	0	0	0	0	0	0	0	1.1628418	0.1628418	4.8129883	-0.52319336	2.3681641	-1.9211426	0	44330	0	0	0
689	690	690	Category M	0.86376953	-2.6879883	-7.5598145	0.10375977	0.42749023	0.28369141	0	0	5/7/2018	5	7	2018	19:50:29	71429	0.6	19	50	29	0	0.057861328	3.5594238	0.23071289	-0.028564453	-1.1394043	30.722656	6.9777832	0	0	0	0	0	0	0	0	0	1.1630859	0.16308594	9.7121582	0.6328125	-2.6591797	-6.420166	0	44330	0	0	0
690	691	691	Category M	-0.39599609	5.0998535	-5.2678223	0.13989258	0.099121094	0.45361328	0	0	5/7/2018	5	7	2018	19:50:29	71429	0.7	19	50	29	0	0.057861328	3.5594238	0.22753906	-0.029296875	-1.138916	38.567871	6.6137695	0	0	0	0	0	0	0	0	0	1.1618652	0.16186523	9.8813477	-0.62353516	5.1291504	-4.1286621	0	44330	0	0	0
691	692	692	Category M	0.63598633	2.6037598	-3.7919922	0.18896484	-0.29101563	0.3371582	0	0	5/7/2018	5	7	2018	19:50:29	71429	0.8	19	50	29	0	0.057861328	3.5594238	0.22216797	-0.030029297	-1.1401367	40.623047	3.7600098	0	0	0	0	0	0	0	0	0	1.1621094	0.16210938	5.6989746	0.41357422	2.6337891	-2.6516113	0	44330	0	0	0
692	693	693	Category M	0.85180664	-1.9677734	-2.1599121	-0.05078125	0.20825195	0.45117188	0	0	5/7/2018	5	7	2018	19:50:29	71429	0.9	19	50	29	0	0.057861328	3.5594238	0.2199707	-0.028808594	-1.1401367	39.515381	2.279541	0	0	0	0	0	0	0	0	0	1.1616211	0.16162109	3.5898438	0.6315918	-1.9387207	-1.0195313	0	44330	0	0	0
693	694	694	Category M	0.50390625	0.70776367	-1.2958984	0.041015625	0.007080078	0.47119141	0	0	5/7/2018	5	7	2018	19:50:30	71430	0	19	50	30	0	0.057861328	3.5594238	0.21704102	-0.028808594	-1.1425781	40.079102	0.80517578	0	0	0	0	0	0	0	0	0	1.1633301	0.16333008	1.1765137	0.28662109	0.73657227	-0.15307617	0	44330	0	0	0
694	695	695	Category M	0.10791016	-0.023925781	-1.1037598	0.027099609	0.18579102	0.45043945	0	0	5/7/2018	5	7	2018	19:50:30	71430	0.1	19	50	30	0	0.057861328	3.5594238	0.21386719	-0.028076172	-1.1416016	36.621094	0.11279297	0	0	0	0	0	0	0	0	0	1.1618652	0.16186523	0.14819336	-0.10595703	0.004150391	0.037841797	0	44330	0	0	0
695	696	696	Category M	0.50390625	0	-1.0559082	-0.046142578	0.11547852	0.46826172	0	0	5/7/2018	5	7	2018	19:50:30	71430	0.2	19	50	30	0	0.057861328	3.5594238	0.20849609	-0.027099609	-1.1428223	36.844727	0.30908203	0	0	0	0	0	0	0	0	0	1.1621094	0.16210938	0.40966797	0.29516602	0.027099609	0.086914063	0	44330	0	0	0
696	697	697	Category M	0.23999023	0.095947266	-0.87597656	0.04296875	0.14428711	0.45996094	0	0	5/7/2018	5	7	2018	19:50:30	71430	0.3	19	50	30	0	0.057861328	3.5594238	0.20507813	-0.02734375	-1.1435547	26.804199	0.29663086	0	0	0	0	0	0	0	0	0	1.1623535	0.16235352	0.42578125	0.034667969	0.12329102	0.26757813	0	44330	0	0	0
697	698	698	Category M	0.2878418	-0.011962891	-0.81591797	-0.000976563	0.17114258	0.45654297	0	0	5/7/2018	5	7	2018	19:50:30	71430	0.4	19	50	30	0	0.057861328	3.5594238	0.20141602	-0.028320313	-1.1455078	28.539551	0.34130859	0	0	0	0	0	0	0	0	0	1.1635742	0.16357422	0.43261719	0.086181641	0.016357422	0.32958984	0	44330	0	0	0
698	699	699	Category M	0.15576172	-0.059814453	-0.86376953	0.031982422	0.14624023	0.46386719	0	0	5/7/2018	5	7	2018	19:50:30	71430	0.5	19	50	30	0	0.057861328	3.5594238	0.19824219	-0.029052734	-1.1467285	12.742188	0.2878418	0	0	0	0	0	0	0	0	0	1.1643066	0.16430664	0.35620117	-0.042480469	-0.030517578	0.28295898	0	44330	0	0	0
699	700	700	Category E	0.55175781	-0.059814453	-1.079834	0.046630859	0.1550293	0.45922852	0	0	5/7/2018	5	7	2018	19:50:30	71430	0.7	19	50	30	0	0.057861328	3.5594238	0.1953125	-0.029785156	-1.1479492	1.9436035	0.36401367	0	0	0	0	0	0	0	0	0	1.1647949	0.16479492	0.4543457	0.35620117	-0.029785156	0.068115234	0	44330	0	0	0
700	701	701	Category E	0.19189453	-0.16796875	-0.79199219	0.1027832	0.15820313	0.44970703	0	0	5/7/2018	5	7	2018	19:50:30	71430	0.8	19	50	30	0	0.057861328	3.5594238	0.19116211	-0.030761719	-1.1486816	11.083008	0.38232422	0	0	0	0	0	0	0	0	0	1.1650391	0.16503906	0.49462891	0.000488281	-0.13696289	0.35668945	0	44330	0	0	0
701	702	702	Category E	0.26391602	-0.047851563	-0.85180664	0.088134766	0.13818359	0.45581055	0	0	5/7/2018	5	7	2018	19:50:30	71430	0.9	19	50	30	0	0.057861328	3.5594238	0.18969727	-0.029052734	-1.1491699	18.111572	0.30712891	0	0	0	0	0	0	0	0	0	1.1650391	0.16503906	0.39013672	0.073974609	-0.018554688	0.29736328	0	44330	0	0	0
702	703	703	Category E	0.14379883	-0.11987305	-1.0319824	0.14404297	0.11206055	0.4519043	0	0	5/7/2018	5	7	2018	19:50:31	71431	0	19	50	31	0	0.057861328	3.5594238	0.18481445	-0.030029297	-1.1508789	19.453857	0.15454102	0	0	0	0	0	0	0	0	0	1.1660156	0.16601563	0.24975586	-0.041015625	-0.089599609	0.11889648	0	44330	0	0	0
703	704	704	Category E	0.19189453	-0.16796875	-0.87597656	0.090820313	0.10302734	0.46435547	0	0	5/7/2018	5	7	2018	19:50:31	71431	0.1	19	50	31	0	0.057861328	3.5594238	0.18286133	-0.028076172	-1.1501465	20.357422	0.30786133	0	0	0	0	0	0	0	0	0	1.1650391	0.16503906	0.4230957	0.008789063	-0.13964844	0.27416992	0	44330	0	0	0
704	705	705	Category E	0.34790039	0.071777344	-1.0439453	0.19165039	0.081542969	0.4375	0	0	5/7/2018	5	7	2018	19:50:31	71431	0.2	19	50	31	0	0.057861328	3.5594238	0.1784668	-0.02734375	-1.1513672	14.975342	0.22363281	0	0	0	0	0	0	0	0	0	1.1655273	0.16552734	0.37597656	0.16918945	0.099121094	0.10742188	0	44330	0	0	0
705	706	706	Category E	-0.10791016	0	-1.079834	0.15600586	0.053710938	0.45507813	0	0	5/7/2018	5	7	2018	19:50:31	71431	0.3	19	50	31	0	0.057861328	3.5594238	0.17553711	-0.02734375	-1.1550293	9.4838867	0.29467773	0	0	0	0	0	0	0	0	0	1.1687012	0.16870117	0.38623047	-0.28344727	0.02734375	0.075195313	0	44330	0	0	0
706	707	707	Category E	0.17993164	0.023925781	-0.81591797	0.15454102	0.095458984	0.45166016	0	0	5/7/2018	5	7	2018	19:50:31	71431	0.4	19	50	31	0	0.057861328	3.5594238	0.1730957	-0.029296875	-1.15625	9.3361816	0.34448242	0	0	0	0	0	0	0	0	0	1.1694336	0.16943359	0.40039063	0.006591797	0.053222656	0.34033203	0	44330	0	0	0
707	708	708	Category E	-0.095947266	-0.023925781	-1.0197754	0.23803711	0.10351563	0.4140625	0	0	5/7/2018	5	7	2018	19:50:31	71431	0.5	19	50	31	0	0.057861328	3.5594238	0.17138672	-0.029052734	-1.1542969	16.606201	0.29931641	0	0	0	0	0	0	0	0	0	1.1672363	0.16723633	0.40722656	-0.26733398	0.005126953	0.13452148	0	44330	0	0	0
708	709	709	Category E	0.10791016	-0.047851563	-0.88793945	0.20605469	0.096191406	0.4309082	0	0	5/7/2018	5	7	2018	19:50:31	71431	0.6	19	50	31	0	0.057861328	3.5594238	0.16625977	-0.029541016	-1.1542969	13.591797	0.2734375	0	0	0	0	0	0	0	0	0	1.166748	0.16674805	0.34301758	-0.058349609	-0.018066406	0.26635742	0	44330	0	0	0
709	710	710	Category E	0.059814453	-0.16796875	-1.1159668	0.25952148	0.1027832	0.40576172	0	0	5/7/2018	5	7	2018	19:50:31	71431	0.7	19	50	31	0	0.057861328	3.5594238	0.16186523	-0.029296875	-1.1533203	16.663818	0.17602539	0	0	0	0	0	0	0	0	0	1.1650391	0.16503906	0.27807617	-0.10205078	-0.13842773	0.037353516	0	44330	0	0	0
710	711	711	Category E	0.023925781	-0.14379883	-0.94799805	0.22412109	0.090820313	0.42236328	0	0	5/7/2018	5	7	2018	19:50:31	71431	0.8	19	50	31	0	0.057861328	3.5594238	0.15917969	-0.028320313	-1.1552734	19.431152	0.27319336	0	0	0	0	0	0	0	0	0	1.166748	0.16674805	0.45825195	-0.13525391	-0.11523438	0.20727539	0	44330	0	0	0
711	712	712	Category E	0.011962891	-0.13183594	-0.91186523	0.21801758	0.040039063	0.42626953	0	0	5/7/2018	5	7	2018	19:50:31	71431	0.9	19	50	31	0	0.057861328	3.5594238	0.15600586	-0.02734375	-1.1599121	16.76709	0.30541992	0	0	0	0	0	0	0	0	0	1.1708984	0.17089844	0.49682617	-0.14404297	-0.10424805	0.24804688	0	44330	0	0	0
712	713	713	Category E	-0.083984375	-0.095947266	-0.97192383	0.19921875	0.01953125	0.43945313	0	0	5/7/2018	5	7	2018	19:50:32	71432	0	19	50	32	0	0.057861328	3.5594238	0.15405273	-0.024658203	-1.1594238	15.880615	0.3112793	0	0	0	0	0	0	0	0	0	1.1699219	0.16992188	0.49707031	-0.23803711	-0.071044922	0.1875	0	44330	0	0	0
713	714	714	Category E	0.14379883	-0.023925781	-0.83984375	0.16479492	0.006835938	0.44824219	0	0	5/7/2018	5	7	2018	19:50:32	71432	0.1	19	50	32	0	0.057861328	3.5594238	0.15283203	-0.022460938	-1.1591797	15.526123	0.31958008	0	0	0	0	0	0	0	0	0	1.1694336	0.16943359	0.33007813	-0.009033203	-0.001220703	0.31933594	0	44330	0	0	0
714	715	715	Category E	0.083984375	-0.11987305	-1.1638184	0.18334961	0.018066406	0.4440918	0	0	5/7/2018	5	7	2018	19:50:32	71432	0.2	19	50	32	0	0.057861328	3.5594238	0.14868164	-0.020996094	-1.1604004	16.293701	0.11791992	0	0	0	0	0	0	0	0	0	1.170166	0.17016602	0.16674805	-0.064697266	-0.098632813	-0.003173828	0	44330	0	0	0
715	716	716	Category E	0.11987305	0	-0.89990234	0.12011719	0.050537109	0.4609375	0	0	5/7/2018	5	7	2018	19:50:32	71432	0.3	19	50	32	0	0.057861328	3.5594238	0.14575195	-0.01953125	-1.1601563	18.816895	0.26220703	0	0	0	0	0	0	0	0	0	1.1694336	0.16943359	0.3059082	-0.025878906	0.01953125	0.26025391	0	44330	0	0	0
716	717	717	Category E	0.047851563	-0.13183594	-0.83984375	0.13891602	0.089599609	0.45336914	0	0	5/7/2018	5	7	2018	19:50:32	71432	0.4	19	50	32	0	0.057861328	3.5594238	0.14404297	-0.01953125	-1.1623535	19.244629	0.35473633	0	0	0	0	0	0	0	0	0	1.1713867	0.17138672	0.53100586	-0.096191406	-0.11206055	0.32250977	0	44330	0	0	0
717	718	718	Category E	-0.15576172	-0.15576172	-0.91186523	0.060791016	0.066650391	0.46899414	0	0	5/7/2018	5	7	2018	19:50:32	71432	0.5	19	50	32	0	0.057861328	3.5594238	0.14135742	-0.020019531	-1.1652832	19.746094	0.41333008	0	0	0	0	0	0	0	0	0	1.1740723	0.17407227	0.6862793	-0.29711914	-0.13549805	0.25341797	0	44330	0	0	0
718	719	719	Category E	0.51586914	-0.13183594	-1.0078125	0.13769531	0.091064453	0.45117188	0	0	5/7/2018	5	7	2018	19:50:32	71432	0.6	19	50	32	0	0.057861328	3.5594238	0.13964844	-0.020751953	-1.1657715	17.783691	0.42260742	0	0	0	0	0	0	0	0	0	1.1743164	0.17431641	0.64477539	0.37597656	-0.11083984	0.15795898	0	44330	0	0	0
719	720	720	Category E	0.095947266	-0.13183594	-0.91186523	0.14599609	0.087646484	0.45361328	0	0	5/7/2018	5	7	2018	19:50:32	71432	0.7	19	50	32	0	0.057861328	3.5594238	0.13574219	-0.022216797	-1.1669922	13.645508	0.28051758	0	0	0	0	0	0	0	0	0	1.1750488	0.17504883	0.40454102	-0.039794922	-0.109375	0.25512695	0	44330	0	0	0
720	721	721	Category E	0.2878418	-0.10791016	-0.99584961	0.15698242	0.051025391	0.453125	0	0	5/7/2018	5	7	2018	19:50:32	71432	0.8	19	50	32	0	0.057861328	3.5594238	0.13232422	-0.023193359	-1.1682129	7.7661133	0.24682617	0	0	0	0	0	0	0	0	0	1.1757813	0.17578125	0.41235352	0.15527344	-0.084472656	0.17236328	0	44330	0	0	0
721	722	722	Category E	-0.083984375	-0.071777344	-0.76782227	0.14257813	0.038330078	0.46020508	0	0	5/7/2018	5	7	2018	19:50:32	71432	0.9	19	50	32	0	0.057861328	3.5594238	0.12866211	-0.0234375	-1.1687012	1.9526367	0.45629883	0	0	0	0	0	0	0	0	0	1.1760254	0.17602539	0.66186523	-0.21264648	-0.048095703	0.40087891	0	44330	0	0	0
722	723	723	Category E	0.11987305	0.023925781	-0.81591797	0.12158203	0.012939453	0.46435547	0	0	5/7/2018	5	7	2018	19:50:33	71433	0	19	50	33	0	0.057861328	3.5594238	0.12670898	-0.018310547	-1.1599121	1.1330566	0.34667969	0	0	0	0	0	0	0	0	0	1.1669922	0.16699219	0.39331055	-0.006835938	0.042236328	0.34399414	0	44330	0	0	0
723	724	724	Category E	0.13183594	-0.10791016	-1.0917969	0.14990234	0.026123047	0.4543457	0	0	5/7/2018	5	7	2018	19:50:33	71433	0.1	19	50	33	0	0.057861328	3.5594238	0.1171875	-0.020507813	-1.1520996	0.44360352	0.10717773	0	0	0	0	0	0	0	0	0	1.1584473	0.15844727	0.16235352	0.014404297	-0.087158203	0.060302734	0	44330	0	0	0
724	725	725	Category E	0.071777344	-0.083984375	-0.75585938	0.16748047	0.035644531	0.44702148	0	0	5/7/2018	5	7	2018	19:50:33	71433	0.2	19	50	33	0	0.057861328	3.4981934	0.11450195	-0.024902344	-1.1677246	2.0900879	0.41821289	0	0	0	0	0	0	0	0	0	1.173584	0.17358398	0.51367188	-0.042724609	-0.058837891	0.41186523	0	44330	0	0	0
725	726	726	Category E	-0.10791016	-0.17993164	-1.0319824	0.18359375	0.074462891	0.44018555	0	0	5/7/2018	5	7	2018	19:50:33	71433	0.3	19	50	33	0	0.057861328	3.4981934	0.12011719	-0.027587891	-1.1860352	2.4519043	0.31445313	0	0	0	0	0	0	0	0	0	1.1923828	0.19238281	0.53442383	-0.22802734	-0.15209961	0.15405273	0	44330	0	0	0
726	727	727	Category E	0.071777344	-0.20385742	-0.89990234	0.18725586	0.079833984	0.44018555	0	0	5/7/2018	5	7	2018	19:50:33	71433	0.4	19	50	33	0	0.057861328	3.4981934	0.11865234	-0.024169922	-1.171875	3.9545898	0.32910156	0	0	0	0	0	0	0	0	0	1.1782227	0.17822266	0.49829102	-0.046875	-0.17944336	0.27197266	0	44330	0	0	0
727	728	728	Category E	0.17993164	-0.23999023	-1.1518555	0.21899414	0.088134766	0.42529297	0	0	5/7/2018	5	7	2018	19:50:33	71433	0.5	19	50	33	0	0.057861328	3.4981934	0.11401367	-0.025634766	-1.1577148	3.5356445	0.22412109	0	0	0	0	0	0	0	0	0	1.1635742	0.16357422	0.28588867	0.065673828	-0.21411133	0.005859375	0	44330	0	0	0
728	729	729	Category E	-0.059814453	-0.095947266	-0.98388672	0.20336914	0.093505859	0.42895508	0	0	5/7/2018	5	7	2018	19:50:33	71433	0.6	19	50	33	0	0.057861328	3.4981934	0.10986328	-0.012451172	-1.1491699	2.9938965	0.2512207	0	0	0	0	0	0	0	0	0	1.1542969	0.15429688	0.41845703	-0.16967773	-0.083251953	0.1652832	0	44330	0	0	0
729	730	730	Category E	0.047851563	-0.16796875	-0.85180664	0.19482422	0.065673828	0.4362793	0	0	5/7/2018	5	7	2018	19:50:33	71433	0.7	19	50	33	0	0.057861328	3.4981934	0.11474609	-0.032470703	-1.1638184	0.20214844	0.34667969	0	0	0	0	0	0	0	0	0	1.1699219	0.16992188	0.5144043	-0.066894531	-0.13525391	0.31201172	0	44330	0	0	0
730	731	731	Category E	-0.13183594	-0.17993164	-0.99584961	0.19335938	0.061523438	0.43994141	0	0	5/7/2018	5	7	2018	19:50:33	71433	0.8	19	50	33	0	0.057861328	3.4981934	0.10766602	0	-1.0717773	1.8525391	0.30908203	0	0	0	0	0	0	0	0	0	1.0771484	0.077148438	0.49584961	-0.23950195	-0.17993164	0.075927734	0	44330	0	0	0
731	732	732	Category E	0.13183594	-0.047851563	-0.87597656	0.20117188	0.046386719	0.43896484	0	0	5/7/2018	5	7	2018	19:50:33	71433	0.9	19	50	33	0	0.057861328	3.4981934	0.11376953	-0.059326172	-1.005127	1.9680176	0.13085938	0	0	0	0	0	0	0	0	0	1.0131836	0.013183594	0.15869141	0.017822266	0.011474609	0.12915039	0	44330	0	0	0
732	733	733	Category E	0.071777344	-0.10791016	-1.0678711	0.23803711	0.069091797	0.42138672	0	0	5/7/2018	5	7	2018	19:50:34	71434	0	19	50	34	0	0.057861328	3.4981934	0.10595703	-0.090576172	-0.95751953	3.7929688	0.11645508	0	0	0	0	0	0	0	0	0	0.9675293	0.032470703	0.16162109	-0.034179688	-0.017089844	-0.11010742	0	44330	0	0	0
733	734	734	Category E	0.071777344	-0.071777344	-0.79199219	0.17285156	0.071289063	0.44677734	0	0	5/7/2018	5	7	2018	19:50:34	71434	0.1	19	50	34	0	0.057861328	3.4981934	0.089111328	-0.060302734	-0.96459961	6.3930664	0.17407227	0	0	0	0	0	0	0	0	0	0.97070313	0.029296875	0.20141602	-0.017333984	-0.011230469	0.17260742	0	44330	0	0	0
734	735	735	Category E	-0.10791016	-0.059814453	-0.98388672	0.21484375	0.13769531	0.42236328	0	0	5/7/2018	5	7	2018	19:50:34	71434	0.2	19	50	34	0	0.057861328	3.4981934	0.08984375	-0.069580078	-0.94921875	9.0166016	0.20092773	0	0	0	0	0	0	0	0	0	0.95581055	0.044189453	0.2421875	-0.19775391	0.009765625	-0.034423828	0	44330	0	0	0
735	736	736	Category E	0.047851563	-0.13183594	-0.93579102	0.17602539	0.12158203	0.43481445	0	0	5/7/2018	5	7	2018	19:50:34	71434	0.3	19	50	34	0	0.057861328	3.4981934	0.087646484	-0.063964844	-0.93286133	10.25293	0.078613281	0	0	0	0	0	0	0	0	0	0.93920898	0.060791016	0.11035156	-0.039794922	-0.067626953	-0.002685547	0	44330	0	0	0
736	737	737	Category E	0	-0.23999023	-1.0319824	0.21459961	0.1340332	0.42089844	0	0	5/7/2018	5	7	2018	19:50:34	71434	0.4	19	50	34	0	0.057861328	3.4981934	0.081298828	-0.062988281	-0.91918945	12.41748	0.22485352	0	0	0	0	0	0	0	0	0	0.92480469	0.075195313	0.37109375	-0.081298828	-0.17675781	-0.11254883	0	44330	0	0	0
737	738	738	Category E	0.035888672	-0.19189453	-0.95996094	0.17944336	0.13500977	0.43237305	0	0	5/7/2018	5	7	2018	19:50:34	71434	0.5	19	50	34	0	0.057861328	3.4981934	0.074462891	-0.066162109	-0.94750977	13.90332	0.13183594	0	0	0	0	0	0	0	0	0	0.95263672	0.047363281	0.17651367	-0.038574219	-0.12548828	-0.012207031	0	44330	0	0	0
738	739	739	Category E	0.071777344	-0.16796875	-0.95996094	0.22265625	0.085693359	0.42407227	0	0	5/7/2018	5	7	2018	19:50:34	71434	0.6	19	50	34	0	0.057861328	3.4981934	0.080566406	-0.072509766	-0.95239258	15.226074	0.095947266	0	0	0	0	0	0	0	0	0	0.95849609	0.041503906	0.11157227	-0.008789063	-0.095214844	-0.007324219	0	44330	0	0	0
739	740	740	Category E	-0.023925781	-0.16796875	-0.98388672	0.18798828	0.11083984	0.43212891	0	0	5/7/2018	5	7	2018	19:50:34	71434	0.7	19	50	34	0	0.057861328	3.4981934	0.067871094	-0.065429688	-0.9465332	14.633789	0.14257813	0	0	0	0	0	0	0	0	0	0.95117188	0.048828125	0.23144531	-0.091796875	-0.10229492	-0.037109375	0	44330	0	0	0
740	741	741	Category E	0.15576172	-0.011962891	-0.92382813	0.17773438	0.11010742	0.44067383	0	0	5/7/2018	5	7	2018	19:50:34	71434	0.8	19	50	34	0	0.057861328	3.4981934	0.059326172	-0.062255859	-0.93237305	14.337891	0.10913086	0	0	0	0	0	0	0	0	0	0.93652344	0.063476563	0.15551758	0.096191406	0.050292969	0.008544922	0	44330	0	0	0
741	742	742	Category E	-0.059814453	-0.14379883	-0.95996094	0.16308594	0.096435547	0.44580078	0	0	5/7/2018	5	7	2018	19:50:34	71434	0.9	19	50	34	0	0.057861328	3.4981934	0.065917969	-0.058349609	-0.96630859	15.071777	0.15185547	0	0	0	0	0	0	0	0	0	0.97021484	0.029785156	0.21728516	-0.12573242	-0.085205078	0.006347656	0	44330	0	0	0
742	743	743	Category E	0.13183594	0.011962891	-0.82788086	0.14916992	0.14233398	0.44384766	0	0	5/7/2018	5	7	2018	19:50:35	71435	0	19	50	35	0	0.057861328	3.4981934	0.080566406	-0.058105469	-0.95996094	14.652588	0.15795898	0	0	0	0	0	0	0	0	0	0.96508789	0.034912109	0.25341797	0.051025391	0.070068359	0.13208008	0	44330	0	0	0
743	744	744	Category E	-0.047851563	-0.059814453	-0.95996094	0.16796875	0.13720703	0.43994141	0	0	5/7/2018	5	7	2018	19:50:35	71435	0.1	19	50	35	0	0.057861328	3.4981934	0.067626953	-0.064208984	-0.95214844	12.002197	0.11572266	0	0	0	0	0	0	0	0	0	0.95678711	0.043212891	0.12768555	-0.11547852	0.004394531	-0.007568359	0	44330	0	0	0
744	745	745	Category E	0.10791016	-0.13183594	-1.1638184	0.16162109	0.15625	0.4362793	0	0	5/7/2018	5	7	2018	19:50:35	71435	0.2	19	50	35	0	0.057861328	3.4981934	0.065917969	-0.063232422	-0.95263672	8.4909668	0.22558594	0	0	0	0	0	0	0	0	0	0.95703125	0.04296875	0.32128906	0.041748047	-0.068359375	-0.2109375	0	44330	0	0	0
745	746	746	Category E	0.11987305	-0.23999023	-0.99584961	0.17114258	0.16210938	0.43139648	0	0	5/7/2018	5	7	2018	19:50:35	71435	0.3	19	50	35	0	0.057861328	3.4981934	0.075439453	-0.067871094	-0.9777832	7.3137207	0.1784668	0	0	0	0	0	0	0	0	0	0.9831543	0.016845703	0.23413086	0.044189453	-0.171875	-0.017822266	0	44330	0	0	0
746	747	747	Category E	0.19189453	-0.095947266	-0.70776367	0.18359375	0.13867188	0.4284668	0	0	5/7/2018	5	7	2018	19:50:35	71435	0.4	19	50	35	0	0.057861328	3.4981934	0.083740234	-0.077880859	-0.98022461	6.4658203	0.29345703	0	0	0	0	0	0	0	0	0	0.98681641	0.013183594	0.39819336	0.10791016	-0.017822266	0.27246094	0	44330	0	0	0
747	748	748	Category E	-0.095947266	-0.15576172	-0.91186523	0.17407227	0.096191406	0.44042969	0	0	5/7/2018	5	7	2018	19:50:35	71435	0.5	19	50	35	0	0.057861328	3.4981934	0.071289063	-0.075927734	-0.97094727	5.5476074	0.19458008	0	0	0	0	0	0	0	0	0	0.9765625	0.0234375	0.30615234	-0.16723633	-0.079589844	0.059082031	0	44330	0	0	0
748	749	749	Category E	-0.023925781	-0.095947266	-0.83984375	0.13647461	0.093017578	0.45532227	0	0	5/7/2018	5	7	2018	19:50:35	71435	0.6	19	50	35	0	0.057861328	3.4981934	0.081298828	-0.084228516	-0.97021484	5.3186035	0.16796875	0	0	0	0	0	0	0	0	0	0.97729492	0.022705078	0.24755859	-0.10522461	-0.011474609	0.13037109	0	44330	0	0	0
749	750	750	Category E	0.095947266	0	-1.0678711	0.18798828	0.061523438	0.43994141	0	0	5/7/2018	5	7	2018	19:50:35	71435	0.7	19	50	35	0	0.057861328	3.4981934	0.090332031	-0.083740234	-0.9621582	7.1210938	0.13476563	0	0	0	0	0	0	0	0	0	0.9699707	0.030029297	0.19458008	0.005371094	0.083740234	-0.10546875	0	44330	0	0	0
750	751	751	Category E	0.047851563	-0.023925781	-1.2478027	0.18701172	0.061279297	0.43896484	0	0	5/7/2018	5	7	2018	19:50:35	71435	0.8	19	50	35	0	0.057861328	3.4981934	0.091552734	-0.083251953	-0.97070313	7.6069336	0.28662109	0	0	0	0	0	0	0	0	0	0.97851563	0.021484375	0.38037109	-0.043701172	0.059326172	-0.27709961	0	44330	0	0	0
751	752	752	Category E	0.15576172	0.10791016	-0.83984375	0.16748047	0.072998047	0.44677734	0	0	5/7/2018	5	7	2018	19:50:35	71435	0.9	19	50	35	0	0.057861328	3.4981934	0.099609375	-0.081298828	-0.97363281	6.1914063	0.23852539	0	0	0	0	0	0	0	0	0	0.98217773	0.017822266	0.37915039	0.055908203	0.18920898	0.13378906	0	44330	0	0	0
752	753	753	Category E	0.19189453	0.035888672	-0.86376953	0.15844727	0.109375	0.44726563	0	0	5/7/2018	5	7	2018	19:50:36	71436	0	19	50	36	0	0.057861328	3.4981934	0.097900391	-0.082519531	-0.97338867	5.9885254	0.18676758	0	0	0	0	0	0	0	0	0	0.98168945	0.018310547	0.32202148	0.09375	0.1184082	0.10961914	0	44330	0	0	0
753	754	754	Category E	-0.047851563	-0.035888672	-0.97192383	0.12792969	0.11083984	0.45849609	0	0	5/7/2018	5	7	2018	19:50:36	71436	0.1	19	50	36	0	0.057861328	3.4981934	0.1015625	-0.085449219	-0.98730469	6.1999512	0.15820313	0	0	0	0	0	0	0	0	0	0.99609375	0.00390625	0.21459961	-0.14941406	0.049560547	0.015380859	0	44330	0	0	0
754	755	755	Category E	0.071777344	0	-0.83984375	0.12036133	0.13085938	0.45361328	0	0	5/7/2018	5	7	2018	19:50:36	71436	0.2	19	50	36	0	0.057861328	3.4981934	0.10229492	-0.085693359	-0.97680664	7.4831543	0.16455078	0	0	0	0	0	0	0	0	0	0.98608398	0.013916016	0.25366211	-0.030517578	0.085693359	0.13696289	0	44330	0	0	0
755	756	756	Category E	0.15576172	-0.11987305	-1.0439453	0.15307617	0.14770508	0.44287109	0	0	5/7/2018	5	7	2018	19:50:36	71436	0.3	19	50	36	0	0.057861328	3.4981934	0.10009766	-0.084228516	-0.97412109	6.5463867	0.095703125	0	0	0	0	0	0	0	0	0	0.98291016	0.017089844	0.16064453	0.055419922	-0.035400391	-0.069580078	0	44330	0	0	0
756	757	757	Category E	0.083984375	-0.14379883	-1.1518555	0.16040039	0.16845703	0.43139648	0	0	5/7/2018	5	7	2018	19:50:36	71436	0.4	19	50	36	0	0.057861328	3.4981934	0.095458984	-0.084960938	-0.97729492	3.5488281	0.18432617	0	0	0	0	0	0	0	0	0	0.9855957	0.014404297	0.24438477	-0.011474609	-0.05859375	-0.17431641	0	44330	0	0	0
757	758	758	Category E	0.19189453	-0.19189453	-0.92382813	0.18139648	0.15600586	0.42749023	0	0	5/7/2018	5	7	2018	19:50:36	71436	0.5	19	50	36	0	0.057861328	3.4981934	0.1027832	-0.084960938	-0.9753418	0.72827148	0.14819336	0	0	0	0	0	0	0	0	0	0.984375	0.015625	0.24731445	0.088867188	-0.10668945	0.051513672	0	44330	0	0	0
758	759	759	Category E	-0.035888672	-0.2277832	-0.98388672	0.1652832	0.14160156	0.43798828	0	0	5/7/2018	5	7	2018	19:50:36	71436	0.6	19	50	36	0	0.057861328	3.4981934	0.10913086	-0.090332031	-0.98046875	6.5302734	0.19970703	0	0	0	0	0	0	0	0	0	0.99072266	0.009277344	0.28564453	-0.14501953	-0.13720703	-0.003173828	0	44330	0	0	0
759	760	760	Category E	0.023925781	-0.19189453	-0.95996094	0.14160156	0.13354492	0.45019531	0	0	5/7/2018	5	7	2018	19:50:36	71436	0.7	19	50	36	0	0.057861328	3.4981934	0.11425781	-0.091064453	-0.98706055	9.347168	0.13793945	0	0	0	0	0	0	0	0	0	0.99780273	0.002197266	0.21826172	-0.090332031	-0.10058594	0.027099609	0	44330	0	0	0
760	761	761	Category E	0.035888672	-0.14379883	-0.92382813	0.14770508	0.1171875	0.44799805	0	0	5/7/2018	5	7	2018	19:50:36	71436	0.8	19	50	36	0	0.057861328	3.4981934	0.11474609	-0.087890625	-0.97827148	12.895508	0.11083984	0	0	0	0	0	0	0	0	0	0.98876953	0.011230469	0.18920898	-0.078857422	-0.055664063	0.054443359	0	44330	0	0	0
761	762	762	Category I	0.16796875	0.27587891	-0.17993164	0.11621094	-0.019042969	0.46069336	0	0	5/7/2018	5	7	2018	20:05:12	72312	0	20	5	12	0	0.058349609	3.5771484	0.11010742	-0.085449219	-0.98120117	31.896484	0.88085938	0	0	0	0	0	0	0	0	0	0.99121094	0.008789063	1.220459	0.057617188	0.36132813	0.80126953	0	44330	0	0	0
762	763	763	Category I	-0.45581055	-0.31176758	-0.25195313	0.095947266	0.000732422	0.4675293	0	0	5/7/2018	5	7	2018	20:05:12	72312	0.099	20	5	12	0	0.058349609	3.5771484	0.1184082	-0.09375	-0.97412109	40.978027	0.94799805	0	0	0	0	0	0	0	0	0	0.9855957	0.014404297	1.5141602	-0.57421875	-0.21777344	0.72216797	0	44330	0	0	0
763	764	764	Category I	0.14379883	-0.46777344	-2.0998535	0.13085938	-0.028564453	0.45678711	0	0	5/7/2018	5	7	2018	20:05:12	72312	0.199	20	5	12	0	0.058349609	3.5771484	0.13037109	-0.095703125	-0.97216797	45.033691	1.1872559	0	0	0	0	0	0	0	0	0	0.9855957	0.014404297	1.5124512	0.013183594	-0.37182617	-1.1274414	0	44330	0	0	0
764	765	765	Category I	0.75585938	-0.34790039	-2.3518066	0.18286133	-0.013916016	0.4440918	0	0	5/7/2018	5	7	2018	20:05:12	72312	0.3	20	5	12	0	0.058349609	3.5771484	0.12426758	-0.090332031	-0.9621582	66.929932	1.5476074	0	0	0	0	0	0	0	0	0	0.97436523	0.025634766	2.2783203	0.63134766	-0.25732422	-1.3894043	0	44330	0	0	0
765	766	766	Category I	0.035888672	0.059814453	0.20385742	0.15527344	-0.040771484	0.45019531	0	0	5/7/2018	5	7	2018	20:05:12	72312	0.4	20	5	12	0	0.058349609	3.5771484	0.13793945	-0.096191406	-0.99658203	100.01978	1.2148438	0	0	0	0	0	0	0	0	0	1.0107422	0.010742188	1.4587402	-0.10205078	0.15600586	1.2004395	0	44330	0	0	0
766	767	767	Category I	-0.16796875	-0.37182617	-0.11987305	0.11376953	-0.052734375	0.45776367	0	0	5/7/2018	5	7	2018	20:05:12	72312	0.5	20	5	12	0	0.058349609	3.5771484	0.14697266	-0.089599609	-1.0014648	65.750732	0.9777832	0	0	0	0	0	0	0	0	0	1.0161133	0.016113281	1.4787598	-0.31494141	-0.28198242	0.8815918	0	44330	0	0	0
767	768	768	Category I	-0.059814453	0.29980469	-0.23999023	0.1081543	-0.061767578	0.45263672	0	0	5/7/2018	5	7	2018	20:05:12	72312	0.6	20	5	12	0	0.058349609	3.5771484	0.13427734	-0.082763672	-1.0009766	45.54834	0.8737793	0	0	0	0	0	0	0	0	0	1.0134277	0.013427734	1.3381348	-0.1940918	0.38256836	0.76098633	0	44330	0	0	0
768	769	769	Category I	0.095947266	0.73193359	-4.2478027	0.1640625	-0.003662109	0.44921875	0	0	5/7/2018	5	7	2018	20:05:12	72312	0.7	20	5	12	0	0.058349609	3.5771484	0.15698242	-0.079589844	-1.0129395	24.366699	3.3354492	0	0	0	0	0	0	0	0	0	1.0280762	0.028076172	4.1071777	-0.061035156	0.81152344	-3.2346191	0	44330	0	0	0
769	770	770	Category I	0.29980469	-0.059814453	-0.19189453	0.24316406	-0.086669922	0.40234375	0	0	5/7/2018	5	7	2018	20:05:12	72312	0.8	20	5	12	0	0.058349609	3.5771484	0.17822266	-0.090087891	-1.0454102	0.052734375	0.86279297	0	0	0	0	0	0	0	0	0	1.0644531	0.064453125	1.0053711	0.12133789	0.030273438	0.85351563	0	44330	0	0	0
770	771	771	Category I	0.095947266	0.32397461	0.071777344	0.1003418	-0.064208984	0.45629883	0	0	5/7/2018	5	7	2018	20:05:12	72312	0.9	20	5	12	0	0.058349609	3.5771484	0.18725586	-0.09375	-1.0297852	19.55957	1.1818848	0	0	0	0	0	0	0	0	0	1.0510254	0.051025391	1.611084	-0.091308594	0.41772461	1.1015625	0	44330	0	0	0
771	772	772	Category I	0	0.10791016	0.011962891	-0.041992188	-0.059814453	0.46801758	0	0	5/7/2018	5	7	2018	20:05:13	72313	0	20	5	13	0	0.058349609	3.5771484	0.18457031	-0.098144531	-1.0195313	32.396729	1.0678711	0	0	0	0	0	0	0	0	0	1.0407715	0.040771484	1.4223633	-0.18457031	0.20605469	1.0314941	0	44330	0	0	0
772	773	773	Category I	-0.47998047	0.44384766	-2.7358398	0.20068359	-0.015625	0.43164063	0	0	5/7/2018	5	7	2018	20:05:13	72313	0.111	20	5	13	0	0.058349609	3.5771484	0.18334961	-0.11181641	-1.026123	44.276367	1.9160156	0	0	0	0	0	0	0	0	0	1.0483398	0.048339844	2.9287109	-0.66333008	0.55566406	-1.7094727	0	44330	0	0	0
773	774	774	Category I	0.55175781	-0.023925781	-0.047851563	0.1394043	-0.12451172	0.43408203	0	0	5/7/2018	5	7	2018	20:05:13	72313	0.222	20	5	13	0	0.05859375	3.5674805	0.19824219	-0.1159668	-1.0512695	59.814941	1.0678711	0	0	0	0	0	0	0	0	0	1.0761719	0.076171875	1.4489746	0.35327148	0.092041016	1.003418	0	44330	0	0	0
774	775	775	Category I	-0.071777344	0.43188477	0.19189453	0.15917969	-0.063720703	0.44287109	0	0	5/7/2018	5	7	2018	20:05:13	72313	0.333	20	5	13	0	0.05859375	3.5674805	0.20092773	-0.11694336	-1.045166	68.811523	1.3806152	0	0	0	0	0	0	0	0	0	1.0708008	0.070800781	2.0588379	-0.27270508	0.54882813	1.2370605	0	44330	0	0	0
775	776	776	Category I	0.011962891	0.071777344	0.047851563	0.027099609	-0.069335938	0.46533203	0	0	5/7/2018	5	7	2018	20:05:13	72313	0.444	20	5	13	0	0.05859375	3.5674805	0.19677734	-0.12451172	-1.032959	84.034668	1.1140137	0	0	0	0	0	0	0	0	0	1.0588379	0.058837891	1.4621582	-0.18481445	0.19628906	1.0808105	0	44330	0	0	0
776	777	777	Category I	-0.32397461	-0.15576172	-3.1437988	0.2019043	-0.061035156	0.4230957	0	0	5/7/2018	5	7	2018	20:05:13	72313	0.555	20	5	13	0	0.05859375	3.5674805	0.19921875	-0.1171875	-1.0258789	43.080078	2.1816406	0	0	0	0	0	0	0	0	0	1.0517578	0.051757813	2.6791992	-0.52319336	-0.038330078	-2.1176758	0	44330	0	0	0
777	778	778	Category I	0.79199219	-0.52783203	-1.2119141	0.203125	-0.18261719	0.39282227	0	0	5/7/2018	5	7	2018	20:05:13	72313	0.666	20	5	13	0	0.05859375	3.5674805	0.20776367	-0.10498047	-1.0476074	45.711182	0.73925781	0	0	0	0	0	0	0	0	0	1.0732422	0.073242188	1.1708984	0.58398438	-0.42260742	-0.1640625	0	44330	0	0	0
778	779	779	Category I	-0.86376953	0.51586914	-0.39599609	0.26367188	-0.12963867	0.37915039	0	0	5/7/2018	5	7	2018	20:05:13	72313	0.777	20	5	13	0	0.05859375	3.5674805	0.20947266	-0.10595703	-1.0600586	14.006104	1.4072266	0	0	0	0	0	0	0	0	0	1.0859375	0.0859375	2.3596191	-1.0732422	0.62182617	0.6640625	0	44330	0	0	0
779	780	780	Category I	-0.14379883	0.19189453	0.047851563	0.055664063	-0.022216797	0.47192383	0	0	5/7/2018	5	7	2018	20:05:13	72313	0.888	20	5	13	0	0.05859375	3.5674805	0.20239258	-0.11010742	-1.0524902	24.859863	1.1923828	0	0	0	0	0	0	0	0	0	1.0773926	0.077392578	1.7487793	-0.34619141	0.30200195	1.1003418	0	44330	0	0	0
780	781	781	Category I	0.7199707	0.13183594	-3.4919434	0.040283203	-0.054199219	0.46508789	0	0	5/7/2018	5	7	2018	20:05:14	72314	0	20	5	14	0	0.05859375	3.5674805	0.19555664	-0.10400391	-1.0395508	43.312988	2.5185547	0	0	0	0	0	0	0	0	0	1.0629883	0.062988281	3.2121582	0.52416992	0.23583984	-2.4521484	0	44330	0	0	0
781	782	782	Category I	1.4399414	-0.023925781	-0.34790039	0.27783203	-0.046142578	0.39111328	0	0	5/7/2018	5	7	2018	20:05:14	72314	0.09	20	5	14	0	0.05859375	3.5674805	0.19311523	-0.10620117	-1.0432129	50.012207	1.4296875	0	0	0	0	0	0	0	0	0	1.0661621	0.066162109	2.0241699	1.246582	0.082275391	0.6953125	0	44330	0	0	0
782	783	783	Category I	-0.88793945	-0.59985352	-0.40795898	0.26171875	-0.040527344	0.40771484	0	0	5/7/2018	5	7	2018	20:05:14	72314	0.181	20	5	14	0	0.05859375	3.5674805	0.20776367	-0.099121094	-1.0605469	46.415527	1.3701172	0	0	0	0	0	0	0	0	0	1.0852051	0.085205078	2.2490234	-1.0957031	-0.50048828	0.65258789	0	44330	0	0	0
783	784	784	Category I	0.047851563	-0.083984375	-0.92382813	0.078369141	-0.036132813	0.4675293	0	0	5/7/2018	5	7	2018	20:05:14	72314	0.272	20	5	14	0	0.05859375	3.5674805	0.21289063	-0.090576172	-1.0466309	66.992676	0.20605469	0	0	0	0	0	0	0	0	0	1.0720215	0.072021484	0.29467773	-0.16503906	0.006591797	0.12280273	0	44330	0	0	0
784	785	785	Category I	1.1159668	-0.31176758	-3.0478516	0.016601563	0.032958984	0.48413086	0	0	5/7/2018	5	7	2018	20:05:14	72314	0.363	20	5	14	0	0.05859375	3.5674805	0.20556641	-0.078857422	-1.0415039	67.749756	2.215332	0	0	0	0	0	0	0	0	0	1.0644531	0.064453125	3.1491699	0.91015625	-0.23266602	-2.0061035	0	44330	0	0	0
785	786	786	Category I	0.56396484	-0.80395508	-1.2719727	0.30322266	0.087646484	0.37963867	0	0	5/7/2018	5	7	2018	20:05:14	72314	0.454	20	5	14	0	0.05859375	3.5674805	0.21020508	-0.083007813	-1.0441895	58.336426	0.83447266	0	0	0	0	0	0	0	0	0	1.0683594	0.068359375	1.302002	0.35351563	-0.72070313	-0.22753906	0	44330	0	0	0
786	787	787	Category I	-0.81591797	0.17993164	-0.083984375	0.083740234	0.0234375	0.46655273	0	0	5/7/2018	5	7	2018	20:05:14	72314	0.545	20	5	14	0	0.05859375	3.5674805	0.22167969	-0.075195313	-1.0549316	41.964844	1.4438477	0	0	0	0	0	0	0	0	0	1.0805664	0.080566406	2.263916	-1.0375977	0.25512695	0.97094727	0	44330	0	0	0
787	788	788	Category I	0.69580078	-0.671875	-0.95996094	0.024902344	0.13085938	0.46142578	0	0	5/7/2018	5	7	2018	20:05:14	72314	0.636	20	5	14	0	0.05859375	3.5674805	0.22460938	-0.071289063	-1.0588379	39.47876	0.76953125	0	0	0	0	0	0	0	0	0	1.0847168	0.084716797	1.1704102	0.47094727	-0.6003418	0.098876953	0	44330	0	0	0
788	789	789	Category I	0.83984375	-0.011962891	-0.23999023	-0.001708984	0.10375977	0.46801758	0	0	5/7/2018	5	7	2018	20:05:14	72314	0.727	20	5	14	0	0.05859375	3.5674805	0.22460938	-0.066650391	-1.0446777	16.553467	1.0141602	0	0	0	0	0	0	0	0	0	1.0708008	0.070800781	1.4746094	0.61499023	0.0546875	0.8046875	0	44330	0	0	0
789	790	790	Category I	0.15576172	-0.13183594	-1.7878418	0.17260742	0.19165039	0.42236328	0	0	5/7/2018	5	7	2018	20:05:14	72314	0.818	20	5	14	0	0.05859375	3.5674805	0.21875	-0.067138672	-1.0397949	8.2019043	0.75317383	0	0	0	0	0	0	0	0	0	1.0646973	0.064697266	0.87548828	-0.062988281	-0.064453125	-0.74780273	0	44330	0	0	0
790	791	791	Category I	0.65991211	0	-1.1879883	-0.047119141	0.18676758	0.44970703	0	0	5/7/2018	5	7	2018	20:05:14	72314	0.909	20	5	14	0	0.05859375	3.5674805	0.23657227	-0.078613281	-1.0620117	32.068115	0.44848633	0	0	0	0	0	0	0	0	0	1.0910645	0.091064453	0.62768555	0.4230957	0.078613281	-0.12573242	0	44330	0	0	0
791	792	792	Category I	-0.11987305	-0.2277832	-0.88793945	0.18310547	0.18554688	0.41918945	0	0	5/7/2018	5	7	2018	20:05:15	72315	0	20	5	15	0	0.05859375	3.5674805	0.23266602	-0.080566406	-1.0463867	60.574463	0.41357422	0	0	0	0	0	0	0	0	0	1.0751953	0.075195313	0.65820313	-0.35253906	-0.14697266	0.15844727	0	44330	0	0	0
792	793	793	Category I	0.20385742	-0.32397461	-2.0878906	-0.070800781	0.21411133	0.43676758	0	0	5/7/2018	5	7	2018	20:05:15	72315	0.1	20	5	15	0	0.05859375	3.5674805	0.22338867	-0.071777344	-1.0383301	68.533936	1.0793457	0	0	0	0	0	0	0	0	0	1.0646973	0.064697266	1.3210449	-0.01953125	-0.25195313	-1.0493164	0	44330	0	0	0
793	794	794	Category I	0.20385742	-0.047851563	-0.011962891	0.013183594	0.20068359	0.45166016	0	0	5/7/2018	5	7	2018	20:05:15	72315	0.2	20	5	15	0	0.05859375	3.5674805	0.22265625	-0.079833984	-1.0402832	90.018799	1.0288086	0	0	0	0	0	0	0	0	0	1.0668945	0.066894531	1.0793457	-0.018798828	0.031982422	1.0283203	0	44330	0	0	0
794	795	795	Category I	-0.083984375	0.011962891	-0.94799805	-0.01171875	0.1875	0.45361328	0	0	5/7/2018	5	7	2018	20:05:15	72315	0.3	20	5	15	0	0.05859375	3.5674805	0.23168945	-0.076416016	-1.0712891	108.60498	0.35009766	0	0	0	0	0	0	0	0	0	1.0986328	0.098632813	0.52734375	-0.31567383	0.088378906	0.12329102	0	44330	0	0	0
795	796	796	Category I	-0.26391602	-0.071777344	-1.1518555	-0.11132813	0.23461914	0.42626953	0	0	5/7/2018	5	7	2018	20:05:15	72315	0.4	20	5	15	0	0.05859375	3.5674805	0.2253418	-0.072021484	-1.0717773	119.83276	0.49584961	0	0	0	0	0	0	0	0	0	1.0976563	0.09765625	0.56982422	-0.48925781	0.000244141	-0.079833984	0	44330	0	0	0
796	797	797	Category I	0.64794922	-0.11987305	-0.68383789	-0.0625	0.2565918	0.42578125	0	0	5/7/2018	5	7	2018	20:05:15	72315	0.5	20	5	15	0	0.05859375	3.5674805	0.22460938	-0.073730469	-1.0588379	109.31714	0.56738281	0	0	0	0	0	0	0	0	0	1.0849609	0.084960938	0.84448242	0.4230957	-0.045898438	0.375	0	44330	0	0	0
797	798	798	Category I	0.34790039	-0.58789063	-1.3198242	-0.014892578	0.25878906	0.42700195	0	0	5/7/2018	5	7	2018	20:05:15	72315	0.6	20	5	15	0	0.05859375	3.5674805	0.21411133	-0.071289063	-1.046875	84.823486	0.59912109	0	0	0	0	0	0	0	0	0	1.0708008	0.070800781	0.92285156	0.13354492	-0.51635742	-0.27270508	0	44330	0	0	0
798	799	799	Category I	0.92382813	-0.20385742	-1.5358887	-0.020263672	0.2331543	0.43725586	0	0	5/7/2018	5	7	2018	20:05:15	72315	0.7	20	5	15	0	0.05859375	3.5674805	0.21313477	-0.071289063	-1.0705566	82.538574	0.859375	0	0	0	0	0	0	0	0	0	1.09375	0.09375	1.3081055	0.71044922	-0.13232422	-0.46508789	0	44330	0	0	0
799	800	800	Category I	0.13183594	0.13183594	-0.20385742	0.017333984	0.23852539	0.4375	0	0	5/7/2018	5	7	2018	20:05:15	72315	0.8	20	5	15	0	0.05859375	3.5674805	0.21923828	-0.064697266	-1.0742188	64.437988	0.89648438	0	0	0	0	0	0	0	0	0	1.0981445	0.098144531	1.154541	-0.087402344	0.1965332	0.87036133	0	44330	0	0	0
800	801	801	Category I	-0.083984375	0.083984375	-1.2358398	-0.14257813	0.22583008	0.42236328	0	0	5/7/2018	5	7	2018	20:05:15	72315	0.9	20	5	15	0	0.05859375	3.5674805	0.22216797	-0.065185547	-1.0632324	26.115479	0.38183594	0	0	0	0	0	0	0	0	0	1.0881348	0.088134766	0.62792969	-0.30615234	0.14916992	-0.17236328	0	44330	0	0	0
801	802	802	Category I	0.57592773	-0.74389648	-0.19189453	-0.095703125	0.27270508	0.42016602	0	0	5/7/2018	5	7	2018	20:05:16	72316	0	20	5	16	0	0.05859375	3.5674805	0.21459961	-0.065185547	-1.0456543	12.758789	1.1489258	0	0	0	0	0	0	0	0	0	1.0695801	0.069580078	1.8935547	0.36108398	-0.6784668	0.85375977	0	44330	0	0	0
802	803	803	Category I	1.0917969	-0.13183594	-0.65991211	-0.039306641	0.20043945	0.44506836	0	0	5/7/2018	5	7	2018	20:05:16	72316	0.1	20	5	16	0	0.05859375	3.5674805	0.21655273	-0.079589844	-1.0810547	8.0305176	0.97265625	0	0	0	0	0	0	0	0	0	1.1054688	0.10546875	1.3486328	0.875	-0.052001953	0.42114258	0	44330	0	0	0
803	804	804	Category I	-0.37182617	0.32397461	-0.29980469	-0.13330078	0.24707031	0.41625977	0	0	5/7/2018	5	7	2018	20:05:16	72316	0.2	20	5	16	0	0.05859375	3.5674805	0.23266602	-0.086914063	-1.1088867	0.06640625	1.090332	0	0	0	0	0	0	0	0	0	1.1364746	0.13647461	1.824707	-0.60449219	0.41088867	0.80908203	0	44330	0	0	0
804	805	805	Category I	1.1757813	-0.55175781	-3.5039063	-0.061279297	0.296875	0.40380859	0	0	5/7/2018	5	7	2018	20:05:16	72316	0.3	20	5	16	0	0.05859375	3.5674805	0.22509766	-0.080078125	-1.0915527	2.1523438	2.6352539	0	0	0	0	0	0	0	0	0	1.1174316	0.11743164	3.8342285	0.95043945	-0.47143555	-2.4121094	0	44330	0	0	0
805	806	806	Category I	0.61181641	0.34790039	-1.4279785	-0.05078125	0.20996094	0.44506836	0	0	5/7/2018	5	7	2018	20:05:16	72316	0.4	20	5	16	0	0.05859375	3.5674805	0.22045898	-0.078613281	-1.0537109	4.5866699	0.68920898	0	0	0	0	0	0	0	0	0	1.0793457	0.079345703	1.1918945	0.39111328	0.42651367	-0.37402344	0	44330	0	0	0
806	807	807	Category I	-0.93579102	0.34790039	-0.86376953	-0.13745117	0.25244141	0.4128418	0	0	5/7/2018	5	7	2018	20:05:16	72316	0.5	20	5	16	0	0.05859375	3.5674805	0.21484375	-0.0703125	-1.0883789	15.035156	1.244873	0	0	0	0	0	0	0	0	0	1.1115723	0.11157227	1.7937012	-1.1506348	0.41821289	0.22460938	0	44330	0	0	0
807	808	808	Category I	1.9799805	0.023925781	-2.0998535	-0.21411133	0.19970703	0.40405273	0	0	5/7/2018	5	7	2018	20:05:16	72316	0.6	20	5	16	0	0.05859375	3.5674805	0.22998047	-0.064941406	-1.1149902	8.9191895	2.0097656	0	0	0	0	0	0	0	0	0	1.1403809	0.14038086	2.8234863	1.7497559	0.088867188	-0.98461914	0	44330	0	0	0
808	809	809	Category I	1.6437988	-0.93579102	-3.5878906	-0.10888672	0.16064453	0.45068359	0	0	5/7/2018	5	7	2018	20:05:16	72316	0.7	20	5	16	0	0.05859375	3.5674805	0.2355957	-0.063476563	-1.1091309	2.373291	2.980957	0	0	0	0	0	0	0	0	0	1.1357422	0.13574219	4.7587891	1.407959	-0.87207031	-2.4785156	0	44330	0	0	0
809	810	810	Category I	0.77978516	-0.47998047	0.39599609	-0.15917969	0.092285156	0.45117188	0	0	5/7/2018	5	7	2018	20:05:16	72316	0.8	20	5	16	0	0.05859375	3.5674805	0.23193359	-0.072998047	-1.057373	32.285889	1.6057129	0	0	0	0	0	0	0	0	0	1.0849609	0.084960938	2.407959	0.54760742	-0.40673828	1.4533691	0	44330	0	0	0
810	811	811	Category I	-0.35986328	-0.52783203	-0.16796875	-0.22973633	0.13964844	0.41845703	0	0	5/7/2018	5	7	2018	20:05:16	72316	0.9	20	5	16	0	0.05859375	3.5674805	0.22631836	-0.073730469	-1.0810547	90.998535	1.1762695	0	0	0	0	0	0	0	0	0	1.1069336	0.10693359	1.9533691	-0.58618164	-0.45385742	0.91308594	0	44330	0	0	0
811	812	812	Category I	0.047851563	-1.1279297	-1.4038086	-0.18652344	0.10498047	0.43994141	0	0	5/7/2018	5	7	2018	20:05:17	72317	0	20	5	17	0	0.05859375	3.5674805	0.23876953	-0.0859375	-1.1262207	94.197998	1.0949707	0	0	0	0	0	0	0	0	0	1.154541	0.15454102	1.5102539	-0.19091797	-1.041748	-0.27734375	0	44330	0	0	0
812	813	813	Category I	1.2597656	-0.44384766	-3.0839844	-0.19140625	0.23339844	0.40332031	0	0	5/7/2018	5	7	2018	20:05:17	72317	0.111	20	5	17	0	0.05859375	3.5674805	0.23144531	-0.10083008	-1.1391602	121.21924	2.2260742	0	0	0	0	0	0	0	0	0	1.1669922	0.16699219	3.3154297	1.0280762	-0.34277344	-1.9445801	0	44330	0	0	0
813	814	814	Category I	0.2878418	-0.15576172	-0.29980469	-0.20507813	0.12036133	0.43066406	0	0	5/7/2018	5	7	2018	20:05:17	72317	0.222	20	5	17	0	0.05859375	3.5674805	0.23632813	-0.099853516	-1.1032715	113.38672	0.80712891	0	0	0	0	0	0	0	0	0	1.1328125	0.1328125	0.91088867	0.051269531	-0.055664063	0.8034668	0	44330	0	0	0
814	815	815	Category I	-0.44384766	-0.65991211	-0.011962891	-0.30541992	0.12158203	0.38037109	0	0	5/7/2018	5	7	2018	20:05:17	72317	0.333	20	5	17	0	0.05859375	3.5674805	0.22167969	-0.099121094	-1.1018066	93.000488	1.3945313	0	0	0	0	0	0	0	0	0	1.1281738	0.12817383	2.3161621	-0.66552734	-0.56054688	1.0898438	0	44330	0	0	0
815	816	816	Category I	0.23999023	0.44384766	-0.37182617	-0.28222656	0.12280273	0.39404297	0	0	5/7/2018	5	7	2018	20:05:17	72317	0.444	20	5	17	0	0.05859375	3.5674805	0.2253418	-0.11108398	-1.137207	70.317139	0.94555664	0	0	0	0	0	0	0	0	0	1.1645508	0.16455078	1.3349609	0.014404297	0.55493164	0.76538086	0	44330	0	0	0
816	817	817	Category I	0.69580078	0.74389648	-2.7597656	-0.19897461	0.16601563	0.42578125	0	0	5/7/2018	5	7	2018	20:05:17	72317	0.555	20	5	17	0	0.05859375	3.5674805	0.23120117	-0.12768555	-1.1601563	64.189697	1.8798828	0	0	0	0	0	0	0	0	0	1.1896973	0.18969727	2.9355469	0.46435547	0.87158203	-1.5993652	0	44330	0	0	0
817	818	818	Category I	0.16796875	-0.27587891	-1.9677734	-0.085693359	0.16821289	0.45239258	0	0	5/7/2018	5	7	2018	20:05:17	72317	0.666	20	5	17	0	0.05859375	3.5674805	0.234375	-0.12451172	-1.125	83.317383	0.85839844	0	0	0	0	0	0	0	0	0	1.1560059	0.15600586	1.0603027	-0.06640625	-0.15112305	-0.8425293	0	44330	0	0	0
818	819	819	Category I	-0.49194336	-0.49194336	-0.34790039	-0.28125	0.23803711	0.34936523	0	0	5/7/2018	5	7	2018	20:05:17	72317	0.777	20	5	17	0	0.05859375	3.5674805	0.22436523	-0.12670898	-1.140625	72.071533	1.1291504	0	0	0	0	0	0	0	0	0	1.1694336	0.16943359	1.8742676	-0.71630859	-0.36499023	0.79272461	0	44330	0	0	0
819	820	820	Category I	-0.57592773	0.32397461	0.047851563	-0.29272461	0.23413086	0.35205078	0	0	5/7/2018	5	7	2018	20:05:17	72317	0.888	20	5	17	0	0.05859375	3.5674805	0.24414063	-0.13549805	-1.1474609	39.178711	1.520752	0	0	0	0	0	0	0	0	0	1.1809082	0.1809082	2.4748535	-0.82006836	0.45947266	1.1953125	0	44330	0	0	0
820	821	821	Category I	-0.035888672	-0.19189453	-1.2119141	-0.2565918	0.30859375	0.32836914	0	0	5/7/2018	5	7	2018	20:05:18	72318	0	20	5	18	0	0.05859375	3.5674805	0.24707031	-0.14819336	-1.1845703	18.674805	0.28759766	0	0	0	0	0	0	0	0	0	1.2189941	0.21899414	0.35375977	-0.28295898	-0.043457031	-0.027099609	0	44330	0	0	0
821	822	822	Category I	1.1159668	0.41992188	-2.3398438	-0.24926758	0.26782227	0.35473633	0	0	5/7/2018	5	7	2018	20:05:18	72318	0.1	20	5	18	0	0.05859375	3.5674805	0.24243164	-0.14672852	-1.1364746	30.271729	1.5910645	0	0	0	0	0	0	0	0	0	1.1713867	0.17138672	2.6435547	0.87329102	0.56665039	-1.203125	0	44330	0	0	0
822	823	823	Category I	0.53979492	0.69580078	0.27587891	-0.043457031	0.36303711	0.35961914	0	0	5/7/2018	5	7	2018	20:05:18	72318	0.2	20	5	18	0	0.05859375	3.5674805	0.21777344	-0.14990234	-1.1315918	85.481689	1.6733398	0	0	0	0	0	0	0	0	0	1.1621094	0.16210938	2.5749512	0.32177734	0.84570313	1.4074707	0	44330	0	0	0
823	824	824	Category I	-0.64794922	0.87597656	-0.55175781	-0.20996094	0.34765625	0.32324219	0	0	5/7/2018	5	7	2018	20:05:18	72318	0.3	20	5	18	0	0.05859375	3.5674805	0.22412109	-0.13793945	-1.1577148	90.233887	1.4682617	0	0	0	0	0	0	0	0	0	1.1872559	0.18725586	2.4919434	-0.87207031	1.013916	0.60595703	0	44330	0	0	0
824	825	825	Category I	0.47998047	-0.46777344	-1.3679199	-0.22509766	0.35375977	0.3112793	0	0	5/7/2018	5	7	2018	20:05:18	72318	0.4	20	5	18	0	0.05859375	3.5674805	0.23120117	-0.14208984	-1.1748047	75.798584	0.45263672	0	0	0	0	0	0	0	0	0	1.2058105	0.20581055	0.76708984	0.24853516	-0.32543945	-0.19287109	0	44330	0	0	0
825	826	826	Category I	1.0439453	0.39599609	-1.8598633	-0.20361328	0.27954102	0.37890625	0	0	5/7/2018	5	7	2018	20:05:18	72318	0.5	20	5	18	0	0.05859375	3.5674805	0.21875	-0.14404297	-1.1533203	59.557861	1.2128906	0	0	0	0	0	0	0	0	0	1.1826172	0.18261719	2.0715332	0.82495117	0.54003906	-0.70629883	0	44330	0	0	0
826	827	827	Category I	0.41992188	0.20385742	-1.0197754	0.015136719	0.32128906	0.39306641	0	0	5/7/2018	5	7	2018	20:05:18	72318	0.6	20	5	18	0	0.05859375	3.5674805	0.20947266	-0.1328125	-1.1413574	45.376709	0.4152832	0	0	0	0	0	0	0	0	0	1.1679688	0.16796875	0.66870117	0.21020508	0.33666992	0.12158203	0	44330	0	0	0
827	828	828	Category I	-0.083984375	0.2277832	0.21582031	-0.14282227	0.31640625	0.37719727	0	0	5/7/2018	5	7	2018	20:05:18	72318	0.7	20	5	18	0	0.05859375	3.5674805	0.21801758	-0.1394043	-1.1445313	57.56543	1.4411621	0	0	0	0	0	0	0	0	0	1.173584	0.17358398	2.0297852	-0.30200195	0.3671875	1.3603516	0	44330	0	0	0
828	829	829	Category I	-0.49194336	-0.14379883	-0.45581055	-0.13769531	0.33349609	0.36962891	0	0	5/7/2018	5	7	2018	20:05:18	72318	0.8	20	5	18	0	0.05859375	3.5674805	0.19824219	-0.12768555	-1.1674805	47.88916	0.99169922	0	0	0	0	0	0	0	0	0	1.1911621	0.19116211	1.4179688	-0.69018555	-0.015869141	0.71166992	0	44330	0	0	0
829	830	830	Category I	1.5119629	-0.91186523	-2.8439941	-0.12768555	0.24414063	0.41992188	0	0	5/7/2018	5	7	2018	20:05:18	72318	0.9	20	5	18	0	0.05859375	3.5674805	0.19287109	-0.13183594	-1.1713867	28.373779	2.2683105	0	0	0	0	0	0	0	0	0	1.1943359	0.19433594	3.7712402	1.3188477	-0.77978516	-1.6723633	0	44330	0	0	0
830	831	831	Category I	-0.26391602	-0.17993164	0	0.000976563	0.26806641	0.42749023	0	0	5/7/2018	5	7	2018	20:05:19	72319	0	20	5	19	0	0.05859375	3.5674805	0.19628906	-0.13525391	-1.1657715	15.020996	1.2541504	0	0	0	0	0	0	0	0	0	1.1899414	0.18994141	1.6706543	-0.46020508	-0.044433594	1.1657715	0	44330	0	0	0
831	832	832	Category I	-0.57592773	0.80395508	-0.19189453	-0.27514648	0.24462891	0.35375977	0	0	5/7/2018	5	7	2018	20:05:19	72319	0.09	20	5	19	0	0.05859375	3.5674805	0.19506836	-0.13427734	-1.1499023	9.5656738	1.546875	0	0	0	0	0	0	0	0	0	1.1740723	0.17407227	2.6672363	-0.77099609	0.93823242	0.95800781	0	44330	0	0	0
832	833	833	Category I	0.13183594	-0.59985352	-1.0078125	-0.19262695	0.18334961	0.42431641	0	0	5/7/2018	5	7	2018	20:05:19	72319	0.181	20	5	19	0	0.05859375	3.5674805	0.19433594	-0.13916016	-1.1638184	6.671875	0.49023438	0	0	0	0	0	0	0	0	0	1.1882324	0.18823242	0.67944336	-0.0625	-0.46044922	0.15600586	0	44330	0	0	0
833	834	834	Category I	0.65991211	0.23999023	-3.4558105	-0.16162109	0.14477539	0.44213867	0	0	5/7/2018	5	7	2018	20:05:19	72319	0.272	20	5	19	0	0.05859375	3.5674805	0.20214844	-0.13378906	-1.1477051	10.29541	2.3823242	0	0	0	0	0	0	0	0	0	1.1728516	0.17285156	3.1396484	0.45751953	0.3737793	-2.3078613	0	44330	0	0	0
834	835	835	Category I	-0.41992188	0.34790039	-0.87597656	-0.005859375	0.26953125	0.42456055	0	0	5/7/2018	5	7	2018	20:05:19	72319	0.363	20	5	19	0	0.05859375	3.5674805	0.20092773	-0.1340332	-1.1669922	34.796631	0.83813477	0	0	0	0	0	0	0	0	0	1.1918945	0.19189453	1.394043	-0.62084961	0.48193359	0.29101563	0	44330	0	0	0
835	836	836	Category I	0.083984375	-0.25195313	-0.023925781	-0.22973633	0.28222656	0.35717773	0	0	5/7/2018	5	7	2018	20:05:19	72319	0.454	20	5	19	0	0.05859375	3.5674805	0.20239258	-0.13354492	-1.1721191	38.009766	1.1601563	0	0	0	0	0	0	0	0	0	1.1970215	0.19702148	1.3850098	-0.1184082	-0.11816406	1.1481934	0	44330	0	0	0
836	837	837	Category I	-0.74389648	0.047851563	-0.17993164	-0.14282227	0.26123047	0.40429688	0	0	5/7/2018	5	7	2018	20:05:19	72319	0.545	20	5	19	0	0.05859375	3.5674805	0.21264648	-0.1340332	-1.1569824	23.955566	1.3796387	0	0	0	0	0	0	0	0	0	1.184082	0.18408203	2.1159668	-0.95654297	0.18188477	0.97705078	0	44330	0	0	0
837	838	838	Category I	0.10791016	-0.20385742	-2.8198242	-0.13378906	0.27001953	0.4074707	0	0	5/7/2018	5	7	2018	20:05:19	72319	0.636	20	5	19	0	0.05859375	3.5674805	0.20263672	-0.12719727	-1.1713867	18.608887	1.652832	0	0	0	0	0	0	0	0	0	1.1955566	0.19555664	1.8195801	-0.094726563	-0.076416016	-1.6481934	0	44330	0	0	0
838	839	839	Category I	0.44384766	0.29980469	-1.2719727	-0.081054688	0.34570313	0.37524414	0	0	5/7/2018	5	7	2018	20:05:19	72319	0.727	20	5	19	0	0.05859375	3.5674805	0.21948242	-0.11572266	-1.161377	39.543701	0.48486328	0	0	0	0	0	0	0	0	0	1.1877441	0.18774414	0.75024414	0.22412109	0.41552734	-0.11035156	0	44330	0	0	0
839	840	840	Category I	0.26391602	-0.2277832	-0.083984375	-0.058105469	0.3203125	0.39135742	0	0	5/7/2018	5	7	2018	20:05:19	72319	0.818	20	5	19	0	0.05859375	3.5674805	0.2043457	-0.11108398	-1.1530762	41.386475	1.0771484	0	0	0	0	0	0	0	0	0	1.1765137	0.17651367	1.2451172	0.059326172	-0.11645508	1.0690918	0	44330	0	0	0
840	841	841	Category I	-0.56396484	-0.14379883	0.46777344	-0.17114258	0.28295898	0.390625	0	0	5/7/2018	5	7	2018	20:05:19	72319	0.909	20	5	19	0	0.05859375	3.5674805	0.20629883	-0.099853516	-1.177002	23.660156	1.8166504	0	0	0	0	0	0	0	0	0	1.1992188	0.19921875	2.4589844	-0.77026367	-0.043701172	1.6447754	0	44330	0	0	0
841	842	842	Category I	0.31176758	-0.86376953	-3	-0.12939453	0.23803711	0.42285156	0	0	5/7/2018	5	7	2018	20:05:20	72320	0	20	5	20	0	0.05859375	3.5674805	0.20751953	-0.098632813	-1.1621094	26.271729	1.9934082	0	0	0	0	0	0	0	0	0	1.1845703	0.18457031	2.7070313	0.10400391	-0.76489258	-1.8376465	0	44330	0	0	0
842	843	843	Category I	0.83984375	-0.89990234	-2.4838867	-0.14550781	0.096679688	0.45385742	0	0	5/7/2018	5	7	2018	20:05:20	72320	0.111	20	5	20	0	0.05859375	3.5674805	0.19848633	-0.089599609	-1.1674805	55.570801	1.6730957	0	0	0	0	0	0	0	0	0	1.1877441	0.18774414	2.767334	0.64111328	-0.81005859	-1.3161621	0	44330	0	0	0
843	844	844	Category I	-0.45581055	0.071777344	-0.70776367	-0.1472168	0.001220703	0.45678711	0	0	5/7/2018	5	7	2018	20:05:20	72320	0.222	20	5	20	0	0.05859375	3.5674805	0.19067383	-0.086669922	-1.1816406	56.471436	0.81713867	0	0	0	0	0	0	0	0	0	1.2001953	0.20019531	1.2790527	-0.64648438	0.15844727	0.47387695	0	44330	0	0	0
844	845	845	Category I	0.37182617	-0.2277832	0.671875	-0.35668945	0.057373047	0.34619141	0	0	5/7/2018	5	7	2018	20:05:20	72320	0.333	20	5	20	0	0.05859375	3.5674805	0.20141602	-0.088134766	-1.1784668	27.435791	1.8632813	0	0	0	0	0	0	0	0	0	1.1987305	0.19873047	2.1601563	0.17016602	-0.1394043	1.8503418	0	44330	0	0	0
845	846	846	Category I	-0.39599609	0.7199707	-2.5678711	-0.27539063	0.026611328	0.40844727	0	0	5/7/2018	5	7	2018	20:05:20	72320	0.444	20	5	20	0	0.05859375	3.5674805	0.18701172	-0.083496094	-1.1574707	14.327393	1.7246094	0	0	0	0	0	0	0	0	0	1.1755371	0.17553711	2.796875	-0.58300781	0.8034668	-1.4101563	0	44330	0	0	0
846	847	847	Category I	1.0439453	0.059814453	-2.2438965	-0.23486328	0.13964844	0.41552734	0	0	5/7/2018	5	7	2018	20:05:20	72320	0.555	20	5	20	0	0.05859375	3.5674805	0.1796875	-0.086181641	-1.1674805	8.9428711	1.3879395	0	0	0	0	0	0	0	0	0	1.1843262	0.18432617	2.0866699	0.86401367	0.14599609	-1.0761719	0	44330	0	0	0
847	848	848	Category I	0.38378906	0.41992188	0.21582031	-0.18139648	0.024902344	0.44824219	0	0	5/7/2018	5	7	2018	20:05:20	72320	0.666	20	5	20	0	0.05859375	3.5674805	0.19433594	-0.090087891	-1.1606445	19.450439	1.4799805	0	0	0	0	0	0	0	0	0	1.1801758	0.18017578	2.0759277	0.18920898	0.51000977	1.3764648	0	44330	0	0	0
848	849	849	Category I	-0.20385742	-0.035888672	-0.10791016	-0.28320313	0.083007813	0.39526367	0	0	5/7/2018	5	7	2018	20:05:20	72320	0.777	20	5	20	0	0.05859375	3.5674805	0.16967773	-0.092773438	-1.1564941	0.83349609	1.114502	0	0	0	0	0	0	0	0	0	1.1726074	0.17260742	1.479248	-0.37353516	0.056884766	1.048584	0	44330	0	0	0
849	850	850	Category I	-0.14379883	-0.11987305	-2.0759277	-0.2355957	0.060058594	0.421875	0	0	5/7/2018	5	7	2018	20:05:20	72320	0.888	20	5	20	0	0.058349609	3.5562012	0.15478516	-0.080810547	-1.1169434	7.6867676	1.005127	0	0	0	0	0	0	0	0	0	1.1303711	0.13037109	1.2966309	-0.29858398	-0.038818359	-0.95874023	0	44330	0	0	0
850	851	851	Category I	1.0917969	-0.64794922	-3.5397949	-0.22607422	0.053222656	0.42993164	0	0	5/7/2018	5	7	2018	20:05:21	72321	0	20	5	21	0	0.058349609	3.5562012	0.1484375	-0.072753906	-1.1206055	35.337891	2.6591797	0	0	0	0	0	0	0	0	0	1.1328125	0.1328125	3.9372559	0.94311523	-0.57495117	-2.4189453	0	44330	0	0	0
851	852	852	Category I	-0.58789063	-1.0917969	-1.0319824	-0.11938477	-0.053466797	0.45922852	0	0	5/7/2018	5	7	2018	20:05:21	72321	0.1	20	5	21	0	0.058349609	3.5562012	0.15405273	-0.055664063	-1.1442871	32.724121	1.2792969	0	0	0	0	0	0	0	0	0	1.1560059	0.15600586	1.8903809	-0.74194336	-1.0358887	0.11230469	0	44330	0	0	0
852	853	853	Category I	-0.083984375	0.53979492	0.13183594	-0.34228516	-0.16503906	0.31396484	0	0	5/7/2018	5	7	2018	20:05:21	72321	0.2	20	5	21	0	0.058349609	3.5562012	0.16674805	-0.035644531	-1.1445313	25.953369	1.4223633	0	0	0	0	0	0	0	0	0	1.1572266	0.15722656	2.1027832	-0.25073242	0.57543945	1.2763672	0	44330	0	0	0
853	854	854	Category I	-0.6237793	0.023925781	0.083984375	-0.25146484	-0.13061523	0.39379883	0	0	5/7/2018	5	7	2018	20:05:21	72321	0.3	20	5	21	0	0.058349609	3.5562012	0.16040039	-0.020751953	-1.1176758	31.48999	1.435791	0	0	0	0	0	0	0	0	0	1.1293945	0.12939453	2.0307617	-0.78417969	0.044677734	1.2016602	0	44330	0	0	0
854	855	855	Category I	0.21582031	-0.52783203	-2.6398926	-0.2253418	-0.049316406	0.43017578	0	0	5/7/2018	5	7	2018	20:05:21	72321	0.4	20	5	21	0	0.058349609	3.5562012	0.15356445	-0.019287109	-1.1210938	53.259033	1.6025391	0	0	0	0	0	0	0	0	0	1.1318359	0.13183594	2.0888672	0.062011719	-0.50830078	-1.5185547	0	44330	0	0	0
855	856	856	Category I	0.49194336	-1.2478027	-1.7878418	-0.12866211	-0.22460938	0.39501953	0	0	5/7/2018	5	7	2018	20:05:21	72321	0.5	20	5	21	0	0.058349609	3.5562012	0.17016602	-0.011474609	-1.1550293	70.30127	1.425293	0	0	0	0	0	0	0	0	0	1.1677246	0.16772461	2.1904297	0.3215332	-1.236084	-0.63256836	0	44330	0	0	0
856	857	857	Category I	-0.071777344	0.095947266	-0.34790039	-0.2578125	-0.28076172	0.30297852	0	0	5/7/2018	5	7	2018	20:05:21	72321	0.6	20	5	21	0	0.058349609	3.5562012	0.17773438	-0.000732422	-1.184082	88.820313	0.87792969	0	0	0	0	0	0	0	0	0	1.1972656	0.19726563	1.1826172	-0.24951172	0.096679688	0.83618164	0	44330	0	0	0
857	858	858	Category I	-0.011962891	-0.70776367	-2.4599609	-0.23657227	-0.28466797	0.31225586	0	0	5/7/2018	5	7	2018	20:05:21	72321	0.7	20	5	21	0	0.058349609	3.5562012	0.16674805	-0.018066406	-1.1484375	99.475098	1.4921875	0	0	0	0	0	0	0	0	0	1.1606445	0.16064453	2.1796875	-0.17871094	-0.68945313	-1.3112793	0	44330	0	0	0
858	859	859	Category I	0.70776367	-0.17993164	-0.93579102	-0.25463867	-0.13452148	0.38354492	0	0	5/7/2018	5	7	2018	20:05:21	72321	0.8	20	5	21	0	0.058349609	3.5562012	0.16503906	-0.014648438	-1.1391602	106.90967	0.60253906	0	0	0	0	0	0	0	0	0	1.151123	0.15112305	0.91088867	0.54248047	-0.16503906	0.20336914	0	44330	0	0	0
859	860	860	Category I	0.095947266	-0.82788086	-2.9157715	0.031738281	-0.15991211	0.44189453	0	0	5/7/2018	5	7	2018	20:05:21	72321	0.9	20	5	21	0	0.058349609	3.5562012	0.17285156	-0.018310547	-1.1682129	87.448242	1.9272461	0	0	0	0	0	0	0	0	0	1.1811523	0.18115234	2.6340332	-0.076904297	-0.80932617	-1.7473145	0	44330	0	0	0
860	861	861	Category I	0.34790039	0.23999023	0.34790039	-0.10498047	-0.23120117	0.39941406	0	0	5/7/2018	5	7	2018	20:05:22	72322	0	20	5	22	0	0.058349609	3.5562012	0.18701172	-0.011230469	-1.1738281	65.079346	1.5507813	0	0	0	0	0	0	0	0	0	1.1887207	0.1887207	1.9338379	0.16064453	0.2512207	1.5217285	0	44330	0	0	0
861	862	862	Category I	-0.52783203	-0.26391602	0.047851563	-0.08984375	-0.21801758	0.41064453	0	0	5/7/2018	5	7	2018	20:05:22	72322	0.1	20	5	22	0	0.058349609	3.5562012	0.18261719	-0.008544922	-1.1628418	63.609863	1.4267578	0	0	0	0	0	0	0	0	0	1.1772461	0.17724609	2.1765137	-0.71044922	-0.25512695	1.2106934	0	44330	0	0	0
862	863	863	Category I	-0.38378906	0.35986328	-2.4958496	-0.12304688	-0.22460938	0.40185547	0	0	5/7/2018	5	7	2018	20:05:22	72322	0.2	20	5	22	0	0.058349609	3.5562012	0.16772461	-0.014648438	-1.1335449	49.546631	1.5163574	0	0	0	0	0	0	0	0	0	1.1459961	0.14599609	2.2883301	-0.55151367	0.37451172	-1.3620605	0	44330	0	0	0
863	864	864	Category I	0.61181641	-0.41992188	-2.3039551	-0.17504883	-0.17944336	0.40356445	0	0	5/7/2018	5	7	2018	20:05:22	72322	0.3	20	5	22	0	0.058349609	3.5562012	0.16186523	-0.026367188	-1.1437988	39.245361	1.3046875	0	0	0	0	0	0	0	0	0	1.1555176	0.15551758	2.0031738	0.44970703	-0.39331055	-1.1599121	0	44330	0	0	0
864	865	865	Category I	0.13183594	-0.47998047	-1.3198242	0.16064453	-0.20385742	0.40234375	0	0	5/7/2018	5	7	2018	20:05:22	72322	0.4	20	5	22	0	0.058349609	3.5562012	0.18383789	-0.037353516	-1.1691895	25.021973	0.47021484	0	0	0	0	0	0	0	0	0	1.184082	0.18408203	0.64501953	-0.052001953	-0.44238281	-0.15039063	0	44330	0	0	0
865	866	866	Category I	-0.17993164	0.095947266	-0.31176758	-0.10205078	-0.19897461	0.41699219	0	0	5/7/2018	5	7	2018	20:05:22	72322	0.5	20	5	22	0	0.058349609	3.5562012	0.1796875	-0.025390625	-1.1496582	24.567383	0.91992188	0	0	0	0	0	0	0	0	0	1.1638184	0.16381836	1.3190918	-0.35961914	0.12133789	0.83789063	0	44330	0	0	0
866	867	867	Category I	-0.14379883	-0.3359375	-0.34790039	-0.086914063	-0.18139648	0.43066406	0	0	5/7/2018	5	7	2018	20:05:22	72322	0.6	20	5	22	0	0.058349609	3.5562012	0.16235352	-0.030761719	-1.125	21.415527	0.8894043	0	0	0	0	0	0	0	0	0	1.137207	0.13720703	1.3884277	-0.30615234	-0.30493164	0.77709961	0	44330	0	0	0
867	868	868	Category I	-0.87597656	0.25195313	-2.7958984	-0.14648438	-0.2097168	0.40258789	0	0	5/7/2018	5	7	2018	20:05:22	72322	0.7	20	5	22	0	0.058349609	3.5562012	0.15893555	-0.03125	-1.1342773	13.953857	1.9777832	0	0	0	0	0	0	0	0	0	1.145752	0.14575195	2.9797363	-1.0349121	0.28320313	-1.661377	0	44330	0	0	0
868	869	869	Category I	0.40795898	-0.3359375	-0.53979492	0.007080078	-0.25292969	0.40234375	0	0	5/7/2018	5	7	2018	20:05:22	72322	0.8	20	5	22	0	0.058349609	3.5562012	0.16772461	-0.040039063	-1.1616211	11.672607	0.72924805	0	0	0	0	0	0	0	0	0	1.1745605	0.17456055	1.1577148	0.23999023	-0.2956543	0.62182617	0	44330	0	0	0
869	870	870	Category I	0.41992188	-0.39599609	-1.3439941	-0.047363281	-0.23730469	0.40844727	0	0	5/7/2018	5	7	2018	20:05:22	72322	0.9	20	5	22	0	0.058349609	3.5562012	0.17993164	-0.032958984	-1.1560059	21.77417	0.47363281	0	0	0	0	0	0	0	0	0	1.1704102	0.17041016	0.79052734	0.23974609	-0.36279297	-0.18774414	0	44330	0	0	0
870	871	871	Category I	0.56396484	0.071777344	0.083984375	0.10253906	-0.1550293	0.43261719	0	0	5/7/2018	5	7	2018	20:05:23	72323	0	20	5	23	0	0.058349609	3.5562012	0.15112305	-0.032714844	-1.1196289	38.471436	1.2768555	0	0	0	0	0	0	0	0	0	1.1303711	0.13037109	1.7209473	0.41259766	0.10449219	1.2036133	0	44330	0	0	0
871	872	872	Category I	-0.16796875	-0.61181641	-2.0039063	-0.004638672	-0.1652832	0.44189453	0	0	5/7/2018	5	7	2018	20:05:23	72323	0.1	20	5	23	0	0.058349609	3.5562012	0.15698242	-0.046875	-1.1462402	49.690918	1.0769043	0	0	0	0	0	0	0	0	0	1.157959	0.15795898	1.7473145	-0.32495117	-0.56469727	-0.85742188	0	44330	0	0	0
872	873	873	Category I	0.81591797	0.095947266	-0.79199219	-0.019775391	-0.19873047	0.42993164	0	0	5/7/2018	5	7	2018	20:05:23	72323	0.2	20	5	23	0	0.058349609	3.5562012	0.1730957	-0.067138672	-1.1774902	53.888672	0.7668457	0	0	0	0	0	0	0	0	0	1.1921387	0.19213867	1.1914063	0.64257813	0.16308594	0.38549805	0	44330	0	0	0
873	874	874	Category I	0.10791016	-0.059814453	-1.5717773	0.098388672	-0.21484375	0.41357422	0	0	5/7/2018	5	7	2018	20:05:23	72323	0.3	20	5	23	0	0.058349609	3.5562012	0.16772461	-0.05078125	-1.1696777	58.481934	0.40649414	0	0	0	0	0	0	0	0	0	1.1828613	0.18286133	0.47070313	-0.059814453	-0.008789063	-0.40185547	0	44330	0	0	0
874	875	875	Category I	0.047851563	0.035888672	-1.3439941	0.037597656	-0.17553711	0.43579102	0	0	5/7/2018	5	7	2018	20:05:23	72323	0.4	20	5	23	0	0.058349609	3.5562012	0.15576172	-0.063720703	-1.1293945	65.85791	0.25976563	0	0	0	0	0	0	0	0	0	1.1418457	0.1418457	0.42211914	-0.10791016	0.099609375	-0.21435547	0	44330	0	0	0
875	876	876	Category I	0.55175781	-0.10791016	0.047851563	0.13623047	-0.12280273	0.43725586	0	0	5/7/2018	5	7	2018	20:05:23	72323	0.5	20	5	23	0	0.058349609	3.5562012	0.16113281	-0.0625	-1.175293	75.804199	1.284668	0	0	0	0	0	0	0	0	0	1.1879883	0.18798828	1.6589355	0.39038086	-0.045166016	1.2231445	0	44330	0	0	0
876	877	877	Category I	-0.15576172	0.43188477	-1.8239746	0.16381836	-0.13061523	0.42553711	0	0	5/7/2018	5	7	2018	20:05:23	72323	0.6	20	5	23	0	0.058349609	3.5562012	0.1730957	-0.067871094	-1.2033691	82.639893	0.86181641	0	0	0	0	0	0	0	0	0	1.2177734	0.21777344	1.4492188	-0.32885742	0.49975586	-0.62036133	0	44330	0	0	0
877	878	878	Category I	1.6918945	0.3359375	-0.52783203	-0.042724609	-0.16503906	0.44604492	0	0	5/7/2018	5	7	2018	20:05:23	72323	0.7	20	5	23	0	0.058349609	3.5562012	0.18530273	-0.069091797	-1.2062988	91.376953	1.7009277	0	0	0	0	0	0	0	0	0	1.2224121	0.22241211	2.5898438	1.5063477	0.4050293	0.6784668	0	44330	0	0	0
878	879	879	Category I	-0.2878418	0.15576172	-0.87597656	0.21069336	-0.12304688	0.41381836	0	0	5/7/2018	5	7	2018	20:05:23	72323	0.8	20	5	23	0	0.058349609	3.5562012	0.17602539	-0.071289063	-1.1721191	110.00024	0.59545898	0	0	0	0	0	0	0	0	0	1.1875	0.1875	0.98730469	-0.46386719	0.22705078	0.29614258	0	44330	0	0	0
879	880	880	Category I	0.2878418	1.0319824	-2.1118164	-0.017333984	-0.16088867	0.44482422	0	0	5/7/2018	5	7	2018	20:05:23	72323	0.9	20	5	23	0	0.058349609	3.5562012	0.16894531	-0.0546875	-1.2089844	123.15991	1.4177246	0	0	0	0	0	0	0	0	0	1.2219238	0.22192383	2.1079102	0.11865234	1.0866699	-0.90258789	0	44330	0	0	0
880	881	881	Category I	0.011962891	0.19189453	-0.035888672	-0.002197266	-0.053710938	0.46923828	0	0	5/7/2018	5	7	2018	20:05:24	72324	0	20	5	24	0	0.058349609	3.5562012	0.17553711	-0.056640625	-1.2338867	112.56201	1.234375	0	0	0	0	0	0	0	0	0	1.2475586	0.24755859	1.6103516	-0.16357422	0.24853516	1.197998	0	44330	0	0	0
881	882	882	Category I	-0.13183594	-0.023925781	-0.63598633	-0.067138672	-0.094726563	0.45776367	0	0	5/7/2018	5	7	2018	20:05:24	72324	0.1	20	5	24	0	0.058349609	3.5562012	0.18310547	-0.052978516	-1.2438965	96.020996	0.68530273	0	0	0	0	0	0	0	0	0	1.2585449	0.25854492	0.95214844	-0.31494141	0.029052734	0.60791016	0	44330	0	0	0
882	883	883	Category I	0.45581055	0.095947266	-1.7878418	-0.18676758	-0.14550781	0.41479492	0	0	5/7/2018	5	7	2018	20:05:24	72324	0.2	20	5	24	0	0.058349609	3.5562012	0.1237793	-0.021240234	-1.2285156	62.322998	0.66064453	0	0	0	0	0	0	0	0	0	1.2351074	0.23510742	1.0080566	0.33178711	0.1171875	-0.55908203	0	44330	0	0	0
883	884	884	Category I	0.49194336	0.21582031	-0.035888672	-0.10571289	-0.090576172	0.45581055	0	0	5/7/2018	5	7	2018	20:05:24	72324	0.3	20	5	24	0	0.058349609	3.5562012	0.11328125	-0.010986328	-1.2426758	72.291504	1.2849121	0	0	0	0	0	0	0	0	0	1.2478027	0.24780273	1.8120117	0.37841797	0.22680664	1.2067871	0	44330	0	0	0
884	885	885	Category I	0.023925781	-0.17993164	-1.8359375	-0.15234375	-0.005859375	0.45336914	0	0	5/7/2018	5	7	2018	20:05:24	72324	0.4	20	5	24	0	0.058349609	3.5562012	0.14111328	-0.024414063	-1.2568359	82.552979	0.61083984	0	0	0	0	0	0	0	0	0	1.2648926	0.26489258	0.8515625	-0.1171875	-0.15527344	-0.57885742	0	44330	0	0	0
885	886	886	Category I	0.023925781	0.11987305	-2.2199707	-0.24243164	-0.081542969	0.40991211	0	0	5/7/2018	5	7	2018	20:05:24	72324	0.5	20	5	24	0	0.058349609	3.5562012	0.041992188	-0.042236328	-1.3581543	86.462891	0.87695313	0	0	0	0	0	0	0	0	0	1.3596191	0.35961914	1.0419922	-0.018066406	0.16210938	-0.86157227	0	44330	0	0	0
886	887	887	Category I	0.2277832	0.047851563	-0.32397461	-0.10083008	0.01953125	0.46630859	0	0	5/7/2018	5	7	2018	20:05:24	72324	0.6	20	5	24	0	0.058349609	3.5562012	0.053710938	-0.023925781	-1.3393555	105.32886	1.0327148	0	0	0	0	0	0	0	0	0	1.3408203	0.34082031	1.2614746	0.17382813	0.071777344	1.0153809	0	44330	0	0	0
887	888	888	Category I	0.023925781	-0.19189453	-1.763916	-0.23583984	-0.004882813	0.42163086	0	0	5/7/2018	5	7	2018	20:05:24	72324	0.7	20	5	24	0	0.05859375	3.4981934	0.039306641	-0.017822266	-1.3342285	128.96143	0.46362305	0	0	0	0	0	0	0	0	0	1.3349609	0.33496094	0.61889648	-0.015380859	-0.17382813	-0.42944336	0	44330	0	0	0
888	889	889	Category I	0.44384766	0.023925781	-0.41992188	-0.28222656	-0.017578125	0.40014648	0	0	5/7/2018	5	7	2018	20:05:24	72324	0.8	20	5	24	0	0.05859375	3.4981934	0.036132813	-0.018554688	-1.3342285	136.48901	1.0019531	0	0	0	0	0	0	0	0	0	1.3347168	0.3347168	1.364502	0.4074707	0.042480469	0.91430664	0	44330	0	0	0
889	890	890	Category I	0.26391602	0.15576172	0.095947266	-0.12890625	0.031494141	0.46362305	0	0	5/7/2018	5	7	2018	20:05:24	72324	0.9	20	5	24	0	0.05859375	3.4981934	0.034423828	-0.014648438	-1.3300781	114.1394	1.4545898	0	0	0	0	0	0	0	0	0	1.3308105	0.33081055	1.8259277	0.22924805	0.17041016	1.4260254	0	44330	0	0	0
890	891	891	Category I	0.095947266	0.83984375	-2.0639648	-0.25146484	0.038818359	0.41699219	0	0	5/7/2018	5	7	2018	20:05:25	72325	0	20	5	25	0	0.05859375	3.4981934	0.040527344	-0.008789063	-1.3415527	88.123047	1.1157227	0	0	0	0	0	0	0	0	0	1.3422852	0.34228516	1.6262207	0.055175781	0.84863281	-0.72216797	0	44330	0	0	0
891	892	892	Category I	1.0559082	0.47998047	-1.4279785	-0.234375	-0.001953125	0.42749023	0	0	5/7/2018	5	7	2018	20:05:25	72325	0.1	20	5	25	0	0.05859375	3.4981934	0.047119141	0.016845703	-1.3325195	71.989746	1.1137695	0	0	0	0	0	0	0	0	0	1.333252	0.33325195	1.5671387	1.0085449	0.46289063	-0.095214844	0	44330	0	0	0
892	893	893	Category I	0.75585938	0.74389648	-0.93579102	-0.26367188	0.074707031	0.41040039	0	0	5/7/2018	5	7	2018	20:05:25	72325	0.2	20	5	25	0	0.05859375	3.4981934	0.0390625	0.030517578	-1.3395996	94.926025	1.088623	0	0	0	0	0	0	0	0	0	1.3405762	0.34057617	1.8337402	0.71655273	0.71313477	0.40380859	0	44330	0	0	0
893	894	894	Category I	-0.25195313	-0.047851563	-0.57592773	-0.30371094	0.12939453	0.37353516	0	0	5/7/2018	5	7	2018	20:05:25	72325	0.3	20	5	25	0	0.05859375	3.4981934	0.047119141	0.025146484	-1.3564453	113.41113	0.83911133	0	0	0	0	0	0	0	0	0	1.3574219	0.35742188	1.1525879	-0.29907227	-0.072998047	0.78051758	0	44330	0	0	0
894	895	895	Category I	0.88793945	-0.023925781	-2.723877	-0.203125	0.23828125	0.39428711	0	0	5/7/2018	5	7	2018	20:05:25	72325	0.4	20	5	25	0	0.05859375	3.4981934	0.079101563	0.030273438	-1.3803711	110.19507	1.5688477	0	0	0	0	0	0	0	0	0	1.3830566	0.38305664	2.2062988	0.80859375	-0.054199219	-1.3432617	0	44330	0	0	0
895	896	896	Category I	0.83984375	1.3078613	-2.6879883	-0.14135742	0.19482422	0.43359375	0	0	5/7/2018	5	7	2018	20:05:25	72325	0.5	20	5	25	0	0.05859375	3.4981934	0.068603516	0.029785156	-1.3632813	104.50049	1.9956055	0	0	0	0	0	0	0	0	0	1.3654785	0.36547852	3.3735352	0.77099609	1.277832	-1.3244629	0	44330	0	0	0
896	897	897	Category I	-0.17993164	-0.65991211	0.095947266	-0.31298828	0.2824707	0.30175781	0	0	5/7/2018	5	7	2018	20:05:25	72325	0.6	20	5	25	0	0.05859375	3.4981934	0.067871094	0.05078125	-1.3400879	78.500977	1.6213379	0	0	0	0	0	0	0	0	0	1.3427734	0.34277344	2.3950195	-0.24780273	-0.71069336	1.4360352	0	44330	0	0	0
897	898	898	Category I	0.023925781	0	-1.223877	-0.27758789	0.24707031	0.35449219	0	0	5/7/2018	5	7	2018	20:05:25	72325	0.7	20	5	25	0	0.05859375	3.4981934	0.074462891	0.048583984	-1.3867188	65.203369	0.17749023	0	0	0	0	0	0	0	0	0	1.3896484	0.38964844	0.26220703	-0.050537109	-0.048583984	0.1628418	0	44330	0	0	0
898	899	899	Category I	0.14379883	-0.77978516	-2.6757813	-0.17895508	0.2109375	0.4152832	0	0	5/7/2018	5	7	2018	20:05:25	72325	0.8	20	5	25	0	0.05859375	3.4981934	0.082763672	0.062744141	-1.3803711	43.539307	1.5463867	0	0	0	0	0	0	0	0	0	1.3842773	0.38427734	2.1987305	0.060791016	-0.8425293	-1.295166	0	44330	0	0	0
899	900	900	Category I	0.53979492	0.89990234	-0.40795898	-0.20996094	0.29418945	0.36523438	0	0	5/7/2018	5	7	2018	20:05:25	72325	0.9	20	5	25	0	0.05859375	3.4981934	0.068603516	0.0625	-1.3710938	13.979492	1.3603516	0	0	0	0	0	0	0	0	0	1.3742676	0.37426758	2.2717285	0.47094727	0.8371582	0.96313477	0	44330	0	0	0
900	901	901	Category I	-0.38378906	0.023925781	-0.3359375	-0.23266602	0.30395508	0.3449707	0	0	5/7/2018	5	7	2018	20:05:26	72326	0	20	5	26	0	0.05859375	3.4981934	0.05859375	0.078857422	-1.3371582	20.65918	1.0961914	0	0	0	0	0	0	0	0	0	1.3408203	0.34082031	1.4987793	-0.44238281	-0.054931641	1.0012207	0	44330	0	0	0
901	902	902	Category I	-0.071777344	-0.083984375	0	-0.26586914	0.21777344	0.37036133	0	0	5/7/2018	5	7	2018	20:05:26	72326	0.1	20	5	26	0	0.05859375	3.4981934	0.059082031	0.077636719	-1.3662109	25.194092	1.3820801	0	0	0	0	0	0	0	0	0	1.369873	0.36987305	1.6589355	-0.13085938	-0.16162109	1.3662109	0	44330	0	0	0
902	903	903	Category I	0.071777344	-0.2277832	-0.53979492	-0.10986328	0.16577148	0.44799805	0	0	5/7/2018	5	7	2018	20:05:26	72326	0.2	20	5	26	0	0.05859375	3.4981934	0.071533203	0.084716797	-1.3918457	22.09082	0.90771484	0	0	0	0	0	0	0	0	0	1.3964844	0.39648438	1.1650391	0	-0.3125	0.85205078	0	44330	0	0	0
903	904	904	Category I	1.1159668	-0.011962891	-2.579834	-0.18920898	0.15332031	0.43261719	0	0	5/7/2018	5	7	2018	20:05:26	72326	0.3	20	5	26	0	0.05859375	3.4981934	0.076660156	0.079589844	-1.3640137	16.289551	1.6018066	0	0	0	0	0	0	0	0	0	1.3684082	0.3684082	2.3464355	1.0390625	-0.091552734	-1.2155762	0	44330	0	0	0
904	905	905	Category I	0.14379883	0.49194336	0.20385742	-0.23583984	0.19677734	0.39648438	0	0	5/7/2018	5	7	2018	20:05:26	72326	0.4	20	5	26	0	0.05859375	3.4981934	0.052001953	0.12451172	-1.3408203	25.236816	1.590332	0	0	0	0	0	0	0	0	0	1.3476563	0.34765625	2.0036621	0.091552734	0.3671875	1.5446777	0	44330	0	0	0
905	906	906	Category I	-0.34790039	-0.035888672	0.095947266	-0.33911133	0.15454102	0.33740234	0	0	5/7/2018	5	7	2018	20:05:26	72326	0.5	20	5	26	0	0.05859375	3.4981934	0.074462891	0.13525391	-1.3613281	14.895264	1.5268555	0	0	0	0	0	0	0	0	0	1.369873	0.36987305	2.0507813	-0.42236328	-0.17114258	1.4572754	0	44330	0	0	0
906	907	907	Category I	0.14379883	0.16796875	-1.7519531	-0.2355957	0.15283203	0.4128418	0	0	5/7/2018	5	7	2018	20:05:26	72326	0.6	20	5	26	0	0.05859375	3.4981934	0.070068359	0.14404297	-1.3862305	8.6567383	0.3737793	0	0	0	0	0	0	0	0	0	1.3952637	0.39526367	0.46289063	0.073486328	0.023681641	-0.36547852	0	44330	0	0	0
907	908	908	Category I	0.63598633	-0.47998047	-1.9799805	-0.24707031	0.11816406	0.41162109	0	0	5/7/2018	5	7	2018	20:05:26	72326	0.7	20	5	26	0	0.05859375	3.4981934	0.070556641	0.14892578	-1.3830566	5.1896973	1.0349121	0	0	0	0	0	0	0	0	0	1.3928223	0.39282227	1.7910156	0.56518555	-0.62890625	-0.59667969	0	44330	0	0	0
908	909	909	Category I	0.46777344	0.41992188	0	-0.23632813	0.06640625	0.42480469	0	0	5/7/2018	5	7	2018	20:05:26	72326	0.8	20	5	26	0	0.05859375	3.4981934	0.077148438	0.14941406	-1.3537598	32.846436	1.4345703	0	0	0	0	0	0	0	0	0	1.3640137	0.36401367	2.0146484	0.39038086	0.27026367	1.3537598	0	44330	0	0	0
909	910	910	Category I	-0.77978516	-0.88793945	0.059814453	-0.30273438	0.047119141	0.38525391	0	0	5/7/2018	5	7	2018	20:05:26	72326	0.9	20	5	26	0	0.05859375	3.4981934	0.0703125	0.15185547	-1.3776855	42.068115	1.9672852	0	0	0	0	0	0	0	0	0	1.3876953	0.38769531	3.3276367	-0.85009766	-1.0397949	1.4375	0	44330	0	0	0
910	911	911	Category I	0.20385742	-1.3078613	-2.1237793	-0.24780273	0.043457031	0.42138672	0	0	5/7/2018	5	7	2018	20:05:27	72327	0	20	5	27	0	0.05859375	3.4981934	0.074951172	0.16162109	-1.3847656	38.375488	1.6496582	0	0	0	0	0	0	0	0	0	1.3962402	0.39624023	2.3371582	0.12866211	-1.4694824	-0.73876953	0	44330	0	0	0
911	912	912	Category I	0.70776367	-0.81591797	-2.6879883	-0.2175293	0.001953125	0.42822266	0	0	5/7/2018	5	7	2018	20:05:27	72327	0.1	20	5	27	0	0.05859375	3.4981934	0.058837891	0.15551758	-1.3908691	57.474121	1.7453613	0	0	0	0	0	0	0	0	0	1.4008789	0.40087891	2.9172363	0.64868164	-0.97143555	-1.296875	0	44330	0	0	0
912	913	913	Category I	-0.2878418	0.69580078	-0.38378906	-0.1574707	-0.10351563	0.43945313	0	0	5/7/2018	5	7	2018	20:05:27	72327	0.2	20	5	27	0	0.05859375	3.4981934	0.051269531	0.16503906	-1.3669434	76.501953	1.1674805	0	0	0	0	0	0	0	0	0	1.3779297	0.37792969	1.8530273	-0.33911133	0.53051758	0.9831543	0	44330	0	0	0
913	914	914	Category I	-0.29980469	-0.77978516	-0.23999023	-0.31518555	-0.046875	0.36987305	0	0	5/7/2018	5	7	2018	20:05:27	72327	0.3	20	5	27	0	0.05859375	3.4981934	0.053466797	0.15625	-1.3796387	69.605225	1.5166016	0	0	0	0	0	0	0	0	0	1.3896484	0.38964844	2.4291992	-0.35327148	-0.93603516	1.1396484	0	44330	0	0	0
914	915	915	Category I	0	0.44384766	-4.5358887	-0.46069336	-0.017089844	0.20654297	0	0	5/7/2018	5	7	2018	20:05:27	72327	0.4	20	5	27	0	0.05859375	3.4981934	0.059326172	0.17285156	-1.3901367	66.817139	3.1577148	0	0	0	0	0	0	0	0	0	1.4020996	0.40209961	3.4758301	-0.059326172	0.27075195	-3.1455078	0	44330	0	0	0
915	916	916	Category I	1.0439453	-0.69580078	-2.2797852	-0.18505859	-0.025390625	0.44116211	0	0	5/7/2018	5	7	2018	20:05:27	72327	0.5	20	5	27	0	0.05859375	3.4981934	0.053955078	0.16699219	-1.3823242	68.504639	1.5905762	0	0	0	0	0	0	0	0	0	1.3933105	0.39331055	2.7502441	0.98974609	-0.86279297	-0.8972168	0	44330	0	0	0
916	917	917	Category I	0.23999023	-0.035888672	-0.40795898	-0.22998047	-0.19824219	0.37207031	0	0	5/7/2018	5	7	2018	20:05:27	72327	0.6	20	5	27	0	0.05859375	3.4981934	0.017089844	0.16430664	-1.4433594	80.374756	1.0778809	0	0	0	0	0	0	0	0	0	1.4528809	0.45288086	1.4584961	0.22265625	-0.20019531	1.0354004	0	44330	0	0	0
917	918	918	Category I	-0.64794922	-0.38378906	-0.095947266	-0.25610352	-0.1262207	0.38574219	0	0	5/7/2018	5	7	2018	20:05:27	72327	0.7	20	5	27	0	0.05859375	3.4981934	0.037109375	0.17871094	-1.4689941	68.171631	1.6345215	0	0	0	0	0	0	0	0	0	1.4804688	0.48046875	2.6208496	-0.68505859	-0.5625	1.3730469	0	44330	0	0	0
918	919	919	Category I	-0.10791016	1.6318359	-4.2119141	-0.43774414	-0.091308594	0.2265625	0	0	5/7/2018	5	7	2018	20:05:27	72327	0.8	20	5	27	0	0.05859375	3.4981934	0.000244141	0.16699219	-1.4729004	54.524902	3.107666	0	0	0	0	0	0	0	0	0	1.4821777	0.48217773	4.3117676	-0.1081543	1.4645996	-2.7387695	0	44330	0	0	0
919	920	920	Category I	0.79199219	-0.38378906	-2.0759277	-0.16210938	-0.11376953	0.4362793	0	0	5/7/2018	5	7	2018	20:05:27	72327	0.9	20	5	27	0	0.05859375	3.4981934	0.012207031	0.15942383	-1.4716797	31.106689	1.1259766	0	0	0	0	0	0	0	0	0	1.4802246	0.48022461	1.9272461	0.77954102	-0.54321289	-0.60400391	0	44330	0	0	0
920	921	921	Category I	0.035888672	0.14379883	-0.3359375	-0.15087891	-0.24853516	0.38183594	0	0	5/7/2018	5	7	2018	20:05:28	72328	0	20	5	28	0	0.05859375	3.4981934	0.026611328	0.15014648	-1.5056152	12.710449	1.1696777	0	0	0	0	0	0	0	0	0	1.5131836	0.51318359	1.1853027	0.009033203	-0.006347656	1.1696777	0	44330	0	0	0
921	922	922	Category I	-4.4399414	1.6799316	-1.7758789	-0.18041992	-0.23486328	0.37353516	0	0	5/7/2018	5	7	2018	20:05:28	72328	0.1	20	5	28	0	0.05859375	3.4981934	0.025634766	0.15698242	-1.5048828	10.929199	4.7258301	0	0	0	0	0	0	0	0	0	1.5131836	0.51318359	6.2592773	-4.4655762	1.5227051	-0.27075195	0	44330	0	0	0
922	923	923	Category I	0.011962891	-0.083984375	-3.5998535	-0.4465332	-0.14379883	0.1706543	0	0	5/7/2018	5	7	2018	20:05:28	72328	0.2	20	5	28	0	0.05859375	3.4981934	0.021484375	0.15625	-1.496582	7.4536133	2.1166992	0	0	0	0	0	0	0	0	0	1.5048828	0.50488281	2.3532715	-0.009521484	-0.24023438	-2.1030273	0	44330	0	0	0
923	924	924	Category I	1.7519531	-0.99584961	-1.8479004	-0.053466797	-0.1496582	0.44506836	0	0	5/7/2018	5	7	2018	20:05:28	72328	0.3	20	5	28	0	0.05859375	3.4981934	0.009277344	0.15307617	-1.4768066	12.735596	2.119873	0	0	0	0	0	0	0	0	0	1.4848633	0.48486328	3.2624512	1.7424316	-1.1489258	-0.37084961	0	44330	0	0	0
924	925	925	Category I	-7.5478516	-1.6557617	-7.4399414	0.062255859	-0.22045898	0.41430664	0	0	5/7/2018	5	7	2018	20:05:28	72328	0.4	20	5	28	0	0.05859375	3.4981934	0.013427734	0.15234375	-1.5192871	10.547852	9.7722168	0	0	0	0	0	0	0	0	0	1.5270996	0.52709961	15.290039	-7.5612793	-1.8081055	-5.9204102	0	44330	0	0	0
925	926	926	Category I	0.53979492	2.171875	-1.0678711	-0.21801758	-0.18237305	0.38842773	0	0	5/7/2018	5	7	2018	20:05:28	72328	0.5	20	5	28	0	0.058837891	3.5690918	0.017333984	0.15795898	-1.4941406	12.233643	2.1235352	0	0	0	0	0	0	0	0	0	1.5026855	0.50268555	2.9626465	0.5222168	2.0136719	0.42626953	0	44330	0	0	0
926	927	927	Category I	-0.10791016	0.55175781	-1.8239746	-0.20263672	-0.20336914	0.38549805	0	0	5/7/2018	5	7	2018	20:05:28	72328	0.6	20	5	28	0	0.058837891	3.5690918	0.013183594	0.15820313	-1.4655762	22.604492	0.5456543	0	0	0	0	0	0	0	0	0	1.4741211	0.47412109	0.87280273	-0.12109375	0.39331055	-0.3581543	0	44330	0	0	0
927	928	928	Category I	0.13183594	0.35986328	0.21582031	-0.13574219	-0.23950195	0.39257813	0	0	5/7/2018	5	7	2018	20:05:28	72328	0.7	20	5	28	0	0.058837891	3.5690918	0.005126953	0.15429688	-1.4658203	35.700439	1.6989746	0	0	0	0	0	0	0	0	0	1.4741211	0.47412109	2.0136719	0.12646484	0.20532227	1.6816406	0	44330	0	0	0
928	929	929	Category I	-0.34790039	0.2878418	0.21582031	-0.26489258	-0.12231445	0.3828125	0	0	5/7/2018	5	7	2018	20:05:28	72328	0.8	20	5	28	0	0.058837891	3.5690918	0.001953125	0.15942383	-1.4770508	59.694092	1.7333984	0	0	0	0	0	0	0	0	0	1.4855957	0.4855957	2.1711426	-0.34985352	0.12817383	1.6928711	0	44330	0	0	0
929	930	930	Category I	0.34790039	0.3359375	-2.987793	-0.18334961	-0.054931641	0.43701172	0	0	5/7/2018	5	7	2018	20:05:28	72328	0.9	20	5	28	0	0.058837891	3.5690918	0.004638672	0.15600586	-1.4777832	61.274414	1.5588379	0	0	0	0	0	0	0	0	0	1.486084	0.48608398	2.032959	0.34301758	0.1796875	-1.5097656	0	44330	0	0	0
930	931	931	Category I	1.619873	1.4279785	-2.8078613	-0.20605469	-0.04296875	0.43041992	0	0	5/7/2018	5	7	2018	20:05:29	72329	0	20	5	29	0	0.058837891	3.5690918	0.000976563	0.15795898	-1.4794922	43.625977	2.4489746	0	0	0	0	0	0	0	0	0	1.487793	0.48779297	4.217041	1.6186523	1.2697754	-1.328125	0	44330	0	0	0
931	932	932	Category I	-1.2358398	0.011962891	-1.6079102	-0.0546875	0.099609375	0.47680664	0	0	5/7/2018	5	7	2018	20:05:29	72329	0.1	20	5	29	0	0.058837891	3.5690918	0.001464844	0.1496582	-1.4682617	63.73999	1.2526855	0	0	0	0	0	0	0	0	0	1.4758301	0.47583008	1.5146484	-1.2373047	-0.13769531	-0.1394043	0	44330	0	0	0
932	933	933	Category I	0.56396484	0.095947266	-1.2119141	-0.30615234	0.069824219	0.39428711	0	0	5/7/2018	5	7	2018	20:05:29	72329	0.2	20	5	29	0	0.058837891	3.5690918	-0.001464844	0.12695313	-1.4946289	69.432129	0.6328125	0	0	0	0	0	0	0	0	0	1.5	0.5	0.87915039	0.56542969	-0.031005859	0.28271484	0	44330	0	0	0
933	934	934	Category I	1.9318848	0.44384766	-1.8359375	-0.33911133	0.086425781	0.35009766	0	0	5/7/2018	5	7	2018	20:05:29	72329	0.3	20	5	29	0	0.058837891	3.5690918	-0.002685547	0.1171875	-1.4846191	68.293945	1.9929199	0	0	0	0	0	0	0	0	0	1.4892578	0.48925781	2.6123047	1.9345703	0.32641602	-0.35107422	0	44330	0	0	0
934	935	935	Category I	-0.6237793	-0.57592773	-1.2719727	-0.038330078	0.15039063	0.46630859	0	0	5/7/2018	5	7	2018	20:05:29	72329	0.4	20	5	29	0	0.058837891	3.5690918	-0.003662109	0.11303711	-1.473877	50.088135	0.94848633	0	0	0	0	0	0	0	0	0	1.4782715	0.47827148	1.5109863	-0.61987305	-0.68896484	0.2019043	0	44330	0	0	0
935	936	936	Category I	0.44384766	0.44384766	0.071777344	-0.390625	0.075683594	0.30883789	0	0	5/7/2018	5	7	2018	20:05:29	72329	0.5	20	5	29	0	0.058837891	3.5690918	-0.020751953	0.11352539	-1.440918	53.844238	1.6166992	0	0	0	0	0	0	0	0	0	1.4455566	0.44555664	2.3076172	0.46459961	0.33007813	1.5126953	0	44330	0	0	0
936	937	937	Category I	0.45581055	-0.083984375	-4.079834	-0.20166016	0.05859375	0.43774414	0	0	5/7/2018	5	7	2018	20:05:29	72329	0.6	20	5	29	0	0.058837891	3.5690918	-0.023681641	0.083984375	-1.4470215	50.554688	2.6811523	0	0	0	0	0	0	0	0	0	1.449707	0.44970703	3.2800293	0.47949219	-0.16796875	-2.6325684	0	44330	0	0	0
937	938	938	Category I	0.64794922	0.41992188	-1.9558105	-0.26196289	0.10302734	0.41015625	0	0	5/7/2018	5	7	2018	20:05:29	72329	0.7	20	5	29	0	0.058837891	3.5690918	-0.008056641	0.086181641	-1.4587402	27.038574	0.88793945	0	0	0	0	0	0	0	0	0	1.4611816	0.46118164	1.4863281	0.65600586	0.33349609	-0.49682617	0	44330	0	0	0
938	939	939	Category I	-0.43188477	-0.20385742	-0.19189453	-0.2175293	0.1875	0.40771484	0	0	5/7/2018	5	7	2018	20:05:29	72329	0.8	20	5	29	0	0.058837891	3.5690918	-0.016845703	0.083251953	-1.447998	10.969971	1.3537598	0	0	0	0	0	0	0	0	0	1.4504395	0.45043945	1.958252	-0.41479492	-0.28710938	1.2561035	0	44330	0	0	0
939	940	940	Category I	-0.69580078	0.47998047	-0.20385742	-0.35864258	0.13769531	0.32763672	0	0	5/7/2018	5	7	2018	20:05:29	72329	0.9	20	5	29	0	0.058837891	3.5690918	-0.020507813	0.08984375	-1.4140625	10.118408	1.4396973	0	0	0	0	0	0	0	0	0	1.4172363	0.41723633	2.2756348	-0.67504883	0.39013672	1.2102051	0	44330	0	0	0
940	941	941	Category I	0.38378906	0.14379883	-1.9799805	-0.23486328	0.087890625	0.42138672	0	0	5/7/2018	5	7	2018	20:05:30	72330	0	20	5	30	0	0.058837891	3.5690918	-0.024169922	0.079101563	-1.4365234	17.299561	0.68237305	0	0	0	0	0	0	0	0	0	1.4389648	0.43896484	1.0158691	0.40795898	0.064453125	-0.54321289	0	44330	0	0	0
941	942	942	Category I	0.46777344	0.31176758	-2.0039063	-0.20410156	0.25048828	0.3894043	0	0	5/7/2018	5	7	2018	20:05:30	72330	0.1	20	5	30	0	0.058837891	3.5690918	-0.012451172	0.068359375	-1.4592285	5.8796387	0.765625	0	0	0	0	0	0	0	0	0	1.4609375	0.4609375	1.2680664	0.48022461	0.24316406	-0.54443359	0	44330	0	0	0
942	943	943	Category I	0.023925781	-0.059814453	-0.25195313	-0.21313477	0.24462891	0.38916016	0	0	5/7/2018	5	7	2018	20:05:30	72330	0.2	20	5	30	0	0.058837891	3.5690918	-0.019775391	0.075683594	-1.4580078	8.6628418	1.2145996	0	0	0	0	0	0	0	0	0	1.4602051	0.46020508	1.385498	0.043701172	-0.13549805	1.2060547	0	44330	0	0	0
943	944	944	Category I	-1.3679199	3.1799316	-0.45581055	-0.28613281	0.26123047	0.33569336	0	0	5/7/2018	5	7	2018	20:05:30	72330	0.3	20	5	30	0	0.058837891	3.5690918	-0.022460938	0.070800781	-1.449707	12.133057	3.5302734	0	0	0	0	0	0	0	0	0	1.4516602	0.45166016	5.4482422	-1.3452148	3.1088867	0.99389648	0	44330	0	0	0
944	945	945	Category I	1.9438477	0.37182617	-2.9519043	-0.35131836	0.22607422	0.30981445	0	0	5/7/2018	5	7	2018	20:05:30	72330	0.4	20	5	30	0	0.058837891	3.5690918	-0.036621094	0.067382813	-1.4343262	14.232178	2.5134277	0	0	0	0	0	0	0	0	0	1.4365234	0.43652344	3.8022461	1.9804688	0.30419922	-1.517334	0	44330	0	0	0
945	946	946	Category I	-0.53979492	0.81591797	-2.3039551	-0.13574219	0.31274414	0.37426758	0	0	5/7/2018	5	7	2018	20:05:30	72330	0.5	20	5	30	0	0.058837891	3.5690918	-0.011962891	0.036865234	-1.4599609	10.211426	1.2636719	0	0	0	0	0	0	0	0	0	1.4606934	0.46069336	2.1503906	-0.52758789	0.77880859	-0.84375	0	44330	0	0	0
946	947	947	Category I	-0.10791016	0.035888672	-0.10791016	-0.35986328	0.25390625	0.27294922	0	0	5/7/2018	5	7	2018	20:05:30	72330	0.6	20	5	30	0	0.058837891	3.5690918	-0.027587891	0.038085938	-1.4748535	1.583252	1.3691406	0	0	0	0	0	0	0	0	0	1.4755859	0.47558594	1.4494629	-0.080078125	-0.002197266	1.3669434	0	44330	0	0	0
947	948	948	Category I	-0.34790039	0.29980469	-0.44384766	-0.30737305	0.25854492	0.3190918	0	0	5/7/2018	5	7	2018	20:05:30	72330	0.7	20	5	30	0	0.058837891	3.5690918	-0.031738281	0.032958984	-1.4506836	15.076904	1.088623	0	0	0	0	0	0	0	0	0	1.451416	0.45141602	1.5898438	-0.31591797	0.26660156	1.0068359	0	44330	0	0	0
948	949	949	Category I	-0.13183594	-0.13183594	-2.447998	-0.24462891	0.26806641	0.36303711	0	0	5/7/2018	5	7	2018	20:05:30	72330	0.8	20	5	30	0	0.058837891	3.5690918	-0.038085938	0.033447266	-1.4584961	15.632324	1.0075684	0	0	0	0	0	0	0	0	0	1.4592285	0.45922852	1.2485352	-0.093505859	-0.1652832	-0.98925781	0	44330	0	0	0
949	950	950	Category I	0.77978516	0.37182617	-1.9199219	-0.28833008	0.22094727	0.35473633	0	0	5/7/2018	5	7	2018	20:05:30	72330	0.9	20	5	30	0	0.058837891	3.5690918	-0.039550781	0.015136719	-1.4814453	1.628418	0.99536133	0	0	0	0	0	0	0	0	0	1.4819336	0.48193359	1.614502	0.81933594	0.35644531	-0.43823242	0	44330	0	0	0
950	951	951	Category I	-0.7199707	-0.41992188	-0.40795898	-0.17578125	0.31152344	0.36547852	0	0	5/7/2018	5	7	2018	20:05:31	72331	0	20	5	31	0	0.058837891	3.5690918	-0.033691406	0.024658203	-1.4841309	0.80224609	1.3515625	0	0	0	0	0	0	0	0	0	1.4846191	0.48461914	2.2070313	-0.68603516	-0.44458008	1.0761719	0	44330	0	0	0
951	952	952	Category I	-0.77978516	0.16796875	-0.095947266	-0.20166016	0.28735352	0.37133789	0	0	5/7/2018	5	7	2018	20:05:31	72331	0.1	20	5	31	0	0.058837891	3.5690918	-0.042480469	0.034667969	-1.4626465	6.7824707	1.5585938	0	0	0	0	0	0	0	0	0	1.4638672	0.46386719	2.2370605	-0.73706055	0.13305664	1.3666992	0	44330	0	0	0
952	953	953	Category I	0.99584961	-0.61181641	-1.7998047	-0.19677734	0.29272461	0.37231445	0	0	5/7/2018	5	7	2018	20:05:31	72331	0.2	20	5	31	0	0.058837891	3.5690918	-0.051269531	0.045654297	-1.4550781	8.3789063	1.2836914	0	0	0	0	0	0	0	0	0	1.4567871	0.45678711	2.0493164	1.0471191	-0.6574707	-0.34448242	0	44330	0	0	0
953	954	954	Category I	0.57592773	1.2597656	-2.4118652	-0.21069336	0.26513672	0.39038086	0	0	5/7/2018	5	7	2018	20:05:31	72331	0.3	20	5	31	0	0.058837891	3.5690918	-0.038330078	0.020996094	-1.484375	2.1464844	1.6647949	0	0	0	0	0	0	0	0	0	1.4851074	0.48510742	2.7802734	0.61425781	1.2385254	-0.92724609	0	44330	0	0	0
954	955	955	Category I	-0.37182617	-0.41992188	-0.70776367	-0.079589844	0.37402344	0.35009766	0	0	5/7/2018	5	7	2018	20:05:31	72331	0.4	20	5	31	0	0.058837891	3.5690918	-0.027587891	0.023681641	-1.486084	3.6547852	0.9597168	0	0	0	0	0	0	0	0	0	1.4865723	0.48657227	1.5661621	-0.34399414	-0.44360352	0.77832031	0	44330	0	0	0
955	956	956	Category I	-2.3999023	-0.3359375	-4.8479004	-0.072265625	0.36474609	0.35986328	0	0	5/7/2018	5	7	2018	20:05:31	72331	0.5	20	5	31	0	0.058837891	3.5690918	-0.028320313	0.012695313	-1.4277344	14.952637	4.1762695	0	0	0	0	0	0	0	0	0	1.4282227	0.42822266	6.1401367	-2.3713379	-0.34863281	-3.4199219	0	44330	0	0	0
956	957	957	Category I	1.4519043	1.5839844	-3.8759766	-0.18603516	0.28515625	0.38256836	0	0	5/7/2018	5	7	2018	20:05:31	72331	0.6	20	5	31	0	0.058837891	3.5690918	-0.051269531	0.006103516	-1.4196777	15.196045	3.2834473	0	0	0	0	0	0	0	0	0	1.4206543	0.4206543	5.5371094	1.5031738	1.5776367	-2.4560547	0	44330	0	0	0
957	958	958	Category I	-1.2719727	-0.58789063	-0.82788086	-0.008056641	0.40087891	0.3347168	0	0	5/7/2018	5	7	2018	20:05:31	72331	0.7	20	5	31	0	0.058837891	3.5690918	-0.041259766	-0.006103516	-1.4572754	15.61377	1.4995117	0	0	0	0	0	0	0	0	0	1.4577637	0.45776367	2.4416504	-1.2304688	-0.58154297	0.62939453	0	44330	0	0	0
958	959	959	Category I	0.671875	-0.45581055	-0.77978516	-0.14404297	0.36010742	0.34399414	0	0	5/7/2018	5	7	2018	20:05:31	72331	0.8	20	5	31	0	0.058837891	3.5690918	-0.024658203	-0.001953125	-1.4592285	21.533691	1.0737305	0	0	0	0	0	0	0	0	0	1.4594727	0.45947266	1.829834	0.6965332	-0.45361328	0.67944336	0	44330	0	0	0
959	960	960	Category I	1.4399414	0.2878418	-4.8239746	-0.092285156	0.3449707	0.37011719	0	0	5/7/2018	5	7	2018	20:05:31	72331	0.9	20	5	31	0	0.058837891	3.5690918	-0.033691406	-0.022460938	-1.4082031	28.025879	3.732666	0	0	0	0	0	0	0	0	0	1.4089355	0.40893555	5.199707	1.4736328	0.31030273	-3.4155273	0	44330	0	0	0
960	961	961	Category I	-0.059814453	0.73193359	0.011962891	0.062255859	0.39233398	0.33081055	0	0	5/7/2018	5	7	2018	20:05:32	72332	0	20	5	32	0	0.058837891	3.5690918	-0.042480469	-0.017578125	-1.4099121	16.955811	1.6074219	0	0	0	0	0	0	0	0	0	1.4106445	0.41064453	2.1887207	-0.017089844	0.74951172	1.421875	0	44330	0	0	0
961	962	962	Category I	-0.45581055	-0.071777344	0.035888672	-0.10864258	0.37353516	0.34130859	0	0	5/7/2018	5	7	2018	20:05:32	72332	0.1	20	5	32	0	0.058837891	3.5690918	-0.029541016	-0.030517578	-1.4389648	12.746826	1.5358887	0	0	0	0	0	0	0	0	0	1.4396973	0.43969727	1.9423828	-0.42602539	-0.041015625	1.4748535	0	44330	0	0	0
962	963	963	Category I	-0.52783203	-0.15576172	-0.21582031	-0.047851563	0.30395508	0.40600586	0	0	5/7/2018	5	7	2018	20:05:32	72332	0.2	20	5	32	0	0.058837891	3.5690918	0.017578125	-0.049560547	-1.418457	23.164795	1.324707	0	0	0	0	0	0	0	0	0	1.4194336	0.41943359	1.8540039	-0.54541016	-0.10595703	1.2026367	0	44330	0	0	0
963	964	964	Category I	0.82788086	0.14379883	-3.4318848	-0.032470703	0.30151367	0.40454102	0	0	5/7/2018	5	7	2018	20:05:32	72332	0.3	20	5	32	0	0.058349609	3.5964844	0.016113281	-0.047607422	-1.3718262	23.363281	2.2224121	0	0	0	0	0	0	0	0	0	1.3725586	0.37255859	3.0632324	0.81152344	0.19140625	-2.0600586	0	44330	0	0	0
964	965	965	Category I	0.32397461	0.27587891	0.16796875	0.067871094	0.32910156	0.38330078	0	0	5/7/2018	5	7	2018	20:05:32	72332	0.4	20	5	32	0	0.058349609	3.5964844	0.000976563	-0.03515625	-1.3771973	3.079834	1.6088867	0	0	0	0	0	0	0	0	0	1.3774414	0.37744141	2.1789551	0.32275391	0.31103516	1.545166	0	44330	0	0	0
965	966	966	Category I	-0.29980469	0.14379883	0.071777344	-0.040527344	0.31933594	0.39379883	0	0	5/7/2018	5	7	2018	20:05:32	72332	0.5	20	5	32	0	0.058349609	3.5964844	0.10180664	-0.010742188	-1.3156738	1.8703613	1.4526367	0	0	0	0	0	0	0	0	0	1.3195801	0.31958008	1.9438477	-0.40161133	0.15454102	1.3874512	0	44330	0	0	0
966	967	967	Category I	-0.41992188	-0.26391602	-0.34790039	-0.03125	0.2565918	0.42944336	0	0	5/7/2018	5	7	2018	20:05:32	72332	0.6	20	5	32	0	0.058349609	3.5964844	0.099853516	-0.038818359	-1.2995605	18.39624	1.1074219	0	0	0	0	0	0	0	0	0	1.3039551	0.30395508	1.6965332	-0.51977539	-0.22485352	0.95166016	0	44330	0	0	0
967	968	968	Category I	-0.2277832	0.21582031	-2.6518555	0.071289063	0.20288086	0.43701172	0	0	5/7/2018	5	7	2018	20:05:32	72332	0.7	20	5	32	0	0.058349609	3.5964844	0.086669922	-0.039550781	-1.2819824	25.597412	1.4282227	0	0	0	0	0	0	0	0	0	1.2856445	0.28564453	1.9394531	-0.31445313	0.25537109	-1.3696289	0	44330	0	0	0
968	969	969	Category I	0.64794922	-0.25195313	-0.47998047	0.093261719	0.1418457	0.453125	0	0	5/7/2018	5	7	2018	20:05:32	72332	0.8	20	5	32	0	0.058349609	3.5964844	0.092773438	-0.038085938	-1.3242188	17.641357	1.0327148	0	0	0	0	0	0	0	0	0	1.3278809	0.32788086	1.6130371	0.55493164	-0.21362305	0.84423828	0	44330	0	0	0
969	970	970	Category I	-0.023925781	0.31176758	-0.035888672	0.093261719	0.18774414	0.44604492	0	0	5/7/2018	5	7	2018	20:05:32	72332	0.9	20	5	32	0	0.058349609	3.5964844	0.098876953	-0.03515625	-1.3474121	22.72876	1.3623047	0	0	0	0	0	0	0	0	0	1.3515625	0.3515625	1.7814941	-0.12280273	0.34692383	1.3115234	0	44330	0	0	0
970	971	971	Category I	0.14379883	0.17993164	-1.1757813	-0.12255859	0.18188477	0.43481445	0	0	5/7/2018	5	7	2018	20:05:33	72333	0	20	5	33	0	0.058349609	3.5964844	0.098388672	-0.041503906	-1.3068848	55.121338	0.26147461	0	0	0	0	0	0	0	0	0	1.3112793	0.3112793	0.39794922	0.045166016	0.22143555	0.13110352	0	44330	0	0	0
971	972	972	Category I	0.80395508	-1.3439941	-3.527832	0.030517578	0.22753906	0.43554688	0	0	5/7/2018	5	7	2018	20:05:33	72333	0.1	20	5	33	0	0.058349609	3.5964844	0.069580078	-0.056640625	-1.2717285	73.088135	2.6989746	0	0	0	0	0	0	0	0	0	1.2749023	0.27490234	4.2770996	0.73413086	-1.2871094	-2.2558594	0	44330	0	0	0
972	973	973	Category I	0.65991211	-0.035888672	-0.14379883	0.023193359	0.15673828	0.46582031	0	0	5/7/2018	5	7	2018	20:05:33	72333	0.2	20	5	33	0	0.058349609	3.5964844	0.088867188	-0.055908203	-1.2883301	81.525635	1.2792969	0	0	0	0	0	0	0	0	0	1.2927246	0.29272461	1.7355957	0.57080078	0.020019531	1.1445313	0	44330	0	0	0
973	974	974	Category I	-0.3359375	-0.38378906	0.2878418	-0.11962891	0.17773438	0.44677734	0	0	5/7/2018	5	7	2018	20:05:33	72333	0.3	20	5	33	0	0.058349609	3.5964844	0.092041016	-0.050537109	-1.3083496	63.459229	1.685791	0	0	0	0	0	0	0	0	0	1.3125	0.3125	2.3574219	-0.42797852	-0.33300781	1.5961914	0	44330	0	0	0
974	975	975	Category I	-0.47998047	0.023925781	-0.095947266	-0.16064453	0.15283203	0.43554688	0	0	5/7/2018	5	7	2018	20:05:33	72333	0.4	20	5	33	0	0.058349609	3.5964844	0.069091797	-0.050537109	-1.2856445	124.57446	1.3125	0	0	0	0	0	0	0	0	0	1.2885742	0.28857422	1.8134766	-0.54907227	0.074462891	1.1896973	0	44330	0	0	0
975	976	976	Category I	0.61181641	-1.0678711	-3.1679688	-0.02734375	0.20239258	0.44628906	0	0	5/7/2018	5	7	2018	20:05:33	72333	0.5	20	5	33	0	0.058349609	3.5964844	0.070068359	-0.039550781	-1.2666016	134.85278	2.2280273	0	0	0	0	0	0	0	0	0	1.2692871	0.26928711	3.4709473	0.54150391	-1.0280762	-1.901123	0	44330	0	0	0
976	977	977	Category I	1.0678711	-0.46777344	-0.83984375	-0.036132813	0.066650391	0.47436523	0	0	5/7/2018	5	7	2018	20:05:33	72333	0.6	20	5	33	0	0.058349609	3.5964844	0.065429688	-0.048095703	-1.2834473	149.09155	1.173584	0	0	0	0	0	0	0	0	0	1.2858887	0.28588867	1.8654785	1.0021973	-0.41943359	0.44360352	0	44330	0	0	0
977	978	978	Category I	-0.68383789	-0.23999023	-0.37182617	-0.079589844	0.15112305	0.45532227	0	0	5/7/2018	5	7	2018	20:05:33	72333	0.7	20	5	33	0	0.058349609	3.5964844	0.067138672	-0.042480469	-1.2526855	132.45361	1.1740723	0	0	0	0	0	0	0	0	0	1.255127	0.25512695	1.8291016	-0.75097656	-0.19726563	0.88085938	0	44330	0	0	0
978	979	979	Category I	-0.14379883	-0.26391602	0.035888672	-0.20996094	0.1315918	0.42993164	0	0	5/7/2018	5	7	2018	20:05:33	72333	0.8	20	5	33	0	0.058349609	3.5964844	0.063232422	-0.043457031	-1.2441406	104.48828	1.3151855	0	0	0	0	0	0	0	0	0	1.2463379	0.24633789	1.7075195	-0.20703125	-0.22021484	1.2800293	0	44330	0	0	0
979	980	980	Category I	0.23999023	0.059814453	-2.1958008	-0.16870117	0.11279297	0.44946289	0	0	5/7/2018	5	7	2018	20:05:33	72333	0.9	20	5	33	0	0.058349609	3.5964844	0.069091797	-0.038330078	-1.2382813	113.3938	0.97729492	0	0	0	0	0	0	0	0	0	1.2409668	0.2409668	1.2260742	0.1706543	0.098144531	-0.95727539	0	44330	0	0	0
980	981	981	Category I	0.55175781	-0.85180664	-2.1599121	-0.16162109	0.18969727	0.42724609	0	0	5/7/2018	5	7	2018	20:05:34	72334	0	20	5	34	0	0.058349609	3.5964844	0.069091797	-0.04296875	-1.2412109	123.63867	1.3154297	0	0	0	0	0	0	0	0	0	1.2438965	0.24389648	2.2097168	0.48242188	-0.80859375	-0.91845703	0	44330	0	0	0
981	982	982	Category I	-0.65991211	0.50390625	0.095947266	-0.17602539	0.097167969	0.44702148	0	0	5/7/2018	5	7	2018	20:05:34	72334	0.1	20	5	34	0	0.058349609	3.5964844	0.076904297	-0.029541016	-1.2502441	125.20752	1.6247559	0	0	0	0	0	0	0	0	0	1.2529297	0.25292969	2.6164551	-0.73681641	0.53344727	1.3461914	0	44330	0	0	0
982	983	983	Category I	-0.14379883	-0.61181641	0.13183594	-0.3112793	0.12670898	0.37255859	0	0	5/7/2018	5	7	2018	20:05:34	72334	0.2	20	5	34	0	0.058349609	3.5964844	0.0703125	-0.023681641	-1.2421875	158.44385	1.5100098	0	0	0	0	0	0	0	0	0	1.2443848	0.24438477	2.1762695	-0.21411133	-0.58789063	1.3740234	0	44330	0	0	0
983	984	984	Category I	-0.011962891	-0.2878418	-1.355957	-0.24707031	0.077392578	0.41186523	0	0	5/7/2018	5	7	2018	20:05:34	72334	0.3	20	5	34	0	0.058349609	3.5964844	0.069580078	-0.022949219	-1.2355957	166.63086	0.30200195	0	0	0	0	0	0	0	0	0	1.237793	0.23779297	0.46655273	-0.081542969	-0.26464844	-0.12011719	0	44330	0	0	0
984	985	985	Category I	2.1237793	-1.9558105	-1.8479004	-0.31494141	0.059814453	0.375	0	0	5/7/2018	5	7	2018	20:05:34	72334	0.4	20	5	34	0	0.058349609	3.5964844	0.090820313	-0.067626953	-1.2666016	112.19238	2.8344727	0	0	0	0	0	0	0	0	0	1.2717285	0.27172852	4.5019531	2.0327148	-1.8879395	-0.58105469	0	44330	0	0	0
985	986	986	Category I	-1.5959473	0.071777344	-1.079834	-0.17700195	-0.12646484	0.41870117	0	0	5/7/2018	5	7	2018	20:05:34	72334	0.5	20	5	34	0	0.058349609	3.5964844	0.073730469	-0.062011719	-1.2556152	62.010986	1.6843262	0	0	0	0	0	0	0	0	0	1.2592773	0.25927734	1.9794922	-1.6696777	0.13378906	0.17578125	0	44330	0	0	0
986	987	987	Category I	-0.19189453	-0.25195313	0.16796875	-0.42041016	-0.02734375	0.27490234	0	0	5/7/2018	5	7	2018	20:05:34	72334	0.6	20	5	34	0	0.058349609	3.5964844	0.085449219	-0.071044922	-1.2275391	27.088135	1.4343262	0	0	0	0	0	0	0	0	0	1.232666	0.23266602	1.8537598	-0.27734375	-0.18066406	1.3955078	0	44330	0	0	0
987	988	988	Category I	0.13183594	-0.43188477	-2.5917969	-0.2565918	-0.081054688	0.39746094	0	0	5/7/2018	5	7	2018	20:05:34	72334	0.7	20	5	34	0	0.058349609	3.5964844	0.084716797	-0.064697266	-1.2253418	5.8911133	1.4155273	0	0	0	0	0	0	0	0	0	1.2299805	0.22998047	1.7802734	0.046875	-0.36694336	-1.3662109	0	44330	0	0	0
988	989	989	Category I	0.3359375	-1.0439453	-1.8359375	-0.16430664	-0.1574707	0.4152832	0	0	5/7/2018	5	7	2018	20:05:34	72334	0.8	20	5	34	0	0.058349609	3.5964844	0.083740234	-0.062744141	-1.263916	25.395508	1.1630859	0	0	0	0	0	0	0	0	0	1.2683105	0.26831055	1.8049316	0.25195313	-0.98095703	-0.57177734	0	44330	0	0	0
989	990	990	Category I	-0.31176758	-0.11987305	-0.15576172	-0.25048828	-0.26049805	0.32250977	0	0	5/7/2018	5	7	2018	20:05:34	72334	0.9	20	5	34	0	0.058349609	3.5964844	0.098876953	-0.055175781	-1.2626953	23.158447	1.1826172	0	0	0	0	0	0	0	0	0	1.2678223	0.26782227	1.5825195	-0.41064453	-0.064453125	1.1069336	0	44330	0	0	0
990	991	991	Category I	-0.49194336	-0.51586914	-0.41992188	-0.24633789	-0.21411133	0.34936523	0	0	5/7/2018	5	7	2018	20:05:35	72335	0	20	5	35	0	0.058349609	3.5964844	0.078857422	-0.0625	-1.2468262	37.869141	1.1022949	0	0	0	0	0	0	0	0	0	1.2507324	0.25073242	1.8510742	-0.57080078	-0.453125	0.8269043	0	44330	0	0	0
991	992	992	Category I	0	0.059814453	-2.0759277	-0.19384766	-0.1784668	0.40234375	0	0	5/7/2018	5	7	2018	20:05:35	72335	0.1	20	5	35	0	0.058349609	3.5964844	0.082275391	-0.049316406	-1.2382813	52.306885	0.84863281	0	0	0	0	0	0	0	0	0	1.2419434	0.24194336	1.0290527	-0.082275391	0.10913086	-0.83740234	0	44330	0	0	0
992	993	993	Category I	0.74389648	-1.2719727	-2.723877	-0.14697266	-0.23510742	0.38916016	0	0	5/7/2018	5	7	2018	20:05:35	72335	0.2	20	5	35	0	0.058349609	3.5964844	0.095703125	-0.040771484	-1.2741699	61.953613	2.0090332	0	0	0	0	0	0	0	0	0	1.2783203	0.27832031	3.3286133	0.64794922	-1.230957	-1.4494629	0	44330	0	0	0
993	994	994	Category I	0.57592773	-0.57592773	-0.38378906	-0.083740234	-0.31201172	0.34814453	0	0	5/7/2018	5	7	2018	20:05:35	72335	0.3	20	5	35	0	0.058349609	3.5964844	0.10839844	-0.022216797	-1.2514648	49.856445	1.1303711	0	0	0	0	0	0	0	0	0	1.2563477	0.25634766	1.8884277	0.46728516	-0.5534668	0.86767578	0	44330	0	0	0
994	995	995	Category I	-0.059814453	-0.41992188	0.13183594	-0.049316406	-0.30419922	0.36621094	0	0	5/7/2018	5	7	2018	20:05:35	72335	0.4	20	5	35	0	0.058349609	3.5964844	0.087646484	-0.031982422	-1.2324219	49.959473	1.4257813	0	0	0	0	0	0	0	0	0	1.2358398	0.23583984	1.8996582	-0.14746094	-0.38769531	1.3642578	0	44330	0	0	0
995	996	996	Category I	-0.79199219	-1.2358398	-1.6318359	0.005859375	-0.27905273	0.3840332	0	0	5/7/2018	5	7	2018	20:05:35	72335	0.5	20	5	35	0	0.058349609	3.5964844	0.092041016	-0.031738281	-1.2578125	55.780273	1.5397949	0	0	0	0	0	0	0	0	0	1.2617188	0.26171875	2.4619141	-0.8840332	-1.2038574	-0.3737793	0	44330	0	0	0
996	997	997	Category I	1.0319824	-1.0197754	-3.407959	0.026367188	-0.24121094	0.40625	0	0	5/7/2018	5	7	2018	20:05:35	72335	0.6	20	5	35	0	0.058349609	3.5964844	0.12963867	-0.016113281	-1.2077637	51.561035	2.5808105	0	0	0	0	0	0	0	0	0	1.2148438	0.21484375	4.1057129	0.90209961	-1.003418	-2.1999512	0	44330	0	0	0
997	998	998	Category I	0.68383789	-0.059814453	-0.26391602	0.171875	-0.26538086	0.36254883	0	0	5/7/2018	5	7	2018	20:05:35	72335	0.7	20	5	35	0	0.058349609	3.5964844	0.11108398	-0.042480469	-1.1674805	43.718018	1.0698242	0	0	0	0	0	0	0	0	0	1.173584	0.17358398	1.4931641	0.57250977	-0.017089844	0.90356445	0	44330	0	0	0
998	999	999	Category I	-0.83984375	-0.011962891	-0.13183594	0.13427734	-0.19042969	0.41992188	0	0	5/7/2018	5	7	2018	20:05:35	72335	0.8	20	5	35	0	0.058349609	3.5964844	0.12231445	-0.0234375	-1.1564941	50.614258	1.4055176	0	0	0	0	0	0	0	0	0	1.1630859	0.16308594	1.9985352	-0.9621582	0.011474609	1.0246582	0	44330	0	0	0
999	1000	1000	Category I	0.095947266	0.011962891	-2.2077637	0.092773438	-0.19165039	0.41870117	0	0	5/7/2018	5	7	2018	20:05:35	72335	0.9	20	5	35	0	0.058349609	3.5964844	0.11743164	-0.020263672	-1.2067871	59.237061	1.0014648	0	0	0	0	0	0	0	0	0	1.2126465	0.21264648	1.0544434	-0.021484375	0.032226563	-1.0007324	0	44330	0	0	0
1000	1001	1001	Category I	1.079834	-0.88793945	-2.6638184	0.074951172	-0.17822266	0.43334961	0	0	5/7/2018	5	7	2018	20:05:36	72336	0	20	5	36	0	0.058349609	3.5964844	0.10205078	-0.012451172	-1.168457	54.314209	1.9892578	0	0	0	0	0	0	0	0	0	1.1730957	0.1730957	3.3483887	0.97753906	-0.87524414	-1.4951172	0	44330	0	0	0
1001	1002	1002	Category I	-0.65991211	0.14379883	-0.11987305	0.16088867	-0.16650391	0.41503906	0	0	5/7/2018	5	7	2018	20:05:36	72336	0.1	20	5	36	0	0.058349609	3.4949707	0.10327148	-0.019775391	-1.1657715	51.804688	1.3049316	0	0	0	0	0	0	0	0	0	1.1704102	0.17041016	1.9726563	-0.76318359	0.16357422	1.0458984	0	44330	0	0	0
1002	1003	1003	Category I	-0.10791016	0.083984375	0.13183594	0.0234375	-0.12329102	0.4543457	0	0	5/7/2018	5	7	2018	20:05:36	72336	0.2	20	5	36	0	0.058349609	3.4949707	0.10131836	-0.022460938	-1.189209	66.297119	1.3417969	0	0	0	0	0	0	0	0	0	1.1938477	0.19384766	1.637207	-0.20922852	0.10644531	1.3210449	0	44330	0	0	0
1003	1004	1004	Category I	0.55175781	0	-2.2797852	0.14038086	-0.047851563	0.45166016	0	0	5/7/2018	5	7	2018	20:05:36	72336	0.3	20	5	36	0	0.058349609	3.4949707	0.12280273	-0.020263672	-1.2023926	85.085693	1.1594238	0	0	0	0	0	0	0	0	0	1.2089844	0.20898438	1.526123	0.42871094	0.020263672	-1.0771484	0	44330	0	0	0
1004	1005	1005	Category I	0.51586914	0.2878418	-2.5197754	0.23144531	-0.034179688	0.41918945	0	0	5/7/2018	5	7	2018	20:05:36	72336	0.4	20	5	36	0	0.058349609	3.4949707	0.11889648	-0.015625	-1.1865234	101.02441	1.423584	0	0	0	0	0	0	0	0	0	1.192627	0.19262695	2.0334473	0.39672852	0.3034668	-1.3330078	0	44330	0	0	0
1005	1006	1006	Category I	0.37182617	-0.059814453	0.21582031	0.09765625	-0.079833984	0.45214844	0	0	5/7/2018	5	7	2018	20:05:36	72336	0.5	20	5	36	0	0.058349609	3.4949707	0.1184082	-0.017578125	-1.1853027	125.99634	1.4245605	0	0	0	0	0	0	0	0	0	1.1914063	0.19140625	1.6967773	0.25317383	-0.041992188	1.401123	0	44330	0	0	0
1006	1007	1007	Category I	-1.1638184	0.49194336	-0.41992188	0.045410156	-0.067626953	0.46411133	0	0	5/7/2018	5	7	2018	20:05:36	72336	0.6	20	5	36	0	0.058349609	3.4949707	0.12304688	-0.014404297	-1.215332	108.04834	1.595459	0	0	0	0	0	0	0	0	0	1.2216797	0.22167969	2.5891113	-1.2868652	0.50634766	0.79541016	0	44330	0	0	0
1007	1008	1008	Category I	0.63598633	0.47998047	-3.1557617	0.008544922	-0.024658203	0.47387695	0	0	5/7/2018	5	7	2018	20:05:36	72336	0.7	20	5	36	0	0.058349609	3.4949707	0.1262207	-0.012939453	-1.2124023	122.42627	2.0683594	0	0	0	0	0	0	0	0	0	1.2189941	0.21899414	2.9458008	0.50952148	0.49291992	-1.9431152	0	44330	0	0	0
1008	1009	1009	Category I	0.13183594	0.51586914	-1.6437988	0.11547852	-0.005859375	0.46289063	0	0	5/7/2018	5	7	2018	20:05:36	72336	0.8	20	5	36	0	0.058349609	3.4949707	0.1418457	-0.027099609	-1.2226563	146.28613	0.68701172	0	0	0	0	0	0	0	0	0	1.2312012	0.23120117	0.97412109	-0.010009766	0.54296875	-0.42089844	0	44330	0	0	0
1009	1010	1010	Category I	0.31176758	-0.17993164	0.25195313	-0.058837891	0.011962891	0.47094727	0	0	5/7/2018	5	7	2018	20:05:36	72336	0.9	20	5	36	0	0.058349609	3.4949707	0.13427734	-0.030273438	-1.2004395	176.50659	1.4707031	0	0	0	0	0	0	0	0	0	1.208252	0.20825195	1.7792969	0.17724609	-0.14941406	1.4523926	0	44330	0	0	0
1010	1011	1011	Category I	-0.68383789	0.21582031	0	-0.076904297	-0.064208984	0.4621582	0	0	5/7/2018	5	7	2018	20:05:37	72337	0	20	5	37	0	0.058349609	3.4949707	0.12817383	-0.034423828	-1.1977539	125.51392	1.4685059	0	0	0	0	0	0	0	0	0	1.2050781	0.20507813	2.2600098	-0.81201172	0.25024414	1.1977539	0	44330	0	0	0
1011	1012	1012	Category I	0.29980469	0.083984375	-2.9399414	0.035888672	-0.081298828	0.46435547	0	0	5/7/2018	5	7	2018	20:05:37	72337	0.1	20	5	37	0	0.058349609	3.4949707	0.12451172	-0.034912109	-1.1914063	89.30957	1.7609863	0	0	0	0	0	0	0	0	0	1.1984863	0.19848633	2.0424805	0.17504883	0.11889648	-1.748291	0	44330	0	0	0
1012	1013	1013	Category I	0.81591797	0.52783203	-2.7958984	0.008300781	-0.15185547	0.4465332	0	0	5/7/2018	5	7	2018	20:05:37	72337	0.2	20	5	37	0	0.058349609	3.4949707	0.11767578	-0.019287109	-1.1496582	117.5332	1.869873	0	0	0	0	0	0	0	0	0	1.1560059	0.15600586	2.8913574	0.69799805	0.54711914	-1.6459961	0	44330	0	0	0
1013	1014	1014	Category I	0.10791016	0.43188477	-0.023925781	0.037597656	-0.085449219	0.46459961	0	0	5/7/2018	5	7	2018	20:05:37	72337	0.3	20	5	37	0	0.058349609	3.4949707	0.10913086	-0.016357422	-1.1445313	171.16187	1.2070313	0	0	0	0	0	0	0	0	0	1.1499023	0.14990234	1.5703125	-0.001220703	0.44824219	1.1206055	0	44330	0	0	0
1014	1015	1015	Category I	-0.55175781	0.31176758	0.23999023	-0.17651367	-0.076660156	0.4375	0	0	5/7/2018	5	7	2018	20:05:37	72337	0.4	20	5	37	0	0.058349609	3.4949707	0.12792969	-0.018554688	-1.2116699	65.350342	1.6367188	0	0	0	0	0	0	0	0	0	1.2185059	0.21850586	2.4619141	-0.6796875	0.33032227	1.4516602	0	44330	0	0	0
1015	1016	1016	Category I	0.071777344	-0.23999023	-1.2597656	-0.12133789	-0.055419922	0.45458984	0	0	5/7/2018	5	7	2018	20:05:37	72337	0.5	20	5	37	0	0.058349609	3.4949707	0.1550293	-0.011962891	-1.2236328	20.092041	0.24511719	0	0	0	0	0	0	0	0	0	1.2333984	0.23339844	0.34716797	-0.083251953	-0.2277832	-0.035888672	0	44330	0	0	0
1016	1017	1017	Category I	0.58789063	0.35986328	-1.619873	-0.058837891	-0.10131836	0.45678711	0	0	5/7/2018	5	7	2018	20:05:37	72337	0.6	20	5	37	0	0.058349609	3.4949707	0.14086914	0.000488281	-1.1884766	36.516846	0.7175293	0	0	0	0	0	0	0	0	0	1.1967773	0.19677734	1.2373047	0.44677734	0.35913086	-0.43115234	0	44330	0	0	0
1017	1018	1018	Category I	0.34790039	0.3359375	-1.2719727	0.083740234	-0.071289063	0.45776367	0	0	5/7/2018	5	7	2018	20:05:37	72337	0.7	20	5	37	0	0.058349609	3.4949707	0.13208008	0.005615234	-1.1740723	63.339355	0.40625	0	0	0	0	0	0	0	0	0	1.1816406	0.18164063	0.64355469	0.21557617	0.33007813	-0.09765625	0	44330	0	0	0
1018	1019	1019	Category I	0.035888672	0.21582031	0.26391602	-0.13549805	-0.074462891	0.44946289	0	0	5/7/2018	5	7	2018	20:05:37	72337	0.8	20	5	37	0	0.058349609	3.4949707	0.15551758	0.001464844	-1.2099609	34.503418	1.4941406	0	0	0	0	0	0	0	0	0	1.2197266	0.21972656	1.8076172	-0.11962891	0.21411133	1.473877	0	44330	0	0	0
1019	1020	1020	Category I	-0.69580078	0.10791016	-0.43188477	-0.11938477	-0.057861328	0.45727539	0	0	5/7/2018	5	7	2018	20:05:37	72337	0.9	20	5	37	0	0.058349609	3.4949707	0.16333008	0.008300781	-1.2277832	25.186768	1.175293	0	0	0	0	0	0	0	0	0	1.2385254	0.23852539	1.7543945	-0.85913086	0.099365234	0.79589844	0	44330	0	0	0
1020	1021	1021	Category I	0.99584961	1.223877	-2.6999512	-0.058837891	-0.032958984	0.47119141	0	0	5/7/2018	5	7	2018	20:05:38	72338	0	20	5	38	0	0.058349609	3.4949707	0.15112305	0.009277344	-1.1989746	39.790527	2.1071777	0	0	0	0	0	0	0	0	0	1.2084961	0.20849609	3.5598145	0.84448242	1.2143555	-1.5007324	0	44330	0	0	0
1021	1022	1022	Category I	-0.059814453	0.77978516	-1.3679199	0.006835938	0.060546875	0.47558594	0	0	5/7/2018	5	7	2018	20:05:38	72338	0.1	20	5	38	0	0.058349609	3.4949707	0.13574219	0.020019531	-1.1767578	93.046143	0.80712891	0	0	0	0	0	0	0	0	0	1.1848145	0.18481445	1.1462402	-0.19555664	0.75952148	-0.19091797	0	44330	0	0	0
1022	1023	1023	Category I	-0.035888672	-0.011962891	0.2878418	-0.19726563	0.014160156	0.43798828	0	0	5/7/2018	5	7	2018	20:05:38	72338	0.2	20	5	38	0	0.058349609	3.4949707	0.15014648	0.002685547	-1.2263184	52.73877	1.5256348	0	0	0	0	0	0	0	0	0	1.2353516	0.23535156	1.7150879	-0.18603516	-0.014648438	1.5141602	0	44330	0	0	0
1023	1024	1024	Category I	0.34790039	-0.39599609	-2.9399414	-0.20947266	0.017578125	0.43774414	0	0	5/7/2018	5	7	2018	20:05:38	72338	0.3	20	5	38	0	0.058349609	3.4949707	0.15649414	0.012939453	-1.2468262	27.288818	1.7521973	0	0	0	0	0	0	0	0	0	1.2565918	0.2565918	2.2932129	0.19116211	-0.40893555	-1.6928711	0	44330	0	0	0
1024	1025	1025	Category I	0.57592773	0.82788086	-2.0759277	-0.17871094	-0.019042969	0.44360352	0	0	5/7/2018	5	7	2018	20:05:38	72338	0.4	20	5	38	0	0.058349609	3.4949707	0.15454102	0.017333984	-1.2285156	48.407959	1.2458496	0	0	0	0	0	0	0	0	0	1.2385254	0.23852539	2.0788574	0.42114258	0.81030273	-0.84716797	0	44330	0	0	0
1025	1026	1026	Category I	0.39599609	0.083984375	-0.059814453	-0.11474609	0.11572266	0.45874023	0	0	5/7/2018	5	7	2018	20:05:38	72338	0.5	20	5	38	0	0.058349609	3.4949707	0.12573242	0.0390625	-1.2077637	106.03442	1.1801758	0	0	0	0	0	0	0	0	0	1.2148438	0.21484375	1.4628906	0.27001953	0.044677734	1.1479492	0	44330	0	0	0
1026	1027	1027	Category I	-0.16796875	0.55175781	0.071777344	-0.19311523	0.092529297	0.43725586	0	0	5/7/2018	5	7	2018	20:05:38	72338	0.6	20	5	38	0	0.058349609	3.4949707	0.14624023	0.032470703	-1.2285156	73.3479	1.4350586	0	0	0	0	0	0	0	0	0	1.237793	0.23779297	2.1340332	-0.31420898	0.51904297	1.300293	0	44330	0	0	0
1027	1028	1028	Category I	-0.43188477	0.45581055	-3.5397949	-0.23803711	0.11328125	0.41772461	0	0	5/7/2018	5	7	2018	20:05:38	72338	0.7	20	5	38	0	0.058349609	3.4949707	0.15112305	0.038330078	-1.2429199	27.095703	2.4057617	0	0	0	0	0	0	0	0	0	1.2526855	0.25268555	3.296875	-0.58300781	0.41723633	-2.2966309	0	44330	0	0	0
1028	1029	1029	Category I	1.079834	0.47998047	-2.3518066	-0.27929688	0.1105957	0.39306641	0	0	5/7/2018	5	7	2018	20:05:38	72338	0.8	20	5	38	0	0.058349609	3.4949707	0.15356445	0.04296875	-1.2087402	28.165527	1.5344238	0	0	0	0	0	0	0	0	0	1.2192383	0.21923828	2.5058594	0.92602539	0.43676758	-1.1428223	0	44330	0	0	0
1029	1030	1030	Category I	-0.81591797	-0.21582031	-0.63598633	-0.21582031	0.21411133	0.40258789	0	0	5/7/2018	5	7	2018	20:05:38	72338	0.9	20	5	38	0	0.058349609	3.4949707	0.13745117	0.057861328	-1.1896973	51.764648	1.1359863	0	0	0	0	0	0	0	0	0	1.1989746	0.19897461	1.7810059	-0.95336914	-0.27368164	0.55371094	0	44330	0	0	0
1030	1031	1031	Category I	-0.44384766	0.63598633	0.27587891	-0.3515625	0.17675781	0.32250977	0	0	5/7/2018	5	7	2018	20:05:39	72339	0	20	5	39	0	0.058349609	3.4949707	0.14428711	0.058105469	-1.2167969	32.234619	1.7053223	0	0	0	0	0	0	0	0	0	1.2268066	0.22680664	2.6589355	-0.58813477	0.57763672	1.4926758	0	44330	0	0	0
1031	1032	1032	Category I	0.2878418	0.83984375	-2.9638672	-0.22241211	0.12524414	0.42138672	0	0	5/7/2018	5	7	2018	20:05:39	72339	0.1	20	5	39	0	0.058349609	3.4949707	0.15551758	0.068115234	-1.2402344	0.78759766	1.8928223	0	0	0	0	0	0	0	0	0	1.251709	0.25170898	2.6271973	0.13208008	0.77148438	-1.7233887	0	44330	0	0	0
1032	1033	1033	Category I	2.0158691	0.87597656	0.011962891	-0.16821289	0.33056641	0.36279297	0	0	5/7/2018	5	7	2018	20:05:39	72339	0.2	20	5	39	0	0.058349609	3.4949707	0.15649414	0.068359375	-1.2124023	10.460693	2.3679199	0	0	0	0	0	0	0	0	0	1.2243652	0.22436523	3.8911133	1.8591309	0.80737305	1.2243652	0	44330	0	0	0
1033	1034	1034	Category I	-1.0917969	0.47998047	-0.88793945	-0.23095703	0.2277832	0.38623047	0	0	5/7/2018	5	7	2018	20:05:39	72339	0.3	20	5	39	0	0.058349609	3.4949707	0.13525391	0.089599609	-1.1816406	5.5324707	1.3208008	0	0	0	0	0	0	0	0	0	1.192627	0.19262695	1.9108887	-1.2270508	0.39013672	0.29370117	0	44330	0	0	0
1034	1035	1035	Category I	-0.011962891	-0.39599609	-2.7478027	-0.26074219	0.2878418	0.33984375	0	0	5/7/2018	5	7	2018	20:05:39	72339	0.4	20	5	39	0	0.058349609	3.4949707	0.13623047	0.090332031	-1.1967773	10.062744	1.6320801	0	0	0	0	0	0	0	0	0	1.2077637	0.20776367	2.1855469	-0.14819336	-0.48632813	-1.5507813	0	44330	0	0	0
1035	1036	1036	Category I	0.59985352	0.91186523	-0.83984375	-0.28710938	0.28149414	0.32202148	0	0	5/7/2018	5	7	2018	20:05:39	72339	0.5	20	5	39	0	0.058349609	3.4949707	0.14453125	0.097412109	-1.229248	19.425537	1.0107422	0	0	0	0	0	0	0	0	0	1.2414551	0.24145508	1.6589355	0.45507813	0.81420898	0.3894043	0	44330	0	0	0
1036	1037	1037	Category I	-0.023925781	-0.52783203	-0.64794922	-0.030761719	0.37768555	0.35009766	0	0	5/7/2018	5	7	2018	20:05:39	72339	0.6	20	5	39	0	0.058349609	3.4949707	0.15917969	0.11303711	-1.2055664	15.51001	0.86889648	0	0	0	0	0	0	0	0	0	1.2211914	0.22119141	1.3815918	-0.18310547	-0.64086914	0.55761719	0	44330	0	0	0
1037	1038	1038	Category I	-0.38378906	0.93579102	0.047851563	-0.23291016	0.23803711	0.37744141	0	0	5/7/2018	5	7	2018	20:05:39	72339	0.7	20	5	39	0	0.058349609	3.4949707	0.14013672	0.12963867	-1.1625977	2.6989746	1.5456543	0	0	0	0	0	0	0	0	0	1.1782227	0.17822266	2.5405273	-0.52392578	0.8059082	1.2104492	0	44330	0	0	0
1038	1039	1039	Category I	0.27587891	-0.20385742	-4.8117676	-0.2175293	0.27758789	0.36767578	0	0	5/7/2018	5	7	2018	20:05:39	72339	0.8	20	5	39	0	0.058349609	3.4949707	0.13598633	0.12573242	-1.1923828	10.475098	3.6369629	0	0	0	0	0	0	0	0	0	1.206543	0.20654297	4.0888672	0.13964844	-0.32958984	-3.6191406	0	44330	0	0	0
1039	1040	1040	Category I	0.21582031	0.92382813	-1.7519531	-0.23730469	0.36645508	0.29101563	0	0	5/7/2018	5	7	2018	20:05:39	72339	0.9	20	5	39	0	0.058349609	3.5803711	0.1574707	0.125	-1.21875	15.593994	0.96191406	0	0	0	0	0	0	0	0	0	1.2351074	0.23510742	1.3898926	0.058105469	0.79858398	-0.53295898	0	44330	0	0	0
1040	1041	1041	Category I	0.035888672	0.14379883	0.2277832	-0.23266602	0.42163086	0.22265625	0	0	5/7/2018	5	7	2018	20:05:40	72340	0	20	5	40	0	0.058349609	3.5803711	0.16137695	0.125	-1.1882324	12.48877	1.4216309	0	0	0	0	0	0	0	0	0	1.2055664	0.20556641	1.5600586	-0.12548828	0.018554688	1.4160156	0	44330	0	0	0
1041	1042	1042	Category I	-0.59985352	-0.29980469	-1.8479004	-0.12158203	0.36865234	0.34179688	0	0	5/7/2018	5	7	2018	20:05:40	72340	0.1	20	5	40	0	0.058349609	3.5803711	0.13842773	0.14086914	-1.1538086	12.217285	1.1049805	0	0	0	0	0	0	0	0	0	1.1706543	0.1706543	1.873291	-0.73828125	-0.44067383	-0.69384766	0	44330	0	0	0
1042	1043	1043	Category I	1.1879883	0.023925781	-1.2719727	-0.19360352	0.32275391	0.35620117	0	0	5/7/2018	5	7	2018	20:05:40	72340	0.2	20	5	40	0	0.058349609	3.5803711	0.15649414	0.13305664	-1.1865234	21.141602	1.0405273	0	0	0	0	0	0	0	0	0	1.2041016	0.20410156	1.2258301	1.03125	-0.10913086	-0.085205078	0	44330	0	0	0
1043	1044	1044	Category I	0.50390625	0.51586914	-2.1599121	0.15380859	0.3737793	0.32080078	0	0	5/7/2018	5	7	2018	20:05:40	72340	0.3	20	5	40	0	0.058349609	3.5803711	0.16479492	0.13037109	-1.2150879	21.560059	1.0749512	0	0	0	0	0	0	0	0	0	1.2331543	0.2331543	1.6689453	0.33886719	0.38525391	-0.94458008	0	44330	0	0	0
1044	1045	1045	Category I	0.2878418	0.11987305	0.26391602	-0.052001953	0.34667969	0.3737793	0	0	5/7/2018	5	7	2018	20:05:40	72340	0.4	20	5	40	0	0.058349609	3.5803711	0.16943359	0.12939453	-1.1850586	13.695068	1.4538574	0	0	0	0	0	0	0	0	0	1.2041016	0.20410156	1.5769043	0.11816406	-0.009521484	1.4489746	0	44330	0	0	0
1045	1046	1046	Category I	0.083984375	0.39599609	-2.3278809	0.009277344	0.34082031	0.37915039	0	0	5/7/2018	5	7	2018	20:05:40	72340	0.5	20	5	40	0	0.058349609	3.5803711	0.14990234	0.12841797	-1.1552734	21.577393	1.2043457	0	0	0	0	0	0	0	0	0	1.1721191	0.17211914	1.5058594	-0.065917969	0.26733398	-1.1723633	0	44330	0	0	0
1046	1047	1047	Category I	-0.17993164	-0.14379883	-0.10791016	-0.078857422	0.22192383	0.43676758	0	0	5/7/2018	5	7	2018	20:05:40	72340	0.6	20	5	40	0	0.058349609	3.5803711	0.15551758	0.1237793	-1.1806641	40.736084	1.1555176	0	0	0	0	0	0	0	0	0	1.1975098	0.19750977	1.6760254	-0.33544922	-0.26757813	1.0727539	0	44330	0	0	0
1047	1048	1048	Category I	1.0319824	-0.91186523	-3.4799805	0.13671875	0.23486328	0.41210938	0	0	5/7/2018	5	7	2018	20:05:40	72340	0.7	20	5	40	0	0.058349609	3.5803711	0.17919922	0.11450195	-1.2172852	34.195068	2.626709	0	0	0	0	0	0	0	0	0	1.2355957	0.2355957	4.1418457	0.85253906	-1.0263672	-2.2624512	0	44330	0	0	0
1048	1049	1049	Category I	0.035888672	-0.51586914	1.3078613	-0.052001953	0.24072266	0.42749023	0	0	5/7/2018	5	7	2018	20:05:40	72340	0.8	20	5	40	0	0.058349609	3.5803711	0.17285156	0.11230469	-1.1711426	15.6875	2.5610352	0	0	0	0	0	0	0	0	0	1.1889648	0.18896484	3.2443848	-0.13696289	-0.62817383	2.4790039	0	44330	0	0	0
1049	1050	1050	Category I	-0.51586914	-0.011962891	0.17993164	-0.29101563	0.24926758	0.34228516	0	0	5/7/2018	5	7	2018	20:05:40	72340	0.9	20	5	40	0	0.058349609	3.5803711	0.1640625	0.10717773	-1.1523438	17.374023	1.5007324	0	0	0	0	0	0	0	0	0	1.1689453	0.16894531	2.1315918	-0.67993164	-0.11914063	1.3322754	0	44330	0	0	0
1050	1051	1051	Category I	-0.14379883	0.13183594	-0.671875	-0.082519531	0.2019043	0.44335938	0	0	5/7/2018	5	7	2018	20:05:41	72341	0	20	5	41	0	0.058349609	3.5803711	0.15917969	0.10864258	-1.154541	28.360352	0.5703125	0	0	0	0	0	0	0	0	0	1.1704102	0.17041016	0.80883789	-0.30297852	0.022949219	0.48266602	0	44330	0	0	0
1051	1052	1052	Category I	0.25195313	-0.095947266	-0.19189453	0.015136719	0.24560547	0.42919922	0	0	5/7/2018	5	7	2018	20:05:41	72341	0.1	20	5	41	0	0.058349609	3.5803711	0.17749023	0.098388672	-1.1860352	18.491455	1.015625	0	0	0	0	0	0	0	0	0	1.2033691	0.20336914	1.2629395	0.07421875	-0.19433594	0.99414063	0	44330	0	0	0
1052	1053	1053	Category I	-0.023925781	0.20385742	0.27587891	0.081298828	0.23925781	0.42382813	0	0	5/7/2018	5	7	2018	20:05:41	72341	0.2	20	5	41	0	0.058349609	3.5803711	0.18457031	0.097412109	-1.1796875	4.4318848	1.4741211	0	0	0	0	0	0	0	0	0	1.197998	0.19799805	1.7705078	-0.20849609	0.10620117	1.4555664	0	44330	0	0	0
1053	1054	1054	Category I	1.1757813	-0.55175781	-5.0878906	-0.009521484	0.27197266	0.41821289	0	0	5/7/2018	5	7	2018	20:05:41	72341	0.3	20	5	41	0	0.058349609	3.5803711	0.17773438	0.089599609	-1.1437988	14.794922	4.1184082	0	0	0	0	0	0	0	0	0	1.1611328	0.16113281	5.583252	0.99780273	-0.64135742	-3.9438477	0	44330	0	0	0
1054	1055	1055	Category I	1.6799316	0.53979492	-1.0439453	-0.037109375	0.26586914	0.42236328	0	0	5/7/2018	5	7	2018	20:05:41	72341	0.4	20	5	41	0	0.058349609	3.5803711	0.16308594	0.087646484	-1.1464844	24.549805	1.5859375	0	0	0	0	0	0	0	0	0	1.161377	0.16137695	2.0710449	1.5166016	0.4519043	0.10253906	0	44330	0	0	0
1055	1056	1056	Category I	-0.51586914	-0.047851563	-0.35986328	-0.093261719	0.33105469	0.3737793	0	0	5/7/2018	5	7	2018	20:05:41	72341	0.5	20	5	41	0	0.058349609	3.5803711	0.17675781	0.083496094	-1.1843262	23.741455	1.0849609	0	0	0	0	0	0	0	0	0	1.2004395	0.20043945	1.6489258	-0.69262695	-0.13134766	0.82446289	0	44330	0	0	0
1056	1057	1057	Category I	0.35986328	-0.059814453	0.29980469	-0.063476563	0.26171875	0.42578125	0	0	5/7/2018	5	7	2018	20:05:41	72341	0.6	20	5	41	0	0.058349609	3.5803711	0.1862793	0.083984375	-1.2028809	5.8947754	1.5195313	0	0	0	0	0	0	0	0	0	1.2202148	0.22021484	1.8200684	0.17333984	-0.14379883	1.5026855	0	44330	0	0	0
1057	1058	1058	Category I	1.1879883	-0.56396484	-3.2277832	-0.14233398	0.35742188	0.34521484	0	0	5/7/2018	5	7	2018	20:05:41	72341	0.7	20	5	41	0	0.058349609	3.5803711	0.18530273	0.080810547	-1.1791992	10.434082	2.3701172	0	0	0	0	0	0	0	0	0	1.1962891	0.19628906	3.6958008	1.0024414	-0.64477539	-2.0483398	0	44330	0	0	0
1058	1059	1059	Category I	0.49194336	0.2878418	-1.3918457	0.017822266	0.31030273	0.40258789	0	0	5/7/2018	5	7	2018	20:05:41	72341	0.8	20	5	41	0	0.058349609	3.5803711	0.17285156	0.079101563	-1.1633301	4.6418457	0.4440918	0	0	0	0	0	0	0	0	0	1.1787109	0.17871094	0.75585938	0.31884766	0.20849609	-0.22827148	0	44330	0	0	0
1059	1060	1060	Category I	-0.73193359	0.11987305	0.095947266	-0.046630859	0.31835938	0.39331055	0	0	5/7/2018	5	7	2018	20:05:41	72341	0.9	20	5	41	0	0.058349609	3.5803711	0.17456055	0.074462891	-1.1760254	9.9719238	1.5627441	0	0	0	0	0	0	0	0	0	1.1911621	0.19116211	2.223877	-0.90649414	0.045166016	1.2719727	0	44330	0	0	0
1060	1061	1061	Category I	-0.68383789	0.023925781	-0.37182617	-0.15112305	0.29980469	0.38378906	0	0	5/7/2018	5	7	2018	20:05:42	72342	0	20	5	42	0	0.058349609	3.5803711	0.1887207	0.067871094	-1.2263184	10.691162	1.2219238	0	0	0	0	0	0	0	0	0	1.2424316	0.24243164	1.7709961	-0.87255859	-0.043945313	0.85449219	0	44330	0	0	0
1061	1062	1062	Category I	0.49194336	-0.88793945	-3.8637695	-0.000976563	0.29003906	0.41015625	0	0	5/7/2018	5	7	2018	20:05:42	72342	0.1	20	5	42	0	0.058349609	3.5803711	0.18115234	0.057373047	-1.1940918	14.593262	2.848877	0	0	0	0	0	0	0	0	0	1.2092285	0.20922852	3.9257813	0.31054688	-0.9453125	-2.6694336	0	44330	0	0	0
1062	1063	1063	Category I	0.37182617	0.20385742	-1.5119629	0.000244141	0.31567383	0.39453125	0	0	5/7/2018	5	7	2018	20:05:42	72342	0.2	20	5	42	0	0.058349609	3.5803711	0.18066406	0.046875	-1.177002	23.481201	0.41601563	0	0	0	0	0	0	0	0	0	1.1916504	0.19165039	0.68261719	0.19091797	0.15673828	-0.3347168	0	44330	0	0	0
1063	1064	1064	Category I	-0.17993164	0.059814453	0.095947266	-0.068115234	0.32275391	0.38793945	0	0	5/7/2018	5	7	2018	20:05:42	72342	0.3	20	5	42	0	0.058349609	3.5803711	0.17993164	0.046875	-1.1791992	37.876953	1.3251953	0	0	0	0	0	0	0	0	0	1.1938477	0.19384766	1.6479492	-0.35986328	0.012695313	1.2751465	0	44330	0	0	0
1064	1065	1065	Category I	-0.17993164	-0.20385742	-0.17993164	-0.19140625	0.28393555	0.37744141	0	0	5/7/2018	5	7	2018	20:05:42	72342	0.4	20	5	42	0	0.058349609	3.5803711	0.17480469	0.047363281	-1.1694336	38.121826	1.0810547	0	0	0	0	0	0	0	0	0	1.1835938	0.18359375	1.5959473	-0.35473633	-0.2512207	0.98950195	0	44330	0	0	0
1065	1066	1066	Category I	0.047851563	-0.46777344	-2.7478027	0.000976563	0.23754883	0.4387207	0	0	5/7/2018	5	7	2018	20:05:42	72342	0.5	20	5	42	0	0.058349609	3.5803711	0.18212891	0.038818359	-1.1784668	33.590332	1.654541	0	0	0	0	0	0	0	0	0	1.1931152	0.19311523	2.2104492	-0.13427734	-0.5065918	-1.5690918	0	44330	0	0	0
1066	1067	1067	Category I	0.19189453	0.2277832	-0.98388672	-0.020019531	0.26782227	0.42211914	0	0	5/7/2018	5	7	2018	20:05:42	72342	0.6	20	5	42	0	0.058349609	3.5803711	0.17504883	0.037597656	-1.1774902	40.487793	0.27172852	0	0	0	0	0	0	0	0	0	1.190918	0.19091797	0.40039063	0.016601563	0.18994141	0.19360352	0	44330	0	0	0
1067	1068	1068	Category I	0.3359375	-0.071777344	0.14379883	-0.09765625	0.28564453	0.40454102	0	0	5/7/2018	5	7	2018	20:05:42	72342	0.7	20	5	42	0	0.058349609	3.5803711	0.17211914	0.033691406	-1.1743164	43.874512	1.3325195	0	0	0	0	0	0	0	0	0	1.1872559	0.18725586	1.5876465	0.16357422	-0.10546875	1.3181152	0	44330	0	0	0
1068	1069	1069	Category I	-0.94799805	0.15576172	-0.29980469	-0.098632813	0.27075195	0.4152832	0	0	5/7/2018	5	7	2018	20:05:42	72342	0.8	20	5	42	0	0.058349609	3.5803711	0.18530273	0.021484375	-1.161377	12.629883	1.4299316	0	0	0	0	0	0	0	0	0	1.1762695	0.17626953	2.1291504	-1.1333008	0.1340332	0.86157227	0	44330	0	0	0
1069	1070	1070	Category I	0.2277832	-0.10791016	-2.3398438	-0.090332031	0.24609375	0.42089844	0	0	5/7/2018	5	7	2018	20:05:42	72342	0.9	20	5	42	0	0.058349609	3.5803711	0.18603516	0.016113281	-1.1682129	6.7944336	1.1787109	0	0	0	0	0	0	0	0	0	1.1831055	0.18310547	1.3371582	0.041503906	-0.12402344	-1.1713867	0	44330	0	0	0
1070	1071	1071	Category I	0.40795898	0.2878418	-2.2797852	-0.079101563	0.28662109	0.41088867	0	0	5/7/2018	5	7	2018	20:05:43	72343	0	20	5	43	0	0.058349609	3.5803711	0.19848633	0.020507813	-1.1604004	8.498291	1.1694336	0	0	0	0	0	0	0	0	0	1.1774902	0.17749023	1.5957031	0.20922852	0.26708984	-1.1191406	0	44330	0	0	0
1071	1072	1072	Category I	0.083984375	0.071777344	0.14379883	-0.073242188	0.26831055	0.41455078	0	0	5/7/2018	5	7	2018	20:05:43	72343	0.1	20	5	43	0	0.058349609	3.5803711	0.19775391	0.013916016	-1.1647949	12.854004	1.3146973	0	0	0	0	0	0	0	0	0	1.1813965	0.18139648	1.4799805	-0.11376953	0.057617188	1.3085938	0	44330	0	0	0
1072	1073	1073	Category I	-0.95996094	0.44384766	-0.25195313	-0.043945313	0.29052734	0.4050293	0	0	5/7/2018	5	7	2018	20:05:43	72343	0.2	20	5	43	0	0.058349609	3.5803711	0.19067383	0.002929688	-1.1347656	11.786865	1.5158691	0	0	0	0	0	0	0	0	0	1.1508789	0.15087891	2.4746094	-1.1506348	0.44067383	0.8828125	0	44330	0	0	0
1073	1074	1074	Category I	0.64794922	-0.52783203	-1.5959473	-0.11425781	0.29418945	0.39624023	0	0	5/7/2018	5	7	2018	20:05:43	72343	0.3	20	5	43	0	0.058349609	3.5803711	0.16992188	-0.009033203	-1.1765137	22.04541	0.8203125	0	0	0	0	0	0	0	0	0	1.1887207	0.1887207	1.4157715	0.4777832	-0.51855469	-0.41918945	0	44330	0	0	0
1074	1075	1075	Category I	0.59985352	0.15576172	-2.4719238	-0.049072266	0.29858398	0.39501953	0	0	5/7/2018	5	7	2018	20:05:43	72343	0.4	20	5	43	0	0.058349609	3.5803711	0.19165039	-0.008544922	-1.1696777	11.376953	1.3742676	0	0	0	0	0	0	0	0	0	1.1853027	0.18530273	1.8742676	0.40795898	0.16430664	-1.302002	0	44330	0	0	0
1075	1076	1076	Category I	0.38378906	0	0.26391602	0.028564453	0.26269531	0.42211914	0	0	5/7/2018	5	7	2018	20:05:43	72343	0.5	20	5	43	0	0.058349609	3.5803711	0.18261719	-0.000244141	-1.1379395	3.3544922	1.4162598	0	0	0	0	0	0	0	0	0	1.1525879	0.15258789	1.6035156	0.20092773	0.000244141	1.4018555	0	44330	0	0	0
1076	1077	1077	Category I	-0.49194336	0.32397461	0.023925781	-0.044433594	0.30493164	0.45019531	0	0	5/7/2018	5	7	2018	20:05:43	72343	0.6	20	5	43	0	0.058349609	3.5803711	0.17016602	-0.008300781	-1.1635742	16.224365	1.3996582	0	0	0	0	0	0	0	0	0	1.1760254	0.17602539	2.1821289	-0.66210938	0.33227539	1.1875	0	44330	0	0	0
1077	1078	1078	Category I	0.34790039	-0.37182617	-2.6398926	-0.15844727	0.2890625	0.40795898	0	0	5/7/2018	5	7	2018	20:05:43	72343	0.7	20	5	43	0	0.057861328	3.5626465	0.18017578	0.010498047	-1.1901855	33.635742	1.5083008	0	0	0	0	0	0	0	0	0	1.2038574	0.20385742	1.9992676	0.16748047	-0.38232422	-1.4494629	0	44330	0	0	0
1078	1079	1079	Category I	0.88793945	-0.083984375	-2.2438965	-0.037597656	0.26489258	0.40771484	0	0	5/7/2018	5	7	2018	20:05:43	72343	0.8	20	5	43	0	0.057861328	3.5626465	0.18261719	-0.001464844	-1.1955566	14.462891	1.2658691	0	0	0	0	0	0	0	0	0	1.2094727	0.20947266	1.8354492	0.70507813	-0.082275391	-1.0480957	0	44330	0	0	0
1079	1080	1080	Category I	0.40795898	0.023925781	0.23999023	-0.025878906	0.2512207	0.42138672	0	0	5/7/2018	5	7	2018	20:05:43	72343	0.9	20	5	43	0	0.057861328	3.5626465	0.17602539	0.001708984	-1.1308594	3.697998	1.390625	0	0	0	0	0	0	0	0	0	1.1445313	0.14453125	1.625	0.23168945	0.021972656	1.3708496	0	44330	0	0	0
1080	1081	1081	Category I	-0.75585938	0.38378906	0.083984375	-0.042480469	0.28588867	0.40722656	0	0	5/7/2018	5	7	2018	20:05:44	72344	0	20	5	44	0	0.057861328	3.5626465	0.16772461	-0.000732422	-1.1445313	15.144775	1.5844727	0	0	0	0	0	0	0	0	0	1.1569824	0.15698242	2.5371094	-0.92358398	0.38452148	1.2285156	0	44330	0	0	0
1081	1082	1082	Category I	0.77978516	-0.49194336	-2.7358398	-0.13012695	0.2800293	0.39379883	0	0	5/7/2018	5	7	2018	20:05:44	72344	0.1	20	5	44	0	0.057861328	3.5626465	0.16601563	0.009277344	-1.1694336	32.013184	1.7553711	0	0	0	0	0	0	0	0	0	1.1811523	0.18115234	2.6811523	0.61352539	-0.5012207	-1.5661621	0	44330	0	0	0
1082	1083	1083	Category I	0.56396484	-0.13183594	-2.1599121	0.000976563	0.29101563	0.40893555	0	0	5/7/2018	5	7	2018	20:05:44	72344	0.2	20	5	44	0	0.057861328	3.5626465	0.17675781	0.010742188	-1.1508789	17.274658	1.0900879	0	0	0	0	0	0	0	0	0	1.1643066	0.16430664	1.5385742	0.38696289	-0.14257813	-1.0087891	0	44330	0	0	0
1083	1084	1084	Category I	0.92382813	-0.071777344	0.11987305	-0.004882813	0.29174805	0.40795898	0	0	5/7/2018	5	7	2018	20:05:44	72344	0.3	20	5	44	0	0.057861328	3.5626465	0.15673828	0.014892578	-1.1379395	0.17700195	1.4755859	0	0	0	0	0	0	0	0	0	1.1486816	0.14868164	2.1115723	0.7668457	-0.086669922	1.2578125	0	44330	0	0	0
1084	1085	1085	Category I	-1.0439453	0.20385742	-0.13183594	0.046386719	0.29785156	0.39941406	0	0	5/7/2018	5	7	2018	20:05:44	72344	0.4	20	5	44	0	0.057861328	3.5626465	0.15063477	0.010742188	-1.1462402	12.976318	1.5788574	0	0	0	0	0	0	0	0	0	1.1560059	0.15600586	2.4020996	-1.1945801	0.19287109	1.0144043	0	44330	0	0	0
1085	1086	1086	Category I	0.80395508	-0.43188477	-1.8239746	-0.043701172	0.32104492	0.3894043	0	0	5/7/2018	5	7	2018	20:05:44	72344	0.5	20	5	44	0	0.057861328	3.5626465	0.1550293	0.014648438	-1.1589355	23.217529	1.0307617	0	0	0	0	0	0	0	0	0	1.1694336	0.16943359	1.7602539	0.64868164	-0.4465332	-0.66479492	0	44330	0	0	0
1086	1087	1087	Category I	0.73193359	-0.23999023	-3.3359375	0.094726563	0.28173828	0.40625	0	0	5/7/2018	5	7	2018	20:05:44	72344	0.6	20	5	44	0	0.057861328	3.5626465	0.14599609	0.008056641	-1.1345215	6.6928711	2.2912598	0	0	0	0	0	0	0	0	0	1.1437988	0.14379883	3.0351563	0.58569336	-0.24804688	-2.2011719	0	44330	0	0	0
1087	1088	1088	Category I	0.14379883	0.29980469	0.53979492	0.050048828	0.29785156	0.40527344	0	0	5/7/2018	5	7	2018	20:05:44	72344	0.7	20	5	44	0	0.057861328	3.5626465	0.15332031	0.005371094	-1.1394043	18.554688	1.704834	0	0	0	0	0	0	0	0	0	1.1499023	0.14990234	1.9833984	-0.009521484	0.29418945	1.6791992	0	44330	0	0	0
1088	1089	1089	Category I	-0.57592773	0.095947266	-0.15576172	0.006103516	0.28515625	0.41601563	0	0	5/7/2018	5	7	2018	20:05:44	72344	0.8	20	5	44	0	0.057861328	3.5626465	0.1472168	0.031005859	-1.1469727	0.5144043	1.2287598	0	0	0	0	0	0	0	0	0	1.1567383	0.15673828	1.7792969	-0.72314453	0.064697266	0.99121094	0	44330	0	0	0
1089	1090	1090	Category I	-0.083984375	-0.059814453	0.083984375	-0.030273438	0.26464844	0.42382813	0	0	5/7/2018	5	7	2018	20:05:44	72344	0.9	20	5	44	0	0.057861328	3.5626465	0.15771484	0.042724609	-1.1628418	14.624268	1.2741699	0	0	0	0	0	0	0	0	0	1.1743164	0.17431641	1.5913086	-0.24169922	-0.10253906	1.2468262	0	44330	0	0	0
1090	1091	1091	Category I	0.79199219	-0.59985352	-2.5197754	0.0546875	0.27539063	0.41503906	0	0	5/7/2018	5	7	2018	20:05:45	72345	0	20	5	45	0	0.057861328	3.5626465	0.15161133	0.047607422	-1.1730957	11.084961	1.6254883	0	0	0	0	0	0	0	0	0	1.1838379	0.18383789	2.6342773	0.64013672	-0.64746094	-1.3464355	0	44330	0	0	0
1091	1092	1092	Category I	0.86376953	0	-2.4238281	0.053710938	0.27905273	0.4140625	0	0	5/7/2018	5	7	2018	20:05:45	72345	0.1	20	5	45	0	0.057861328	3.5626465	0.15698242	0.036865234	-1.213623	11.922119	1.4016113	0	0	0	0	0	0	0	0	0	1.2243652	0.22436523	1.9536133	0.70654297	-0.036865234	-1.2099609	0	44330	0	0	0
1092	1093	1093	Category I	0.26391602	-0.083984375	0.059814453	0.037353516	0.25756836	0.42407227	0	0	5/7/2018	5	7	2018	20:05:45	72345	0.2	20	5	45	0	0.057861328	3.5626465	0.1640625	0.044921875	-1.2138672	0.10693359	1.2839355	0	0	0	0	0	0	0	0	0	1.2255859	0.22558594	1.5021973	0.099609375	-0.12890625	1.2736816	0	44330	0	0	0
1093	1094	1094	Category I	-1.0678711	0.27587891	-0.2277832	-0.001464844	0.25415039	0.42822266	0	0	5/7/2018	5	7	2018	20:05:45	72345	0.3	20	5	45	0	0.057861328	3.5626465	0.16064453	0.038085938	-1.2211914	22.526855	1.5976563	0	0	0	0	0	0	0	0	0	1.2321777	0.23217773	2.4597168	-1.2285156	0.23754883	0.9934082	0	44330	0	0	0
1094	1095	1095	Category I	0.55175781	-0.023925781	-2.7958984	0.029541016	0.26611328	0.42407227	0	0	5/7/2018	5	7	2018	20:05:45	72345	0.4	20	5	45	0	0.057861328	3.5626465	0.14746094	0.042480469	-1.15625	14.805908	1.6899414	0	0	0	0	0	0	0	0	0	1.1662598	0.16625977	2.1101074	0.40405273	-0.06640625	-1.6394043	0	44330	0	0	0
1095	1096	1096	Category I	0.82788086	-0.20385742	-2.7478027	0.071777344	0.27294922	0.41040039	0	0	5/7/2018	5	7	2018	20:05:45	72345	0.5	20	5	45	0	0.057861328	3.5626465	0.12695313	0.03515625	-1.1618652	0.13696289	1.75	0	0	0	0	0	0	0	0	0	1.1694336	0.16943359	2.5256348	0.70068359	-0.23901367	-1.5856934	0	44330	0	0	0
1096	1097	1097	Category I	0.50390625	0.095947266	0.2878418	0.16430664	0.25708008	0.39648438	0	0	5/7/2018	5	7	2018	20:05:45	72345	0.6	20	5	45	0	0.057861328	3.5626465	0.14453125	0.040771484	-1.1835938	4.7983398	1.515625	0	0	0	0	0	0	0	0	0	1.1931152	0.19311523	1.8857422	0.35913086	0.054931641	1.4714355	0	44330	0	0	0
1097	1098	1098	Category I	-0.63598633	0.20385742	0	0.075927734	0.23608398	0.43383789	0	0	5/7/2018	5	7	2018	20:05:45	72345	0.7	20	5	45	0	0.057861328	3.5626465	0.13916016	0.042724609	-1.1914063	21.91333	1.4304199	0	0	0	0	0	0	0	0	0	1.2001953	0.20019531	2.1274414	-0.77514648	0.16088867	1.1914063	0	44330	0	0	0
1098	1099	1099	Category I	0.16796875	-0.14379883	-0.75585938	0.036621094	0.24707031	0.42773438	0	0	5/7/2018	5	7	2018	20:05:45	72345	0.8	20	5	45	0	0.057861328	3.5626465	0.12182617	0.056640625	-1.1474609	18.506348	0.44238281	0	0	0	0	0	0	0	0	0	1.1552734	0.15527344	0.63818359	0.045898438	-0.20043945	0.39160156	0	44330	0	0	0
1099	1100	1100	Category I	0.43188477	-0.43188477	-4.4519043	0.11474609	0.23168945	0.42456055	0	0	5/7/2018	5	7	2018	20:05:45	72345	0.9	20	5	45	0	0.057861328	3.5626465	0.094726563	0.08203125	-1.1479492	10.421875	3.3603516	0	0	0	0	0	0	0	0	0	1.1547852	0.15478516	4.154541	0.33691406	-0.51391602	-3.3037109	0	44330	0	0	0
1100	1101	1101	Category I	0.38378906	0.39599609	-0.13183594	0.16650391	0.27954102	0.38525391	0	0	5/7/2018	5	7	2018	20:05:46	72346	0	20	5	46	0	0.057861328	3.5626465	0.11523438	0.091308594	-1.1872559	9.7277832	1.1306152	0	0	0	0	0	0	0	0	0	1.1962891	0.19628906	1.6281738	0.26831055	0.30444336	1.0554199	0	44330	0	0	0
1101	1102	1102	Category I	-0.095947266	-0.071777344	0	0.037597656	0.24389648	0.43188477	0	0	5/7/2018	5	7	2018	20:05:46	72346	0.1	20	5	46	0	0.057861328	3.5626465	0.12304688	0.098632813	-1.1757813	9.7021484	1.2080078	0	0	0	0	0	0	0	0	0	1.1862793	0.1862793	1.5654297	-0.21899414	-0.17041016	1.1757813	0	44330	0	0	0
1102	1103	1103	Category I	-0.095947266	-0.011962891	0.10791016	-0.007324219	0.20410156	0.44921875	0	0	5/7/2018	5	7	2018	20:05:46	72346	0.2	20	5	46	0	0.057861328	3.5626465	0.10449219	0.11474609	-1.1228027	21.281982	1.253418	0	0	0	0	0	0	0	0	0	1.1335449	0.13354492	1.5581055	-0.20043945	-0.12670898	1.2307129	0	44330	0	0	0
1103	1104	1104	Category I	-0.047851563	-0.34790039	-2.1599121	0.059082031	0.1628418	0.4597168	0	0	5/7/2018	5	7	2018	20:05:46	72346	0.3	20	5	46	0	0.057861328	3.5626465	0.099609375	0.11230469	-1.1486816	11.563721	1.1206055	0	0	0	0	0	0	0	0	0	1.1584473	0.15844727	1.6188965	-0.14746094	-0.46020508	-1.0109863	0	44330	0	0	0
1104	1105	1105	Category I	1.1638184	0.14379883	-2.7839355	0.14160156	0.1965332	0.43139648	0	0	5/7/2018	5	7	2018	20:05:46	72346	0.4	20	5	46	0	0.057861328	3.5626465	0.11865234	0.11743164	-1.1850586	7.5739746	1.9101563	0	0	0	0	0	0	0	0	0	1.1967773	0.19677734	2.670166	1.0449219	0.026123047	-1.5986328	0	44330	0	0	0
1105	1106	1106	Category I	-0.17993164	-0.023925781	0.011962891	0.10449219	0.20922852	0.43383789	0	0	5/7/2018	5	7	2018	20:05:46	72346	0.5	20	5	46	0	0.057861328	3.5626465	0.11035156	0.11645508	-1.1943359	3.8051758	1.2485352	0	0	0	0	0	0	0	0	0	1.2050781	0.20507813	1.637207	-0.2902832	-0.14038086	1.2062988	0	44330	0	0	0
1106	1107	1107	Category I	-0.40795898	0.25195313	0.32397461	0.048339844	0.18066406	0.45092773	0	0	5/7/2018	5	7	2018	20:05:46	72346	0.6	20	5	46	0	0.057861328	3.5626465	0.10644531	0.125	-1.1621094	32.77124	1.5776367	0	0	0	0	0	0	0	0	0	1.173584	0.17358398	2.1271973	-0.5144043	0.12670898	1.486084	0	44330	0	0	0
1107	1108	1108	Category I	0.6237793	-0.52783203	-2.5078125	0.024414063	0.19433594	0.45068359	0	0	5/7/2018	5	7	2018	20:05:46	72346	0.7	20	5	46	0	0.057861328	3.5626465	0.11987305	0.1237793	-1.2111816	28.10498	1.5358887	0	0	0	0	0	0	0	0	0	1.2233887	0.22338867	2.4519043	0.50366211	-0.65161133	-1.2963867	0	44330	0	0	0
1108	1109	1109	Category I	1.1518555	0.047851563	-2.8918457	0.12011719	0.16674805	0.4465332	0	0	5/7/2018	5	7	2018	20:05:46	72346	0.8	20	5	46	0	0.057861328	3.5626465	0.12744141	0.13671875	-1.2216797	8.3989258	1.9609375	0	0	0	0	0	0	0	0	0	1.2358398	0.23583984	2.7834473	1.0241699	-0.088867188	-1.6699219	0	44330	0	0	0
1109	1110	1110	Category I	0.17993164	0.13183594	-0.011962891	0.19262695	0.14697266	0.42456055	0	0	5/7/2018	5	7	2018	20:05:46	72346	0.9	20	5	46	0	0.057861328	3.5626465	0.13330078	0.13793945	-1.2211914	11.723389	1.2099609	0	0	0	0	0	0	0	0	0	1.236084	0.23608398	1.2619629	0.046386719	-0.006103516	1.2092285	0	44330	0	0	0
1110	1111	1111	Category I	-0.51586914	0.11987305	-0.071777344	0.069335938	0.099365234	0.46655273	0	0	5/7/2018	5	7	2018	20:05:47	72347	0	20	5	47	0	0.057861328	3.5626465	0.13330078	0.13427734	-1.2177734	23.521729	1.3171387	0	0	0	0	0	0	0	0	0	1.2324219	0.23242188	1.8098145	-0.64916992	-0.014404297	1.1459961	0	44330	0	0	0
1111	1112	1112	Category I	-0.27587891	-0.047851563	-0.57592773	0.078613281	0.13427734	0.45874023	0	0	5/7/2018	5	7	2018	20:05:47	72347	0.1	20	5	47	0	0.057861328	3.5626465	0.13867188	0.13525391	-1.215332	17.665771	0.78393555	0	0	0	0	0	0	0	0	0	1.2307129	0.23071289	1.2373047	-0.41455078	-0.18310547	0.6394043	0	44330	0	0	0
1112	1113	1113	Category I	0.35986328	-0.095947266	-3.3239746	0.16210938	0.15966797	0.43725586	0	0	5/7/2018	5	7	2018	20:05:47	72347	0.2	20	5	47	0	0.057861328	3.5626465	0.14282227	0.1394043	-1.2160645	10.537842	2.1318359	0	0	0	0	0	0	0	0	0	1.2324219	0.23242188	2.5600586	0.21679688	-0.23535156	-2.107666	0	44330	0	0	0
1113	1114	1114	Category I	0.64794922	0.52783203	-0.3359375	0.19262695	0.17700195	0.41845703	0	0	5/7/2018	5	7	2018	20:05:47	72347	0.3	20	5	47	0	0.057861328	3.5626465	0.097167969	0.17407227	-1.2456055	30.317871	1.1206055	0	0	0	0	0	0	0	0	0	1.2617188	0.26171875	1.8139648	0.55053711	0.35351563	0.90966797	0	44330	0	0	0
1114	1115	1115	Category I	-0.74389648	0.25195313	-0.21582031	0.14868164	0.12280273	0.44824219	0	0	5/7/2018	5	7	2018	20:05:47	72347	0.4	20	5	47	0	0.057861328	3.5626465	0.090087891	0.19702148	-1.2597656	1.2150879	1.3374023	0	0	0	0	0	0	0	0	0	1.2783203	0.27832031	1.9328613	-0.83398438	0.0546875	1.0439453	0	44330	0	0	0
1115	1116	1116	Category I	-0.38378906	0.27587891	-2.8798828	0.024414063	0.080810547	0.47436523	0	0	5/7/2018	5	7	2018	20:05:47	72347	0.5	20	5	47	0	0.058105469	3.4949707	0.076904297	0.19213867	-1.2421875	10.049316	1.703125	0	0	0	0	0	0	0	0	0	1.2595215	0.25952148	2.1818848	-0.46069336	0.083496094	-1.6374512	0	44330	0	0	0
1116	1117	1117	Category I	0.77978516	0.99584961	-2.7839355	0.017089844	0.11181641	0.47192383	0	0	5/7/2018	5	7	2018	20:05:47	72347	0.6	20	5	47	0	0.058105469	3.4949707	0.072509766	0.19213867	-1.2441406	21.5	1.875	0	0	0	0	0	0	0	0	0	1.2609863	0.26098633	3.0500488	0.70703125	0.8034668	-1.5395508	0	44330	0	0	0
1117	1118	1118	Category I	-0.19189453	-0.047851563	-0.38378906	0.10986328	0.027832031	0.46728516	0	0	5/7/2018	5	7	2018	20:05:47	72347	0.7	20	5	47	0	0.058105469	3.4949707	0.087646484	0.18579102	-1.2841797	43.993652	0.97143555	0	0	0	0	0	0	0	0	0	1.3005371	0.30053711	1.4138184	-0.27954102	-0.23364258	0.90039063	0	44330	0	0	0
1118	1119	1119	Category I	-0.26391602	0.071777344	0.35986328	-0.026123047	-0.047607422	0.47045898	0	0	5/7/2018	5	7	2018	20:05:47	72347	0.8	20	5	47	0	0.058105469	3.4949707	0.098144531	0.21289063	-1.2687988	35.657959	1.6745605	0	0	0	0	0	0	0	0	0	1.2902832	0.2902832	2.1323242	-0.36206055	-0.14111328	1.6286621	0	44330	0	0	0
1119	1120	1120	Category I	-0.44384766	0.70776367	-2.8439941	0.076660156	0.000732422	0.46801758	0	0	5/7/2018	5	7	2018	20:05:47	72347	0.9	20	5	47	0	0.058105469	3.4949707	0.086914063	0.20825195	-1.2446289	9.234375	1.7575684	0	0	0	0	0	0	0	0	0	1.2648926	0.26489258	2.6293945	-0.53076172	0.49926758	-1.5991211	0	44330	0	0	0
1120	1121	1121	Category I	-0.095947266	0.97192383	-1.7519531	0.047119141	0.035644531	0.47192383	0	0	5/7/2018	5	7	2018	20:05:48	72348	0	20	5	48	0	0.058105469	3.4949707	0.066162109	0.17138672	-1.2873535	41.30542	0.93920898	0	0	0	0	0	0	0	0	0	1.3005371	0.30053711	1.4267578	-0.16210938	0.80029297	-0.46435547	0	44330	0	0	0
1121	1122	1122	Category I	0.25195313	-0.19189453	-0.35986328	-0.091796875	0.031738281	0.47143555	0	0	5/7/2018	5	7	2018	20:05:48	72348	0.1	20	5	48	0	0.058105469	3.4949707	0.085693359	0.1484375	-1.3259277	56.420898	1.0378418	0	0	0	0	0	0	0	0	0	1.3369141	0.33691406	1.4729004	0.16601563	-0.34033203	0.96606445	0	44330	0	0	0
1122	1123	1123	Category I	-0.40795898	0.35986328	-0.23999023	-0.059570313	-0.067626953	0.46850586	0	0	5/7/2018	5	7	2018	20:05:48	72348	0.2	20	5	48	0	0.058105469	3.4949707	0.077148438	0.15966797	-1.2883301	33.362061	1.1723633	0	0	0	0	0	0	0	0	0	1.3005371	0.30053711	1.7333984	-0.48510742	0.19995117	1.0483398	0	44330	0	0	0
1123	1124	1124	Category I	0.011962891	0.17993164	-2.8198242	-0.004638672	-0.043701172	0.47021484	0	0	5/7/2018	5	7	2018	20:05:48	72348	0.3	20	5	48	0	0.058105469	3.4949707	0.0625	0.15893555	-1.2646484	16.248779	1.5556641	0	0	0	0	0	0	0	0	0	1.2763672	0.27636719	1.6262207	-0.050537109	0.020751953	-1.5549316	0	44330	0	0	0
1124	1125	1125	Category I	0.63598633	0.44384766	-0.76782227	-0.017333984	0.090332031	0.47436523	0	0	5/7/2018	5	7	2018	20:05:48	72348	0.4	20	5	48	0	0.058105469	3.4949707	0.051025391	0.15576172	-1.3010254	42.408691	0.84204102	0	0	0	0	0	0	0	0	0	1.3112793	0.3112793	1.4057617	0.5847168	0.2878418	0.53320313	0	44330	0	0	0
1125	1126	1126	Category I	-0.63598633	-0.14379883	-0.35986328	-0.12329102	0.03515625	0.4609375	0	0	5/7/2018	5	7	2018	20:05:48	72348	0.5	20	5	48	0	0.058105469	3.4949707	0.070556641	0.16113281	-1.3300781	59.627197	1.2382813	0	0	0	0	0	0	0	0	0	1.3415527	0.34155273	1.9816895	-0.70654297	-0.30493164	0.97021484	0	44330	0	0	0
1126	1127	1127	Category I	0.40795898	-0.35986328	-0.51586914	-0.18310547	0.001464844	0.44580078	0	0	5/7/2018	5	7	2018	20:05:48	72348	0.6	20	5	48	0	0.058105469	3.4949707	0.066162109	0.16479492	-1.3063965	30.513428	1.0085449	0	0	0	0	0	0	0	0	0	1.3186035	0.31860352	1.6569824	0.34155273	-0.5246582	0.79052734	0	44330	0	0	0
1127	1128	1128	Category I	0.55175781	1.1398926	-4.0678711	-0.021240234	-0.031738281	0.47509766	0	0	5/7/2018	5	7	2018	20:05:48	72348	0.7	20	5	48	0	0.058105469	3.4949707	0.047119141	0.16967773	-1.2636719	10.327148	3.0097656	0	0	0	0	0	0	0	0	0	1.2758789	0.27587891	4.2788086	0.50439453	0.9699707	-2.8039551	0	44330	0	0	0
1128	1129	1129	Category I	0.86376953	0.41992188	0.023925781	-0.09765625	0.11010742	0.46289063	0	0	5/7/2018	5	7	2018	20:05:48	72348	0.8	20	5	48	0	0.058105469	3.4949707	0.039306641	0.17773438	-1.307373	28.897705	1.5844727	0	0	0	0	0	0	0	0	0	1.3200684	0.32006836	2.3977051	0.82421875	0.24194336	1.3312988	0	44330	0	0	0
1129	1130	1130	Category I	-0.99584961	0.39599609	-0.63598633	-0.13891602	-0.004394531	0.46289063	0	0	5/7/2018	5	7	2018	20:05:48	72348	0.9	20	5	48	0	0.058105469	3.4949707	0.059082031	0.18701172	-1.338623	51.359619	1.2844238	0	0	0	0	0	0	0	0	0	1.3527832	0.3527832	1.9663086	-1.0549316	0.20874023	0.70263672	0	44330	0	0	0
1130	1131	1131	Category I	0.2878418	-0.73193359	-3.9118652	-0.14086914	0.044433594	0.45776367	0	0	5/7/2018	5	7	2018	20:05:49	72349	0	20	5	49	0	0.058105469	3.4949707	0.059326172	0.18579102	-1.347168	7.9755859	2.7333984	0	0	0	0	0	0	0	0	0	1.361084	0.36108398	3.7106934	0.22827148	-0.91772461	-2.5644531	0	44330	0	0	0
1131	1132	1132	Category I	0.81591797	0.53979492	-0.20385742	-0.21264648	0.090820313	0.43310547	0	0	5/7/2018	5	7	2018	20:05:49	72349	0.1	20	5	49	0	0.058105469	3.4949707	0.037353516	0.19262695	-1.3200684	19.909668	1.4042969	0	0	0	0	0	0	0	0	0	1.3347168	0.3347168	2.2416992	0.77832031	0.34692383	1.1162109	0	44330	0	0	0
1132	1133	1133	Category I	-0.29980469	-0.34790039	-0.31176758	-0.13134766	0.090576172	0.45581055	0	0	5/7/2018	5	7	2018	20:05:49	72349	0.2	20	5	49	0	0.058105469	3.4949707	0.034912109	0.1809082	-1.3657227	64.211182	1.2258301	0	0	0	0	0	0	0	0	0	1.3781738	0.37817383	1.9177246	-0.3347168	-0.52880859	1.0539551	0	44330	0	0	0
1133	1134	1134	Category I	0.11987305	-0.19189453	0.10791016	-0.33276367	0.004882813	0.36279297	0	0	5/7/2018	5	7	2018	20:05:49	72349	0.3	20	5	49	0	0.058105469	3.4949707	0.040771484	0.18725586	-1.3659668	69.612305	1.5239258	0	0	0	0	0	0	0	0	0	1.3791504	0.37915039	1.9321289	0.078857422	-0.37915039	1.473877	0	44330	0	0	0
1134	1135	1135	Category I	0.047851563	-0.047851563	-1.5	-0.16333008	-0.072021484	0.44482422	0	0	5/7/2018	5	7	2018	20:05:49	72349	0.4	20	5	49	0	0.058105469	3.4949707	0.048095703	0.18457031	-1.3674316	39.644531	0.26757813	0	0	0	0	0	0	0	0	0	1.3806152	0.38061523	0.36523438	-0.000244141	-0.23242188	-0.13232422	0	44330	0	0	0
1135	1136	1136	Category I	0.88793945	0.40795898	-2.0998535	-0.21508789	-0.044433594	0.42797852	0	0	5/7/2018	5	7	2018	20:05:49	72349	0.5	20	5	49	0	0.058105469	3.4949707	0.038818359	0.18457031	-1.3547363	21.759033	1.1513672	0	0	0	0	0	0	0	0	0	1.3676758	0.36767578	1.8173828	0.84887695	0.22314453	-0.74511719	0	44330	0	0	0
1136	1137	1137	Category I	-0.083984375	0.095947266	-0.32397461	-0.18725586	0.024902344	0.44335938	0	0	5/7/2018	5	7	2018	20:05:49	72349	0.6	20	5	49	0	0.058105469	3.4949707	0.031738281	0.17993164	-1.3354492	45.05957	1.0214844	0	0	0	0	0	0	0	0	0	1.3479004	0.34790039	1.2111816	-0.11572266	-0.083984375	1.0114746	0	44330	0	0	0
1137	1138	1138	Category I	-0.17993164	0.55175781	0.2878418	-0.27001953	-0.000732422	0.40576172	0	0	5/7/2018	5	7	2018	20:05:49	72349	0.7	20	5	49	0	0.058105469	3.4949707	0.023681641	0.18041992	-1.3579102	36.544922	1.6994629	0	0	0	0	0	0	0	0	0	1.3701172	0.37011719	2.2207031	-0.20361328	0.37109375	1.645752	0	44330	0	0	0
1138	1139	1139	Category I	-1.6918945	2.3039551	-1.4399414	-0.1628418	0.069824219	0.45068359	0	0	5/7/2018	5	7	2018	20:05:49	72349	0.8	20	5	49	0	0.058105469	3.4949707	0.029541016	0.17382813	-1.359375	0.24633789	2.7397461	0	0	0	0	0	0	0	0	0	1.3706055	0.37060547	3.9318848	-1.7214355	2.1298828	-0.080322266	0	44330	0	0	0
1139	1140	1140	Category I	0.92382813	0.87597656	-3.0358887	-0.15209961	0.032958984	0.45800781	0	0	5/7/2018	5	7	2018	20:05:49	72349	0.9	20	5	49	0	0.058105469	3.4949707	0.017578125	0.18920898	-1.3457031	16.515625	2.0366211	0	0	0	0	0	0	0	0	0	1.3591309	0.35913086	3.2827148	0.90600586	0.68652344	-1.6899414	0	44330	0	0	0
1140	1141	1141	Category I	-0.059814453	0.61181641	0.55175781	-0.26586914	0.14257813	0.39770508	0	0	5/7/2018	5	7	2018	20:05:50	72350	0	20	5	50	0	0.058105469	3.4949707	0.019042969	0.20483398	-1.3132324	20.029297	1.9104004	0	0	0	0	0	0	0	0	0	1.3293457	0.3293457	2.3508301	-0.078857422	0.40673828	1.8649902	0	44330	0	0	0
1141	1142	1142	Category I	-0.99584961	0.39599609	0.37182617	-0.33813477	0.065429688	0.3605957	0	0	5/7/2018	5	7	2018	20:05:50	72350	0.1	20	5	50	0	0.058105469	3.4949707	0.016113281	0.20214844	-1.3164063	5.2470703	1.9780273	0	0	0	0	0	0	0	0	0	1.3320313	0.33203125	2.8942871	-1.0119629	0.19360352	1.6882324	0	44330	0	0	0
1142	1143	1143	Category I	-0.023925781	0	-3.5878906	-0.30541992	0.092285156	0.38500977	0	0	5/7/2018	5	7	2018	20:05:50	72350	0.2	20	5	50	0	0.058105469	3.4949707	0.003662109	0.21289063	-1.3273926	35.879883	2.2702637	0	0	0	0	0	0	0	0	0	1.3444824	0.34448242	2.5009766	-0.027587891	-0.21289063	-2.2602539	0	44330	0	0	0
1143	1144	1144	Category I	1.3439941	0.46777344	-2.8078613	-0.30859375	0.13818359	0.37573242	0	0	5/7/2018	5	7	2018	20:05:50	72350	0.3	20	5	50	0	0.058105469	3.4949707	0.004150391	0.20214844	-1.3586426	36.616699	1.9912109	0	0	0	0	0	0	0	0	0	1.3735352	0.37353516	3.0541992	1.3395996	0.26538086	-1.4489746	0	44330	0	0	0
1144	1145	1145	Category I	-0.83984375	-0.27587891	-0.92382813	-0.18286133	0.24291992	0.40063477	0	0	5/7/2018	5	7	2018	20:05:50	72350	0.4	20	5	50	0	0.058105469	3.4949707	0.009277344	0.21582031	-1.3518066	17.361084	1.0703125	0	0	0	0	0	0	0	0	0	1.3688965	0.36889648	1.7687988	-0.84912109	-0.49169922	0.42797852	0	44330	0	0	0
1145	1146	1146	Category I	-0.27587891	0.2277832	-0.16796875	-0.34936523	0.20166016	0.31201172	0	0	5/7/2018	5	7	2018	20:05:50	72350	0.5	20	5	50	0	0.058105469	3.4949707	-0.002197266	0.2109375	-1.3193359	7.282959	1.1833496	0	0	0	0	0	0	0	0	0	1.3359375	0.3359375	1.4414063	-0.2734375	0.016601563	1.1513672	0	44330	0	0	0
1146	1147	1147	Category I	1.2719727	0.11987305	-4.9199219	-0.3125	0.14697266	0.36279297	0	0	5/7/2018	5	7	2018	20:05:50	72350	0.6	20	5	50	0	0.058105469	3.4949707	-0.005615234	0.21582031	-1.3232422	25.936035	3.8178711	0	0	0	0	0	0	0	0	0	1.3408203	0.34082031	4.970459	1.2775879	-0.095947266	-3.5964355	0	44330	0	0	0
1147	1148	1148	Category I	0.93579102	0.97192383	-0.69580078	-0.24633789	0.2956543	0.35107422	0	0	5/7/2018	5	7	2018	20:05:50	72350	0.7	20	5	50	0	0.058105469	3.4949707	-0.005615234	0.21899414	-1.3781738	12.061523	1.3852539	0	0	0	0	0	0	0	0	0	1.3955078	0.39550781	2.376709	0.94140625	0.75268555	0.68237305	0	44330	0	0	0
1148	1149	1149	Category I	-0.47998047	0.23999023	-0.25195313	-0.28076172	0.31811523	0.2980957	0	0	5/7/2018	5	7	2018	20:05:50	72350	0.8	20	5	50	0	0.058105469	3.4949707	-0.013183594	0.23657227	-1.3608398	3.2419434	1.203125	0	0	0	0	0	0	0	0	0	1.3813477	0.38134766	1.5791016	-0.46655273	0.003173828	1.1088867	0	44330	0	0	0
1149	1150	1150	Category I	0.23999023	-0.39599609	-2.0639648	-0.23608398	0.30249023	0.34570313	0	0	5/7/2018	5	7	2018	20:05:50	72350	0.9	20	5	50	0	0.058105469	3.4949707	-0.0390625	0.23193359	-1.3308105	14.763672	1.0048828	0	0	0	0	0	0	0	0	0	1.3513184	0.35131836	1.6403809	0.27905273	-0.62792969	-0.73291016	0	44330	0	0	0
1150	1151	1151	Category I	0.82788086	0.37182617	-2.0998535	-0.28051758	0.31665039	0.31005859	0	0	5/7/2018	5	7	2018	20:05:51	72351	0	20	5	51	0	0.058105469	3.4949707	-0.048339844	0.23168945	-1.3347168	19.880615	1.1713867	0	0	0	0	0	0	0	0	0	1.3557129	0.35571289	1.7810059	0.8762207	0.13989258	-0.76489258	0	44330	0	0	0
1151	1152	1152	Category I	0.41992188	0.40795898	0.083984375	-0.078857422	0.32177734	0.39086914	0	0	5/7/2018	5	7	2018	20:05:51	72351	0.1	20	5	51	0	0.058105469	3.4949707	-0.044677734	0.23388672	-1.3737793	17.880371	1.5397949	0	0	0	0	0	0	0	0	0	1.3942871	0.39428711	2.0964355	0.46459961	0.17382813	1.4577637	0	44330	0	0	0
1152	1153	1153	Category I	-4.6079102	3.2158203	-2.6159668	-0.2265625	0.30224609	0.35083008	0	0	5/7/2018	5	7	2018	20:05:51	72351	0.2	20	5	51	0	0.058105469	3.4949707	-0.038085938	0.2421875	-1.3662109	17.79541	5.5932617	0	0	0	0	0	0	0	0	0	1.3881836	0.38818359	8.7927246	-4.5695801	2.9733887	-1.2495117	0	44330	0	0	0
1153	1154	1154	Category I	0.071777344	1.2958984	-2.723877	-0.27124023	0.39990234	0.21923828	0	0	5/7/2018	5	7	2018	20:05:51	72351	0.3	20	5	51	0	0.058349609	3.5771484	-0.048828125	0.24414063	-1.3271484	22.456543	1.7524414	0	0	0	0	0	0	0	0	0	1.3503418	0.3503418	2.5688477	0.12060547	1.0515137	-1.3964844	0	44330	0	0	0
1154	1155	1155	Category I	-0.44384766	-0.2277832	-1.0678711	-0.061279297	0.41772461	0.30957031	0	0	5/7/2018	5	7	2018	20:05:51	72351	0.4	20	5	51	0	0.058349609	3.5771484	-0.061279297	0.24584961	-1.354248	29.432129	0.67285156	0	0	0	0	0	0	0	0	0	1.3776855	0.37768555	1.1425781	-0.38232422	-0.47363281	0.28637695	0	44330	0	0	0
1155	1156	1156	Category I	0.035888672	0	0.10791016	-0.13916016	0.32885742	0.37133789	0	0	5/7/2018	5	7	2018	20:05:51	72351	0.5	20	5	51	0	0.058349609	3.5771484	-0.051513672	0.24291992	-1.3554688	26.248291	1.4858398	0	0	0	0	0	0	0	0	0	1.3779297	0.37792969	1.7939453	0.087402344	-0.24291992	1.4633789	0	44330	0	0	0
1156	1157	1157	Category I	0.7199707	-0.19189453	-3.1679688	-0.11254883	0.28198242	0.40649414	0	0	5/7/2018	5	7	2018	20:05:51	72351	0.6	20	5	51	0	0.058349609	3.5771484	-0.041503906	0.2409668	-1.3427734	29.000977	2.0244141	0	0	0	0	0	0	0	0	0	1.3649902	0.36499023	3.0197754	0.76147461	-0.43286133	-1.8249512	0	44330	0	0	0
1157	1158	1158	Category I	1.1879883	1.8117676	-1.4157715	0.048583984	0.37158203	0.3581543	0	0	5/7/2018	5	7	2018	20:05:51	72351	0.7	20	5	51	0	0.058349609	3.5771484	-0.045410156	0.22851563	-1.3056641	37.132324	2.0100098	0	0	0	0	0	0	0	0	0	1.3261719	0.32617188	2.9267578	1.2333984	1.5830078	-0.10986328	0	44330	0	0	0
1158	1159	1159	Category I	-0.023925781	-0.46777344	-0.29980469	-0.016113281	0.3984375	0.33911133	0	0	5/7/2018	5	7	2018	20:05:51	72351	0.8	20	5	51	0	0.058349609	3.5771484	-0.047119141	0.22998047	-1.302002	39.672607	1.2214355	0	0	0	0	0	0	0	0	0	1.3232422	0.32324219	1.7233887	0.023193359	-0.69775391	1.0021973	0	44330	0	0	0
1159	1160	1160	Category I	-1.2478027	-2.9157715	-3.1918945	0.021972656	0.31787109	0.39306641	0	0	5/7/2018	5	7	2018	20:05:51	72351	0.9	20	5	51	0	0.058349609	3.5771484	-0.047363281	0.19750977	-1.3291016	38.111328	3.8212891	0	0	0	0	0	0	0	0	0	1.3444824	0.34448242	6.1762695	-1.2001953	-3.1132813	-1.8625488	0	44330	0	0	0
1160	1161	1161	Category I	0.80395508	-1.4519043	-3	0.02734375	0.48779297	0.20629883	0	0	5/7/2018	5	7	2018	20:05:52	72352	0	20	5	52	0	0.058349609	3.5771484	-0.032958984	0.18261719	-1.3225098	34.125	2.4870605	0	0	0	0	0	0	0	0	0	1.3354492	0.33544922	4.1489258	0.83691406	-1.6345215	-1.6772461	0	44330	0	0	0
1161	1162	1162	Category I	0.095947266	0.40795898	0.27587891	0.19360352	0.36376953	0.31152344	0	0	5/7/2018	5	7	2018	20:05:52	72352	0.1	20	5	52	0	0.058349609	3.5771484	-0.024169922	0.17871094	-1.2944336	37.064941	1.5915527	0	0	0	0	0	0	0	0	0	1.3068848	0.30688477	1.9196777	0.12011719	0.22900391	1.5703125	0	44330	0	0	0
1162	1163	1163	Category I	-0.59985352	-0.19189453	-0.27587891	0.097900391	0.32788086	0.37866211	0	0	5/7/2018	5	7	2018	20:05:52	72352	0.2	20	5	52	0	0.058349609	3.5771484	-0.041503906	0.18603516	-1.298584	38.933105	1.2248535	0	0	0	0	0	0	0	0	0	1.3125	0.3125	1.9589844	-0.55810547	-0.37792969	1.0227051	0	44330	0	0	0
1163	1164	1164	Category I	0	-0.32397461	-2.7719727	0.091552734	0.30981445	0.38964844	0	0	5/7/2018	5	7	2018	20:05:52	72352	0.3	20	5	52	0	0.058349609	3.5771484	-0.035644531	0.1809082	-1.3195801	43.07251	1.5378418	0	0	0	0	0	0	0	0	0	1.3322754	0.33227539	1.9931641	0.035644531	-0.50488281	-1.4521484	0	44330	0	0	0
1164	1165	1165	Category I	0.51586914	0.6237793	-2.4599609	0.13232422	0.27880859	0.39379883	0	0	5/7/2018	5	7	2018	20:05:52	72352	0.4	20	5	52	0	0.058349609	3.5771484	-0.031494141	0.18164063	-1.3063965	27.821289	1.3510742	0	0	0	0	0	0	0	0	0	1.3193359	0.31933594	2.1428223	0.54736328	0.44189453	-1.1533203	0	44330	0	0	0
1165	1166	1166	Category I	0.45581055	-0.14379883	0.059814453	0.17016602	0.20751953	0.42041016	0	0	5/7/2018	5	7	2018	20:05:52	72352	0.5	20	5	52	0	0.058349609	3.5771484	-0.032958984	0.17138672	-1.3000488	17.729248	1.4790039	0	0	0	0	0	0	0	0	0	1.3117676	0.31176758	2.1640625	0.48876953	-0.31518555	1.3598633	0	44330	0	0	0
1166	1167	1167	Category I	-0.79199219	0.15576172	0.095947266	0.10131836	0.14868164	0.45751953	0	0	5/7/2018	5	7	2018	20:05:52	72352	0.6	20	5	52	0	0.058349609	3.5771484	-0.036865234	0.17651367	-1.2961426	19.047363	1.5837402	0	0	0	0	0	0	0	0	0	1.3088379	0.30883789	2.1679688	-0.75488281	-0.020751953	1.3920898	0	44330	0	0	0
1167	1168	1168	Category I	-0.47998047	0.94799805	-2.9638672	0.15112305	0.19189453	0.4296875	0	0	5/7/2018	5	7	2018	20:05:52	72352	0.7	20	5	52	0	0.058349609	3.5771484	-0.038085938	0.18579102	-1.3210449	17.598145	1.8637695	0	0	0	0	0	0	0	0	0	1.3344727	0.33447266	2.8464355	-0.44165039	0.76196289	-1.6425781	0	44330	0	0	0
1168	1169	1169	Category I	0.99584961	0.83984375	-2.6518555	0.20556641	0.11694336	0.43041992	0	0	5/7/2018	5	7	2018	20:05:52	72352	0.8	20	5	52	0	0.058349609	3.5771484	-0.040039063	0.18188477	-1.3017578	6.3837891	1.8242188	0	0	0	0	0	0	0	0	0	1.3151855	0.31518555	3.043457	1.0358887	0.65771484	-1.3498535	0	44330	0	0	0
1169	1170	1170	Category I	-0.047851563	-0.16796875	-0.59985352	0.068115234	0.15405273	0.45800781	0	0	5/7/2018	5	7	2018	20:05:52	72352	0.9	20	5	52	0	0.058349609	3.5771484	-0.046386719	0.17285156	-1.2976074	14.659912	0.77661133	0	0	0	0	0	0	0	0	0	1.3098145	0.30981445	1.0400391	-0.001220703	-0.34082031	0.69775391	0	44330	0	0	0
1170	1171	1171	Category I	-0.97192383	-0.047851563	-0.35986328	0.14575195	0.025146484	0.453125	0	0	5/7/2018	5	7	2018	20:05:53	72353	0	20	5	53	0	0.058349609	3.5771484	-0.030517578	0.16992188	-1.2958984	16.833984	1.3449707	0	0	0	0	0	0	0	0	0	1.307373	0.30737305	2.0949707	-0.94116211	-0.21777344	0.93603516	0	44330	0	0	0
1171	1172	1172	Category I	0.65991211	-0.93579102	-6.0717773	0.096923828	0.1237793	0.45800781	0	0	5/7/2018	5	7	2018	20:05:53	72353	0.1	20	5	53	0	0.058349609	3.5771484	-0.030761719	0.1887207	-1.2973633	26.485352	4.953125	0	0	0	0	0	0	0	0	0	1.3115234	0.31152344	6.5895996	0.69067383	-1.1245117	-4.7741699	0	44330	0	0	0
1172	1173	1173	Category I	0.73193359	0.41992188	0.047851563	0.030517578	0.22827148	0.43652344	0	0	5/7/2018	5	7	2018	20:05:53	72353	0.2	20	5	53	0	0.058349609	3.5771484	-0.041259766	0.18774414	-1.3017578	12.557129	1.5725098	0	0	0	0	0	0	0	0	0	1.315918	0.31591797	2.3549805	0.77319336	0.23193359	1.3496094	0	44330	0	0	0
1173	1174	1174	Category I	-0.47998047	0.071777344	-0.34790039	-0.053955078	0.092529297	0.46777344	0	0	5/7/2018	5	7	2018	20:05:53	72353	0.3	20	5	53	0	0.058349609	3.5771484	-0.038330078	0.19506836	-1.2946777	19.877197	1.052002	0	0	0	0	0	0	0	0	0	1.3098145	0.30981445	1.5117188	-0.44140625	-0.12329102	0.94677734	0	44330	0	0	0
1174	1175	1175	Category I	-0.19189453	-0.023925781	-1.7758789	0.13476563	0.064453125	0.45556641	0	0	5/7/2018	5	7	2018	20:05:53	72353	0.4	20	5	53	0	0.058349609	3.5771484	-0.042724609	0.1965332	-1.2958984	53.224854	0.54858398	0	0	0	0	0	0	0	0	0	1.3115234	0.31152344	0.84936523	-0.14892578	-0.22045898	-0.47973633	0	44330	0	0	0
1175	1176	1176	Category I	0.26391602	-0.58789063	-1.2119141	0.11132813	0.03125	0.46435547	0	0	5/7/2018	5	7	2018	20:05:53	72353	0.5	20	5	53	0	0.058349609	3.5771484	-0.059082031	0.21606445	-1.2900391	45.55957	0.87011719	0	0	0	0	0	0	0	0	0	1.3093262	0.30932617	1.2053223	0.32299805	-0.80395508	0.078125	0	44330	0	0	0
1176	1177	1177	Category I	-0.13183594	0.14379883	-1.5119629	0.24829102	0.017333984	0.41577148	0	0	5/7/2018	5	7	2018	20:05:53	72353	0.6	20	5	53	0	0.058349609	3.5771484	-0.060546875	0.21337891	-1.2980957	0.90063477	0.2355957	0	0	0	0	0	0	0	0	0	1.3171387	0.31713867	0.35424805	-0.071044922	-0.069580078	-0.21362305	0	44330	0	0	0
1177	1178	1178	Category I	-0.17993164	-0.32397461	-0.10791016	-0.050292969	0.026855469	0.4765625	0	0	5/7/2018	5	7	2018	20:05:53	72353	0.7	20	5	53	0	0.058349609	3.5771484	-0.057617188	0.21948242	-1.2854004	18.523193	1.3027344	0	0	0	0	0	0	0	0	0	1.3054199	0.30541992	1.8432617	-0.12207031	-0.54345703	1.1774902	0	44330	0	0	0
1178	1179	1179	Category I	-0.77978516	1.079834	0.32397461	0.029785156	-0.007568359	0.47387695	0	0	5/7/2018	5	7	2018	20:05:53	72353	0.8	20	5	53	0	0.058349609	3.5771484	-0.067626953	0.21728516	-1.2932129	21.147461	1.9663086	0	0	0	0	0	0	0	0	0	1.3129883	0.31298828	3.1916504	-0.71191406	0.86230469	1.6171875	0	44330	0	0	0
1179	1180	1180	Category I	0.53979492	0.81591797	-1.8479004	0.008544922	0.037841797	0.47924805	0	0	5/7/2018	5	7	2018	20:05:53	72353	0.9	20	5	53	0	0.058349609	3.5771484	-0.045654297	0.18530273	-1.2924805	9.7268066	1.0241699	0	0	0	0	0	0	0	0	0	1.3063965	0.30639648	1.7714844	0.58544922	0.63037109	-0.55517578	0	44330	0	0	0
1180	1181	1181	Category I	0.15576172	0.17993164	-0.39599609	-0.028076172	0.08984375	0.47314453	0	0	5/7/2018	5	7	2018	20:05:54	72354	0	20	5	54	0	0.058349609	3.5771484	-0.049072266	0.17895508	-1.2851563	60.217285	0.91259766	0	0	0	0	0	0	0	0	0	1.298584	0.29858398	1.0949707	0.20483398	0.000732422	0.88916016	0	44330	0	0	0
1181	1182	1182	Category I	-1.079834	0.79199219	-0.87597656	-0.086914063	0.046386719	0.47290039	0	0	5/7/2018	5	7	2018	20:05:54	72354	0.1	20	5	54	0	0.058349609	3.5771484	-0.04296875	0.16821289	-1.2919922	63.062988	1.2790527	0	0	0	0	0	0	0	0	0	1.3034668	0.3034668	2.0761719	-1.0366211	0.62353516	0.41601563	0	44330	0	0	0
1182	1183	1183	Category I	-0.071777344	-0.86376953	-2.3879395	-0.1394043	0.041992188	0.4597168	0	0	5/7/2018	5	7	2018	20:05:54	72354	0.2	20	5	54	0	0.058349609	3.5771484	-0.041992188	0.16625977	-1.2978516	41.797852	1.5	0	0	0	0	0	0	0	0	0	1.3093262	0.30932617	2.1499023	-0.029541016	-1.0300293	-1.0898438	0	44330	0	0	0
1183	1184	1184	Category I	0.35986328	0.73193359	-1.6079102	-0.032226563	0.1394043	0.46728516	0	0	5/7/2018	5	7	2018	20:05:54	72354	0.3	20	5	54	0	0.058349609	3.5771484	-0.039550781	0.16088867	-1.2780762	65.707031	0.77075195	0	0	0	0	0	0	0	0	0	1.2888184	0.28881836	1.2998047	0.39941406	0.57080078	-0.32958984	0	44330	0	0	0
1184	1185	1185	Category I	0.2277832	-0.2277832	-0.17993164	-0.064941406	0.077880859	0.46923828	0	0	5/7/2018	5	7	2018	20:05:54	72354	0.4	20	5	54	0	0.058349609	3.5771484	-0.047119141	0.1550293	-1.2749023	104.15015	1.1921387	0	0	0	0	0	0	0	0	0	1.2851563	0.28515625	1.7529297	0.27490234	-0.3828125	1.0949707	0	44330	0	0	0
1185	1186	1186	Category I	-0.45581055	0.35986328	-0.31176758	-0.21069336	-0.056640625	0.42724609	0	0	5/7/2018	5	7	2018	20:05:54	72354	0.5	20	5	54	0	0.058349609	3.5771484	-0.021728516	0.15844727	-1.2683105	90.759033	1.0693359	0	0	0	0	0	0	0	0	0	1.2783203	0.27832031	1.5915527	-0.43383789	0.20117188	0.95654297	0	44330	0	0	0
1186	1187	1187	Category I	-0.40795898	0.50390625	-4.0678711	-0.073730469	-0.000976563	0.47045898	0	0	5/7/2018	5	7	2018	20:05:54	72354	0.6	20	5	54	0	0.058349609	3.5771484	-0.031005859	0.15820313	-1.2709961	49.470703	2.8430176	0	0	0	0	0	0	0	0	0	1.28125	0.28125	3.5187988	-0.37670898	0.34545898	-2.7966309	0	44330	0	0	0
1187	1188	1188	Category I	0.035888672	0.87597656	-1.1279297	-0.063720703	0.16235352	0.45776367	0	0	5/7/2018	5	7	2018	20:05:54	72354	0.7	20	5	54	0	0.058349609	3.5771484	-0.055419922	0.15771484	-1.2224121	43.935303	0.72998047	0	0	0	0	0	0	0	0	0	1.2338867	0.23388672	0.90405273	0.091308594	0.71801758	0.094482422	0	44330	0	0	0
1188	1189	1189	Category I	-0.93579102	-0.32397461	-0.47998047	-0.25878906	0.19018555	0.38671875	0	0	5/7/2018	5	7	2018	20:05:54	72354	0.8	20	5	54	0	0.058349609	3.5771484	-0.056640625	0.13452148	-1.2683105	78.435791	1.2666016	0	0	0	0	0	0	0	0	0	1.2766113	0.27661133	2.1257324	-0.87890625	-0.45849609	0.78833008	0	44330	0	0	0
1189	1190	1190	Category I	-0.55175781	0.11987305	-0.3359375	-0.28027344	0.11279297	0.39892578	0	0	5/7/2018	5	7	2018	20:05:54	72354	0.9	20	5	54	0	0.058349609	3.5771484	-0.05078125	0.13745117	-1.2565918	46.024902	1.0480957	0	0	0	0	0	0	0	0	0	1.2651367	0.26513672	1.4389648	-0.50073242	-0.017578125	0.9206543	0	44330	0	0	0
1190	1191	1191	Category I	-0.2277832	0.2878418	-3.1799316	-0.24438477	0.038330078	0.41625977	0	0	5/7/2018	5	7	2018	20:05:55	72355	0	20	5	55	0	0.058349609	3.5771484	-0.068359375	0.1484375	-1.2324219	19.757568	1.9587402	0	0	0	0	0	0	0	0	0	1.2434082	0.2434082	2.2456055	-0.15917969	0.13916016	-1.9472656	0	44330	0	0	0
1191	1192	1192	Category I	0.26391602	0.6237793	0.011962891	-0.19360352	0.19970703	0.41674805	0	0	5/7/2018	5	7	2018	20:05:55	72355	0.111	20	5	55	0	0.058837891	3.5674805	-0.077148438	0.14331055	-1.2387695	28.281982	1.3825684	0	0	0	0	0	0	0	0	0	1.2492676	0.24926758	2.0722656	0.34106445	0.48022461	1.2507324	0	44330	0	0	0
1192	1193	1193	Category I	-0.50390625	0.047851563	-0.19189453	-0.28735352	0.24511719	0.34741211	0	0	5/7/2018	5	7	2018	20:05:55	72355	0.222	20	5	55	0	0.058837891	3.5674805	-0.072265625	0.1418457	-1.2724609	36.360596	1.1672363	0	0	0	0	0	0	0	0	0	1.2822266	0.28222656	1.605957	-0.43139648	-0.093994141	1.0805664	0	44330	0	0	0
1193	1194	1194	Category I	-0.34790039	0.671875	-2.4958496	-0.34008789	0.17578125	0.3347168	0	0	5/7/2018	5	7	2018	20:05:55	72355	0.333	20	5	55	0	0.058837891	3.5674805	-0.006835938	0.10327148	-1.237793	17.497803	1.421875	0	0	0	0	0	0	0	0	0	1.2421875	0.2421875	2.1672363	-0.34082031	0.56835938	-1.2578125	0	44330	0	0	0
1194	1195	1195	Category I	0.023925781	0.023925781	-0.31176758	-0.31640625	0.21484375	0.33911133	0	0	5/7/2018	5	7	2018	20:05:55	72355	0.444	20	5	55	0	0.058837891	3.5674805	-0.018554688	0.090576172	-1.2062988	4.5234375	0.89819336	0	0	0	0	0	0	0	0	0	1.2099609	0.20996094	1.0039063	0.042480469	-0.066650391	0.89453125	0	44330	0	0	0
1195	1196	1196	Category I	0.41992188	0.11987305	-1.8718262	-0.22094727	0.21362305	0.40112305	0	0	5/7/2018	5	7	2018	20:05:55	72355	0.555	20	5	55	0	0.058837891	3.5674805	-0.01171875	0.089355469	-1.2226563	15.812744	0.7800293	0	0	0	0	0	0	0	0	0	1.2258301	0.22583008	1.111084	0.43164063	0.030273438	-0.64892578	0	44330	0	0	0
1196	1197	1197	Category I	0.46777344	-0.011962891	0.19189453	-0.30810547	0.21728516	0.34326172	0	0	5/7/2018	5	7	2018	20:05:55	72355	0.666	20	5	55	0	0.058837891	3.5674805	0.002197266	0.089599609	-1.2587891	1.5666504	1.5270996	0	0	0	0	0	0	0	0	0	1.262207	0.26220703	2.0180664	0.46533203	-0.1015625	1.4506836	0	44330	0	0	0
1197	1198	1198	Category I	-0.32397461	0.071777344	-0.10791016	-0.3112793	0.20336914	0.34692383	0	0	5/7/2018	5	7	2018	20:05:55	72355	0.777	20	5	55	0	0.058837891	3.5674805	-0.005615234	0.095703125	-1.2175293	3.4655762	1.154541	0	0	0	0	0	0	0	0	0	1.2211914	0.22119141	1.4516602	-0.31811523	-0.023925781	1.1096191	0	44330	0	0	0
1198	1199	1199	Category I	-0.27587891	-2.5319824	-1.7998047	-0.21044922	0.1484375	0.42333984	0	0	5/7/2018	5	7	2018	20:05:55	72355	0.888	20	5	55	0	0.058837891	3.5674805	-0.029541016	0.079589844	-1.1975098	25.136963	2.6911621	0	0	0	0	0	0	0	0	0	1.2006836	0.20068359	3.4597168	-0.24609375	-2.6115723	-0.60205078	0	44330	0	0	0
1199	1200	1200	Category I	0.70776367	-0.46777344	-2.315918	-0.20629883	0.25170898	0.39257813	0	0	5/7/2018	5	7	2018	20:05:56	72356	0	20	5	56	0	0.058837891	3.5674805	-0.030517578	0.077148438	-1.2285156	23.265137	1.4226074	0	0	0	0	0	0	0	0	0	1.2314453	0.23144531	2.3703613	0.73828125	-0.54492188	-1.0871582	0	44330	0	0	0
1200	1201	1201	Category I	0.59985352	0.65991211	0.49194336	-0.14306641	0.28710938	0.39160156	0	0	5/7/2018	5	7	2018	20:05:56	72356	0.09	20	5	56	0	0.058837891	3.5674805	-0.014648438	0.11889648	-1.2055664	13.259766	1.8847656	0	0	0	0	0	0	0	0	0	1.2116699	0.21166992	2.8530273	0.61450195	0.54077148	1.6975098	0	44330	0	0	0
1201	1202	1202	Category I	-1.1279297	0.38378906	-0.68383789	-0.17358398	0.38598633	0.31079102	0	0	5/7/2018	5	7	2018	20:05:56	72356	0.181	20	5	56	0	0.058837891	3.5674805	-0.019775391	0.13330078	-1.1706543	8.1960449	1.2358398	0	0	0	0	0	0	0	0	0	1.1784668	0.1784668	1.8452148	-1.1079102	0.25024414	0.48681641	0	44330	0	0	0
1202	1203	1203	Category I	0.047851563	-0.047851563	-1.9199219	-0.26025391	0.30566406	0.32397461	0	0	5/7/2018	5	7	2018	20:05:56	72356	0.272	20	5	56	0	0.058837891	3.5674805	-0.032470703	0.1328125	-1.1791992	23.939209	0.76635742	0	0	0	0	0	0	0	0	0	1.1872559	0.18725586	1.0019531	0.080322266	-0.18066406	-0.74047852	0	44330	0	0	0
1203	1204	1204	Category I	0.34790039	0.23999023	-1.7758789	-0.20214844	0.35913086	0.31298828	0	0	5/7/2018	5	7	2018	20:05:56	72356	0.363	20	5	56	0	0.058837891	3.5674805	-0.017822266	0.12597656	-1.2006836	22.629883	0.69116211	0	0	0	0	0	0	0	0	0	1.2072754	0.20727539	1.0549316	0.36572266	0.11376953	-0.57495117	0	44330	0	0	0
1204	1205	1205	Category I	0.51586914	-0.38378906	-0.25195313	-0.11889648	0.36767578	0.34472656	0	0	5/7/2018	5	7	2018	20:05:56	72356	0.454	20	5	56	0	0.058837891	3.5674805	-0.0078125	0.13085938	-1.1989746	8.4672852	1.1982422	0	0	0	0	0	0	0	0	0	1.2060547	0.20605469	1.9855957	0.52368164	-0.51464844	0.94702148	0	44330	0	0	0
1205	1206	1206	Category I	-0.94799805	0.27587891	-0.059814453	-0.17993164	0.34814453	0.33691406	0	0	5/7/2018	5	7	2018	20:05:56	72356	0.545	20	5	56	0	0.058837891	3.5674805	-0.016113281	0.12548828	-1.1652832	3.5356445	1.4533691	0	0	0	0	0	0	0	0	0	1.1721191	0.17211914	2.1875	-0.93164063	0.15014648	1.1054688	0	44330	0	0	0
1206	1207	1207	Category I	0.32397461	0.38378906	-2.4958496	-0.13574219	0.34643555	0.3659668	0	0	5/7/2018	5	7	2018	20:05:56	72356	0.636	20	5	56	0	0.058837891	3.5674805	-0.031982422	0.13378906	-1.1643066	21.220215	1.4003906	0	0	0	0	0	0	0	0	0	1.1726074	0.17260742	1.9372559	0.35595703	0.24975586	-1.3312988	0	44330	0	0	0
1207	1208	1208	Category I	0.39599609	0.82788086	-2.5319824	-0.078613281	0.38110352	0.34204102	0	0	5/7/2018	5	7	2018	20:05:56	72356	0.727	20	5	56	0	0.058837891	3.5674805	-0.019775391	0.1237793	-1.1789551	24.94043	1.5805664	0	0	0	0	0	0	0	0	0	1.1855469	0.18554688	2.4726563	0.41577148	0.70385742	-1.3527832	0	44330	0	0	0
1208	1209	1209	Category I	0.34790039	-0.29980469	0.35986328	-0.1394043	0.3918457	0.31396484	0	0	5/7/2018	5	7	2018	20:05:56	72356	0.818	20	5	56	0	0.058837891	3.5674805	-0.012695313	0.11450195	-1.1669922	12.231201	1.6228027	0	0	0	0	0	0	0	0	0	1.1728516	0.17285156	2.3022461	0.3605957	-0.41430664	1.5268555	0	44330	0	0	0
1209	1210	1210	Category I	0.26391602	0.15576172	-0.49194336	-0.14282227	0.38037109	0.32446289	0	0	5/7/2018	5	7	2018	20:05:56	72356	0.909	20	5	56	0	0.058837891	3.5674805	-0.018554688	0.1003418	-1.1362305	20.063721	0.70581055	0	0	0	0	0	0	0	0	0	1.1408691	0.14086914	0.98217773	0.2824707	0.055175781	0.64428711	0	44330	0	0	0
1210	1211	1211	Category I	0.27587891	0.76782227	-4.0439453	-0.018310547	0.37207031	0.35913086	0	0	5/7/2018	5	7	2018	20:05:57	72357	0	20	5	57	0	0.058837891	3.5674805	-0.028320313	0.10913086	-1.1325684	31.777344	3.0002441	0	0	0	0	0	0	0	0	0	1.1381836	0.13818359	3.8740234	0.30419922	0.65844727	-2.9111328	0	44330	0	0	0
1211	1212	1212	Category I	-0.023925781	0.46777344	-0.53979492	0.026367188	0.4440918	0.27832031	0	0	5/7/2018	5	7	2018	20:05:57	72357	0.1	20	5	57	0	0.058837891	3.5674805	-0.017333984	0.099853516	-1.1682129	34.819336	0.72827148	0	0	0	0	0	0	0	0	0	1.1726074	0.17260742	1.0026855	-0.006347656	0.36767578	0.62841797	0	44330	0	0	0
1212	1213	1213	Category I	-0.059814453	0.23999023	0.25195313	-0.064941406	0.42016602	0.30419922	0	0	5/7/2018	5	7	2018	20:05:57	72357	0.2	20	5	57	0	0.058837891	3.5674805	-0.010742188	0.11547852	-1.1286621	11.25	1.387207	0	0	0	0	0	0	0	0	0	1.1347656	0.13476563	1.5539551	-0.048828125	0.12426758	1.3806152	0	44330	0	0	0
1213	1214	1214	Category I	-0.23999023	-0.071777344	0	-0.050292969	0.38793945	0.34301758	0	0	5/7/2018	5	7	2018	20:05:57	72357	0.3	20	5	57	0	0.058837891	3.5674805	-0.028320313	0.10473633	-1.1364746	11.021973	1.1691895	0	0	0	0	0	0	0	0	0	1.1416016	0.14160156	1.5244141	-0.21142578	-0.17651367	1.1364746	0	44330	0	0	0
1214	1215	1215	Category I	-1.2597656	1.5119629	-1.0197754	0.10473633	0.36035156	0.34765625	0	0	5/7/2018	5	7	2018	20:05:57	72357	0.4	20	5	57	0	0.058837891	3.5674805	-0.031738281	0.11499023	-1.1279297	20.893066	1.862793	0	0	0	0	0	0	0	0	0	1.1340332	0.1340332	2.7329102	-1.2277832	1.3967285	0.1081543	0	44330	0	0	0
1215	1216	1216	Category I	0.76782227	0.17993164	-2.7597656	0.059082031	0.38110352	0.34667969	0	0	5/7/2018	5	7	2018	20:05:57	72357	0.5	20	5	57	0	0.058837891	3.5674805	-0.018554688	0.11425781	-1.161377	11.490967	1.7824707	0	0	0	0	0	0	0	0	0	1.1672363	0.16723633	2.4504395	0.78637695	0.065673828	-1.5981445	0	44330	0	0	0
1216	1217	1217	Category I	0.15576172	0.58789063	0.69580078	0.0625	0.38549805	0.33764648	0	0	5/7/2018	5	7	2018	20:05:57	72357	0.6	20	5	57	0	0.058837891	3.5674805	-0.018554688	0.13549805	-1.1726074	1.7185059	1.9304199	0	0	0	0	0	0	0	0	0	1.1806641	0.18066406	2.4951172	0.17431641	0.45214844	1.8684082	0	44330	0	0	0
1217	1218	1218	Category I	-0.97192383	0.37182617	-0.32397461	0.037841797	0.29907227	0.4050293	0	0	5/7/2018	5	7	2018	20:05:57	72357	0.7	20	5	57	0	0.058837891	3.5674805	-0.025146484	0.12475586	-1.1616211	13.507324	1.2878418	0	0	0	0	0	0	0	0	0	1.168457	0.16845703	2.0310059	-0.9465332	0.24682617	0.83764648	0	44330	0	0	0
1218	1219	1219	Category I	0.059814453	-0.25195313	-1.3798828	0.092285156	0.34301758	0.36645508	0	0	5/7/2018	5	7	2018	20:05:57	72357	0.8	20	5	57	0	0.058837891	3.5674805	-0.02734375	0.13549805	-1.1564941	24.632813	0.45556641	0	0	0	0	0	0	0	0	0	1.1647949	0.16479492	0.69799805	0.087158203	-0.38745117	-0.22314453	0	44330	0	0	0
1219	1220	1220	Category I	0.64794922	0.37182617	-2.4599609	0.061767578	0.37182617	0.35351563	0	0	5/7/2018	5	7	2018	20:05:57	72357	0.9	20	5	57	0	0.058837891	3.5674805	-0.009033203	0.12963867	-1.197998	9.0749512	1.4431152	0	0	0	0	0	0	0	0	0	1.2050781	0.20507813	2.1608887	0.65698242	0.24194336	-1.2617188	0	44330	0	0	0
1220	1221	1221	Category I	0.41992188	-0.23999023	0.011962891	0.095703125	0.31591797	0.38378906	0	0	5/7/2018	5	7	2018	20:05:58	72358	0	20	5	58	0	0.058837891	3.5674805	-0.021728516	0.1315918	-1.1755371	0.1081543	1.3205566	0	0	0	0	0	0	0	0	0	1.1831055	0.18310547	2.0009766	0.44165039	-0.37158203	1.1875	0	44330	0	0	0
1221	1222	1222	Category I	-0.89990234	0.23999023	-0.10791016	0.049560547	0.24707031	0.43139648	0	0	5/7/2018	5	7	2018	20:05:58	72358	0.111	20	5	58	0	0.058837891	3.5674805	-0.025634766	0.125	-1.1760254	16.022461	1.3847656	0	0	0	0	0	0	0	0	0	1.1828613	0.18286133	2.0568848	-0.87402344	0.11474609	1.0681152	0	44330	0	0	0
1222	1223	1223	Category I	0.16796875	-0.43188477	-2.0039063	0.12988281	0.27490234	0.39990234	0	0	5/7/2018	5	7	2018	20:05:58	72358	0.222	20	5	58	0	0.058837891	3.5674805	0.061279297	0.041503906	-1.2646484	34.938965	0.88427734	0	0	0	0	0	0	0	0	0	1.2668457	0.2668457	1.3193359	0.10644531	-0.47338867	-0.73901367	0	44330	0	0	0
1223	1224	1224	Category I	0.73193359	-0.011962891	-2.5559082	0.07421875	0.30395508	0.39794922	0	0	5/7/2018	5	7	2018	20:05:58	72358	0.333	20	5	58	0	0.058837891	3.5674805	0.0859375	0.035400391	-1.2849121	30.091797	1.4262695	0	0	0	0	0	0	0	0	0	1.2883301	0.28833008	1.9638672	0.64575195	-0.047363281	-1.270752	0	44330	0	0	0
1224	1225	1225	Category I	1.1879883	0.011962891	-0.38378906	0.12036133	0.26806641	0.40332031	0	0	5/7/2018	5	7	2018	20:05:58	72358	0.444	20	5	58	0	0.058837891	3.5674805	0.090087891	0.031982422	-1.2702637	12.703857	1.4108887	0	0	0	0	0	0	0	0	0	1.2736816	0.27368164	2.0043945	1.0976563	-0.020019531	0.88647461	0	44330	0	0	0
1225	1226	1226	Category I	-1.0197754	0.20385742	-0.39599609	0.099609375	0.20043945	0.43945313	0	0	5/7/2018	5	7	2018	20:05:58	72358	0.555	20	5	58	0	0.058837891	3.5674805	0.084716797	0.029541016	-1.269043	30.925049	1.418457	0	0	0	0	0	0	0	0	0	1.2722168	0.2722168	2.1516113	-1.1044922	0.17407227	0.87304688	0	44330	0	0	0
1226	1227	1227	Category I	-0.68383789	0.083984375	-1.0319824	0.15234375	0.22460938	0.4152832	0	0	5/7/2018	5	7	2018	20:05:58	72358	0.666	20	5	58	0	0.058837891	3.5674805	0.086425781	0.026123047	-1.2617188	41.23291	0.8059082	0	0	0	0	0	0	0	0	0	1.2648926	0.26489258	1.0578613	-0.77026367	0.057617188	0.22973633	0	44330	0	0	0
1227	1228	1228	Category I	0.85180664	-0.89990234	-4.355957	0.15771484	0.26708984	0.40039063	0	0	5/7/2018	5	7	2018	20:05:58	72358	0.777	20	5	58	0	0.058837891	3.5674805	0.091796875	0.020019531	-1.2426758	23.196045	3.3337402	0	0	0	0	0	0	0	0	0	1.2463379	0.24633789	4.7927246	0.75976563	-0.91992188	-3.1130371	0	44330	0	0	0
1228	1229	1229	Category I	-0.023925781	0.47998047	0.68383789	0.16870117	0.27026367	0.39697266	0	0	5/7/2018	5	7	2018	20:05:58	72358	0.888	20	5	58	0	0.058837891	3.5674805	0.094726563	0.016601563	-1.2304688	1.9047852	1.9731445	0	0	0	0	0	0	0	0	0	1.234375	0.234375	2.496582	-0.11865234	0.46313477	1.9143066	0	44330	0	0	0
1229	1230	1230	Category I	-1.1638184	0.49194336	-0.14379883	0.089599609	0.2565918	0.42041016	0	0	5/7/2018	5	7	2018	20:05:59	72359	0	20	5	59	0	0.05859375	3.5626465	0.097167969	0.017822266	-1.2277832	11.566406	1.7290039	0	0	0	0	0	0	0	0	0	1.2316895	0.23168945	2.8188477	-1.2609863	0.47387695	1.0839844	0	44330	0	0	0
1230	1231	1231	Category I	0.13183594	-0.047851563	-2.5917969	0.13061523	0.18774414	0.43823242	0	0	5/7/2018	5	7	2018	20:05:59	72359	0.1	20	5	59	0	0.05859375	3.5626465	0.10498047	0.012695313	-1.2304688	31.503418	1.362793	0	0	0	0	0	0	0	0	0	1.2348633	0.23486328	1.4484863	0.026611328	-0.060546875	-1.361084	0	44330	0	0	0
1231	1232	1232	Category I	0.80395508	0.2878418	-2.6159668	0.11987305	0.23657227	0.42480469	0	0	5/7/2018	5	7	2018	20:05:59	72359	0.2	20	5	59	0	0.05859375	3.5626465	0.11816406	0.014892578	-1.2375488	13.647217	1.5634766	0	0	0	0	0	0	0	0	0	1.2431641	0.24316406	2.3366699	0.68554688	0.27270508	-1.3781738	0	44330	0	0	0
1232	1233	1233	Category I	0.63598633	0.14379883	0.15576172	0.16137695	0.19677734	0.42602539	0	0	5/7/2018	5	7	2018	20:05:59	72359	0.3	20	5	59	0	0.05859375	3.5626465	0.11376953	0.014892578	-1.2402344	7.1750488	1.4958496	0	0	0	0	0	0	0	0	0	1.2453613	0.24536133	2.0466309	0.52197266	0.12866211	1.3959961	0	44330	0	0	0
1233	1234	1234	Category I	-0.86376953	0.27587891	-0.21582031	0.14794922	0.12548828	0.44921875	0	0	5/7/2018	5	7	2018	20:05:59	72359	0.4	20	5	59	0	0.05859375	3.5626465	0.11450195	0.012207031	-1.2409668	6.7363281	1.4414063	0	0	0	0	0	0	0	0	0	1.2463379	0.24633789	2.2670898	-0.97827148	0.26342773	1.0251465	0	44330	0	0	0
1234	1235	1235	Category I	0.095947266	-0.32397461	-2.3637695	0.1328125	0.18920898	0.43432617	0	0	5/7/2018	5	7	2018	20:05:59	72359	0.5	20	5	59	0	0.05859375	3.5626465	0.11474609	0.004638672	-1.2399902	30.919922	1.1708984	0	0	0	0	0	0	0	0	0	1.2453613	0.24536133	1.4711914	-0.018798828	-0.32861328	-1.1235352	0	44330	0	0	0
1235	1236	1236	Category I	1.1638184	0.023925781	-2.7958984	0.13061523	0.15844727	0.44848633	0	0	5/7/2018	5	7	2018	20:05:59	72359	0.6	20	5	59	0	0.05859375	3.5626465	0.13183594	0.015380859	-1.2773438	6.6291504	1.8356934	0	0	0	0	0	0	0	0	0	1.2841797	0.28417969	2.5585938	1.0317383	0.008300781	-1.5183105	0	44330	0	0	0
1236	1237	1237	Category I	0.071777344	0.2878418	0.14379883	0.18310547	0.10180664	0.44067383	0	0	5/7/2018	5	7	2018	20:05:59	72359	0.7	20	5	59	0	0.05859375	3.5626465	0.12524414	0.016601563	-1.262207	15.825439	1.4328613	0	0	0	0	0	0	0	0	0	1.2685547	0.26855469	1.7307129	-0.053466797	0.27099609	1.4060059	0	44330	0	0	0
1237	1238	1238	Category I	-0.7199707	0.51586914	0.17993164	0.11132813	0.0703125	0.46435547	0	0	5/7/2018	5	7	2018	20:05:59	72359	0.8	20	5	59	0	0.05859375	3.5626465	0.11108398	0.017578125	-1.2675781	7.6791992	1.7419434	0	0	0	0	0	0	0	0	0	1.2727051	0.27270508	2.7766113	-0.83105469	0.49804688	1.4475098	0	44330	0	0	0
1238	1239	1239	Category I	-0.095947266	-0.65991211	-2.7839355	0.11010742	0.096191406	0.45776367	0	0	5/7/2018	5	7	2018	20:05:59	72359	0.9	20	5	59	0	0.05859375	3.5626465	0.12109375	0.009033203	-1.2912598	29.476807	1.6501465	0	0	0	0	0	0	0	0	0	1.296875	0.296875	2.3789063	-0.21704102	-0.66894531	-1.4924316	0	44330	0	0	0
1239	1240	1240	Category I	0.023925781	0.43188477	-1.355957	0.082519531	0.12036133	0.46142578	0	0	5/7/2018	5	7	2018	20:06:00	72360	0	20	6	0	0	0.05859375	3.5626465	0.1340332	0.039550781	-1.2958984	7.7832031	0.41186523	0	0	0	0	0	0	0	0	0	1.3034668	0.3034668	0.5625	-0.11010742	0.39208984	-0.059814453	0	44330	0	0	0
1240	1241	1241	Category I	0.38378906	-0.29980469	-0.20385742	0.055419922	0.10131836	0.46948242	0	0	5/7/2018	5	7	2018	20:06:00	72360	0.1	20	6	0	0	0.05859375	3.5626465	0.1262207	0.049316406	-1.2641602	5.0705566	1.1455078	0	0	0	0	0	0	0	0	0	1.2714844	0.27148438	1.6669922	0.25732422	-0.34912109	1.0603027	0	44330	0	0	0
1241	1242	1242	Category I	-0.92382813	0.37182617	-0.40795898	0.16479492	-0.004150391	0.45117188	0	0	5/7/2018	5	7	2018	20:06:00	72360	0.2	20	6	0	0	0.05859375	3.5626465	0.11157227	0.048095703	-1.2712402	40.656494	1.3862305	0	0	0	0	0	0	0	0	0	1.2770996	0.27709961	2.222168	-1.0354004	0.32348633	0.86328125	0	44330	0	0	0
1242	1243	1243	Category I	0.57592773	-0.74389648	-1.9799805	0.10107422	0.052978516	0.46362305	0	0	5/7/2018	5	7	2018	20:06:00	72360	0.3	20	6	0	0	0.05859375	3.5626465	0.12548828	0.045410156	-1.2612305	68.197754	1.1584473	0	0	0	0	0	0	0	0	0	1.2683105	0.26831055	1.9580078	0.45019531	-0.78930664	-0.71850586	0	44330	0	0	0
1243	1244	1244	Category I	0.81591797	0.071777344	-2.6398926	0.062744141	-0.001220703	0.47363281	0	0	5/7/2018	5	7	2018	20:06:00	72360	0.4	20	6	0	0	0.05859375	3.5626465	0.13476563	0.061279297	-1.2866211	38.725098	1.5148926	0	0	0	0	0	0	0	0	0	1.2949219	0.29492188	2.0444336	0.6809082	0.010253906	-1.3530273	0	44330	0	0	0
1244	1245	1245	Category I	-0.15576172	0.17993164	0.23999023	0.077148438	-0.01953125	0.46679688	0	0	5/7/2018	5	7	2018	20:06:00	72360	0.5	20	6	0	0	0.05859375	3.5626465	0.066162109	0.073486328	-1.3479004	0.46655273	1.6069336	0	0	0	0	0	0	0	0	0	1.3515625	0.3515625	1.9162598	-0.22192383	0.10620117	1.5878906	0	44330	0	0	0
1245	1246	1246	Category I	-0.81591797	0.52783203	0.11987305	0.084228516	-0.038818359	0.46655273	0	0	5/7/2018	5	7	2018	20:06:00	72360	0.6	20	6	0	0	0.05859375	3.5626465	0.041503906	0.068603516	-1.3693848	82.10083	1.7785645	0	0	0	0	0	0	0	0	0	1.371582	0.37158203	2.8059082	-0.85742188	0.45898438	1.4892578	0	44330	0	0	0
1246	1247	1247	Category I	0.17993164	-0.63598633	-1.0678711	0.023925781	0.010742188	0.47119141	0	0	5/7/2018	5	7	2018	20:06:00	72360	0.7	20	6	0	0	0.05859375	3.5626465	0.056396484	0.073486328	-1.3852539	74.958496	0.78710938	0	0	0	0	0	0	0	0	0	1.3884277	0.38842773	1.1503906	0.12329102	-0.70947266	0.31738281	0	44330	0	0	0
1247	1248	1248	Category I	0.083984375	0.20385742	-2.0158691	0.11889648	0.020019531	0.46435547	0	0	5/7/2018	5	7	2018	20:06:00	72360	0.8	20	6	0	0	0.05859375	3.5626465	0.067382813	0.082275391	-1.3850098	14.438721	0.64257813	0	0	0	0	0	0	0	0	0	1.388916	0.38891602	0.76879883	0.016357422	0.12133789	-0.63061523	0	44330	0	0	0
1248	1249	1249	Category I	0.52783203	-0.29980469	-0.17993164	0.18188477	-0.026855469	0.43798828	0	0	5/7/2018	5	7	2018	20:06:00	72360	0.9	20	6	0	0	0.05859375	3.5626465	0.054199219	0.073730469	-1.3562012	131.91064	1.3217773	0	0	0	0	0	0	0	0	0	1.3591309	0.35913086	2.0231934	0.47338867	-0.37353516	1.1762695	0	44330	0	0	0
1249	1250	1250	Category I	-0.81591797	0.53979492	-0.29980469	0.0859375	-0.094482422	0.45336914	0	0	5/7/2018	5	7	2018	20:06:01	72361	0	20	6	1	0	0.05859375	3.5626465	0.046386719	0.082275391	-1.3613281	135.29126	1.4421387	0	0	0	0	0	0	0	0	0	1.3647461	0.36474609	2.3813477	-0.86230469	0.45727539	1.0615234	0	44330	0	0	0
1250	1251	1251	Category I	-0.10791016	-0.80395508	-3.2277832	0.078369141	0.016601563	0.47338867	0	0	5/7/2018	5	7	2018	20:06:01	72361	0.09	20	6	1	0	0.05859375	3.5626465	0.052001953	0.077392578	-1.3935547	88.859863	2.0410156	0	0	0	0	0	0	0	0	0	1.3967285	0.39672852	2.8752441	-0.15991211	-0.88134766	-1.8339844	0	44330	0	0	0
[truncated: 889 more rows]
[truncated: 29 more columns]
