# Supplementary material for: Development of a multisensor biologging collar and analytical techniques to describe high‐resolution spatial behavior in free‐ranging terrestrial mammals
Source: Ecol Evol. 2024 Sep 23;14(9):e70264. doi: 10.1002/ece3.70264 (PMC11420106; doi:10.1002/ece3.70264)
Supplement: Supplementary file 1 — Appendix S1 [file ECE3-14-e70264-s001.zip › doi_10_5061_dryad_jdfn2z3hv__v20240620/B7_S21_Header.csv]

Split no.	Bookmark number	Category	Pointer	Day#	Time(hh:mm:ss)	Total Event start	Event start	Number events	Duration(s)	Sum VeDBA	Mean VeDBA	Mean Dyn AccX	Mean Dyn AccY	Mean Dyn AccZ	Sum VeSBA	Mean VeSBA	Mean smth AccX	Mean smth AccY	Mean smth AccZ	VeDBA_Var	VeDBA_SD	VeSBA_Var	VeSBA_SD	Mean Animal g	Sum Animal g	Animal g_Var	Animal g_SD	Acc_x_Var	Acc_x_SD	Acc_y_Var	Acc_y_SD	Acc_z_Var	Acc_z_SD	Predominant freq, Hz	Smth press val	Max pressure val	Min pressure val	Grd air press	Altitude begin	Altitude end	Delta max/min altitude
1	1	Category M	0	6	17:14:34	1	1	14	1.3	0	0	0	0	0	0	0	0	0	0	0	0	0	0	0	0	0	0	0	0	0	0	0	0	0	7	0	0	1000	0	44330	44330
1	2	Category N	14	6	17:14:36	15	15	88	8.7	6.13086	0.278675	-0.0228937	0.0836293	0.0178112	21.405	0.972956	0.0882013	0.281006	-0.926869	0.0208185	0.144286	8.88E-05	0.00942223	0.0270441	0.594971	4.44E-05	0.00666252	0.0238148	0.15432	0.0437789	0.209234	0.0311834	0.176588	0	7	0	0	1000	44330	44330	0
1	3	Category L	102	6	17:14:57	219	219	33	3.2	1.91528	0.0580389	-0.0343055	-0.00726503	0.0249245	32.3794	0.981194	0.0527788	-0.0103427	-0.979026	0.0895848	0.299307	5.92E-05	0.00769322	0.0189986	0.626953	5.18E-05	0.00719635	0.00241921	0.0491855	0.000347715	0.0186471	0.000776811	0.0278713	0	7	0	0	1000	44330	44330	0
1	4	Category J	135	6	17:41:44	252	252	41	4	37.3208	0.910263	0.0856338	0.0320181	-0.0429926	40.5535	0.989109	0.112882	-0.0471251	-0.981183	0.26319	0.51302	0	0	0.0108911	0.446533	0	0	0.152927	0.391059	0.0205674	0.143413	0.769061	0.876961	0	7	0	0	1000	44330	44330	0
1	5	Category L	176	6	17:41:52	293	293	94	9.3	11.2461	0.119639	-0.0578561	-0.0230557	0.0117213	89.1987	0.948923	-0.0501865	-0.126628	-0.936638	0.0216038	0.146982	5.19E-06	0.00227914	0.0510773	4.80127	5.19E-06	0.00227914	0.013342	0.115508	0.00211675	0.0460082	0.00202065	0.0449517	0	7	0	0	1000	44330	44330	0
1	6	Category E	270	6	17:42:07	387	387	115	11.4	21.1682	0.184071	0.025276	0.00480214	0.00220576	108.016	0.939273	0.0884617	-0.0797448	-0.930783	0.0112305	0.105974	0	0	0.0607273	6.98364	0	0	0.0210789	0.145186	0.00655146	0.0809411	0.0162916	0.127639	0	7	0	0	1000	44330	44330	0
1	7	Category L	385	6	20:27:28	502	502	73	7.2	4.48535	0.0614432	0.0313637	0.0075115	0.00230094	69.1575	0.947363	0.0418785	-0.0165915	-0.945647	0.00341797	0.0584634	0	0	0.0526374	3.84253	0	0	0.00342131	0.058492	0.000805999	0.0283901	0.000404671	0.0201164	0	7	0	0	1000	44330	44330	0
1	8	Category E	458	6	20:54:11	575	575	131	13	30.9434	0.236209	-0.0274388	0.0104142	0.0235605	127.826	0.975772	-0.108475	-0.0318221	-0.967859	0.0462786	0.215125	0.000601965	0.024535	0.048802	6.39307	0.000544191	0.0233279	0.0213427	0.146092	0.0117001	0.108167	0.0311046	0.176365	0	7	0	0	1000	44330	44330	0
1	9	Category I	589	6	21:44:10	706	706	477	47.7	777.625	1.63024	0.00388117	-0.00139268	-0.0135122	621.174	1.30225	-0.00234569	0.132987	-1.28892	0.906463	0.952084	0.00213892	0.0462484	0.302259	144.177	0.00213482	0.0462041	0.966065	0.982886	0.601215	0.775381	2.02926	1.42452	0	7	0	0	1000	44330	44330	0
1	10	Category E	1066	7	13:16:52	1183	1183	61	6	14.4221	0.236428	-0.0293609	-0.00102059	0.0475514	61.1868	1.00306	-0.0334633	-0.0414159	-1.00006	0.0804343	0.283609	0.000404233	0.0201055	0.0473513	2.88843	0.000604348	0.0245835	0.0247983	0.157475	0.00829678	0.0910867	0.0322666	0.179629	0	7	0	0	1000	44330	44330	0
1	11	Category L	1127	7	13:19:40	1244	1244	158	15.8	8.26074	0.0522832	0.0312608	-0.00624258	0.00452124	148.981	0.942921	0.155562	-0.141194	-0.916913	0.000876125	0.0295994	0	0	0.0570795	9.01855	0	0	0.0024105	0.0490969	0.000791139	0.0281272	0.000448106	0.0211685	0	7	0	0	1000	44330	44330	0
1	12	Category E	1285	7	17:12:57	1402	1402	135	13.4	28.7708	0.213117	-0.0246184	0.00812536	-0.00257704	128.347	0.950718	-0.0428711	-0.0262261	-0.948305	0.00854854	0.0924583	0	0	0.049282	6.65308	0	0	0.0157878	0.125649	0.0119086	0.109127	0.026671	0.163313	0	7	0	0	1000	44330	44330	0
1	13	Category F	1420	7	17:46:07	1537	1537	112	11.1	15.4836	0.138247	-0.00136675	-0.00908334	0.0012752	68.9805	0.615897	-0.0312282	-0.037626	-0.613763	0.00779942	0.0883143	0.0265568	0.162963	0.0269601	3.01953	1.74E-05	0.00417596	0.0136196	0.116703	0.0062888	0.079302	0.0157318	0.125427	0	7	0	0	1000	44330	0	44330
