# Supplementary material for: Development of a multisensor biologging collar and analytical techniques to describe high‐resolution spatial behavior in free‐ranging terrestrial mammals
Source: Ecol Evol. 2024 Sep 23;14(9):e70264. doi: 10.1002/ece3.70264 (PMC11420106; doi:10.1002/ece3.70264)
Supplement: Supplementary file 1 — Appendix S1 [file ECE3-14-e70264-s001.zip › doi_10_5061_dryad_jdfn2z3hv__v20240620/B7_S21_Master.csv]

Counter	Total Event no.	Event no.	Category	Acc_x	Acc_y	Acc_z	Mag_x	Mag_y	Mag_z	Temp C	Pressure hbar	Date	DD	MM	YY	Time_dd:hh:mm:ss	Total secs	Decimal secs	Hours	Minutes	Seconds	Anlg	Light	Battery V	Acc_x sm	Acc_y sm	Acc_z sm	Ang vel	VeDBA	Vel m/s	Vel/VEDBA	FFT cleaned	FFT stuff	FFT stuff	FFT stuff	FFT sweep	FFT zero crossings	FFT zero crossings manual	VeSBA	Animal g	ODBA	Dyn AccX	Dyn AccY	Dyn AccZ	Smth Press	Altitude smth	Pressure change	Altitude change	Median pressure
0	1	1	Category M	-0.0358887	-0.0358887	-0.99585	0.343018	0.121338	0.341553	0	0	6/7/2018	6	7	2018	17:14:34	62074	0.4	17	14	34	0	0.0583496	3.49175	0	0	0	0	0	0	0	0	0	0	0	0	0	0	0	0	0	0	0	0	0	0	0	44330	0
1	2	2	Category M	-0.23999023	-0.38378906	-1.1037598	0.26416016	0.14550781	0.39355469	0	0	6/7/2018	6	7	2018	17:14:34	62074	0.5	17	14	34	0	0.058349609	3.491748	0	0	0	0	0	0	0	0	0	0	0	0	0	0	0	0	0	0	0	0	0	0	0	44330	0
2	3	3	Category M	0.49194336	-3.5158691	-1.7519531	0.16040039	0.17626953	0.42871094	0	0	6/7/2018	6	7	2018	17:14:34	62074	0.6	17	14	34	0	0.058349609	3.491748	0	0	0	0	0	0	0	0	0	0	0	0	0	0	0	0	0	0	0	0	0	0	0	44330	0
3	4	4	Category M	0.52783203	4.487793	-1.7758789	0.15283203	0.16333008	0.43823242	0	0	6/7/2018	6	7	2018	17:14:34	62074	0.7	17	14	34	0	0.058349609	3.491748	0	0	0	0	0	0	0	0	0	0	0	0	0	0	0	0	0	0	0	0	0	44330	0	0	0
4	5	5	Category M	-0.047851563	3.671875	-10.667969	0.21484375	0.12963867	0.42211914	0	0	6/7/2018	6	7	2018	17:14:34	62074	0.8	17	14	34	0	0.058349609	3.491748	0	0	0	0	0	0	0	0	0	0	0	0	0	0	0	0	0	0	0	0	0	44330	0	0	0
5	6	6	Category M	0.95996094	-3.3959961	-11.315918	0.091308594	0.50244141	0.15625	0	0	6/7/2018	6	7	2018	17:14:34	62074	0.9	17	14	34	0	0.058349609	3.491748	0	0	0	0	0	0	0	0	0	0	0	0	0	0	0	0	0	0	0	0	0	44330	0	0	0
6	7	7	Category M	0.059814453	2.2558594	-7.3798828	0.031494141	0.24975586	0.4309082	0	0	6/7/2018	6	7	2018	17:14:35	62075	0	17	14	35	0	0.058349609	3.491748	0	0	0	0	0	0	0	0	0	0	0	0	0	0	0	0	0	0	0	0	0	44330	0	0	0
7	8	8	Category M	-0.11987305	3.5039063	-4.2719727	0.16186523	-0.21435547	0.39892578	0	0	6/7/2018	6	7	2018	17:14:35	62075	0.1	17	14	35	0	0.058349609	3.491748	0	0	0	0	0	0	0	0	0	0	0	0	0	0	0	0	0	0	0	0	0	44330	0	0	0
8	9	9	Category M	0.20385742	0.035888672	-3.3359375	-0.053222656	0.43652344	0.2902832	0	0	6/7/2018	6	7	2018	17:14:35	62075	0.2	17	14	35	0	0.058349609	3.491748	0	0	0	0	0	0	0	0	0	0	0	0	0	0	0	0	0	0	0	0	0	44330	0	0	0
9	10	10	Category M	0.46777344	0.31176758	-1.355957	0.019287109	-0.018066406	0.47021484	0	0	6/7/2018	6	7	2018	17:14:35	62075	0.3	17	14	35	0	0.058349609	3.491748	0	0	0	0	0	0	0	0	0	0	0	0	0	0	0	0	0	0	0	0	0	44330	0	0	0
10	11	11	Category M	0.2277832	0.40795898	-0.93579102	0.099365234	0.23413086	0.42822266	0	0	6/7/2018	6	7	2018	17:14:35	62075	0.4	17	14	35	0	0.058349609	3.491748	0	0	0	56.937988	0	0	0	0	0	0	0	0	0	0	0	0	0	0	0	0	0	44330	0	0	0
11	12	12	Category M	0.071777344	-0.10791016	-1.0078125	0.031738281	0.18847656	0.45043945	0	0	6/7/2018	6	7	2018	17:14:35	62075	0.5	17	14	35	0	0.058349609	3.491748	0	0	0	49.955322	0	0	0	0	0	0	0	0	0	0	0	0	0	0	0	0	0	44330	0	0	0
12	13	13	Category M	0.25195313	-0.14379883	-0.89990234	0.051757813	0.20239258	0.44848633	0	0	6/7/2018	6	7	2018	17:14:35	62075	0.6	17	14	35	0	0.058349609	3.491748	0	0	0	39.423828	0	0	0	0	0	0	0	0	0	0	0	0	0	0	0	0	0	44330	0	0	0
13	14	14	Category M	0.13183594	0.071777344	-0.97192383	0.077148438	0.18408203	0.44873047	0	0	6/7/2018	6	7	2018	17:14:35	62075	0.7	17	14	35	0	0.058349609	3.491748	0	0	0	26.610107	0	0	0	0	0	0	0	0	0	0	0	0	0	0	0	0	0	44330	0	0	0
14	15	15	Category N	0.17993164	-0.16796875	-0.82788086	0.074707031	-0.050292969	0.46289063	0	0	6/7/2018	6	7	2018	17:14:36	62076	0.8	17	14	36	0	0.058349609	3.491748	0	0	0	5.0722656	0	0	0	0	0	0	0	0	0	0	0	0	0	0	0	0	0	44330	0	0	0
15	16	16	Category N	0.19189453	-0.14379883	-0.79199219	0.040283203	-0.050048828	0.46411133	0	0	6/7/2018	6	7	2018	17:14:36	62076	0.9	17	14	36	0	0.058349609	3.491748	0	0	0	19.875	0	0	0	0	0	0	0	0	0	0	0	0	0	0	0	0	0	44330	0	0	0
16	17	17	Category N	0.31176758	-0.10791016	-0.88793945	0.004882813	-0.052490234	0.46728516	0	0	6/7/2018	6	7	2018	17:14:37	62077	0	17	14	37	0	0.058349609	3.491748	0	0	0	38.826904	0	0	0	0	0	0	0	0	0	0	0	0	0	0	0	0	0	44330	0	0	0
17	18	18	Category N	0.31176758	-0.071777344	-0.75585938	0.001464844	-0.053466797	0.47119141	0	0	6/7/2018	6	7	2018	17:14:37	62077	0.1	17	14	37	0	0.058349609	3.491748	0	0	0	58.60498	0	0	0	0	0	0	0	0	0	0	0	0	0	0	0	0	0	44330	0	0	0
18	19	19	Category N	0.37182617	0.095947266	-0.91186523	-0.028320313	-0.069091797	0.4621582	0	0	6/7/2018	6	7	2018	17:14:37	62077	0.2	17	14	37	0	0.058349609	3.491748	0	0	0	73.960205	0	0	0	0	0	0	0	0	0	0	0	0	0	0	0	0	0	44330	0	0	0
19	20	20	Category N	0.39599609	0.059814453	-0.76782227	-0.019775391	-0.10400391	0.45776367	0	0	6/7/2018	6	7	2018	17:14:37	62077	0.3	17	14	37	0	0.058349609	3.491748	0	0	0	82.121094	0	0	0	0	0	0	0	0	0	0	0	0	0	0	0	0	0	44330	0	0	0
20	21	21	Category N	0.32397461	0.14379883	-0.75585938	0.028320313	-0.15307617	0.44604492	0	0	6/7/2018	6	7	2018	17:14:37	62077	0.4	17	14	37	0	0.05859375	3.5626465	0	0	0	75.027588	0	0	0	0	0	0	0	0	0	0	0	0	0	0	0	0	0	44330	0	0	0
21	22	22	Category N	0.46777344	0.27587891	-0.95996094	0.016357422	-0.1328125	0.45385742	0	0	6/7/2018	6	7	2018	17:14:37	62077	0.5	17	14	37	0	0.05859375	3.5626465	0	0	0	64.947754	0	0	0	0	0	0	0	0	0	0	0	0	0	0	0	0	0	44330	0	0	0
22	23	23	Category N	0.2878418	0.56396484	-1.079834	0.023681641	-0.16259766	0.43774414	0	0	6/7/2018	6	7	2018	17:14:37	62077	0.6	17	14	37	0	0.05859375	3.5626465	0	0	0	49.012207	0	0	0	0	0	0	0	0	0	0	0	0	0	0	0	0	0	44330	0	0	0
23	24	24	Category N	0.37182617	0.2878418	-0.57592773	0.003173828	-0.2644043	0.39624023	0	0	6/7/2018	6	7	2018	17:14:37	62077	0.7	17	14	37	0	0.05859375	3.5626465	0	0	0	32.010986	0	0	0	0	0	0	0	0	0	0	0	0	0	0	0	0	0	44330	0	0	0
24	25	25	Category N	0.45581055	0.56396484	-0.63598633	0.039550781	-0.30566406	0.36328125	0	0	6/7/2018	6	7	2018	17:14:37	62077	0.8	17	14	37	0	0.05859375	3.5626465	0	0	0	17.150635	0	0	0	0	0	0	0	0	0	0	0	0	0	0	0	0	0	44330	0	0	0
25	26	26	Category N	0.21582031	0.32397461	-0.79199219	0.030517578	-0.33935547	0.33447266	0	0	6/7/2018	6	7	2018	17:14:37	62077	0.9	17	14	37	0	0.05859375	3.5626465	0	0	0	0.72900391	0	0	0	0	0	0	0	0	0	0	0	0	0	0	0	0	0	44330	0	0	0
26	27	27	Category N	0.37182617	0.25195313	-0.53979492	-0.016601563	-0.35009766	0.32958984	0	0	6/7/2018	6	7	2018	17:14:38	62078	0	17	14	38	0	0.05859375	3.5626465	0	0	0	5.8586426	0	0	0	0	0	0	0	0	0	0	0	0	0	0	0	0	0	44330	0	0	0
27	28	28	Category N	0.23999023	0.44384766	-0.63598633	-0.002441406	-0.23876953	0.40966797	0	0	6/7/2018	6	7	2018	17:14:38	62078	0.1	17	14	38	0	0.05859375	3.5626465	0	0	0	10.399414	0	0	0	0	0	0	0	0	0	0	0	0	0	0	0	0	0	44330	0	0	0
28	29	29	Category N	0.26391602	0.15576172	-0.93579102	0.004638672	-0.16699219	0.43920898	0	0	6/7/2018	6	7	2018	17:14:38	62078	0.2	17	14	38	0	0.05859375	3.5626465	0	0	0	9.4016113	0	0	0	0	0	0	0	0	0	0	0	0	0	0	0	0	0	44330	0	0	0
29	30	30	Category N	0.39599609	0.16796875	-0.97192383	0.084960938	-0.099121094	0.4543457	0	0	6/7/2018	6	7	2018	17:14:38	62078	0.3	17	14	38	0	0.05859375	3.5626465	0	0	0	5.197998	0	0	0	0	0	0	0	0	0	0	0	0	0	0	0	0	0	44330	0	0	0
30	31	31	Category N	0.23999023	0.20385742	-0.88793945	0.11352539	-0.026855469	0.45629883	0	0	6/7/2018	6	7	2018	17:14:38	62078	0.4	17	14	38	0	0.05859375	3.5626465	0	0	0	3.6591797	0	0	0	0	0	0	0	0	0	0	0	0	0	0	0	0	0	44330	0	0	0
31	32	32	Category N	0.20385742	0.15576172	-0.87597656	0.14013672	-0.021728516	0.45410156	0	0	6/7/2018	6	7	2018	17:14:38	62078	0.5	17	14	38	0	0.05859375	3.5626465	0	0	0	4.7150879	0	0	0	0	0	0	0	0	0	0	0	0	0	0	0	0	0	44330	0	0	0
32	33	33	Category N	0.20385742	0.26391602	-1.1638184	0.18334961	-0.071289063	0.43920898	0	0	6/7/2018	6	7	2018	17:14:38	62078	0.6	17	14	38	0	0.05859375	3.5626465	0	0	0	12.81543	0	0	0	0	0	0	0	0	0	0	0	0	0	0	0	0	0	44330	0	0	0
33	34	34	Category N	0.25195313	-0.071777344	-1.2478027	0.16918945	-0.13671875	0.42089844	0	0	6/7/2018	6	7	2018	17:14:38	62078	0.7	17	14	38	0	0.05859375	3.5626465	0	0	0	7.3642578	0	0	0	0	0	0	0	0	0	0	0	0	0	0	0	0	0	44330	0	0	0
34	35	35	Category N	-0.2878418	0.35986328	-0.73193359	0.16943359	-0.20996094	0.39135742	0	0	6/7/2018	6	7	2018	17:14:38	62078	0.8	17	14	38	0	0.05859375	3.5626465	0	0	0	6.1706543	0	0	0	0	0	0	0	0	0	0	0	0	0	0	0	0	0	44330	0	0	0
35	36	36	Category N	-0.10791016	0.23999023	-0.47998047	0.071044922	-0.19897461	0.42529297	0	0	6/7/2018	6	7	2018	17:14:38	62078	0.9	17	14	38	0	0.05859375	3.5626465	0	0	0	9.0068359	0	0	0	0	0	0	0	0	0	0	0	0	0	0	0	0	0	44330	0	0	0
36	37	37	Category N	-0.023925781	0.35986328	-0.83984375	0.061035156	-0.17553711	0.43554688	0	0	6/7/2018	6	7	2018	17:14:39	62079	0	17	14	39	0	0.05859375	3.5626465	0	0	0	8.3825684	0	0	0	0	0	0	0	0	0	0	0	0	0	0	0	0	0	44330	0	0	0
37	38	38	Category N	0.16796875	0.49194336	-0.7199707	0.090332031	-0.20727539	0.41748047	0	0	6/7/2018	6	7	2018	17:14:39	62079	0.1	17	14	39	0	0.05859375	3.5626465	0	0	0	1.0039063	0	0	0	0	0	0	0	0	0	0	0	0	0	0	0	0	0	44330	0	0	0
38	39	39	Category N	0.083984375	0.44384766	-0.83984375	0.17260742	-0.2734375	0.35302734	0	0	6/7/2018	6	7	2018	17:14:39	62079	0.2	17	14	39	0	0.05859375	3.5626465	0	0	0	5.0996094	0	0	0	0	0	0	0	0	0	0	0	0	0	0	0	0	0	44330	0	0	0
39	40	40	Category N	-0.071777344	1.0078125	-1.1159668	0.12597656	-0.28125	0.36694336	0	0	6/7/2018	6	7	2018	17:14:39	62079	0.3	17	14	39	0	0.05859375	3.5626465	0	0	0	2.0578613	0	0	0	0	0	0	0	0	0	0	0	0	0	0	0	0	0	44330	0	0	0
40	41	41	Category N	0.3359375	0.13183594	-1.355957	0.18847656	-0.34423828	0.28564453	0	0	6/7/2018	6	7	2018	17:14:39	62079	0.4	17	14	39	0	0.05859375	3.5626465	0.17285156	0.37573242	-1.3049316	1.7304688	0.29760742	0	0	0	0	0	0	0	0	0	1.3688965	0.36889648	0.45776367	0.1628418	-0.24389648	-0.05078125	0	44330	0	0	0
41	42	42	Category N	0.16796875	0.69580078	-0.58789063	0.21533203	-0.36132813	0.24780273	0	0	6/7/2018	6	7	2018	17:14:39	62079	0.5	17	14	39	0	0.05859375	3.5626465	0.1706543	0.38549805	-1.3037109	0.48583984	0.78027344	0	0	0	0	0	0	0	0	0	1.3701172	0.37011719	1.0288086	-0.002685547	0.31005859	0.71582031	0	44330	0	0	0
42	43	43	Category N	-0.071777344	0.58789063	-0.92382813	0.10717773	-0.27246094	0.37573242	0	0	6/7/2018	6	7	2018	17:14:39	62079	0.6	17	14	39	0	0.05859375	3.5626465	0.17553711	0.39575195	-1.2995605	2.2941895	0.48901367	0	0	0	0	0	0	0	0	0	1.3696289	0.36962891	0.81518555	-0.24731445	0.19189453	0.37573242	0	44330	0	0	0
43	44	44	Category N	0.2878418	0.37182617	-0.85180664	0.063720703	-0.28125	0.37548828	0	0	6/7/2018	6	7	2018	17:14:39	62079	0.7	17	14	39	0	0.05859375	3.5626465	0.17114258	0.44482422	-1.2895508	9.9245605	0.45874023	0	0	0	0	0	0	0	0	0	1.3747559	0.37475586	0.62719727	0.11645508	-0.072998047	0.43774414	0	44330	0	0	0
44	45	45	Category N	0.14379883	0.37182617	-0.74389648	0.097167969	-0.28027344	0.36938477	0	0	6/7/2018	6	7	2018	17:14:39	62079	0.8	17	14	39	0	0.05859375	3.5626465	0.16430664	0.39819336	-1.2746582	10.201172	0.53198242	0	0	0	0	0	0	0	0	0	1.3457031	0.34570313	0.578125	-0.020507813	-0.026367188	0.53076172	0	44330	0	0	0
45	46	46	Category N	0.083984375	1.1398926	-0.3359375	0.049560547	-0.29052734	0.37084961	0	0	6/7/2018	6	7	2018	17:14:39	62079	0.9	17	14	39	0	0.05859375	3.5626465	0.16577148	0.35668945	-1.1525879	15.336426	1.1342773	0	0	0	0	0	0	0	0	0	1.2180176	0.21801758	1.6816406	-0.081787109	0.78295898	0.81665039	0	44330	0	0	0
46	47	47	Category N	0.32397461	0.35986328	-1.4399414	0.066650391	-0.26342773	0.39086914	0	0	6/7/2018	6	7	2018	17:14:40	62080	0	17	14	40	0	0.05859375	3.5626465	0.15405273	0.40771484	-1.0234375	20.13208	0.45214844	0	0	0	0	0	0	0	0	0	1.1125488	0.11254883	0.6340332	0.16967773	-0.047851563	-0.41625977	0	44330	0	0	0
47	48	48	Category N	0.20385742	0.2878418	-0.83984375	0.14770508	-0.35449219	0.29516602	0	0	6/7/2018	6	7	2018	17:14:40	62080	0.1	17	14	40	0	0.05859375	3.5626465	0.15600586	0.38598633	-0.9453125	21.581543	0.15185547	0	0	0	0	0	0	0	0	0	1.032959	0.032958984	0.2512207	0.047607422	-0.098144531	0.10546875	0	44330	0	0	0
48	49	49	Category N	0.035888672	0.53979492	-0.39599609	0.076660156	-0.33374023	0.3359375	0	0	6/7/2018	6	7	2018	17:14:40	62080	0.2	17	14	40	0	0.05859375	3.5626465	0.15527344	0.34985352	-0.90258789	20.751221	0.55395508	0	0	0	0	0	0	0	0	0	0.98022461	0.019775391	0.81591797	-0.11938477	0.18994141	0.5065918	0	44330	0	0	0
49	50	50	Category N	0.20385742	0.38378906	-0.87597656	0.069824219	-0.36938477	0.30908203	0	0	6/7/2018	6	7	2018	17:14:40	62080	0.3	17	14	40	0	0.05859375	3.5626465	0.15356445	0.35424805	-0.8659668	12.619141	0.058837891	0	0	0	0	0	0	0	0	0	0.94799805	0.052001953	0.089599609	0.050048828	0.029296875	-0.009765625	0	44330	0	0	0
50	51	51	Category N	0.21582031	0.43188477	-0.671875	0.070556641	-0.30029297	0.359375	0	0	6/7/2018	6	7	2018	17:14:40	62080	0.4	17	14	40	0	0.05859375	3.5626465	0.14819336	0.35424805	-0.859375	15.033447	0.21386719	0	0	0	0	0	0	0	0	0	0.94140625	0.05859375	0.33251953	0.067382813	0.077392578	0.1875	0	44330	0	0	0
51	52	52	Category N	0.15576172	0.80395508	-0.81591797	0.057128906	-0.2434082	0.39501953	0	0	6/7/2018	6	7	2018	17:14:40	62080	0.5	17	14	40	0	0.05859375	3.5626465	0.14746094	0.35571289	-0.85913086	11.006104	0.45019531	0	0	0	0	0	0	0	0	0	0.94165039	0.058349609	0.49926758	0.008056641	0.44799805	0.043212891	0	44330	0	0	0
52	53	53	Category N	0.10791016	0.44384766	-1.1518555	0.09765625	-0.21337891	0.40844727	0	0	6/7/2018	6	7	2018	17:14:40	62080	0.6	17	14	40	0	0.05859375	3.5626465	0.14624023	0.36035156	-0.86157227	10.573975	0.30419922	0	0	0	0	0	0	0	0	0	0.9453125	0.0546875	0.41186523	-0.038330078	0.083496094	-0.29003906	0	44330	0	0	0
53	54	54	Category N	0.20385742	-0.15576172	-0.98388672	0.1887207	-0.29125977	0.33325195	0	0	6/7/2018	6	7	2018	17:14:40	62080	0.7	17	14	40	0	0.05859375	3.5626465	0.14526367	0.36474609	-0.86230469	15.22998	0.53759766	0	0	0	0	0	0	0	0	0	0.94750977	0.052490234	0.70043945	0.058349609	-0.52050781	-0.12133789	0	44330	0	0	0
54	55	55	Category N	0.047851563	0.39599609	-0.76782227	0.12744141	-0.29370117	0.35595703	0	0	6/7/2018	6	7	2018	17:14:40	62080	0.8	17	14	40	0	0.05859375	3.5626465	0.14575195	0.36987305	-0.85839844	16.519043	0.13598633	0	0	0	0	0	0	0	0	0	0.94628906	0.053710938	0.21459961	-0.097900391	0.025878906	0.090576172	0	44330	0	0	0
55	56	56	Category N	0.19189453	0.26391602	-0.6237793	0.073730469	-0.29614258	0.36938477	0	0	6/7/2018	6	7	2018	17:14:40	62080	0.9	17	14	40	0	0.05859375	3.5626465	0.14599609	0.375	-0.86083984	15.677734	0.26586914	0	0	0	0	0	0	0	0	0	0.95019531	0.049804688	0.39404297	0.045654297	-0.11108398	0.23706055	0	44330	0	0	0
56	57	57	Category N	0.19189453	0.31176758	-0.69580078	0.072021484	-0.28735352	0.37036133	0	0	6/7/2018	6	7	2018	17:14:41	62081	0	17	14	41	0	0.05859375	3.5626465	0.14086914	0.37817383	-0.86499023	13.2854	0.1887207	0	0	0	0	0	0	0	0	0	0.95458984	0.045410156	0.28637695	0.05078125	-0.06640625	0.16918945	0	44330	0	0	0
57	58	58	Category N	0.27587891	0.43188477	-0.79199219	0.075195313	-0.24755859	0.39624023	0	0	6/7/2018	6	7	2018	17:14:41	62081	0.1	17	14	41	0	0.05859375	3.5626465	0.14013672	0.38037109	-0.86743164	14.840576	0.16333008	0	0	0	0	0	0	0	0	0	0.95751953	0.042480469	0.26245117	0.13549805	0.051269531	0.075439453	0	44330	0	0	0
58	59	59	Category N	0.023925781	0.20385742	-1.0917969	0.098144531	-0.23291016	0.39697266	0	0	6/7/2018	6	7	2018	17:14:41	62081	0.2	17	14	41	0	0.057861328	3.4981934	0.13867188	0.38476563	-0.86889648	11.659424	0.30908203	0	0	0	0	0	0	0	0	0	0.96044922	0.039550781	0.51855469	-0.11474609	-0.1809082	-0.22265625	0	44330	0	0	0
59	60	60	Category N	0.23999023	0.21582031	-1.0197754	0.1328125	-0.29711914	0.35449219	0	0	6/7/2018	6	7	2018	17:14:41	62081	0.3	17	14	41	0	0.057861328	3.4981934	0.13476563	0.38598633	-0.86865234	3.7868652	0.25048828	0	0	0	0	0	0	0	0	0	0.96020508	0.039794922	0.42626953	0.10498047	-0.17016602	-0.15087891	0	44330	0	0	0
60	61	61	Category N	0.10791016	0.56396484	-0.81591797	0.1628418	-0.28149414	0.35205078	0	0	6/7/2018	6	7	2018	17:14:41	62081	0.4	17	14	41	0	0.057861328	3.4981934	0.12817383	0.38696289	-0.87133789	0.71337891	0.18652344	0	0	0	0	0	0	0	0	0	0.96191406	0.038085938	0.25244141	-0.020263672	0.17675781	0.055419922	0	44330	0	0	0
61	62	62	Category N	0.16796875	0.49194336	-0.82788086	0.09765625	-0.27392578	0.37426758	0	0	6/7/2018	6	7	2018	17:14:41	62081	0.5	17	14	41	0	0.057861328	3.4981934	0.12353516	0.38500977	-0.87597656	2.0031738	0.125	0	0	0	0	0	0	0	0	0	0.96484375	0.03515625	0.19921875	0.044189453	0.10668945	0.048095703	0	44330	0	0	0
62	63	63	Category N	0.13183594	0.25195313	-0.75585938	0.12646484	-0.26342773	0.3762207	0	0	6/7/2018	6	7	2018	17:14:41	62081	0.6	17	14	41	0	0.057861328	3.4981934	0.12182617	0.38549805	-0.87451172	4.5397949	0.17895508	0	0	0	0	0	0	0	0	0	0.96362305	0.036376953	0.26196289	0.009765625	-0.13354492	0.11865234	0	44330	0	0	0
63	64	64	Category N	0.14379883	0.26391602	-0.94799805	0.10668945	-0.25	0.39111328	0	0	6/7/2018	6	7	2018	17:14:41	62081	0.7	17	14	41	0	0.057861328	3.4981934	0.11743164	0.38012695	-0.87451172	9.3591309	0.13989258	0	0	0	0	0	0	0	0	0	0.96069336	0.039306641	0.21582031	0.026123047	-0.11621094	-0.073242188	0	44330	0	0	0
64	65	65	Category N	0.095947266	0.47998047	-0.85180664	0.12597656	-0.22558594	0.40087891	0	0	6/7/2018	6	7	2018	17:14:41	62081	0.8	17	14	41	0	0.057861328	3.4981934	0.11254883	0.37719727	-0.88134766	8.3745117	0.10791016	0	0	0	0	0	0	0	0	0	0.96533203	0.034667969	0.14892578	-0.016601563	0.10253906	0.029541016	0	44330	0	0	0
65	66	66	Category N	-0.11987305	0.32397461	-0.83984375	0.16040039	-0.22485352	0.38378906	0	0	6/7/2018	6	7	2018	17:14:41	62081	0.9	17	14	41	0	0.057861328	3.4981934	0.10644531	0.37036133	-0.88818359	7.3134766	0.23608398	0	0	0	0	0	0	0	0	0	0.96801758	0.031982422	0.32104492	-0.22631836	-0.046386719	0.048339844	0	44330	0	0	0
66	67	67	Category N	0.10791016	0.77978516	-1.3317871	0.15600586	-0.27954102	0.35473633	0	0	6/7/2018	6	7	2018	17:14:42	62082	0	17	14	42	0	0.057861328	3.4981934	0.10888672	0.36865234	-0.89013672	9.2526855	0.60327148	0	0	0	0	0	0	0	0	0	0.96948242	0.030517578	0.85375977	-0.000976563	0.41088867	-0.44165039	0	44330	0	0	0
67	68	68	Category N	0.26391602	0.37182617	-1.0678711	0.29248047	-0.33666992	0.21899414	0	0	6/7/2018	6	7	2018	17:14:42	62082	0.1	17	14	42	0	0.057861328	3.4981934	0.10546875	0.36450195	-0.89477539	9.1940918	0.234375	0	0	0	0	0	0	0	0	0	0.97192383	0.028076172	0.33837891	0.15820313	0.007080078	-0.17285156	0	44330	0	0	0
68	69	69	Category N	-0.31176758	0.76782227	-0.81591797	0.25585938	-0.31054688	0.28271484	0	0	6/7/2018	6	7	2018	17:14:42	62082	0.2	17	14	42	0	0.057861328	3.4981934	0.10083008	0.35986328	-0.90136719	4.6403809	0.58642578	0	0	0	0	0	0	0	0	0	0.97583008	0.024169922	0.90600586	-0.41259766	0.40771484	0.085449219	0	44330	0	0	0
69	70	70	Category N	0.059814453	0.071777344	-0.83984375	0.18408203	-0.3894043	0.22851563	0	0	6/7/2018	6	7	2018	17:14:42	62082	0.3	17	14	42	0	0.057861328	3.4981934	0.099365234	0.35986328	-0.90087891	3.3161621	0.29711914	0	0	0	0	0	0	0	0	0	0.97509766	0.024902344	0.38891602	-0.039550781	-0.28808594	0.061035156	0	44330	0	0	0
70	71	71	Category N	0.16796875	0.57592773	-1.0678711	0.20922852	-0.33544922	0.2902832	0	0	6/7/2018	6	7	2018	17:14:42	62082	0.4	17	14	42	0	0.057861328	3.4981934	0.094726563	0.35791016	-0.90332031	4.7849121	0.28271484	0	0	0	0	0	0	0	0	0	0.97607422	0.023925781	0.45556641	0.072998047	0.21777344	-0.16430664	0	44330	0	0	0
71	72	72	Category N	0.095947266	0.57592773	-0.85180664	0.16113281	-0.2434082	0.37841797	0	0	6/7/2018	6	7	2018	17:14:42	62082	0.5	17	14	42	0	0.057861328	3.4981934	0.096679688	0.35595703	-0.90405273	6.5539551	0.22583008	0	0	0	0	0	0	0	0	0	0.9765625	0.0234375	0.27294922	-0.000732422	0.21972656	0.052246094	0	44330	0	0	0
72	73	73	Category N	0.32397461	0.34790039	-0.81591797	0.14331055	-0.21533203	0.39453125	0	0	6/7/2018	6	7	2018	17:14:42	62082	0.6	17	14	42	0	0.057861328	3.4981934	0.092041016	0.35424805	-0.90698242	1.3989258	0.24926758	0	0	0	0	0	0	0	0	0	0.97802734	0.021972656	0.32958984	0.23168945	-0.006347656	0.091064453	0	44330	0	0	0
73	74	74	Category N	-0.023925781	0.26391602	-0.95996094	0.16162109	-0.21264648	0.39208984	0	0	6/7/2018	6	7	2018	17:14:42	62082	0.7	17	14	42	0	0.057861328	3.4981934	0.089111328	0.35058594	-0.90283203	2.6738281	0.15356445	0	0	0	0	0	0	0	0	0	0.97265625	0.02734375	0.25683594	-0.11303711	-0.086669922	-0.056884766	0	44330	0	0	0
74	75	75	Category N	-0.023925781	0.29980469	-0.81591797	0.099365234	-0.22070313	0.40649414	0	0	6/7/2018	6	7	2018	17:14:42	62082	0.8	17	14	42	0	0.057861328	3.4981934	0.088134766	0.3527832	-0.89941406	2.8498535	0.14941406	0	0	0	0	0	0	0	0	0	0.97021484	0.029785156	0.2487793	-0.11206055	-0.052978516	0.083496094	0	44330	0	0	0
75	76	76	Category N	0.14379883	0.21582031	-0.7199707	0.11889648	-0.18701172	0.41723633	0	0	6/7/2018	6	7	2018	17:14:42	62082	0.9	17	14	42	0	0.057861328	3.4981934	0.096679688	0.34936523	-0.90527344	3.6206055	0.2331543	0	0	0	0	0	0	0	0	0	0.97509766	0.024902344	0.3659668	0.046875	-0.13354492	0.18530273	0	44330	0	0	0
76	77	77	Category N	0.14379883	0.35986328	-0.92382813	0.17138672	-0.19677734	0.3996582	0	0	6/7/2018	6	7	2018	17:14:43	62083	0	17	14	43	0	0.057861328	3.4981934	0.096923828	0.34741211	-0.90942383	7.1098633	0.050292969	0	0	0	0	0	0	0	0	0	0.97827148	0.021728516	0.073242188	0.046630859	0.012207031	-0.014160156	0	44330	0	0	0
77	78	78	Category N	0.17993164	0.27587891	-1.079834	0.1472168	-0.29272461	0.34643555	0	0	6/7/2018	6	7	2018	17:14:43	62083	0.1	17	14	43	0	0.057861328	3.4981934	0.098144531	0.34204102	-0.91015625	8.6960449	0.19946289	0	0	0	0	0	0	0	0	0	0.97729492	0.022705078	0.31762695	0.081542969	-0.066162109	-0.16943359	0	44330	0	0	0
78	79	79	Category N	0.23999023	0.69580078	-0.89990234	0.13232422	-0.35864258	0.29882813	0	0	6/7/2018	6	7	2018	17:14:43	62083	0.2	17	14	43	0	0.057861328	3.4981934	0.096191406	0.33813477	-0.90991211	7.3078613	0.38549805	0	0	0	0	0	0	0	0	0	0.97558594	0.024414063	0.51123047	0.14355469	0.35742188	0.010009766	0	44330	0	0	0
79	80	80	Category N	-0.20385742	0.40795898	-0.70776367	0.096435547	-0.37719727	0.29125977	0	0	6/7/2018	6	7	2018	17:14:43	62083	0.3	17	14	43	0	0.057861328	3.4981934	0.095703125	0.33422852	-0.9128418	10.010986	0.37036133	0	0	0	0	0	0	0	0	0	0.97680664	0.023193359	0.57836914	-0.29956055	0.073486328	0.20507813	0	44330	0	0	0
80	81	81	Category N	-0.20385742	0.74389648	-0.89990234	0.077880859	-0.35522461	0.31469727	0	0	6/7/2018	6	7	2018	17:14:43	62083	0.4	17	14	43	0	0.057861328	3.4981934	0.10205078	0.32397461	-0.91210938	14.848877	0.51928711	0	0	0	0	0	0	0	0	0	0.97338867	0.026611328	0.73779297	-0.3059082	0.41967773	0.012207031	0	44330	0	0	0
81	82	82	Category N	0.14379883	0.43188477	-0.76782227	0.10375977	-0.38793945	0.27441406	0	0	6/7/2018	6	7	2018	17:14:43	62083	0.5	17	14	43	0	0.057861328	3.4981934	0.097900391	0.32397461	-0.90771484	14.410645	0.18237305	0	0	0	0	0	0	0	0	0	0.96875	0.03125	0.29370117	0.045898438	0.10766602	0.13989258	0	44330	0	0	0
82	83	83	Category N	0.15576172	0.41992188	-0.94799805	0.13867188	-0.40600586	0.23999023	0	0	6/7/2018	6	7	2018	17:14:43	62083	0.6	17	14	43	0	0.057861328	3.4981934	0.096191406	0.31640625	-0.91186523	11.904297	0.12451172	0	0	0	0	0	0	0	0	0	0.9699707	0.030029297	0.19873047	0.059326172	0.10327148	-0.035888672	0	44330	0	0	0
83	84	84	Category N	-0.023925781	0.75585938	-0.59985352	0.11645508	-0.3737793	0.28735352	0	0	6/7/2018	6	7	2018	17:14:43	62083	0.7	17	14	43	0	0.057861328	3.4981934	0.097412109	0.3112793	-0.91113281	13.088623	0.5559082	0	0	0	0	0	0	0	0	0	0.96777344	0.032226563	0.87719727	-0.12133789	0.44433594	0.3112793	0	44330	0	0	0
84	85	85	Category N	0.059814453	0.35986328	-0.89990234	0.13061523	-0.25024414	0.38476563	0	0	6/7/2018	6	7	2018	17:14:43	62083	0.8	17	14	43	0	0.057861328	3.4981934	0.092285156	0.30761719	-0.9128418	13.795166	0.062744141	0	0	0	0	0	0	0	0	0	0.96777344	0.032226563	0.09765625	-0.032470703	0.052001953	0.012939453	0	44330	0	0	0
85	86	86	Category N	0.023925781	0.671875	-0.98388672	0.12695313	-0.32519531	0.33203125	0	0	6/7/2018	6	7	2018	17:14:43	62083	0.9	17	14	43	0	0.057861328	3.4981934	0.094970703	0.30419922	-0.91577148	10.351318	0.38037109	0	0	0	0	0	0	0	0	0	0.96972656	0.030273438	0.50634766	-0.071044922	0.36743164	-0.067871094	0	44330	0	0	0
86	87	87	Category N	0.2277832	0.52783203	-1.1159668	0.17553711	-0.37426758	0.265625	0	0	6/7/2018	6	7	2018	17:14:44	62084	0	17	14	44	0	0.057861328	3.4981934	0.092529297	0.29174805	-0.921875	3.074707	0.33398438	0	0	0	0	0	0	0	0	0	0.97143555	0.028564453	0.56494141	0.13500977	0.23583984	-0.19384766	0	44330	0	0	0
87	88	88	Category N	-0.19189453	0.59985352	-0.85180664	0.17626953	-0.39160156	0.25537109	0	0	6/7/2018	6	7	2018	17:14:44	62084	0.1	17	14	44	0	0.057861328	3.4981934	0.090087891	0.2878418	-0.91479492	1.3334961	0.42504883	0	0	0	0	0	0	0	0	0	0.96337891	0.036621094	0.65698242	-0.28198242	0.31176758	0.062988281	0	44330	0	0	0
88	89	89	Category N	0.071777344	0.39599609	-0.40795898	0.096923828	-0.296875	0.35693359	0	0	6/7/2018	6	7	2018	17:14:44	62084	0.2	17	14	44	0	0.057861328	3.4981934	0.086425781	0.2878418	-0.91723633	1.4533691	0.52075195	0	0	0	0	0	0	0	0	0	0.96508789	0.034912109	0.63208008	-0.014648438	0.10791016	0.50927734	0	44330	0	0	0
89	90	90	Category N	0.047851563	0.31176758	-0.83984375	0.12036133	-0.26416016	0.37597656	0	0	6/7/2018	6	7	2018	17:14:44	62084	0.3	17	14	44	0	0.057861328	3.4981934	0.087402344	0.28198242	-0.92480469	0.89819336	0.098144531	0	0	0	0	0	0	0	0	0	0.97094727	0.029052734	0.15405273	-0.039550781	0.029541016	0.084960938	0	44330	0	0	0
90	91	91	Category N	0.16796875	0.52783203	-0.91186523	0.12011719	-0.27832031	0.36791992	0	0	6/7/2018	6	7	2018	17:14:44	62084	0.4	17	14	44	0	0.057861328	3.4981934	0.086181641	0.28051758	-0.9296875	0.25195313	0.26098633	0	0	0	0	0	0	0	0	0	0.97485352	0.025146484	0.34667969	0.081542969	0.24707031	0.017822266	0	44330	0	0	0
91	92	92	Category N	-0.035888672	0.25195313	-1.2119141	0.13867188	-0.32885742	0.32519531	0	0	6/7/2018	6	7	2018	17:14:44	62084	0.5	17	14	44	0	0.057861328	3.4981934	0.086425781	0.27612305	-0.93334961	1.692627	0.30493164	0	0	0	0	0	0	0	0	0	0.97729492	0.022705078	0.42504883	-0.12231445	-0.024169922	-0.27832031	0	44330	0	0	0
92	93	93	Category N	0.17993164	0.21582031	-0.94799805	0.10180664	-0.29003906	0.3671875	0	0	6/7/2018	6	7	2018	17:14:44	62084	0.6	17	14	44	0	0.057861328	3.4981934	0.083007813	0.26782227	-0.93359375	2.3220215	0.11083984	0	0	0	0	0	0	0	0	0	0.97485352	0.025146484	0.16308594	0.096679688	-0.052001953	-0.014160156	0	44330	0	0	0
93	94	94	Category N	0.16796875	0.49194336	-0.671875	0.09765625	-0.26269531	0.38354492	0	0	6/7/2018	6	7	2018	17:14:44	62084	0.7	17	14	44	0	0.057861328	3.4981934	0.082275391	0.26391602	-0.92944336	0.73925781	0.35424805	0	0	0	0	0	0	0	0	0	0.96972656	0.030273438	0.57104492	0.085449219	0.2277832	0.25756836	0	44330	0	0	0
94	95	95	Category N	0.19189453	0.23999023	-1.0078125	0.13671875	-0.20019531	0.41479492	0	0	6/7/2018	6	7	2018	17:14:44	62084	0.8	17	14	44	0	0.057861328	3.4981934	0.079589844	0.26806641	-0.92993164	2.2849121	0.1394043	0	0	0	0	0	0	0	0	0	0.97094727	0.029052734	0.21801758	0.11206055	-0.028076172	-0.077636719	0	44330	0	0	0
95	96	96	Category N	-0.20385742	0.095947266	-1.1279297	0.092041016	-0.24243164	0.39599609	0	0	6/7/2018	6	7	2018	17:14:44	62084	0.9	17	14	44	0	0.057861328	3.4981934	0.086181641	0.26342773	-0.93530273	0.91040039	0.38623047	0	0	0	0	0	0	0	0	0	0.97558594	0.024414063	0.64990234	-0.29003906	-0.16748047	-0.19238281	0	44330	0	0	0
96	97	97	Category N	0.25195313	0.071777344	-1.079834	0.073242188	-0.28442383	0.37670898	0	0	6/7/2018	6	7	2018	17:14:45	62085	0	17	14	45	0	0.05859375	3.5626465	0.085205078	0.26147461	-0.94067383	2.3657227	0.28833008	0	0	0	0	0	0	0	0	0	0.98022461	0.019775391	0.49536133	0.16650391	-0.18969727	-0.13891602	0	44330	0	0	0
97	98	98	Category N	0.19189453	0.2878418	-0.88793945	0.11376953	-0.24389648	0.39331055	0	0	6/7/2018	6	7	2018	17:14:45	62085	0.1	17	14	45	0	0.05859375	3.5626465	0.084228516	0.25927734	-0.94140625	8.8349609	0.12329102	0	0	0	0	0	0	0	0	0	0.97998047	0.020019531	0.18945313	0.10742188	0.028320313	0.053466797	0	44330	0	0	0
98	99	99	Category N	0.047851563	0.19189453	-0.88793945	0.10693359	-0.19067383	0.41699219	0	0	6/7/2018	6	7	2018	17:14:45	62085	0.2	17	14	45	0	0.05859375	3.5626465	0.083496094	0.25415039	-0.94116211	17.250244	0.089355469	0	0	0	0	0	0	0	0	0	0.97851563	0.021484375	0.15136719	-0.035644531	-0.062255859	0.053222656	0	44330	0	0	0
99	100	100	Category N	-0.13183594	0.13183594	-0.97192383	0.072998047	-0.19677734	0.42211914	0	0	6/7/2018	6	7	2018	17:14:45	62085	0.3	17	14	45	0	0.05859375	3.5626465	0.081298828	0.25170898	-0.93847656	15.642578	0.24682617	0	0	0	0	0	0	0	0	0	0.97509766	0.024902344	0.36645508	-0.21313477	-0.11987305	-0.033203125	0	44330	0	0	0
100	101	101	Category N	-0.047851563	0	-1.1279297	0.072509766	-0.27514648	0.3828125	0	0	6/7/2018	6	7	2018	17:14:45	62085	0.4	17	14	45	0	0.05859375	3.5626465	0.080810547	0.25146484	-0.94091797	10.010742	0.33862305	0	0	0	0	0	0	0	0	0	0.97729492	0.022705078	0.56713867	-0.12866211	-0.25146484	-0.18676758	0	44330	0	0	0
101	102	102	Category N	0.34790039	0.29980469	-0.85180664	0.094238281	-0.22216797	0.40649414	0	0	6/7/2018	6	7	2018	17:14:45	62085	0.5	17	14	45	0	0.05859375	3.5626465	0.084472656	0.24731445	-0.94702148	16.713867	0.28466797	0	0	0	0	0	0	0	0	0	0.98242188	0.017578125	0.41064453	0.26318359	0.052246094	0.095214844	0	44330	0	0	0
102	219	219	Category L	0.023925781	-0.035888672	-0.97192383	0.13696289	-0.10620117	0.44042969	0	0	6/7/2018	6	7	2018	17:14:57	62097	0.9	17	14	57	0	0.058349609	3.5771484	-0.010009766	-0.008300781	-1.0031738	39.121338	0.053710938	0	0	0	0	0	0	0	0	0	1.0031738	0.003173828	0.092773438	0.033935547	-0.02734375	0.03125	0	44330	0	0	0
103	220	220	Category L	0.047851563	-0.035888672	-0.98388672	0.13061523	-0.10498047	0.44335938	0	0	6/7/2018	6	7	2018	17:14:58	62098	0	17	14	58	0	0.058349609	3.5771484	-0.010009766	-0.008789063	-0.98730469	36.228271	0.063964844	0	0	0	0	0	0	0	0	0	0.98730469	0.012695313	0.088378906	0.057861328	-0.026855469	0.003417969	0	44330	0	0	0
104	221	221	Category L	0.011962891	-0.011962891	-0.97192383	0.13720703	-0.10766602	0.44360352	0	0	6/7/2018	6	7	2018	17:14:58	62098	0.1	17	14	58	0	0.058349609	3.5771484	-0.012939453	-0.011474609	-0.9921875	32.626709	0.032226563	0	0	0	0	0	0	0	0	0	0.99243164	0.007568359	0.045654297	0.024902344	-0.000244141	0.020263672	0	44330	0	0	0
105	222	222	Category L	0.011962891	-0.023925781	-0.98388672	0.13110352	-0.10913086	0.43823242	0	0	6/7/2018	6	7	2018	17:14:58	62098	0.2	17	14	58	0	0.058349609	3.5771484	0.001953125	-0.010986328	-0.98461914	32.161133	0.016113281	0	0	0	0	0	0	0	0	0	0.98486328	0.015136719	0.0234375	0.009765625	-0.012695313	0.000732422	0	44330	0	0	0
106	223	223	Category L	0	-0.047851563	-0.94799805	0.140625	-0.10522461	0.4387207	0	0	6/7/2018	6	7	2018	17:14:58	62098	0.3	17	14	58	0	0.058349609	3.5771484	0.00390625	-0.010742188	-0.97631836	31.795654	0.046630859	0	0	0	0	0	0	0	0	0	0.9765625	0.0234375	0.069335938	-0.00390625	-0.036865234	0.028320313	0	44330	0	0	0
107	224	224	Category L	-0.011962891	-0.023925781	-0.95996094	0.14526367	-0.11132813	0.43652344	0	0	6/7/2018	6	7	2018	17:14:58	62098	0.4	17	14	58	0	0.058349609	3.5771484	0.010986328	-0.012939453	-0.9855957	27.884766	0.036132813	0	0	0	0	0	0	0	0	0	0.98583984	0.014160156	0.059326172	-0.022949219	-0.010742188	0.025634766	0	44330	0	0	0
108	225	225	Category L	0.011962891	-0.011962891	-0.95996094	0.13818359	-0.10888672	0.43530273	0	0	6/7/2018	6	7	2018	17:14:58	62098	0.5	17	14	58	0	0.058349609	3.5771484	0.012207031	-0.011962891	-0.97070313	20.795898	0.010742188	0	0	0	0	0	0	0	0	0	0.97094727	0.029052734	0.011474609	-0.000244141	0	0.010742188	0	44330	0	0	0
109	226	226	Category L	0.011962891	-0.023925781	-0.93579102	0.13989258	-0.10522461	0.43945313	0	0	6/7/2018	6	7	2018	17:14:58	62098	0.6	17	14	58	0	0.058349609	3.5771484	0.015625	-0.010986328	-0.98876953	20.410645	0.0546875	0	0	0	0	0	0	0	0	0	0.98901367	0.010986328	0.069824219	-0.003662109	-0.012695313	0.052978516	0	44330	0	0	0
110	227	227	Category L	0.035888672	-0.047851563	-0.94799805	0.140625	-0.10961914	0.44140625	0	0	6/7/2018	6	7	2018	17:14:58	62098	0.7	17	14	58	0	0.058349609	3.5771484	0.026611328	-0.009033203	-0.97802734	21.154297	0.049560547	0	0	0	0	0	0	0	0	0	0.97827148	0.021728516	0.077636719	0.009033203	-0.038574219	0.030029297	0	44330	0	0	0
111	228	228	Category L	0.023925781	-0.035888672	-0.93579102	0.13989258	-0.10620117	0.4387207	0	0	6/7/2018	6	7	2018	17:14:58	62098	0.8	17	14	58	0	0.058349609	3.5771484	0.027832031	-0.011962891	-0.98217773	19.239502	0.052246094	0	0	0	0	0	0	0	0	0	0.98266602	0.017333984	0.074462891	-0.00390625	-0.023681641	0.046386719	0	44330	0	0	0
112	229	229	Category L	0.011962891	-0.023925781	-0.94799805	0.13964844	-0.11328125	0.4362793	0	0	6/7/2018	6	7	2018	17:14:58	62098	0.9	17	14	58	0	0.058349609	3.5771484	0.037597656	-0.010986328	-0.98120117	13.496826	0.043945313	0	0	0	0	0	0	0	0	0	0.98193359	0.018066406	0.071777344	-0.025634766	-0.012695313	0.033203125	0	44330	0	0	0
113	230	230	Category L	0.023925781	-0.035888672	-0.94799805	0.140625	-0.10620117	0.43969727	0	0	6/7/2018	6	7	2018	17:14:59	62099	0	17	14	59	0	0.058349609	3.5771484	0.034912109	-0.011474609	-0.96386719	8.5717773	0.031005859	0	0	0	0	0	0	0	0	0	0.96459961	0.035400391	0.051269531	-0.010986328	-0.024169922	0.015869141	0	44330	0	0	0
114	231	231	Category L	0.011962891	-0.023925781	-0.93579102	0.13354492	-0.11230469	0.4362793	0	0	6/7/2018	6	7	2018	17:14:59	62099	0.1	17	14	59	0	0.058349609	3.5771484	0.04296875	-0.009033203	-0.97436523	7.4382324	0.051513672	0	0	0	0	0	0	0	0	0	0.9753418	0.024658203	0.084472656	-0.031005859	-0.014648438	0.038574219	0	44330	0	0	0
115	232	232	Category L	0.035888672	-0.011962891	-0.94799805	0.140625	-0.10693359	0.43945313	0	0	6/7/2018	6	7	2018	17:14:59	62099	0.2	17	14	59	0	0.058349609	3.5771484	0.048339844	-0.012451172	-0.96826172	5.8693848	0.023681641	0	0	0	0	0	0	0	0	0	0.96948242	0.030517578	0.033203125	-0.012451172	0.000488281	0.020263672	0	44330	0	0	0
116	233	233	Category L	0.023925781	-0.011962891	-0.95996094	0.13964844	-0.11328125	0.4375	0	0	6/7/2018	6	7	2018	17:14:59	62099	0.3	17	14	59	0	0.058349609	3.5771484	0.061523438	-0.012939453	-0.98461914	3.7490234	0.044921875	0	0	0	0	0	0	0	0	0	0.98681641	0.013183594	0.063476563	-0.037597656	0.000976563	0.024658203	0	44330	0	0	0
117	234	234	Category L	0.023925781	-0.023925781	-0.93579102	0.13745117	-0.109375	0.4453125	0	0	6/7/2018	6	7	2018	17:14:59	62099	0.4	17	14	59	0	0.058349609	3.5771484	0.061035156	-0.012451172	-0.97387695	2.7060547	0.054443359	0	0	0	0	0	0	0	0	0	0.97583008	0.024169922	0.086669922	-0.037109375	-0.011230469	0.038085938	0	44330	0	0	0
118	235	235	Category L	0	0	-0.94799805	0.13720703	-0.11206055	0.4375	0	0	6/7/2018	6	7	2018	17:14:59	62099	0.5	17	14	59	0	0.058349609	3.5771484	0.056884766	-0.009521484	-0.96484375	2.5148926	0.060058594	0	0	0	0	0	0	0	0	0	0.96655273	0.033447266	0.083496094	-0.056884766	0.009521484	0.016845703	0	44330	0	0	0
119	236	236	Category L	0.011962891	-0.011962891	-0.94799805	0.13818359	-0.10791016	0.43945313	0	0	6/7/2018	6	7	2018	17:14:59	62099	0.6	17	14	59	0	0.058349609	3.5771484	0.063476563	-0.008056641	-0.98071289	2.3588867	0.061279297	0	0	0	0	0	0	0	0	0	0.98291016	0.017089844	0.088378906	-0.051513672	-0.003662109	0.032714844	0	44330	0	0	0
120	237	237	Category L	0.011962891	0	-0.94799805	0.13989258	-0.10791016	0.4375	0	0	6/7/2018	6	7	2018	17:14:59	62099	0.7	17	14	59	0	0.058349609	3.5771484	0.072021484	-0.0078125	-0.99438477	1.6242676	0.076171875	0	0	0	0	0	0	0	0	0	0.99682617	0.003173828	0.11425781	-0.060058594	0.0078125	0.046386719	0	44330	0	0	0
121	238	238	Category L	0.011962891	0	-0.93579102	0.13720703	-0.10961914	0.43432617	0	0	6/7/2018	6	7	2018	17:14:59	62099	0.8	17	14	59	0	0.058349609	3.5771484	0.067626953	-0.006347656	-0.98071289	0.73144531	0.072021484	0	0	0	0	0	0	0	0	0	0.9831543	0.016845703	0.10717773	-0.055664063	0.006347656	0.044921875	0	44330	0	0	0
122	239	239	Category L	0.011962891	-0.023925781	-0.94799805	0.14160156	-0.11425781	0.43530273	0	0	6/7/2018	6	7	2018	17:14:59	62099	0.9	17	14	59	0	0.058349609	3.5771484	0.059814453	-0.006835938	-0.96606445	0.42626953	0.053955078	0	0	0	0	0	0	0	0	0	0.96777344	0.032226563	0.082763672	-0.047851563	-0.016845703	0.018066406	0	44330	0	0	0
123	240	240	Category L	0.011962891	-0.035888672	-0.94799805	0.13623047	-0.11499023	0.43847656	0	0	6/7/2018	6	7	2018	17:15:00	62100	0	17	15	0	0	0.058349609	3.5771484	0.065185547	-0.007324219	-0.98217773	0.33642578	0.069335938	0	0	0	0	0	0	0	0	0	0.984375	0.015625	0.11572266	-0.053222656	-0.028320313	0.034179688	0	44330	0	0	0
124	241	241	Category L	0.023925781	-0.023925781	-0.94799805	0.13598633	-0.10717773	0.4375	0	0	6/7/2018	6	7	2018	17:15:00	62100	0.1	17	15	0	0	0.058349609	3.5771484	0.074462891	-0.006591797	-0.97290039	0.49853516	0.058837891	0	0	0	0	0	0	0	0	0	0.97583008	0.024169922	0.092773438	-0.050537109	-0.017089844	0.024902344	0	44330	0	0	0
125	242	242	Category L	0.035888672	-0.023925781	-0.97192383	0.13818359	-0.11328125	0.4375	0	0	6/7/2018	6	7	2018	17:15:00	62100	0.2	17	15	0	0	0.058349609	3.5771484	0.083496094	-0.010742188	-0.98364258	1.097168	0.050537109	0	0	0	0	0	0	0	0	0	0.98730469	0.012695313	0.072265625	-0.047607422	-0.012939453	0.01171875	0	44330	0	0	0
126	243	243	Category L	0.011962891	-0.047851563	-0.95996094	0.13647461	-0.1105957	0.43847656	0	0	6/7/2018	6	7	2018	17:15:00	62100	0.3	17	15	0	0	0.05859375	3.5336426	0.076416016	-0.011474609	-0.96679688	1.0778809	0.07421875	0	0	0	0	0	0	0	0	0	0.9699707	0.030029297	0.10766602	-0.064453125	-0.036132813	0.006835938	0	44330	0	0	0
127	244	244	Category L	0.035888672	-0.023925781	-0.91186523	0.13549805	-0.11132813	0.43920898	0	0	6/7/2018	6	7	2018	17:15:00	62100	0.4	17	15	0	0	0.05859375	3.5336426	0.076416016	-0.008056641	-0.96875	0.67602539	0.071533203	0	0	0	0	0	0	0	0	0	0.97167969	0.028320313	0.11303711	-0.040527344	-0.015625	0.056884766	0	44330	0	0	0
128	245	245	Category L	0.011962891	-0.023925781	-0.97192383	0.14233398	-0.10961914	0.44165039	0	0	6/7/2018	6	7	2018	17:15:00	62100	0.5	17	15	0	0	0.05859375	3.5336426	0.091064453	-0.010742188	-0.9675293	0.26245117	0.080322266	0	0	0	0	0	0	0	0	0	0.97192383	0.028076172	0.096679688	-0.079101563	-0.012939453	-0.004150391	0	44330	0	0	0
129	246	246	Category L	0.011962891	-0.011962891	-0.95996094	0.13110352	-0.10961914	0.44335938	0	0	6/7/2018	6	7	2018	17:15:00	62100	0.6	17	15	0	0	0.05859375	3.5336426	0.095458984	-0.011962891	-0.98095703	1.8898926	0.0859375	0	0	0	0	0	0	0	0	0	0.9855957	0.014404297	0.10449219	-0.083496094	0	0.020996094	0	44330	0	0	0
130	247	247	Category L	0.023925781	-0.011962891	-0.94799805	0.14575195	-0.10449219	0.4387207	0	0	6/7/2018	6	7	2018	17:15:00	62100	0.7	17	15	0	0	0.05859375	3.5336426	0.097412109	-0.013427734	-0.98217773	6.8415527	0.081298828	0	0	0	0	0	0	0	0	0	0.98730469	0.012695313	0.109375	-0.073486328	0.001464844	0.034179688	0	44330	0	0	0
131	248	248	Category L	0.047851563	0.011962891	-0.94799805	0.15112305	-0.10009766	0.43676758	0	0	6/7/2018	6	7	2018	17:15:00	62100	0.8	17	15	0	0	0.05859375	3.5336426	0.095214844	-0.014892578	-0.9699707	14.684326	0.058837891	0	0	0	0	0	0	0	0	0	0.97485352	0.025146484	0.096435547	-0.047363281	0.026855469	0.021972656	0	44330	0	0	0
132	249	249	Category L	0.011962891	0.023925781	-0.94799805	0.16430664	-0.10009766	0.43432617	0	0	6/7/2018	6	7	2018	17:15:00	62100	0.9	17	15	0	0	0.05859375	3.5336426	0.096435547	-0.010009766	-0.98608398	25.027832	0.098876953	0	0	0	0	0	0	0	0	0	0.9909668	0.009033203	0.15698242	-0.084472656	0.033935547	0.038085938	0	44330	0	0	0
133	250	250	Category L	0.023925781	0.035888672	-0.97192383	0.16210938	-0.11230469	0.42895508	0	0	6/7/2018	6	7	2018	17:15:01	62101	0	17	15	1	0	0.05859375	3.5336426	0.10620117	-0.009521484	-0.97485352	35.363037	0.093994141	0	0	0	0	0	0	0	0	0	0.98071289	0.019287109	0.13061523	-0.082275391	0.045410156	0.002929688	0	44330	0	0	0
134	251	251	Category L	0.011962891	0.011962891	-0.99584961	0.17041016	-0.11669922	0.42993164	0	0	6/7/2018	6	7	2018	17:15:01	62101	0.1	17	15	1	0	0.05859375	3.5336426	0.11157227	-0.011474609	-0.99023438	50.814209	0.10253906	0	0	0	0	0	0	0	0	0	0.99658203	0.003417969	0.12866211	-0.099609375	0.0234375	-0.005371094	0	44330	0	0	0
135	252	252	Category J	0.44384766	-0.071777344	-1.619873	0.039550781	0.24389648	0.43603516	0	0	6/7/2018	6	7	2018	17:41:44	63704	0.8	17	41	44	0	0.05859375	3.5674805	0.1159668	-0.014648438	-0.98706055	70.815186	0.71459961	0	0	0	0	0	0	0	0	0	0.99389648	0.006103516	1.017334	0.32763672	-0.056884766	-0.63256836	0	44330	0	0	0
136	253	253	Category J	-0.29980469	0.19189453	-0.53979492	0.072998047	0.21704102	0.43725586	0	0	6/7/2018	6	7	2018	17:41:44	63704	0.9	17	41	44	0	0.05859375	3.5674805	0.10449219	-0.012939453	-0.99072266	88.945068	0.6394043	0	0	0	0	0	0	0	0	0	0.99633789	0.003662109	1.0603027	-0.40429688	0.20483398	0.45092773	0	44330	0	0	0
137	254	254	Category J	-0.19189453	0.011962891	-0.035888672	-0.088623047	0.25805664	0.42431641	0	0	6/7/2018	6	7	2018	17:41:45	63705	0	17	41	45	0	0.05859375	3.5674805	0.10571289	-0.016601563	-0.98999023	101.37671	0.99975586	0	0	0	0	0	0	0	0	0	0.99584961	0.004150391	1.2802734	-0.29760742	0.028564453	0.95410156	0	44330	0	0	0
138	255	255	Category J	0.34790039	0.21582031	-1.9799805	0.016601563	0.26708984	0.42700195	0	0	6/7/2018	6	7	2018	17:41:45	63705	0.1	17	41	45	0	0.05859375	3.5674805	0.109375	-0.01953125	-0.99023438	110.47729	1.0446777	0	0	0	0	0	0	0	0	0	0.99658203	0.003417969	1.463623	0.23828125	0.23535156	-0.98950195	0	44330	0	0	0
139	256	256	Category J	0.16796875	-0.059814453	-0.63598633	-0.075683594	0.25878906	0.42358398	0	0	6/7/2018	6	7	2018	17:41:45	63705	0.2	17	41	45	0	0.05859375	3.5674805	0.11352539	-0.020996094	-0.9909668	117.19141	0.36108398	0	0	0	0	0	0	0	0	0	0.99755859	0.002441406	0.44799805	0.054199219	-0.038574219	0.35498047	0	44330	0	0	0
140	257	257	Category J	0.35986328	-0.23999023	-1.6079102	-0.044677734	0.22412109	0.44140625	0	0	6/7/2018	6	7	2018	17:41:45	63705	0.3	17	41	45	0	0.05859375	3.5674805	0.1171875	-0.024169922	-0.98974609	116.3457	0.69799805	0	0	0	0	0	0	0	0	0	0.99682617	0.003173828	1.0761719	0.24243164	-0.21557617	-0.61791992	0	44330	0	0	0
141	258	258	Category J	0.41992188	-0.21582031	-1.6679688	-0.020263672	0.203125	0.44677734	0	0	6/7/2018	6	7	2018	17:41:45	63705	0.4	17	41	45	0	0.05859375	3.5674805	0.11962891	-0.027099609	-0.98828125	102.37402	0.76635742	0	0	0	0	0	0	0	0	0	0.99584961	0.004150391	1.1682129	0.30004883	-0.18847656	-0.67944336	0	44330	0	0	0
142	259	259	Category J	0	0.059814453	0.10791016	-0.084228516	0.26074219	0.42016602	0	0	6/7/2018	6	7	2018	17:41:45	63705	0.5	17	41	45	0	0.05859375	3.5674805	0.12231445	-0.028076172	-0.98730469	89.407227	1.1057129	0	0	0	0	0	0	0	0	0	0.99536133	0.004638672	1.3059082	-0.12231445	0.087890625	1.0952148	0	44330	0	0	0
143	260	260	Category J	0.21582031	-0.011962891	-1.5239258	-0.080322266	0.27441406	0.41479492	0	0	6/7/2018	6	7	2018	17:41:45	63705	0.6	17	41	45	0	0.05859375	3.5674805	0.12426758	-0.030029297	-0.98657227	72.023926	0.54516602	0	0	0	0	0	0	0	0	0	0.99487305	0.005126953	0.64672852	0.091308594	0.018066406	-0.53710938	0	44330	0	0	0
144	261	261	Category J	0.76782227	-0.14379883	-0.43188477	-0.16040039	0.26123047	0.40234375	0	0	6/7/2018	6	7	2018	17:41:45	63705	0.7	17	41	45	0	0.05859375	3.5674805	0.12573242	-0.031738281	-0.98608398	58.184814	0.85522461	0	0	0	0	0	0	0	0	0	0.99462891	0.005371094	1.3078613	0.6418457	-0.11181641	0.55419922	0	44330	0	0	0
145	262	262	Category J	0.10791016	-0.023925781	-0.15576172	-0.031005859	0.2409668	0.43725586	0	0	6/7/2018	6	7	2018	17:41:45	63705	0.8	17	41	45	0	0.05859375	3.5674805	0.12719727	-0.033935547	-0.98535156	38.196777	0.83007813	0	0	0	0	0	0	0	0	0	0.99414063	0.005859375	0.859375	-0.019287109	0.010009766	0.82958984	0	44330	0	0	0
146	263	263	Category J	0.34790039	-0.15576172	-1.763916	-0.069091797	0.19775391	0.45141602	0	0	6/7/2018	6	7	2018	17:41:45	63705	0.9	17	41	45	0	0.05859375	3.5674805	0.12963867	-0.035888672	-0.98486328	21.917725	0.81762695	0	0	0	0	0	0	0	0	0	0.99389648	0.006103516	1.1169434	0.21801758	-0.11962891	-0.77880859	0	44330	0	0	0
147	264	264	Category J	0.2878418	0.17993164	-0.071777344	-0.043457031	0.2590332	0.42456055	0	0	6/7/2018	6	7	2018	17:41:46	63706	0	17	41	46	0	0.05859375	3.5674805	0.1315918	-0.037353516	-0.984375	7.1557617	0.95092773	0	0	0	0	0	0	0	0	0	0.99389648	0.006103516	1.2861328	0.15600586	0.21728516	0.91259766	0	44330	0	0	0
148	265	265	Category J	0.083984375	0.071777344	-2.5197754	-0.033935547	0.30322266	0.40942383	0	0	6/7/2018	6	7	2018	17:41:46	63706	0.1	17	41	46	0	0.05859375	3.5674805	0.1340332	-0.0390625	-0.98364258	3.5246582	1.5407715	0	0	0	0	0	0	0	0	0	0.9934082	0.006591797	1.6970215	-0.050048828	0.11083984	-1.5358887	0	44330	0	0	0
149	266	266	Category J	0.61181641	-0.011962891	0.083984375	-0.1472168	0.26538086	0.40600586	0	0	6/7/2018	6	7	2018	17:41:46	63706	0.2	17	41	46	0	0.05859375	3.5674805	0.13574219	-0.040771484	-0.98193359	4.1994629	1.1674805	0	0	0	0	0	0	0	0	0	0.99194336	0.008056641	1.5705566	0.47583008	0.028808594	1.065918	0	44330	0	0	0
150	267	267	Category J	0.023925781	-0.059814453	-1.1638184	-0.011962891	0.2487793	0.43383789	0	0	6/7/2018	6	7	2018	17:41:46	63706	0.3	17	41	46	0	0.05859375	3.5674805	0.13671875	-0.042724609	-0.98071289	13.100342	0.21557617	0	0	0	0	0	0	0	0	0	0.9909668	0.009033203	0.31274414	-0.11279297	-0.016845703	-0.18286133	0	44330	0	0	0
151	268	268	Category J	0.50390625	0.011962891	-1.1518555	-0.095703125	0.22265625	0.43041992	0	0	6/7/2018	6	7	2018	17:41:46	63706	0.4	17	41	46	0	0.05859375	3.5674805	0.13671875	-0.044433594	-0.97998047	6.0610352	0.40917969	0	0	0	0	0	0	0	0	0	0.99047852	0.009521484	0.59545898	0.36694336	0.056396484	-0.17163086	0	44330	0	0	0
152	269	269	Category J	0.15576172	0.13183594	0.3359375	0.054931641	0.26513672	0.42089844	0	0	6/7/2018	6	7	2018	17:41:46	63706	0.5	17	41	46	0	0.05859375	3.5674805	0.13623047	-0.045898438	-0.97924805	5.8273926	1.3273926	0	0	0	0	0	0	0	0	0	0.98974609	0.010253906	1.5124512	0.019287109	0.17773438	1.3151855	0	44330	0	0	0
153	270	270	Category J	0.27587891	0.071777344	-1.9199219	-0.098632813	0.29736328	0.39770508	0	0	6/7/2018	6	7	2018	17:41:46	63706	0.6	17	41	46	0	0.05859375	3.5674805	0.13500977	-0.047607422	-0.97827148	1.753418	0.95922852	0	0	0	0	0	0	0	0	0	0.98876953	0.011230469	1.2016602	0.140625	0.11938477	-0.94140625	0	44330	0	0	0
154	271	271	Category J	0.47998047	-0.17993164	-0.35986328	-0.083251953	0.22021484	0.43432617	0	0	6/7/2018	6	7	2018	17:41:46	63706	0.7	17	41	46	0	0.05859375	3.5674805	0.13232422	-0.049072266	-0.97851563	0.55908203	0.72167969	0	0	0	0	0	0	0	0	0	0.98876953	0.011230469	1.0969238	0.34741211	-0.13061523	0.61865234	0	44330	0	0	0
155	272	272	Category J	0.59985352	-0.14379883	-2.3398438	0.020507813	0.19897461	0.45166016	0	0	6/7/2018	6	7	2018	17:41:46	63706	0.8	17	41	46	0	0.05859375	3.5674805	0.12963867	-0.049804688	-0.98022461	6.0595703	1.4414063	0	0	0	0	0	0	0	0	0	0.98999023	0.010009766	1.923584	0.4699707	-0.09375	-1.359375	0	44330	0	0	0
156	273	273	Category J	0.059814453	0.15576172	-0.40795898	-0.072753906	0.23681641	0.44018555	0	0	6/7/2018	6	7	2018	17:41:46	63706	0.9	17	41	46	0	0.05859375	3.5674805	0.12695313	-0.050537109	-0.98144531	12.820801	0.61328125	0	0	0	0	0	0	0	0	0	0.9909668	0.009033203	0.84716797	-0.067138672	0.20629883	0.57348633	0	44330	0	0	0
157	274	274	Category J	-0.31176758	0.11987305	-0.44384766	-0.053710938	0.2590332	0.42993164	0	0	6/7/2018	6	7	2018	17:41:47	63707	0	17	41	47	0	0.05859375	3.5674805	0.12426758	-0.051269531	-0.98120117	14.845459	0.71289063	0	0	0	0	0	0	0	0	0	0.99047852	0.009521484	1.1447754	-0.43603516	0.17114258	0.53735352	0	44330	0	0	0
158	275	275	Category J	0.21582031	0.035888672	-2.2678223	-0.13647461	0.2980957	0.38671875	0	0	6/7/2018	6	7	2018	17:41:47	63707	0.1	17	41	47	0	0.05859375	3.5674805	0.12084961	-0.052246094	-0.98095703	19.314209	1.2932129	0	0	0	0	0	0	0	0	0	0.98974609	0.010253906	1.4697266	0.094726563	0.088134766	-1.2866211	0	44330	0	0	0
159	276	276	Category J	0.86376953	-0.047851563	-1.8239746	0.067871094	0.23852539	0.43359375	0	0	6/7/2018	6	7	2018	17:41:47	63707	0.2	17	41	47	0	0.05859375	3.5674805	0.11694336	-0.052978516	-0.98095703	23.686279	1.1259766	0	0	0	0	0	0	0	0	0	0.98925781	0.010742188	1.5947266	0.74658203	0.005126953	-0.84277344	0	44330	0	0	0
160	277	277	Category J	-0.75585938	0.16796875	0.011962891	-0.036132813	0.24780273	0.43115234	0	0	6/7/2018	6	7	2018	17:41:47	63707	0.3	17	41	47	0	0.05859375	3.5674805	0.11401367	-0.054443359	-0.97949219	32.322754	1.3376465	0	0	0	0	0	0	0	0	0	0.98754883	0.012451172	2.0839844	-0.86987305	0.22241211	0.99145508	0	44330	0	0	0
161	278	278	Category J	-0.13183594	-0.011962891	0.047851563	-0.16577148	0.2722168	0.39672852	0	0	6/7/2018	6	7	2018	17:41:47	63707	0.4	17	41	47	0	0.05859375	3.5674805	0.11230469	-0.056640625	-0.97802734	25.72876	1.0554199	0	0	0	0	0	0	0	0	0	0.98608398	0.013916016	1.3149414	-0.24414063	0.044677734	1.0258789	0	44330	0	0	0
162	279	279	Category J	0.23999023	-0.19189453	-2.3398438	-0.1237793	0.29394531	0.39892578	0	0	6/7/2018	6	7	2018	17:41:47	63707	0.5	17	41	47	0	0.05859375	3.5674805	0.10986328	-0.058349609	-0.97875977	20.481445	1.3735352	0	0	0	0	0	0	0	0	0	0.98657227	0.013427734	1.6245117	0.12988281	-0.13330078	-1.3608398	0	44330	0	0	0
163	280	280	Category J	0.76782227	0.047851563	-0.10791016	-0.083496094	0.27709961	0.41650391	0	0	6/7/2018	6	7	2018	17:41:47	63707	0.6	17	41	47	0	0.05859375	3.5674805	0.10717773	-0.059082031	-0.97851563	28.427002	1.0979004	0	0	0	0	0	0	0	0	0	0.98608398	0.013916016	1.6381836	0.66040039	0.10693359	0.87060547	0	44330	0	0	0
164	281	281	Category J	0.34790039	-0.29980469	-1.8479004	-0.002929688	0.2409668	0.43505859	0	0	6/7/2018	6	7	2018	17:41:47	63707	0.7	17	41	47	0	0.05859375	3.5674805	0.10449219	-0.059570313	-0.97875977	31.075928	0.93383789	0	0	0	0	0	0	0	0	0	0.98608398	0.013916016	1.3525391	0.24316406	-0.23999023	-0.86889648	0	44330	0	0	0
165	282	282	Category J	-0.23999023	-0.059814453	-0.083984375	-0.16772461	0.27099609	0.390625	0	0	6/7/2018	6	7	2018	17:41:47	63707	0.8	17	41	47	0	0.05859375	3.5674805	0.10180664	-0.060546875	-0.97802734	16.504395	0.95727539	0	0	0	0	0	0	0	0	0	0.98535156	0.014648438	1.2368164	-0.34179688	0.000732422	0.89404297	0	44330	0	0	0
166	283	283	Category J	-0.23999023	0.15576172	-1.2358398	-0.10083008	0.25146484	0.42578125	0	0	6/7/2018	6	7	2018	17:41:47	63707	0.9	17	41	47	0	0.05859375	3.5674805	0.098632813	-0.062255859	-0.9765625	0.38891602	0.47900391	0	0	0	0	0	0	0	0	0	0.98364258	0.016357422	0.81591797	-0.33862305	0.21801758	-0.2590332	0	44330	0	0	0
167	284	284	Category J	1.0197754	-0.2277832	-0.73193359	-0.19555664	0.2590332	0.3918457	0	0	6/7/2018	6	7	2018	17:41:48	63708	0	17	41	48	0	0.058837891	3.5545898	0.095947266	-0.062744141	-0.97607422	5.2177734	0.96948242	0	0	0	0	0	0	0	0	0	0.98266602	0.017333984	1.3327637	0.92358398	-0.16479492	0.24414063	0	44330	0	0	0
168	285	285	Category J	0.2878418	-0.21582031	-1.9558105	0.053222656	0.20898438	0.44360352	0	0	6/7/2018	6	7	2018	17:41:48	63708	0.1	17	41	48	0	0.058837891	3.5545898	0.093505859	-0.063964844	-0.97680664	10.746582	1.0095215	0	0	0	0	0	0	0	0	0	0.98339844	0.016601563	1.3249512	0.1940918	-0.15161133	-0.97875977	0	44330	0	0	0
169	286	286	Category J	-0.059814453	-0.13183594	-1.1879883	-0.14355469	0.22387695	0.42626953	0	0	6/7/2018	6	7	2018	17:41:48	63708	0.2	17	41	48	0	0.058837891	3.5545898	0.090820313	-0.065673828	-0.97631836	3.0935059	0.26782227	0	0	0	0	0	0	0	0	0	0.98266602	0.017333984	0.42822266	-0.15063477	-0.065917969	-0.21142578	0	44330	0	0	0
170	287	287	Category J	0.095947266	-0.023925781	-0.095947266	-0.019775391	0.21850586	0.44311523	0	0	6/7/2018	6	7	2018	17:41:48	63708	0.3	17	41	48	0	0.058837891	3.5545898	0.088134766	-0.067871094	-0.97485352	17.580811	0.87988281	0	0	0	0	0	0	0	0	0	0.98120117	0.018798828	0.93041992	0.007568359	0.043945313	0.87890625	0	44330	0	0	0
171	288	288	Category J	-0.035888672	0.25195313	-2.3637695	-0.13671875	0.25488281	0.40771484	0	0	6/7/2018	6	7	2018	17:41:48	63708	0.4	17	41	48	0	0.058837891	3.5545898	0.085449219	-0.068847656	-0.97485352	15.337646	1.4304199	0	0	0	0	0	0	0	0	0	0.98120117	0.018798828	1.8310547	-0.12133789	0.32080078	-1.3886719	0	44330	0	0	0
172	289	289	Category J	0.73193359	-0.059814453	0.11987305	-0.071533203	0.23144531	0.43701172	0	0	6/7/2018	6	7	2018	17:41:48	63708	0.5	17	41	48	0	0.058837891	3.5545898	0.082275391	-0.070556641	-0.97485352	5.7468262	1.2729492	0	0	0	0	0	0	0	0	0	0.98071289	0.019287109	1.7548828	0.64941406	0.010742188	1.0947266	0	44330	0	0	0
173	290	290	Category J	0.10791016	-0.047851563	-2.1237793	0.000488281	0.20141602	0.44824219	0	0	6/7/2018	6	7	2018	17:41:48	63708	0.6	17	41	48	0	0.058837891	3.5545898	0.079833984	-0.072753906	-0.97387695	10.362793	1.1503906	0	0	0	0	0	0	0	0	0	0.97998047	0.020019531	1.2028809	0.027832031	0.024902344	-1.1496582	0	44330	0	0	0
174	291	291	Category J	0.26391602	-0.047851563	-0.80395508	-0.13720703	0.23339844	0.42358398	0	0	6/7/2018	6	7	2018	17:41:48	63708	0.7	17	41	48	0	0.058837891	3.5545898	0.077148438	-0.074462891	-0.97241211	15.742432	0.25268555	0	0	0	0	0	0	0	0	0	0.97851563	0.021484375	0.38183594	0.18652344	0.026611328	0.16845703	0	44330	0	0	0
175	292	292	Category J	-0.79199219	0.17993164	-1.3918457	0.055419922	0.24560547	0.42553711	0	0	6/7/2018	6	7	2018	17:41:48	63708	0.8	17	41	48	0	0.058837891	3.5545898	0.074707031	-0.074951172	-0.97167969	19.243652	0.99633789	0	0	0	0	0	0	0	0	0	0.97753906	0.022460938	1.541748	-0.86669922	0.25488281	-0.41992188	0	44330	0	0	0
176	293	293	Category L	0.16796875	-0.19189453	-0.93579102	0.13720703	0.066894531	0.46069336	0	0	6/7/2018	6	7	2018	17:41:52	63712	0.8	17	41	52	0	0.058349609	3.5465332	0.066650391	-0.075927734	-0.96289063	22.308105	0.15625	0	0	0	0	0	0	0	0	0	0.96826172	0.031738281	0.24438477	0.10107422	-0.11572266	0.027099609	0	44330	0	0	0
177	294	294	Category L	0.16796875	-0.17993164	-0.91186523	0.14331055	0.067871094	0.45483398	0	0	6/7/2018	6	7	2018	17:41:52	63712	0.9	17	41	52	0	0.058349609	3.5465332	0.067871094	-0.080322266	-0.96728516	36.157227	0.15136719	0	0	0	0	0	0	0	0	0	0.97290039	0.027099609	0.25463867	0.099853516	-0.099365234	0.055419922	0	44330	0	0	0
178	295	295	Category L	0.15576172	-0.16796875	-0.91186523	0.14233398	0.060791016	0.45385742	0	0	6/7/2018	6	7	2018	17:41:53	63713	0	17	41	53	0	0.058349609	3.5465332	0.067626953	-0.082519531	-0.97827148	63.093018	0.1394043	0	0	0	0	0	0	0	0	0	0.98413086	0.015869141	0.23974609	0.087890625	-0.085205078	0.06640625	0	44330	0	0	0
179	296	296	Category L	0.17993164	-0.17993164	-0.93579102	0.140625	0.067871094	0.45800781	0	0	6/7/2018	6	7	2018	17:41:53	63713	0.1	17	41	53	0	0.058349609	3.5465332	0.061035156	-0.087402344	-0.96582031	81.460205	0.15356445	0	0	0	0	0	0	0	0	0	0.97167969	0.028320313	0.24145508	0.11865234	-0.092285156	0.030029297	0	44330	0	0	0
180	297	297	Category L	0.17993164	-0.16796875	-0.92382813	0.13623047	0.064453125	0.45654297	0	0	6/7/2018	6	7	2018	17:41:53	63713	0.2	17	41	53	0	0.058349609	3.5465332	0.056884766	-0.088867188	-0.96899414	82.900391	0.15283203	0	0	0	0	0	0	0	0	0	0.97485352	0.025146484	0.24707031	0.12280273	-0.078857422	0.045166016	0	44330	0	0	0
181	298	298	Category L	0.19189453	-0.16796875	-0.89990234	0.13208008	0.064208984	0.46386719	0	0	6/7/2018	6	7	2018	17:41:53	63713	0.3	17	41	53	0	0.058349609	3.5465332	0.050048828	-0.087890625	-0.96069336	82.390625	0.17358398	0	0	0	0	0	0	0	0	0	0.96606445	0.033935547	0.2824707	0.14160156	-0.079833984	0.060791016	0	44330	0	0	0
182	299	299	Category L	0.16796875	-0.17993164	-0.91186523	0.13696289	0.064453125	0.4597168	0	0	6/7/2018	6	7	2018	17:41:53	63713	0.4	17	41	53	0	0.058349609	3.5465332	0.042724609	-0.087158203	-0.95141602	87.714355	0.16064453	0	0	0	0	0	0	0	0	0	0.95654297	0.043457031	0.25732422	0.125	-0.092529297	0.039550781	0	44330	0	0	0
183	300	300	Category L	0.17993164	-0.17993164	-0.93579102	0.13793945	0.060058594	0.45776367	0	0	6/7/2018	6	7	2018	17:41:53	63713	0.5	17	41	53	0	0.058349609	3.5465332	0.040283203	-0.090332031	-0.96411133	91.801025	0.16796875	0	0	0	0	0	0	0	0	0	0.96923828	0.030761719	0.25732422	0.1394043	-0.089355469	0.028320313	0	44330	0	0	0
184	301	301	Category L	0.13183594	-0.17993164	-0.92382813	0.13037109	0.060791016	0.46362305	0	0	6/7/2018	6	7	2018	17:41:53	63713	0.6	17	41	53	0	0.058349609	3.5465332	0.035644531	-0.092041016	-0.95703125	93.709229	0.1340332	0	0	0	0	0	0	0	0	0	0.96191406	0.038085938	0.21679688	0.095947266	-0.087646484	0.033203125	0	44330	0	0	0
185	302	302	Category L	0.19189453	-0.17993164	-0.93579102	0.13549805	0.065429688	0.46166992	0	0	6/7/2018	6	7	2018	17:41:53	63713	0.7	17	41	53	0	0.058349609	3.5465332	0.024902344	-0.091308594	-0.96264648	79.422852	0.19091797	0	0	0	0	0	0	0	0	0	0.9675293	0.032470703	0.2824707	0.16674805	-0.088378906	0.026855469	0	44330	0	0	0
186	303	303	Category L	0.16796875	-0.16796875	-0.91186523	0.12866211	0.061767578	0.45849609	0	0	6/7/2018	6	7	2018	17:41:53	63713	0.8	17	41	53	0	0.058349609	3.5465332	0.021728516	-0.092773438	-0.97265625	68.333496	0.17504883	0	0	0	0	0	0	0	0	0	0.97729492	0.022705078	0.28198242	0.14599609	-0.074951172	0.060791016	0	44330	0	0	0
187	304	304	Category L	0.17993164	-0.15576172	-0.89990234	0.13549805	0.058837891	0.45947266	0	0	6/7/2018	6	7	2018	17:41:53	63713	0.9	17	41	53	0	0.058349609	3.5465332	0.016357422	-0.092773438	-0.96191406	59.758057	0.18579102	0	0	0	0	0	0	0	0	0	0.96655273	0.033447266	0.28857422	0.16333008	-0.062744141	0.062011719	0	44330	0	0	0
188	305	305	Category L	0.15576172	-0.15576172	-0.81591797	0.13647461	0.052734375	0.45751953	0	0	6/7/2018	6	7	2018	17:41:54	63714	0	17	41	54	0	0.058349609	3.5465332	0.010742188	-0.096923828	-0.97241211	42.373291	0.22119141	0	0	0	0	0	0	0	0	0	0.97729492	0.022705078	0.36010742	0.14477539	-0.05859375	0.15649414	0	44330	0	0	0
189	306	306	Category L	0.083984375	-0.17993164	-0.83984375	0.13989258	0.058105469	0.45385742	0	0	6/7/2018	6	7	2018	17:41:54	63714	0.1	17	41	54	0	0.058349609	3.5465332	0.008056641	-0.099853516	-0.95263672	20.820557	0.15771484	0	0	0	0	0	0	0	0	0	0.95800781	0.041992188	0.26879883	0.075683594	-0.079833984	0.11279297	0	44330	0	0	0
190	307	307	Category L	0.023925781	-0.17993164	-0.88793945	0.14404297	0.0703125	0.45507813	0	0	6/7/2018	6	7	2018	17:41:54	63714	0.2	17	41	54	0	0.058349609	3.5465332	-0.000976563	-0.1015625	-0.96582031	6.4326172	0.11328125	0	0	0	0	0	0	0	0	0	0.97119141	0.028808594	0.18115234	0.024902344	-0.078125	0.077880859	0	44330	0	0	0
191	308	308	Category L	0	-0.15576172	-0.88793945	0.16479492	0.079833984	0.44995117	0	0	6/7/2018	6	7	2018	17:41:54	63714	0.3	17	41	54	0	0.058349609	3.5465332	-0.002929688	-0.1027832	-0.96313477	1.2441406	0.092041016	0	0	0	0	0	0	0	0	0	0.96875	0.03125	0.13134766	0.002929688	-0.052734375	0.075195313	0	44330	0	0	0
192	309	309	Category L	-0.095947266	-0.16796875	-0.87597656	0.22070313	0.093505859	0.42236328	0	0	6/7/2018	6	7	2018	17:41:54	63714	0.4	17	41	54	0	0.058349609	3.5465332	-0.010986328	-0.10473633	-0.95996094	4.3632813	0.13500977	0	0	0	0	0	0	0	0	0	0.96582031	0.034179688	0.23193359	-0.084716797	-0.062988281	0.083984375	0	44330	0	0	0
193	310	310	Category L	-0.19189453	-0.14379883	-0.95996094	0.25610352	0.1003418	0.40844727	0	0	6/7/2018	6	7	2018	17:41:54	63714	0.5	17	41	54	0	0.058349609	3.5465332	-0.014892578	-0.10839844	-0.97607422	10.060303	0.1809082	0	0	0	0	0	0	0	0	0	0.98217773	0.017822266	0.22827148	-0.17675781	-0.03515625	0.016113281	0	44330	0	0	0
194	311	311	Category L	-0.20385742	-0.083984375	-1.0678711	0.28759766	0.0859375	0.39013672	0	0	6/7/2018	6	7	2018	17:41:54	63714	0.6	17	41	54	0	0.058349609	3.5465332	-0.01953125	-0.11132813	-0.96386719	14.847656	0.21313477	0	0	0	0	0	0	0	0	0	0.97045898	0.029541016	0.31518555	-0.18408203	0.02734375	-0.10375977	0	44330	0	0	0
195	312	312	Category L	-0.17993164	-0.071777344	-1.0559082	0.33276367	0.088623047	0.35742188	0	0	6/7/2018	6	7	2018	17:41:54	63714	0.7	17	41	54	0	0.058349609	3.5465332	-0.02734375	-0.11083984	-0.97070313	18.191162	0.17871094	0	0	0	0	0	0	0	0	0	0.97753906	0.022460938	0.27661133	-0.15234375	0.0390625	-0.084960938	0	44330	0	0	0
196	313	313	Category L	-0.17993164	-0.071777344	-0.93579102	0.34985352	0.088623047	0.34277344	0	0	6/7/2018	6	7	2018	17:41:54	63714	0.8	17	41	54	0	0.058349609	3.5465332	-0.036621094	-0.11132813	-0.95336914	21.862549	0.14941406	0	0	0	0	0	0	0	0	0	0.96044922	0.039550781	0.20019531	-0.14306641	0.039550781	0.017578125	0	44330	0	0	0
197	314	314	Category L	-0.25195313	-0.10791016	-0.91186523	0.33740234	0.10253906	0.35864258	0	0	6/7/2018	6	7	2018	17:41:54	63714	0.9	17	41	54	0	0.058349609	3.5465332	-0.039550781	-0.11547852	-0.95996094	24.941895	0.21777344	0	0	0	0	0	0	0	0	0	0.96777344	0.032226563	0.26806641	-0.21240234	0.007568359	0.048095703	0	44330	0	0	0
198	315	315	Category L	-0.32397461	-0.047851563	-0.94799805	0.31323242	0.099121094	0.37109375	0	0	6/7/2018	6	7	2018	17:41:55	63715	0	17	41	55	0	0.058349609	3.5465332	-0.037597656	-0.11914063	-0.96630859	25.14624	0.29541016	0	0	0	0	0	0	0	0	0	0.97436523	0.025634766	0.37597656	-0.28613281	0.071289063	0.018310547	0	44330	0	0	0
199	316	316	Category L	-0.20385742	-0.13183594	-0.82788086	0.30029297	0.10375977	0.37670898	0	0	6/7/2018	6	7	2018	17:41:55	63715	0.111	17	41	55	0	0.058349609	3.5465332	-0.041748047	-0.12182617	-0.94921875	24.637451	0.20263672	0	0	0	0	0	0	0	0	0	0.95800781	0.041992188	0.29321289	-0.16186523	-0.009765625	0.12133789	0	44330	0	0	0
200	317	317	Category L	-0.13183594	-0.17993164	-0.82788086	0.31396484	0.15112305	0.36010742	0	0	6/7/2018	6	7	2018	17:41:55	63715	0.222	17	41	55	0	0.058349609	3.5465332	-0.054199219	-0.12304688	-0.93847656	25.171143	0.14648438	0	0	0	0	0	0	0	0	0	0.94799805	0.052001953	0.24487305	-0.077392578	-0.056640625	0.1105957	0	44330	0	0	0
201	318	318	Category L	-0.19189453	-0.13183594	-0.99584961	0.30029297	0.18237305	0.359375	0	0	6/7/2018	6	7	2018	17:41:55	63715	0.333	17	41	55	0	0.058349609	3.5465332	-0.045654297	-0.12670898	-0.95019531	26.040039	0.15283203	0	0	0	0	0	0	0	0	0	0.9597168	0.040283203	0.19628906	-0.14599609	-0.004882813	-0.045410156	0	44330	0	0	0
202	319	319	Category L	-0.19189453	-0.083984375	-0.93579102	0.28735352	0.18408203	0.36621094	0	0	6/7/2018	6	7	2018	17:41:55	63715	0.444	17	41	55	0	0.058349609	3.5465332	-0.045898438	-0.12866211	-0.96240234	24.556641	0.15478516	0	0	0	0	0	0	0	0	0	0.97216797	0.027832031	0.21728516	-0.14575195	0.044677734	0.026611328	0	44330	0	0	0
203	320	320	Category L	-0.21582031	-0.071777344	-0.95996094	0.27441406	0.18505859	0.375	0	0	6/7/2018	6	7	2018	17:41:55	63715	0.555	17	41	55	0	0.058349609	3.5465332	-0.050292969	-0.12792969	-0.94506836	21.669922	0.17504883	0	0	0	0	0	0	0	0	0	0.95507813	0.044921875	0.23632813	-0.1652832	0.056152344	-0.014648438	0	44330	0	0	0
204	321	321	Category L	-0.19189453	-0.10791016	-0.89990234	0.25317383	0.18896484	0.39038086	0	0	6/7/2018	6	7	2018	17:41:55	63715	0.666	17	41	55	0	0.058837891	3.5626465	-0.061767578	-0.13037109	-0.95532227	20.393555	0.14306641	0	0	0	0	0	0	0	0	0	0.96630859	0.033691406	0.20825195	-0.12988281	0.022460938	0.055419922	0	44330	0	0	0
205	322	322	Category L	-0.21582031	-0.16796875	-0.85180664	0.25219727	0.18261719	0.38818359	0	0	6/7/2018	6	7	2018	17:41:55	63715	0.777	17	41	55	0	0.058837891	3.5626465	-0.067626953	-0.12841797	-0.94360352	19.123535	0.17871094	0	0	0	0	0	0	0	0	0	0.95483398	0.045166016	0.27954102	-0.14794922	-0.039306641	0.091796875	0	44330	0	0	0
206	323	323	Category L	-0.19189453	-0.071777344	-0.91186523	0.27880859	0.17041016	0.37866211	0	0	6/7/2018	6	7	2018	17:41:55	63715	0.888	17	41	55	0	0.058837891	3.5626465	-0.06640625	-0.12939453	-0.95410156	15.193604	0.14428711	0	0	0	0	0	0	0	0	0	0.96533203	0.034667969	0.2253418	-0.12524414	0.057617188	0.042236328	0	44330	0	0	0
207	324	324	Category L	-0.16796875	-0.11987305	-0.97192383	0.29760742	0.17114258	0.36621094	0	0	6/7/2018	6	7	2018	17:41:56	63716	0	17	41	56	0	0.058837891	3.5626465	-0.065429688	-0.13330078	-0.95043945	10.558838	0.10522461	0	0	0	0	0	0	0	0	0	0.96191406	0.038085938	0.13720703	-0.10229492	0.013427734	-0.021240234	0	44330	0	0	0
208	325	325	Category L	-0.20385742	-0.16796875	-0.93579102	0.29785156	0.17285156	0.36425781	0	0	6/7/2018	6	7	2018	17:41:56	63716	0.09	17	41	56	0	0.058837891	3.5626465	-0.079833984	-0.13232422	-0.95263672	8.9123535	0.12988281	0	0	0	0	0	0	0	0	0	0.96508789	0.034912109	0.17626953	-0.1237793	-0.035400391	0.016845703	0	44330	0	0	0
209	326	326	Category L	-0.19189453	-0.17993164	-0.83984375	0.28295898	0.17138672	0.37475586	0	0	6/7/2018	6	7	2018	17:41:56	63716	0.181	17	41	56	0	0.058837891	3.5626465	-0.085205078	-0.13183594	-0.94042969	7.9387207	0.15405273	0	0	0	0	0	0	0	0	0	0.95336914	0.046630859	0.25512695	-0.10644531	-0.047851563	0.10058594	0	44330	0	0	0
210	327	327	Category L	-0.19189453	-0.095947266	-0.95996094	0.28759766	0.15893555	0.3737793	0	0	6/7/2018	6	7	2018	17:41:56	63716	0.272	17	41	56	0	0.058837891	3.5626465	-0.0859375	-0.13208008	-0.9375	4.3913574	0.11376953	0	0	0	0	0	0	0	0	0	0.95068359	0.049316406	0.16430664	-0.10571289	0.036132813	-0.022216797	0	44330	0	0	0
211	328	328	Category L	-0.20385742	-0.11987305	-0.93579102	0.27026367	0.15649414	0.38623047	0	0	6/7/2018	6	7	2018	17:41:56	63716	0.363	17	41	56	0	0.058837891	3.5626465	-0.089111328	-0.13378906	-0.94824219	0.32763672	0.1159668	0	0	0	0	0	0	0	0	0	0.96166992	0.038330078	0.14111328	-0.11450195	0.013916016	0.012451172	0	44330	0	0	0
212	329	329	Category L	-0.19189453	-0.16796875	-0.87597656	0.27978516	0.15625	0.38647461	0	0	6/7/2018	6	7	2018	17:41:56	63716	0.454	17	41	56	0	0.058837891	3.5626465	-0.090087891	-0.13916016	-0.93017578	2.7211914	0.11865234	0	0	0	0	0	0	0	0	0	0.94482422	0.055175781	0.18457031	-0.1015625	-0.028564453	0.054199219	0	44330	0	0	0
213	330	330	Category L	-0.17993164	-0.095947266	-0.86376953	0.28759766	0.13842773	0.38037109	0	0	6/7/2018	6	7	2018	17:41:56	63716	0.545	17	41	56	0	0.058837891	3.5626465	-0.10131836	-0.14038086	-0.94335938	4.7460938	0.12036133	0	0	0	0	0	0	0	0	0	0.95922852	0.040771484	0.20263672	-0.078369141	0.044433594	0.079589844	0	44330	0	0	0
214	331	331	Category L	-0.19189453	-0.023925781	-0.93579102	0.30810547	0.10473633	0.375	0	0	6/7/2018	6	7	2018	17:41:56	63716	0.636	17	41	56	0	0.058837891	3.5626465	-0.10424805	-0.14160156	-0.92822266	10.305908	0.14697266	0	0	0	0	0	0	0	0	0	0.94458008	0.055419922	0.21289063	-0.087402344	0.11767578	-0.007324219	0	44330	0	0	0
215	332	332	Category L	-0.20385742	-0.14379883	-0.91186523	0.33129883	0.080810547	0.36230469	0	0	6/7/2018	6	7	2018	17:41:56	63716	0.727	17	41	56	0	0.058837891	3.5626465	-0.109375	-0.14282227	-0.9296875	16.079346	0.095947266	0	0	0	0	0	0	0	0	0	0.94702148	0.052978516	0.11328125	-0.094238281	-0.000732422	0.017822266	0	44330	0	0	0
216	333	333	Category L	-0.19189453	-0.16796875	-0.88793945	0.33959961	0.073242188	0.359375	0	0	6/7/2018	6	7	2018	17:41:56	63716	0.818	17	41	56	0	0.058837891	3.5626465	-0.10107422	-0.14697266	-0.92407227	19.09082	0.099609375	0	0	0	0	0	0	0	0	0	0.94116211	0.058837891	0.14770508	-0.090576172	-0.020751953	0.036132813	0	44330	0	0	0
217	334	334	Category L	-0.21582031	-0.16796875	-0.92382813	0.33105469	0.065185547	0.36206055	0	0	6/7/2018	6	7	2018	17:41:56	63716	0.909	17	41	56	0	0.058837891	3.5626465	-0.10546875	-0.14624023	-0.92382813	20.744629	0.11230469	0	0	0	0	0	0	0	0	0	0.94116211	0.058837891	0.13183594	-0.11010742	-0.021484375	0	0	44330	0	0	0
218	335	335	Category L	-0.19189453	-0.16796875	-0.98388672	0.31152344	0.062988281	0.37719727	0	0	6/7/2018	6	7	2018	17:41:57	63717	0	17	41	57	0	0.058837891	3.5626465	-0.10913086	-0.14599609	-0.92382813	23.44873	0.10424805	0	0	0	0	0	0	0	0	0	0.94165039	0.058349609	0.16430664	-0.082519531	-0.021728516	-0.059814453	0	44330	0	0	0
219	336	336	Category L	-0.15576172	-0.17993164	-0.88793945	0.2980957	0.066650391	0.38671875	0	0	6/7/2018	6	7	2018	17:41:57	63717	0.1	17	41	57	0	0.058837891	3.5626465	-0.11303711	-0.14624023	-0.92431641	25.962158	0.065185547	0	0	0	0	0	0	0	0	0	0.94262695	0.057373047	0.11254883	-0.042480469	-0.033447266	0.036376953	0	44330	0	0	0
220	337	337	Category L	-0.17993164	-0.15576172	-0.93579102	0.2878418	0.0625	0.39233398	0	0	6/7/2018	6	7	2018	17:41:57	63717	0.2	17	41	57	0	0.058837891	3.5626465	-0.11694336	-0.14624023	-0.92407227	25.861328	0.064453125	0	0	0	0	0	0	0	0	0	0.94287109	0.057128906	0.083740234	-0.062744141	-0.009277344	-0.011474609	0	44330	0	0	0
221	338	338	Category L	-0.17993164	-0.16796875	-0.93579102	0.26196289	0.059326172	0.40673828	0	0	6/7/2018	6	7	2018	17:41:57	63717	0.3	17	41	57	0	0.058837891	3.5626465	-0.12109375	-0.14624023	-0.92456055	24.612305	0.063476563	0	0	0	0	0	0	0	0	0	0.94384766	0.056152344	0.091308594	-0.05859375	-0.021484375	-0.010986328	0	44330	0	0	0
222	339	339	Category L	-0.17993164	-0.17993164	-0.89990234	0.25512695	0.061279297	0.41455078	0	0	6/7/2018	6	7	2018	17:41:57	63717	0.4	17	41	57	0	0.058837891	3.5626465	-0.12475586	-0.14599609	-0.92504883	23.727295	0.069091797	0	0	0	0	0	0	0	0	0	0.94482422	0.055175781	0.11376953	-0.054931641	-0.033691406	0.025146484	0	44330	0	0	0
223	340	340	Category L	-0.15576172	-0.15576172	-0.94799805	0.26123047	0.061279297	0.40991211	0	0	6/7/2018	6	7	2018	17:41:57	63717	0.5	17	41	57	0	0.058837891	3.5626465	-0.12866211	-0.14575195	-0.92553711	22.254639	0.036132813	0	0	0	0	0	0	0	0	0	0.94580078	0.054199219	0.059082031	-0.026855469	-0.009765625	-0.022216797	0	44330	0	0	0
224	341	341	Category L	-0.10791016	-0.083984375	-0.89990234	0.26538086	0.054931641	0.40771484	0	0	6/7/2018	6	7	2018	17:41:57	63717	0.6	17	41	57	0	0.058837891	3.5626465	-0.13305664	-0.14501953	-0.92578125	19.34668	0.071044922	0	0	0	0	0	0	0	0	0	0.9465332	0.053466797	0.11230469	0.025146484	0.061035156	0.025878906	0	44330	0	0	0
225	342	342	Category L	-0.14379883	-0.14379883	-0.94799805	0.26757813	0.054931641	0.40576172	0	0	6/7/2018	6	7	2018	17:41:57	63717	0.7	17	41	57	0	0.058837891	3.5626465	-0.13647461	-0.14501953	-0.92578125	16.121094	0.022949219	0	0	0	0	0	0	0	0	0	0.94702148	0.052978516	0.030273438	-0.007080078	0.001220703	-0.021972656	0	44330	0	0	0
226	343	343	Category L	-0.083984375	-0.14379883	-0.91186523	0.26464844	0.054199219	0.40673828	0	0	6/7/2018	6	7	2018	17:41:57	63717	0.8	17	41	57	0	0.058837891	3.5626465	-0.14086914	-0.14477539	-0.92529297	13.32373	0.05859375	0	0	0	0	0	0	0	0	0	0.94726563	0.052734375	0.071777344	0.056884766	0.000976563	0.013427734	0	44330	0	0	0
227	344	344	Category L	-0.15576172	-0.16796875	-0.91186523	0.27001953	0.055664063	0.40869141	0	0	6/7/2018	6	7	2018	17:41:57	63717	0.9	17	41	57	0	0.058837891	3.5626465	-0.14501953	-0.14453125	-0.92553711	10.106445	0.028808594	0	0	0	0	0	0	0	0	0	0.94799805	0.052001953	0.047607422	-0.010498047	-0.023193359	0.013671875	0	44330	0	0	0
228	345	345	Category L	-0.13183594	-0.15576172	-0.93579102	0.26391602	0.056884766	0.4128418	0	0	6/7/2018	6	7	2018	17:41:58	63718	0	17	41	58	0	0.058837891	3.5626465	-0.14868164	-0.14501953	-0.92553711	6.7021484	0.022460938	0	0	0	0	0	0	0	0	0	0.94848633	0.051513672	0.037597656	0.016845703	-0.010498047	-0.010009766	0	44330	0	0	0
229	346	346	Category L	-0.13183594	-0.14379883	-0.95996094	0.26220703	0.057373047	0.40673828	0	0	6/7/2018	6	7	2018	17:41:58	63718	0.1	17	41	58	0	0.058837891	3.5626465	-0.15283203	-0.14550781	-0.92675781	4.2524414	0.0390625	0	0	0	0	0	0	0	0	0	0.95043945	0.049560547	0.055664063	0.020996094	0.001708984	-0.032958984	0	44330	0	0	0
230	347	347	Category L	-0.13183594	-0.15576172	-0.95996094	0.265625	0.056884766	0.40673828	0	0	6/7/2018	6	7	2018	17:41:58	63718	0.2	17	41	58	0	0.058837891	3.5626465	-0.15576172	-0.14550781	-0.92822266	2.3759766	0.041015625	0	0	0	0	0	0	0	0	0	0.95239258	0.047607422	0.065673828	0.023925781	-0.010009766	-0.031494141	0	44330	0	0	0
231	348	348	Category L	-0.14379883	-0.15576172	-0.89990234	0.26147461	0.056640625	0.40844727	0	0	6/7/2018	6	7	2018	17:41:58	63718	0.3	17	41	58	0	0.058837891	3.5626465	-0.15307617	-0.14624023	-0.92724609	0.71411133	0.030273438	0	0	0	0	0	0	0	0	0	0.95117188	0.048828125	0.046142578	0.009277344	-0.009277344	0.02734375	0	44330	0	0	0
232	349	349	Category L	-0.15576172	-0.15576172	-0.94799805	0.26464844	0.0625	0.40795898	0	0	6/7/2018	6	7	2018	17:41:58	63718	0.4	17	41	58	0	0.058837891	3.5626465	-0.15039063	-0.14648438	-0.92651367	0.10522461	0.0234375	0	0	0	0	0	0	0	0	0	0.95019531	0.049804688	0.035400391	-0.005126953	-0.009033203	-0.021240234	0	44330	0	0	0
233	350	350	Category L	-0.095947266	-0.15576172	-0.93579102	0.26904297	0.063476563	0.40625	0	0	6/7/2018	6	7	2018	17:41:58	63718	0.5	17	41	58	0	0.058837891	3.5626465	-0.14501953	-0.14648438	-0.92749023	0.44580078	0.050537109	0	0	0	0	0	0	0	0	0	0.95019531	0.049804688	0.066162109	0.049072266	-0.009033203	-0.008056641	0	44330	0	0	0
234	351	351	Category L	-0.14379883	-0.15576172	-0.91186523	0.26318359	0.067138672	0.40795898	0	0	6/7/2018	6	7	2018	17:41:58	63718	0.6	17	41	58	0	0.058837891	3.5626465	-0.13647461	-0.14672852	-0.93066406	0.60986328	0.021972656	0	0	0	0	0	0	0	0	0	0.95214844	0.047851563	0.034912109	-0.007080078	-0.008789063	0.018798828	0	44330	0	0	0
235	352	352	Category L	-0.14379883	-0.16796875	-0.94799805	0.26391602	0.068847656	0.40625	0	0	6/7/2018	6	7	2018	17:41:58	63718	0.7	17	41	58	0	0.058837891	3.5626465	-0.13183594	-0.14575195	-0.9284668	0.33618164	0.031494141	0	0	0	0	0	0	0	0	0	0.94921875	0.05078125	0.053222656	-0.01171875	-0.021972656	-0.019287109	0	44330	0	0	0
236	353	353	Category L	-0.15576172	-0.17993164	-0.93579102	0.26831055	0.067871094	0.40527344	0	0	6/7/2018	6	7	2018	17:41:58	63718	0.8	17	41	58	0	0.058837891	3.5626465	-0.12548828	-0.14331055	-0.92456055	0.39770508	0.048339844	0	0	0	0	0	0	0	0	0	0.9440918	0.055908203	0.077636719	-0.030029297	-0.036376953	-0.010986328	0	44330	0	0	0
237	354	354	Category L	-0.16796875	-0.17993164	-0.94799805	0.2644043	0.066894531	0.4050293	0	0	6/7/2018	6	7	2018	17:41:58	63718	0.9	17	41	58	0	0.058837891	3.5626465	-0.12011719	-0.14160156	-0.92236328	0.46044922	0.066162109	0	0	0	0	0	0	0	0	0	0.94091797	0.059082031	0.11132813	-0.047607422	-0.038085938	-0.025390625	0	44330	0	0	0
238	355	355	Category L	-0.10791016	-0.17993164	-0.91186523	0.26391602	0.068847656	0.4050293	0	0	6/7/2018	6	7	2018	17:41:59	63719	0	17	41	59	0	0.058837891	3.5626465	-0.11499023	-0.14111328	-0.92089844	0.72558594	0.040283203	0	0	0	0	0	0	0	0	0	0.9387207	0.061279297	0.054931641	0.007080078	-0.038574219	0.009033203	0	44330	0	0	0
239	356	356	Category L	-0.13183594	-0.14379883	-0.95996094	0.26928711	0.069580078	0.40307617	0	0	6/7/2018	6	7	2018	17:41:59	63719	0.111	17	41	59	0	0.058837891	3.5626465	-0.1081543	-0.13989258	-0.91870117	2.0539551	0.047363281	0	0	0	0	0	0	0	0	0	0.93579102	0.064208984	0.068115234	-0.0234375	-0.003662109	-0.041015625	0	44330	0	0	0
240	357	357	Category L	-0.083984375	-0.13183594	-0.92382813	0.265625	0.073242188	0.40722656	0	0	6/7/2018	6	7	2018	17:41:59	63719	0.222	17	41	59	0	0.058837891	3.5626465	-0.099853516	-0.13769531	-0.92114258	2.8032227	0.017089844	0	0	0	0	0	0	0	0	0	0.93676758	0.063232422	0.024414063	0.015869141	0.005859375	-0.002441406	0	44330	0	0	0
241	358	358	Category L	-0.14379883	-0.15576172	-0.93579102	0.27099609	0.074707031	0.40332031	0	0	6/7/2018	6	7	2018	17:41:59	63719	0.333	17	41	59	0	0.058837891	3.5626465	-0.093994141	-0.13647461	-0.9230957	3.2819824	0.0546875	0	0	0	0	0	0	0	0	0	0.93798828	0.062011719	0.081298828	-0.049560547	-0.019042969	-0.012451172	0	44330	0	0	0
242	359	359	Category L	-0.11987305	-0.14379883	-0.94799805	0.26293945	0.07421875	0.40112305	0	0	6/7/2018	6	7	2018	17:41:59	63719	0.444	17	41	59	0	0.058105469	3.5368652	-0.087890625	-0.13427734	-0.91967773	3.715332	0.043457031	0	0	0	0	0	0	0	0	0	0.93359375	0.06640625	0.069335938	-0.031738281	-0.009277344	-0.028076172	0	44330	0	0	0
243	360	360	Category L	-0.14379883	-0.14379883	-0.93579102	0.26635742	0.070800781	0.40405273	0	0	6/7/2018	6	7	2018	17:41:59	63719	0.555	17	41	59	0	0.058105469	3.5368652	-0.082763672	-0.13330078	-0.91723633	4.1259766	0.064208984	0	0	0	0	0	0	0	0	0	0.93041992	0.069580078	0.089355469	-0.060791016	-0.010253906	-0.018310547	0	44330	0	0	0
244	361	361	Category L	-0.11987305	-0.13183594	-0.91186523	0.26831055	0.069824219	0.40283203	0	0	6/7/2018	6	7	2018	17:41:59	63719	0.666	17	41	59	0	0.058105469	3.5368652	-0.077636719	-0.13378906	-0.91674805	3.9545898	0.042236328	0	0	0	0	0	0	0	0	0	0.9296875	0.0703125	0.049072266	-0.041992188	0.001953125	0.004882813	0	44330	0	0	0
245	362	362	Category L	-0.14379883	-0.14379883	-0.92382813	0.26782227	0.0703125	0.40307617	0	0	6/7/2018	6	7	2018	17:41:59	63719	0.777	17	41	59	0	0.058105469	3.5368652	-0.07421875	-0.13427734	-0.91674805	3.7592773	0.0703125	0	0	0	0	0	0	0	0	0	0.9296875	0.0703125	0.085693359	-0.069335938	-0.009277344	-0.006835938	0	44330	0	0	0
246	363	363	Category L	-0.16796875	-0.16796875	-0.93579102	0.26733398	0.068603516	0.40405273	0	0	6/7/2018	6	7	2018	17:41:59	63719	0.888	17	41	59	0	0.058105469	3.5368652	-0.067871094	-0.13427734	-0.91845703	3.6855469	0.10668945	0	0	0	0	0	0	0	0	0	0.93066406	0.069335938	0.15063477	-0.099853516	-0.033447266	-0.017089844	0	44330	0	0	0
247	364	364	Category L	-0.11987305	-0.14379883	-0.91186523	0.26635742	0.066162109	0.40283203	0	0	6/7/2018	6	7	2018	17:42:00	63720	0	17	42	0	0	0.058105469	3.5368652	-0.061523438	-0.13623047	-0.9230957	3.1726074	0.059570313	0	0	0	0	0	0	0	0	0	0.93505859	0.064941406	0.076904297	-0.058105469	-0.007324219	0.011230469	0	44330	0	0	0
248	365	365	Category L	-0.15576172	-0.16796875	-0.97192383	0.27246094	0.073242188	0.40429688	0	0	6/7/2018	6	7	2018	17:42:00	63720	0.1	17	42	0	0	0.058105469	3.5368652	-0.057128906	-0.13427734	-0.92163086	2.1176758	0.11523438	0	0	0	0	0	0	0	0	0	0.93310547	0.066894531	0.18212891	-0.098388672	-0.033447266	-0.050048828	0	44330	0	0	0
249	366	366	Category L	-0.11987305	-0.15576172	-0.94799805	0.26660156	0.073242188	0.40625	0	0	6/7/2018	6	7	2018	17:42:00	63720	0.2	17	42	0	0	0.058105469	3.5368652	-0.051269531	-0.13256836	-0.91992188	0.97851563	0.077392578	0	0	0	0	0	0	0	0	0	0.9309082	0.069091797	0.11938477	-0.068359375	-0.022949219	-0.027832031	0	44330	0	0	0
250	367	367	Category L	-0.15576172	-0.16796875	-0.95996094	0.27148438	0.068603516	0.40039063	0	0	6/7/2018	6	7	2018	17:42:00	63720	0.3	17	42	0	0	0.058105469	3.5368652	-0.047363281	-0.1315918	-0.92163086	0.10107422	0.12036133	0	0	0	0	0	0	0	0	0	0.93212891	0.067871094	0.18261719	-0.1081543	-0.036132813	-0.038085938	0	44330	0	0	0
251	368	368	Category L	-0.10791016	-0.16796875	-0.91186523	0.26464844	0.068603516	0.40380859	0	0	6/7/2018	6	7	2018	17:42:00	63720	0.4	17	42	0	0	0.058105469	3.5368652	-0.043945313	-0.13134766	-0.92016602	0.64477539	0.073730469	0	0	0	0	0	0	0	0	0	0.93066406	0.069335938	0.10864258	-0.063720703	-0.036376953	0.008300781	0	44330	0	0	0
252	369	369	Category L	-0.16796875	-0.16796875	-0.94799805	0.27099609	0.07421875	0.40209961	0	0	6/7/2018	6	7	2018	17:42:00	63720	0.5	17	42	0	0	0.058105469	3.5368652	-0.035400391	-0.13037109	-0.92163086	1.1730957	0.13989258	0	0	0	0	0	0	0	0	0	0.93164063	0.068359375	0.19604492	-0.13232422	-0.037353516	-0.026123047	0	44330	0	0	0
253	370	370	Category L	-0.11987305	-0.14379883	-0.89990234	0.265625	0.073242188	0.40600586	0	0	6/7/2018	6	7	2018	17:42:00	63720	0.6	17	42	0	0	0.058105469	3.5368652	-0.030273438	-0.13110352	-0.92407227	1.2954102	0.093505859	0	0	0	0	0	0	0	0	0	0.93383789	0.066162109	0.1262207	-0.089355469	-0.012451172	0.024169922	0	44330	0	0	0
254	371	371	Category L	-0.14379883	-0.13183594	-0.93579102	0.27099609	0.074707031	0.40527344	0	0	6/7/2018	6	7	2018	17:42:00	63720	0.7	17	42	0	0	0.058105469	3.5368652	-0.025146484	-0.1315918	-0.9230957	0.73681641	0.11914063	0	0	0	0	0	0	0	0	0	0.93286133	0.067138672	0.13110352	-0.1184082	0	-0.012451172	0	44330	0	0	0
255	372	372	Category L	-0.14379883	-0.15576172	-0.93579102	0.27416992	0.072998047	0.40429688	0	0	6/7/2018	6	7	2018	17:42:00	63720	0.8	17	42	0	0	0.058105469	3.5368652	-0.020019531	-0.13330078	-0.92089844	0.1105957	0.12646484	0	0	0	0	0	0	0	0	0	0.93066406	0.069335938	0.16088867	-0.12353516	-0.022216797	-0.014648438	0	44330	0	0	0
256	373	373	Category L	-0.16796875	-0.14379883	-0.91186523	0.27026367	0.070800781	0.40405273	0	0	6/7/2018	6	7	2018	17:42:00	63720	0.9	17	42	0	0	0.058105469	3.5368652	-0.014892578	-0.13378906	-0.92041016	0.087890625	0.15356445	0	0	0	0	0	0	0	0	0	0.93017578	0.069824219	0.17138672	-0.15283203	-0.009765625	0.008544922	0	44330	0	0	0
257	374	374	Category L	-0.13183594	-0.15576172	-0.92382813	0.26635742	0.073974609	0.40307617	0	0	6/7/2018	6	7	2018	17:42:01	63721	0	17	42	1	0	0.058105469	3.5368652	-0.010253906	-0.13378906	-0.9206543	0.024169922	0.12329102	0	0	0	0	0	0	0	0	0	0.93041992	0.069580078	0.14624023	-0.12133789	-0.021728516	-0.002929688	0	44330	0	0	0
258	375	375	Category L	-0.15576172	-0.17993164	-0.93579102	0.26757813	0.071289063	0.40405273	0	0	6/7/2018	6	7	2018	17:42:01	63721	0.09	17	42	1	0	0.058105469	3.5368652	-0.002441406	-0.13427734	-0.92236328	0.32128906	0.16015625	0	0	0	0	0	0	0	0	0	0.93212891	0.067871094	0.21191406	-0.15307617	-0.045410156	-0.013183594	0	44330	0	0	0
259	376	376	Category L	-0.13183594	-0.17993164	-0.92382813	0.26904297	0.07421875	0.40014648	0	0	6/7/2018	6	7	2018	17:42:01	63721	0.181	17	42	1	0	0.058105469	3.5368652	0.001953125	-0.1315918	-0.921875	0.055664063	0.14208984	0	0	0	0	0	0	0	0	0	0.93115234	0.068847656	0.18383789	-0.13378906	-0.048095703	-0.001708984	0	44330	0	0	0
260	377	377	Category L	-0.15576172	-0.17993164	-0.95996094	0.26367188	0.076660156	0.40527344	0	0	6/7/2018	6	7	2018	17:42:01	63721	0.272	17	42	1	0	0.058105469	3.5368652	0.007080078	-0.12915039	-0.91870117	0.30957031	0.17529297	0	0	0	0	0	0	0	0	0	0.92797852	0.072021484	0.25439453	-0.1628418	-0.050537109	-0.041015625	0	44330	0	0	0
261	378	378	Category L	-0.10791016	-0.14379883	-0.93579102	0.27001953	0.072021484	0.40405273	0	0	6/7/2018	6	7	2018	17:42:01	63721	0.363	17	42	1	0	0.058105469	3.5368652	0.010742188	-0.12719727	-0.91870117	0.74267578	0.12109375	0	0	0	0	0	0	0	0	0	0.92749023	0.072509766	0.15209961	-0.11865234	-0.016357422	-0.016845703	0	44330	0	0	0
262	379	379	Category L	-0.14379883	-0.15576172	-0.95996094	0.26660156	0.073242188	0.40625	0	0	6/7/2018	6	7	2018	17:42:01	63721	0.454	17	42	1	0	0.058105469	3.5368652	0.014404297	-0.1262207	-0.91796875	1.4123535	0.16625977	0	0	0	0	0	0	0	0	0	0.92675781	0.073242188	0.22973633	-0.15820313	-0.029296875	-0.041748047	0	44330	0	0	0
263	380	380	Category L	-0.15576172	-0.13183594	-0.94799805	0.27172852	0.073242188	0.40209961	0	0	6/7/2018	6	7	2018	17:42:01	63721	0.545	17	42	1	0	0.058105469	3.5368652	0.020263672	-0.12597656	-0.91943359	2.2585449	0.1784668	0	0	0	0	0	0	0	0	0	0.92822266	0.071777344	0.21020508	-0.17602539	-0.005615234	-0.028320313	0	44330	0	0	0
264	381	381	Category L	-0.15576172	-0.16796875	-0.93579102	0.26879883	0.074951172	0.40307617	0	0	6/7/2018	6	7	2018	17:42:01	63721	0.636	17	42	1	0	0.058105469	3.5368652	0.024658203	-0.12573242	-0.91894531	3.8781738	0.18603516	0	0	0	0	0	0	0	0	0	0.92797852	0.072021484	0.23925781	-0.18041992	-0.041992188	-0.016601563	0	44330	0	0	0
265	382	382	Category L	-0.15576172	-0.16796875	-0.89990234	0.27001953	0.076660156	0.40307617	0	0	6/7/2018	6	7	2018	17:42:01	63721	0.727	17	42	1	0	0.058105469	3.5368652	0.028320313	-0.12695313	-0.91821289	5.4133301	0.18945313	0	0	0	0	0	0	0	0	0	0.92749023	0.072509766	0.2434082	-0.18408203	-0.040771484	0.018310547	0	44330	0	0	0
266	383	383	Category L	-0.15576172	-0.15576172	-0.92382813	0.2734375	0.089599609	0.39770508	0	0	6/7/2018	6	7	2018	17:42:01	63721	0.818	17	42	1	0	0.058105469	3.5368652	0.031005859	-0.12744141	-0.91723633	7.3273926	0.18920898	0	0	0	0	0	0	0	0	0	0.92675781	0.073242188	0.22143555	-0.18676758	-0.028076172	-0.006347656	0	44330	0	0	0
267	384	384	Category L	-0.11987305	-0.17993164	-0.89990234	0.27978516	0.11450195	0.39160156	0	0	6/7/2018	6	7	2018	17:42:01	63721	0.909	17	42	1	0	0.058105469	3.5368652	0.032714844	-0.12792969	-0.91748047	10.557129	0.16210938	0	0	0	0	0	0	0	0	0	0.92700195	0.072998047	0.22216797	-0.15258789	-0.051757813	0.017578125	0	44330	0	0	0
268	385	385	Category L	-0.16796875	-0.19189453	-0.91186523	0.27709961	0.1394043	0.38623047	0	0	6/7/2018	6	7	2018	17:42:02	63722	0	17	42	2	0	0.058105469	3.5368652	0.036865234	-0.12890625	-0.91821289	12.535889	0.21435547	0	0	0	0	0	0	0	0	0	0.92797852	0.072021484	0.27416992	-0.20483398	-0.062744141	0.006347656	0	44330	0	0	0
269	386	386	Category L	-0.15576172	-0.19189453	-0.94799805	0.28149414	0.15917969	0.37963867	0	0	6/7/2018	6	7	2018	17:42:02	63722	0.1	17	42	2	0	0.058105469	3.5368652	0.040771484	-0.12963867	-0.92236328	13.825195	0.20776367	0	0	0	0	0	0	0	0	0	0.93237305	0.067626953	0.28442383	-0.1965332	-0.062011719	-0.025390625	0	44330	0	0	0
270	387	387	Category E	0.23999023	-0.2277832	-0.81591797	0.055419922	0.18334961	0.45507813	0	0	6/7/2018	6	7	2018	17:42:07	63727	0.9	17	42	7	0	0.05859375	3.5368652	0.044677734	-0.12792969	-0.92260742	15.45459	0.24389648	0	0	0	0	0	0	0	0	0	0.93261719	0.067382813	0.40185547	0.19506836	-0.099609375	0.10668945	0	44330	0	0	0
271	388	388	Category E	0.20385742	-0.19189453	-0.83984375	0.033691406	0.16186523	0.46240234	0	0	6/7/2018	6	7	2018	17:42:08	63728	0	17	42	8	0	0.05859375	3.5368652	0.048583984	-0.12597656	-0.92138672	17.458496	0.18701172	0	0	0	0	0	0	0	0	0	0.93115234	0.068847656	0.30224609	0.1550293	-0.065673828	0.081542969	0	44330	0	0	0
272	389	389	Category E	0.34790039	-0.16796875	-0.94799805	0.057861328	0.17651367	0.45410156	0	0	6/7/2018	6	7	2018	17:42:08	63728	0.1	17	42	8	0	0.05859375	3.5368652	0.051269531	-0.12426758	-0.91967773	21.111816	0.30078125	0	0	0	0	0	0	0	0	0	0.92944336	0.070556641	0.36816406	0.29638672	-0.043457031	-0.028076172	0	44330	0	0	0
273	390	390	Category E	0.47998047	-0.15576172	-1.2119141	0.083007813	0.19116211	0.44604492	0	0	6/7/2018	6	7	2018	17:42:08	63728	0.2	17	42	8	0	0.05859375	3.5368652	0.053466797	-0.12280273	-0.91821289	25.817383	0.51855469	0	0	0	0	0	0	0	0	0	0.92797852	0.072021484	0.75268555	0.42626953	-0.032714844	-0.29345703	0	44330	0	0	0
274	391	391	Category E	0.17993164	0	-0.89990234	0.052246094	0.18505859	0.453125	0	0	6/7/2018	6	7	2018	17:42:08	63728	0.3	17	42	8	0	0.05859375	3.5368652	0.056396484	-0.12011719	-0.91674805	31.10498	0.1730957	0	0	0	0	0	0	0	0	0	0.92626953	0.073730469	0.26049805	0.12329102	0.12011719	0.016845703	0	44330	0	0	0
275	392	392	Category E	0.31176758	0.11987305	-0.73193359	-0.000976563	0.19091797	0.45483398	0	0	6/7/2018	6	7	2018	17:42:08	63728	0.4	17	42	8	0	0.05859375	3.5368652	0.061523438	-0.11791992	-0.91918945	37.396973	0.39257813	0	0	0	0	0	0	0	0	0	0.92871094	0.071289063	0.67504883	0.25	0.23779297	0.18725586	0	44330	0	0	0
276	393	393	Category E	0.26391602	0.059814453	-0.75585938	-0.032226563	0.22045898	0.44580078	0	0	6/7/2018	6	7	2018	17:42:08	63728	0.5	17	42	8	0	0.05859375	3.5368652	0.06640625	-0.1171875	-0.91992188	42.790039	0.31176758	0	0	0	0	0	0	0	0	0	0.92993164	0.070068359	0.53857422	0.19726563	0.17700195	0.1640625	0	44330	0	0	0
277	394	394	Category E	0.15576172	-0.059814453	-0.80395508	-0.069824219	0.20556641	0.44458008	0	0	6/7/2018	6	7	2018	17:42:08	63728	0.6	17	42	8	0	0.05859375	3.5368652	0.070556641	-0.11523438	-0.91845703	44.713135	0.15307617	0	0	0	0	0	0	0	0	0	0.9284668	0.071533203	0.25512695	0.084960938	0.055419922	0.11450195	0	44330	0	0	0
278	395	395	Category E	0.21582031	0.047851563	-0.77978516	-0.09765625	0.21337891	0.44116211	0	0	6/7/2018	6	7	2018	17:42:08	63728	0.7	17	42	8	0	0.05859375	3.5368652	0.07421875	-0.11279297	-0.91723633	45.131104	0.25439453	0	0	0	0	0	0	0	0	0	0.92724609	0.072753906	0.43969727	0.14135742	0.16064453	0.13745117	0	44330	0	0	0
279	396	396	Category E	0.45581055	0.047851563	-1.0197754	-0.054199219	0.20654297	0.45092773	0	0	6/7/2018	6	7	2018	17:42:08	63728	0.8	17	42	8	0	0.05859375	3.5368652	0.075927734	-0.11083984	-0.91748047	43.396729	0.42407227	0	0	0	0	0	0	0	0	0	0.92724609	0.072753906	0.64086914	0.37963867	0.15869141	-0.10205078	0	44330	0	0	0
280	397	397	Category E	0.34790039	-0.083984375	-0.98388672	-0.029541016	0.22314453	0.44287109	0	0	6/7/2018	6	7	2018	17:42:08	63728	0.9	17	42	8	0	0.05859375	3.5368652	0.078857422	-0.10888672	-0.91650391	41.148193	0.27807617	0	0	0	0	0	0	0	0	0	0.92626953	0.073730469	0.36132813	0.26879883	0.024902344	-0.067138672	0	44330	0	0	0
281	398	398	Category E	0.2878418	0.035888672	-0.70776367	0.001953125	0.20239258	0.45239258	0	0	6/7/2018	6	7	2018	17:42:09	63729	0	17	42	9	0	0.05859375	3.5368652	0.081787109	-0.10864258	-0.91772461	36.878662	0.32739258	0	0	0	0	0	0	0	0	0	0.92773438	0.072265625	0.56030273	0.20581055	0.14453125	0.20996094	0	44330	0	0	0
282	399	399	Category E	0.21582031	-0.011962891	-0.74389648	0.017822266	0.21264648	0.45092773	0	0	6/7/2018	6	7	2018	17:42:09	63729	0.1	17	42	9	0	0.05859375	3.5368652	0.085449219	-0.1081543	-0.92114258	29.571777	0.23999023	0	0	0	0	0	0	0	0	0	0.93139648	0.068603516	0.40380859	0.13012695	0.096191406	0.17724609	0	44330	0	0	0
283	400	400	Category E	0.20385742	-0.095947266	-0.92382813	0.041015625	0.19726563	0.45117188	0	0	6/7/2018	6	7	2018	17:42:09	63729	0.2	17	42	9	0	0.05859375	3.5368652	0.088378906	-0.10644531	-0.92260742	20.696289	0.11572266	0	0	0	0	0	0	0	0	0	0.93286133	0.067138672	0.12695313	0.11523438	0.010498047	-0.000976563	0	44330	0	0	0
284	401	401	Category E	0.071777344	-0.14379883	-0.91186523	0.055908203	0.20483398	0.44775391	0	0	6/7/2018	6	7	2018	17:42:09	63729	0.3	17	42	9	0	0.05859375	3.5368652	0.091552734	-0.10473633	-0.92163086	10.622314	0.044677734	0	0	0	0	0	0	0	0	0	0.93212891	0.067871094	0.068603516	-0.019775391	-0.038818359	0.009765625	0	44330	0	0	0
285	402	402	Category E	0.29980469	-0.17993164	-0.98388672	0.08203125	0.1965332	0.44995117	0	0	6/7/2018	6	7	2018	17:42:09	63729	0.4	17	42	9	0	0.05859375	3.5368652	0.093505859	-0.10351563	-0.92089844	1.2592773	0.22851563	0	0	0	0	0	0	0	0	0	0.93139648	0.068603516	0.34521484	0.20605469	-0.076171875	-0.062744141	0	44330	0	0	0
286	403	403	Category E	0.31176758	-0.21582031	-1.2719727	0.13452148	0.18164063	0.44189453	0	0	6/7/2018	6	7	2018	17:42:09	63729	0.5	17	42	9	0	0.05859375	3.5368652	0.094238281	-0.1027832	-0.92041016	7.204834	0.42822266	0	0	0	0	0	0	0	0	0	0.9309082	0.069091797	0.68164063	0.21728516	-0.11279297	-0.35131836	0	44330	0	0	0
287	404	404	Category E	0.17993164	0.035888672	-0.86376953	0.12036133	0.18261719	0.44262695	0	0	6/7/2018	6	7	2018	17:42:09	63729	0.6	17	42	9	0	0.05859375	3.5368652	0.097412109	-0.10083008	-0.91967773	13.431885	0.16918945	0	0	0	0	0	0	0	0	0	0.93041992	0.069580078	0.27539063	0.082275391	0.13671875	0.055908203	0	44330	0	0	0
288	405	405	Category E	0.27587891	-0.035888672	-0.80395508	0.10205078	0.18676758	0.44604492	0	0	6/7/2018	6	7	2018	17:42:09	63729	0.7	17	42	9	0	0.05859375	3.5368652	0.1015625	-0.099609375	-0.921875	15.27002	0.2199707	0	0	0	0	0	0	0	0	0	0.93286133	0.067138672	0.35620117	0.17407227	0.063720703	0.11791992	0	44330	0	0	0
289	406	406	Category E	0.11987305	-0.10791016	-0.95996094	0.090820313	0.21118164	0.44140625	0	0	6/7/2018	6	7	2018	17:42:09	63729	0.8	17	42	9	0	0.05859375	3.5368652	0.10546875	-0.10009766	-0.92138672	14.505859	0.041748047	0	0	0	0	0	0	0	0	0	0.93286133	0.067138672	0.060302734	0.014160156	-0.007568359	-0.038330078	0	44330	0	0	0
290	407	407	Category E	0.071777344	-0.071777344	-0.85180664	0.007324219	0.1953125	0.44921875	0	0	6/7/2018	6	7	2018	17:42:09	63729	0.9	17	42	9	0	0.05859375	3.5368652	0.10913086	-0.10058594	-0.91943359	14.126709	0.082519531	0	0	0	0	0	0	0	0	0	0.93139648	0.068603516	0.1340332	-0.037353516	0.028808594	0.067626953	0	44330	0	0	0
291	408	408	Category E	0.47998047	-0.035888672	-1.0559082	0.055908203	0.20043945	0.44946289	0	0	6/7/2018	6	7	2018	17:42:10	63730	0	17	42	10	0	0.05859375	3.5368652	0.11108398	-0.10083008	-0.91992188	14.39209	0.3984375	0	0	0	0	0	0	0	0	0	0.93212891	0.067871094	0.56982422	0.36865234	0.064941406	-0.13574219	0	44330	0	0	0
292	409	409	Category E	0.2277832	-0.2277832	-1.0678711	0.093017578	0.21191406	0.44140625	0	0	6/7/2018	6	7	2018	17:42:10	63730	0.1	17	42	10	0	0.05859375	3.5368652	0.11352539	-0.099609375	-0.91918945	14.512695	0.22680664	0	0	0	0	0	0	0	0	0	0.93164063	0.068359375	0.39038086	0.11401367	-0.12792969	-0.1484375	0	44330	0	0	0
293	410	410	Category E	0.2277832	-0.14379883	-0.79199219	0.077636719	0.18920898	0.44580078	0	0	6/7/2018	6	7	2018	17:42:10	63730	0.2	17	42	10	0	0.05859375	3.5368652	0.1171875	-0.099365234	-0.91870117	13.842773	0.17382813	0	0	0	0	0	0	0	0	0	0.93139648	0.068603516	0.28149414	0.11035156	-0.044189453	0.12670898	0	44330	0	0	0
294	411	411	Category E	0.2277832	-0.15576172	-0.75585938	0.080322266	0.18774414	0.44897461	0	0	6/7/2018	6	7	2018	17:42:10	63730	0.3	17	42	10	0	0.05859375	3.5368652	0.12109375	-0.099609375	-0.92041016	13.365234	0.20385742	0	0	0	0	0	0	0	0	0	0.93359375	0.06640625	0.32714844	0.10644531	-0.055908203	0.16455078	0	44330	0	0	0
295	412	412	Category E	0.20385742	-0.17993164	-0.86376953	0.062988281	0.18505859	0.45043945	0	0	6/7/2018	6	7	2018	17:42:10	63730	0.4	17	42	10	0	0.05859375	3.5368652	0.12353516	-0.098632813	-0.91967773	13.159668	0.12719727	0	0	0	0	0	0	0	0	0	0.93310547	0.066894531	0.2175293	0.080322266	-0.081054688	0.055908203	0	44330	0	0	0
296	413	413	Category E	0.17993164	-0.17993164	-0.91186523	0.049072266	0.19458008	0.45019531	0	0	6/7/2018	6	7	2018	17:42:10	63730	0.5	17	42	10	0	0.05859375	3.5368652	0.12597656	-0.096923828	-0.91992188	10.582275	0.099121094	0	0	0	0	0	0	0	0	0	0.93359375	0.06640625	0.14477539	0.053710938	-0.082763672	0.008056641	0	44330	0	0	0
297	414	414	Category E	0.39599609	-0.19189453	-1.0678711	0.064697266	0.19433594	0.44873047	0	0	6/7/2018	6	7	2018	17:42:10	63730	0.6	17	42	10	0	0.05859375	3.5368652	0.12719727	-0.095458984	-0.92138672	6.1479492	0.32055664	0	0	0	0	0	0	0	0	0	0.93505859	0.064941406	0.51123047	0.26855469	-0.096191406	-0.14624023	0	44330	0	0	0
298	415	415	Category E	0.17993164	0.035888672	-0.93579102	0.077148438	0.18237305	0.45068359	0	0	6/7/2018	6	7	2018	17:42:10	63730	0.7	17	42	10	0	0.05859375	3.5368652	0.12963867	-0.094238281	-0.92138672	2.2919922	0.14013672	0	0	0	0	0	0	0	0	0	0.93530273	0.064697266	0.19433594	0.050048828	0.13012695	-0.014160156	0	44330	0	0	0
299	416	416	Category E	0.25195313	0.011962891	-0.64794922	0.057128906	0.19189453	0.44946289	0	0	6/7/2018	6	7	2018	17:42:10	63730	0.8	17	42	10	0	0.05859375	3.5368652	0.1315918	-0.093505859	-0.92431641	2.0107422	0.31933594	0	0	0	0	0	0	0	0	0	0.93823242	0.061767578	0.50195313	0.12011719	0.10546875	0.27636719	0	44330	0	0	0
300	417	417	Category E	0.11987305	0.011962891	-0.92382813	0.043945313	0.20922852	0.44848633	0	0	6/7/2018	6	7	2018	17:42:10	63730	0.9	17	42	10	0	0.059082031	3.5191406	0.13354492	-0.091796875	-0.921875	3.206543	0.10473633	0	0	0	0	0	0	0	0	0	0.93603516	0.063964844	0.11914063	-0.013671875	0.10375977	-0.001708984	0	44330	0	0	0
301	418	418	Category E	0.11987305	-0.095947266	-0.87597656	-0.002685547	0.20166016	0.45507813	0	0	6/7/2018	6	7	2018	17:42:11	63731	0	17	42	11	0	0.059082031	3.5191406	0.13476563	-0.091064453	-0.92089844	5.5983887	0.047607422	0	0	0	0	0	0	0	0	0	0.93530273	0.064697266	0.064697266	-0.014892578	-0.004638672	0.044921875	0	44330	0	0	0
302	419	419	Category E	0.2878418	-0.16796875	-1.0197754	0.055908203	0.19799805	0.45141602	0	0	6/7/2018	6	7	2018	17:42:11	63731	0.1	17	42	11	0	0.059082031	3.5191406	0.13452148	-0.090332031	-0.92114258	6.7575684	0.19775391	0	0	0	0	0	0	0	0	0	0.93530273	0.064697266	0.32910156	0.15307617	-0.077392578	-0.098388672	0	44330	0	0	0
303	420	420	Category E	0.19189453	-0.13183594	-0.91186523	0.067138672	0.22192383	0.4362793	0	0	6/7/2018	6	7	2018	17:42:11	63731	0.2	17	42	11	0	0.059082031	3.5191406	0.13745117	-0.088378906	-0.91870117	5.9758301	0.069824219	0	0	0	0	0	0	0	0	0	0.93334961	0.066650391	0.10473633	0.054199219	-0.043212891	0.006835938	0	44330	0	0	0
304	421	421	Category E	0.19189453	-0.17993164	-0.83984375	0.094726563	0.21166992	0.4387207	0	0	6/7/2018	6	7	2018	17:42:11	63731	0.3	17	42	11	0	0.059082031	3.5191406	0.13647461	-0.088867188	-0.92382813	6.3022461	0.13549805	0	0	0	0	0	0	0	0	0	0.93823242	0.061767578	0.23022461	0.055175781	-0.090820313	0.083984375	0	44330	0	0	0
305	422	422	Category E	0.071777344	-0.17993164	-0.87597656	0.11328125	0.19018555	0.44165039	0	0	6/7/2018	6	7	2018	17:42:11	63731	0.4	17	42	11	0	0.059082031	3.5191406	0.14038086	-0.0859375	-0.92333984	3.7692871	0.12548828	0	0	0	0	0	0	0	0	0	0.93798828	0.062011719	0.20996094	-0.068603516	-0.09375	0.047363281	0	44330	0	0	0
306	423	423	Category E	0.047851563	-0.19189453	-0.92382813	0.10522461	0.18408203	0.44433594	0	0	6/7/2018	6	7	2018	17:42:11	63731	0.5	17	42	11	0	0.059082031	3.5191406	0.140625	-0.084472656	-0.92407227	1.3671875	0.1418457	0	0	0	0	0	0	0	0	0	0.93847656	0.061523438	0.20043945	-0.092773438	-0.10717773	0.000244141	0	44330	0	0	0
307	424	424	Category E	0.16796875	-0.23999023	-0.97192383	0.13110352	0.18603516	0.43823242	0	0	6/7/2018	6	7	2018	17:42:11	63731	0.6	17	42	11	0	0.059082031	3.5191406	0.14135742	-0.084472656	-0.92431641	0.14526367	0.16430664	0	0	0	0	0	0	0	0	0	0.93896484	0.061035156	0.22900391	0.026367188	-0.15527344	-0.047363281	0	44330	0	0	0
308	425	425	Category E	0.19189453	-0.20385742	-1.2719727	0.15869141	0.18139648	0.43041992	0	0	6/7/2018	6	7	2018	17:42:11	63731	0.7	17	42	11	0	0.059082031	3.5191406	0.14306641	-0.083984375	-0.92724609	1.3632813	0.36767578	0	0	0	0	0	0	0	0	0	0.94213867	0.057861328	0.51269531	0.048583984	-0.11962891	-0.34448242	0	44330	0	0	0
309	426	426	Category E	0.16796875	-0.011962891	-0.98388672	0.13305664	0.17626953	0.4387207	0	0	6/7/2018	6	7	2018	17:42:11	63731	0.8	17	42	11	0	0.059082031	3.5191406	0.14599609	-0.08203125	-0.92651367	2.5305176	0.093017578	0	0	0	0	0	0	0	0	0	0.94165039	0.058349609	0.14916992	0.021728516	0.070068359	-0.057128906	0	44330	0	0	0
310	427	427	Category E	0.19189453	-0.011962891	-0.85180664	0.10888672	0.19555664	0.44165039	0	0	6/7/2018	6	7	2018	17:42:11	63731	0.9	17	42	11	0	0.059082031	3.5191406	0.14892578	-0.080566406	-0.92700195	0.040527344	0.1105957	0	0	0	0	0	0	0	0	0	0.94238281	0.057617188	0.18701172	0.042724609	0.068603516	0.075195313	0	44330	0	0	0
311	428	428	Category E	0.071777344	-0.011962891	-0.75585938	0.045898438	0.20678711	0.4465332	0	0	6/7/2018	6	7	2018	17:42:12	63732	0	17	42	12	0	0.059082031	3.5191406	0.14599609	-0.078369141	-0.92919922	4.3225098	0.19995117	0	0	0	0	0	0	0	0	0	0.94384766	0.056152344	0.31420898	-0.07421875	0.06640625	0.17333984	0	44330	0	0	0
312	429	429	Category E	0.011962891	-0.035888672	-0.83984375	0.001953125	0.20751953	0.45239258	0	0	6/7/2018	6	7	2018	17:42:12	63732	0.1	17	42	12	0	0.059082031	3.5191406	0.14477539	-0.075927734	-0.93017578	8.9431152	0.16552734	0	0	0	0	0	0	0	0	0	0.94458008	0.055419922	0.26318359	-0.1328125	0.040039063	0.090332031	0	44330	0	0	0
313	430	430	Category E	0.13183594	0.059814453	-0.81591797	-0.008056641	0.20751953	0.44799805	0	0	6/7/2018	6	7	2018	17:42:12	63732	0.2	17	42	12	0	0.059082031	3.5191406	0.14038086	-0.074462891	-0.9296875	12.507813	0.17626953	0	0	0	0	0	0	0	0	0	0.94335938	0.056640625	0.25708008	-0.008544922	0.13427734	0.11376953	0	44330	0	0	0
314	431	431	Category E	0.27587891	0.023925781	-1.1037598	0.033935547	0.20507813	0.44921875	0	0	6/7/2018	6	7	2018	17:42:12	63732	0.3	17	42	12	0	0.059082031	3.5191406	0.13574219	-0.071777344	-0.92260742	14.621826	0.24780273	0	0	0	0	0	0	0	0	0	0.93554688	0.064453125	0.41650391	0.13989258	0.095703125	-0.1809082	0	44330	0	0	0
315	432	432	Category E	0.23999023	-0.10791016	-1.0197754	0.045654297	0.20922852	0.44311523	0	0	6/7/2018	6	7	2018	17:42:12	63732	0.4	17	42	12	0	0.059082031	3.5191406	0.13452148	-0.072509766	-0.92285156	18.516113	0.1472168	0	0	0	0	0	0	0	0	0	0.93554688	0.064453125	0.23730469	0.10522461	-0.03515625	-0.096679688	0	44330	0	0	0
316	433	433	Category E	0.17993164	-0.023925781	-0.81591797	0.068115234	0.19433594	0.44677734	0	0	6/7/2018	6	7	2018	17:42:12	63732	0.5	17	42	12	0	0.059082031	3.5191406	0.13183594	-0.07421875	-0.92431641	18.876221	0.12890625	0	0	0	0	0	0	0	0	0	0.93676758	0.063232422	0.20678711	0.047851563	0.050292969	0.10839844	0	44330	0	0	0
317	434	434	Category E	0.13183594	0	-0.85180664	0.057128906	0.19897461	0.44750977	0	0	6/7/2018	6	7	2018	17:42:12	63732	0.6	17	42	12	0	0.059082031	3.5191406	0.1315918	-0.076416016	-0.92797852	16.482666	0.10791016	0	0	0	0	0	0	0	0	0	0.94042969	0.059570313	0.15283203	0	0.076416016	0.076171875	0	44330	0	0	0
318	435	435	Category E	0.023925781	-0.023925781	-0.92382813	0.057128906	0.1887207	0.45019531	0	0	6/7/2018	6	7	2018	17:42:12	63732	0.7	17	42	12	0	0.059082031	3.5191406	0.13085938	-0.077148438	-0.93017578	12.910156	0.11962891	0	0	0	0	0	0	0	0	0	0.94262695	0.057373047	0.16650391	-0.10693359	0.053222656	0.006347656	0	44330	0	0	0
319	436	436	Category E	0.10791016	0.011962891	-0.87597656	0.088867188	0.19726563	0.44506836	0	0	6/7/2018	6	7	2018	17:42:12	63732	0.8	17	42	12	0	0.059082031	3.5191406	0.13012695	-0.078613281	-0.92993164	9.0002441	0.10791016	0	0	0	0	0	0	0	0	0	0.94238281	0.057617188	0.16699219	-0.022216797	0.090576172	0.053955078	0	44330	0	0	0
320	437	437	Category E	0.15576172	-0.095947266	-1.0197754	0.12451172	0.17749023	0.44458008	0	0	6/7/2018	6	7	2018	17:42:12	63732	0.9	17	42	12	0	0.059082031	3.5191406	0.12597656	-0.081542969	-0.92822266	5.2368164	0.096923828	0	0	0	0	0	0	0	0	0	0.94042969	0.059570313	0.13525391	0.029541016	-0.014160156	-0.091308594	0	44330	0	0	0
321	438	438	Category E	0.13183594	-0.11987305	-1.2119141	0.15722656	0.1730957	0.4375	0	0	6/7/2018	6	7	2018	17:42:13	63733	0	17	42	13	0	0.059082031	3.5191406	0.12207031	-0.081787109	-0.92822266	0.27636719	0.28613281	0	0	0	0	0	0	0	0	0	0.93994141	0.060058594	0.33105469	0.009521484	-0.037841797	-0.28344727	0	44330	0	0	0
322	439	439	Category E	0.11987305	-0.011962891	-1.0678711	0.17773438	0.18041992	0.4230957	0	0	6/7/2018	6	7	2018	17:42:13	63733	0.1	17	42	13	0	0.059082031	3.5191406	0.12255859	-0.083496094	-0.93359375	4.8134766	0.15209961	0	0	0	0	0	0	0	0	0	0.9453125	0.0546875	0.20874023	-0.002685547	0.071533203	-0.1340332	0	44330	0	0	0
323	440	440	Category E	0.11987305	-0.011962891	-0.86376953	0.14135742	0.21264648	0.42211914	0	0	6/7/2018	6	7	2018	17:42:13	63733	0.2	17	42	13	0	0.059082031	3.5191406	0.12109375	-0.083984375	-0.93676758	5.454834	0.10253906	0	0	0	0	0	0	0	0	0	0.94824219	0.051757813	0.14648438	-0.001220703	0.072021484	0.072998047	0	44330	0	0	0
324	441	441	Category E	0.023925781	-0.035888672	-0.85180664	0.11816406	0.23510742	0.42553711	0	0	6/7/2018	6	7	2018	17:42:13	63733	0.3	17	42	13	0	0.059082031	3.5191406	0.11987305	-0.083007813	-0.93408203	3.987793	0.13476563	0	0	0	0	0	0	0	0	0	0.9453125	0.0546875	0.2253418	-0.095947266	0.047119141	0.082275391	0	44330	0	0	0
325	442	442	Category E	-0.071777344	-0.071777344	-0.88793945	0.10327148	0.24951172	0.42358398	0	0	6/7/2018	6	7	2018	17:42:13	63733	0.4	17	42	13	0	0.059082031	3.5191406	0.12109375	-0.081054688	-0.93286133	3.5644531	0.19824219	0	0	0	0	0	0	0	0	0	0.94433594	0.055664063	0.24731445	-0.19287109	0.009277344	0.044921875	0	44330	0	0	0
326	443	443	Category E	0.071777344	-0.023925781	-0.87597656	0.11035156	0.24902344	0.41967773	0	0	6/7/2018	6	7	2018	17:42:13	63733	0.5	17	42	13	0	0.059082031	3.5191406	0.11791992	-0.079589844	-0.93212891	3.9658203	0.091552734	0	0	0	0	0	0	0	0	0	0.94287109	0.057128906	0.15820313	-0.046142578	0.055664063	0.056152344	0	44330	0	0	0
327	444	444	Category E	0.21582031	-0.047851563	-1.0917969	0.12255859	0.23950195	0.42285156	0	0	6/7/2018	6	7	2018	17:42:13	63733	0.6	17	42	13	0	0.059082031	3.5191406	0.11743164	-0.078613281	-0.9296875	5.6486816	0.19189453	0	0	0	0	0	0	0	0	0	0.94042969	0.059570313	0.29101563	0.098144531	0.030761719	-0.16186523	0	44330	0	0	0
328	445	445	Category E	0.15576172	-0.20385742	-0.92382813	0.10595703	0.22412109	0.43408203	0	0	6/7/2018	6	7	2018	17:42:13	63733	0.7	17	42	13	0	0.059082031	3.5191406	0.11572266	-0.081054688	-0.92993164	6.6235352	0.12915039	0	0	0	0	0	0	0	0	0	0.94067383	0.059326172	0.16870117	0.039794922	-0.12255859	0.006103516	0	44330	0	0	0
329	446	446	Category E	0.16796875	-0.19189453	-0.80395508	0.10986328	0.18237305	0.44335938	0	0	6/7/2018	6	7	2018	17:42:13	63733	0.8	17	42	13	0	0.059082031	3.5191406	0.11279297	-0.08203125	-0.93041992	7.6955566	0.17602539	0	0	0	0	0	0	0	0	0	0.94091797	0.059082031	0.29101563	0.054931641	-0.10961914	0.12646484	0	44330	0	0	0
330	447	447	Category E	0	-0.19189453	-0.98388672	0.094482422	0.16601563	0.45166016	0	0	6/7/2018	6	7	2018	17:42:13	63733	0.9	17	42	13	0	0.059082031	3.5191406	0.1105957	-0.083007813	-0.93115234	10.244385	0.16381836	0	0	0	0	0	0	0	0	0	0.94140625	0.05859375	0.27197266	-0.1105957	-0.10864258	-0.052490234	0	44330	0	0	0
331	448	448	Category E	0.095947266	-0.071777344	-0.86376953	0.10864258	0.17602539	0.44433594	0	0	6/7/2018	6	7	2018	17:42:14	63734	0	17	42	14	0	0.059082031	3.5191406	0.11230469	-0.083496094	-0.93164063	11.856201	0.070800781	0	0	0	0	0	0	0	0	0	0.94213867	0.057861328	0.096191406	-0.016357422	0.01171875	0.067871094	0	44330	0	0	0
332	449	449	Category E	0.11987305	-0.14379883	-0.89990234	0.11035156	0.21191406	0.43212891	0	0	6/7/2018	6	7	2018	17:42:14	63734	0.1	17	42	14	0	0.059082031	3.5191406	0.10839844	-0.082519531	-0.93041992	11.021973	0.069335938	0	0	0	0	0	0	0	0	0	0.94042969	0.059570313	0.10327148	0.011230469	-0.061035156	0.030517578	0	44330	0	0	0
333	450	450	Category E	0.20385742	-0.15576172	-1.0319824	0.12011719	0.20849609	0.43115234	0	0	6/7/2018	6	7	2018	17:42:14	63734	0.2	17	42	14	0	0.059082031	3.5191406	0.10473633	-0.080322266	-0.9296875	8.5048828	0.16088867	0	0	0	0	0	0	0	0	0	0.93920898	0.060791016	0.27636719	0.098876953	-0.075195313	-0.10205078	0	44330	0	0	0
334	451	451	Category E	0.035888672	-0.059814453	-0.88793945	0.13916016	0.16943359	0.44067383	0	0	6/7/2018	6	7	2018	17:42:14	63734	0.3	17	42	14	0	0.059082031	3.5191406	0.10229492	-0.077392578	-0.93139648	7.4731445	0.081542969	0	0	0	0	0	0	0	0	0	0.94018555	0.059814453	0.12792969	-0.06640625	0.017578125	0.043457031	0	44330	0	0	0
335	452	452	Category E	0.059814453	-0.011962891	-0.94799805	0.14160156	0.20996094	0.42871094	0	0	6/7/2018	6	7	2018	17:42:14	63734	0.4	17	42	14	0	0.059082031	3.5191406	0.097900391	-0.077148438	-0.93310547	7.315918	0.077148438	0	0	0	0	0	0	0	0	0	0.94140625	0.05859375	0.11816406	-0.038085938	0.065185547	-0.014648438	0	44330	0	0	0
336	453	453	Category E	-0.059814453	-0.023925781	-1.0319824	0.13696289	0.21240234	0.42382813	0	0	6/7/2018	6	7	2018	17:42:14	63734	0.5	17	42	14	0	0.059082031	3.5191406	0.094726563	-0.076416016	-0.93359375	5.8168945	0.19042969	0	0	0	0	0	0	0	0	0	0.94165039	0.058349609	0.30541992	-0.15454102	0.052490234	-0.098144531	0	44330	0	0	0
337	454	454	Category E	0.059814453	-0.059814453	-0.92382813	0.13256836	0.2109375	0.42675781	0	0	6/7/2018	6	7	2018	17:42:14	63734	0.6	17	42	14	0	0.059082031	3.5191406	0.089599609	-0.074951172	-0.93676758	1.892334	0.035888672	0	0	0	0	0	0	0	0	0	0.9440918	0.055908203	0.058105469	-0.029785156	0.015136719	0.012939453	0	44330	0	0	0
338	455	455	Category E	-0.011962891	-0.11987305	-1.1638184	0.17700195	0.22998047	0.4140625	0	0	6/7/2018	6	7	2018	17:42:14	63734	0.7	17	42	14	0	0.058349609	3.5771484	0.085693359	-0.073974609	-0.93310547	0.6574707	0.25439453	0	0	0	0	0	0	0	0	0	0.94018555	0.059814453	0.37402344	-0.09765625	-0.045654297	-0.23046875	0	44330	0	0	0
339	456	456	Category E	0.023925781	-0.047851563	-0.74389648	0.17700195	0.21069336	0.41357422	0	0	6/7/2018	6	7	2018	17:42:14	63734	0.8	17	42	14	0	0.058349609	3.5771484	0.082519531	-0.075927734	-0.93212891	1.9736328	0.19921875	0	0	0	0	0	0	0	0	0	0.93896484	0.061035156	0.27514648	-0.05859375	0.028076172	0.18823242	0	44330	0	0	0
340	457	457	Category E	-0.047851563	-0.11987305	-0.87597656	0.22827148	0.16821289	0.4050293	0	0	6/7/2018	6	7	2018	17:42:14	63734	0.9	17	42	14	0	0.058349609	3.5771484	0.076416016	-0.076416016	-0.93676758	3.1074219	0.14501953	0	0	0	0	0	0	0	0	0	0.94287109	0.057128906	0.22851563	-0.12426758	-0.043212891	0.060791016	0	44330	0	0	0
341	458	458	Category E	-0.13183594	-0.083984375	-0.95996094	0.17382813	0.17041016	0.43164063	0	0	6/7/2018	6	7	2018	17:42:15	63735	0	17	42	15	0	0.058349609	3.5771484	0.073974609	-0.076416016	-0.93798828	4.1901855	0.20703125	0	0	0	0	0	0	0	0	0	0.9440918	0.055908203	0.23510742	-0.20581055	-0.007568359	-0.021728516	0	44330	0	0	0
342	459	459	Category E	0.083984375	-0.011962891	-0.76782227	0.21044922	0.16772461	0.41455078	0	0	6/7/2018	6	7	2018	17:42:15	63735	0.1	17	42	15	0	0.058349609	3.5771484	0.069335938	-0.076660156	-0.94140625	4.7197266	0.18603516	0	0	0	0	0	0	0	0	0	0.94726563	0.052734375	0.25292969	0.014404297	0.064697266	0.17358398	0	44330	0	0	0
343	460	460	Category E	-0.2277832	-0.16796875	-1.355957	0.20239258	0.16503906	0.41748047	0	0	6/7/2018	6	7	2018	17:42:15	63735	0.2	17	42	15	0	0.058349609	3.5771484	0.067382813	-0.07421875	-0.94018555	2.371582	0.51831055	0	0	0	0	0	0	0	0	0	0.94555664	0.054443359	0.80444336	-0.29516602	-0.093505859	-0.41552734	0	44330	0	0	0
344	461	461	Category E	0.15576172	0.071777344	-0.88793945	0.17797852	0.18481445	0.4230957	0	0	6/7/2018	6	7	2018	17:42:15	63735	0.3	17	42	15	0	0.058349609	3.5771484	0.062255859	-0.072265625	-0.94018555	0.6237793	0.17944336	0	0	0	0	0	0	0	0	0	0.94506836	0.054931641	0.28979492	0.093261719	0.14404297	0.052246094	0	44330	0	0	0
345	462	462	Category E	-0.13183594	-0.059814453	-0.95996094	0.22558594	0.22070313	0.38842773	0	0	6/7/2018	6	7	2018	17:42:15	63735	0.4	17	42	15	0	0.058349609	3.5771484	0.056884766	-0.069824219	-0.94140625	1.4499512	0.18994141	0	0	0	0	0	0	0	0	0	0.94555664	0.054443359	0.2175293	-0.1887207	0.010009766	-0.018310547	0	44330	0	0	0
346	463	463	Category E	-0.095947266	-0.15576172	-0.94799805	0.15869141	0.20751953	0.42236328	0	0	6/7/2018	6	7	2018	17:42:15	63735	0.5	17	42	15	0	0.058349609	3.5771484	0.057373047	-0.067871094	-0.94165039	2.4580078	0.17675781	0	0	0	0	0	0	0	0	0	0.94604492	0.053955078	0.24731445	-0.15332031	-0.087890625	-0.006103516	0	44330	0	0	0
347	464	464	Category E	0.023925781	-0.14379883	-1.1398926	0.17163086	0.19311523	0.42089844	0	0	6/7/2018	6	7	2018	17:42:15	63735	0.6	17	42	15	0	0.058349609	3.5771484	0.058349609	-0.066162109	-0.94165039	3.8830566	0.21557617	0	0	0	0	0	0	0	0	0	0.94580078	0.054199219	0.31005859	-0.034423828	-0.077392578	-0.19799805	0	44330	0	0	0
348	465	465	Category E	0.047851563	-0.023925781	-0.85180664	0.14404297	0.21069336	0.42797852	0	0	6/7/2018	6	7	2018	17:42:15	63735	0.7	17	42	15	0	0.058349609	3.5771484	0.057617188	-0.063720703	-0.94091797	4.0073242	0.098144531	0	0	0	0	0	0	0	0	0	0.94482422	0.055175781	0.13891602	-0.009765625	0.039794922	0.089111328	0	44330	0	0	0
349	466	466	Category E	0.083984375	-0.083984375	-0.98388672	0.17626953	0.15209961	0.43261719	0	0	6/7/2018	6	7	2018	17:42:15	63735	0.8	17	42	15	0	0.058349609	3.5771484	0.055664063	-0.061279297	-0.93676758	2.4746094	0.059082031	0	0	0	0	0	0	0	0	0	0.94042969	0.059570313	0.097412109	0.028076172	-0.022460938	-0.046875	0	44330	0	0	0
350	467	467	Category E	0	-0.035888672	-0.99584961	0.14868164	0.16162109	0.43994141	0	0	6/7/2018	6	7	2018	17:42:15	63735	0.9	17	42	15	0	0.058349609	3.5771484	0.0546875	-0.061523438	-0.9362793	0.72265625	0.084716797	0	0	0	0	0	0	0	0	0	0.93994141	0.060058594	0.13989258	-0.0546875	0.025634766	-0.059326172	0	44330	0	0	0
351	468	468	Category E	0.10791016	0	-0.91186523	0.12768555	0.1640625	0.44555664	0	0	6/7/2018	6	7	2018	17:42:16	63736	0	17	42	16	0	0.058349609	3.5771484	0.054199219	-0.061523438	-0.93701172	2.5524902	0.085449219	0	0	0	0	0	0	0	0	0	0.94067383	0.059326172	0.14038086	0.053466797	0.061523438	0.025146484	0	44330	0	0	0
352	469	469	Category E	0.011962891	-0.059814453	-0.91186523	0.09765625	0.17651367	0.44580078	0	0	6/7/2018	6	7	2018	17:42:16	63736	0.1	17	42	16	0	0.058349609	3.5771484	0.054443359	-0.061523438	-0.93945313	3.607666	0.05078125	0	0	0	0	0	0	0	0	0	0.94287109	0.057128906	0.072021484	-0.042480469	0.001708984	0.027587891	0	44330	0	0	0
353	470	470	Category E	0.10791016	0.059814453	-0.64794922	0.076171875	0.18432617	0.44970703	0	0	6/7/2018	6	7	2018	17:42:16	63736	0.2	17	42	16	0	0.058349609	3.5771484	0.055908203	-0.061767578	-0.94042969	4.3291016	0.32104492	0	0	0	0	0	0	0	0	0	0.9440918	0.055908203	0.46606445	0.051757813	0.12158203	0.29248047	0	44330	0	0	0
354	471	471	Category E	0.083984375	-0.047851563	-0.91186523	0.1027832	0.20214844	0.43676758	0	0	6/7/2018	6	7	2018	17:42:16	63736	0.3	17	42	16	0	0.058349609	3.5771484	0.055175781	-0.062988281	-0.94189453	3.1020508	0.044189453	0	0	0	0	0	0	0	0	0	0.94555664	0.054443359	0.073974609	0.028564453	0.015136719	0.030029297	0	44330	0	0	0
355	472	472	Category E	0.083984375	-0.023925781	-0.85180664	0.091552734	0.19702148	0.44433594	0	0	6/7/2018	6	7	2018	17:42:16	63736	0.4	17	42	16	0	0.058349609	3.5771484	0.052734375	-0.063720703	-0.93994141	2.9975586	0.10180664	0	0	0	0	0	0	0	0	0	0.94360352	0.056396484	0.15942383	0.031005859	0.039794922	0.088134766	0	44330	0	0	0
356	473	473	Category E	0.23999023	-0.10791016	-1.0439453	0.10791016	0.19018555	0.43945313	0	0	6/7/2018	6	7	2018	17:42:16	63736	0.5	17	42	16	0	0.058349609	3.5771484	0.050537109	-0.062744141	-0.93896484	2.4245605	0.22094727	0	0	0	0	0	0	0	0	0	0.94262695	0.057373047	0.33886719	0.18920898	-0.044921875	-0.10473633	0	44330	0	0	0
357	474	474	Category E	0.095947266	-0.11987305	-0.98388672	0.11303711	0.20239258	0.43579102	0	0	6/7/2018	6	7	2018	17:42:16	63736	0.6	17	42	16	0	0.058349609	3.5771484	0.049072266	-0.062744141	-0.94067383	0.15454102	0.085205078	0	0	0	0	0	0	0	0	0	0.9440918	0.055908203	0.14648438	0.046630859	-0.056884766	-0.04296875	0	44330	0	0	0
358	475	475	Category E	0.16796875	-0.083984375	-0.75585938	0.089111328	0.18945313	0.44506836	0	0	6/7/2018	6	7	2018	17:42:16	63736	0.7	17	42	16	0	0.058349609	3.5771484	0.048828125	-0.063476563	-0.94165039	0.66748047	0.22167969	0	0	0	0	0	0	0	0	0	0.94506836	0.054931641	0.32543945	0.11889648	-0.020263672	0.18579102	0	44330	0	0	0
359	476	476	Category E	0.11987305	-0.17993164	-0.88793945	0.090576172	0.17016602	0.44799805	0	0	6/7/2018	6	7	2018	17:42:16	63736	0.8	17	42	16	0	0.058349609	3.5771484	0.049804688	-0.063476563	-0.94238281	2.4838867	0.14624023	0	0	0	0	0	0	0	0	0	0.94580078	0.054199219	0.24072266	0.069824219	-0.11621094	0.054443359	0	44330	0	0	0
360	477	477	Category E	0.035888672	-0.10791016	-0.98388672	0.082275391	0.17749023	0.45654297	0	0	6/7/2018	6	7	2018	17:42:16	63736	0.9	17	42	16	0	0.058349609	3.5771484	0.050048828	-0.064208984	-0.94360352	2.6115723	0.060791016	0	0	0	0	0	0	0	0	0	0.94702148	0.052978516	0.097900391	-0.014160156	-0.043457031	-0.040039063	0	44330	0	0	0
361	478	478	Category E	0.3359375	-0.095947266	-1.1279297	0.11303711	0.18408203	0.44140625	0	0	6/7/2018	6	7	2018	17:42:17	63737	0	17	42	17	0	0.058349609	3.5771484	0.048828125	-0.062988281	-0.94311523	2.7961426	0.34277344	0	0	0	0	0	0	0	0	0	0.9465332	0.053466797	0.50415039	0.28686523	-0.032714844	-0.18457031	0	44330	0	0	0
362	479	479	Category E	0.095947266	-0.047851563	-1.0078125	0.1237793	0.17211914	0.44140625	0	0	6/7/2018	6	7	2018	17:42:17	63737	0.1	17	42	17	0	0.058349609	3.5771484	0.048583984	-0.061767578	-0.93945313	2.6550293	0.083984375	0	0	0	0	0	0	0	0	0	0.94287109	0.057128906	0.12939453	0.047119141	0.013916016	-0.068115234	0	44330	0	0	0
363	480	480	Category E	0.095947266	-0.011962891	-0.69580078	0.064697266	0.19360352	0.45043945	0	0	6/7/2018	6	7	2018	17:42:17	63737	0.2	17	42	17	0	0.058349609	3.5771484	0.048583984	-0.062011719	-0.93774414	1.1616211	0.25146484	0	0	0	0	0	0	0	0	0	0.94091797	0.059082031	0.33935547	0.047119141	0.050048828	0.24194336	0	44330	0	0	0
364	481	481	Category E	0.17993164	0.011962891	-0.82788086	0.074707031	0.23510742	0.43261719	0	0	6/7/2018	6	7	2018	17:42:17	63737	0.3	17	42	17	0	0.058349609	3.5771484	0.048339844	-0.0625	-0.93823242	0.86791992	0.18701172	0	0	0	0	0	0	0	0	0	0.94165039	0.058349609	0.31640625	0.13134766	0.074462891	0.11035156	0	44330	0	0	0
365	482	482	Category E	0.035888672	-0.071777344	-0.92382813	0.057861328	0.22167969	0.44213867	0	0	6/7/2018	6	7	2018	17:42:17	63737	0.4	17	42	17	0	0.058349609	3.5771484	0.049560547	-0.062744141	-0.93945313	0.15112305	0.022705078	0	0	0	0	0	0	0	0	0	0.94287109	0.057128906	0.038330078	-0.013671875	-0.008789063	0.015625	0	44330	0	0	0
366	483	483	Category E	0.2878418	-0.13183594	-1.0678711	0.10546875	0.21801758	0.42993164	0	0	6/7/2018	6	7	2018	17:42:17	63737	0.5	17	42	17	0	0.058349609	3.5771484	0.051757813	-0.062011719	-0.94018555	1.1599121	0.27709961	0	0	0	0	0	0	0	0	0	0.94360352	0.056396484	0.43310547	0.23583984	-0.069580078	-0.12744141	0	44330	0	0	0
367	484	484	Category E	0.035888672	-0.15576172	-0.88793945	0.12353516	0.21704102	0.42651367	0	0	6/7/2018	6	7	2018	17:42:17	63737	0.6	17	42	17	0	0.058349609	3.5771484	0.052246094	-0.062255859	-0.94116211	3.1877441	0.10864258	0	0	0	0	0	0	0	0	0	0.94458008	0.055419922	0.1628418	-0.016357422	-0.093261719	0.053222656	0	44330	0	0	0
368	485	485	Category E	0.047851563	-0.13183594	-0.83984375	0.1081543	0.19311523	0.44262695	0	0	6/7/2018	6	7	2018	17:42:17	63737	0.7	17	42	17	0	0.058349609	3.5771484	0.05078125	-0.062011719	-0.93896484	2.6867676	0.12133789	0	0	0	0	0	0	0	0	0	0.94238281	0.057617188	0.171875	-0.002929688	-0.069580078	0.099121094	0	44330	0	0	0
369	486	486	Category E	-0.071777344	-0.16796875	-1.0197754	0.11694336	0.1730957	0.44921875	0	0	6/7/2018	6	7	2018	17:42:17	63737	0.8	17	42	17	0	0.058349609	3.5771484	0.050292969	-0.059570313	-0.93896484	2.0942383	0.18212891	0	0	0	0	0	0	0	0	0	0.94238281	0.057617188	0.31103516	-0.12207031	-0.1081543	-0.080566406	0	44330	0	0	0
370	487	487	Category E	0.21582031	-0.11987305	-0.88793945	0.13574219	0.19287109	0.4362793	0	0	6/7/2018	6	7	2018	17:42:17	63737	0.9	17	42	17	0	0.058349609	3.5771484	0.049804688	-0.057617188	-0.94067383	3.4445801	0.18481445	0	0	0	0	0	0	0	0	0	0.94384766	0.056152344	0.28100586	0.16577148	-0.062011719	0.052734375	0	44330	0	0	0
371	488	488	Category E	0.16796875	0.047851563	-0.97192383	0.18212891	0.18579102	0.42236328	0	0	6/7/2018	6	7	2018	17:42:18	63738	0	17	42	18	0	0.058349609	3.5771484	0.05078125	-0.055419922	-0.93994141	4.5444336	0.15917969	0	0	0	0	0	0	0	0	0	0.94287109	0.057128906	0.25219727	0.11694336	0.10327148	-0.031738281	0	44330	0	0	0
372	489	489	Category E	-0.071777344	-0.059814453	-1.0078125	0.1574707	0.16333008	0.43725586	0	0	6/7/2018	6	7	2018	17:42:18	63738	0.1	17	42	18	0	0.058349609	3.5771484	0.051025391	-0.0546875	-0.94067383	5.0036621	0.14013672	0	0	0	0	0	0	0	0	0	0.94360352	0.056396484	0.19506836	-0.12280273	-0.004882813	-0.066894531	0	44330	0	0	0
373	490	490	Category E	0.047851563	0.083984375	-0.92382813	0.13964844	0.23925781	0.41748047	0	0	6/7/2018	6	7	2018	17:42:18	63738	0.2	17	42	18	0	0.058349609	3.5771484	0.051513672	-0.052978516	-0.94116211	2.8256836	0.13793945	0	0	0	0	0	0	0	0	0	0.9440918	0.055908203	0.15795898	-0.003662109	0.13696289	0.017333984	0	44330	0	0	0
374	491	491	Category E	-0.13183594	-0.13183594	-0.88793945	0.13867188	0.24194336	0.41748047	0	0	6/7/2018	6	7	2018	17:42:18	63738	0.3	17	42	18	0	0.058349609	3.5771484	0.05078125	-0.051513672	-0.93994141	5.7260742	0.20629883	0	0	0	0	0	0	0	0	0	0.94262695	0.057373047	0.31518555	-0.18261719	-0.080078125	0.052001953	0	44330	0	0	0
375	492	492	Category E	-0.047851563	-0.11987305	-0.91186523	0.11499023	0.22729492	0.42944336	0	0	6/7/2018	6	7	2018	17:42:18	63738	0.4	17	42	18	0	0.058349609	3.5771484	0.051269531	-0.051513672	-0.94067383	8.2924805	0.1237793	0	0	0	0	0	0	0	0	0	0.94335938	0.056640625	0.19604492	-0.099121094	-0.068115234	0.028808594	0	44330	0	0	0
376	493	493	Category E	-0.23999023	-0.059814453	-1.1638184	0.16650391	0.23583984	0.40600586	0	0	6/7/2018	6	7	2018	17:42:18	63738	0.5	17	42	18	0	0.058837891	3.5529785	0.052001953	-0.051757813	-0.94067383	6.5888672	0.36767578	0	0	0	0	0	0	0	0	0	0.94335938	0.056640625	0.52319336	-0.29199219	-0.0078125	-0.22314453	0	44330	0	0	0
377	494	494	Category E	0.095947266	-0.11987305	-0.77978516	0.17138672	0.21923828	0.41064453	0	0	6/7/2018	6	7	2018	17:42:18	63738	0.6	17	42	18	0	0.058837891	3.5529785	0.054443359	-0.051757813	-0.93896484	7.2416992	0.17797852	0	0	0	0	0	0	0	0	0	0.94213867	0.057861328	0.26879883	0.041259766	-0.067871094	0.15917969	0	44330	0	0	0
378	495	495	Category E	-0.083984375	-0.11987305	-0.85180664	0.22705078	0.21704102	0.38842773	0	0	6/7/2018	6	7	2018	17:42:18	63738	0.7	17	42	18	0	0.058837891	3.5529785	0.055175781	-0.051757813	-0.93920898	9.0375977	0.17797852	0	0	0	0	0	0	0	0	0	0.94213867	0.057861328	0.29467773	-0.13916016	-0.067871094	0.087402344	0	44330	0	0	0
379	496	496	Category E	-0.2277832	-0.023925781	-1.0078125	0.1640625	0.21508789	0.41650391	0	0	6/7/2018	6	7	2018	17:42:18	63738	0.8	17	42	18	0	0.058837891	3.5529785	0.056640625	-0.050292969	-0.9362793	11.998535	0.29443359	0	0	0	0	0	0	0	0	0	0.93945313	0.060546875	0.38232422	-0.28442383	0.026367188	-0.071289063	0	44330	0	0	0
380	497	497	Category E	-0.083984375	0.023925781	-1.0319824	0.19677734	0.20727539	0.40917969	0	0	6/7/2018	6	7	2018	17:42:18	63738	0.9	17	42	18	0	0.058837891	3.5529785	0.057617188	-0.050292969	-0.93896484	10.325684	0.18505859	0	0	0	0	0	0	0	0	0	0.94213867	0.057861328	0.30883789	-0.14160156	0.07421875	-0.092773438	0	44330	0	0	0
381	498	498	Category E	-0.23999023	-0.13183594	-1.1518555	0.18115234	0.1796875	0.42407227	0	0	6/7/2018	6	7	2018	17:42:19	63739	0	17	42	19	0	0.058837891	3.5529785	0.059326172	-0.047851563	-0.93994141	10.416504	0.37597656	0	0	0	0	0	0	0	0	0	0.94311523	0.056884766	0.59472656	-0.29931641	-0.083740234	-0.21166992	0	44330	0	0	0
382	499	499	Category E	0.11987305	0.035888672	-0.91186523	0.24023438	0.19799805	0.3894043	0	0	6/7/2018	6	7	2018	17:42:19	63739	0.1	17	42	19	0	0.058837891	3.5529785	0.062744141	-0.047851563	-0.94018555	20.593506	0.10522461	0	0	0	0	0	0	0	0	0	0.94335938	0.056640625	0.16918945	0.056884766	0.083740234	0.028320313	0	44330	0	0	0
383	500	500	Category E	-0.21582031	0.023925781	-0.92382813	0.2265625	0.19555664	0.3918457	0	0	6/7/2018	6	7	2018	17:42:19	63739	0.2	17	42	19	0	0.058837891	3.5529785	0.063476563	-0.047851563	-0.94262695	30.238281	0.28881836	0	0	0	0	0	0	0	0	0	0.94604492	0.053955078	0.37011719	-0.27929688	0.071777344	0.018798828	0	44330	0	0	0
384	501	501	Category E	-0.2277832	0.011962891	-0.92382813	0.21240234	0.18798828	0.40600586	0	0	6/7/2018	6	7	2018	17:42:19	63739	0.3	17	42	19	0	0.058837891	3.5529785	0.067382813	-0.044921875	-0.93774414	34.791992	0.30078125	0	0	0	0	0	0	0	0	0	0.94116211	0.058837891	0.3659668	-0.29516602	0.056884766	0.013916016	0	44330	0	0	0
385	502	502	Category L	0.095947266	-0.011962891	-0.91186523	-0.24121094	-0.010253906	0.42138672	0	0	6/7/2018	6	7	2018	20:27:28	73648	0.9	20	27	28	0	0.058837891	3.5046387	0.066650391	-0.045166016	-0.93823242	48.049316	0.051513672	0	0	0	0	0	0	0	0	0	0.94165039	0.058349609	0.088867188	0.029052734	0.033203125	0.026367188	0	44330	0	0	0
386	503	503	Category L	0.13183594	-0.059814453	-0.91186523	-0.24682617	-0.006347656	0.42211914	0	0	6/7/2018	6	7	2018	20:27:29	73649	0	20	27	29	0	0.058349609	3.5336426	0.069580078	-0.044433594	-0.93774414	68.451904	0.069091797	0	0	0	0	0	0	0	0	0	0.94140625	0.05859375	0.10327148	0.062011719	-0.015136719	0.025878906	0	44330	0	0	0
387	504	504	Category L	0.10791016	-0.047851563	-0.92382813	-0.2434082	-0.007324219	0.42456055	0	0	6/7/2018	6	7	2018	20:27:29	73649	0.1	20	27	29	0	0.058349609	3.5336426	0.072265625	-0.042480469	-0.93823242	85.919434	0.038574219	0	0	0	0	0	0	0	0	0	0.94189453	0.058105469	0.054931641	0.035400391	-0.005126953	0.014404297	0	44330	0	0	0
388	505	505	Category L	0.047851563	-0.011962891	-0.93579102	-0.24462891	-0.010986328	0.42529297	0	0	6/7/2018	6	7	2018	20:27:29	73649	0.2	20	27	29	0	0.058349609	3.5336426	0.073242188	-0.041015625	-0.93579102	96.690674	0.038574219	0	0	0	0	0	0	0	0	0	0.93969727	0.060302734	0.0546875	-0.025390625	0.029052734	0	0	44330	0	0	0
389	506	506	Category L	0.083984375	-0.023925781	-0.93579102	-0.2421875	-0.005859375	0.41943359	0	0	6/7/2018	6	7	2018	20:27:29	73649	0.3	20	27	29	0	0.058349609	3.5336426	0.073974609	-0.040527344	-0.93701172	107.34863	0.019287109	0	0	0	0	0	0	0	0	0	0.94067383	0.059326172	0.027587891	0.009765625	0.016601563	0.001220703	0	44330	0	0	0
390	507	507	Category L	0.14379883	-0.011962891	-0.92382813	-0.24707031	-0.005615234	0.4230957	0	0	6/7/2018	6	7	2018	20:27:29	73649	0.4	20	27	29	0	0.058349609	3.5336426	0.074462891	-0.0390625	-0.93676758	120.20801	0.075439453	0	0	0	0	0	0	0	0	0	0.94042969	0.059570313	0.109375	0.069091797	0.027099609	0.012939453	0	44330	0	0	0
391	508	508	Category L	0.095947266	-0.023925781	-0.93579102	-0.24365234	-0.009033203	0.42431641	0	0	6/7/2018	6	7	2018	20:27:29	73649	0.5	20	27	29	0	0.058349609	3.5336426	0.075927734	-0.038818359	-0.9362793	123.10425	0.024902344	0	0	0	0	0	0	0	0	0	0.94018555	0.059814453	0.035400391	0.019775391	0.014892578	0.000488281	0	44330	0	0	0
392	509	509	Category L	0.13183594	-0.047851563	-0.92382813	-0.24536133	-0.002197266	0.42236328	0	0	6/7/2018	6	7	2018	20:27:29	73649	0.6	20	27	29	0	0.058349609	3.5336426	0.075927734	-0.038818359	-0.93701172	112.81787	0.058105469	0	0	0	0	0	0	0	0	0	0.94091797	0.059082031	0.078125	0.055664063	-0.008789063	0.013183594	0	44330	0	0	0
393	510	510	Category L	0.071777344	-0.047851563	-0.93579102	-0.24658203	-0.004150391	0.42236328	0	0	6/7/2018	6	7	2018	20:27:29	73649	0.7	20	27	29	0	0.058349609	3.5336426	0.076904297	-0.037597656	-0.9375	104.23218	0.011474609	0	0	0	0	0	0	0	0	0	0.94140625	0.05859375	0.017089844	-0.005126953	-0.010009766	0.001708984	0	44330	0	0	0
394	511	511	Category L	0.071777344	-0.035888672	-0.94799805	-0.24975586	-0.006591797	0.42211914	0	0	6/7/2018	6	7	2018	20:27:29	73649	0.8	20	27	29	0	0.058349609	3.5336426	0.077148438	-0.038330078	-0.94140625	97.445801	0.008789063	0	0	0	0	0	0	0	0	0	0.9453125	0.0546875	0.014404297	-0.005371094	0.002441406	-0.006347656	0	44330	0	0	0
395	512	512	Category L	0.071777344	-0.023925781	-0.94799805	-0.25	0	0.41821289	0	0	6/7/2018	6	7	2018	20:27:29	73649	0.9	20	27	29	0	0.058349609	3.5336426	0.077392578	-0.037597656	-0.94140625	82.767578	0.016113281	0	0	0	0	0	0	0	0	0	0.9453125	0.0546875	0.025878906	-0.005615234	0.013671875	-0.006347656	0	44330	0	0	0
396	513	513	Category L	0.071777344	-0.023925781	-0.94799805	-0.25512695	0.000976563	0.41918945	0	0	6/7/2018	6	7	2018	20:27:30	73650	0	20	27	30	0	0.058349609	3.5336426	0.077880859	-0.037353516	-0.94238281	64.024902	0.015625	0	0	0	0	0	0	0	0	0	0.9465332	0.053466797	0.025146484	-0.006103516	0.013427734	-0.005371094	0	44330	0	0	0
397	514	514	Category L	0.095947266	-0.047851563	-0.93579102	-0.25073242	-0.007568359	0.42211914	0	0	6/7/2018	6	7	2018	20:27:30	73650	0.1	20	27	30	0	0.058349609	3.5336426	0.07421875	-0.035644531	-0.94189453	45.801514	0.025390625	0	0	0	0	0	0	0	0	0	0.94555664	0.054443359	0.039794922	0.021484375	-0.011962891	0.006103516	0	44330	0	0	0
398	515	515	Category L	0.10791016	-0.035888672	-0.97192383	-0.24682617	-0.002197266	0.41943359	0	0	6/7/2018	6	7	2018	20:27:30	73650	0.2	20	27	30	0	0.058349609	3.5336426	0.072021484	-0.033447266	-0.94116211	33.643555	0.046875	0	0	0	0	0	0	0	0	0	0.94458008	0.055419922	0.068603516	0.035644531	-0.002197266	-0.030517578	0	44330	0	0	0
399	516	516	Category L	0.11987305	-0.035888672	-0.97192383	-0.25390625	0.001953125	0.42211914	0	0	6/7/2018	6	7	2018	20:27:30	73650	0.3	20	27	30	0	0.058349609	3.5336426	0.071533203	-0.032714844	-0.94238281	20.978516	0.056396484	0	0	0	0	0	0	0	0	0	0.94555664	0.054443359	0.080566406	0.048095703	-0.002929688	-0.029296875	0	44330	0	0	0
400	517	517	Category L	0.071777344	-0.011962891	-0.98388672	-0.24536133	0	0.42041016	0	0	6/7/2018	6	7	2018	20:27:30	73650	0.4	20	27	30	0	0.058349609	3.5336426	0.069580078	-0.031005859	-0.94384766	8.3657227	0.044189453	0	0	0	0	0	0	0	0	0	0.94702148	0.052978516	0.061035156	0.001953125	0.019042969	-0.039794922	0	44330	0	0	0
401	518	518	Category L	0.10791016	-0.023925781	-0.92382813	-0.24804688	-0.004882813	0.42211914	0	0	6/7/2018	6	7	2018	20:27:30	73650	0.5	20	27	30	0	0.058349609	3.5336426	0.068603516	-0.029785156	-0.94360352	2.2888184	0.044189453	0	0	0	0	0	0	0	0	0	0.9465332	0.053466797	0.064941406	0.0390625	0.005859375	0.019775391	0	44330	0	0	0
402	519	519	Category L	0.11987305	-0.023925781	-0.92382813	-0.24707031	-0.001464844	0.42236328	0	0	6/7/2018	6	7	2018	20:27:30	73650	0.6	20	27	30	0	0.058349609	3.5336426	0.063964844	-0.027832031	-0.94140625	0.12866211	0.05859375	0	0	0	0	0	0	0	0	0	0.9440918	0.055908203	0.077392578	0.055664063	0.00390625	0.017578125	0	44330	0	0	0
403	520	520	Category L	0.10791016	-0.047851563	-0.91186523	-0.25244141	-0.000732422	0.42016602	0	0	6/7/2018	6	7	2018	20:27:30	73650	0.7	20	27	30	0	0.058349609	3.5336426	0.062011719	-0.027099609	-0.94091797	1.1308594	0.058105469	0	0	0	0	0	0	0	0	0	0.94335938	0.056640625	0.095458984	0.045654297	-0.020507813	0.029052734	0	44330	0	0	0
404	521	521	Category L	0.10791016	-0.047851563	-0.94799805	-0.25244141	-0.002929688	0.42529297	0	0	6/7/2018	6	7	2018	20:27:30	73650	0.8	20	27	30	0	0.058349609	3.5336426	0.060058594	-0.026611328	-0.9440918	0.72900391	0.052246094	0	0	0	0	0	0	0	0	0	0.9465332	0.053466797	0.072509766	0.047607422	-0.020996094	-0.003662109	0	44330	0	0	0
405	522	522	Category L	0.10791016	-0.023925781	-0.93579102	-0.25219727	0.001220703	0.42529297	0	0	6/7/2018	6	7	2018	20:27:30	73650	0.9	20	27	30	0	0.058349609	3.5336426	0.057861328	-0.026611328	-0.94580078	0.53295898	0.05078125	0	0	0	0	0	0	0	0	0	0.94799805	0.052001953	0.062744141	0.049804688	0.002685547	0.010009766	0	44330	0	0	0
406	523	523	Category L	0.10791016	-0.047851563	-0.95996094	-0.24780273	-0.00390625	0.42529297	0	0	6/7/2018	6	7	2018	20:27:31	73651	0	20	27	31	0	0.058349609	3.5336426	0.057617188	-0.025634766	-0.94580078	0.82250977	0.056396484	0	0	0	0	0	0	0	0	0	0.94799805	0.052001953	0.086181641	0.050048828	-0.021972656	-0.013916016	0	44330	0	0	0
407	524	524	Category L	0.10791016	-0.023925781	-0.92382813	-0.24609375	0.002685547	0.42138672	0	0	6/7/2018	6	7	2018	20:27:31	73651	0.1	20	27	31	0	0.058349609	3.5336426	0.054199219	-0.024169922	-0.9440918	0.87573242	0.057373047	0	0	0	0	0	0	0	0	0	0.94604492	0.053955078	0.07421875	0.053466797	0.000244141	0.020263672	0	44330	0	0	0
408	525	525	Category L	0.11987305	0	-0.92382813	-0.25244141	-0.002929688	0.42431641	0	0	6/7/2018	6	7	2018	20:27:31	73651	0.2	20	27	31	0	0.058349609	3.5336426	0.053710938	-0.021972656	-0.94482422	0.89404297	0.072509766	0	0	0	0	0	0	0	0	0	0.94677734	0.053222656	0.10913086	0.065917969	0.021972656	0.020996094	0	44330	0	0	0
409	526	526	Category L	0.11987305	-0.035888672	-0.93579102	-0.24658203	0.004150391	0.41748047	0	0	6/7/2018	6	7	2018	20:27:31	73651	0.3	20	27	31	0	0.058349609	3.5336426	0.053466797	-0.020507813	-0.94628906	1.045166	0.068847656	0	0	0	0	0	0	0	0	0	0.94799805	0.052001953	0.092285156	0.066162109	-0.015380859	0.010498047	0	44330	0	0	0
410	527	527	Category L	0.083984375	-0.023925781	-0.92382813	-0.24682617	0.002685547	0.42163086	0	0	6/7/2018	6	7	2018	20:27:31	73651	0.4	20	27	31	0	0.058349609	3.5336426	0.054199219	-0.018310547	-0.9453125	1.8022461	0.036865234	0	0	0	0	0	0	0	0	0	0.94702148	0.052978516	0.056640625	0.029541016	-0.005371094	0.021484375	0	44330	0	0	0
411	528	528	Category L	0.11987305	-0.011962891	-0.91186523	-0.25415039	0.000244141	0.42114258	0	0	6/7/2018	6	7	2018	20:27:31	73651	0.5	20	27	31	0	0.058349609	3.5336426	0.051513672	-0.016845703	-0.94628906	2.2236328	0.076660156	0	0	0	0	0	0	0	0	0	0.94799805	0.052001953	0.10791016	0.068115234	0.004882813	0.034423828	0	44330	0	0	0
412	529	529	Category L	0.14379883	0	-0.94799805	-0.25	-0.000488281	0.42236328	0	0	6/7/2018	6	7	2018	20:27:31	73651	0.6	20	27	31	0	0.058349609	3.5336426	0.049316406	-0.017333984	-0.94604492	1.527832	0.095947266	0	0	0	0	0	0	0	0	0	0.94750977	0.052490234	0.11328125	0.094238281	0.017333984	-0.001708984	0	44330	0	0	0
413	530	530	Category L	0.15576172	-0.035888672	-0.93579102	-0.25	0.004150391	0.4206543	0	0	6/7/2018	6	7	2018	20:27:31	73651	0.7	20	27	31	0	0.058349609	3.5336426	0.052490234	-0.016845703	-0.94555664	0.92358398	0.10522461	0	0	0	0	0	0	0	0	0	0.94702148	0.052978516	0.13183594	0.10302734	-0.018798828	0.009765625	0	44330	0	0	0
414	531	531	Category L	0.071777344	-0.071777344	-0.93579102	-0.25244141	0.002929688	0.42138672	0	0	6/7/2018	6	7	2018	20:27:31	73651	0.8	20	27	31	0	0.058349609	3.5336426	0.052001953	-0.017822266	-0.94580078	1.152832	0.058105469	0	0	0	0	0	0	0	0	0	0.94750977	0.052490234	0.083496094	0.01953125	-0.053710938	0.010009766	0	44330	0	0	0
415	532	532	Category L	0.11987305	-0.023925781	-0.94799805	-0.25317383	0.000976563	0.42211914	0	0	6/7/2018	6	7	2018	20:27:31	73651	0.9	20	27	31	0	0.058349609	3.5336426	0.053710938	-0.016113281	-0.9465332	0.55053711	0.06640625	0	0	0	0	0	0	0	0	0	0.94824219	0.051757813	0.074951172	0.065917969	-0.007568359	-0.001220703	0	44330	0	0	0
416	533	533	Category L	0.13183594	-0.023925781	-0.91186523	-0.24365234	0.000732422	0.42041016	0	0	6/7/2018	6	7	2018	20:27:32	73652	0	20	27	32	0	0.058349609	3.5336426	0.054199219	-0.014404297	-0.94677734	1.2529297	0.085693359	0	0	0	0	0	0	0	0	0	0.94848633	0.051513672	0.12207031	0.077392578	-0.009277344	0.034912109	0	44330	0	0	0
417	534	534	Category L	0.11987305	-0.059814453	-0.93579102	-0.24975586	0.000976563	0.42236328	0	0	6/7/2018	6	7	2018	20:27:32	73652	0.111	20	27	32	0	0.058349609	3.5336426	0.056884766	-0.013427734	-0.94384766	3.1101074	0.078369141	0	0	0	0	0	0	0	0	0	0.94580078	0.054199219	0.11694336	0.062744141	-0.046142578	0.008056641	0	44330	0	0	0
418	535	535	Category L	0.10791016	-0.011962891	-0.93579102	-0.25341797	0.000732422	0.42041016	0	0	6/7/2018	6	7	2018	20:27:32	73652	0.222	20	27	32	0	0.058349609	3.5336426	0.054931641	-0.010498047	-0.94580078	3.9245605	0.053710938	0	0	0	0	0	0	0	0	0	0.94750977	0.052490234	0.064208984	0.052734375	-0.001220703	0.010009766	0	44330	0	0	0
419	536	536	Category L	0.10791016	-0.035888672	-0.94799805	-0.24584961	-0.004882813	0.41723633	0	0	6/7/2018	6	7	2018	20:27:32	73652	0.333	20	27	32	0	0.058349609	3.5336426	0.053710938	-0.008789063	-0.94628906	5.7548828	0.060302734	0	0	0	0	0	0	0	0	0	0.94775391	0.052246094	0.082519531	0.053955078	-0.026855469	-0.001464844	0	44330	0	0	0
420	537	537	Category L	0.071777344	0.059814453	-0.95996094	-0.25048828	-0.020751953	0.42089844	0	0	6/7/2018	6	7	2018	20:27:32	73652	0.444	20	27	32	0	0.058349609	3.5336426	0.053222656	-0.007568359	-0.94580078	9.6899414	0.071289063	0	0	0	0	0	0	0	0	0	0.94726563	0.052734375	0.099853516	0.018310547	0.067382813	-0.013916016	0	44330	0	0	0
421	538	538	Category L	0.14379883	-0.071777344	-0.97192383	-0.24414063	-0.053710938	0.42041016	0	0	6/7/2018	6	7	2018	20:27:32	73652	0.555	20	27	32	0	0.058349609	3.5336426	0.055419922	-0.006835938	-0.94311523	11.449463	0.11303711	0	0	0	0	0	0	0	0	0	0.94482422	0.055175781	0.18164063	0.088134766	-0.064697266	-0.028564453	0	44330	0	0	0
422	539	539	Category L	0.14379883	-0.011962891	-0.97192383	-0.2175293	-0.081054688	0.42236328	0	0	6/7/2018	6	7	2018	20:27:32	73652	0.666	20	27	32	0	0.058349609	3.5336426	0.058105469	-0.006103516	-0.9453125	11.516846	0.089599609	0	0	0	0	0	0	0	0	0	0.94726563	0.052734375	0.11767578	0.085449219	-0.005615234	-0.026367188	0	44330	0	0	0
423	540	540	Category L	0.083984375	0.071777344	-0.95996094	-0.21948242	-0.099853516	0.41992188	0	0	6/7/2018	6	7	2018	20:27:32	73652	0.777	20	27	32	0	0.058349609	3.5336426	0.056396484	-0.006835938	-0.94482422	13.054199	0.084716797	0	0	0	0	0	0	0	0	0	0.9465332	0.053466797	0.12109375	0.02734375	0.078613281	-0.014892578	0	44330	0	0	0
424	541	541	Category L	0.095947266	0.047851563	-0.92382813	-0.21679688	-0.093261719	0.42114258	0	0	6/7/2018	6	7	2018	20:27:32	73652	0.888	20	27	32	0	0.059082031	3.5545898	0.058837891	-0.0078125	-0.94287109	16.415039	0.069580078	0	0	0	0	0	0	0	0	0	0.94482422	0.055175781	0.11206055	0.036865234	0.055664063	0.019042969	0	44330	0	0	0
425	542	542	Category L	0.10791016	-0.011962891	-0.93579102	-0.21801758	-0.094238281	0.42016602	0	0	6/7/2018	6	7	2018	20:27:33	73653	0	20	27	33	0	0.059082031	3.5545898	0.058349609	-0.009521484	-0.9440918	18.185791	0.050048828	0	0	0	0	0	0	0	0	0	0.94580078	0.054199219	0.059814453	0.049316406	-0.002197266	0.008300781	0	44330	0	0	0
426	543	543	Category L	0.11987305	0	-0.97192383	-0.22045898	-0.099609375	0.42211914	0	0	6/7/2018	6	7	2018	20:27:33	73653	0.09	20	27	33	0	0.059082031	3.5545898	0.058105469	-0.009765625	-0.94238281	17.864746	0.068847656	0	0	0	0	0	0	0	0	0	0.9440918	0.055908203	0.10083008	0.061523438	0.009765625	-0.029296875	0	44330	0	0	0
427	544	544	Category L	0.10791016	-0.011962891	-0.95996094	-0.22387695	-0.10131836	0.4206543	0	0	6/7/2018	6	7	2018	20:27:33	73653	0.181	20	27	33	0	0.059082031	3.5545898	0.054931641	-0.007568359	-0.94458008	18.451904	0.054931641	0	0	0	0	0	0	0	0	0	0.94604492	0.053955078	0.072265625	0.052734375	-0.004150391	-0.015136719	0	44330	0	0	0
428	545	545	Category L	0.10791016	0.011962891	-0.93579102	-0.21679688	-0.099609375	0.41601563	0	0	6/7/2018	6	7	2018	20:27:33	73653	0.272	20	27	33	0	0.059082031	3.5545898	0.051757813	-0.006835938	-0.94702148	20.623047	0.060058594	0	0	0	0	0	0	0	0	0	0.94848633	0.051513672	0.0859375	0.055908203	0.018798828	0.011230469	0	44330	0	0	0
429	546	546	Category L	0.10791016	0.023925781	-0.95996094	-0.21777344	-0.098876953	0.42016602	0	0	6/7/2018	6	7	2018	20:27:33	73653	0.363	20	27	33	0	0.059082031	3.5545898	0.051513672	-0.005615234	-0.9453125	20.514648	0.065185547	0	0	0	0	0	0	0	0	0	0.9465332	0.053466797	0.10058594	0.056152344	0.029541016	-0.014404297	0	44330	0	0	0
430	547	547	Category L	0.11987305	-0.011962891	-0.95996094	-0.22460938	-0.09765625	0.4230957	0	0	6/7/2018	6	7	2018	20:27:33	73653	0.454	20	27	33	0	0.059082031	3.5545898	0.047119141	-0.005859375	-0.94628906	17.077881	0.073974609	0	0	0	0	0	0	0	0	0	0.94750977	0.052490234	0.092041016	0.072509766	-0.005859375	-0.013427734	0	44330	0	0	0
431	548	548	Category L	0.10791016	0	-0.98388672	-0.21875	-0.099853516	0.41918945	0	0	6/7/2018	6	7	2018	20:27:33	73653	0.545	20	27	33	0	0.059082031	3.5545898	0.046142578	-0.006591797	-0.9440918	15.304688	0.073730469	0	0	0	0	0	0	0	0	0	0.94506836	0.054931641	0.1081543	0.061523438	0.006591797	-0.039550781	0	44330	0	0	0
432	549	549	Category L	0.095947266	0.035888672	-0.93579102	-0.21875	-0.09765625	0.42016602	0	0	6/7/2018	6	7	2018	20:27:33	73653	0.636	20	27	33	0	0.059082031	3.5545898	0.043212891	-0.006591797	-0.94750977	15.087402	0.068603516	0	0	0	0	0	0	0	0	0	0.94873047	0.051269531	0.10717773	0.052490234	0.042480469	0.01171875	0	44330	0	0	0
433	550	550	Category L	0.11987305	0.011962891	-0.95996094	-0.22387695	-0.099609375	0.41821289	0	0	6/7/2018	6	7	2018	20:27:33	73653	0.727	20	27	33	0	0.059082031	3.5545898	0.040527344	-0.005615234	-0.94799805	14.92334	0.08203125	0	0	0	0	0	0	0	0	0	0.94897461	0.051025391	0.10864258	0.079101563	0.017578125	-0.01171875	0	44330	0	0	0
434	551	551	Category L	0.11987305	0	-0.92382813	-0.22216797	-0.099609375	0.42016602	0	0	6/7/2018	6	7	2018	20:27:33	73653	0.818	20	27	33	0	0.059082031	3.5545898	0.038574219	-0.007568359	-0.94970703	12.426514	0.085449219	0	0	0	0	0	0	0	0	0	0.95043945	0.049560547	0.11474609	0.081054688	0.007568359	0.025878906	0	44330	0	0	0
435	552	552	Category L	0.11987305	0	-0.93579102	-0.21679688	-0.099609375	0.41918945	0	0	6/7/2018	6	7	2018	20:27:33	73653	0.909	20	27	33	0	0.059082031	3.5545898	0.033935547	-0.007568359	-0.95068359	9.4389648	0.087402344	0	0	0	0	0	0	0	0	0	0.95117188	0.048828125	0.10839844	0.085693359	0.007568359	0.014892578	0	44330	0	0	0
436	553	553	Category L	-0.059814453	0.023925781	-0.99584961	-0.21533203	-0.1003418	0.41821289	0	0	6/7/2018	6	7	2018	20:27:34	73654	0	20	27	34	0	0.059082031	3.5545898	0.034423828	-0.007324219	-0.94799805	10.763916	0.11035156	0	0	0	0	0	0	0	0	0	0.94848633	0.051513672	0.17358398	-0.094238281	0.03125	-0.047607422	0	44330	0	0	0
437	554	554	Category L	-0.071777344	0.059814453	-0.92382813	-0.2109375	-0.1159668	0.41796875	0	0	6/7/2018	6	7	2018	20:27:34	73654	0.1	20	27	34	0	0.059082031	3.5545898	0.031982422	-0.007080078	-0.95117188	12.877441	0.12646484	0	0	0	0	0	0	0	0	0	0.95166016	0.048339844	0.19824219	-0.10375977	0.066894531	0.02734375	0	44330	0	0	0
438	555	555	Category L	0.13183594	-0.023925781	-0.85180664	-0.11938477	-0.15063477	0.43725586	0	0	6/7/2018	6	7	2018	20:27:34	73654	0.2	20	27	34	0	0.059082031	3.5545898	0.031494141	-0.006347656	-0.94921875	12.453125	0.140625	0	0	0	0	0	0	0	0	0	0.94970703	0.050292969	0.21484375	0.10009766	-0.017333984	0.097412109	0	44330	0	0	0
439	556	556	Category L	-0.047851563	-0.047851563	-1.0078125	-0.049804688	-0.16430664	0.44384766	0	0	6/7/2018	6	7	2018	20:27:34	73654	0.3	20	27	34	0	0.059082031	3.5545898	0.027832031	-0.005371094	-0.94995117	12.367188	0.10400391	0	0	0	0	0	0	0	0	0	0.95043945	0.049560547	0.17553711	-0.075683594	-0.042236328	-0.057617188	0	44330	0	0	0
440	557	557	Category L	-0.047851563	0	-0.95996094	-0.066650391	-0.1628418	0.43945313	0	0	6/7/2018	6	7	2018	20:27:34	73654	0.4	20	27	34	0	0.059082031	3.5545898	0.025634766	-0.006347656	-0.94824219	14.847168	0.074707031	0	0	0	0	0	0	0	0	0	0.94848633	0.051513672	0.091552734	-0.073486328	0.006347656	-0.011474609	0	44330	0	0	0
441	558	558	Category L	-0.023925781	0.047851563	-0.95996094	-0.071533203	-0.16186523	0.43945313	0	0	6/7/2018	6	7	2018	20:27:34	73654	0.5	20	27	34	0	0.059082031	3.5545898	0.023193359	-0.0078125	-0.9519043	18.750732	0.073242188	0	0	0	0	0	0	0	0	0	0.95214844	0.047851563	0.11083984	-0.047119141	0.055664063	-0.0078125	0	44330	0	0	0
442	559	559	Category L	-0.071777344	0.011962891	-0.95996094	-0.093505859	-0.16040039	0.43994141	0	0	6/7/2018	6	7	2018	20:27:34	73654	0.6	20	27	34	0	0.059082031	3.5545898	0.020263672	-0.007324219	-0.95141602	20.280762	0.094482422	0	0	0	0	0	0	0	0	0	0.95166016	0.048339844	0.11987305	-0.092041016	0.019287109	-0.008300781	0	44330	0	0	0
443	560	560	Category L	-0.059814453	0.035888672	-0.95996094	-0.10375977	-0.15209961	0.44189453	0	0	6/7/2018	6	7	2018	20:27:34	73654	0.7	20	27	34	0	0.059082031	3.5545898	0.017333984	-0.008544922	-0.95263672	19.532471	0.089355469	0	0	0	0	0	0	0	0	0	0.95288086	0.047119141	0.12890625	-0.077148438	0.044433594	-0.007080078	0	44330	0	0	0
444	561	561	Category L	0.011962891	0.011962891	-0.95996094	-0.10571289	-0.15869141	0.4387207	0	0	6/7/2018	6	7	2018	20:27:34	73654	0.8	20	27	34	0	0.059082031	3.5545898	0.012939453	-0.008789063	-0.95263672	20.887451	0.021972656	0	0	0	0	0	0	0	0	0	0.95288086	0.047119141	0.029052734	-0.000976563	0.020751953	-0.007080078	0	44330	0	0	0
445	562	562	Category L	0.011962891	0	-0.92382813	-0.10668945	-0.16113281	0.43652344	0	0	6/7/2018	6	7	2018	20:27:34	73654	0.9	20	27	34	0	0.059082031	3.5545898	0.010742188	-0.007324219	-0.94921875	23.064697	0.026367188	0	0	0	0	0	0	0	0	0	0.94921875	0.05078125	0.033935547	0.000976563	0.007324219	0.025390625	0	44330	0	0	0
446	563	563	Category L	0.011962891	-0.011962891	-0.93579102	-0.10229492	-0.15551758	0.43676758	0	0	6/7/2018	6	7	2018	20:27:35	73655	0	20	27	35	0	0.059082031	3.5545898	0.004150391	-0.005859375	-0.95214844	22.107422	0.019042969	0	0	0	0	0	0	0	0	0	0.95214844	0.047851563	0.030029297	0.007568359	-0.005859375	0.016357422	0	44330	0	0	0
447	564	564	Category L	0.011962891	0.023925781	-0.94799805	-0.10058594	-0.15527344	0.43701172	0	0	6/7/2018	6	7	2018	20:27:35	73655	0.1	20	27	35	0	0.059082031	3.5545898	0.001220703	-0.001220703	-0.95141602	19.183105	0.027587891	0	0	0	0	0	0	0	0	0	0.95141602	0.048583984	0.039306641	0.010498047	0.025146484	0.003417969	0	44330	0	0	0
448	565	565	Category L	0.011962891	-0.011962891	-0.94799805	-0.10571289	-0.15795898	0.44042969	0	0	6/7/2018	6	7	2018	20:27:35	73655	0.2	20	27	35	0	0.059082031	3.5545898	-0.005126953	-0.000488281	-0.9519043	17.158447	0.020996094	0	0	0	0	0	0	0	0	0	0.9519043	0.048095703	0.032470703	0.017089844	-0.011230469	0.00390625	0	44330	0	0	0
449	566	566	Category L	0	0	-0.94799805	-0.10302734	-0.15942383	0.43676758	0	0	6/7/2018	6	7	2018	20:27:35	73655	0.3	20	27	35	0	0.059082031	3.5545898	-0.010253906	-0.000976563	-0.94897461	15.244141	0.010253906	0	0	0	0	0	0	0	0	0	0.94897461	0.051025391	0.012451172	0.010253906	0.000976563	0.000976563	0	44330	0	0	0
450	567	567	Category L	-0.011962891	0	-0.97192383	-0.10131836	-0.15356445	0.43603516	0	0	6/7/2018	6	7	2018	20:27:35	73655	0.4	20	27	35	0	0.059082031	3.5545898	-0.014404297	-0.004882813	-0.94946289	14.611572	0.022705078	0	0	0	0	0	0	0	0	0	0.94970703	0.050292969	0.029541016	0.002441406	0.004882813	-0.022216797	0	44330	0	0	0
451	568	568	Category L	0	0.011962891	-0.94799805	-0.10839844	-0.15869141	0.43579102	0	0	6/7/2018	6	7	2018	20:27:35	73655	0.5	20	27	35	0	0.059082031	3.5545898	-0.017822266	-0.001464844	-0.95263672	13.425537	0.022949219	0	0	0	0	0	0	0	0	0	0.95288086	0.047119141	0.036376953	0.017822266	0.013427734	0.004638672	0	44330	0	0	0
452	569	569	Category L	0.17993164	-0.023925781	-0.95996094	-0.10205078	-0.15063477	0.43774414	0	0	6/7/2018	6	7	2018	20:27:35	73655	0.6	20	27	35	0	0.059082031	3.5545898	-0.018310547	-0.002929688	-0.95166016	11.510254	0.19946289	0	0	0	0	0	0	0	0	0	0.9519043	0.048095703	0.22729492	0.19824219	-0.020751953	-0.008056641	0	44330	0	0	0
453	570	570	Category L	0.011962891	0	-0.94799805	-0.10913086	-0.15795898	0.43847656	0	0	6/7/2018	6	7	2018	20:27:35	73655	0.7	20	27	35	0	0.059082031	3.5545898	-0.024658203	-0.002929688	-0.95214844	10.113037	0.036865234	0	0	0	0	0	0	0	0	0	0.95263672	0.047363281	0.043945313	0.036621094	0.002929688	0.004150391	0	44330	0	0	0
454	571	571	Category L	0	0.011962891	-0.94799805	-0.10058594	-0.16186523	0.43579102	0	0	6/7/2018	6	7	2018	20:27:35	73655	0.8	20	27	35	0	0.059082031	3.5545898	-0.030517578	-0.002685547	-0.9519043	7.9741211	0.033935547	0	0	0	0	0	0	0	0	0	0.95239258	0.047607422	0.049316406	0.030517578	0.014648438	0.00390625	0	44330	0	0	0
455	572	572	Category L	-0.011962891	0.011962891	-0.93579102	-0.10107422	-0.15917969	0.43676758	0	0	6/7/2018	6	7	2018	20:27:35	73655	0.9	20	27	35	0	0.059082031	3.5545898	-0.034179688	-0.002197266	-0.95019531	5.2231445	0.030273438	0	0	0	0	0	0	0	0	0	0.95068359	0.049316406	0.051025391	0.022216797	0.014160156	0.014404297	0	44330	0	0	0
456	573	573	Category L	-0.011962891	0.011962891	-0.92382813	-0.082275391	-0.17211914	0.43701172	0	0	6/7/2018	6	7	2018	20:27:36	73656	0	20	27	36	0	0.059082031	3.5545898	-0.037109375	-0.002197266	-0.94799805	0.94995117	0.037841797	0	0	0	0	0	0	0	0	0	0.94873047	0.051269531	0.063964844	0.025146484	0.014160156	0.024169922	0	44330	0	0	0
457	574	574	Category L	-0.071777344	0.11987305	-0.93579102	-0.081298828	-0.17773438	0.43798828	0	0	6/7/2018	6	7	2018	20:27:36	73656	0.1	20	27	36	0	0.059082031	3.5545898	-0.041015625	-0.002197266	-0.95166016	7.7338867	0.12670898	0	0	0	0	0	0	0	0	0	0.95263672	0.047363281	0.16870117	-0.030517578	0.12207031	0.015869141	0	44330	0	0	0
458	575	575	Category E	-0.16796875	0.023925781	-0.88793945	-0.073974609	-0.13842773	0.44970703	0	0	6/7/2018	6	7	2018	20:54:11	75251	0.6	20	54	11	0	0.058837891	3.5336426	-0.041015625	-0.002197266	-0.94921875	10.036865	0.14306641	0	0	0	0	0	0	0	0	0	0.94995117	0.050048828	0.21411133	-0.12670898	0.026123047	0.061279297	0	44330	0	0	0
459	576	576	Category E	-0.27587891	0.059814453	-0.97192383	-0.11938477	-0.13500977	0.44775391	0	0	6/7/2018	6	7	2018	20:54:11	75251	0.7	20	54	11	0	0.058837891	3.5336426	-0.04296875	-0.000244141	-0.94921875	7.3310547	0.24121094	0	0	0	0	0	0	0	0	0	0.95019531	0.049804688	0.31542969	-0.23266602	0.060058594	-0.022460938	0	44330	0	0	0
460	577	577	Category E	0.095947266	0.083984375	-0.81591797	-0.07421875	-0.16357422	0.4453125	0	0	6/7/2018	6	7	2018	20:54:11	75251	0.8	20	54	11	0	0.058837891	3.5336426	-0.046386719	-0.000244141	-0.94848633	7.6625977	0.21191406	0	0	0	0	0	0	0	0	0	0.94946289	0.050537109	0.359375	0.14233398	0.084228516	0.13256836	0	44330	0	0	0
461	578	578	Category E	-0.023925781	-0.059814453	-1.3317871	-0.007324219	-0.14770508	0.45019531	0	0	6/7/2018	6	7	2018	20:54:11	75251	0.9	20	54	11	0	0.058837891	3.5336426	-0.046630859	-0.001220703	-0.94677734	7.7553711	0.38964844	0	0	0	0	0	0	0	0	0	0.94799805	0.052001953	0.46606445	0.022705078	-0.058349609	-0.38476563	0	44330	0	0	0
462	579	579	Category E	-0.023925781	-0.035888672	-0.87597656	-0.060058594	-0.13916016	0.45288086	0	0	6/7/2018	6	7	2018	20:54:12	75252	0	20	54	12	0	0.058837891	3.5336426	-0.050048828	-0.002197266	-0.94995117	5.9528809	0.085449219	0	0	0	0	0	0	0	0	0	0.95141602	0.048583984	0.13378906	0.026123047	-0.033447266	0.073974609	0	44330	0	0	0
463	580	580	Category E	-0.023925781	-0.047851563	-0.76782227	-0.042724609	-0.15380859	0.44921875	0	0	6/7/2018	6	7	2018	20:54:12	75252	0.1	20	54	12	0	0.058837891	3.5336426	-0.052001953	-0.001708984	-0.94726563	2.2094727	0.18725586	0	0	0	0	0	0	0	0	0	0.94848633	0.051513672	0.25341797	0.028076172	-0.045898438	0.17944336	0	44330	0	0	0
464	581	581	Category E	-0.25195313	-0.13183594	-1.0078125	-0.097900391	-0.16381836	0.43579102	0	0	6/7/2018	6	7	2018	20:54:12	75252	0.2	20	54	12	0	0.058837891	3.5336426	-0.055175781	-0.004638672	-0.94726563	0.083496094	0.24169922	0	0	0	0	0	0	0	0	0	0.94873047	0.051269531	0.38427734	-0.1965332	-0.12719727	-0.060302734	0	44330	0	0	0
465	582	582	Category E	0.071777344	-0.023925781	-0.77978516	-0.092285156	-0.12792969	0.45043945	0	0	6/7/2018	6	7	2018	20:54:12	75252	0.3	20	54	12	0	0.058837891	3.5336426	-0.058837891	-0.006103516	-0.94726563	2.4108887	0.21313477	0	0	0	0	0	0	0	0	0	0.94897461	0.051025391	0.31591797	0.13061523	-0.017578125	0.16748047	0	44330	0	0	0
466	583	583	Category E	-0.11987305	0.11987305	-1.079834	-0.057373047	-0.13037109	0.45629883	0	0	6/7/2018	6	7	2018	20:54:12	75252	0.4	20	54	12	0	0.058837891	3.5336426	-0.060546875	-0.005126953	-0.94555664	0.76367188	0.19262695	0	0	0	0	0	0	0	0	0	0.94750977	0.052490234	0.31835938	-0.059082031	0.125	-0.1340332	0	44330	0	0	0
467	584	584	Category E	-0.14379883	0.011962891	-1.1279297	-0.092529297	-0.16650391	0.43896484	0	0	6/7/2018	6	7	2018	20:54:12	75252	0.5	20	54	12	0	0.058837891	3.5336426	-0.064208984	-0.004882813	-0.95043945	4.0893555	0.19506836	0	0	0	0	0	0	0	0	0	0.95239258	0.047607422	0.27392578	-0.079345703	0.016845703	-0.17749023	0	44330	0	0	0
468	585	585	Category E	0.011962891	0.071777344	-0.79199219	-0.052246094	-0.13232422	0.45043945	0	0	6/7/2018	6	7	2018	20:54:12	75252	0.6	20	54	12	0	0.058837891	3.5336426	-0.064453125	-0.004638672	-0.94775391	6.9421387	0.18969727	0	0	0	0	0	0	0	0	0	0.94995117	0.050048828	0.30883789	0.076416016	0.076416016	0.15576172	0	44330	0	0	0
469	586	586	Category E	-0.26391602	-0.035888672	-1.0197754	-0.068603516	-0.14086914	0.44970703	0	0	6/7/2018	6	7	2018	20:54:12	75252	0.7	20	54	12	0	0.058837891	3.5336426	-0.071044922	-0.004394531	-0.94897461	6.0686035	0.20776367	0	0	0	0	0	0	0	0	0	0.95166016	0.048339844	0.29492188	-0.19262695	-0.03125	-0.070556641	0	44330	0	0	0
470	587	587	Category E	0.059814453	-0.071777344	-0.74389648	-0.029052734	-0.16186523	0.4453125	0	0	6/7/2018	6	7	2018	20:54:12	75252	0.8	20	54	12	0	0.058837891	3.5336426	-0.07421875	-0.004882813	-0.94921875	3.7539063	0.25415039	0	0	0	0	0	0	0	0	0	0.95214844	0.047851563	0.40625	0.1340332	-0.066650391	0.20532227	0	44330	0	0	0
471	588	588	Category E	-0.13183594	-0.023925781	-1.223877	0.035400391	-0.14770508	0.44995117	0	0	6/7/2018	6	7	2018	20:54:12	75252	0.9	20	54	12	0	0.058837891	3.5336426	-0.074707031	-0.006103516	-0.95092773	3.6791992	0.27905273	0	0	0	0	0	0	0	0	0	0.95385742	0.046142578	0.34741211	-0.056884766	-0.017578125	-0.27270508	0	44330	0	0	0
472	589	589	Category E	-0.083984375	0.023925781	-0.95996094	-0.076416016	-0.12768555	0.45385742	0	0	6/7/2018	6	7	2018	20:54:13	75253	0	20	54	13	0	0.058837891	3.5336426	-0.079101563	-0.005859375	-0.95263672	1.3552246	0.031005859	0	0	0	0	0	0	0	0	0	0.95605469	0.043945313	0.041748047	-0.004638672	0.029785156	-0.007080078	0	44330	0	0	0
473	590	590	Category E	-0.083984375	-0.19189453	-1.0678711	-0.027099609	-0.15649414	0.44555664	0	0	6/7/2018	6	7	2018	20:54:13	75253	0.09	20	54	13	0	0.058837891	3.5336426	-0.081298828	-0.006347656	-0.95092773	1.0217285	0.21899414	0	0	0	0	0	0	0	0	0	0.9543457	0.045654297	0.3046875	-0.002441406	-0.18530273	-0.11669922	0	44330	0	0	0
474	591	591	Category E	-0.29980469	-0.047851563	-1.0197754	-0.10986328	-0.14697266	0.44384766	0	0	6/7/2018	6	7	2018	20:54:13	75253	0.181	20	54	13	0	0.058837891	3.5336426	-0.088134766	-0.006591797	-0.95117188	1.1242676	0.22607422	0	0	0	0	0	0	0	0	0	0.95507813	0.044921875	0.32128906	-0.21142578	-0.041015625	-0.068359375	0	44330	0	0	0
475	592	592	Category E	0.11987305	0	-0.73193359	-0.094970703	-0.1184082	0.45068359	0	0	6/7/2018	6	7	2018	20:54:13	75253	0.272	20	54	13	0	0.058837891	3.5336426	-0.090332031	-0.005859375	-0.94848633	1.6396484	0.30200195	0	0	0	0	0	0	0	0	0	0.95288086	0.047119141	0.43286133	0.21020508	0.005859375	0.21655273	0	44330	0	0	0
476	593	593	Category E	-0.11987305	0	-1.1999512	-0.076660156	-0.11816406	0.45703125	0	0	6/7/2018	6	7	2018	20:54:13	75253	0.363	20	54	13	0	0.058837891	3.5336426	-0.09375	-0.002929688	-0.95263672	3.6281738	0.24829102	0	0	0	0	0	0	0	0	0	0.95727539	0.042724609	0.27612305	-0.025878906	0.002929688	-0.24707031	0	44330	0	0	0
477	594	594	Category E	0.047851563	0	-0.77978516	-0.1081543	-0.15405273	0.44165039	0	0	6/7/2018	6	7	2018	20:54:13	75253	0.454	20	54	13	0	0.058837891	3.5336426	-0.092285156	-0.003662109	-0.95166016	4.763916	0.22192383	0	0	0	0	0	0	0	0	0	0.95605469	0.043945313	0.31591797	0.14013672	0.003662109	0.171875	0	44330	0	0	0
478	595	595	Category E	-0.19189453	0.047851563	-1.0439453	-0.014404297	-0.12304688	0.46044922	0	0	6/7/2018	6	7	2018	20:54:13	75253	0.545	20	54	13	0	0.058837891	3.5336426	-0.091796875	-0.002197266	-0.95117188	5.9943848	0.14501953	0	0	0	0	0	0	0	0	0	0.95556641	0.044433594	0.24267578	-0.099853516	0.050048828	-0.092529297	0	44330	0	0	0
479	596	596	Category E	-0.047851563	-0.10791016	-0.82788086	-0.047119141	-0.15136719	0.45410156	0	0	6/7/2018	6	7	2018	20:54:13	75253	0.636	20	54	13	0	0.058837891	3.5336426	-0.097412109	-0.001464844	-0.95214844	5.2363281	0.17089844	0	0	0	0	0	0	0	0	0	0.95703125	0.04296875	0.28027344	0.049560547	-0.10620117	0.12426758	0	44330	0	0	0
480	597	597	Category E	-0.13183594	-0.13183594	-1.2719727	0.044677734	-0.15209961	0.44726563	0	0	6/7/2018	6	7	2018	20:54:13	75253	0.727	20	54	13	0	0.058837891	3.5336426	-0.098144531	0	-0.94946289	4.2397461	0.34985352	0	0	0	0	0	0	0	0	0	0.95458984	0.045410156	0.48779297	-0.033447266	-0.13183594	-0.32226563	0	44330	0	0	0
481	598	598	Category E	-0.11987305	0.011962891	-0.89990234	-0.057861328	-0.13720703	0.45800781	0	0	6/7/2018	6	7	2018	20:54:13	75253	0.818	20	54	13	0	0.058837891	3.5336426	-0.10058594	-0.001220703	-0.95385742	1.4106445	0.05859375	0	0	0	0	0	0	0	0	0	0.95898438	0.041015625	0.086425781	-0.019042969	0.013183594	0.053955078	0	44330	0	0	0
482	599	599	Category E	-0.10791016	-0.11987305	-1.0197754	-0.006103516	-0.15380859	0.44897461	0	0	6/7/2018	6	7	2018	20:54:13	75253	0.909	20	54	13	0	0.058837891	3.5336426	-0.099365234	-0.001708984	-0.95141602	0.96435547	0.13647461	0	0	0	0	0	0	0	0	0	0.95654297	0.043457031	0.19482422	-0.008300781	-0.11791992	-0.068115234	0	44330	0	0	0
483	600	600	Category E	-0.25195313	-0.071777344	-0.91186523	-0.070800781	-0.1418457	0.44775391	0	0	6/7/2018	6	7	2018	20:54:14	75254	0	20	54	14	0	0.058837891	3.5336426	-0.099365234	-0.000976563	-0.94995117	1.6179199	0.17236328	0	0	0	0	0	0	0	0	0	0.95507813	0.044921875	0.26123047	-0.15234375	-0.070556641	0.038085938	0	44330	0	0	0
484	601	601	Category E	-0.071777344	0.071777344	-0.65991211	-0.067871094	-0.13574219	0.44897461	0	0	6/7/2018	6	7	2018	20:54:14	75254	0.111	20	54	14	0	0.058837891	3.5336426	-0.10107422	-0.002685547	-0.95043945	9.1386719	0.30126953	0	0	0	0	0	0	0	0	0	0.95581055	0.044189453	0.39453125	0.029296875	0.074462891	0.29052734	0	44330	0	0	0
485	602	602	Category E	-0.40795898	0.095947266	-1.1757813	-0.075927734	-0.13037109	0.45410156	0	0	6/7/2018	6	7	2018	20:54:14	75254	0.222	20	54	14	0	0.058837891	3.5545898	-0.10083008	-0.002685547	-0.94799805	12.078613	0.39453125	0	0	0	0	0	0	0	0	0	0.95336914	0.046630859	0.63330078	-0.30688477	0.098632813	-0.22753906	0	44330	0	0	0
486	603	603	Category E	-0.13183594	0.32397461	-0.91186523	-0.050292969	-0.12939453	0.45849609	0	0	6/7/2018	6	7	2018	20:54:14	75254	0.333	20	54	14	0	0.058837891	3.5545898	-0.10400391	-0.002929688	-0.95141602	14.576904	0.33056641	0	0	0	0	0	0	0	0	0	0.95703125	0.04296875	0.39428711	-0.027587891	0.3269043	0.039550781	0	44330	0	0	0
487	604	604	Category E	-0.41992188	0.035888672	-0.95996094	0.028320313	-0.16503906	0.44677734	0	0	6/7/2018	6	7	2018	20:54:14	75254	0.444	20	54	14	0	0.058837891	3.5545898	-0.10522461	-0.002685547	-0.94921875	11.51001	0.31689453	0	0	0	0	0	0	0	0	0	0.95507813	0.044921875	0.36376953	-0.31445313	0.038574219	-0.010498047	0	44330	0	0	0
488	605	605	Category E	-0.2878418	-0.047851563	-0.68383789	0.072998047	-0.19140625	0.43212891	0	0	6/7/2018	6	7	2018	20:54:14	75254	0.555	20	54	14	0	0.058837891	3.5545898	-0.10986328	-0.002197266	-0.95043945	9.4313965	0.32373047	0	0	0	0	0	0	0	0	0	0.95654297	0.043457031	0.48999023	-0.17773438	-0.045410156	0.26660156	0	44330	0	0	0
489	606	606	Category E	-0.21582031	-0.3359375	-0.98388672	0.16796875	-0.18896484	0.40869141	0	0	6/7/2018	6	7	2018	20:54:14	75254	0.666	20	54	14	0	0.058837891	3.5545898	-0.11108398	-0.002197266	-0.94995117	0.89868164	0.35107422	0	0	0	0	0	0	0	0	0	0.95654297	0.043457031	0.47167969	-0.10449219	-0.33349609	-0.033691406	0	44330	0	0	0
490	607	607	Category E	-0.19189453	0.23999023	-1.1757813	0.086425781	-0.15795898	0.44042969	0	0	6/7/2018	6	7	2018	20:54:14	75254	0.777	20	54	14	0	0.058837891	3.5545898	-0.11132813	-0.004150391	-0.95385742	9.2644043	0.33935547	0	0	0	0	0	0	0	0	0	0.96044922	0.039550781	0.54614258	-0.080322266	0.24414063	-0.22167969	0	44330	0	0	0
491	608	608	Category E	0.083984375	-0.11987305	-0.82788086	0.19262695	-0.12011719	0.42651367	0	0	6/7/2018	6	7	2018	20:54:14	75254	0.888	20	54	14	0	0.058837891	3.5545898	-0.11279297	-0.002685547	-0.95507813	11.847168	0.26196289	0	0	0	0	0	0	0	0	0	0.96166992	0.038330078	0.44116211	0.19677734	-0.11694336	0.12719727	0	44330	0	0	0
492	609	609	Category E	-0.35986328	0	-0.99584961	0.098144531	-0.11547852	0.45214844	0	0	6/7/2018	6	7	2018	20:54:15	75255	0	20	54	15	0	0.058837891	3.5545898	-0.11279297	-0.002929688	-0.95410156	13.088135	0.25024414	0	0	0	0	0	0	0	0	0	0.96069336	0.039306641	0.29125977	-0.24682617	0.002929688	-0.041503906	0	44330	0	0	0
493	610	610	Category E	-0.31176758	-0.011962891	-0.91186523	-0.009765625	-0.15283203	0.44702148	0	0	6/7/2018	6	7	2018	20:54:15	75255	0.1	20	54	15	0	0.058837891	3.5545898	-0.11889648	-0.004150391	-0.95385742	11.551514	0.19726563	0	0	0	0	0	0	0	0	0	0.96142578	0.038574219	0.24243164	-0.19262695	-0.007568359	0.041992188	0	44330	0	0	0
494	611	611	Category E	-0.2277832	-0.047851563	-0.79199219	-0.068359375	-0.12597656	0.4543457	0	0	6/7/2018	6	7	2018	20:54:15	75255	0.2	20	54	15	0	0.058837891	3.5545898	-0.11791992	-0.004150391	-0.95141602	12.931885	0.19824219	0	0	0	0	0	0	0	0	0	0.95874023	0.041259766	0.31274414	-0.10961914	-0.043457031	0.15942383	0	44330	0	0	0
495	612	612	Category E	-0.11987305	-0.023925781	-0.77978516	-0.079833984	-0.10742188	0.46020508	0	0	6/7/2018	6	7	2018	20:54:15	75255	0.3	20	54	15	0	0.058837891	3.5545898	-0.11889648	-0.004882813	-0.95507813	10.979492	0.17626953	0	0	0	0	0	0	0	0	0	0.96240234	0.037597656	0.19506836	-0.000732422	-0.018798828	0.17529297	0	44330	0	0	0
496	613	613	Category E	-0.16796875	-0.011962891	-1.1999512	-0.10327148	-0.1105957	0.45483398	0	0	6/7/2018	6	7	2018	20:54:15	75255	0.4	20	54	15	0	0.058837891	3.5545898	-0.11865234	-0.004150391	-0.953125	9.9714355	0.25146484	0	0	0	0	0	0	0	0	0	0.96044922	0.039550781	0.3034668	-0.049072266	-0.007568359	-0.24658203	0	44330	0	0	0
497	614	614	Category E	0.10791016	-0.059814453	-0.73193359	-0.084472656	-0.13305664	0.44970703	0	0	6/7/2018	6	7	2018	20:54:15	75255	0.5	20	54	15	0	0.058837891	3.5545898	-0.12158203	-0.002685547	-0.95385742	6.2380371	0.32446289	0	0	0	0	0	0	0	0	0	0.96166992	0.038330078	0.50878906	0.22949219	-0.056884766	0.22192383	0	44330	0	0	0
498	615	615	Category E	-0.047851563	0.13183594	-0.93579102	-0.045166016	-0.11645508	0.45874023	0	0	6/7/2018	6	7	2018	20:54:15	75255	0.6	20	54	15	0	0.058837891	3.5545898	-0.12207031	-0.005371094	-0.953125	2.3203125	0.15698242	0	0	0	0	0	0	0	0	0	0.9609375	0.0390625	0.22900391	0.07421875	0.13720703	0.017333984	0	44330	0	0	0
499	616	616	Category E	-0.15576172	-0.035888672	-0.88793945	-0.11035156	-0.11572266	0.45214844	0	0	6/7/2018	6	7	2018	20:54:15	75255	0.7	20	54	15	0	0.058837891	3.5545898	-0.12133789	-0.006835938	-0.95800781	5.7233887	0.083007813	0	0	0	0	0	0	0	0	0	0.96557617	0.034423828	0.13330078	-0.034179688	-0.028808594	0.070068359	0	44330	0	0	0
500	617	617	Category E	0.047851563	-0.011962891	-0.83984375	-0.066894531	-0.13916016	0.4519043	0	0	6/7/2018	6	7	2018	20:54:15	75255	0.8	20	54	15	0	0.058837891	3.5545898	-0.11889648	-0.007568359	-0.95849609	14.327393	0.20483398	0	0	0	0	0	0	0	0	0	0.96606445	0.033935547	0.28979492	0.16674805	-0.004150391	0.11865234	0	44330	0	0	0
501	618	618	Category E	-0.11987305	-0.15576172	-1.223877	-0.042236328	-0.12939453	0.45751953	0	0	6/7/2018	6	7	2018	20:54:15	75255	0.9	20	54	15	0	0.058837891	3.5545898	-0.11938477	-0.009521484	-0.95874023	19.110107	0.30249023	0	0	0	0	0	0	0	0	0	0.96606445	0.033935547	0.41137695	-0.000244141	-0.14599609	-0.26489258	0	44330	0	0	0
502	619	619	Category E	-0.011962891	0.035888672	-0.74389648	-0.10522461	-0.12011719	0.45117188	0	0	6/7/2018	6	7	2018	20:54:16	75256	0	20	54	16	0	0.058837891	3.5545898	-0.12231445	-0.010253906	-0.95410156	22.675293	0.24194336	0	0	0	0	0	0	0	0	0	0.96191406	0.038085938	0.36694336	0.11035156	0.046142578	0.21020508	0	44330	0	0	0
503	620	620	Category E	-0.17993164	-0.15576172	-0.95996094	-0.073730469	-0.13256836	0.45092773	0	0	6/7/2018	6	7	2018	20:54:16	75256	0.1	20	54	16	0	0.058837891	3.5545898	-0.12182617	-0.010253906	-0.95361328	19.331055	0.15649414	0	0	0	0	0	0	0	0	0	0.96142578	0.038574219	0.20947266	-0.057861328	-0.14526367	-0.006103516	0	44330	0	0	0
504	621	621	Category E	-0.20385742	-0.083984375	-0.92382813	-0.14526367	-0.12475586	0.44335938	0	0	6/7/2018	6	7	2018	20:54:16	75256	0.2	20	54	16	0	0.058837891	3.5545898	-0.12133789	-0.009521484	-0.95751953	17.02124	0.1159668	0	0	0	0	0	0	0	0	0	0.96533203	0.034667969	0.19042969	-0.082275391	-0.07421875	0.033691406	0	44330	0	0	0
505	622	622	Category E	-0.011962891	0.071777344	-0.81591797	-0.10766602	-0.088623047	0.45776367	0	0	6/7/2018	6	7	2018	20:54:16	75256	0.3	20	54	16	0	0.058837891	3.5545898	-0.11791992	-0.008300781	-0.95605469	12.614258	0.19311523	0	0	0	0	0	0	0	0	0	0.96337891	0.036621094	0.32641602	0.10595703	0.080078125	0.14013672	0	44330	0	0	0
506	623	623	Category E	-0.17993164	0.011962891	-1.3439941	-0.084960938	-0.091308594	0.45727539	0	0	6/7/2018	6	7	2018	20:54:16	75256	0.4	20	54	16	0	0.058837891	3.5545898	-0.11669922	-0.008056641	-0.95581055	12.380127	0.39355469	0	0	0	0	0	0	0	0	0	0.96289063	0.037109375	0.47119141	-0.062988281	0.020019531	-0.38793945	0	44330	0	0	0
507	624	624	Category E	0.095947266	0.011962891	-0.75585938	-0.090576172	-0.1184082	0.45068359	0	0	6/7/2018	6	7	2018	20:54:16	75256	0.5	20	54	16	0	0.058837891	3.5545898	-0.11865234	-0.009033203	-0.95410156	13.219238	0.29321289	0	0	0	0	0	0	0	0	0	0.96166992	0.038330078	0.43432617	0.21459961	0.020996094	0.19824219	0	44330	0	0	0
508	625	625	Category E	-0.41992188	0.035888672	-1.0319824	-0.019042969	-0.091796875	0.4621582	0	0	6/7/2018	6	7	2018	20:54:16	75256	0.6	20	54	16	0	0.058837891	3.5545898	-0.11791992	-0.008789063	-0.95068359	10.810303	0.31567383	0	0	0	0	0	0	0	0	0	0.95800781	0.041992188	0.42797852	-0.30175781	0.044677734	-0.081054688	0	44330	0	0	0
509	626	626	Category E	-0.15576172	-0.023925781	-0.98388672	-0.10229492	-0.15234375	0.44384766	0	0	6/7/2018	6	7	2018	20:54:16	75256	0.7	20	54	16	0	0.058837891	3.5545898	-0.12109375	-0.012939453	-0.95703125	9.2683105	0.044921875	0	0	0	0	0	0	0	0	0	0.96484375	0.03515625	0.072021484	-0.034423828	-0.010742188	-0.026611328	0	44330	0	0	0
510	627	627	Category E	0.083984375	-0.10791016	-1.0917969	-0.005371094	-0.16162109	0.44677734	0	0	6/7/2018	6	7	2018	20:54:16	75256	0.8	20	54	16	0	0.058837891	3.5545898	-0.11767578	-0.014160156	-0.95458984	8.7746582	0.26123047	0	0	0	0	0	0	0	0	0	0.96191406	0.038085938	0.43237305	0.20166016	-0.093505859	-0.13696289	0	44330	0	0	0
511	628	628	Category E	-0.23999023	0.023925781	-1.1279297	-0.046142578	-0.13232422	0.45141602	0	0	6/7/2018	6	7	2018	20:54:16	75256	0.9	20	54	16	0	0.058837891	3.5545898	-0.12060547	-0.015625	-0.95678711	8.1413574	0.2121582	0	0	0	0	0	0	0	0	0	0.96435547	0.035644531	0.32983398	-0.11914063	0.039550781	-0.17089844	0	44330	0	0	0
512	629	629	Category E	-0.083984375	0	-0.79199219	-0.085205078	-0.1340332	0.45043945	0	0	6/7/2018	6	7	2018	20:54:17	75257	0	20	54	17	0	0.058837891	3.5545898	-0.12304688	-0.015380859	-0.95141602	5.4003906	0.16503906	0	0	0	0	0	0	0	0	0	0.95947266	0.040527344	0.21411133	0.0390625	0.015380859	0.15942383	0	44330	0	0	0
513	630	630	Category E	-0.41992188	-0.011962891	-0.97192383	-0.1081543	-0.13745117	0.4440918	0	0	6/7/2018	6	7	2018	20:54:17	75257	0.1	20	54	17	0	0.058837891	3.5545898	-0.12451172	-0.015869141	-0.94750977	5.2233887	0.29614258	0	0	0	0	0	0	0	0	0	0.95581055	0.044189453	0.32324219	-0.29516602	0.00390625	-0.024169922	0	44330	0	0	0
514	631	631	Category E	-0.059814453	0.059814453	-0.7199707	-0.11035156	-0.10961914	0.45336914	0	0	6/7/2018	6	7	2018	20:54:17	75257	0.2	20	54	17	0	0.058837891	3.5545898	-0.12963867	-0.013916016	-0.94946289	5.1262207	0.25097656	0	0	0	0	0	0	0	0	0	0.95825195	0.041748047	0.37329102	0.069824219	0.073730469	0.22949219	0	44330	0	0	0
515	632	632	Category E	-0.15576172	0.2277832	-1.2719727	-0.044189453	-0.098876953	0.46142578	0	0	6/7/2018	6	7	2018	20:54:17	75257	0.3	20	54	17	0	0.058837891	3.5545898	-0.12719727	-0.014648438	-0.95019531	3.185791	0.40380859	0	0	0	0	0	0	0	0	0	0.95874023	0.041259766	0.59228516	-0.028320313	0.24243164	-0.3215332	0	44330	0	0	0
516	633	633	Category E	0.059814453	-0.023925781	-0.91186523	-0.083740234	-0.16186523	0.44311523	0	0	6/7/2018	6	7	2018	20:54:17	75257	0.4	20	54	17	0	0.058837891	3.5545898	-0.13110352	-0.012451172	-0.9519043	2.2294922	0.1953125	0	0	0	0	0	0	0	0	0	0.9609375	0.0390625	0.24243164	0.19091797	-0.011230469	0.040039063	0	44330	0	0	0
517	634	634	Category E	-0.047851563	0.16796875	-0.88793945	0.011230469	-0.12597656	0.45800781	0	0	6/7/2018	6	7	2018	20:54:17	75257	0.5	20	54	17	0	0.058837891	3.5545898	-0.13305664	-0.012451172	-0.94921875	0.2590332	0.20874023	0	0	0	0	0	0	0	0	0	0.95874023	0.041259766	0.32739258	0.085205078	0.18041992	0.061279297	0	44330	0	0	0
518	635	635	Category E	-0.31176758	0.047851563	-0.92382813	-0.086425781	-0.16430664	0.44287109	0	0	6/7/2018	6	7	2018	20:54:17	75257	0.6	20	54	17	0	0.058837891	3.5545898	-0.13867188	-0.011474609	-0.94946289	0.47680664	0.18481445	0	0	0	0	0	0	0	0	0	0.95947266	0.040527344	0.25830078	-0.1730957	0.059326172	0.025634766	0	44330	0	0	0
519	636	636	Category E	-0.10791016	0.083984375	-0.79199219	-0.034179688	-0.16601563	0.44433594	0	0	6/7/2018	6	7	2018	20:54:17	75257	0.7	20	54	17	0	0.058837891	3.5545898	-0.14160156	-0.008789063	-0.9453125	0.98803711	0.18237305	0	0	0	0	0	0	0	0	0	0.95605469	0.043945313	0.2800293	0.033691406	0.092773438	0.15332031	0	44330	0	0	0
520	637	637	Category E	-0.23999023	-0.11987305	-1.3078613	-0.027832031	-0.16699219	0.44726563	0	0	6/7/2018	6	7	2018	20:54:17	75257	0.8	20	54	17	0	0.058837891	3.5545898	-0.14331055	-0.009521484	-0.94750977	1.986084	0.38867188	0	0	0	0	0	0	0	0	0	0.95849609	0.041503906	0.56689453	-0.096435547	-0.11010742	-0.36010742	0	44330	0	0	0
521	638	638	Category E	0.083984375	0.011962891	-0.76782227	-0.056640625	-0.13037109	0.45141602	0	0	6/7/2018	6	7	2018	20:54:17	75257	0.9	20	54	17	0	0.058837891	3.5545898	-0.14355469	-0.009521484	-0.94604492	1.3718262	0.28979492	0	0	0	0	0	0	0	0	0	0.95678711	0.043212891	0.42724609	0.22753906	0.021484375	0.17822266	0	44330	0	0	0
522	639	639	Category E	-0.071777344	0.071777344	-0.83984375	-0.047119141	-0.125	0.45263672	0	0	6/7/2018	6	7	2018	20:54:18	75258	0	20	54	18	0	0.058837891	3.5545898	-0.14477539	-0.011962891	-0.94750977	4.503418	0.15478516	0	0	0	0	0	0	0	0	0	0.95849609	0.041503906	0.26464844	0.072998047	0.083740234	0.10766602	0	44330	0	0	0
523	640	640	Category E	-0.20385742	-0.10791016	-0.99584961	-0.14379883	-0.13085938	0.43823242	0	0	6/7/2018	6	7	2018	20:54:18	75258	0.1	20	54	18	0	0.058837891	3.5610352	-0.14672852	-0.013427734	-0.9440918	5.6550293	0.12158203	0	0	0	0	0	0	0	0	0	0.95556641	0.044433594	0.20288086	-0.056884766	-0.094238281	-0.051513672	0	44330	0	0	0
524	641	641	Category E	0.023925781	0.011962891	-0.76782227	-0.11010742	-0.082519531	0.45288086	0	0	6/7/2018	6	7	2018	20:54:18	75258	0.2	20	54	18	0	0.058837891	3.5610352	-0.14794922	-0.014892578	-0.94311523	5.1647949	0.24707031	0	0	0	0	0	0	0	0	0	0.95483398	0.045166016	0.37426758	0.171875	0.026855469	0.17529297	0	44330	0	0	0
525	642	642	Category E	-0.23999023	-0.023925781	-1.1999512	-0.10473633	-0.076660156	0.46020508	0	0	6/7/2018	6	7	2018	20:54:18	75258	0.3	20	54	18	0	0.058837891	3.5610352	-0.15063477	-0.014160156	-0.9440918	0.96044922	0.27099609	0	0	0	0	0	0	0	0	0	0.95605469	0.043945313	0.35473633	-0.089111328	-0.009521484	-0.25561523	0	44330	0	0	0
526	643	643	Category E	-0.083984375	0.011962891	-0.76782227	-0.15185547	-0.12646484	0.43896484	0	0	6/7/2018	6	7	2018	20:54:18	75258	0.4	20	54	18	0	0.058837891	3.5610352	-0.14746094	-0.014404297	-0.94165039	4.3916016	0.18701172	0	0	0	0	0	0	0	0	0	0.95336914	0.046630859	0.26391602	0.063476563	0.026367188	0.17382813	0	44330	0	0	0
527	644	644	Category E	-0.34790039	0.059814453	-1.0319824	-0.066162109	-0.088623047	0.46191406	0	0	6/7/2018	6	7	2018	20:54:18	75258	0.5	20	54	18	0	0.058837891	3.5610352	-0.14819336	-0.01953125	-0.94287109	3.3837891	0.23242188	0	0	0	0	0	0	0	0	0	0.95458984	0.045410156	0.36791992	-0.19946289	0.079345703	-0.088867188	0	44330	0	0	0
528	645	645	Category E	-0.095947266	-0.011962891	-0.92382813	-0.098632813	-0.1328125	0.44946289	0	0	6/7/2018	6	7	2018	20:54:18	75258	0.6	20	54	18	0	0.058837891	3.5610352	-0.14404297	-0.01953125	-0.94067383	7.8659668	0.051513672	0	0	0	0	0	0	0	0	0	0.9519043	0.048095703	0.072753906	0.048095703	0.007568359	0.016845703	0	44330	0	0	0
529	646	646	Category E	-0.023925781	-0.14379883	-1.2597656	-0.010498047	-0.14770508	0.45288086	0	0	6/7/2018	6	7	2018	20:54:18	75258	0.7	20	54	18	0	0.058837891	3.5610352	-0.14599609	-0.018066406	-0.94604492	14.916504	0.35913086	0	0	0	0	0	0	0	0	0	0.95727539	0.042724609	0.56152344	0.12207031	-0.12548828	-0.31347656	0	44330	0	0	0
530	647	647	Category E	-0.11987305	0.11987305	-1.0678711	-0.10424805	-0.095458984	0.45581055	0	0	6/7/2018	6	7	2018	20:54:18	75258	0.8	20	54	18	0	0.058837891	3.5610352	-0.14672852	-0.014648438	-0.94335938	16.710449	0.18505859	0	0	0	0	0	0	0	0	0	0.95483398	0.045166016	0.28588867	0.026855469	0.13452148	-0.12426758	0	44330	0	0	0
531	648	648	Category E	-0.011962891	-0.011962891	-0.86376953	-0.092041016	-0.097412109	0.45898438	0	0	6/7/2018	6	7	2018	20:54:18	75258	0.9	20	54	18	0	0.058837891	3.5610352	-0.14746094	-0.018554688	-0.93725586	12.648438	0.15429688	0	0	0	0	0	0	0	0	0	0.94897461	0.051025391	0.21557617	0.13549805	0.006591797	0.073486328	0	44330	0	0	0
532	649	649	Category E	-0.29980469	-0.13183594	-0.94799805	-0.15991211	-0.072021484	0.44580078	0	0	6/7/2018	6	7	2018	20:54:19	75259	0	20	54	19	0	0.058837891	3.5610352	-0.15087891	-0.018798828	-0.94042969	14.360107	0.18676758	0	0	0	0	0	0	0	0	0	0.95263672	0.047363281	0.26904297	-0.14868164	-0.11279297	-0.007324219	0	44330	0	0	0
533	650	650	Category E	0.095947266	0	-0.74389648	-0.171875	-0.035400391	0.44946289	0	0	6/7/2018	6	7	2018	20:54:19	75259	0.1	20	54	19	0	0.058837891	3.5610352	-0.14672852	-0.01953125	-0.94140625	20.42749	0.31347656	0	0	0	0	0	0	0	0	0	0.953125	0.046875	0.45996094	0.24267578	0.01953125	0.19750977	0	44330	0	0	0
534	651	651	Category E	-0.083984375	-0.035888672	-1.2358398	-0.1472168	-0.023681641	0.46020508	0	0	6/7/2018	6	7	2018	20:54:19	75259	0.2	20	54	19	0	0.058837891	3.5610352	-0.14257813	-0.01953125	-0.94335938	24.253174	0.29858398	0	0	0	0	0	0	0	0	0	0.95410156	0.045898438	0.36743164	0.05859375	-0.016113281	-0.29223633	0	44330	0	0	0
535	652	652	Category E	0.011962891	0.059814453	-0.79199219	-0.19995117	-0.059814453	0.43725586	0	0	6/7/2018	6	7	2018	20:54:19	75259	0.3	20	54	19	0	0.058837891	3.5610352	-0.1418457	-0.017822266	-0.94458008	21.405029	0.23022461	0	0	0	0	0	0	0	0	0	0.95532227	0.044677734	0.38427734	0.15380859	0.077636719	0.15258789	0	44330	0	0	0
536	653	653	Category E	-0.25195313	0.14379883	-0.98388672	-0.10961914	-0.019287109	0.46411133	0	0	6/7/2018	6	7	2018	20:54:19	75259	0.4	20	54	19	0	0.058837891	3.5610352	-0.14477539	-0.017089844	-0.94628906	17.72168	0.19677734	0	0	0	0	0	0	0	0	0	0.95751953	0.042480469	0.30566406	-0.10693359	0.16088867	-0.037353516	0	44330	0	0	0
537	654	654	Category E	-0.10791016	-0.095947266	-0.87597656	-0.14648438	-0.063232422	0.45532227	0	0	6/7/2018	6	7	2018	20:54:19	75259	0.5	20	54	19	0	0.058837891	3.5610352	-0.14550781	-0.017089844	-0.94067383	20.673096	0.10864258	0	0	0	0	0	0	0	0	0	0.9519043	0.048095703	0.18115234	0.037597656	-0.078613281	0.064697266	0	44330	0	0	0
538	655	655	Category E	-0.11987305	-0.095947266	-1.2719727	-0.079833984	-0.065917969	0.46191406	0	0	6/7/2018	6	7	2018	20:54:19	75259	0.6	20	54	19	0	0.058837891	3.5610352	-0.14672852	-0.018554688	-0.94287109	20.683105	0.33886719	0	0	0	0	0	0	0	0	0	0.95458984	0.045410156	0.43310547	0.026855469	-0.077148438	-0.32885742	0	44330	0	0	0
539	656	656	Category E	-0.071777344	-0.011962891	-1.0197754	-0.16308594	-0.041503906	0.45361328	0	0	6/7/2018	6	7	2018	20:54:19	75259	0.7	20	54	19	0	0.058837891	3.5610352	-0.14697266	-0.021728516	-0.94677734	16.731201	0.10498047	0	0	0	0	0	0	0	0	0	0.95849609	0.041503906	0.15771484	0.075195313	0.009765625	-0.072753906	0	44330	0	0	0
540	657	657	Category E	0.059814453	-0.059814453	-0.82788086	-0.11914063	-0.037597656	0.46264648	0	0	6/7/2018	6	7	2018	20:54:19	75259	0.8	20	54	19	0	0.058837891	3.5610352	-0.14526367	-0.020507813	-0.94604492	12.516113	0.23999023	0	0	0	0	0	0	0	0	0	0.95751953	0.042480469	0.36254883	0.20507813	-0.0390625	0.11816406	0	44330	0	0	0
541	658	658	Category E	-0.26391602	-0.13183594	-0.95996094	-0.16333008	-0.032226563	0.44873047	0	0	6/7/2018	6	7	2018	20:54:19	75259	0.9	20	54	19	0	0.058837891	3.5610352	-0.14550781	-0.020263672	-0.9453125	12.149658	0.16308594	0	0	0	0	0	0	0	0	0	0.95678711	0.043212891	0.24389648	-0.11816406	-0.11132813	-0.014404297	0	44330	0	0	0
542	659	659	Category E	0.023925781	-0.035888672	-0.83984375	-0.20678711	0.004638672	0.43847656	0	0	6/7/2018	6	7	2018	20:54:20	75260	0	20	54	20	0	0.058837891	3.5610352	-0.1484375	-0.017822266	-0.94165039	14.19458	0.20117188	0	0	0	0	0	0	0	0	0	0.95361328	0.046386719	0.29248047	0.17236328	-0.017822266	0.10180664	0	44330	0	0	0
543	660	660	Category E	0.011962891	0.011962891	-1.079834	-0.15917969	0.012451172	0.45581055	0	0	6/7/2018	6	7	2018	20:54:20	75260	0.1	20	54	20	0	0.058837891	3.5610352	-0.14819336	-0.018798828	-0.94213867	7.8903809	0.21337891	0	0	0	0	0	0	0	0	0	0.95385742	0.046142578	0.32885742	0.16015625	0.030761719	-0.13745117	0	44330	0	0	0
544	661	661	Category E	0.011962891	-0.023925781	-0.88793945	-0.20263672	-0.040771484	0.44262695	0	0	6/7/2018	6	7	2018	20:54:20	75260	0.2	20	54	20	0	0.058837891	3.5610352	-0.14575195	-0.019287109	-0.94482422	3.1970215	0.16772461	0	0	0	0	0	0	0	0	0	0.95629883	0.043701172	0.21948242	0.15771484	-0.004394531	0.056884766	0	44330	0	0	0
545	662	662	Category E	0.16796875	-0.011962891	-0.75585938	-0.11669922	-0.029785156	0.46289063	0	0	6/7/2018	6	7	2018	20:54:20	75260	0.3	20	54	20	0	0.058837891	3.5610352	-0.14477539	-0.019287109	-0.94677734	3.2365723	0.36645508	0	0	0	0	0	0	0	0	0	0.95800781	0.041992188	0.51123047	0.31274414	0.007324219	0.19091797	0	44330	0	0	0
546	663	663	Category E	-0.27587891	0.047851563	-0.95996094	-0.15625	-0.057861328	0.44946289	0	0	6/7/2018	6	7	2018	20:54:20	75260	0.4	20	54	20	0	0.058837891	3.5610352	-0.14453125	-0.021728516	-0.94726563	0.5390625	0.14892578	0	0	0	0	0	0	0	0	0	0.95849609	0.041503906	0.21337891	-0.13110352	0.069580078	-0.012451172	0	44330	0	0	0
547	664	664	Category E	-0.071777344	0.023925781	-0.83984375	-0.14672852	-0.094482422	0.44897461	0	0	6/7/2018	6	7	2018	20:54:20	75260	0.5	20	54	20	0	0.058837891	3.5610352	-0.14477539	-0.025878906	-0.94238281	5.8476563	0.13549805	0	0	0	0	0	0	0	0	0	0.95385742	0.046142578	0.22583008	0.072998047	0.049804688	0.10253906	0	44330	0	0	0
548	665	665	Category E	-0.25195313	-0.25195313	-1.3078613	-0.068603516	-0.09375	0.46069336	0	0	6/7/2018	6	7	2018	20:54:20	75260	0.6	20	54	20	0	0.058837891	3.5610352	-0.1472168	-0.027099609	-0.94287109	12.778809	0.44091797	0	0	0	0	0	0	0	0	0	0.95483398	0.045166016	0.6940918	-0.10449219	-0.22460938	-0.36474609	0	44330	0	0	0
549	666	666	Category E	0.011962891	-0.14379883	-0.81591797	-0.13256836	-0.065917969	0.45581055	0	0	6/7/2018	6	7	2018	20:54:20	75260	0.7	20	54	20	0	0.058837891	3.5610352	-0.14306641	-0.026611328	-0.94116211	11.9729	0.23120117	0	0	0	0	0	0	0	0	0	0.95239258	0.047607422	0.39746094	0.1550293	-0.11694336	0.12524414	0	44330	0	0	0
550	667	667	Category E	-0.16796875	-0.17993164	-0.92382813	-0.007324219	-0.059570313	0.47192383	0	0	6/7/2018	6	7	2018	20:54:20	75260	0.8	20	54	20	0	0.058837891	3.5610352	-0.13232422	-0.024658203	-0.95068359	9.3383789	0.16113281	0	0	0	0	0	0	0	0	0	0.96020508	0.039794922	0.21728516	-0.035400391	-0.1550293	0.026855469	0	44330	0	0	0
551	668	668	Category E	-0.32397461	-0.011962891	-0.80395508	-0.099365234	-0.022949219	0.46826172	0	0	6/7/2018	6	7	2018	20:54:20	75260	0.9	20	54	20	0	0.058837891	3.5610352	-0.13964844	-0.013427734	-0.93408203	9.8269043	0.2253418	0	0	0	0	0	0	0	0	0	0.94458008	0.055419922	0.31591797	-0.18408203	0.001464844	0.13012695	0	44330	0	0	0
552	669	669	Category E	-0.21582031	-0.011962891	-0.64794922	-0.076416016	-0.013183594	0.47314453	0	0	6/7/2018	6	7	2018	20:54:21	75261	0	20	54	21	0	0.058837891	3.5610352	-0.13818359	-0.023925781	-0.92138672	10.526123	0.28442383	0	0	0	0	0	0	0	0	0	0.93212891	0.067871094	0.36303711	-0.077392578	0.011962891	0.2734375	0	44330	0	0	0
553	670	670	Category E	-0.47998047	-0.035888672	-1.2119141	-0.083251953	-0.019287109	0.46899414	0	0	6/7/2018	6	7	2018	20:54:21	75261	0.1	20	54	21	0	0.058837891	3.5610352	-0.13330078	-0.027832031	-0.94873047	5.6054688	0.43505859	0	0	0	0	0	0	0	0	0	0.95849609	0.041503906	0.6171875	-0.34643555	-0.0078125	-0.26293945	0	44330	0	0	0
554	671	671	Category E	-0.11987305	-0.095947266	-1.079834	-0.10717773	-0.06640625	0.45922852	0	0	6/7/2018	6	7	2018	20:54:21	75261	0.2	20	54	21	0	0.058837891	3.5610352	-0.1237793	-0.0390625	-0.94677734	0.89575195	0.14453125	0	0	0	0	0	0	0	0	0	0.95556641	0.044433594	0.19360352	0.00390625	-0.056640625	-0.1328125	0	44330	0	0	0
555	672	672	Category E	-0.17993164	0.16796875	-0.87597656	0.009765625	-0.086425781	0.46777344	0	0	6/7/2018	6	7	2018	20:54:21	75261	0.3	20	54	21	0	0.058837891	3.5610352	-0.1315918	-0.043701172	-0.9440918	1.5317383	0.22753906	0	0	0	0	0	0	0	0	0	0.95410156	0.045898438	0.328125	-0.048095703	0.21166992	0.068115234	0	44330	0	0	0
556	673	673	Category E	-0.2878418	0	-0.98388672	-0.049316406	-0.10327148	0.46191406	0	0	6/7/2018	6	7	2018	20:54:21	75261	0.4	20	54	21	0	0.058837891	3.5610352	-0.14208984	-0.052001953	-0.93017578	3.0993652	0.16357422	0	0	0	0	0	0	0	0	0	0.94238281	0.057617188	0.2512207	-0.14550781	0.052001953	-0.053466797	0	44330	0	0	0
557	674	674	Category E	-0.38378906	0.071777344	-0.79199219	-0.016845703	-0.10424805	0.46459961	0	0	6/7/2018	6	7	2018	20:54:21	75261	0.5	20	54	21	0	0.058837891	3.5610352	-0.13085938	-0.052490234	-0.95385742	6.4707031	0.32495117	0	0	0	0	0	0	0	0	0	0.96435547	0.035644531	0.53930664	-0.25268555	0.12426758	0.16186523	0	44330	0	0	0
558	675	675	Category E	-0.44384766	0.27587891	-0.7199707	-0.065917969	-0.098144531	0.46069336	0	0	6/7/2018	6	7	2018	20:54:21	75261	0.6	20	54	21	0	0.058837891	3.5610352	-0.12548828	-0.056640625	-0.94165039	5.8720703	0.51098633	0	0	0	0	0	0	0	0	0	0.95166016	0.048339844	0.87255859	-0.31811523	0.33251953	0.22167969	0	44330	0	0	0
559	676	676	Category E	-0.16796875	-0.16796875	-1.0078125	0.004394531	-0.10498047	0.46240234	0	0	6/7/2018	6	7	2018	20:54:21	75261	0.7	20	54	21	0	0.058837891	3.5610352	-0.12988281	-0.063720703	-0.93237305	0.30712891	0.13378906	0	0	0	0	0	0	0	0	0	0.94360352	0.056396484	0.21728516	-0.037841797	-0.10400391	-0.075195313	0	44330	0	0	0
560	677	677	Category E	-0.15576172	-0.13183594	-1.1398926	-0.059570313	-0.088378906	0.46118164	0	0	6/7/2018	6	7	2018	20:54:21	75261	0.8	20	54	21	0	0.058837891	3.5610352	-0.12646484	-0.069091797	-0.9387207	7.8178711	0.21240234	0	0	0	0	0	0	0	0	0	0.94970703	0.050292969	0.29272461	-0.029052734	-0.0625	-0.20092773	0	44330	0	0	0
561	678	678	Category E	-0.2277832	-0.17993164	-1.0197754	0.038574219	-0.090087891	0.46948242	0	0	6/7/2018	6	7	2018	20:54:21	75261	0.9	20	54	21	0	0.058837891	3.5594238	-0.11767578	-0.055908203	-0.95263672	12.354248	0.17871094	0	0	0	0	0	0	0	0	0	0.96142578	0.038574219	0.30102539	-0.10986328	-0.1237793	-0.066894531	0	44330	0	0	0
562	679	679	Category E	-0.25195313	-0.23999023	-0.75585938	-0.030273438	-0.11694336	0.45703125	0	0	6/7/2018	6	7	2018	20:54:22	75262	0	20	54	22	0	0.058837891	3.5594238	-0.11108398	-0.053955078	-0.94995117	18.804688	0.30322266	0	0	0	0	0	0	0	0	0	0.95776367	0.042236328	0.52050781	-0.140625	-0.18579102	0.1940918	0	44330	0	0	0
563	680	680	Category E	-0.35986328	-0.19189453	-0.82788086	-0.014648438	-0.12475586	0.45751953	0	0	6/7/2018	6	7	2018	20:54:22	75262	0.1	20	54	22	0	0.058837891	3.5594238	-0.11914063	-0.0625	-0.94458008	23.706543	0.296875	0	0	0	0	0	0	0	0	0	0.95410156	0.045898438	0.48657227	-0.24047852	-0.12915039	0.11669922	0	44330	0	0	0
564	681	681	Category E	-0.27587891	0.13183594	-0.73193359	-0.064208984	-0.11279297	0.46069336	0	0	6/7/2018	6	7	2018	20:54:22	75262	0.2	20	54	22	0	0.058837891	3.5594238	-0.10498047	-0.056152344	-0.94995117	29.996826	0.3347168	0	0	0	0	0	0	0	0	0	0.95727539	0.042724609	0.57666016	-0.1706543	0.18798828	0.21801758	0	44330	0	0	0
565	682	682	Category E	-0.15576172	0.071777344	-0.99584961	0.004394531	-0.12670898	0.45800781	0	0	6/7/2018	6	7	2018	20:54:22	75262	0.3	20	54	22	0	0.058837891	3.5594238	-0.09765625	-0.056152344	-0.98022461	34.234375	0.14135742	0	0	0	0	0	0	0	0	0	0.98657227	0.013427734	0.20166016	-0.057861328	0.12792969	-0.015380859	0	44330	0	0	0
566	683	683	Category E	-0.19189453	-0.083984375	-0.99584961	-0.001708984	-0.16577148	0.44287109	0	0	6/7/2018	6	7	2018	20:54:22	75262	0.4	20	54	22	0	0.058837891	3.5594238	-0.084472656	-0.054931641	-0.96899414	36.852295	0.11425781	0	0	0	0	0	0	0	0	0	0.97412109	0.025878906	0.1628418	-0.10717773	-0.028808594	-0.026611328	0	44330	0	0	0
567	684	684	Category E	-0.083984375	0.035888672	-0.79199219	0.080078125	-0.14770508	0.44335938	0	0	6/7/2018	6	7	2018	20:54:22	75262	0.5	20	54	22	0	0.058837891	3.5594238	-0.094238281	-0.065185547	-0.96411133	36.415771	0.19995117	0	0	0	0	0	0	0	0	0	0.97094727	0.029052734	0.28344727	0.010253906	0.10107422	0.17211914	0	44330	0	0	0
568	685	685	Category E	-0.45581055	0.071777344	-1.1037598	0.075195313	-0.13110352	0.45263672	0	0	6/7/2018	6	7	2018	20:54:22	75262	0.6	20	54	22	0	0.058837891	3.5594238	-0.094726563	-0.10107422	-0.98754883	36.187988	0.41674805	0	0	0	0	0	0	0	0	0	0.99707031	0.002929688	0.65014648	-0.36083984	0.17285156	-0.1159668	0	44330	0	0	0
569	686	686	Category E	-0.26391602	-0.059814453	-0.76782227	0.046875	-0.13916016	0.4519043	0	0	6/7/2018	6	7	2018	20:54:22	75262	0.7	20	54	22	0	0.058837891	3.5594238	-0.092773438	-0.10571289	-1.0166016	37.643555	0.30541992	0	0	0	0	0	0	0	0	0	1.0263672	0.026367188	0.46582031	-0.17089844	0.045898438	0.2487793	0	44330	0	0	0
570	687	687	Category E	-0.25195313	-0.071777344	-0.69580078	0.076171875	-0.16137695	0.44189453	0	0	6/7/2018	6	7	2018	20:54:22	75262	0.8	20	54	22	0	0.058837891	3.5594238	-0.074951172	-0.10083008	-0.99926758	34.664551	0.35253906	0	0	0	0	0	0	0	0	0	1.0070801	0.007080078	0.50976563	-0.17675781	0.029052734	0.3034668	0	44330	0	0	0
571	688	688	Category E	-0.19189453	-0.15576172	-1.079834	0.11499023	-0.14428711	0.4362793	0	0	6/7/2018	6	7	2018	20:54:22	75262	0.9	20	54	22	0	0.058837891	3.5594238	-0.079589844	-0.11450195	-0.99755859	33.993896	0.14501953	0	0	0	0	0	0	0	0	0	1.0073242	0.007324219	0.23535156	-0.11206055	-0.041015625	-0.08203125	0	44330	0	0	0
572	689	689	Category E	-0.023925781	-0.047851563	-1.079834	0.098876953	-0.12915039	0.44995117	0	0	6/7/2018	6	7	2018	20:54:23	75263	0	20	54	23	0	0.058837891	3.5594238	-0.076660156	-0.1262207	-1.0412598	34.477051	0.10205078	0	0	0	0	0	0	0	0	0	1.0517578	0.051757813	0.16967773	0.052734375	0.078369141	-0.038330078	0	44330	0	0	0
573	690	690	Category E	0.011962891	-0.011962891	-1.0559082	0.17504883	-0.12036133	0.43017578	0	0	6/7/2018	6	7	2018	20:54:23	75263	0.1	20	54	23	0	0.058837891	3.5594238	-0.058105469	-0.13916016	-1.0700684	32.245361	0.14599609	0	0	0	0	0	0	0	0	0	1.0808105	0.080810547	0.21166992	0.070068359	0.12719727	0.014160156	0	44330	0	0	0
574	691	691	Category E	-0.16796875	0.083984375	-0.88793945	0.12280273	-0.12963867	0.44360352	0	0	6/7/2018	6	7	2018	20:54:23	75263	0.2	20	54	23	0	0.058837891	3.5594238	-0.070800781	-0.13769531	-1.0712891	27.856689	0.30371094	0	0	0	0	0	0	0	0	0	1.0822754	0.082275391	0.50219727	-0.096923828	0.22167969	0.18334961	0	44330	0	0	0
575	692	692	Category E	-0.34790039	0.035888672	-0.92382813	0.024658203	-0.1640625	0.44458008	0	0	6/7/2018	6	7	2018	20:54:23	75263	0.3	20	54	23	0	0.058837891	3.5594238	-0.069824219	-0.14013672	-1.0563965	23.498779	0.35473633	0	0	0	0	0	0	0	0	0	1.0681152	0.068115234	0.58666992	-0.27783203	0.17602539	0.13256836	0	44330	0	0	0
576	693	693	Category E	-0.23999023	-0.011962891	-0.74389648	-0.073242188	-0.13134766	0.44995117	0	0	6/7/2018	6	7	2018	20:54:23	75263	0.4	20	54	23	0	0.058837891	3.5594238	-0.066650391	-0.12304688	-1.0852051	20.925049	0.3984375	0	0	0	0	0	0	0	0	0	1.0942383	0.094238281	0.62573242	-0.1730957	0.11108398	0.34130859	0	44330	0	0	0
577	694	694	Category E	0.011962891	-0.16796875	-0.92382813	-0.079101563	-0.11914063	0.45507813	0	0	6/7/2018	6	7	2018	20:54:23	75263	0.5	20	54	23	0	0.058837891	3.5594238	-0.054443359	-0.13061523	-1.0803223	14.767578	0.17407227	0	0	0	0	0	0	0	0	0	1.0895996	0.089599609	0.26049805	0.06640625	-0.037353516	0.15649414	0	44330	0	0	0
578	695	695	Category E	-0.059814453	-0.11987305	-1.2478027	-0.058105469	-0.1418457	0.45214844	0	0	6/7/2018	6	7	2018	20:54:23	75263	0.6	20	54	23	0	0.058837891	3.5594238	-0.064697266	-0.12817383	-1.0783691	5.6875	0.16943359	0	0	0	0	0	0	0	0	0	1.0878906	0.087890625	0.18286133	0.004882813	0.008300781	-0.16918945	0	44330	0	0	0
579	696	696	Category E	-0.011962891	0.059814453	-0.82788086	-0.068847656	-0.1394043	0.44995117	0	0	6/7/2018	6	7	2018	20:54:23	75263	0.7	20	54	23	0	0.058837891	3.5594238	-0.063476563	-0.12866211	-1.0698242	3.3933105	0.31103516	0	0	0	0	0	0	0	0	0	1.0793457	0.079345703	0.48217773	0.051513672	0.18847656	0.24194336	0	44330	0	0	0
580	697	697	Category E	0.011962891	0	-0.77978516	-0.045166016	-0.13916016	0.45556641	0	0	6/7/2018	6	7	2018	20:54:23	75263	0.8	20	54	23	0	0.058837891	3.5594238	-0.066650391	-0.12402344	-1.090332	8.9743652	0.34375	0	0	0	0	0	0	0	0	0	1.0993652	0.099365234	0.51342773	0.078613281	0.12402344	0.31054688	0	44330	0	0	0
581	698	698	Category E	-0.34790039	0.047851563	-0.93579102	-0.098876953	-0.11230469	0.45166016	0	0	6/7/2018	6	7	2018	20:54:23	75263	0.9	20	54	23	0	0.058837891	3.5594238	-0.058349609	-0.12255859	-1.0817871	14.124268	0.36621094	0	0	0	0	0	0	0	0	0	1.090332	0.090332031	0.60595703	-0.28930664	0.17041016	0.14599609	0	44330	0	0	0
582	699	699	Category E	0	-0.047851563	-0.76782227	-0.087402344	-0.15332031	0.44604492	0	0	6/7/2018	6	7	2018	20:54:24	75264	0	20	54	24	0	0.058837891	3.5594238	-0.064453125	-0.12524414	-1.0771484	23.406006	0.32543945	0	0	0	0	0	0	0	0	0	1.0864258	0.086425781	0.45141602	0.064453125	0.077392578	0.30932617	0	44330	0	0	0
583	700	700	Category E	0.023925781	-0.19189453	-1.1879883	0.006835938	-0.14746094	0.45043945	0	0	6/7/2018	6	7	2018	20:54:24	75264	0.1	20	54	24	0	0.058837891	3.5594238	-0.0703125	-0.11352539	-1.0725098	23.015381	0.16821289	0	0	0	0	0	0	0	0	0	1.0808105	0.080810547	0.2878418	0.094238281	-0.078125	-0.11523438	0	44330	0	0	0
584	701	701	Category E	-0.13183594	-0.083984375	-1.0678711	-0.054931641	-0.11694336	0.45947266	0	0	6/7/2018	6	7	2018	20:54:24	75264	0.2	20	54	24	0	0.058837891	3.5594238	-0.059814453	-0.092285156	-1.112793	17.693359	0.085205078	0	0	0	0	0	0	0	0	0	1.1181641	0.11816406	0.12548828	-0.071777344	0.008300781	0.044921875	0	44330	0	0	0
585	702	702	Category E	0.011962891	-0.13183594	-0.85180664	-0.037353516	-0.12670898	0.45703125	0	0	6/7/2018	6	7	2018	20:54:24	75264	0.3	20	54	24	0	0.058837891	3.5594238	-0.052246094	-0.083496094	-1.0925293	9.9963379	0.25390625	0	0	0	0	0	0	0	0	0	1.0969238	0.096923828	0.35351563	0.064208984	-0.048095703	0.24072266	0	44330	0	0	0
586	703	703	Category E	-0.20385742	-0.32397461	-0.95996094	-0.052246094	-0.14453125	0.44506836	0	0	6/7/2018	6	7	2018	20:54:24	75264	0.4	20	54	24	0	0.058837891	3.5594238	-0.074462891	-0.086425781	-1.0888672	0.71948242	0.29931641	0	0	0	0	0	0	0	0	0	1.0947266	0.094726563	0.49536133	-0.12915039	-0.23730469	0.12890625	0	44330	0	0	0
587	704	704	Category E	-0.083984375	-0.071777344	-0.80395508	-0.069580078	-0.12182617	0.45239258	0	0	6/7/2018	6	7	2018	20:54:24	75264	0.5	20	54	24	0	0.058837891	3.5594238	-0.071777344	-0.084716797	-1.1157227	18.309326	0.31225586	0	0	0	0	0	0	0	0	0	1.1210938	0.12109375	0.33666992	-0.011962891	0.012939453	0.31176758	0	44330	0	0	0
588	705	705	Category E	-0.095947266	0.071777344	-0.88793945	-0.051757813	-0.10498047	0.45581055	0	0	6/7/2018	6	7	2018	20:54:24	75264	0.6	20	54	24	0	0.058837891	3.5594238	-0.056884766	-0.069824219	-1.1433105	39.007568	0.29467773	0	0	0	0	0	0	0	0	0	1.1469727	0.14697266	0.43579102	-0.038818359	0.14160156	0.25537109	0	44330	0	0	0
589	706	706	Category I	0.69580078	0.11987305	-1.7519531	0.24023438	-0.060546875	0.41381836	0	0	6/7/2018	6	7	2018	21:44:10	78250	0.4	21	44	10	0	0.059082031	3.5610352	-0.063476563	-0.069091797	-1.1359863	31.788818	0.99560547	0	0	0	0	0	0	0	0	0	1.1398926	0.13989258	1.5639648	0.75927734	0.18896484	-0.61572266	0	44330	0	0	0
590	707	707	Category I	-0.49194336	0.79199219	0.25195313	0.18945313	-0.056396484	0.43994141	0	0	6/7/2018	6	7	2018	21:44:10	78250	0.5	21	44	10	0	0.059082031	3.5610352	-0.055175781	-0.066162109	-1.1491699	48.366455	1.7001953	0	0	0	0	0	0	0	0	0	1.1523438	0.15234375	2.6960449	-0.43652344	0.8581543	1.401123	0	44330	0	0	0
591	708	708	Category I	-0.13183594	-0.81591797	-0.11987305	0.13354492	-0.020507813	0.45996094	0	0	6/7/2018	6	7	2018	21:44:10	78250	0.6	21	44	10	0	0.059082031	3.5610352	-0.047119141	-0.060058594	-1.1801758	66.560059	1.3046875	0	0	0	0	0	0	0	0	0	1.1828613	0.18286133	1.9006348	-0.084472656	-0.75561523	1.0603027	0	44330	0	0	0
592	709	709	Category I	0.31176758	-0.31176758	-2.987793	0.17114258	-0.098876953	0.43847656	0	0	6/7/2018	6	7	2018	21:44:10	78250	0.7	21	44	10	0	0.059082031	3.5610352	-0.028808594	-0.058105469	-1.1772461	73.85791	1.859375	0	0	0	0	0	0	0	0	0	1.1789551	0.17895508	2.404541	0.34057617	-0.25341797	-1.8103027	0	44330	0	0	0
593	710	710	Category I	0.34790039	-0.89990234	-0.80395508	0.22680664	-0.094482422	0.41503906	0	0	6/7/2018	6	7	2018	21:44:10	78250	0.8	21	44	10	0	0.059082031	3.5610352	-0.050292969	-0.052246094	-1.1813965	46.647949	1.0095215	0	0	0	0	0	0	0	0	0	1.1835938	0.18359375	1.623291	0.39819336	-0.84741211	0.37744141	0	44330	0	0	0
594	711	711	Category I	-0.68383789	-0.31176758	-0.50390625	0.21142578	-0.079345703	0.42407227	0	0	6/7/2018	6	7	2018	21:44:10	78250	0.9	21	44	10	0	0.059082031	3.5610352	-0.051269531	-0.031738281	-1.1950684	40.408936	0.9777832	0	0	0	0	0	0	0	0	0	1.1965332	0.1965332	1.6035156	-0.63232422	-0.27978516	0.69116211	0	44330	0	0	0
595	712	712	Category I	-1.0078125	-0.44384766	-0.15576172	0.18237305	-0.12792969	0.42700195	0	0	6/7/2018	6	7	2018	21:44:11	78251	0	21	44	11	0	0.059082031	3.5610352	-0.040527344	-0.034912109	-1.2209473	55.4729	1.4956055	0	0	0	0	0	0	0	0	0	1.222168	0.22216797	2.4411621	-0.96704102	-0.40869141	1.0651855	0	44330	0	0	0
596	713	713	Category I	0.97192383	-0.059814453	-2.8198242	0.26171875	-0.17651367	0.37329102	0	0	6/7/2018	6	7	2018	21:44:11	78251	0.1	21	44	11	0	0.059082031	3.5610352	-0.029052734	-0.041015625	-1.2133789	42.567139	1.8928223	0	0	0	0	0	0	0	0	0	1.2143555	0.21435547	2.6259766	1.0009766	-0.018554688	-1.6062012	0	44330	0	0	0
597	714	714	Category I	0.38378906	-0.15576172	0.095947266	0.16577148	-0.10766602	0.43701172	0	0	6/7/2018	6	7	2018	21:44:11	78251	0.2	21	44	11	0	0.059082031	3.5610352	-0.036621094	-0.03515625	-1.2055664	24.989746	1.3730469	0	0	0	0	0	0	0	0	0	1.2067871	0.20678711	1.8425293	0.42041016	-0.12036133	1.3015137	0	44330	0	0	0
598	715	715	Category I	-0.671875	-0.52783203	-0.17993164	0.14648438	-0.040527344	0.45703125	0	0	6/7/2018	6	7	2018	21:44:11	78251	0.3	21	44	11	0	0.059082031	3.5610352	-0.041259766	-0.035644531	-1.203125	20.908691	1.298584	0	0	0	0	0	0	0	0	0	1.2043457	0.2043457	2.1455078	-0.63037109	-0.49194336	1.0231934	0	44330	0	0	0
599	716	716	Category I	0.15576172	-0.3359375	-1.3078613	0.2644043	-0.004638672	0.41357422	0	0	6/7/2018	6	7	2018	21:44:11	78251	0.4	21	44	11	0	0.059082031	3.5610352	-0.034912109	-0.047119141	-1.2294922	50.623047	0.35473633	0	0	0	0	0	0	0	0	0	1.230957	0.23095703	0.55761719	0.19067383	-0.28857422	-0.078125	0	44330	0	0	0
600	717	717	Category I	0.47998047	0.92382813	-2.4118652	0.23364258	-0.14233398	0.40112305	0	0	6/7/2018	6	7	2018	21:44:11	78251	0.5	21	44	11	0	0.059082031	3.5610352	-0.027099609	-0.03515625	-1.2214355	31.65625	1.6105957	0	0	0	0	0	0	0	0	0	1.222168	0.22216797	2.6564941	0.50708008	0.95898438	-1.1901855	0	44330	0	0	0
601	718	718	Category I	0.59985352	0.16796875	-0.55175781	0.15527344	-0.044921875	0.44897461	0	0	6/7/2018	6	7	2018	21:44:11	78251	0.6	21	44	11	0	0.059082031	3.5610352	-0.037597656	-0.03125	-1.2138672	12.866211	0.94067383	0	0	0	0	0	0	0	0	0	1.2148438	0.21484375	1.4992676	0.63745117	0.19921875	0.66210938	0	44330	0	0	0
602	719	719	Category I	-0.7199707	-0.59985352	-0.41992188	0.14331055	-0.023925781	0.46142578	0	0	6/7/2018	6	7	2018	21:44:11	78251	0.7	21	44	11	0	0.059082031	3.5610352	-0.03515625	-0.029052734	-1.1984863	21.561768	1.1833496	0	0	0	0	0	0	0	0	0	1.1992188	0.19921875	2.0339355	-0.68457031	-0.57055664	0.77856445	0	44330	0	0	0
603	720	720	Category I	0.93579102	0.39599609	-1.4157715	0.2421875	-0.004882813	0.41894531	0	0	6/7/2018	6	7	2018	21:44:11	78251	0.8	21	44	11	0	0.059082031	3.5610352	-0.020263672	-0.027587891	-1.2431641	54.979736	1.0598145	0	0	0	0	0	0	0	0	0	1.2436523	0.24365234	1.5522461	0.95605469	0.42358398	-0.17236328	0	44330	0	0	0
604	721	721	Category I	0.61181641	0	-3.1918945	0.26611328	-0.11035156	0.39648438	0	0	6/7/2018	6	7	2018	21:44:11	78251	0.9	21	44	11	0	0.059082031	3.5610352	-0.009765625	-0.017089844	-1.244873	49.015869	2.0437012	0	0	0	0	0	0	0	0	0	1.2451172	0.24511719	2.5856934	0.62158203	0.017089844	-1.9467773	0	44330	0	0	0
605	722	722	Category I	0.81591797	0.071777344	-0.29980469	0.19726563	-0.077392578	0.4362793	0	0	6/7/2018	6	7	2018	21:44:12	78252	0	21	44	12	0	0.059082031	3.5610352	-0.010498047	-0.020996094	-1.2407227	17.624023	1.2558594	0	0	0	0	0	0	0	0	0	1.2409668	0.2409668	1.8603516	0.82641602	0.092773438	0.94091797	0	44330	0	0	0
606	723	723	Category I	-0.86376953	-0.79199219	-0.38378906	0.109375	-0.045898438	0.46606445	0	0	6/7/2018	6	7	2018	21:44:12	78252	0.1	21	44	12	0	0.059082031	3.5610352	-0.007324219	-0.022216797	-1.2236328	23.445801	1.4250488	0	0	0	0	0	0	0	0	0	1.223877	0.22387695	2.4658203	-0.85620117	-0.76953125	0.83984375	0	44330	0	0	0
607	724	724	Category I	-0.38378906	-2.8198242	-2.9038086	0.19140625	0.021484375	0.44726563	0	0	6/7/2018	6	7	2018	21:44:12	78252	0.2	21	44	12	0	0.059082031	3.5610352	-0.010498047	-0.017089844	-1.2651367	30.844971	3.2675781	0	0	0	0	0	0	0	0	0	1.2653809	0.26538086	4.814209	-0.37304688	-2.8024902	-1.6384277	0	44330	0	0	0
608	725	725	Category I	0.059814453	-0.37182617	-3.2519531	0.20288086	-0.20800781	0.38500977	0	0	6/7/2018	6	7	2018	21:44:12	78252	0.3	21	44	12	0	0.059082031	3.5610352	0.004150391	-0.018310547	-1.2548828	13.26123	2.0285645	0	0	0	0	0	0	0	0	0	1.2548828	0.25488281	2.4060059	0.055419922	-0.35327148	-1.9968262	0	44330	0	0	0
609	726	726	Category I	1.4038086	0.2277832	0.13183594	0.19384766	-0.026855469	0.43725586	0	0	6/7/2018	6	7	2018	21:44:12	78252	0.4	21	44	12	0	0.059082031	3.4804688	0.002197266	-0.027099609	-1.2460938	15.975098	1.9819336	0	0	0	0	0	0	0	0	0	1.2463379	0.24633789	3.0344238	1.4013672	0.25488281	1.3779297	0	44330	0	0	0
610	727	727	Category I	-0.49194336	-0.97192383	-0.93579102	0.15429688	-0.01953125	0.45654297	0	0	6/7/2018	6	7	2018	21:44:12	78252	0.5	21	44	12	0	0.059082031	3.4804688	0.002441406	-0.023925781	-1.2336426	7.4394531	1.1096191	0	0	0	0	0	0	0	0	0	1.2338867	0.23388672	1.7402344	-0.49438477	-0.94775391	0.29785156	0	44330	0	0	0
611	728	728	Category I	0.21582031	-0.94799805	-4.3679199	0.29370117	-0.004150391	0.39428711	0	0	6/7/2018	6	7	2018	21:44:12	78252	0.6	21	44	12	0	0.059082031	3.4804688	0.013183594	-0.028564453	-1.2900391	1.9084473	3.2182617	0	0	0	0	0	0	0	0	0	1.2905273	0.29052734	4.1994629	0.20239258	-0.91918945	-3.0776367	0	44330	0	0	0
612	729	729	Category I	1.1757813	-1.1518555	-3.2519531	0.11523438	-0.01953125	0.46777344	0	0	6/7/2018	6	7	2018	21:44:12	78252	0.7	21	44	12	0	0.059082031	3.4804688	0.020751953	-0.029541016	-1.2854004	24.250732	2.5415039	0	0	0	0	0	0	0	0	0	1.2858887	0.28588867	4.2436523	1.1547852	-1.1220703	-1.9665527	0	44330	0	0	0
613	730	730	Category I	-0.91186523	0.10791016	-0.82788086	0.1887207	-0.058837891	0.44042969	0	0	6/7/2018	6	7	2018	21:44:12	78252	0.8	21	44	12	0	0.059082031	3.4804688	0.013183594	-0.026367188	-1.2763672	28.563721	1.0368652	0	0	0	0	0	0	0	0	0	1.2768555	0.27685547	1.5083008	-0.92504883	0.13427734	0.44848633	0	44330	0	0	0
614	731	731	Category I	-0.011962891	-0.2277832	-0.059814453	0.048095703	-0.075195313	0.46777344	0	0	6/7/2018	6	7	2018	21:44:12	78252	0.9	21	44	12	0	0.059082031	3.4804688	0.013183594	-0.021972656	-1.2612305	5.9143066	1.2189941	0	0	0	0	0	0	0	0	0	1.2614746	0.26147461	1.4321289	-0.025146484	-0.20556641	1.201416	0	44330	0	0	0
615	732	732	Category I	0.26391602	1.4157715	-3.0839844	0.19384766	-0.15258789	0.41015625	0	0	6/7/2018	6	7	2018	21:44:13	78253	0	21	44	13	0	0.059082031	3.4804688	0.011962891	-0.039794922	-1.3095703	5.5319824	2.3085938	0	0	0	0	0	0	0	0	0	1.3103027	0.31030273	3.4816895	0.25170898	1.4555664	-1.7741699	0	44330	0	0	0
616	733	733	Category I	0.73193359	-0.44384766	-0.59985352	0.11621094	-0.018798828	0.46264648	0	0	6/7/2018	6	7	2018	21:44:13	78253	0.1	21	44	13	0	0.059082031	3.4804688	0.029541016	-0.029785156	-1.324707	18.157471	1.0908203	0	0	0	0	0	0	0	0	0	1.3254395	0.32543945	1.8410645	0.70214844	-0.41381836	0.72485352	0	44330	0	0	0
617	734	734	Category I	-0.93579102	0.083984375	-0.7199707	0.14453125	-0.085449219	0.44702148	0	0	6/7/2018	6	7	2018	21:44:13	78253	0.2	21	44	13	0	0.059082031	3.4804688	0.023193359	-0.036865234	-1.3261719	3.3435059	1.1408691	0	0	0	0	0	0	0	0	0	1.3269043	0.3269043	1.6862793	-0.95898438	0.12084961	0.60620117	0	44330	0	0	0
618	735	735	Category I	-0.011962891	-0.13183594	-0.58789063	0.013671875	-0.028076172	0.47802734	0	0	6/7/2018	6	7	2018	21:44:13	78253	0.3	21	44	13	0	0.059082031	3.4804688	0.027832031	-0.022460938	-1.3078613	32.640381	0.72924805	0	0	0	0	0	0	0	0	0	1.3083496	0.30834961	0.86889648	-0.039794922	-0.10913086	0.7199707	0	44330	0	0	0
619	736	736	Category I	-0.32397461	0.35986328	-2.6638184	0.23510742	-0.031494141	0.41918945	0	0	6/7/2018	6	7	2018	21:44:13	78253	0.4	21	44	13	0	0.059082031	3.4804688	0.024658203	-0.021240234	-1.3068848	19.878174	1.4516602	0	0	0	0	0	0	0	0	0	1.307373	0.30737305	2.0866699	-0.34863281	0.38110352	-1.3566895	0	44330	0	0	0
620	737	737	Category I	0.7199707	0.059814453	-0.14379883	0.16967773	-0.082275391	0.4465332	0	0	6/7/2018	6	7	2018	21:44:13	78253	0.5	21	44	13	0	0.059082031	3.4804688	0.033203125	-0.014160156	-1.3327637	6.3239746	1.375	0	0	0	0	0	0	0	0	0	1.333252	0.33325195	1.949707	0.68652344	0.073974609	1.1889648	0	44330	0	0	0
621	738	738	Category I	-0.75585938	-0.34790039	-0.58789063	0.23193359	-0.062011719	0.42163086	0	0	6/7/2018	6	7	2018	21:44:13	78253	0.6	21	44	13	0	0.059082031	3.4804688	0.025634766	-0.010253906	-1.3242188	54.184082	1.1257324	0	0	0	0	0	0	0	0	0	1.3244629	0.32446289	1.8557129	-0.78149414	-0.33740234	0.73632813	0	44330	0	0	0
622	739	739	Category I	-0.44384766	0.89990234	-0.46777344	0.081787109	-0.007324219	0.47094727	0	0	6/7/2018	6	7	2018	21:44:13	78253	0.7	21	44	13	0	0.059082031	3.4804688	0.030273438	-0.003173828	-1.3132324	74.267334	1.3249512	0	0	0	0	0	0	0	0	0	1.3137207	0.3137207	2.2229004	-0.47412109	0.90307617	0.84545898	0	44330	0	0	0
623	740	740	Category I	0.86376953	1.7038574	-4.2958984	0.16333008	0.13574219	0.44604492	0	0	6/7/2018	6	7	2018	21:44:13	78253	0.8	21	44	13	0	0.059082031	3.4804688	0.020507813	-0.004394531	-1.3625488	97.589355	3.4975586	0	0	0	0	0	0	0	0	0	1.362793	0.36279297	5.4846191	0.84301758	1.708252	-2.9331055	0	44330	0	0	0
624	741	741	Category I	0.59985352	0.69580078	0.73193359	0.19140625	0.18823242	0.41943359	0	0	6/7/2018	6	7	2018	21:44:13	78253	0.9	21	44	13	0	0.059082031	3.4804688	0.023925781	0.006591797	-1.3754883	118.00562	2.2907715	0	0	0	0	0	0	0	0	0	1.3757324	0.37573242	3.3723145	0.57568359	0.68896484	2.1074219	0	44330	0	0	0
625	742	742	Category I	-1.6079102	-0.25195313	-0.45581055	0.21655273	0.057128906	0.43164063	0	0	6/7/2018	6	7	2018	21:44:14	78254	0	21	44	14	0	0.059082031	3.4804688	0.014892578	0.003662109	-1.3735352	120.65479	1.8818359	0	0	0	0	0	0	0	0	0	1.3737793	0.3737793	2.7963867	-1.6228027	-0.25561523	0.91772461	0	44330	0	0	0
626	743	743	Category I	-0.059814453	0.19189453	-3.1079102	0.18041992	0.13989258	0.43432617	0	0	6/7/2018	6	7	2018	21:44:14	78254	0.1	21	44	14	0	0.059082031	3.4804688	0.010498047	0.006103516	-1.3620605	123.89795	1.7568359	0	0	0	0	0	0	0	0	0	1.3620605	0.36206055	2.001709	-0.0703125	0.18554688	-1.7456055	0	44330	0	0	0
627	744	744	Category I	1.1159668	1.2119141	-3.0598145	0.091064453	0.10839844	0.46459961	0	0	6/7/2018	6	7	2018	21:44:14	78254	0.2	21	44	14	0	0.059082031	3.4804688	0.003662109	0.015136719	-1.3537598	103.55298	2.3620605	0	0	0	0	0	0	0	0	0	1.3537598	0.35375977	4.0146484	1.1120605	1.1965332	-1.7058105	0	44330	0	0	0
628	745	745	Category I	-0.76782227	-0.19189453	-0.7199707	0.029296875	0.072509766	0.47607422	0	0	6/7/2018	6	7	2018	21:44:14	78254	0.3	21	44	14	0	0.059082031	3.4804688	0.005126953	0.012207031	-1.3930664	72.980469	1.045166	0	0	0	0	0	0	0	0	0	1.3933105	0.39331055	1.6503906	-0.77294922	-0.20410156	0.6730957	0	44330	0	0	0
629	746	746	Category I	0.671875	0.083984375	-1.8718262	-0.032470703	0.015380859	0.47973633	0	0	6/7/2018	6	7	2018	21:44:14	78254	0.4	21	44	14	0	0.059082031	3.4804688	0.013427734	0.026611328	-1.4133301	74.691895	0.80419922	0	0	0	0	0	0	0	0	0	1.4138184	0.41381836	1.1738281	0.65820313	0.057128906	-0.45825195	0	44330	0	0	0
630	747	747	Category I	0.47998047	0.29980469	-3.407959	0.088378906	0.084960938	0.4699707	0	0	6/7/2018	6	7	2018	21:44:14	78254	0.5	21	44	14	0	0.059082031	3.4804688	0.005615234	0.014404297	-1.3952637	79.862793	2.0871582	0	0	0	0	0	0	0	0	0	1.3952637	0.39526367	2.7719727	0.47412109	0.28515625	-2.0124512	0	44330	0	0	0
631	748	748	Category I	1.1398926	0.15576172	-0.56396484	0.15014648	0.097167969	0.45166016	0	0	6/7/2018	6	7	2018	21:44:14	78254	0.6	21	44	14	0	0.059082031	3.4804688	-0.025634766	0.019287109	-1.4382324	40.690674	1.4633789	0	0	0	0	0	0	0	0	0	1.4387207	0.4387207	2.1762695	1.1655273	0.13623047	0.87426758	0	44330	0	0	0
632	749	749	Category I	-1.9318848	0.45581055	-0.97192383	0.18652344	-0.021484375	0.4453125	0	0	6/7/2018	6	7	2018	21:44:14	78254	0.7	21	44	14	0	0.059082031	3.4804688	-0.020996094	0.031738281	-1.4882813	28.373779	2.0241699	0	0	0	0	0	0	0	0	0	1.4887695	0.48876953	2.8513184	-1.9106445	0.42382813	0.51635742	0	44330	0	0	0
633	750	750	Category I	-0.56396484	1.6079102	-2.315918	0.11791992	0.018310547	0.46923828	0	0	6/7/2018	6	7	2018	21:44:14	78254	0.8	21	44	14	0	0.059082031	3.4804688	-0.021484375	0.046630859	-1.4504395	7.9577637	1.8654785	0	0	0	0	0	0	0	0	0	1.451416	0.45141602	2.96875	-0.54223633	1.5610352	-0.86523438	0	44330	0	0	0
634	751	751	Category I	0.74389648	-0.35986328	-3.1437988	0.12280273	0.095703125	0.4609375	0	0	6/7/2018	6	7	2018	21:44:14	78254	0.9	21	44	14	0	0.059082031	3.4804688	-0.033935547	0.053466797	-1.4443359	27.270996	1.9140625	0	0	0	0	0	0	0	0	0	1.4458008	0.44580078	2.890625	0.77783203	-0.41333008	-1.6992188	0	44330	0	0	0
635	752	752	Category I	0.74389648	-0.32397461	-0.26391602	0.093505859	-0.066650391	0.46411133	0	0	6/7/2018	6	7	2018	21:44:15	78255	0	21	44	15	0	0.059082031	3.4804688	-0.013916016	0.0546875	-1.4685059	0.9543457	1.4726563	0	0	0	0	0	0	0	0	0	1.4697266	0.46972656	2.3413086	0.7578125	-0.37866211	1.2045898	0	44330	0	0	0
636	753	753	Category I	-0.89990234	0.47998047	-0.37182617	0.091796875	-0.12597656	0.45092773	0	0	6/7/2018	6	7	2018	21:44:15	78255	0.1	21	44	15	0	0.059082031	3.4804688	0.015136719	0.073242188	-1.5012207	6.3864746	1.5092773	0	0	0	0	0	0	0	0	0	1.5031738	0.50317383	2.4511719	-0.91503906	0.40649414	1.1293945	0	44330	0	0	0
637	754	754	Category I	-0.75585938	0.023925781	-0.58789063	0.12011719	-0.12353516	0.44384766	0	0	6/7/2018	6	7	2018	21:44:15	78255	0.2	21	44	15	0	0.059082031	3.4804688	-0.005371094	0.071044922	-1.4650879	54.50415	1.1552734	0	0	0	0	0	0	0	0	0	1.4667969	0.46679688	1.6748047	-0.75024414	-0.047119141	0.87719727	0	44330	0	0	0
638	755	755	Category I	0.059814453	-0.63598633	-2.8439941	0.14453125	-0.072265625	0.44921875	0	0	6/7/2018	6	7	2018	21:44:15	78255	0.3	21	44	15	0	0.059082031	3.4804688	-0.019042969	0.077148438	-1.4711914	29.537842	1.5488281	0	0	0	0	0	0	0	0	0	1.4733887	0.47338867	2.1647949	0.078857422	-0.71313477	-1.3725586	0	44330	0	0	0
639	756	756	Category I	0.45581055	0.79199219	-0.34790039	0.14819336	-0.065917969	0.45361328	0	0	6/7/2018	6	7	2018	21:44:15	78255	0.4	21	44	15	0	0.059082031	3.4804688	-0.004150391	0.090332031	-1.4980469	62.301758	1.423584	0	0	0	0	0	0	0	0	0	1.5007324	0.50073242	2.3117676	0.45996094	0.70141602	1.1501465	0	44330	0	0	0
640	757	757	Category I	-0.99584961	0.16796875	-0.53979492	0.069824219	-0.017822266	0.4753418	0	0	6/7/2018	6	7	2018	21:44:15	78255	0.5	21	44	15	0	0.059082031	3.4804688	0.001953125	0.1003418	-1.4816895	19.122314	1.3740234	0	0	0	0	0	0	0	0	0	1.4851074	0.48510742	2.0073242	-0.99780273	0.067382813	0.94189453	0	44330	0	0	0
641	758	758	Category I	-0.035888672	0.011962891	0.21582031	-0.054443359	-0.10864258	0.4609375	0	0	6/7/2018	6	7	2018	21:44:15	78255	0.6	21	44	15	0	0.059082031	3.4804688	-0.011230469	0.090087891	-1.4604492	73.394287	1.6782227	0	0	0	0	0	0	0	0	0	1.4631348	0.46313477	1.7790527	-0.024414063	-0.078125	1.6762695	0	44330	0	0	0
642	759	759	Category I	0.94799805	-0.13183594	-4.3439941	0.17431641	-0.12890625	0.43066406	0	0	6/7/2018	6	7	2018	21:44:15	78255	0.7	21	44	15	0	0.059082031	3.4804688	-0.010253906	0.083740234	-1.4951172	38.038818	3.0131836	0	0	0	0	0	0	0	0	0	1.4975586	0.49755859	4.0227051	0.95825195	-0.21557617	-2.8486328	0	44330	0	0	0
643	760	760	Category I	0.47998047	0.64794922	-0.95996094	0.14697266	-0.0546875	0.44970703	0	0	6/7/2018	6	7	2018	21:44:15	78255	0.8	21	44	15	0	0.059082031	3.4804688	0.006103516	0.095947266	-1.4938965	39.666504	0.90209961	0	0	0	0	0	0	0	0	0	1.4968262	0.49682617	1.5595703	0.47363281	0.55175781	0.53393555	0	44330	0	0	0
644	761	761	Category I	-0.3359375	-0.17993164	-0.39599609	0.080810547	-0.022216797	0.47070313	0	0	6/7/2018	6	7	2018	21:44:15	78255	0.9	21	44	15	0	0.059082031	3.4804688	-0.022949219	0.091552734	-1.4904785	106.29028	1.170166	0	0	0	0	0	0	0	0	0	1.4934082	0.4934082	1.6789551	-0.31274414	-0.27148438	1.0944824	0	44330	0	0	0
645	762	762	Category I	0.10791016	-0.023925781	0.37182617	-0.025878906	-0.10717773	0.46435547	0	0	6/7/2018	6	7	2018	21:44:16	78256	0	21	44	16	0	0.059082031	3.4804688	-0.028808594	0.093261719	-1.4558105	118.13477	1.8364258	0	0	0	0	0	0	0	0	0	1.4592285	0.45922852	2.0817871	0.13671875	-0.1171875	1.8276367	0	44330	0	0	0
646	763	763	Category I	-0.45581055	0.32397461	-4.3198242	0.084472656	-0.14160156	0.44750977	0	0	6/7/2018	6	7	2018	21:44:16	78256	0.1	21	44	16	0	0.059082031	3.4804688	-0.030517578	0.10253906	-1.4768066	107.75146	2.8830566	0	0	0	0	0	0	0	0	0	1.4804688	0.48046875	3.489502	-0.42504883	0.22119141	-2.8427734	0	44330	0	0	0
647	764	764	Category I	1.1037598	-0.059814453	0.035888672	0.080810547	-0.20874023	0.42602539	0	0	6/7/2018	6	7	2018	21:44:16	78256	0.2	21	44	16	0	0.058837891	3.5545898	-0.005859375	0.11206055	-1.473877	81.16626	1.8815918	0	0	0	0	0	0	0	0	0	1.4780273	0.47802734	2.7915039	1.1096191	-0.171875	1.5097656	0	44330	0	0	0
648	765	765	Category I	-0.59985352	-0.63598633	-0.40795898	0.093017578	-0.15649414	0.44335938	0	0	6/7/2018	6	7	2018	21:44:16	78256	0.3	21	44	16	0	0.058837891	3.5545898	-0.007324219	0.14892578	-1.4414063	110.20337	1.4267578	0	0	0	0	0	0	0	0	0	1.4492188	0.44921875	2.4111328	-0.59228516	-0.78491211	1.0334473	0	44330	0	0	0
649	766	766	Category I	-0.25195313	0.19189453	0.2277832	0.030273438	-0.21313477	0.42797852	0	0	6/7/2018	6	7	2018	21:44:16	78256	0.4	21	44	16	0	0.058837891	3.5545898	-0.000732422	0.15039063	-1.4306641	124.91748	1.6777344	0	0	0	0	0	0	0	0	0	1.4384766	0.43847656	1.9506836	-0.25097656	0.041259766	1.6584473	0	44330	0	0	0
650	767	767	Category I	0.61181641	-0.43188477	-5.2077637	0.020263672	-0.17456055	0.44311523	0	0	6/7/2018	6	7	2018	21:44:16	78256	0.5	21	44	16	0	0.058837891	3.5545898	-0.013427734	0.15283203	-1.4562988	116.35864	3.8476563	0	0	0	0	0	0	0	0	0	1.4643555	0.46435547	4.9616699	0.62524414	-0.5847168	-3.7512207	0	44330	0	0	0
651	768	768	Category I	0.40795898	-0.23999023	-0.69580078	0.12939453	-0.29321289	0.36791992	0	0	6/7/2018	6	7	2018	21:44:16	78256	0.6	21	44	16	0	0.058837891	3.5545898	-0.007080078	0.16503906	-1.4470215	59.318115	0.94921875	0	0	0	0	0	0	0	0	0	1.456543	0.45654297	1.5717773	0.41503906	-0.4050293	0.7512207	0	44330	0	0	0
652	769	769	Category I	-0.6237793	0.20385742	-0.37182617	0.098876953	-0.26757813	0.39160156	0	0	6/7/2018	6	7	2018	21:44:16	78256	0.7	21	44	16	0	0.058837891	3.5545898	-0.023681641	0.18066406	-1.401123	96.356689	1.1916504	0	0	0	0	0	0	0	0	0	1.4128418	0.4128418	1.6520996	-0.59985352	0.022949219	1.0292969	0	44330	0	0	0
653	770	770	Category I	0	0.3359375	0.16796875	0.033203125	-0.17578125	0.44262695	0	0	6/7/2018	6	7	2018	21:44:16	78256	0.8	21	44	16	0	0.058837891	3.5545898	-0.040527344	0.20507813	-1.3898926	65.89502	1.5637207	0	0	0	0	0	0	0	0	0	1.4055176	0.40551758	1.729248	0.040527344	0.13061523	1.5578613	0	44330	0	0	0
654	771	771	Category I	-0.25195313	-1.3317871	-4.763916	0.090087891	-0.086669922	0.45874023	0	0	6/7/2018	6	7	2018	21:44:16	78256	0.9	21	44	16	0	0.058837891	3.5545898	-0.017822266	0.20556641	-1.4074707	5.6567383	3.6989746	0	0	0	0	0	0	0	0	0	1.4226074	0.42260742	5.1276855	-0.23388672	-1.5373535	-3.3562012	0	44330	0	0	0
655	772	772	Category I	1.0439453	0.82788086	-2.1359863	0.12402344	-0.043212891	0.46044922	0	0	6/7/2018	6	7	2018	21:44:17	78257	0	21	44	17	0	0.058837891	3.5545898	-0.016845703	0.21264648	-1.4060059	0.37695313	1.427002	0	0	0	0	0	0	0	0	0	1.4221191	0.42211914	2.4057617	1.060791	0.61499023	-0.72973633	0	44330	0	0	0
656	773	773	Category I	-0.74389648	-0.57592773	-0.86376953	0.26904297	0.067871094	0.40893555	0	0	6/7/2018	6	7	2018	21:44:17	78257	0.1	21	44	17	0	0.058837891	3.5545898	-0.040283203	0.20092773	-1.3747559	71.959473	1.1660156	0	0	0	0	0	0	0	0	0	1.3898926	0.38989258	1.9914551	-0.70336914	-0.77685547	0.51098633	0	44330	0	0	0
657	774	774	Category I	0.38378906	0.98388672	0.55175781	-0.036132813	-0.10058594	0.46337891	0	0	6/7/2018	6	7	2018	21:44:17	78257	0.2	21	44	17	0	0.058837891	3.5545898	-0.045898438	0.20141602	-1.3759766	67.872559	2.1242676	0	0	0	0	0	0	0	0	0	1.3913574	0.39135742	3.1398926	0.4296875	0.78222656	1.9277344	0	44330	0	0	0
658	775	775	Category I	-0.31176758	-0.011962891	-1.1757813	0.081787109	-0.003173828	0.46899414	0	0	6/7/2018	6	7	2018	21:44:17	78257	0.3	21	44	17	0	0.058837891	3.5545898	-0.026855469	0.20117188	-1.4008789	109.21704	0.42089844	0	0	0	0	0	0	0	0	0	1.4155273	0.41552734	0.72290039	-0.28466797	-0.21313477	0.22509766	0	44330	0	0	0
659	776	776	Category I	0.68383789	0.61181641	-2.9038086	0.017822266	-0.063720703	0.47241211	0	0	6/7/2018	6	7	2018	21:44:17	78257	0.4	21	44	17	0	0.058837891	3.5545898	-0.015136719	0.19824219	-1.4013672	130.38501	1.7077637	0	0	0	0	0	0	0	0	0	1.4155273	0.41552734	2.6147461	0.69897461	0.41333008	-1.5021973	0	44330	0	0	0
660	777	777	Category I	-0.59985352	0.32397461	-0.095947266	0.17089844	-0.10107422	0.43530273	0	0	6/7/2018	6	7	2018	21:44:17	78257	0.5	21	44	17	0	0.058837891	3.5545898	-0.029541016	0.1953125	-1.3759766	159.47534	1.4069824	0	0	0	0	0	0	0	0	0	1.3901367	0.39013672	1.9787598	-0.57006836	0.12841797	1.2800293	0	44330	0	0	0
661	778	778	Category I	0.011962891	0.61181641	-0.059814453	-0.12426758	-0.13232422	0.44165039	0	0	6/7/2018	6	7	2018	21:44:17	78257	0.6	21	44	17	0	0.058837891	3.5545898	-0.025878906	0.17944336	-1.3879395	155.49292	1.3972168	0	0	0	0	0	0	0	0	0	1.3996582	0.3996582	1.7983398	0.037841797	0.43212891	1.328125	0	44330	0	0	0
662	779	779	Category I	-0.76782227	-0.14379883	-4.7038574	-0.000732422	-0.038574219	0.47558594	0	0	6/7/2018	6	7	2018	21:44:17	78257	0.7	21	44	17	0	0.058837891	3.5545898	-0.012939453	0.16699219	-1.4316406	136.44873	3.3723145	0	0	0	0	0	0	0	0	0	1.4414063	0.44140625	4.3378906	-0.75463867	-0.31079102	-3.2719727	0	44330	0	0	0
663	780	780	Category I	0.2878418	0.69580078	-2.2199707	-0.012207031	0.087158203	0.47558594	0	0	6/7/2018	6	7	2018	21:44:17	78257	0.8	21	44	17	0	0.058837891	3.5545898	0.002929688	0.16235352	-1.4257813	145.15942	0.99780273	0	0	0	0	0	0	0	0	0	1.4350586	0.43505859	1.6120605	0.28466797	0.53320313	-0.79394531	0	44330	0	0	0
664	781	781	Category I	-0.85180664	-0.31176758	-0.92382813	-0.13647461	0.010009766	0.46630859	0	0	6/7/2018	6	7	2018	21:44:17	78257	0.9	21	44	17	0	0.058837891	3.5545898	-0.007324219	0.13745117	-1.3786621	147.5498	1.059082	0	0	0	0	0	0	0	0	0	1.385498	0.38549805	1.7487793	-0.84423828	-0.44921875	0.45483398	0	44330	0	0	0
665	782	782	Category I	-0.3359375	0.059814453	0.071777344	-0.1496582	-0.008300781	0.45947266	0	0	6/7/2018	6	7	2018	21:44:18	78258	0	21	44	18	0	0.058837891	3.5545898	0.008544922	0.12158203	-1.3942871	140.48193	1.5070801	0	0	0	0	0	0	0	0	0	1.3994141	0.39941406	1.8725586	-0.34448242	-0.061767578	1.4660645	0	44330	0	0	0
666	783	783	Category I	-0.75585938	0.40795898	-0.2878418	-0.12084961	-0.015869141	0.46704102	0	0	6/7/2018	6	7	2018	21:44:18	78258	0.1	21	44	18	0	0.058837891	3.5545898	0.036132813	0.13256836	-1.4309082	130.35254	1.4177246	0	0	0	0	0	0	0	0	0	1.4375	0.4375	2.2104492	-0.79199219	0.27514648	1.1430664	0	44330	0	0	0
667	784	784	Category I	0.035888672	-0.31176758	-3.9599609	-0.063720703	0.059814453	0.47583008	0	0	6/7/2018	6	7	2018	21:44:18	78258	0.2	21	44	18	0	0.058837891	3.5545898	0.042236328	0.1315918	-1.3942871	152.81567	2.6035156	0	0	0	0	0	0	0	0	0	1.401123	0.40112305	3.015625	-0.006347656	-0.44335938	-2.5654297	0	44330	0	0	0
668	785	785	Category I	0.56396484	1.223877	-2.5078125	-0.10766602	0.060302734	0.46459961	0	0	6/7/2018	6	7	2018	21:44:18	78258	0.3	21	44	18	0	0.058837891	3.5545898	-0.005371094	0.11767578	-1.3754883	121.11401	1.6818848	0	0	0	0	0	0	0	0	0	1.3806152	0.38061523	2.8076172	0.56933594	1.105957	-1.1320801	0	44330	0	0	0
669	786	786	Category I	0.083984375	-0.86376953	-0.29980469	-0.16455078	0.037109375	0.45507813	0	0	6/7/2018	6	7	2018	21:44:18	78258	0.4	21	44	18	0	0.058837891	3.5545898	0.004150391	0.099121094	-1.3898926	84.831299	1.4567871	0	0	0	0	0	0	0	0	0	1.3933105	0.39331055	2.1328125	0.079589844	-0.96289063	1.0900879	0	44330	0	0	0
670	787	787	Category I	-3.0239258	1.1999512	-3.1918945	-0.31469727	-0.013427734	0.38061523	0	0	6/7/2018	6	7	2018	21:44:18	78258	0.5	21	44	18	0	0.058837891	3.5545898	-0.004638672	0.10229492	-1.3991699	57.448242	3.6787109	0	0	0	0	0	0	0	0	0	1.402832	0.40283203	5.9091797	-3.019043	1.0974121	-1.7924805	0	44330	0	0	0
671	788	788	Category I	0.23999023	0.16796875	-4.1279297	-0.29516602	0.051757813	0.40429688	0	0	6/7/2018	6	7	2018	21:44:18	78258	0.6	21	44	18	0	0.058837891	3.5545898	0.007080078	0.10009766	-1.3574219	41.619385	2.7807617	0	0	0	0	0	0	0	0	0	1.361084	0.36108398	3.0708008	0.23266602	0.067626953	-2.7702637	0	44330	0	0	0
672	789	789	Category I	0.27587891	0.88793945	0.047851563	-0.19067383	0.16040039	0.43383789	0	0	6/7/2018	6	7	2018	21:44:18	78258	0.7	21	44	18	0	0.058837891	3.5545898	0.002197266	0.084716797	-1.3447266	24.282471	1.6306152	0	0	0	0	0	0	0	0	0	1.3474121	0.34741211	2.4689941	0.2734375	0.80297852	1.3925781	0	44330	0	0	0
673	790	790	Category I	-0.64794922	-0.34790039	-0.32397461	-0.27905273	0.19946289	0.37670898	0	0	6/7/2018	6	7	2018	21:44:18	78258	0.8	21	44	18	0	0.058837891	3.5545898	0.010986328	0.0546875	-1.3764648	2.432373	1.3054199	0	0	0	0	0	0	0	0	0	1.3774414	0.37744141	2.1142578	-0.65893555	-0.40258789	1.0524902	0	44330	0	0	0
674	791	791	Category I	0.92382813	-0.2277832	-2.435791	-0.30957031	0.14208984	0.37597656	0	0	6/7/2018	6	7	2018	21:44:18	78258	0.9	21	44	18	0	0.058837891	3.5545898	0.037841797	0.014160156	-1.3813477	14.315674	1.3979492	0	0	0	0	0	0	0	0	0	1.3818359	0.38183594	2.1821289	0.88574219	-0.24194336	-1.0541992	0	44330	0	0	0
675	792	792	Category I	1.3198242	1.0439453	-2.7719727	-0.25952148	0.088867188	0.40991211	0	0	6/7/2018	6	7	2018	21:44:19	78259	0	21	44	19	0	0.058837891	3.5545898	0.036376953	0.025146484	-1.3530273	24.868408	2.1672363	0	0	0	0	0	0	0	0	0	1.3537598	0.35375977	3.7207031	1.2832031	1.0185547	-1.4187012	0	44330	0	0	0
676	793	793	Category I	-0.68383789	-0.2277832	0.083984375	-0.31347656	0.14453125	0.36279297	0	0	6/7/2018	6	7	2018	21:44:19	78259	0.1	21	44	19	0	0.058837891	3.5545898	0.030517578	0.031005859	-1.3547363	18.0896	1.6271973	0	0	0	0	0	0	0	0	0	1.3554688	0.35546875	2.4123535	-0.71435547	-0.25878906	1.4387207	0	44330	0	0	0
677	794	794	Category I	-0.70776367	0.32397461	-0.40795898	-0.3293457	0.16357422	0.3527832	0	0	6/7/2018	6	7	2018	21:44:19	78259	0.2	21	44	19	0	0.058837891	3.5545898	0.038330078	0.032958984	-1.3674316	16.78833	1.2497559	0	0	0	0	0	0	0	0	0	1.3681641	0.36816406	1.9963379	-0.74609375	0.29077148	0.95947266	0	44330	0	0	0
678	795	795	Category I	0.51586914	0.52783203	-2.315918	-0.21264648	0.1315918	0.43164063	0	0	6/7/2018	6	7	2018	21:44:19	78259	0.3	21	44	19	0	0.058837891	3.5545898	0.057861328	0.031982422	-1.4223633	23.98584	1.1196289	0	0	0	0	0	0	0	0	0	1.4238281	0.42382813	1.8469238	0.45776367	0.49560547	-0.89331055	0	44330	0	0	0
679	796	796	Category I	0.671875	0.46777344	-0.011962891	-0.34472656	0.21142578	0.3215332	0	0	6/7/2018	6	7	2018	21:44:19	78259	0.4	21	44	19	0	0.058837891	3.5545898	0.061767578	0.061035156	-1.3759766	13.649902	1.548584	0	0	0	0	0	0	0	0	0	1.3786621	0.37866211	2.3806152	0.60986328	0.40649414	1.3640137	0	44330	0	0	0
680	797	797	Category I	-0.58789063	0.10791016	-0.69580078	-0.38647461	0.18408203	0.29077148	0	0	6/7/2018	6	7	2018	21:44:19	78259	0.5	21	44	19	0	0.058837891	3.5545898	0.015380859	0.040283203	-1.392334	15.27124	0.92382813	0	0	0	0	0	0	0	0	0	1.3928223	0.39282227	1.3674316	-0.60327148	0.067382813	0.6965332	0	44330	0	0	0
681	798	798	Category I	0.671875	-0.34790039	-3.3359375	-0.15307617	0.14038086	0.45019531	0	0	6/7/2018	6	7	2018	21:44:19	78259	0.6	21	44	19	0	0.058837891	3.5545898	0.015380859	0.042236328	-1.4233398	9.8623047	2.059082	0	0	0	0	0	0	0	0	0	1.4240723	0.42407227	2.9587402	0.65625	-0.39013672	-1.9123535	0	44330	0	0	0
682	799	799	Category I	0.61181641	0.37182617	-0.31176758	-0.27172852	0.16894531	0.39013672	0	0	6/7/2018	6	7	2018	21:44:19	78259	0.7	21	44	19	0	0.058837891	3.5545898	0.022949219	0.053955078	-1.4279785	13.304688	1.3012695	0	0	0	0	0	0	0	0	0	1.4291992	0.42919922	2.0227051	0.58862305	0.31762695	1.1162109	0	44330	0	0	0
683	800	800	Category I	-1.4157715	0.047851563	-1.1518555	-0.19799805	0.26318359	0.38964844	0	0	6/7/2018	6	7	2018	21:44:19	78259	0.8	21	44	19	0	0.058837891	3.5545898	0.000976563	0.056640625	-1.3811035	11.588135	1.4353027	0	0	0	0	0	0	0	0	0	1.3820801	0.38208008	1.6550293	-1.416748	-0.008789063	0.22924805	0	44330	0	0	0
684	801	801	Category I	0.14379883	0.13183594	-0.41992188	-0.34082031	0.14501953	0.34912109	0	0	6/7/2018	6	7	2018	21:44:19	78259	0.9	21	44	19	0	0.058837891	3.5545898	0.015136719	0.057128906	-1.3776855	12.712402	0.96923828	0	0	0	0	0	0	0	0	0	1.3789063	0.37890625	1.1608887	0.12841797	0.074462891	0.95776367	0	44330	0	0	0
685	802	802	Category I	0.68383789	0.81591797	-1.9677734	-0.15258789	0.13525391	0.44335938	0	0	6/7/2018	6	7	2018	21:44:20	78260	0	21	44	20	0	0.059326172	3.5545898	0.016845703	0.058105469	-1.4072266	27.790527	1.154541	0	0	0	0	0	0	0	0	0	1.4084473	0.40844727	1.9848633	0.66674805	0.75756836	-0.56030273	0	44330	0	0	0
686	803	803	Category I	1.1037598	-0.023925781	-0.15576172	-0.25170898	0.18261719	0.39379883	0	0	6/7/2018	6	7	2018	21:44:20	78260	0.1	21	44	20	0	0.059326172	3.5545898	0.013427734	0.055175781	-1.4191895	24.817627	1.6706543	0	0	0	0	0	0	0	0	0	1.4204102	0.42041016	2.4328613	1.0900879	-0.079101563	1.2634277	0	44330	0	0	0
687	804	804	Category I	-0.49194336	0.13183594	-0.31176758	-0.28759766	0.1315918	0.39013672	0	0	6/7/2018	6	7	2018	21:44:20	78260	0.2	21	44	20	0	0.059326172	3.5545898	-0.011474609	0.069824219	-1.4345703	23.710449	1.2226563	0	0	0	0	0	0	0	0	0	1.4362793	0.4362793	1.6650391	-0.48022461	0.061767578	1.1228027	0	44330	0	0	0
688	805	805	Category I	0.57592773	-0.25195313	-2.3879395	-0.21533203	0.12988281	0.43041992	0	0	6/7/2018	6	7	2018	21:44:20	78260	0.3	21	44	20	0	0.059326172	3.5545898	-0.033447266	0.063476563	-1.4831543	22.027832	1.135498	0	0	0	0	0	0	0	0	0	1.4848633	0.48486328	1.8295898	0.609375	-0.31542969	-0.90454102	0	44330	0	0	0
689	806	806	Category I	0.38378906	0.41992188	-1.9199219	-0.22802734	0.15869141	0.41210938	0	0	6/7/2018	6	7	2018	21:44:20	78260	0.4	21	44	20	0	0.059326172	3.5545898	-0.0234375	0.073242188	-1.4829102	20.122803	0.69042969	0	0	0	0	0	0	0	0	0	1.4848633	0.48486328	1.190918	0.40722656	0.34643555	-0.43676758	0	44330	0	0	0
690	807	807	Category I	0.023925781	0.011962891	-0.20385742	-0.25854492	0.19580078	0.38989258	0	0	6/7/2018	6	7	2018	21:44:20	78260	0.5	21	44	20	0	0.059326172	3.5545898	-0.025878906	0.073730469	-1.4870605	7.1022949	1.2856445	0	0	0	0	0	0	0	0	0	1.4890137	0.48901367	1.3950195	0.049804688	-0.061767578	1.2832031	0	44330	0	0	0
691	808	808	Category I	-1.1159668	0.29980469	-0.68383789	-0.14013672	0.14648438	0.44555664	0	0	6/7/2018	6	7	2018	21:44:20	78260	0.6	21	44	20	0	0.059326172	3.5545898	-0.033935547	0.071777344	-1.4260254	2.1064453	1.331543	0	0	0	0	0	0	0	0	0	1.4282227	0.42822266	2.0517578	-1.0817871	0.2277832	0.7421875	0	44330	0	0	0
692	809	809	Category I	-0.16796875	0.79199219	-2.3518066	-0.27709961	0.17114258	0.39208984	0	0	6/7/2018	6	7	2018	21:44:20	78260	0.7	21	44	20	0	0.059326172	3.5545898	-0.034179688	0.083496094	-1.4528809	8.5793457	1.1520996	0	0	0	0	0	0	0	0	0	1.4555664	0.45556641	1.7407227	-0.13354492	0.70825195	-0.89868164	0	44330	0	0	0
693	810	810	Category I	0.89990234	0.15576172	-2.2438965	-0.24169922	0.24658203	0.37036133	0	0	6/7/2018	6	7	2018	21:44:20	78260	0.8	21	44	20	0	0.059326172	3.5545898	-0.036132813	0.076660156	-1.451416	7.9074707	1.2287598	0	0	0	0	0	0	0	0	0	1.4538574	0.45385742	1.8071289	0.93603516	0.078857422	-0.79223633	0	44330	0	0	0
694	811	811	Category I	0.071777344	0.32397461	0.059814453	-0.17895508	0.20703125	0.42504883	0	0	6/7/2018	6	7	2018	21:44:20	78260	0.9	21	44	20	0	0.059326172	3.5545898	-0.019775391	0.078613281	-1.4509277	5.5461426	1.5334473	0	0	0	0	0	0	0	0	0	1.4533691	0.45336914	1.8476563	0.091552734	0.24511719	1.5107422	0	44330	0	0	0
695	812	812	Category I	-1.6079102	0.47998047	-0.57592773	-0.18994141	0.18432617	0.42041016	0	0	6/7/2018	6	7	2018	21:44:21	78261	0	21	44	21	0	0.059326172	3.5545898	-0.013671875	0.090576172	-1.3952637	17.963867	1.8342285	0	0	0	0	0	0	0	0	0	1.3981934	0.39819336	2.8027344	-1.5939941	0.38916016	0.81933594	0	44330	0	0	0
696	813	813	Category I	0.2878418	-0.40795898	-0.69580078	-0.28076172	0.18847656	0.38354492	0	0	6/7/2018	6	7	2018	21:44:21	78261	0.1	21	44	21	0	0.059326172	3.5545898	-0.018798828	0.084228516	-1.4199219	7.3808594	0.92773438	0	0	0	0	0	0	0	0	0	1.4223633	0.42236328	1.5231934	0.30664063	-0.4921875	0.72412109	0	44330	0	0	0
697	814	814	Category I	0.57592773	0.071777344	-2.7119141	-0.26635742	0.15063477	0.39794922	0	0	6/7/2018	6	7	2018	21:44:21	78261	0.2	21	44	21	0	0.059326172	3.5545898	-0.003173828	0.089355469	-1.4020996	16.519043	1.4318848	0	0	0	0	0	0	0	0	0	1.4050293	0.4050293	1.9064941	0.57910156	-0.017578125	-1.3095703	0	44330	0	0	0
698	815	815	Category I	0.92382813	-0.35986328	-0.63598633	-0.18237305	0.22338867	0.41918945	0	0	6/7/2018	6	7	2018	21:44:21	78261	0.3	21	44	21	0	0.059326172	3.5545898	0.004882813	0.082519531	-1.4035645	34.337646	1.2763672	0	0	0	0	0	0	0	0	0	1.4060059	0.40600586	2.1289063	0.91870117	-0.44238281	0.76757813	0	44330	0	0	0
699	816	816	Category I	-1.4758301	0.11987305	-0.6237793	-0.17871094	0.18969727	0.42578125	0	0	6/7/2018	6	7	2018	21:44:21	78261	0.4	21	44	21	0	0.059326172	3.5545898	0.007080078	0.087402344	-1.3857422	34.454102	1.6674805	0	0	0	0	0	0	0	0	0	1.3884277	0.38842773	2.2770996	-1.4829102	0.032226563	0.76196289	0	44330	0	0	0
700	817	817	Category I	1.0197754	-1.2119141	-1.1037598	-0.23486328	0.25366211	0.37768555	0	0	6/7/2018	6	7	2018	21:44:21	78261	0.5	21	44	21	0	0.059326172	3.5545898	0.006835938	0.069335938	-1.3908691	17.108398	1.6582031	0	0	0	0	0	0	0	0	0	1.3925781	0.39257813	2.5812988	1.0126953	-1.28125	0.28710938	0	44330	0	0	0
701	818	818	Category I	0.27587891	-1.3317871	-4.079834	-0.22436523	0.26489258	0.37915039	0	0	6/7/2018	6	7	2018	21:44:21	78261	0.6	21	44	21	0	0.059326172	3.5545898	0.016601563	0.071777344	-1.4272461	0.93603516	3.0119629	0	0	0	0	0	0	0	0	0	1.4291992	0.42919922	4.3151855	0.2590332	-1.4035645	-2.6523438	0	44330	0	0	0
702	819	819	Category I	0.85180664	0.51586914	-0.011962891	-0.17602539	0.25561523	0.40185547	0	0	6/7/2018	6	7	2018	21:44:21	78261	0.7	21	44	21	0	0.059326172	3.5545898	0.025390625	0.065185547	-1.425293	18.732422	1.6982422	0	0	0	0	0	0	0	0	0	1.427002	0.42700195	2.6904297	0.82617188	0.45043945	1.4133301	0	44330	0	0	0
703	820	820	Category I	0.023925781	-0.27587891	-0.52783203	-0.17480469	0.3125	0.3762207	0	0	6/7/2018	6	7	2018	21:44:21	78261	0.8	21	44	21	0	0.059326172	3.5545898	0.025146484	0.072998047	-1.3706055	10.952393	0.91210938	0	0	0	0	0	0	0	0	0	1.3728027	0.37280273	1.1933594	-0.001220703	-0.34887695	0.84277344	0	44330	0	0	0
704	821	821	Category I	1.8837891	-0.57592773	-0.50390625	-0.29150391	0.28173828	0.32421875	0	0	6/7/2018	6	7	2018	21:44:21	78261	0.9	21	44	21	0	0.059326172	3.5545898	0.0234375	0.062255859	-1.3701172	36.324951	2.1486816	0	0	0	0	0	0	0	0	0	1.371582	0.37158203	3.364502	1.8601074	-0.63818359	0.86621094	0	44330	0	0	0
705	822	822	Category I	0.59985352	0.6237793	-3.3959961	-0.15307617	0.17016602	0.43969727	0	0	6/7/2018	6	7	2018	21:44:22	78262	0	21	44	22	0	0.059326172	3.5545898	0.047119141	0.064453125	-1.3984375	37.413086	2.1464844	0	0	0	0	0	0	0	0	0	1.4008789	0.40087891	3.1088867	0.55249023	0.55908203	-1.9973145	0	44330	0	0	0
706	823	823	Category I	0.43188477	0.11987305	-0.16796875	-0.13696289	0.27587891	0.40332031	0	0	6/7/2018	6	7	2018	21:44:22	78262	0.1	21	44	22	0	0.059326172	3.5545898	0.053710938	0.064208984	-1.4020996	22.317627	1.291748	0	0	0	0	0	0	0	0	0	1.404541	0.40454102	1.6677246	0.37792969	0.055419922	1.2341309	0	44330	0	0	0
707	824	824	Category I	-2.7119141	0.083984375	-1.5717773	-0.11376953	0.22167969	0.43310547	0	0	6/7/2018	6	7	2018	21:44:22	78262	0.2	21	44	22	0	0.059326172	3.5545898	0.051757813	0.062011719	-1.3989258	0.3269043	2.769043	0	0	0	0	0	0	0	0	0	1.401123	0.40112305	2.958252	-2.7636719	0.021728516	-0.17260742	0	44330	0	0	0
708	825	825	Category I	0	-1.6679688	-1.8598633	-0.19067383	0.23779297	0.40844727	0	0	6/7/2018	6	7	2018	21:44:22	78262	0.3	21	44	22	0	0.059326172	3.5545898	0.04296875	0.06640625	-1.3525391	22.163574	1.8076172	0	0	0	0	0	0	0	0	0	1.3547363	0.35473633	2.284668	-0.04296875	-1.734375	-0.50708008	0	44330	0	0	0
709	826	826	Category I	-0.035888672	0.3359375	-2.6159668	-0.16381836	0.17675781	0.43774414	0	0	6/7/2018	6	7	2018	21:44:22	78262	0.4	21	44	22	0	0.059326172	3.5545898	0.039550781	0.046386719	-1.3503418	7.6367188	1.300293	0	0	0	0	0	0	0	0	0	1.3515625	0.3515625	1.6303711	-0.075439453	0.28930664	-1.2653809	0	44330	0	0	0
710	827	827	Category I	1.4279785	0.11987305	-0.071777344	-0.16552734	0.19140625	0.43505859	0	0	6/7/2018	6	7	2018	21:44:22	78262	0.5	21	44	22	0	0.059326172	3.5545898	0.036376953	0.066162109	-1.3688965	26.881836	1.9030762	0	0	0	0	0	0	0	0	0	1.3710938	0.37109375	2.7424316	1.3913574	0.053466797	1.2971191	0	44330	0	0	0
711	828	828	Category I	0.75585938	-1.0678711	0.45581055	-0.11791992	0.20361328	0.4362793	0	0	6/7/2018	6	7	2018	21:44:22	78262	0.6	21	44	22	0	0.059326172	3.5545898	0.059814453	0.050048828	-1.3364258	42.545654	2.2241211	0	0	0	0	0	0	0	0	0	1.338623	0.33862305	3.6062012	0.69580078	-1.1179199	1.7922363	0	44330	0	0	0
712	829	829	Category I	-1.223877	-1.9558105	-3.5039063	-0.091796875	0.20800781	0.44311523	0	0	6/7/2018	6	7	2018	21:44:22	78262	0.7	21	44	22	0	0.059326172	3.5545898	0.03125	0.064941406	-1.2988281	9.550293	3.2436523	0	0	0	0	0	0	0	0	0	1.3007813	0.30078125	5.4812012	-1.255127	-2.020752	-2.204834	0	44330	0	0	0
713	830	830	Category I	1.5839844	-1.6318359	-2.7119141	-0.15063477	0.23339844	0.42333984	0	0	6/7/2018	6	7	2018	21:44:22	78262	0.8	21	44	22	0	0.059326172	3.5545898	0.037353516	0.055664063	-1.3310547	7.8896484	2.6730957	0	0	0	0	0	0	0	0	0	1.3327637	0.33276367	4.6147461	1.5463867	-1.6875	-1.3806152	0	44330	0	0	0
714	831	831	Category I	0.61181641	0.51586914	-0.88793945	-0.12841797	0.21044922	0.43823242	0	0	6/7/2018	6	7	2018	21:44:22	78262	0.9	21	44	22	0	0.059326172	3.5545898	0.04296875	0.068603516	-1.317627	38.979004	0.84155273	0	0	0	0	0	0	0	0	0	1.3200684	0.32006836	1.4458008	0.56860352	0.44702148	0.4296875	0	44330	0	0	0
715	832	832	Category I	0.2878418	0.15576172	-0.39599609	-0.29956055	0.24707031	0.34301758	0	0	6/7/2018	6	7	2018	21:44:23	78263	0	21	44	23	0	0.059326172	3.5545898	0.014648438	0.074462891	-1.293457	29.010986	0.94165039	0	0	0	0	0	0	0	0	0	1.2956543	0.2956543	1.251709	0.27294922	0.081054688	0.89746094	0	44330	0	0	0
716	833	833	Category I	-0.2878418	0.63598633	-1.3798828	-0.043945313	0.2800293	0.4206543	0	0	6/7/2018	6	7	2018	21:44:23	78263	0.111	21	44	23	0	0.059326172	3.5545898	0.015869141	0.060791016	-1.2670898	5.4580078	0.65991211	0	0	0	0	0	0	0	0	0	1.2687988	0.26879883	0.99145508	-0.30371094	0.57495117	-0.11254883	0	44330	0	0	0
717	834	834	Category I	0.80395508	-0.059814453	-4.9919434	-0.21606445	0.41845703	0.24487305	0	0	6/7/2018	6	7	2018	21:44:23	78263	0.222	21	44	23	0	0.059326172	3.5545898	0.042236328	0.066650391	-1.293457	27.284912	3.777832	0	0	0	0	0	0	0	0	0	1.2958984	0.29589844	4.5864258	0.76147461	-0.12646484	-3.6982422	0	44330	0	0	0
718	835	835	Category I	0.37182617	1.6918945	0.87597656	-0.11328125	0.33447266	0.37524414	0	0	6/7/2018	6	7	2018	21:44:23	78263	0.333	21	44	23	0	0.059326172	3.5545898	0.057373047	0.066650391	-1.2849121	6.5483398	2.7219238	0	0	0	0	0	0	0	0	0	1.2878418	0.2878418	4.1000977	0.31420898	1.625	2.1608887	0	44330	0	0	0
719	836	836	Category I	-3.2519531	-0.87597656	-1.6557617	-0.15600586	0.33178711	0.37011719	0	0	6/7/2018	6	7	2018	21:44:23	78263	0.444	21	44	23	0	0.059326172	3.5545898	0.040283203	0.070068359	-1.2595215	20.105713	3.4482422	0	0	0	0	0	0	0	0	0	1.2619629	0.26196289	4.6345215	-3.2922363	-0.94604492	-0.39599609	0	44330	0	0	0
720	837	837	Category I	-0.98388672	0.32397461	-3.0358887	-0.33007813	0.26611328	0.3059082	0	0	6/7/2018	6	7	2018	21:44:23	78263	0.555	21	44	23	0	0.059326172	3.5545898	0.044189453	0.060058594	-1.2675781	48.046631	2.0622559	0	0	0	0	0	0	0	0	0	1.2697754	0.26977539	3.0598145	-1.0280762	0.26367188	-1.7680664	0	44330	0	0	0
721	838	838	Category I	0.56396484	0.95996094	-0.14379883	-0.23120117	0.31347656	0.34692383	0	0	6/7/2018	6	7	2018	21:44:23	78263	0.666	21	44	23	0	0.059326172	3.5545898	0.056396484	0.076904297	-1.2910156	59.83374	1.5339355	0	0	0	0	0	0	0	0	0	1.2944336	0.29443359	2.5375977	0.50732422	0.8828125	1.1472168	0	44330	0	0	0
722	839	839	Category I	-0.80395508	0.083984375	-0.58789063	-0.16381836	0.37329102	0.33007813	0	0	6/7/2018	6	7	2018	21:44:23	78263	0.777	21	44	23	0	0.059326172	3.5545898	0.024169922	0.062988281	-1.2587891	37.309814	1.065918	0	0	0	0	0	0	0	0	0	1.260498	0.26049805	1.5200195	-0.828125	0.020751953	0.67089844	0	44330	0	0	0
723	840	840	Category I	1.6079102	0.671875	-0.69580078	-0.16235352	0.31030273	0.38452148	0	0	6/7/2018	6	7	2018	21:44:23	78263	0.888	21	44	23	0	0.059326172	3.5513672	-0.019287109	0.10522461	-1.2873535	10.471436	1.8217773	0	0	0	0	0	0	0	0	0	1.291748	0.29174805	2.7854004	1.6271973	0.56640625	0.59155273	0	44330	0	0	0
724	841	841	Category I	-0.20385742	-0.095947266	-2.7597656	-0.21337891	0.25292969	0.39135742	0	0	6/7/2018	6	7	2018	21:44:24	78264	0	21	44	24	0	0.059326172	3.5513672	-0.001220703	0.11376953	-1.3205566	26.321777	1.4682617	0	0	0	0	0	0	0	0	0	1.3254395	0.32543945	1.8513184	-0.20239258	-0.2097168	-1.4389648	0	44330	0	0	0
725	842	842	Category I	-0.16796875	-0.26391602	-0.58789063	-0.050537109	0.31201172	0.40405273	0	0	6/7/2018	6	7	2018	21:44:24	78264	0.09	21	44	24	0	0.059326172	3.5513672	-0.000732422	0.1171875	-1.3149414	8.9870605	0.83764648	0	0	0	0	0	0	0	0	0	1.3200684	0.32006836	1.2753906	-0.16699219	-0.38110352	0.72705078	0	44330	0	0	0
726	843	843	Category I	-2.4599609	1.5119629	-5.5439453	-0.2355957	0.30004883	0.3515625	0	0	6/7/2018	6	7	2018	21:44:24	78264	0.181	21	44	24	0	0.059326172	3.5513672	-0.022216797	0.10961914	-1.2919922	7.2697754	5.0976563	0	0	0	0	0	0	0	0	0	1.296875	0.296875	8.0917969	-2.4375	1.4020996	-4.251709	0	44330	0	0	0
727	844	844	Category I	-0.65991211	-0.57592773	-3.8518066	-0.088623047	0.33911133	0.37890625	0	0	6/7/2018	6	7	2018	21:44:24	78264	0.272	21	44	24	0	0.059326172	3.5513672	-0.027099609	0.12036133	-1.3505859	18.476074	2.6721191	0	0	0	0	0	0	0	0	0	1.3562012	0.35620117	3.8300781	-0.63256836	-0.69628906	-2.5009766	0	44330	0	0	0
728	845	845	Category I	0.20385742	0.14379883	-0.38378906	-0.13769531	0.34277344	0.36572266	0	0	6/7/2018	6	7	2018	21:44:24	78264	0.363	21	44	24	0	0.059326172	3.5513672	-0.002197266	0.12207031	-1.3510742	20.207031	0.98925781	0	0	0	0	0	0	0	0	0	1.3564453	0.35644531	1.1948242	0.20605469	0.021484375	0.96728516	0	44330	0	0	0
729	846	846	Category I	-0.44384766	0.23999023	-0.10791016	-0.16967773	0.33935547	0.35888672	0	0	6/7/2018	6	7	2018	21:44:24	78264	0.454	21	44	24	0	0.059326172	3.5513672	-0.022216797	0.12573242	-1.3271484	9.2001953	1.295166	0	0	0	0	0	0	0	0	0	1.333252	0.33325195	1.755127	-0.42138672	0.11401367	1.2192383	0	44330	0	0	0
730	847	847	Category I	-0.035888672	-0.58789063	-0.32397461	-0.27636719	0.30834961	0.32592773	0	0	6/7/2018	6	7	2018	21:44:24	78264	0.545	21	44	24	0	0.059326172	3.5513672	-0.014404297	0.12158203	-1.3066406	5.5327148	1.2124023	0	0	0	0	0	0	0	0	0	1.3125	0.3125	1.7138672	-0.021240234	-0.70947266	0.98266602	0	44330	0	0	0
731	848	848	Category I	0.39599609	0.69580078	-2.8439941	-0.030517578	0.29711914	0.41235352	0	0	6/7/2018	6	7	2018	21:44:24	78264	0.636	21	44	24	0	0.059326172	3.5513672	0.003662109	0.11767578	-1.3549805	0.36035156	1.6445313	0	0	0	0	0	0	0	0	0	1.3601074	0.36010742	2.4589844	0.39208984	0.57788086	-1.4887695	0	44330	0	0	0
732	849	849	Category I	-0.77978516	-0.34790039	-0.26391602	-0.059082031	0.29345703	0.40966797	0	0	6/7/2018	6	7	2018	21:44:24	78264	0.727	21	44	24	0	0.059326172	3.5513672	0.04296875	0.11645508	-1.3564453	13.067627	1.4443359	0	0	0	0	0	0	0	0	0	1.3620605	0.36206055	2.3798828	-0.82275391	-0.46435547	1.0925293	0	44330	0	0	0
733	850	850	Category I	1.3078613	0.49194336	0.20385742	-0.086425781	0.21069336	0.44042969	0	0	6/7/2018	6	7	2018	21:44:24	78264	0.818	21	44	24	0	0.059326172	3.5513672	0.023193359	0.10693359	-1.3442383	16.705078	2.0480957	0	0	0	0	0	0	0	0	0	1.3486328	0.34863281	3.2175293	1.2844238	0.38476563	1.5480957	0	44330	0	0	0
734	851	851	Category I	0.23999023	-0.37182617	-0.29980469	-0.2512207	0.23364258	0.37695313	0	0	6/7/2018	6	7	2018	21:44:24	78264	0.909	21	44	24	0	0.059326172	3.5513672	0.021240234	0.099609375	-1.3483887	27.437012	1.1704102	0	0	0	0	0	0	0	0	0	1.3522949	0.35229492	1.7387695	0.21850586	-0.47143555	1.048584	0	44330	0	0	0
735	852	852	Category I	0.6237793	0.32397461	-4.1037598	0.0546875	0.34448242	0.38037109	0	0	6/7/2018	6	7	2018	21:44:25	78265	0	21	44	25	0	0.059326172	3.5513672	0.029785156	0.10375977	-1.3740234	39.366211	2.802002	0	0	0	0	0	0	0	0	0	1.378418	0.37841797	3.543457	0.59375	0.2199707	-2.7294922	0	44330	0	0	0
736	853	853	Category I	0.51586914	-0.16796875	0.55175781	-0.090087891	0.2434082	0.43383789	0	0	6/7/2018	6	7	2018	21:44:25	78265	0.1	21	44	25	0	0.059326172	3.5513672	0.04296875	0.10205078	-1.3728027	48.0896	2	0	0	0	0	0	0	0	0	0	1.3771973	0.37719727	2.6674805	0.47265625	-0.27001953	1.9245605	0	44330	0	0	0
737	854	854	Category I	1.0319824	0.43188477	0.44384766	-0.13891602	0.23364258	0.43457031	0	0	6/7/2018	6	7	2018	21:44:25	78265	0.2	21	44	25	0	0.059326172	3.5513672	0.0390625	0.10766602	-1.3640137	44.1521	2.0878906	0	0	0	0	0	0	0	0	0	1.3688965	0.36889648	3.1247559	0.99267578	0.32397461	1.8078613	0	44330	0	0	0
738	855	855	Category I	-0.13183594	0.38378906	0.25195313	-0.2890625	0.2175293	0.36376953	0	0	6/7/2018	6	7	2018	21:44:25	78265	0.3	21	44	25	0	0.059326172	3.5513672	0.0234375	0.12060547	-1.3518066	44.548584	1.6325684	0	0	0	0	0	0	0	0	0	1.3574219	0.35742188	2.0222168	-0.15527344	0.26293945	1.6037598	0	44330	0	0	0
739	856	856	Category I	0.671875	-0.83984375	-3.3239746	-0.10473633	0.29248047	0.40551758	0	0	6/7/2018	6	7	2018	21:44:25	78265	0.4	21	44	25	0	0.059326172	3.5513672	0.014892578	0.13916016	-1.3525391	43.05957	2.2966309	0	0	0	0	0	0	0	0	0	1.3598633	0.35986328	3.6069336	0.65673828	-0.97900391	-1.9711914	0	44330	0	0	0
740	857	857	Category I	0.16796875	0.52783203	-3.0119629	-0.098632813	0.2355957	0.43139648	0	0	6/7/2018	6	7	2018	21:44:25	78265	0.5	21	44	25	0	0.059326172	3.5513672	0.039794922	0.13330078	-1.3439941	36.835205	1.7185059	0	0	0	0	0	0	0	0	0	1.3513184	0.35131836	2.1901855	0.12792969	0.39428711	-1.6677246	0	44330	0	0	0
741	858	858	Category I	0.7199707	0.071777344	0.095947266	-0.18237305	0.26098633	0.40112305	0	0	6/7/2018	6	7	2018	21:44:25	78265	0.6	21	44	25	0	0.059326172	3.5513672	0.021240234	0.15332031	-1.3276367	13.877686	1.5878906	0	0	0	0	0	0	0	0	0	1.3366699	0.33666992	2.2038574	0.69848633	-0.081542969	1.423584	0	44330	0	0	0
742	859	859	Category I	-0.77978516	0.49194336	-0.32397461	-0.19116211	0.2824707	0.38330078	0	0	6/7/2018	6	7	2018	21:44:25	78265	0.7	21	44	25	0	0.059326172	3.5513672	0.021240234	0.16625977	-1.3083496	4.9592285	1.3103027	0	0	0	0	0	0	0	0	0	1.3190918	0.3190918	2.111084	-0.80102539	0.32543945	0.984375	0	44330	0	0	0
743	860	860	Category I	0.15576172	-0.16796875	-2.171875	-0.0546875	0.24975586	0.43798828	0	0	6/7/2018	6	7	2018	21:44:25	78265	0.8	21	44	25	0	0.059326172	3.5513672	0.037109375	0.17333984	-1.3137207	5.6206055	0.9309082	0	0	0	0	0	0	0	0	0	1.3256836	0.32568359	1.317627	0.1184082	-0.34130859	-0.85791016	0	44330	0	0	0
744	861	861	Category I	1.0319824	-0.13183594	-3.2038574	-0.17919922	0.3269043	0.36669922	0	0	6/7/2018	6	7	2018	21:44:25	78265	0.9	21	44	25	0	0.059326172	3.5513672	0.020996094	0.17944336	-1.3225098	20.053955	2.1582031	0	0	0	0	0	0	0	0	0	1.3347168	0.3347168	3.2033691	1.0107422	-0.3112793	-1.8811035	0	44330	0	0	0
745	862	862	Category I	0.19189453	0.035888672	-0.20385742	-0.058349609	0.35717773	0.37011719	0	0	6/7/2018	6	7	2018	21:44:26	78266	0	21	44	26	0	0.059326172	3.5513672	-0.010009766	0.18579102	-1.3728027	31.698242	1.1958008	0	0	0	0	0	0	0	0	0	1.385498	0.38549805	1.5209961	0.2019043	-0.14990234	1.1689453	0	44330	0	0	0
746	863	863	Category I	-0.91186523	0.23999023	-0.035888672	-0.13598633	0.30517578	0.39428711	0	0	6/7/2018	6	7	2018	21:44:26	78266	0.1	21	44	26	0	0.059326172	3.5513672	-0.011230469	0.18652344	-1.3530273	33.300049	1.5964355	0	0	0	0	0	0	0	0	0	1.3659668	0.3659668	2.2709961	-0.90039063	0.053222656	1.3171387	0	44330	0	0	0
747	864	864	Category I	-0.671875	0.035888672	-0.25195313	-0.109375	0.33789063	0.37719727	0	0	6/7/2018	6	7	2018	21:44:26	78266	0.2	21	44	26	0	0.059326172	3.5513672	-0.024414063	0.18457031	-1.3552246	28.020752	1.2875977	0	0	0	0	0	0	0	0	0	1.3679199	0.36791992	1.8991699	-0.6472168	-0.14868164	1.1032715	0	44330	0	0	0
748	865	865	Category I	0.2878418	-0.37182617	-2.3278809	-0.096679688	0.33691406	0.37670898	0	0	6/7/2018	6	7	2018	21:44:26	78266	0.3	21	44	26	0	0.059326172	3.5513672	0.026611328	0.17431641	-1.3273926	25.973877	1.1691895	0	0	0	0	0	0	0	0	0	1.3391113	0.33911133	1.807373	0.26098633	-0.54614258	-1.0002441	0	44330	0	0	0
749	866	866	Category I	-0.16796875	0.70776367	-1.7998047	-0.032714844	0.328125	0.39208984	0	0	6/7/2018	6	7	2018	21:44:26	78266	0.4	21	44	26	0	0.059326172	3.5513672	0.028076172	0.16870117	-1.3334961	34.203125	0.73876953	0	0	0	0	0	0	0	0	0	1.3444824	0.34448242	1.2009277	-0.19604492	0.53881836	-0.46606445	0	44330	0	0	0
750	867	867	Category I	-1.1398926	-0.083984375	-0.58789063	-0.080810547	0.39819336	0.33520508	0	0	6/7/2018	6	7	2018	21:44:26	78266	0.5	21	44	26	0	0.059326172	3.5513672	0.041992188	0.16992188	-1.3261719	27.168701	1.4165039	0	0	0	0	0	0	0	0	0	1.3376465	0.33764648	2.1743164	-1.1818848	-0.25390625	0.73828125	0	44330	0	0	0
751	868	868	Category I	-2.0397949	1.355957	-1.1159668	-0.097167969	0.37402344	0.35449219	0	0	6/7/2018	6	7	2018	21:44:26	78266	0.6	21	44	26	0	0.059326172	3.5513672	0.026611328	0.16040039	-1.3300781	6.5932617	2.3967285	0	0	0	0	0	0	0	0	0	1.3398438	0.33984375	3.4758301	-2.0664063	1.1953125	0.21411133	0	44330	0	0	0
752	869	869	Category I	0.75585938	0.14379883	-2.5319824	-0.003662109	0.45556641	0.26489258	0	0	6/7/2018	6	7	2018	21:44:26	78266	0.7	21	44	26	0	0.059326172	3.5513672	0.0078125	0.16894531	-1.3688965	4.6743164	1.3828125	0	0	0	0	0	0	0	0	0	1.3793945	0.37939453	1.935791	0.74780273	-0.025146484	-1.1628418	0	44330	0	0	0
753	870	870	Category I	-0.20385742	0.68383789	0.74389648	0.038818359	0.39306641	0.34155273	0	0	6/7/2018	6	7	2018	21:44:26	78266	0.8	21	44	26	0	0.059326172	3.5513672	0.029296875	0.19970703	-1.3583984	6.1228027	2.1699219	0	0	0	0	0	0	0	0	0	1.373291	0.37329102	2.8195801	-0.2331543	0.48388672	2.1022949	0	44330	0	0	0
754	871	871	Category I	-1.3439941	0.25195313	-0.50390625	0.032714844	0.36401367	0.36816406	0	0	6/7/2018	6	7	2018	21:44:26	78266	0.9	21	44	26	0	0.059326172	3.5513672	0.014160156	0.21875	-1.3312988	9.7983398	1.5908203	0	0	0	0	0	0	0	0	0	1.3493652	0.34936523	2.21875	-1.3581543	0.032958984	0.82739258	0	44330	0	0	0
755	872	872	Category I	1.4279785	-0.059814453	-0.65991211	0.000976563	0.33056641	0.39379883	0	0	6/7/2018	6	7	2018	21:44:27	78267	0	21	44	27	0	0.059326172	3.5513672	-0.001220703	0.21923828	-1.3181152	29.723633	1.5981445	0	0	0	0	0	0	0	0	0	1.3361816	0.33618164	2.3666992	1.4291992	-0.27905273	0.65820313	0	44330	0	0	0
756	873	873	Category I	1.4157715	0.23999023	-2.027832	-0.026855469	0.34692383	0.38256836	0	0	6/7/2018	6	7	2018	21:44:27	78267	0.111	21	44	27	0	0.059326172	3.5513672	-0.011962891	0.21289063	-1.3503418	31.820313	1.5803223	0	0	0	0	0	0	0	0	0	1.3671875	0.3671875	2.1320801	1.4277344	0.026855469	-0.67724609	0	44330	0	0	0
757	874	874	Category I	0.51586914	0.3359375	0.2878418	0.1550293	0.34301758	0.35253906	0	0	6/7/2018	6	7	2018	21:44:27	78267	0.222	21	44	27	0	0.059326172	3.5513672	0.009033203	0.21459961	-1.3718262	28.131592	1.739502	0	0	0	0	0	0	0	0	0	1.3886719	0.38867188	2.2875977	0.5065918	0.12109375	1.659668	0	44330	0	0	0
758	875	875	Category I	-0.86376953	0.79199219	-0.2878418	0.015625	0.28515625	0.41821289	0	0	6/7/2018	6	7	2018	21:44:27	78267	0.333	21	44	27	0	0.059326172	3.5513672	-0.000244141	0.20800781	-1.3208008	40.21582	1.4672852	0	0	0	0	0	0	0	0	0	1.3369141	0.33691406	2.4802246	-0.86328125	0.58374023	1.032959	0	44330	0	0	0
759	876	876	Category I	0.98388672	-0.32397461	-0.65991211	0.10717773	0.30932617	0.39306641	0	0	6/7/2018	6	7	2018	21:44:27	78267	0.444	21	44	27	0	0.059326172	3.5513672	-0.009521484	0.19946289	-1.3291016	38.084961	1.307373	0	0	0	0	0	0	0	0	0	1.3439941	0.34399414	2.1865234	0.9934082	-0.5234375	0.66918945	0	44330	0	0	0
760	877	877	Category I	0.39599609	1.4519043	-2.5678711	0.029296875	0.31616211	0.4050293	0	0	6/7/2018	6	7	2018	21:44:27	78267	0.555	21	44	27	0	0.059326172	3.5513672	0.044677734	0.22436523	-1.3413086	28.078613	1.7702637	0	0	0	0	0	0	0	0	0	1.3605957	0.3605957	2.8051758	0.35107422	1.2272949	-1.2263184	0	44330	0	0	0
761	878	878	Category I	-1.907959	-1.4638672	-0.75585938	0.21582031	0.26879883	0.37207031	0	0	6/7/2018	6	7	2018	21:44:27	78267	0.666	21	44	27	0	0.05859375	3.491748	0.063476563	0.21606445	-1.3146973	13.948975	2.6499023	0	0	0	0	0	0	0	0	0	1.3339844	0.33398438	4.2104492	-1.9714355	-1.6799316	0.55883789	0	44330	0	0	0
762	879	879	Category I	-2.8918457	3.7438965	-2.5917969	0.013427734	0.31860352	0.39990234	0	0	6/7/2018	6	7	2018	21:44:27	78267	0.777	21	44	27	0	0.05859375	3.491748	-0.083740234	0.17114258	-1.4187012	20.34375	4.6928711	0	0	0	0	0	0	0	0	0	1.4313965	0.43139648	7.5534668	-2.8078613	3.5725098	-1.1728516	0	44330	0	0	0
763	880	880	Category I	0.035888672	0.74389648	-3.815918	0.077880859	0.44287109	0.27148438	0	0	6/7/2018	6	7	2018	21:44:27	78267	0.888	21	44	27	0	0.05859375	3.491748	-0.091064453	0.1628418	-1.4719238	10.706055	2.4179688	0	0	0	0	0	0	0	0	0	1.4836426	0.48364258	3.0517578	0.12695313	0.58081055	-2.34375	0	44330	0	0	0
764	881	881	Category I	0.19189453	0.40795898	0.035888672	0.17163086	0.30200195	0.37475586	0	0	6/7/2018	6	7	2018	21:44:28	78268	0	21	44	28	0	0.05859375	3.491748	-0.11328125	0.16259766	-1.4726563	1.6582031	1.5585938	0	0	0	0	0	0	0	0	0	1.4858398	0.48583984	2.059082	0.30517578	0.24511719	1.5085449	0	44330	0	0	0
765	882	882	Category I	-1.0319824	0.19189453	-0.14379883	0.10375977	0.17895508	0.45117188	0	0	6/7/2018	6	7	2018	21:44:28	78268	0.1	21	44	28	0	0.05859375	3.491748	-0.11621094	0.16088867	-1.4406738	6.5493164	1.5878906	0	0	0	0	0	0	0	0	0	1.4543457	0.4543457	2.2436523	-0.91552734	0.030761719	1.296875	0	44330	0	0	0
766	883	883	Category I	0.70776367	0.83984375	-4.8359375	0.12109375	0.20043945	0.43823242	0	0	6/7/2018	6	7	2018	21:44:28	78268	0.2	21	44	28	0	0.05859375	3.491748	-0.066894531	0.15112305	-1.4482422	5.1787109	3.5422363	0	0	0	0	0	0	0	0	0	1.4577637	0.45776367	4.8505859	0.7746582	0.68847656	-3.3874512	0	44330	0	0	0
767	884	884	Category I	1.5	0.27587891	-0.34790039	0.049316406	0.25073242	0.43310547	0	0	6/7/2018	6	7	2018	21:44:28	78268	0.3	21	44	28	0	0.05859375	3.491748	-0.018066406	0.13696289	-1.4421387	12.757324	1.8764648	0	0	0	0	0	0	0	0	0	1.4487305	0.44873047	2.7512207	1.5180664	0.13867188	1.0942383	0	44330	0	0	0
768	885	885	Category I	-1.0197754	0.035888672	-0.47998047	0.096191406	0.17285156	0.45288086	0	0	6/7/2018	6	7	2018	21:44:28	78268	0.4	21	44	28	0	0.05859375	3.491748	-0.0078125	0.14819336	-1.4013672	9.9226074	1.3730469	0	0	0	0	0	0	0	0	0	1.4091797	0.40917969	2.0454102	-1.0117188	-0.11230469	0.92138672	0	44330	0	0	0
769	886	886	Category I	1.0078125	0.083984375	-0.2878418	0.15551758	0.15551758	0.43994141	0	0	6/7/2018	6	7	2018	21:44:28	78268	0.5	21	44	28	0	0.05859375	3.491748	-0.016601563	0.14916992	-1.3933105	28.621826	1.5085449	0	0	0	0	0	0	0	0	0	1.4013672	0.40136719	2.1953125	1.0244141	-0.065185547	1.1054688	0	44330	0	0	0
770	887	887	Category I	1.4758301	-0.2878418	-4.0559082	0.23535156	0.19580078	0.39794922	0	0	6/7/2018	6	7	2018	21:44:28	78268	0.6	21	44	28	0	0.05859375	3.491748	-0.037841797	0.14672852	-1.4069824	46.950439	3.081543	0	0	0	0	0	0	0	0	0	1.4152832	0.4152832	4.597168	1.5136719	-0.43457031	-2.6486816	0	44330	0	0	0
771	888	888	Category I	2.0397949	0.19189453	-0.80395508	0.20776367	0.13500977	0.42797852	0	0	6/7/2018	6	7	2018	21:44:28	78268	0.7	21	44	28	0	0.05859375	3.491748	-0.026367188	0.16503906	-1.4526367	53.582764	2.1657715	0	0	0	0	0	0	0	0	0	1.4624023	0.46240234	2.7416992	2.0661621	0.026611328	0.64868164	0	44330	0	0	0
772	889	889	Category I	-1.763916	0.035888672	-1.3798828	0.21557617	0.092529297	0.42651367	0	0	6/7/2018	6	7	2018	21:44:28	78268	0.8	21	44	28	0	0.05859375	3.491748	-0.023193359	0.16772461	-1.4243164	53.410156	1.7460938	0	0	0	0	0	0	0	0	0	1.4343262	0.43432617	1.9172363	-1.7404785	-0.13183594	0.044433594	0	44330	0	0	0
773	890	890	Category I	0.75585938	-0.43188477	-2.579834	0.22363281	0.085693359	0.42749023	0	0	6/7/2018	6	7	2018	21:44:28	78268	0.9	21	44	28	0	0.05859375	3.491748	-0.024169922	0.17529297	-1.4250488	59.253906	1.5200195	0	0	0	0	0	0	0	0	0	1.435791	0.43579102	2.5419922	0.7800293	-0.60717773	-1.154541	0	44330	0	0	0
774	891	891	Category I	0.75585938	0.64794922	-1.9919434	0.16186523	0.072753906	0.45043945	0	0	6/7/2018	6	7	2018	21:44:29	78269	0	21	44	29	0	0.05859375	3.491748	-0.041992188	0.16577148	-1.4213867	46.969238	1.0927734	0	0	0	0	0	0	0	0	0	1.4316406	0.43164063	1.8500977	0.79785156	0.48193359	-0.5703125	0	44330	0	0	0
775	892	892	Category I	-0.56396484	0.34790039	-0.46777344	0.13378906	0.067871094	0.4597168	0	0	6/7/2018	6	7	2018	21:44:29	78269	0.1	21	44	29	0	0.05859375	3.491748	-0.048339844	0.1706543	-1.4506836	29.008545	1.1240234	0	0	0	0	0	0	0	0	0	1.4616699	0.46166992	1.6755371	-0.51538086	0.17700195	0.98291016	0	44330	0	0	0
776	893	893	Category I	-0.011962891	0.035888672	0	-0.037353516	0.077636719	0.4777832	0	0	6/7/2018	6	7	2018	21:44:29	78269	0.2	21	44	29	0	0.05859375	3.491748	-0.043457031	0.17553711	-1.4343262	10.517334	1.4416504	0	0	0	0	0	0	0	0	0	1.4458008	0.44580078	1.6057129	0.031494141	-0.13964844	1.4343262	0	44330	0	0	0
777	894	894	Category I	-0.68383789	1.1159668	-1.7277832	0.2800293	0.060791016	0.39526367	0	0	6/7/2018	6	7	2018	21:44:29	78269	0.3	21	44	29	0	0.05859375	3.491748	-0.043701172	0.1730957	-1.449707	3.3708496	1.1728516	0	0	0	0	0	0	0	0	0	1.4606934	0.46069336	1.8605957	-0.63989258	0.94262695	-0.27783203	0	44330	0	0	0
778	895	895	Category I	0.25195313	1.1159668	-0.70776367	0.14746094	0.030273438	0.45629883	0	0	6/7/2018	6	7	2018	21:44:29	78269	0.4	21	44	29	0	0.05859375	3.491748	-0.075439453	0.18896484	-1.454834	7.4216309	1.2346191	0	0	0	0	0	0	0	0	0	1.4692383	0.46923828	2.0014648	0.32739258	0.92675781	0.74707031	0	44330	0	0	0
779	896	896	Category I	0.50390625	-0.3359375	0.059814453	0.18896484	0.079833984	0.44042969	0	0	6/7/2018	6	7	2018	21:44:29	78269	0.5	21	44	29	0	0.05859375	3.491748	-0.060546875	0.19433594	-1.5097656	21.026367	1.7502441	0	0	0	0	0	0	0	0	0	1.5234375	0.5234375	2.6645508	0.56445313	-0.53027344	1.5695801	0	44330	0	0	0
780	897	897	Category I	-0.46777344	0.38378906	0.21582031	0.080810547	-0.015380859	0.47094727	0	0	6/7/2018	6	7	2018	21:44:29	78269	0.6	21	44	29	0	0.05859375	3.491748	-0.068847656	0.2121582	-1.4736328	11.98584	1.7441406	0	0	0	0	0	0	0	0	0	1.4902344	0.49023438	2.2597656	-0.39868164	0.17138672	1.6894531	0	44330	0	0	0
781	898	898	Category I	0.27587891	-0.2878418	-2.5439453	0.1809082	0.021484375	0.44726563	0	0	6/7/2018	6	7	2018	21:44:29	78269	0.7	21	44	29	0	0.05859375	3.491748	-0.075927734	0.20458984	-1.4404297	6.7807617	1.2583008	0	0	0	0	0	0	0	0	0	1.4570313	0.45703125	1.9477539	0.35180664	-0.49243164	-1.1032715	0	44330	0	0	0
782	899	899	Category I	2.1359863	1.079834	-0.44384766	0.11157227	0.057617188	0.46411133	0	0	6/7/2018	6	7	2018	21:44:29	78269	0.8	21	44	29	0	0.05859375	3.491748	-0.075439453	0.20117188	-1.449707	16.621826	2.583252	0	0	0	0	0	0	0	0	0	1.4655762	0.46557617	4.0959473	2.2114258	0.87841797	1.0058594	0	44330	0	0	0
783	900	900	Category I	-1.2719727	0.21582031	-1.223877	0.21630859	0.11157227	0.42163086	0	0	6/7/2018	6	7	2018	21:44:29	78269	0.9	21	44	29	0	0.05859375	3.491748	-0.063720703	0.18237305	-1.4833984	20.304443	1.2358398	0	0	0	0	0	0	0	0	0	1.4958496	0.49584961	1.5007324	-1.2080078	0.033203125	0.25952148	0	44330	0	0	0
784	901	901	Category I	-0.61181641	-0.071777344	-4.5358887	0.038085938	0.059814453	0.48120117	0	0	6/7/2018	6	7	2018	21:44:30	78270	0	21	44	30	0	0.05859375	3.491748	-0.059570313	0.18725586	-1.4782715	15.896973	3.1174316	0	0	0	0	0	0	0	0	0	1.4914551	0.49145508	3.8686523	-0.55200195	-0.2590332	-3.057373	0	44330	0	0	0
785	902	902	Category I	0.50390625	0.68383789	-1.8117676	0.005126953	0.15576172	0.46850586	0	0	6/7/2018	6	7	2018	21:44:30	78270	0.09	21	44	30	0	0.05859375	3.491748	-0.075683594	0.1887207	-1.440918	4.4309082	0.84765625	0	0	0	0	0	0	0	0	0	1.4553223	0.45532227	1.4453125	0.57958984	0.49487305	-0.37060547	0	44330	0	0	0
786	903	903	Category I	-0.63598633	-0.047851563	-0.3359375	0.090332031	0.1394043	0.45825195	0	0	6/7/2018	6	7	2018	21:44:30	78270	0.181	21	44	30	0	0.05859375	3.491748	-0.083251953	0.18701172	-1.4343262	18.942871	1.2519531	0	0	0	0	0	0	0	0	0	1.4489746	0.44897461	1.8862305	-0.55249023	-0.23486328	1.0983887	0	44330	0	0	0
787	904	904	Category I	1.4038086	-0.73193359	0.64794922	-0.046630859	0.025878906	0.4765625	0	0	6/7/2018	6	7	2018	21:44:30	78270	0.272	21	44	30	0	0.05859375	3.491748	-0.074462891	0.18359375	-1.4433594	65.529541	2.7197266	0	0	0	0	0	0	0	0	0	1.4567871	0.45678711	4.4851074	1.4782715	-0.91552734	2.0913086	0	44330	0	0	0
788	905	905	Category I	0.10791016	-2.1118164	-2.3518066	-0.068359375	0.078857422	0.47509766	0	0	6/7/2018	6	7	2018	21:44:30	78270	0.363	21	44	30	0	0.05859375	3.491748	-0.055908203	0.19506836	-1.4863281	84.037598	2.4692383	0	0	0	0	0	0	0	0	0	1.5002441	0.50024414	3.3361816	0.16381836	-2.3068848	-0.86523438	0	44330	0	0	0
789	906	906	Category I	1.079834	0.43188477	-2.0158691	0.060058594	-0.082763672	0.46508789	0	0	6/7/2018	6	7	2018	21:44:30	78270	0.454	21	44	30	0	0.05859375	3.491748	-0.062011719	0.20800781	-1.4592285	117.9563	1.2897949	0	0	0	0	0	0	0	0	0	1.4750977	0.47509766	1.9223633	1.1418457	0.22363281	-0.55639648	0	44330	0	0	0
790	907	907	Category I	0.19189453	-0.63598633	-0.38378906	0.030761719	0.020019531	0.47827148	0	0	6/7/2018	6	7	2018	21:44:30	78270	0.545	21	44	30	0	0.05859375	3.491748	-0.0625	0.20092773	-1.4370117	126.06836	1.3693848	0	0	0	0	0	0	0	0	0	1.4523926	0.45239258	2.1450195	0.25439453	-0.83691406	1.0532227	0	44330	0	0	0
791	908	908	Category I	-0.74389648	-0.39599609	-2.6638184	-0.064208984	-0.058837891	0.4675293	0	0	6/7/2018	6	7	2018	21:44:30	78270	0.636	21	44	30	0	0.05859375	3.491748	-0.061523438	0.23120117	-1.4572754	103.62231	1.5212402	0	0	0	0	0	0	0	0	0	1.4768066	0.47680664	2.5161133	-0.68212891	-0.62719727	-1.2062988	0	44330	0	0	0
792	909	909	Category I	0.50390625	0.51586914	-2.6518555	-0.13012695	-0.062011719	0.45605469	0	0	6/7/2018	6	7	2018	21:44:30	78270	0.727	21	44	30	0	0.05859375	3.491748	-0.022216797	0.22973633	-1.4729004	112.45337	1.3222656	0	0	0	0	0	0	0	0	0	1.4907227	0.49072266	1.9909668	0.52612305	0.28588867	-1.1787109	0	44330	0	0	0
793	910	910	Category I	0.35986328	-0.11987305	-0.55175781	0.038085938	-0.054199219	0.47290039	0	0	6/7/2018	6	7	2018	21:44:30	78270	0.818	21	44	30	0	0.05859375	3.491748	-0.027832031	0.22802734	-1.4438477	128.23242	1.0332031	0	0	0	0	0	0	0	0	0	1.4619141	0.46191406	1.6281738	0.38769531	-0.34790039	0.89208984	0	44330	0	0	0
794	911	911	Category I	-0.63598633	0.56396484	0.17993164	-0.16577148	-0.10083008	0.43920898	0	0	6/7/2018	6	7	2018	21:44:30	78270	0.909	21	44	30	0	0.05859375	3.491748	-0.034667969	0.22509766	-1.4594727	116.04126	1.7785645	0	0	0	0	0	0	0	0	0	1.4770508	0.47705078	2.5793457	-0.60107422	0.33862305	1.6394043	0	44330	0	0	0
795	912	912	Category I	-0.56396484	-0.35986328	-2.987793	-0.054931641	-0.050292969	0.47070313	0	0	6/7/2018	6	7	2018	21:44:31	78271	0	21	44	31	0	0.05859375	3.491748	-0.015625	0.21166992	-1.4904785	98.681641	1.6936035	0	0	0	0	0	0	0	0	0	1.5056152	0.50561523	2.6169434	-0.5480957	-0.5715332	-1.4970703	0	44330	0	0	0
796	913	913	Category I	1.4038086	0.77978516	-3.0959473	-0.20068359	-0.043457031	0.44165039	0	0	6/7/2018	6	7	2018	21:44:31	78271	0.111	21	44	31	0	0.05859375	3.491748	-0.030273438	0.22509766	-1.5078125	86.665771	2.2102051	0	0	0	0	0	0	0	0	0	1.5249023	0.52490234	3.5766602	1.434082	0.55444336	-1.5878906	0	44330	0	0	0
797	914	914	Category I	0.047851563	-0.59985352	-0.89990234	-0.030761719	0.033203125	0.48022461	0	0	6/7/2018	6	7	2018	21:44:31	78271	0.222	21	44	31	0	0.05859375	3.491748	-0.042480469	0.21337891	-1.4841309	139.25928	1.0053711	0	0	0	0	0	0	0	0	0	1.5	0.5	1.487793	0.090332031	-0.81323242	0.58422852	0	44330	0	0	0
798	915	915	Category I	-0.38378906	1.0197754	0.20385742	-0.25073242	-0.064941406	0.42089844	0	0	6/7/2018	6	7	2018	21:44:31	78271	0.333	21	44	31	0	0.05859375	3.491748	-0.063476563	0.22509766	-1.4973145	135.35938	1.904541	0	0	0	0	0	0	0	0	0	1.5153809	0.51538086	2.815918	-0.32006836	0.79443359	1.7011719	0	44330	0	0	0
799	916	916	Category I	1.1037598	1.1037598	-2.6279297	-0.12280273	-0.028076172	0.46459961	0	0	6/7/2018	6	7	2018	21:44:31	78271	0.444	21	44	31	0	0.058349609	3.5368652	-0.046630859	0.22949219	-1.5283203	146.70508	1.8154297	0	0	0	0	0	0	0	0	0	1.5463867	0.54638672	3.1237793	1.1503906	0.87402344	-1.0993652	0	44330	0	0	0
800	917	917	Category I	0.52783203	-0.32397461	-0.91186523	-0.109375	0.075927734	0.46606445	0	0	6/7/2018	6	7	2018	21:44:31	78271	0.555	21	44	31	0	0.058349609	3.5368652	-0.049804688	0.23925781	-1.5168457	132.81445	1.0083008	0	0	0	0	0	0	0	0	0	1.536377	0.53637695	1.7458496	0.57763672	-0.56323242	0.60498047	0	44330	0	0	0
801	918	918	Category I	-11.231934	-2.6398926	-8.4599609	-0.18676758	0.019775391	0.45019531	0	0	6/7/2018	6	7	2018	21:44:31	78271	0.666	21	44	31	0	0.058349609	3.5368652	-0.060302734	0.22729492	-1.484375	138.93237	13.47876	0	0	0	0	0	0	0	0	0	1.5029297	0.50292969	21.01416	-11.171387	-2.8671875	-6.9753418	0	44330	0	0	0
802	919	919	Category I	-1.3798828	-0.58789063	-4.8479004	-0.4621582	-0.12524414	0.19750977	0	0	6/7/2018	6	7	2018	21:44:31	78271	0.777	21	44	31	0	0.058349609	3.5368652	-0.047607422	0.25341797	-1.5090332	141.87549	3.6916504	0	0	0	0	0	0	0	0	0	1.5310059	0.53100586	5.512207	-1.3320313	-0.84130859	-3.338623	0	44330	0	0	0
803	920	920	Category I	-0.17993164	0.65991211	-0.75585938	-0.125	0.095947266	0.46508789	0	0	6/7/2018	6	7	2018	21:44:31	78271	0.888	21	44	31	0	0.058349609	3.5368652	-0.003173828	0.21801758	-1.5129395	11.280518	0.89428711	0	0	0	0	0	0	0	0	0	1.5285645	0.52856445	1.3754883	-0.17651367	0.44165039	0.75708008	0	44330	0	0	0
804	921	921	Category I	-0.43188477	-0.23999023	-0.20385742	-0.30371094	0.15600586	0.375	0	0	6/7/2018	6	7	2018	21:44:32	78272	0	21	44	32	0	0.058349609	3.5368652	-0.008544922	0.21459961	-1.4614258	6.2194824	1.4025879	0	0	0	0	0	0	0	0	0	1.4772949	0.47729492	2.135498	-0.4230957	-0.45458984	1.2575684	0	44330	0	0	0
805	922	922	Category I	3.7797852	-1.0319824	-1.1999512	-0.30175781	0.12329102	0.38452148	0	0	6/7/2018	6	7	2018	21:44:32	78272	0.1	21	44	32	0	0.058349609	3.5368652	-0.018798828	0.21875	-1.4633789	1.5415039	4.0078125	0	0	0	0	0	0	0	0	0	1.4797363	0.47973633	5.3127441	3.798584	-1.2507324	0.26342773	0	44330	0	0	0
806	923	923	Category I	1.4399414	0.37182617	-5.0517578	-0.33251953	0.081298828	0.37011719	0	0	6/7/2018	6	7	2018	21:44:32	78272	0.2	21	44	32	0	0.058349609	3.5368652	-0.009277344	0.21508789	-1.4902344	5.3144531	3.8481445	0	0	0	0	0	0	0	0	0	1.5056152	0.50561523	5.1672363	1.4492188	0.15649414	-3.5612793	0	44330	0	0	0
807	924	924	Category I	0.15576172	0.32397461	-0.57592773	-0.1328125	0.20092773	0.43798828	0	0	6/7/2018	6	7	2018	21:44:32	78272	0.3	21	44	32	0	0.058349609	3.5368652	-0.015380859	0.21166992	-1.4470215	8.0668945	0.89501953	0	0	0	0	0	0	0	0	0	1.4626465	0.46264648	1.154541	0.17114258	0.11206055	0.87109375	0	44330	0	0	0
808	925	925	Category I	-0.49194336	0.2277832	0.25195313	-0.38500977	0.11669922	0.31665039	0	0	6/7/2018	6	7	2018	21:44:32	78272	0.4	21	44	32	0	0.058349609	3.5368652	-0.035400391	0.20361328	-1.4423828	0.38989258	1.7548828	0	0	0	0	0	0	0	0	0	1.4572754	0.45727539	2.1750488	-0.45629883	0.023925781	1.6943359	0	44330	0	0	0
809	926	926	Category I	-2.1479492	0.047851563	-1.2119141	-0.265625	0.15112305	0.39916992	0	0	6/7/2018	6	7	2018	21:44:32	78272	0.5	21	44	32	0	0.058349609	3.5368652	-0.028808594	0.20629883	-1.4360352	8.4697266	2.1367188	0	0	0	0	0	0	0	0	0	1.4511719	0.45117188	2.5019531	-2.1188965	-0.15844727	0.22412109	0	44330	0	0	0
810	927	927	Category I	0.88793945	0.86376953	-3.9719238	-0.30517578	0.10791016	0.39233398	0	0	6/7/2018	6	7	2018	21:44:32	78272	0.6	21	44	32	0	0.058349609	3.5368652	-0.040771484	0.20043945	-1.4692383	0.82495117	2.7504883	0	0	0	0	0	0	0	0	0	1.4833984	0.48339844	4.0947266	0.92871094	0.66308594	-2.5024414	0	44330	0	0	0
811	928	928	Category I	0.64794922	0.92382813	-0.57592773	-0.21850586	0.22949219	0.39941406	0	0	6/7/2018	6	7	2018	21:44:32	78272	0.7	21	44	32	0	0.058349609	3.5368652	-0.047851563	0.20507813	-1.4472656	9.2998047	1.3266602	0	0	0	0	0	0	0	0	0	1.4626465	0.46264648	2.2858887	0.69580078	0.71850586	0.87133789	0	44330	0	0	0
812	929	929	Category I	-0.85180664	0.25195313	-0.31176758	-0.27807617	0.21899414	0.37011719	0	0	6/7/2018	6	7	2018	21:44:32	78272	0.8	21	44	32	0	0.058349609	3.5368652	-0.071289063	0.203125	-1.4328613	6.7329102	1.3669434	0	0	0	0	0	0	0	0	0	1.4489746	0.44897461	1.9501953	-0.78027344	0.048583984	1.1210938	0	44330	0	0	0
813	930	930	Category I	-0.11987305	-0.27587891	0.47998047	-0.33886719	0.17724609	0.34790039	0	0	6/7/2018	6	7	2018	21:44:32	78272	0.9	21	44	32	0	0.058349609	3.5368652	-0.055175781	0.20751953	-1.4118652	32.095215	1.9536133	0	0	0	0	0	0	0	0	0	1.4279785	0.42797852	2.4399414	-0.064453125	-0.48339844	1.8918457	0	44330	0	0	0
814	931	931	Category I	-0.27587891	0.023925781	-2.6398926	-0.29541016	0.13232422	0.38989258	0	0	6/7/2018	6	7	2018	21:44:33	78273	0	21	44	33	0	0.058349609	3.5368652	-0.060302734	0.21557617	-1.3896484	39.958984	1.282959	0	0	0	0	0	0	0	0	0	1.4074707	0.4074707	1.6572266	-0.21533203	-0.19165039	-1.25	0	44330	0	0	0
815	932	932	Category I	1.0197754	0.70776367	-2.7958984	-0.30786133	0.15795898	0.37402344	0	0	6/7/2018	6	7	2018	21:44:33	78273	0.1	21	44	33	0	0.058349609	3.5368652	-0.068115234	0.20117188	-1.402832	19.188721	1.8383789	0	0	0	0	0	0	0	0	0	1.4189453	0.41894531	2.9870605	1.0878906	0.50634766	-1.3928223	0	44330	0	0	0
816	933	933	Category I	0.49194336	-0.35986328	-0.671875	-0.18017578	0.25415039	0.40698242	0	0	6/7/2018	6	7	2018	21:44:33	78273	0.2	21	44	33	0	0.058349609	3.5368652	-0.067138672	0.20458984	-1.4030762	4.2858887	1.079834	0	0	0	0	0	0	0	0	0	1.4194336	0.41943359	1.8549805	0.55908203	-0.56445313	0.73120117	0	44330	0	0	0
817	934	934	Category I	-1.5	1.7038574	0.023925781	-0.24902344	0.20166016	0.39404297	0	0	6/7/2018	6	7	2018	21:44:33	78273	0.3	21	44	33	0	0.058349609	3.5368652	-0.068847656	0.20288086	-1.4008789	8.4709473	2.5158691	0	0	0	0	0	0	0	0	0	1.4169922	0.41699219	4.3566895	-1.4309082	1.5007324	1.4248047	0	44330	0	0	0
818	935	935	Category I	1.0439453	0.80395508	-4.1279297	-0.25805664	0.20703125	0.38745117	0	0	6/7/2018	6	7	2018	21:44:33	78273	0.4	21	44	33	0	0.058349609	3.5368652	-0.065673828	0.18164063	-1.3857422	12.28125	3.0227051	0	0	0	0	0	0	0	0	0	1.3991699	0.39916992	4.473877	1.1096191	0.62207031	-2.7419434	0	44330	0	0	0
819	936	936	Category I	0.023925781	0.59985352	-0.43188477	-0.18823242	0.41503906	0.27416992	0	0	6/7/2018	6	7	2018	21:44:33	78273	0.5	21	44	33	0	0.058349609	3.5368652	-0.071289063	0.16699219	-1.4187012	7.7380371	1.0817871	0	0	0	0	0	0	0	0	0	1.4304199	0.43041992	1.5148926	0.095214844	0.43261719	0.98681641	0	44330	0	0	0
820	937	937	Category I	-0.40795898	-0.083984375	-0.37182617	-0.22998047	0.41943359	0.24047852	0	0	6/7/2018	6	7	2018	21:44:33	78273	0.6	21	44	33	0	0.058349609	3.5368652	-0.069824219	0.16674805	-1.4165039	13.025146	1.1262207	0	0	0	0	0	0	0	0	0	1.4279785	0.42797852	1.6335449	-0.33789063	-0.25073242	1.0446777	0	44330	0	0	0
821	938	938	Category I	0.76782227	-0.20385742	-0.63598633	-0.23144531	0.38452148	0.28564453	0	0	6/7/2018	6	7	2018	21:44:33	78273	0.7	21	44	33	0	0.058349609	3.5368652	-0.073486328	0.16015625	-1.4206543	18.002441	1.2067871	0	0	0	0	0	0	0	0	0	1.4313965	0.43139648	1.9902344	0.84130859	-0.36401367	0.78466797	0	44330	0	0	0
822	939	939	Category I	0.14379883	-1.0078125	-3.0119629	-0.22558594	0.33496094	0.33178711	0	0	6/7/2018	6	7	2018	21:44:33	78273	0.8	21	44	33	0	0.058349609	3.5368652	-0.080810547	0.16088867	-1.3859863	24.451904	2.0148926	0	0	0	0	0	0	0	0	0	1.3977051	0.39770508	3.0195313	0.22460938	-1.1687012	-1.6257324	0	44330	0	0	0
823	940	940	Category I	0.49194336	0.2277832	-1.7758789	-0.1081543	0.34985352	0.36157227	0	0	6/7/2018	6	7	2018	21:44:33	78273	0.9	21	44	33	0	0.058349609	3.5368652	-0.10083008	0.14624023	-1.4160156	23.006836	0.69799805	0	0	0	0	0	0	0	0	0	1.4272461	0.42724609	1.0339355	0.59277344	0.081298828	-0.35961914	0	44330	0	0	0
824	941	941	Category I	-0.26391602	-0.023925781	-0.21582031	-0.1784668	0.37768555	0.31958008	0	0	6/7/2018	6	7	2018	21:44:34	78274	0	21	44	34	0	0.058349609	3.5368652	-0.076171875	0.13549805	-1.4331055	15.077148	1.2419434	0	0	0	0	0	0	0	0	0	1.4414063	0.44140625	1.5644531	-0.1875	-0.15942383	1.2172852	0	44330	0	0	0
825	942	942	Category I	-0.39599609	-0.095947266	0.32397461	-0.1706543	0.375	0.33081055	0	0	6/7/2018	6	7	2018	21:44:34	78274	0.1	21	44	34	0	0.058349609	3.5368652	-0.071777344	0.14111328	-1.3706055	20.217041	1.7414551	0	0	0	0	0	0	0	0	0	1.3798828	0.37988281	2.2558594	-0.32397461	-0.23706055	1.6945801	0	44330	0	0	0
826	943	943	Category I	-0.21582031	-0.035888672	-0.74389648	-0.13818359	0.33374023	0.37548828	0	0	6/7/2018	6	7	2018	21:44:34	78274	0.2	21	44	34	0	0.058349609	3.5368652	-0.086181641	0.12402344	-1.3510742	24.323486	0.64111328	0	0	0	0	0	0	0	0	0	1.3596191	0.35961914	0.89672852	-0.12939453	-0.15991211	0.60717773	0	44330	0	0	0
827	944	944	Category I	0.81591797	0.95996094	-3.7077637	-0.21801758	0.38305664	0.29785156	0	0	6/7/2018	6	7	2018	21:44:34	78274	0.3	21	44	34	0	0.058349609	3.5368652	-0.084472656	0.12402344	-1.3718262	15.707031	2.6391602	0	0	0	0	0	0	0	0	0	1.3798828	0.37988281	4.0720215	0.90039063	0.83569336	-2.3359375	0	44330	0	0	0
828	945	945	Category I	-0.20385742	0.64794922	-0.14379883	-0.021240234	0.44213867	0.29003906	0	0	6/7/2018	6	7	2018	21:44:34	78274	0.4	21	44	34	0	0.058349609	3.5368652	-0.096679688	0.12939453	-1.4055176	9.590332	1.3684082	0	0	0	0	0	0	0	0	0	1.4147949	0.41479492	1.8874512	-0.10693359	0.51831055	1.2617188	0	44330	0	0	0
829	946	946	Category I	-0.21582031	0.15576172	-0.035888672	-0.10595703	0.36254883	0.35717773	0	0	6/7/2018	6	7	2018	21:44:34	78274	0.5	21	44	34	0	0.058349609	3.5368652	-0.092529297	0.15966797	-1.3708496	9.7363281	1.3408203	0	0	0	0	0	0	0	0	0	1.3833008	0.38330078	1.4624023	-0.12304688	-0.00390625	1.3349609	0	44330	0	0	0
830	947	947	Category I	-1.0559082	2.3398438	-2.1958008	-0.16088867	0.24975586	0.41235352	0	0	6/7/2018	6	7	2018	21:44:34	78274	0.6	21	44	34	0	0.058349609	3.5368652	-0.11425781	0.1472168	-1.3481445	23.91626	2.5319824	0	0	0	0	0	0	0	0	0	1.361084	0.36108398	3.9814453	-0.94140625	2.1923828	-0.84741211	0	44330	0	0	0
831	948	948	Category I	1.1159668	1.2358398	-2.3637695	0.009277344	0.37890625	0.35791016	0	0	6/7/2018	6	7	2018	21:44:34	78274	0.7	21	44	34	0	0.058349609	3.5368652	-0.12207031	0.15380859	-1.3696289	18.291504	1.9211426	0	0	0	0	0	0	0	0	0	1.3835449	0.38354492	3.3139648	1.2380371	1.0817871	-0.99389648	0	44330	0	0	0
832	949	949	Category I	0.2878418	0.011962891	-0.21582031	0.049316406	0.39404297	0.33984375	0	0	6/7/2018	6	7	2018	21:44:34	78274	0.8	21	44	34	0	0.058349609	3.5368652	-0.11157227	0.15649414	-1.3615723	14.907959	1.2219238	0	0	0	0	0	0	0	0	0	1.375	0.375	1.6899414	0.39941406	-0.14453125	1.145752	0	44330	0	0	0
833	950	950	Category I	-0.74389648	0.44384766	-0.50390625	0.08203125	0.31518555	0.39550781	0	0	6/7/2018	6	7	2018	21:44:34	78274	0.9	21	44	34	0	0.058349609	3.5368652	-0.11645508	0.15039063	-1.3312988	22.902344	1.0788574	0	0	0	0	0	0	0	0	0	1.3447266	0.34472656	1.7478027	-0.62719727	0.29321289	0.82739258	0	44330	0	0	0
834	951	951	Category I	0.17993164	-0.82788086	-2.987793	-0.18676758	0.19506836	0.42163086	0	0	6/7/2018	6	7	2018	21:44:35	78275	0	21	44	35	0	0.058349609	3.5368652	-0.12890625	0.14379883	-1.3266602	33.614258	1.9489746	0	0	0	0	0	0	0	0	0	1.3408203	0.34082031	2.9416504	0.30883789	-0.97167969	-1.6608887	0	44330	0	0	0
835	952	952	Category I	0.26391602	1.0078125	-2.0517578	0.20410156	0.24243164	0.39501953	0	0	6/7/2018	6	7	2018	21:44:35	78275	0.1	21	44	35	0	0.058349609	3.5368652	-0.12329102	0.14160156	-1.3400879	27.664307	1.185791	0	0	0	0	0	0	0	0	0	1.3532715	0.35327148	1.9648438	0.38720703	0.8659668	-0.71142578	0	44330	0	0	0
836	953	953	Category I	0.43188477	-0.69580078	-0.11987305	0.11743164	0.28833008	0.39892578	0	0	6/7/2018	6	7	2018	21:44:35	78275	0.2	21	44	35	0	0.058349609	3.5368652	-0.11181641	0.14575195	-1.3395996	20.246826	1.5786133	0	0	0	0	0	0	0	0	0	1.3522949	0.35229492	2.6054688	0.54370117	-0.84155273	1.2197266	0	44330	0	0	0
837	954	954	Category I	-1.1638184	1.2719727	-0.76782227	0.15380859	0.19433594	0.4296875	0	0	6/7/2018	6	7	2018	21:44:35	78275	0.3	21	44	35	0	0.058349609	3.5513672	-0.12792969	0.13793945	-1.3046875	29.943604	1.626709	0	0	0	0	0	0	0	0	0	1.3181152	0.31811523	2.706543	-1.0356445	1.1337891	0.53686523	0	44330	0	0	0
838	955	955	Category I	0.49194336	1.1518555	-2.7839355	0.13305664	0.27929688	0.40087891	0	0	6/7/2018	6	7	2018	21:44:35	78275	0.4	21	44	35	0	0.058349609	3.5513672	-0.13671875	0.13574219	-1.2963867	35.723877	1.9077148	0	0	0	0	0	0	0	0	0	1.3105469	0.31054688	3.1320801	0.62866211	1.0158691	-1.4873047	0	44330	0	0	0
839	956	956	Category I	0.73193359	0.45581055	0.27587891	0.19873047	0.23901367	0.39990234	0	0	6/7/2018	6	7	2018	21:44:35	78275	0.5	21	44	35	0	0.058349609	3.5513672	-0.13330078	0.12548828	-1.3015137	31.838379	1.8293457	0	0	0	0	0	0	0	0	0	1.3144531	0.31445313	2.7731934	0.86523438	0.33007813	1.5773926	0	44330	0	0	0
840	957	957	Category I	-0.45581055	0.50390625	0.023925781	0.094482422	0.13671875	0.46118164	0	0	6/7/2018	6	7	2018	21:44:35	78275	0.6	21	44	35	0	0.058349609	3.5513672	-0.13793945	0.11010742	-1.3110352	20.266846	1.4277344	0	0	0	0	0	0	0	0	0	1.322998	0.32299805	2.0463867	-0.31762695	0.39355469	1.3349609	0	44330	0	0	0
841	958	958	Category I	-0.88793945	0.61181641	-2.7358398	0.19946289	0.11376953	0.43603516	0	0	6/7/2018	6	7	2018	21:44:35	78275	0.7	21	44	35	0	0.058349609	3.5513672	-0.14428711	0.11206055	-1.3066406	31.296631	1.6865234	0	0	0	0	0	0	0	0	0	1.3193359	0.31933594	2.6723633	-0.7434082	0.49951172	-1.4289551	0	44330	0	0	0
842	959	959	Category I	0.65991211	0.91186523	-2.9038086	0.19311523	0.10986328	0.43603516	0	0	6/7/2018	6	7	2018	21:44:35	78275	0.8	21	44	35	0	0.058349609	3.5513672	-0.008300781	0.14208984	-1.2001953	27.769043	1.9851074	0	0	0	0	0	0	0	0	0	1.2087402	0.20874023	3.1413574	0.66821289	0.76953125	-1.7033691	0	44330	0	0	0
843	960	960	Category I	-0.38378906	0.46777344	0.29980469	0.15039063	0.078857422	0.45727539	0	0	6/7/2018	6	7	2018	21:44:35	78275	0.9	21	44	35	0	0.058349609	3.5513672	0.004150391	0.14794922	-1.140625	9.472168	1.5256348	0	0	0	0	0	0	0	0	0	1.1501465	0.15014648	2.1481934	-0.38793945	0.31958008	1.4404297	0	44330	0	0	0
844	961	961	Category I	-0.63598633	0.74389648	-0.10791016	0.027587891	0.030029297	0.48046875	0	0	6/7/2018	6	7	2018	21:44:36	78276	0	21	44	36	0	0.058349609	3.5513672	-0.005615234	0.14282227	-1.1721191	0.90039063	1.375	0	0	0	0	0	0	0	0	0	1.1809082	0.1809082	2.2954102	-0.63012695	0.60083008	1.064209	0	44330	0	0	0
845	962	962	Category I	-0.26391602	-0.095947266	-2.2919922	0.11669922	0.061767578	0.46435547	0	0	6/7/2018	6	7	2018	21:44:36	78276	0.1	21	44	36	0	0.058349609	3.5513672	0.009521484	0.13647461	-1.2001953	14.737061	1.1491699	0	0	0	0	0	0	0	0	0	1.2077637	0.20776367	1.5976563	-0.2734375	-0.23242188	-1.0915527	0	44330	0	0	0
846	963	963	Category I	0.21582031	0.57592773	-1.3918457	0.15161133	0.13061523	0.45141602	0	0	6/7/2018	6	7	2018	21:44:36	78276	0.2	21	44	36	0	0.058349609	3.5513672	-0.038330078	0.15454102	-1.1813965	9.5153809	0.53491211	0	0	0	0	0	0	0	0	0	1.1921387	0.19213867	0.88549805	0.25415039	0.42114258	-0.21020508	0	44330	0	0	0
847	964	964	Category I	-0.10791016	-0.38378906	0.023925781	0.004150391	0.091796875	0.47802734	0	0	6/7/2018	6	7	2018	21:44:36	78276	0.3	21	44	36	0	0.058349609	3.5513672	-0.064941406	0.13916016	-1.1201172	31.392578	1.2585449	0	0	0	0	0	0	0	0	0	1.1306152	0.13061523	1.7099609	-0.042724609	-0.52294922	1.144043	0	44330	0	0	0
848	965	965	Category I	-0.47998047	0.26391602	0.035888672	-0.006103516	-0.009033203	0.48168945	0	0	6/7/2018	6	7	2018	21:44:36	78276	0.4	21	44	36	0	0.058349609	3.5513672	-0.077392578	0.12841797	-1.1530762	11.391357	1.2624512	0	0	0	0	0	0	0	0	0	1.1628418	0.1628418	1.7268066	-0.40234375	0.13525391	1.1889648	0	44330	0	0	0
849	966	966	Category I	0.035888672	-0.39599609	-2.9399414	-0.023681641	-0.1496582	0.44970703	0	0	6/7/2018	6	7	2018	21:44:36	78276	0.5	21	44	36	0	0.058349609	3.5513672	-0.066894531	0.12109375	-1.1640625	80.510498	1.8522949	0	0	0	0	0	0	0	0	0	1.1723633	0.17236328	2.395752	0.1027832	-0.51708984	-1.7756348	0	44330	0	0	0
850	967	967	Category I	0.91186523	0.095947266	-2.3039551	0.091552734	-0.006591797	0.47143555	0	0	6/7/2018	6	7	2018	21:44:36	78276	0.6	21	44	36	0	0.058349609	3.5513672	-0.040283203	0.12670898	-1.1437988	81.498535	1.5009766	0	0	0	0	0	0	0	0	0	1.1516113	0.15161133	2.1430664	0.95214844	-0.030761719	-1.1599121	0	44330	0	0	0
851	968	968	Category I	0.16796875	0.023925781	0.34790039	-0.032226563	-0.075927734	0.47094727	0	0	6/7/2018	6	7	2018	21:44:36	78276	0.7	21	44	36	0	0.058349609	3.5513672	-0.057617188	0.11645508	-1.0944824	70.110107	1.4628906	0	0	0	0	0	0	0	0	0	1.1022949	0.10229492	1.7607422	0.22558594	-0.092529297	1.4423828	0	44330	0	0	0
852	969	969	Category I	-0.47998047	0.39599609	0.31176758	-0.069580078	-0.056640625	0.47436523	0	0	6/7/2018	6	7	2018	21:44:36	78276	0.8	21	44	36	0	0.058349609	3.5513672	-0.064453125	0.1003418	-1.1247559	58.354248	1.5244141	0	0	0	0	0	0	0	0	0	1.1311035	0.13110352	2.1474609	-0.4152832	0.29541016	1.4365234	0	44330	0	0	0
853	970	970	Category I	0.34790039	0.20385742	-0.80395508	-0.072265625	-0.044433594	0.47167969	0	0	6/7/2018	6	7	2018	21:44:36	78276	0.9	21	44	36	0	0.058349609	3.5513672	-0.043457031	0.093994141	-1.1469727	74.691162	0.53173828	0	0	0	0	0	0	0	0	0	1.1516113	0.15161133	0.84399414	0.39135742	0.10961914	0.34301758	0	44330	0	0	0
854	971	971	Category I	0.14379883	-0.50390625	-3.0598145	0.010253906	-0.056152344	0.47119141	0	0	6/7/2018	6	7	2018	21:44:37	78277	0	21	44	37	0	0.058349609	3.5513672	-0.040771484	0.095947266	-1.1564941	35.515137	2.0039063	0	0	0	0	0	0	0	0	0	1.1611328	0.16113281	2.6875	0.18457031	-0.59985352	-1.9030762	0	44330	0	0	0
855	972	972	Category I	-0.50390625	0.6237793	-0.47998047	0.12744141	0.026855469	0.46386719	0	0	6/7/2018	6	7	2018	21:44:37	78277	0.1	21	44	37	0	0.058349609	3.5513672	-0.048095703	0.088378906	-1.1269531	96.729248	0.95532227	0	0	0	0	0	0	0	0	0	1.1313477	0.13134766	1.6379395	-0.45556641	0.53515625	0.64697266	0	44330	0	0	0
856	973	973	Category I	-0.14379883	-0.10791016	0.17993164	-0.076171875	0.024902344	0.47485352	0	0	6/7/2018	6	7	2018	21:44:37	78277	0.2	21	44	37	0	0.058349609	3.5513672	-0.064453125	0.080810547	-1.0910645	115.90869	1.2873535	0	0	0	0	0	0	0	0	0	1.0959473	0.095947266	1.5390625	-0.079101563	-0.1887207	1.2709961	0	44330	0	0	0
857	974	974	Category I	-0.43188477	-0.57592773	-0.52783203	-0.093505859	-0.017578125	0.47558594	0	0	6/7/2018	6	7	2018	21:44:37	78277	0.3	21	44	37	0	0.058349609	3.5513672	-0.057861328	0.083007813	-1.1311035	113.60742	0.96850586	0	0	0	0	0	0	0	0	0	1.1357422	0.13574219	1.6362305	-0.3737793	-0.65893555	0.60327148	0	44330	0	0	0
858	975	975	Category I	-0.19189453	-0.047851563	-3.3479004	-0.031005859	-0.13525391	0.45776367	0	0	6/7/2018	6	7	2018	21:44:37	78277	0.4	21	44	37	0	0.058349609	3.5513672	-0.033691406	0.059082031	-1.1403809	148.55908	2.2155762	0	0	0	0	0	0	0	0	0	1.142334	0.14233398	2.4724121	-0.15795898	-0.10693359	-2.2072754	0	44330	0	0	0
859	976	976	Category I	0.6237793	-0.37182617	0.23999023	0.007324219	-0.17333984	0.44433594	0	0	6/7/2018	6	7	2018	21:44:37	78277	0.5	21	44	37	0	0.058349609	3.5513672	-0.056396484	0.045410156	-1.0917969	117.24951	1.5527344	0	0	0	0	0	0	0	0	0	1.0942383	0.094238281	2.4294434	0.68017578	-0.41723633	1.3317871	0	44330	0	0	0
860	977	977	Category I	-0.76782227	-0.14379883	-0.10791016	0.004394531	-0.20092773	0.43652344	0	0	6/7/2018	6	7	2018	21:44:37	78277	0.6	21	44	37	0	0.058349609	3.5513672	-0.059814453	0.038085938	-1.0864258	101.24194	1.2214355	0	0	0	0	0	0	0	0	0	1.088623	0.088623047	1.8686523	-0.70776367	-0.18188477	0.97851563	0	44330	0	0	0
861	978	978	Category I	-0.31176758	-0.21582031	0.2277832	-0.098144531	-0.19433594	0.42724609	0	0	6/7/2018	6	7	2018	21:44:37	78277	0.7	21	44	37	0	0.058349609	3.5513672	-0.051757813	0.039306641	-1.1098633	116.13818	1.3862305	0	0	0	0	0	0	0	0	0	1.1118164	0.11181641	1.8527832	-0.25976563	-0.25512695	1.3376465	0	44330	0	0	0
862	979	979	Category I	0.53979492	-0.095947266	-2.855957	-0.022949219	-0.14868164	0.44848633	0	0	6/7/2018	6	7	2018	21:44:37	78277	0.8	21	44	37	0	0.058349609	3.5513672	-0.059082031	0.037353516	-1.1120605	105.45801	1.8483887	0	0	0	0	0	0	0	0	0	1.1142578	0.11425781	2.4760742	0.59887695	-0.13330078	-1.7436523	0	44330	0	0	0
863	980	980	Category I	0.69580078	-0.63598633	-2.579834	-0.023925781	-0.16430664	0.4453125	0	0	6/7/2018	6	7	2018	21:44:37	78277	0.9	21	44	37	0	0.058349609	3.5513672	-0.052734375	0.053955078	-1.0742188	107.5957	1.8173828	0	0	0	0	0	0	0	0	0	1.0769043	0.076904297	2.9440918	0.74853516	-0.68994141	-1.5053711	0	44330	0	0	0
864	981	981	Category I	-0.25195313	0.37182617	0.45581055	-0.014404297	-0.19995117	0.43188477	0	0	6/7/2018	6	7	2018	21:44:38	78278	0	21	44	38	0	0.058349609	3.5513672	-0.064941406	0.046386719	-1.0527344	134.4585	1.5544434	0	0	0	0	0	0	0	0	0	1.0556641	0.055664063	2.020752	-0.18676758	0.32519531	1.5085449	0	44330	0	0	0
865	982	982	Category I	-0.64794922	-0.69580078	-0.25195313	-0.073486328	-0.1809082	0.43701172	0	0	6/7/2018	6	7	2018	21:44:38	78278	0.1	21	44	38	0	0.058349609	3.5513672	-0.052734375	0.061767578	-1.0664063	86.048096	1.2614746	0	0	0	0	0	0	0	0	0	1.0693359	0.069335938	2.1672363	-0.5949707	-0.75756836	0.81445313	0	44330	0	0	0
866	983	983	Category I	-0.50390625	-0.035888672	-1.9799805	0.028076172	-0.17822266	0.44335938	0	0	6/7/2018	6	7	2018	21:44:38	78278	0.2	21	44	38	0	0.058349609	3.5513672	-0.036865234	0.061767578	-1.1005859	56.425293	1.0002441	0	0	0	0	0	0	0	0	0	1.1030273	0.10302734	1.4436035	-0.46679688	-0.09765625	-0.87915039	0	44330	0	0	0
867	984	984	Category I	0.43188477	-0.31176758	-2.0639648	0.011230469	-0.24951172	0.40869141	0	0	6/7/2018	6	7	2018	21:44:38	78278	0.3	21	44	38	0	0.058349609	3.5513672	-0.032226563	0.062255859	-1.0944824	18.114258	1.1379395	0	0	0	0	0	0	0	0	0	1.0966797	0.096679688	1.8076172	0.46411133	-0.37402344	-0.96923828	0	44330	0	0	0
868	985	985	Category I	0.44384766	0.32397461	0.41992188	0.005859375	-0.19238281	0.43359375	0	0	6/7/2018	6	7	2018	21:44:38	78278	0.4	21	44	38	0	0.058349609	3.5513672	-0.043945313	0.038818359	-1.0480957	16.573486	1.572998	0	0	0	0	0	0	0	0	0	1.0498047	0.049804688	2.2409668	0.48779297	0.28491211	1.4680176	0	44330	0	0	0
869	986	986	Category I	-0.671875	-0.57592773	-0.19189453	-0.029052734	-0.17211914	0.44604492	0	0	6/7/2018	6	7	2018	21:44:38	78278	0.5	21	44	38	0	0.058349609	3.5513672	-0.047607422	0.032226563	-1.0473633	17.000977	1.2211914	0	0	0	0	0	0	0	0	0	1.0490723	0.049072266	2.0876465	-0.62402344	-0.6081543	0.85546875	0	44330	0	0	0
870	987	987	Category I	-0.41992188	-0.10791016	-2.0998535	0.021240234	-0.15893555	0.44677734	0	0	6/7/2018	6	7	2018	21:44:38	78278	0.6	21	44	38	0	0.058349609	3.5513672	-0.044921875	0.031494141	-1.0827637	13.199951	1.0927734	0	0	0	0	0	0	0	0	0	1.0839844	0.083984375	1.53125	-0.37475586	-0.1394043	-1.0168457	0	44330	0	0	0
871	988	988	Category I	0.083984375	-0.16796875	-2.0158691	-0.028564453	-0.20654297	0.42871094	0	0	6/7/2018	6	7	2018	21:44:38	78278	0.7	21	44	38	0	0.058349609	3.5513672	-0.022949219	-0.007568359	-1.0800781	1.6855469	0.95507813	0	0	0	0	0	0	0	0	0	1.0803223	0.080322266	1.2028809	0.10693359	-0.16015625	-0.93554688	0	44330	0	0	0
872	989	989	Category I	0.11987305	0.023925781	-0.2277832	0.077880859	-0.14746094	0.44311523	0	0	6/7/2018	6	7	2018	21:44:38	78278	0.8	21	44	38	0	0.058349609	3.5513672	-0.037109375	-0.016601563	-1.0476074	21.10791	0.8359375	0	0	0	0	0	0	0	0	0	1.048584	0.048583984	1.0178223	0.15698242	0.040527344	0.81982422	0	44330	0	0	0
873	990	990	Category I	-0.63598633	-0.64794922	-0.19189453	0.030761719	-0.16772461	0.44360352	0	0	6/7/2018	6	7	2018	21:44:38	78278	0.9	21	44	38	0	0.058349609	3.5513672	-0.045410156	-0.015625	-1.0427246	3.0993652	1.2133789	0	0	0	0	0	0	0	0	0	1.0437012	0.043701172	2.0734863	-0.59033203	-0.63208008	0.85083008	0	44330	0	0	0
874	991	991	Category I	-0.17993164	0.38378906	-0.88793945	-0.049316406	-0.20019531	0.43212891	0	0	6/7/2018	6	7	2018	21:44:39	78279	0	21	44	39	0	0.058349609	3.5513672	-0.028076172	-0.022460938	-1.0849609	10.846191	0.4765625	0	0	0	0	0	0	0	0	0	1.0856934	0.085693359	0.75537109	-0.15161133	0.40625	0.19702148	0	44330	0	0	0
875	992	992	Category I	0.3359375	-0.023925781	-2.9519043	0.072753906	-0.14160156	0.44824219	0	0	6/7/2018	6	7	2018	21:44:39	78279	0.1	21	44	39	0	0.058349609	3.5513672	-0.026367188	-0.013916016	-1.0488281	2.1555176	1.9370117	0	0	0	0	0	0	0	0	0	1.0493164	0.049316406	2.2751465	0.36230469	-0.009765625	-1.902832	0	44330	0	0	0
876	993	993	Category I	0.13183594	0.15576172	-0.29980469	0.081298828	-0.16162109	0.4440918	0	0	6/7/2018	6	7	2018	21:44:39	78279	0.2	21	44	39	0	0.058349609	3.5513672	-0.030517578	-0.0234375	-1.0214844	14.229492	0.76123047	0	0	0	0	0	0	0	0	0	1.0222168	0.022216797	1.0634766	0.16235352	0.17919922	0.72167969	0	44330	0	0	0
877	994	994	Category I	-0.65991211	-0.77978516	-0.23999023	0.004638672	-0.16162109	0.44897461	0	0	6/7/2018	6	7	2018	21:44:39	78279	0.3	21	44	39	0	0.058349609	3.5513672	-0.037109375	-0.013427734	-1.0183105	5.2607422	1.2573242	0	0	0	0	0	0	0	0	0	1.019043	0.019042969	2.1674805	-0.62255859	-0.76611328	0.77832031	0	44330	0	0	0
878	995	995	Category I	-0.11987305	0.19189453	-0.20385742	-0.028564453	-0.20874023	0.4284668	0	0	6/7/2018	6	7	2018	21:44:39	78279	0.4	21	44	39	0	0.058349609	3.5513672	-0.037841797	-0.030517578	-1.0300293	26.337891	0.85961914	0	0	0	0	0	0	0	0	0	1.03125	0.03125	1.1308594	-0.081787109	0.22241211	0.82617188	0	44330	0	0	0
879	996	996	Category I	0.73193359	-0.11987305	-3.3959961	0.079589844	-0.15795898	0.44628906	0	0	6/7/2018	6	7	2018	21:44:39	78279	0.5	21	44	39	0	0.058349609	3.5513672	-0.043701172	-0.035888672	-1.0178223	13.889648	2.5026855	0	0	0	0	0	0	0	0	0	1.0195313	0.01953125	3.2375488	0.77563477	-0.083740234	-2.3779297	0	44330	0	0	0
880	997	997	Category I	0.035888672	-0.16796875	-0.55175781	0.13452148	-0.24047852	0.39892578	0	0	6/7/2018	6	7	2018	21:44:39	78279	0.6	21	44	39	0	0.058349609	3.5513672	-0.055419922	-0.042236328	-1.0244141	7.4226074	0.49755859	0	0	0	0	0	0	0	0	0	1.0268555	0.026855469	0.68969727	0.091308594	-0.12548828	0.47265625	0	44330	0	0	0
881	998	998	Category I	-0.35986328	-0.23999023	0.047851563	0.023193359	-0.21777344	0.42944336	0	0	6/7/2018	6	7	2018	21:44:39	78279	0.7	21	44	39	0	0.058349609	3.5513672	-0.05859375	-0.0390625	-1.0222168	5.3117676	1.1296387	0	0	0	0	0	0	0	0	0	1.0246582	0.024658203	1.5717773	-0.30102539	-0.20068359	1.0700684	0	44330	0	0	0
882	999	999	Category I	-0.37182617	-0.11987305	-0.071777344	-0.046142578	-0.2019043	0.43310547	0	0	6/7/2018	6	7	2018	21:44:39	78279	0.8	21	44	39	0	0.058349609	3.5513672	-0.059326172	-0.052734375	-1.0100098	16.146484	0.99121094	0	0	0	0	0	0	0	0	0	1.0131836	0.013183594	1.317627	-0.31225586	-0.066894531	0.93823242	0	44330	0	0	0
883	1000	1000	Category I	-0.98388672	0.25195313	-3.2878418	0.085205078	-0.13256836	0.45141602	0	0	6/7/2018	6	7	2018	21:44:39	78279	0.9	21	44	39	0	0.058349609	3.5513672	-0.036376953	-0.054199219	-0.99584961	9.6235352	2.4987793	0	0	0	0	0	0	0	0	0	0.99804688	0.001953125	3.5454102	-0.94726563	0.30615234	-2.291748	0	44330	0	0	0
884	1001	1001	Category I	0.80395508	-0.75585938	-2.435791	0.051025391	-0.20874023	0.42529297	0	0	6/7/2018	6	7	2018	21:44:40	78280	0	21	44	40	0	0.058349609	3.5513672	-0.031738281	-0.059082031	-1.0185547	12.809082	1.7866211	0	0	0	0	0	0	0	0	0	1.020752	0.020751953	2.9494629	0.83569336	-0.6965332	-1.4169922	0	44330	0	0	0
885	1002	1002	Category I	-0.071777344	0.43188477	0.2878418	0.08203125	-0.17651367	0.43798828	0	0	6/7/2018	6	7	2018	21:44:40	78280	0.1	21	44	40	0	0.058349609	3.5513672	-0.018798828	-0.069824219	-1.0227051	9.3708496	1.4042969	0	0	0	0	0	0	0	0	0	1.0251465	0.025146484	1.8652344	-0.052734375	0.50170898	1.3105469	0	44330	0	0	0
886	1003	1003	Category I	-0.671875	-0.87597656	-0.14379883	-0.028564453	-0.15478516	0.45141602	0	0	6/7/2018	6	7	2018	21:44:40	78280	0.2	21	44	40	0	0.058349609	3.5513672	-0.000976563	-0.061279297	-1.0463867	5.5195313	1.3886719	0	0	0	0	0	0	0	0	0	1.0480957	0.048095703	2.3881836	-0.6706543	-0.81445313	0.90258789	0	44330	0	0	0
887	1004	1004	Category I	-0.85180664	-0.52783203	-3.2038574	0.084960938	-0.11987305	0.45068359	0	0	6/7/2018	6	7	2018	21:44:40	78280	0.3	21	44	40	0	0.058349609	3.5513672	-0.009277344	-0.059326172	-1.0405273	13.528076	2.3681641	0	0	0	0	0	0	0	0	0	1.0422363	0.042236328	3.473877	-0.84228516	-0.46826172	-2.1630859	0	44330	0	0	0
888	1005	1005	Category I	0.34790039	-0.35986328	-0.63598633	0.047119141	-0.25097656	0.4074707	0	0	6/7/2018	6	7	2018	21:44:40	78280	0.4	21	44	40	0	0.058349609	3.5513672	-0.017089844	-0.059570313	-1.043457	0.84765625	0.62402344	0	0	0	0	0	0	0	0	0	1.045166	0.045166016	1.0725098	0.36499023	-0.30004883	0.4074707	0	44330	0	0	0
889	1006	1006	Category I	-0.023925781	0.49194336	0.40795898	0.094726563	-0.2097168	0.42138672	0	0	6/7/2018	6	7	2018	21:44:40	78280	0.5	21	44	40	0	0.058349609	3.5513672	-0.018066406	-0.073242188	-1.0812988	6.3571777	1.5927734	0	0	0	0	0	0	0	0	0	1.0837402	0.083740234	2.0603027	-0.005615234	0.56518555	1.4892578	0	44330	0	0	0
890	1007	1007	Category I	-0.49194336	0.047851563	-0.023925781	0.016845703	-0.15795898	0.44750977	0	0	6/7/2018	6	7	2018	21:44:40	78280	0.6	21	44	40	0	0.058349609	3.5513672	-0.004882813	-0.057861328	-1.076416	29.111572	1.1643066	0	0	0	0	0	0	0	0	0	1.0778809	0.077880859	1.6452637	-0.48681641	0.10571289	1.0524902	0	44330	0	0	0
891	1008	1008	Category I	0.10791016	-0.35986328	-3	0.10498047	-0.12646484	0.44726563	0	0	6/7/2018	6	7	2018	21:44:40	78280	0.7	21	44	40	0	0.058349609	3.5513672	-0.025634766	-0.051269531	-1.052002	51.185059	1.9765625	0	0	0	0	0	0	0	0	0	1.0537109	0.053710938	2.3898926	0.13354492	-0.30834961	-1.9477539	0	44330	0	0	0
892	1009	1009	Category I	0.81591797	-0.25195313	-2.0759277	0.062255859	-0.13818359	0.44628906	0	0	6/7/2018	6	7	2018	21:44:40	78280	0.8	21	44	40	0	0.058349609	3.5513672	-0.029785156	-0.046875	-1.0563965	41.306885	1.340332	0	0	0	0	0	0	0	0	0	1.0578613	0.057861328	2.0703125	0.84570313	-0.20483398	-1.0192871	0	44330	0	0	0
893	1010	1010	Category I	0.10791016	-0.13183594	-0.2878418	0.13305664	-0.10424805	0.44946289	0	0	6/7/2018	6	7	2018	21:44:40	78280	0.9	21	44	40	0	0.058349609	3.5513672	-0.020507813	-0.060791016	-1.0952148	6.1877441	0.82055664	0	0	0	0	0	0	0	0	0	1.097168	0.097167969	1.0068359	0.12841797	-0.070800781	0.80737305	0	44330	0	0	0
894	1011	1011	Category I	-0.87597656	-0.57592773	-0.27587891	0.13012695	-0.12011719	0.44604492	0	0	6/7/2018	6	7	2018	21:44:41	78281	0	21	44	41	0	0.058349609	3.5513672	-0.015380859	-0.059082031	-1.121582	26.812256	1.3125	0	0	0	0	0	0	0	0	0	1.123291	0.12329102	2.2229004	-0.86035156	-0.51660156	0.84570313	0	44330	0	0	0
895	1012	1012	Category I	-0.27587891	0.095947266	0.071777344	0.041748047	-0.12133789	0.45703125	0	0	6/7/2018	6	7	2018	21:44:41	78281	0.1	21	44	41	0	0.058349609	3.5513672	-0.025146484	-0.048095703	-1.0856934	36.591064	1.1931152	0	0	0	0	0	0	0	0	0	1.0871582	0.087158203	1.5522461	-0.25048828	0.14404297	1.1574707	0	44330	0	0	0
896	1013	1013	Category I	1.0078125	-0.16796875	-3.8759766	0.14526367	-0.10449219	0.44140625	0	0	6/7/2018	6	7	2018	21:44:41	78281	0.2	21	44	41	0	0.058349609	3.5513672	-0.029541016	-0.051269531	-1.0820313	23.807861	2.9824219	0	0	0	0	0	0	0	0	0	1.0837402	0.083740234	3.9477539	1.0373535	-0.11645508	-2.7937012	0	44330	0	0	0
897	1014	1014	Category I	0.44384766	-0.21582031	-0.7199707	0.17480469	-0.18847656	0.40673828	0	0	6/7/2018	6	7	2018	21:44:41	78281	0.3	21	44	41	0	0.058349609	3.5513672	-0.031738281	-0.052001953	-1.1213379	11.418701	0.64355469	0	0	0	0	0	0	0	0	0	1.1230469	0.12304688	1.0407715	0.47558594	-0.16357422	0.40136719	0	44330	0	0	0
898	1015	1015	Category I	-0.77978516	-0.2878418	-0.23999023	0.11328125	-0.15478516	0.43969727	0	0	6/7/2018	6	7	2018	21:44:41	78281	0.4	21	44	41	0	0.058349609	3.5513672	-0.015136719	-0.050292969	-1.1398926	5.345459	1.2043457	0	0	0	0	0	0	0	0	0	1.1411133	0.14111328	1.9018555	-0.7644043	-0.23730469	0.89990234	0	44330	0	0	0
899	1016	1016	Category I	-0.23999023	0.011962891	0	0.033935547	-0.1237793	0.46044922	0	0	6/7/2018	6	7	2018	21:44:41	78281	0.5	21	44	41	0	0.058349609	3.5513672	-0.017333984	-0.044677734	-1.1066895	33.618408	1.130127	0	0	0	0	0	0	0	0	0	1.107666	0.10766602	1.3859863	-0.22241211	0.056640625	1.1066895	0	44330	0	0	0
900	1017	1017	Category I	0.2277832	0.011962891	-2.2438965	0.12963867	-0.064941406	0.45410156	0	0	6/7/2018	6	7	2018	21:44:41	78281	0.6	21	44	41	0	0.058349609	3.5513672	-0.029541016	-0.040283203	-1.114502	11.409668	1.1591797	0	0	0	0	0	0	0	0	0	1.1157227	0.11572266	1.4387207	0.25732422	0.052246094	-1.1291504	0	44330	0	0	0
901	1018	1018	Category I	0.17993164	-0.35986328	-0.81591797	0.10913086	-0.078125	0.45727539	0	0	6/7/2018	6	7	2018	21:44:41	78281	0.7	21	44	41	0	0.058349609	3.5513672	-0.020507813	-0.031982422	-1.1188965	13.128906	0.48925781	0	0	0	0	0	0	0	0	0	1.1193848	0.11938477	0.83129883	0.20043945	-0.32763672	0.30297852	0	44330	0	0	0
902	1019	1019	Category I	0.65991211	0.32397461	0.011962891	0.12841797	-0.056396484	0.45898438	0	0	6/7/2018	6	7	2018	21:44:41	78281	0.8	21	44	41	0	0.058349609	3.5513672	-0.002929688	-0.030273438	-1.1638184	14.70459	1.3955078	0	0	0	0	0	0	0	0	0	1.1643066	0.16430664	2.1928711	0.6628418	0.35424805	1.1757813	0	44330	0	0	0
903	1020	1020	Category I	-0.49194336	-0.38378906	-0.047851563	0.11743164	-0.055175781	0.45996094	0	0	6/7/2018	6	7	2018	21:44:41	78281	0.9	21	44	41	0	0.058349609	3.5513672	-0.011962891	-0.036376953	-1.137207	65.557373	1.2397461	0	0	0	0	0	0	0	0	0	1.1376953	0.13769531	1.9162598	-0.47973633	-0.34716797	1.0893555	0	44330	0	0	0
904	1021	1021	Category I	0.70776367	1.2119141	-1.3078613	0.17456055	-0.072509766	0.44018555	0	0	6/7/2018	6	7	2018	21:44:42	78282	0	21	44	42	0	0.058349609	3.5513672	-0.010498047	-0.010742188	-1.0998535	61.379883	1.4333496	0	0	0	0	0	0	0	0	0	1.1000977	0.10009766	2.1489258	0.71826172	1.2226563	-0.20776367	0	44330	0	0	0
905	1022	1022	Category I	0.87597656	-0.10791016	-2.4238281	0.088623047	-0.1262207	0.45483398	0	0	6/7/2018	6	7	2018	21:44:42	78282	0.1	21	44	42	0	0.058349609	3.5513672	0.014160156	-0.004638672	-1.1442871	47.512939	1.5458984	0	0	0	0	0	0	0	0	0	1.1445313	0.14453125	2.2441406	0.86157227	-0.10302734	-1.2792969	0	44330	0	0	0
906	1023	1023	Category I	0.16796875	0.011962891	-0.25195313	0.17675781	-0.072265625	0.4440918	0	0	6/7/2018	6	7	2018	21:44:42	78282	0.2	21	44	42	0	0.058349609	3.5513672	0.021240234	-0.001220703	-1.1484375	41.943115	0.90844727	0	0	0	0	0	0	0	0	0	1.1486816	0.14868164	1.0563965	0.14648438	0.013183594	0.89648438	0	44330	0	0	0
907	1024	1024	Category I	-0.11987305	-0.92382813	0	0.082519531	-0.05859375	0.46606445	0	0	6/7/2018	6	7	2018	21:44:42	78282	0.3	21	44	42	0	0.058349609	3.5513672	0.035888672	0.000488281	-1.15625	55.315186	1.4885254	0	0	0	0	0	0	0	0	0	1.1567383	0.15673828	2.2365723	-0.15576172	-0.92431641	1.15625	0	44330	0	0	0
908	1025	1025	Category I	-0.51586914	0.11987305	-0.083984375	0.12988281	-0.083496094	0.45581055	0	0	6/7/2018	6	7	2018	21:44:42	78282	0.4	21	44	42	0	0.058349609	3.5513672	0.041503906	-0.019287109	-1.1862793	32.833252	1.2431641	0	0	0	0	0	0	0	0	0	1.1872559	0.18725586	1.7990723	-0.55737305	0.13916016	1.1022949	0	44330	0	0	0
909	1026	1026	Category I	0.011962891	0.095947266	-2.855957	0.18017578	-0.080810547	0.43969727	0	0	6/7/2018	6	7	2018	21:44:42	78282	0.5	21	44	42	0	0.058349609	3.5513672	0.022460938	-0.033447266	-1.1962891	12.715576	1.6645508	0	0	0	0	0	0	0	0	0	1.1970215	0.19702148	1.7995605	-0.010498047	0.12939453	-1.6594238	0	44330	0	0	0
910	1027	1027	Category I	0.70776367	-0.79199219	-1.9919434	0.23535156	-0.13623047	0.39819336	0	0	6/7/2018	6	7	2018	21:44:42	78282	0.6	21	44	42	0	0.058349609	3.5513672	0.015380859	-0.007080078	-1.1826172	13.294189	1.3227539	0	0	0	0	0	0	0	0	0	1.1828613	0.18286133	2.2861328	0.69213867	-0.78466797	-0.80908203	0	44330	0	0	0
911	1028	1028	Category I	-0.035888672	0.50390625	0.2277832	0.13623047	-0.11206055	0.44726563	0	0	6/7/2018	6	7	2018	21:44:42	78282	0.7	21	44	42	0	0.058349609	3.5513672	0.010742188	-0.005126953	-1.1899414	26.751953	1.5070801	0	0	0	0	0	0	0	0	0	1.1899414	0.18994141	1.9736328	-0.046630859	0.5090332	1.4177246	0	44330	0	0	0
912	1029	1029	Category I	-0.35986328	0.095947266	0.19189453	0.1015625	-0.063476563	0.46435547	0	0	6/7/2018	6	7	2018	21:44:42	78282	0.8	21	44	42	0	0.058349609	3.5513672	0.015380859	0.000732422	-1.1608887	17.285889	1.4069824	0	0	0	0	0	0	0	0	0	1.1608887	0.16088867	1.8232422	-0.37524414	0.094970703	1.3527832	0	44330	0	0	0
913	1030	1030	Category I	0.63598633	-0.10791016	-3.8999023	0.16186523	-0.027587891	0.45043945	0	0	6/7/2018	6	7	2018	21:44:42	78282	0.9	21	44	42	0	0.059082031	3.5545898	0.004150391	0.011962891	-1.157959	13.157959	2.8161621	0	0	0	0	0	0	0	0	0	1.157959	0.15795898	3.4936523	0.6315918	-0.11987305	-2.7416992	0	44330	0	0	0
914	1031	1031	Category I	0.31176758	-0.14379883	-0.095947266	0.24145508	-0.15161133	0.39306641	0	0	6/7/2018	6	7	2018	21:44:43	78283	0	21	44	43	0	0.059082031	3.5545898	0.011962891	0.019042969	-1.1604004	30.213135	1.1179199	0	0	0	0	0	0	0	0	0	1.1606445	0.16064453	1.5273438	0.29956055	-0.1628418	1.0644531	0	44330	0	0	0
915	1032	1032	Category I	-0.059814453	0.25195313	0.14379883	0.088134766	-0.15527344	0.44238281	0	0	6/7/2018	6	7	2018	21:44:43	78283	0.1	21	44	43	0	0.059082031	3.5545898	0.023681641	0.014160156	-1.1774902	53.505615	1.3449707	0	0	0	0	0	0	0	0	0	1.1777344	0.17773438	1.6425781	-0.083496094	0.23754883	1.3212891	0	44330	0	0	0
916	1033	1033	Category I	-0.095947266	0.10791016	0.13183594	0.081542969	-0.060546875	0.46606445	0	0	6/7/2018	6	7	2018	21:44:43	78283	0.2	21	44	43	0	0.059082031	3.5545898	0.025634766	0.018798828	-1.1381836	84.741211	1.2788086	0	0	0	0	0	0	0	0	0	1.1386719	0.13867188	1.4807129	-0.12158203	0.088867188	1.2700195	0	44330	0	0	0
917	1034	1034	Category I	-1.223877	-0.10791016	-1.7038574	0.13037109	0.004394531	0.46337891	0	0	6/7/2018	6	7	2018	21:44:43	78283	0.3	21	44	43	0	0.059082031	3.5545898	0.009277344	0.028320313	-1.1315918	105.02075	1.3662109	0	0	0	0	0	0	0	0	0	1.1320801	0.13208008	1.9418945	-1.2331543	-0.13623047	-0.57202148	0	44330	0	0	0
918	1035	1035	Category I	0.023925781	0.73193359	-1.8117676	0.14550781	-0.010253906	0.45654297	0	0	6/7/2018	6	7	2018	21:44:43	78283	0.4	21	44	43	0	0.059082031	3.5545898	0.020996094	0.034179688	-1.15625	142.04907	0.95703125	0	0	0	0	0	0	0	0	0	1.1569824	0.15698242	1.3557129	0.002685547	0.69750977	-0.65527344	0	44330	0	0	0
919	1036	1036	Category I	-0.20385742	-0.059814453	-0.25195313	0.086425781	0.005859375	0.47436523	0	0	6/7/2018	6	7	2018	21:44:43	78283	0.5	21	44	43	0	0.059082031	3.5545898	0.032470703	0.038574219	-1.1789551	175.14966	0.96166992	0	0	0	0	0	0	0	0	0	1.1801758	0.18017578	1.262207	-0.23632813	-0.098388672	0.92700195	0	44330	0	0	0
920	1037	1037	Category I	-0.7199707	0.75585938	0.20385742	0.059326172	-0.089111328	0.46508789	0	0	6/7/2018	6	7	2018	21:44:43	78283	0.6	21	44	43	0	0.059082031	3.5545898	0.022705078	0.035400391	-1.1381836	161.46313	1.6945801	0	0	0	0	0	0	0	0	0	1.138916	0.13891602	2.8051758	-0.74267578	0.72021484	1.342041	0	44330	0	0	0
921	1038	1038	Category I	-0.94799805	-0.46777344	-1.763916	0.057373047	-0.044921875	0.47094727	0	0	6/7/2018	6	7	2018	21:44:43	78283	0.7	21	44	43	0	0.059082031	3.5545898	0.015380859	0.043212891	-1.1308594	111.25513	1.2607422	0	0	0	0	0	0	0	0	0	1.1318359	0.13183594	2.1071777	-0.96337891	-0.51098633	-0.6328125	0	44330	0	0	0
922	1039	1039	Category I	2.4958496	0.77978516	-1.763916	-0.099121094	-0.041503906	0.46704102	0	0	6/7/2018	6	7	2018	21:44:43	78283	0.8	21	44	43	0	0.059082031	3.5545898	0.014648438	0.0234375	-1.1757813	57.574951	2.6594238	0	0	0	0	0	0	0	0	0	1.1762695	0.17626953	3.8251953	2.480957	0.75610352	-0.58789063	0	44330	0	0	0
923	1040	1040	Category I	-0.011962891	0.083984375	-1.5239258	0.36865234	-0.027832031	0.33203125	0	0	6/7/2018	6	7	2018	21:44:43	78283	0.9	21	44	43	0	0.059082031	3.5545898	0.027587891	0.03515625	-1.2131348	30.099609	0.31689453	0	0	0	0	0	0	0	0	0	1.2138672	0.21386719	0.39916992	-0.039550781	0.048583984	-0.31054688	0	44330	0	0	0
924	1041	1041	Category I	0.40795898	-0.11987305	-0.43188477	-0.22509766	-0.11547852	0.41552734	0	0	6/7/2018	6	7	2018	21:44:44	78284	0	21	44	44	0	0.059082031	3.5545898	0.049316406	0.032226563	-1.1757813	4.9150391	0.83959961	0	0	0	0	0	0	0	0	0	1.1772461	0.17724609	1.2543945	0.35839844	-0.15209961	0.74389648	0	44330	0	0	0
925	1042	1042	Category I	1.1638184	0.59985352	-4.1879883	-0.076416016	-0.024169922	0.46972656	0	0	6/7/2018	6	7	2018	21:44:44	78284	0.1	21	44	44	0	0.059082031	3.5545898	0.032226563	0.042236328	-1.152832	14.738281	3.2866211	0	0	0	0	0	0	0	0	0	1.1540527	0.15405273	4.7236328	1.1313477	0.55737305	-3.0349121	0	44330	0	0	0
926	1043	1043	Category I	-0.44384766	0.7199707	-0.92382813	0.042480469	0.11865234	0.46850586	0	0	6/7/2018	6	7	2018	21:44:44	78284	0.2	21	44	44	0	0.059082031	3.5545898	0.017822266	0.060058594	-1.1572266	7.5380859	0.83837891	0	0	0	0	0	0	0	0	0	1.1589355	0.15893555	1.3549805	-0.46166992	0.65966797	0.23339844	0	44330	0	0	0
927	1044	1044	Category I	-0.73193359	-0.39599609	-0.20385742	-0.29980469	0.018554688	0.39672852	0	0	6/7/2018	6	7	2018	21:44:44	78284	0.3	21	44	44	0	0.059082031	3.5545898	0.037109375	0.065917969	-1.192627	49.281494	1.3352051	0	0	0	0	0	0	0	0	0	1.1950684	0.19506836	2.2199707	-0.76904297	-0.46191406	0.98876953	0	44330	0	0	0
928	1045	1045	Category I	-0.56396484	-0.82788086	-2.987793	-0.10693359	0.014648438	0.46899414	0	0	6/7/2018	6	7	2018	21:44:44	78284	0.4	21	44	44	0	0.059082031	3.5545898	0.061035156	0.089599609	-1.1530762	30.799316	2.1442871	0	0	0	0	0	0	0	0	0	1.1582031	0.15820313	3.3771973	-0.625	-0.91748047	-1.8344727	0	44330	0	0	0
929	1046	1046	Category I	1.079834	0.82788086	-2.5559082	-0.14379883	0.020507813	0.46411133	0	0	6/7/2018	6	7	2018	21:44:44	78284	0.5	21	44	44	0	0.059082031	3.5545898	0.038085938	0.093261719	-1.1538086	12.701416	1.8945313	0	0	0	0	0	0	0	0	0	1.1582031	0.15820313	3.1779785	1.0415039	0.734375	-1.4018555	0	44330	0	0	0
930	1047	1047	Category I	-0.74389648	0.63598633	-0.35986328	-0.11987305	0.12280273	0.4597168	0	0	6/7/2018	6	7	2018	21:44:44	78284	0.6	21	44	44	0	0.059082031	3.5545898	0.0234375	0.088378906	-1.1865234	28.150879	1.2536621	0	0	0	0	0	0	0	0	0	1.1899414	0.18994141	2.1416016	-0.76733398	0.54736328	0.82666016	0	44330	0	0	0
931	1048	1048	Category I	-0.16796875	0.37182617	0	-0.30004883	0.10986328	0.39111328	0	0	6/7/2018	6	7	2018	21:44:44	78284	0.7	21	44	44	0	0.059082031	3.5545898	0.032714844	0.10351563	-1.2216797	73.30957	1.2666016	0	0	0	0	0	0	0	0	0	1.2263184	0.22631836	1.6906738	-0.20068359	0.26806641	1.2216797	0	44330	0	0	0
932	1049	1049	Category I	0.27587891	-0.7199707	-2.7958984	-0.24536133	0.12231445	0.41479492	0	0	6/7/2018	6	7	2018	21:44:44	78284	0.8	21	44	44	0	0.059082031	3.5545898	0.041503906	0.11230469	-1.1901855	104.79663	1.8234863	0	0	0	0	0	0	0	0	0	1.1962891	0.19628906	2.6721191	0.23413086	-0.83227539	-1.6054688	0	44330	0	0	0
933	1050	1050	Category I	0.75585938	0.3359375	-2.9038086	-0.24975586	0.12963867	0.41259766	0	0	6/7/2018	6	7	2018	21:44:44	78284	0.9	21	44	44	0	0.059082031	3.5545898	0.022949219	0.10717773	-1.1738281	111.47534	1.892334	0	0	0	0	0	0	0	0	0	1.1789551	0.17895508	2.690918	0.73266602	0.22851563	-1.7297363	0	44330	0	0	0
934	1051	1051	Category I	-0.64794922	0.37182617	-0.19189453	-0.29858398	0.16723633	0.37255859	0	0	6/7/2018	6	7	2018	21:44:45	78285	0	21	44	45	0	0.059082031	3.5545898	0.026123047	0.084472656	-1.2060547	117.97705	1.2512207	0	0	0	0	0	0	0	0	0	1.2094727	0.20947266	1.9755859	-0.67407227	0.28710938	1.0141602	0	44330	0	0	0
935	1052	1052	Category I	-0.83984375	0.38378906	-0.19189453	-0.27246094	0.14794922	0.390625	0	0	6/7/2018	6	7	2018	21:44:45	78285	0.1	21	44	45	0	0.059082031	3.5545898	0.029785156	0.078369141	-1.2099609	119.45947	1.373291	0	0	0	0	0	0	0	0	0	1.2128906	0.21289063	2.1931152	-0.86962891	0.30517578	1.0180664	0	44330	0	0	0
936	1053	1053	Category I	-0.32397461	-0.16796875	-2.9638672	-0.3046875	0.13891602	0.37695313	0	0	6/7/2018	6	7	2018	21:44:45	78285	0.2	21	44	45	0	0.059082031	3.5545898	0.055419922	0.080078125	-1.2067871	97.922363	1.8144531	0	0	0	0	0	0	0	0	0	1.2106934	0.21069336	2.3845215	-0.37939453	-0.24804688	-1.7568359	0	44330	0	0	0
937	1054	1054	Category I	0.88793945	-0.44384766	-2.0039063	-0.26708984	0.10595703	0.41699219	0	0	6/7/2018	6	7	2018	21:44:45	78285	0.3	21	44	45	0	0.059082031	3.5545898	0.10546875	0.19946289	-1.173584	20.679932	1.3093262	0	0	0	0	0	0	0	0	0	1.1953125	0.1953125	2.2556152	0.78222656	-0.64331055	-0.83007813	0	44330	0	0	0
938	1055	1055	Category I	-0.37182617	0.39599609	-0.69580078	-0.26098633	0.12158203	0.40625	0	0	6/7/2018	6	7	2018	21:44:45	78285	0.4	21	44	45	0	0.059082031	3.5545898	0.1184082	0.20947266	-1.222168	14.14624	0.74316406	0	0	0	0	0	0	0	0	0	1.2456055	0.24560547	1.2028809	-0.49023438	0.1862793	0.52636719	0	44330	0	0	0
939	1056	1056	Category I	-0.3359375	-0.023925781	-0.39599609	-0.26196289	0.15673828	0.40112305	0	0	6/7/2018	6	7	2018	21:44:45	78285	0.5	21	44	45	0	0.059082031	3.5545898	0.13647461	0.21069336	-1.2416992	0.48144531	0.99682617	0	0	0	0	0	0	0	0	0	1.2668457	0.2668457	1.5529785	-0.47241211	-0.23461914	0.84570313	0	44330	0	0	0
940	1057	1057	Category I	-0.059814453	0.52783203	-0.44384766	-0.25415039	0.14648438	0.40405273	0	0	6/7/2018	6	7	2018	21:44:45	78285	0.6	21	44	45	0	0.059082031	3.5545898	0.15063477	0.21606445	-1.2443848	14.666748	0.88452148	0	0	0	0	0	0	0	0	0	1.2719727	0.27197266	1.322998	-0.21044922	0.31152344	0.80053711	0	44330	0	0	0
941	1058	1058	Category I	1.1037598	-0.071777344	-3.3718262	-0.19067383	0.13085938	0.4362793	0	0	6/7/2018	6	7	2018	21:44:45	78285	0.7	21	44	45	0	0.059082031	3.5545898	0.14233398	0.21655273	-1.2180176	25.677002	2.3759766	0	0	0	0	0	0	0	0	0	1.2451172	0.24511719	3.4033203	0.96118164	-0.28833008	-2.1535645	0	44330	0	0	0
942	1059	1059	Category I	-0.19189453	-0.59985352	-0.7199707	-0.20947266	0.18652344	0.4128418	0	0	6/7/2018	6	7	2018	21:44:45	78285	0.8	21	44	45	0	0.059082031	3.5545898	0.15429688	0.22509766	-1.2175293	26.212402	1.0236816	0	0	0	0	0	0	0	0	0	1.2478027	0.24780273	1.6689453	-0.34619141	-0.82495117	0.49755859	0	44330	0	0	0
943	1060	1060	Category I	0.81591797	1.4157715	0.39599609	-0.24902344	0.17993164	0.39892578	0	0	6/7/2018	6	7	2018	21:44:45	78285	0.9	21	44	45	0	0.059082031	3.5545898	0.15820313	0.22192383	-1.2609863	31.241943	2.1455078	0	0	0	0	0	0	0	0	0	1.2900391	0.29003906	3.5085449	0.6574707	1.1936035	1.6569824	0	44330	0	0	0
944	1061	1061	Category I	1.7399902	0.86376953	-3.0959473	-0.16064453	0.33886719	0.35424805	0	0	6/7/2018	6	7	2018	21:44:46	78286	0	21	44	46	0	0.059082031	3.5545898	0.17260742	0.23095703	-1.2636719	39.067383	2.4924316	0	0	0	0	0	0	0	0	0	1.2961426	0.29614258	4.0317383	1.5671387	0.63256836	-1.8320313	0	44330	0	0	0
945	1062	1062	Category I	-0.071777344	-0.41992188	-0.58789063	-0.14599609	0.22314453	0.42626953	0	0	6/7/2018	6	7	2018	21:44:46	78286	0.1	21	44	46	0	0.059082031	3.5545898	0.1496582	0.21020508	-1.251709	41.746338	0.94189453	0	0	0	0	0	0	0	0	0	1.2780762	0.27807617	1.5158691	-0.22143555	-0.63012695	0.66381836	0	44330	0	0	0
946	1063	1063	Category I	0.65991211	0.11987305	-2.5917969	-0.30395508	0.20458984	0.36132813	0	0	6/7/2018	6	7	2018	21:44:46	78286	0.2	21	44	46	0	0.059082031	3.5545898	0.14575195	0.21118164	-1.2543945	33.925049	1.4355469	0	0	0	0	0	0	0	0	0	1.2805176	0.28051758	1.942627	0.51391602	-0.091308594	-1.3371582	0	44330	0	0	0
947	1064	1064	Category I	0.88793945	-1.907959	-4.4758301	-0.12329102	0.30712891	0.39160156	0	0	6/7/2018	6	7	2018	21:44:46	78286	0.3	21	44	46	0	0.059082031	3.5545898	0.14208984	0.2175293	-1.2880859	22.632568	3.9030762	0	0	0	0	0	0	0	0	0	1.314209	0.31420898	6.0588379	0.74560547	-2.1254883	-3.1875	0	44330	0	0	0
948	1065	1065	Category I	-1.079834	-0.81591797	-0.38378906	-0.19287109	0.26757813	0.38916016	0	0	6/7/2018	6	7	2018	21:44:46	78286	0.4	21	44	46	0	0.059082031	3.5545898	0.15258789	0.23364258	-1.2915039	12.762695	1.855957	0	0	0	0	0	0	0	0	0	1.3215332	0.3215332	3.1899414	-1.2324219	-1.0495605	0.90771484	0	44330	0	0	0
949	1066	1066	Category I	-1.2478027	1.5358887	0.89990234	-0.32348633	0.19018555	0.34667969	0	0	6/7/2018	6	7	2018	21:44:46	78286	0.5	21	44	46	0	0.059082031	3.5545898	0.14990234	0.22607422	-1.2973633	3.9902344	2.9147949	0	0	0	0	0	0	0	0	0	1.3254395	0.32543945	4.9047852	-1.3977051	1.3095703	2.1972656	0	44330	0	0	0
950	1067	1067	Category I	-0.79199219	0.047851563	-2.6757813	-0.18310547	0.31494141	0.36425781	0	0	6/7/2018	6	7	2018	21:44:46	78286	0.6	21	44	46	0	0.059082031	3.5545898	0.14428711	0.23364258	-1.2844238	1.4689941	1.6872559	0	0	0	0	0	0	0	0	0	1.3134766	0.31347656	2.5134277	-0.9362793	-0.18579102	-1.3911133	0	44330	0	0	0
951	1068	1068	Category I	0.46777344	0.32397461	0.31176758	-0.19921875	0.20751953	0.41235352	0	0	6/7/2018	6	7	2018	21:44:46	78286	0.7	21	44	46	0	0.059082031	3.5545898	0.13842773	0.24145508	-1.2839355	10.51001	1.6313477	0	0	0	0	0	0	0	0	0	1.3137207	0.3137207	2.0073242	0.32910156	0.082275391	1.5957031	0	44330	0	0	0
952	1069	1069	Category I	-0.79199219	0.92382813	0	-0.25512695	0.1809082	0.39672852	0	0	6/7/2018	6	7	2018	21:44:46	78286	0.8	21	44	46	0	0.059082031	3.5545898	0.13452148	0.23828125	-1.2895508	13.594727	1.7294922	0	0	0	0	0	0	0	0	0	1.3181152	0.31811523	2.9016113	-0.92651367	0.68530273	1.2895508	0	44330	0	0	0
953	1070	1070	Category I	-0.011962891	-0.083984375	-0.39599609	-0.23608398	0.2043457	0.39257813	0	0	6/7/2018	6	7	2018	21:44:46	78286	0.9	21	44	46	0	0.059082031	3.5545898	0.14355469	0.23168945	-1.2873535	14.166748	0.95825195	0	0	0	0	0	0	0	0	0	1.315918	0.31591797	1.362793	-0.15551758	-0.31567383	0.89135742	0	44330	0	0	0
954	1071	1071	Category I	0.76782227	-0.011962891	-2.2438965	-0.26318359	0.14477539	0.39990234	0	0	6/7/2018	6	7	2018	21:44:47	78287	0	21	44	47	0	0.059082031	3.5545898	0.13671875	0.24414063	-1.2661133	14.755127	1.1914063	0	0	0	0	0	0	0	0	0	1.2966309	0.29663086	1.864502	0.63085938	-0.25610352	-0.97753906	0	44330	0	0	0
955	1072	1072	Category I	0.47998047	0.34790039	0.19189453	-0.16967773	0.26391602	0.40551758	0	0	6/7/2018	6	7	2018	21:44:47	78287	0.1	21	44	47	0	0.059082031	3.5545898	0.14257813	0.24291992	-1.3010254	12.955566	1.5341797	0	0	0	0	0	0	0	0	0	1.3312988	0.33129883	1.9350586	0.3371582	0.10473633	1.4929199	0	44330	0	0	0
956	1073	1073	Category I	-1.1638184	0.92382813	0.2277832	-0.25610352	0.17993164	0.39355469	0	0	6/7/2018	6	7	2018	21:44:47	78287	0.2	21	44	47	0	0.059082031	3.5545898	0.15673828	0.24462891	-1.2958984	8.0397949	2.1274414	0	0	0	0	0	0	0	0	0	1.3278809	0.32788086	3.5231934	-1.3205566	0.67895508	1.5236816	0	44330	0	0	0
957	1074	1074	Category I	0.26391602	-0.31176758	-2.2199707	-0.23046875	0.19458008	0.40966797	0	0	6/7/2018	6	7	2018	21:44:47	78287	0.3	21	44	47	0	0.059082031	3.5545898	0.1472168	0.2434082	-1.3027344	6.6062012	1.0783691	0	0	0	0	0	0	0	0	0	1.3334961	0.33349609	1.5888672	0.11645508	-0.55517578	-0.91699219	0	44330	0	0	0
958	1075	1075	Category I	0.81591797	0.53979492	-2.0158691	-0.27197266	0.19042969	0.38964844	0	0	6/7/2018	6	7	2018	21:44:47	78287	0.4	21	44	47	0	0.059082031	3.5545898	0.15673828	0.26635742	-1.3029785	13.421143	1.0085449	0	0	0	0	0	0	0	0	0	1.3391113	0.33911133	1.6452637	0.65893555	0.27319336	-0.71264648	0	44330	0	0	0
959	1076	1076	Category I	-0.059814453	-0.38378906	-0.13183594	-0.17138672	0.28222656	0.38574219	0	0	6/7/2018	6	7	2018	21:44:47	78287	0.5	21	44	47	0	0.059082031	3.5545898	0.15820313	0.26757813	-1.3083496	6.1977539	1.3623047	0	0	0	0	0	0	0	0	0	1.3447266	0.34472656	2.0458984	-0.21801758	-0.65136719	1.1765137	0	44330	0	0	0
960	1077	1077	Category I	-0.55175781	0.46777344	0.023925781	-0.28466797	0.22875977	0.36303711	0	0	6/7/2018	6	7	2018	21:44:47	78287	0.6	21	44	47	0	0.059082031	3.5545898	0.16674805	0.26977539	-1.3068848	4.623291	1.5253906	0	0	0	0	0	0	0	0	0	1.3447266	0.34472656	2.2473145	-0.71850586	0.19775391	1.3308105	0	44330	0	0	0
961	1078	1078	Category I	-0.40795898	-1.8239746	-3.5397949	-0.11889648	0.22363281	0.43481445	0	0	6/7/2018	6	7	2018	21:44:47	78287	0.7	21	44	47	0	0.059082031	3.5545898	0.16137695	0.27099609	-1.3129883	11.314697	3.1098633	0	0	0	0	0	0	0	0	0	1.3503418	0.3503418	4.8911133	-0.56933594	-2.0949707	-2.2265625	0	44330	0	0	0
962	1079	1079	Category I	0.65991211	0.81591797	-3.0478516	-0.1953125	0.16967773	0.42480469	0	0	6/7/2018	6	7	2018	21:44:47	78287	0.8	21	44	47	0	0.059082031	3.5545898	0.16650391	0.28344727	-1.3295898	5.4606934	1.8649902	0	0	0	0	0	0	0	0	0	1.3696289	0.36962891	2.7438965	0.49316406	0.53222656	-1.7180176	0	44330	0	0	0
963	1080	1080	Category I	0.75585938	0.011962891	-0.31176758	-0.24975586	0.25610352	0.37036133	0	0	6/7/2018	6	7	2018	21:44:47	78287	0.9	21	44	47	0	0.059082031	3.5545898	0.14038086	0.2824707	-1.3288574	6.9807129	1.2192383	0	0	0	0	0	0	0	0	0	1.3657227	0.36572266	1.9030762	0.61523438	-0.27050781	1.0170898	0	44330	0	0	0
964	1081	1081	Category I	-0.56396484	0.059814453	-0.59985352	-0.26196289	0.24267578	0.36401367	0	0	6/7/2018	6	7	2018	21:44:48	78288	0	21	44	48	0	0.059082031	3.5545898	0.14306641	0.28173828	-1.3125	4.546875	1.0280762	0	0	0	0	0	0	0	0	0	1.3498535	0.34985352	1.6416016	-0.70703125	-0.22192383	0.71264648	0	44330	0	0	0
965	1082	1082	Category I	-1.223877	1.8479004	-0.059814453	-0.1003418	0.21484375	0.44189453	0	0	6/7/2018	6	7	2018	21:44:48	78288	0.1	21	44	48	0	0.059082031	3.5545898	0.12963867	0.28881836	-1.3076172	10.438721	2.4123535	0	0	0	0	0	0	0	0	0	1.345459	0.34545898	4.1604004	-1.3535156	1.5588379	1.2478027	0	44330	0	0	0
966	1083	1083	Category I	0.86376953	-0.40795898	-2.9758301	-0.18920898	0.26367188	0.39794922	0	0	6/7/2018	6	7	2018	21:44:48	78288	0.2	21	44	48	0	0.059082031	3.5545898	0.10180664	0.28564453	-1.2954102	11.780273	1.9709473	0	0	0	0	0	0	0	0	0	1.3303223	0.33032227	3.1357422	0.76171875	-0.69360352	-1.6801758	0	44330	0	0	0
967	1084	1084	Category I	1.0559082	1.3679199	-0.035888672	-0.19091797	0.32299805	0.36132813	0	0	6/7/2018	6	7	2018	21:44:48	78288	0.3	21	44	48	0	0.059082031	3.5545898	0.11645508	0.28344727	-1.3115234	0.91943359	1.9196777	0	0	0	0	0	0	0	0	0	1.3469238	0.34692383	3.2990723	0.93920898	1.0842285	1.2756348	0	44330	0	0	0
968	1085	1085	Category I	-1.4758301	-0.071777344	-0.70776367	-0.17333984	0.38525391	0.31713867	0	0	6/7/2018	6	7	2018	21:44:48	78288	0.4	21	44	48	0	0.059082031	3.5545898	0.12817383	0.28686523	-1.3178711	0.4309082	1.753418	0	0	0	0	0	0	0	0	0	1.3549805	0.35498047	2.572998	-1.6040039	-0.35864258	0.61010742	0	44330	0	0	0
969	1086	1086	Category I	-1.1999512	0.10791016	-2.1958008	-0.18603516	0.34790039	0.34594727	0	0	6/7/2018	6	7	2018	21:44:48	78288	0.5	21	44	48	0	0.059082031	3.5545898	0.13330078	0.30126953	-1.2736816	19.677734	1.6323242	0	0	0	0	0	0	0	0	0	1.3156738	0.31567383	2.4484863	-1.333252	-0.19335938	-0.921875	0	44330	0	0	0
970	1087	1087	Category I	0.25195313	1.2597656	-2.8317871	-0.22900391	0.34106445	0.32470703	0	0	6/7/2018	6	7	2018	21:44:48	78288	0.6	21	44	48	0	0.059082031	3.5545898	0.11694336	0.29223633	-1.2775879	21.054443	1.8354492	0	0	0	0	0	0	0	0	0	1.3156738	0.31567383	2.65625	0.13476563	0.96728516	-1.5539551	0	44330	0	0	0
971	1088	1088	Category I	0.80395508	0.34790039	-0.49194336	-0.11669922	0.40039063	0.32763672	0	0	6/7/2018	6	7	2018	21:44:48	78288	0.7	21	44	48	0	0.059082031	3.5545898	0.13476563	0.29492188	-1.3044434	0.088134766	1.0537109	0	0	0	0	0	0	0	0	0	1.3439941	0.34399414	1.5344238	0.66894531	0.052734375	0.8125	0	44330	0	0	0
972	1089	1089	Category I	-0.65991211	-0.65991211	-0.76782227	-0.1784668	0.30566406	0.37915039	0	0	6/7/2018	6	7	2018	21:44:48	78288	0.8	21	44	48	0	0.059082031	3.5545898	0.13574219	0.29003906	-1.3022461	10.834717	1.3496094	0	0	0	0	0	0	0	0	0	1.3410645	0.34106445	2.2802734	-0.7956543	-0.94995117	0.53442383	0	44330	0	0	0
973	1090	1090	Category I	0.35986328	-1.9558105	-2.8679199	-0.037597656	0.33007813	0.39672852	0	0	6/7/2018	6	7	2018	21:44:48	78288	0.9	21	44	48	0	0.059082031	3.5545898	0.12329102	0.3034668	-1.2666016	18.435547	2.7792969	0	0	0	0	0	0	0	0	0	1.3083496	0.30834961	4.0969238	0.23632813	-2.2592773	-1.6010742	0	44330	0	0	0
974	1091	1091	Category I	-0.58789063	-1.0559082	-0.58789063	-0.089599609	0.25830078	0.42236328	0	0	6/7/2018	6	7	2018	21:44:49	78289	0	21	44	49	0	0.059082031	3.5545898	0.11645508	0.3034668	-1.2749023	15.443848	1.6782227	0	0	0	0	0	0	0	0	0	1.3156738	0.31567383	2.7509766	-0.7043457	-1.359375	0.68701172	0	44330	0	0	0
975	1092	1092	Category I	1.7878418	0.21582031	0.3359375	-0.22192383	0.19091797	0.40869141	0	0	6/7/2018	6	7	2018	21:44:49	78289	0.1	21	44	49	0	0.059082031	3.5545898	0.12670898	0.31152344	-1.2878418	27.309814	2.3249512	0	0	0	0	0	0	0	0	0	1.3310547	0.33105469	3.3806152	1.6608887	-0.095703125	1.6237793	0	44330	0	0	0
976	1093	1093	Category I	5.0039063	9.3837891	-1.2358398	-0.28808594	0.19506836	0.37036133	0	0	6/7/2018	6	7	2018	21:44:49	78289	0.2	21	44	49	0	0.059082031	3.5545898	0.12988281	0.30371094	-1.2897949	21.322266	10.30542	0	0	0	0	0	0	0	0	0	1.331543	0.33154297	14.007813	4.8737793	9.079834	0.053955078	0	44330	0	0	0
977	1094	1094	Category I	1.4758301	0.59985352	-4.5959473	-0.054931641	0.23242188	0.4375	0	0	6/7/2018	6	7	2018	21:44:49	78289	0.3	21	44	49	0	0.059082031	3.5545898	0.13085938	0.31054688	-1.2539063	15.991211	3.6140137	0	0	0	0	0	0	0	0	0	1.2983398	0.29833984	4.9758301	1.3447266	0.2890625	-3.3417969	0	44330	0	0	0
978	1095	1095	Category I	0.671875	-0.19189453	-1.7998047	-0.12646484	0.28100586	0.40478516	0	0	6/7/2018	6	7	2018	21:44:49	78289	0.4	21	44	49	0	0.059082031	3.5545898	0.13427734	0.32324219	-1.2744141	38.424072	0.91113281	0	0	0	0	0	0	0	0	0	1.3217773	0.32177734	1.5778809	0.53735352	-0.51513672	-0.52514648	0	44330	0	0	0
979	1096	1096	Category I	0.88793945	0.43188477	-0.2277832	-0.19921875	0.22680664	0.40820313	0	0	6/7/2018	6	7	2018	21:44:49	78289	0.5	21	44	49	0	0.059082031	3.5545898	0.13671875	0.32983398	-1.2768555	38.138184	1.2941895	0	0	0	0	0	0	0	0	0	1.3256836	0.32568359	1.9018555	0.75097656	0.10180664	1.0490723	0	44330	0	0	0
980	1097	1097	Category I	-0.44384766	0.047851563	-0.11987305	-0.26757813	0.2199707	0.37841797	0	0	6/7/2018	6	7	2018	21:44:49	78289	0.6	21	44	49	0	0.059082031	3.5545898	0.12963867	0.33081055	-1.2751465	39.27417	1.3205566	0	0	0	0	0	0	0	0	0	1.3239746	0.32397461	2.012207	-0.57348633	-0.28295898	1.1552734	0	44330	0	0	0
981	1098	1098	Category I	1.1518555	0.32397461	-0.79199219	-0.10351563	0.29150391	0.40673828	0	0	6/7/2018	6	7	2018	21:44:49	78289	0.7	21	44	49	0	0.059082031	3.5545898	0.10693359	0.34545898	-1.2775879	52.733398	1.1523438	0	0	0	0	0	0	0	0	0	1.3276367	0.32763672	1.552002	1.0446777	-0.021484375	0.4855957	0	44330	0	0	0
982	1099	1099	Category I	0.95996094	0.071777344	-3.4558105	-0.032470703	0.25512695	0.43334961	0	0	6/7/2018	6	7	2018	21:44:49	78289	0.8	21	44	49	0	0.059082031	3.5545898	0.10229492	0.34545898	-1.2731934	54.881592	2.3608398	0	0	0	0	0	0	0	0	0	1.3232422	0.32324219	3.3139648	0.85766602	-0.27368164	-2.182373	0	44330	0	0	0
983	1100	1100	Category I	0.671875	0.34790039	-0.26391602	-0.093994141	0.16210938	0.45703125	0	0	6/7/2018	6	7	2018	21:44:49	78289	0.9	21	44	49	0	0.059082031	3.5545898	0.10791016	0.35400391	-1.270752	52.776855	1.1538086	0	0	0	0	0	0	0	0	0	1.3234863	0.32348633	1.5769043	0.5637207	-0.006103516	1.0068359	0	44330	0	0	0
984	1101	1101	Category I	-1.1279297	-0.44384766	-0.34790039	-0.12329102	0.19824219	0.44116211	0	0	6/7/2018	6	7	2018	21:44:50	78290	0	21	44	50	0	0.059082031	3.5545898	0.08984375	0.34057617	-1.2797852	37.322021	1.7224121	0	0	0	0	0	0	0	0	0	1.3273926	0.32739258	2.934082	-1.2177734	-0.78442383	0.93188477	0	44330	0	0	0
985	1102	1102	Category I	0.55175781	-0.035888672	-2.6398926	-0.2331543	0.18725586	0.40942383	0	0	6/7/2018	6	7	2018	21:44:50	78290	0.1	21	44	50	0	0.059082031	3.5545898	0.056396484	0.33251953	-1.2626953	30.007568	1.5090332	0	0	0	0	0	0	0	0	0	1.3068848	0.30688477	2.2407227	0.49511719	-0.3684082	-1.3769531	0	44330	0	0	0
986	1103	1103	Category I	-0.11987305	0.51586914	-2.9519043	-0.016845703	0.24023438	0.43945313	0	0	6/7/2018	6	7	2018	21:44:50	78290	0.2	21	44	50	0	0.059082031	3.5545898	0.062011719	0.33422852	-1.277832	10.366211	1.6933594	0	0	0	0	0	0	0	0	0	1.3225098	0.32250977	2.0373535	-0.18188477	0.18139648	-1.6738281	0	44330	0	0	0
987	1104	1104	Category I	0.7199707	0.35986328	-0.27587891	-0.13549805	0.19482422	0.43994141	0	0	6/7/2018	6	7	2018	21:44:50	78290	0.3	21	44	50	0	0.059082031	3.5545898	0.051513672	0.33447266	-1.2470703	25.90918	1.1791992	0	0	0	0	0	0	0	0	0	1.2922363	0.29223633	1.6647949	0.66821289	0.025146484	0.97119141	0	44330	0	0	0
988	1105	1105	Category I	-0.73193359	-0.47998047	-0.53979492	-0.075439453	0.20019531	0.44750977	0	0	6/7/2018	6	7	2018	21:44:50	78290	0.4	21	44	50	0	0.059082031	3.5545898	0.030029297	0.36352539	-1.1965332	36.929443	1.3129883	0	0	0	0	0	0	0	0	0	1.2509766	0.25097656	2.2626953	-0.76196289	-0.84350586	0.65673828	0	44330	0	0	0
989	1106	1106	Category I	-0.44384766	0.70776367	-1.8239746	-0.17358398	0.16870117	0.43725586	0	0	6/7/2018	6	7	2018	21:44:50	78290	0.5	21	44	50	0	0.059326172	3.5513672	0.05078125	0.3828125	-1.229248	40.266357	0.83862305	0	0	0	0	0	0	0	0	0	1.2885742	0.28857422	1.4138184	-0.49462891	0.32470703	-0.59448242	0	44330	0	0	0
990	1107	1107	Category I	0.23999023	-0.16796875	-1.9558105	-0.15771484	0.19067383	0.43994141	0	0	6/7/2018	6	7	2018	21:44:50	78290	0.6	21	44	50	0	0.059326172	3.5513672	0.065429688	0.37280273	-1.2526855	53.835693	0.90380859	0	0	0	0	0	0	0	0	0	1.3088379	0.30883789	1.4182129	0.17431641	-0.54077148	-0.70288086	0	44330	0	0	0
991	1108	1108	Category I	-0.34790039	0.23999023	-0.21582031	-0.11547852	0.23461914	0.43212891	0	0	6/7/2018	6	7	2018	21:44:50	78290	0.7	21	44	50	0	0.059326172	3.5513672	0.066162109	0.37158203	-1.21875	55.01416	1.0930176	0	0	0	0	0	0	0	0	0	1.2758789	0.27587891	1.5488281	-0.4140625	-0.1315918	1.0029297	0	44330	0	0	0
992	1109	1109	Category I	0.37182617	-0.43188477	0.35986328	-0.31518555	0.16210938	0.36816406	0	0	6/7/2018	6	7	2018	21:44:50	78290	0.8	21	44	50	0	0.059326172	3.5513672	0.062011719	0.37060547	-1.2441406	46.815674	1.8200684	0	0	0	0	0	0	0	0	0	1.2995605	0.29956055	2.7160645	0.30957031	-0.80249023	1.6040039	0	44330	0	0	0
993	1110	1110	Category I	0.095947266	0.88793945	-2.1958008	-0.070800781	0.24365234	0.43530273	0	0	6/7/2018	6	7	2018	21:44:50	78290	0.9	21	44	50	0	0.059326172	3.5513672	0.075439453	0.35693359	-1.2692871	19.096436	1.0678711	0	0	0	0	0	0	0	0	0	1.3205566	0.32055664	1.4775391	0.020263672	0.53076172	-0.92626953	0	44330	0	0	0
994	1111	1111	Category I	0.77978516	-0.23999023	-2.8918457	-0.12084961	0.23706055	0.42504883	0	0	6/7/2018	6	7	2018	21:44:51	78291	0	21	44	51	0	0.059326172	3.5513672	0.077880859	0.3671875	-1.2724609	3.4689941	1.8662109	0	0	0	0	0	0	0	0	0	1.3266602	0.32666016	2.9282227	0.70166016	-0.60717773	-1.6191406	0	44330	0	0	0
995	1112	1112	Category I	1.0559082	0.39599609	0.56396484	-0.22998047	0.20288086	0.40087891	0	0	6/7/2018	6	7	2018	21:44:51	78291	0.1	21	44	51	0	0.059326172	3.5513672	0.063232422	0.36816406	-1.2480469	0.73901367	2.0661621	0	0	0	0	0	0	0	0	0	1.3027344	0.30273438	2.8322754	0.99243164	0.027587891	1.8120117	0	44330	0	0	0
996	1113	1113	Category I	-0.83984375	0.011962891	-0.41992188	-0.29199219	0.17797852	0.37695313	0	0	6/7/2018	6	7	2018	21:44:51	78291	0.2	21	44	51	0	0.059326172	3.5513672	0.053710938	0.36499023	-1.263916	20.426758	1.2788086	0	0	0	0	0	0	0	0	0	1.3166504	0.31665039	2.0908203	-0.89355469	-0.35302734	0.84399414	0	44330	0	0	0
997	1114	1114	Category I	-0.47998047	1.7158203	-1.7277832	-0.057617188	0.24804688	0.43676758	0	0	6/7/2018	6	7	2018	21:44:51	78291	0.3	21	44	51	0	0.059326172	3.5513672	0.069824219	0.35546875	-1.3017578	31.159424	1.5275879	0	0	0	0	0	0	0	0	0	1.3513184	0.35131836	2.3359375	-0.54980469	1.3601074	-0.42578125	0	44330	0	0	0
998	1115	1115	Category I	0.14379883	0.83984375	-2.2319336	-0.15991211	0.23901367	0.41894531	0	0	6/7/2018	6	7	2018	21:44:51	78291	0.4	21	44	51	0	0.059326172	3.5513672	0.072998047	0.35180664	-1.2807617	22.448242	1.0710449	0	0	0	0	0	0	0	0	0	1.3303223	0.33032227	1.5095215	0.070556641	0.48779297	-0.95092773	0	44330	0	0	0
999	1116	1116	Category I	0.47998047	0.10791016	-0.14379883	-0.13671875	0.24145508	0.42089844	0	0	6/7/2018	6	7	2018	21:44:51	78291	0.5	21	44	51	0	0.059326172	3.5513672	0.0546875	0.35253906	-1.2514648	8.0290527	1.2114258	0	0	0	0	0	0	0	0	0	1.3015137	0.30151367	1.777832	0.42504883	-0.24462891	1.107666	0	44330	0	0	0
1000	1117	1117	Category I	-1.1518555	0.85180664	-0.27587891	-0.10229492	0.22363281	0.43823242	0	0	6/7/2018	6	7	2018	21:44:51	78291	0.6	21	44	51	0	0.059326172	3.5513672	0.050537109	0.34790039	-1.2824707	18.472412	1.6469727	0	0	0	0	0	0	0	0	0	1.329834	0.32983398	2.7128906	-1.2023926	0.50366211	1.0065918	0	44330	0	0	0
1001	1118	1118	Category I	-0.52783203	0.52783203	-3.0959473	-0.17797852	0.2722168	0.39550781	0	0	6/7/2018	6	7	2018	21:44:51	78291	0.7	21	44	51	0	0.059326172	3.5513672	0.067871094	0.34277344	-1.3117676	25.475098	1.8898926	0	0	0	0	0	0	0	0	0	1.357666	0.35766602	2.5646973	-0.59570313	0.18481445	-1.7839355	0	44330	0	0	0
1002	1119	1119	Category I	0.39599609	0.70776367	-1.7038574	-0.24169922	0.26977539	0.36499023	0	0	6/7/2018	6	7	2018	21:44:51	78291	0.8	21	44	51	0	0.059326172	3.5513672	0.068603516	0.36767578	-1.2680664	16.744385	0.64208984	0	0	0	0	0	0	0	0	0	1.3222656	0.32226563	1.1025391	0.32714844	0.33984375	-0.43554688	0	44330	0	0	0
1003	1120	1120	Category I	0.20385742	0.023925781	-0.21582031	-0.10424805	0.34399414	0.37158203	0	0	6/7/2018	6	7	2018	21:44:51	78291	0.9	21	44	51	0	0.059326172	3.5513672	0.056640625	0.36889648	-1.2258301	4.5507813	1.0773926	0	0	0	0	0	0	0	0	0	1.2814941	0.28149414	1.5021973	0.14697266	-0.3449707	1.0100098	0	44330	0	0	0
1004	1121	1121	Category I	-0.65991211	0.44384766	-0.047851563	-0.15917969	0.29541016	0.38842773	0	0	6/7/2018	6	7	2018	21:44:52	78292	0	21	44	52	0	0.059326172	3.5513672	0.039794922	0.37109375	-1.2663574	10.146484	1.4069824	0	0	0	0	0	0	0	0	0	1.3203125	0.3203125	1.9907227	-0.69970703	0.072509766	1.2185059	0	44330	0	0	0
1005	1122	1122	Category I	-1.0559082	0.34790039	-3.2038574	-0.093505859	0.30615234	0.39624023	0	0	6/7/2018	6	7	2018	21:44:52	78292	0.1	21	44	52	0	0.059326172	3.5513672	0.058349609	0.37890625	-1.2817383	2.2502441	2.2216797	0	0	0	0	0	0	0	0	0	1.3378906	0.33789063	3.0673828	-1.1142578	-0.031005859	-1.921875	0	44330	0	0	0
1006	1123	1123	Category I	0.73193359	0.55175781	-2.2199707	-0.1730957	0.3125	0.37353516	0	0	6/7/2018	6	7	2018	21:44:52	78292	0.2	21	44	52	0	0.059326172	3.5513672	0.065673828	0.35058594	-1.2890625	6.3979492	1.1621094	0	0	0	0	0	0	0	0	0	1.3374023	0.33740234	1.7978516	0.66601563	0.20092773	-0.93066406	0	44330	0	0	0
1007	1124	1124	Category I	0.20385742	-0.13183594	-0.7199707	-0.082519531	0.39208984	0.33837891	0	0	6/7/2018	6	7	2018	21:44:52	78292	0.3	21	44	52	0	0.059326172	3.5513672	0.048583984	0.36767578	-1.2480469	9.8623047	0.7434082	0	0	0	0	0	0	0	0	0	1.302002	0.30200195	1.1831055	0.1550293	-0.49951172	0.52807617	0	44330	0	0	0
1008	1125	1125	Category I	-0.16796875	0.32397461	0.55175781	-0.081298828	0.3371582	0.38110352	0	0	6/7/2018	6	7	2018	21:44:52	78292	0.4	21	44	52	0	0.059326172	3.5513672	0.041015625	0.35522461	-1.2927246	0.31298828	1.8564453	0	0	0	0	0	0	0	0	0	1.3413086	0.34130859	2.0847168	-0.20898438	-0.03125	1.8444824	0	44330	0	0	0
1009	1126	1126	Category I	-0.2277832	0.11987305	-2.855957	-0.047363281	0.3503418	0.37817383	0	0	6/7/2018	6	7	2018	21:44:52	78292	0.5	21	44	52	0	0.059326172	3.5513672	0.061767578	0.36547852	-1.3098145	18.800293	1.592041	0	0	0	0	0	0	0	0	0	1.3613281	0.36132813	2.0812988	-0.28955078	-0.24560547	-1.5458984	0	44330	0	0	0
1010	1127	1127	Category I	0.68383789	0.83984375	-2.5078125	-0.047607422	0.32299805	0.39355469	0	0	6/7/2018	6	7	2018	21:44:52	78292	0.6	21	44	52	0	0.059326172	3.5513672	0.074951172	0.35864258	-1.2841797	19.784668	1.4487305	0	0	0	0	0	0	0	0	0	1.3354492	0.33544922	2.3132324	0.60864258	0.48095703	-1.2233887	0	44330	0	0	0
1011	1128	1128	Category I	-0.083984375	-0.023925781	0.16796875	-0.027099609	0.37207031	0.36303711	0	0	6/7/2018	6	7	2018	21:44:52	78292	0.7	21	44	52	0	0.059326172	3.5513672	0.066162109	0.34155273	-1.2521973	11.419678	1.4741211	0	0	0	0	0	0	0	0	0	1.2998047	0.29980469	1.9360352	-0.15014648	-0.36547852	1.420166	0	44330	0	0	0
1012	1129	1129	Category I	-0.7199707	0.35986328	0.059814453	-0.069335938	0.34057617	0.38256836	0	0	6/7/2018	6	7	2018	21:44:52	78292	0.8	21	44	52	0	0.059326172	3.5513672	0.05078125	0.33666992	-1.2915039	15.062744	1.5559082	0	0	0	0	0	0	0	0	0	1.3356934	0.33569336	2.1455078	-0.77075195	0.022949219	1.3513184	0	44330	0	0	0
1013	1130	1130	Category I	0.21582031	0.3359375	-3.5759277	0.059326172	0.33154297	0.38696289	0	0	6/7/2018	6	7	2018	21:44:52	78292	0.9	21	44	52	0	0.059326172	3.5513672	0.056152344	0.35400391	-1.2961426	21.106445	2.2851563	0	0	0	0	0	0	0	0	0	1.3447266	0.34472656	2.4575195	0.15942383	-0.018066406	-2.279541	0	44330	0	0	0
1014	1131	1131	Category I	0.15576172	1.0197754	-1.223877	0.020507813	0.37353516	0.36328125	0	0	6/7/2018	6	7	2018	21:44:53	78293	0	21	44	53	0	0.059326172	3.5513672	0.052734375	0.37402344	-1.2614746	12.422119	0.65478516	0	0	0	0	0	0	0	0	0	1.3168945	0.31689453	0.78588867	0.1027832	0.64550781	0.037597656	0	44330	0	0	0
1015	1132	1132	Category I	-0.58789063	-0.23999023	-0.34790039	0.047119141	0.40307617	0.33007813	0	0	6/7/2018	6	7	2018	21:44:53	78293	0.1	21	44	53	0	0.059326172	3.5513672	0.055664063	0.39038086	-1.2580566	6.7646484	1.2807617	0	0	0	0	0	0	0	0	0	1.3183594	0.31835938	2.1843262	-0.64355469	-0.63037109	0.91015625	0	44330	0	0	0
1016	1133	1133	Category I	-0.2277832	0.38378906	-0.083984375	0.002685547	0.33056641	0.38989258	0	0	6/7/2018	6	7	2018	21:44:53	78293	0.2	21	44	53	0	0.059326172	3.5513672	0.033447266	0.38061523	-1.2973633	13.719238	1.2412109	0	0	0	0	0	0	0	0	0	1.3522949	0.35229492	1.4777832	-0.26123047	0.002929688	1.2133789	0	44330	0	0	0
1017	1134	1134	Category I	1.1518555	0.56396484	-3.6599121	0.034912109	0.35058594	0.37817383	0	0	6/7/2018	6	7	2018	21:44:53	78293	0.3	21	44	53	0	0.059326172	3.5513672	-0.028564453	0.26782227	-1.2988281	14.203369	2.6560059	0	0	0	0	0	0	0	0	0	1.3266602	0.32666016	3.8374023	1.1804199	0.29589844	-2.3608398	0	44330	0	0	0
1018	1135	1135	Category I	-0.16796875	0.92382813	-0.87597656	0.13452148	0.39331055	0.30883789	0	0	6/7/2018	6	7	2018	21:44:53	78293	0.4	21	44	53	0	0.059326172	3.5513672	-0.041748047	0.25708008	-1.2397461	0.84912109	0.76977539	0	0	0	0	0	0	0	0	0	1.2668457	0.2668457	1.1564941	-0.12597656	0.66650391	0.36376953	0	44330	0	0	0
1019	1136	1136	Category I	-0.91186523	0.059814453	-0.27587891	0.070556641	0.35375977	0.36621094	0	0	6/7/2018	6	7	2018	21:44:53	78293	0.5	21	44	53	0	0.059326172	3.5513672	-0.060058594	0.2668457	-1.2182617	5.8625488	1.2868652	0	0	0	0	0	0	0	0	0	1.2485352	0.24853516	2.0012207	-0.8515625	-0.20703125	0.94238281	0	44330	0	0	0
1020	1137	1137	Category I	-1.8837891	1.7038574	-0.6237793	0.057128906	0.30322266	0.40551758	0	0	6/7/2018	6	7	2018	21:44:53	78293	0.6	21	44	53	0	0.059326172	3.5513672	-0.071044922	0.25439453	-1.2502441	10.537354	2.4038086	0	0	0	0	0	0	0	0	0	1.277832	0.27783203	3.8886719	-1.8125	1.4492188	0.62646484	0	44330	0	0	0
1021	1138	1138	Category I	0.73193359	-0.083984375	-3.0239258	0.070068359	0.43652344	0.29394531	0	0	6/7/2018	6	7	2018	21:44:53	78293	0.7	21	44	53	0	0.059326172	3.5513672	-0.055419922	0.25415039	-1.2763672	8.3417969	1.9462891	0	0	0	0	0	0	0	0	0	1.3024902	0.30249023	2.8730469	0.78735352	-0.33813477	-1.7473145	0	44330	0	0	0
1022	1139	1139	Category I	0.27587891	0.095947266	-0.52783203	0.20849609	0.29125977	0.36352539	0	0	6/7/2018	6	7	2018	21:44:53	78293	0.8	21	44	53	0	0.059326172	3.5513672	-0.063232422	0.24633789	-1.2644043	0.89257813	0.82470703	0	0	0	0	0	0	0	0	0	1.2897949	0.28979492	1.2263184	0.33911133	-0.15039063	0.73657227	0	44330	0	0	0
1023	1140	1140	Category I	-0.64794922	0.3359375	-0.32397461	0.11791992	0.14794922	0.4519043	0	0	6/7/2018	6	7	2018	21:44:53	78293	0.9	21	44	53	0	0.059326172	3.5513672	-0.078613281	0.25	-1.2202148	5.5527344	1.0651855	0	0	0	0	0	0	0	0	0	1.2480469	0.24804688	1.5512695	-0.5690918	0.085693359	0.89624023	0	44330	0	0	0
1024	1141	1141	Category I	-0.92382813	0.21582031	-1.7277832	0.15429688	0.22021484	0.41918945	0	0	6/7/2018	6	7	2018	21:44:54	78294	0	21	44	54	0	0.059326172	3.5513672	-0.083251953	0.24169922	-1.2351074	24.053711	0.97436523	0	0	0	0	0	0	0	0	0	1.2612305	0.26123047	1.3588867	-0.84033203	-0.025878906	-0.49243164	0	44330	0	0	0
1025	1142	1142	Category I	0.38378906	-0.2878418	-1.8117676	0.12719727	0.30126953	0.38769531	0	0	6/7/2018	6	7	2018	21:44:54	78294	0.1	21	44	54	0	0.059326172	3.5513672	-0.072265625	0.24584961	-1.2585449	18.269043	0.89379883	0	0	0	0	0	0	0	0	0	1.2841797	0.28417969	1.5432129	0.45605469	-0.53369141	-0.55297852	0	44330	0	0	0
1026	1143	1143	Category I	-0.17993164	0.14379883	-0.13183594	0.24047852	0.11572266	0.41503906	0	0	6/7/2018	6	7	2018	21:44:54	78294	0.2	21	44	54	0	0.059326172	3.5513672	-0.085449219	0.25024414	-1.2453613	5.0314941	1.1225586	0	0	0	0	0	0	0	0	0	1.2729492	0.27294922	1.314209	-0.094238281	-0.10644531	1.1135254	0	44330	0	0	0
1027	1144	1144	Category I	-0.83984375	0.41992188	-0.43188477	0.13818359	0.1015625	0.45727539	0	0	6/7/2018	6	7	2018	21:44:54	78294	0.3	21	44	54	0	0.059082031	3.50625	-0.083251953	0.24414063	-1.2194824	14.052246	1.1062012	0	0	0	0	0	0	0	0	0	1.246582	0.24658203	1.7197266	-0.75634766	0.17553711	0.78759766	0	44330	0	0	0
1028	1145	1145	Category I	0.57592773	0.73193359	-3	0.14672852	0.079101563	0.45825195	0	0	6/7/2018	6	7	2018	21:44:54	78294	0.4	21	44	54	0	0.059082031	3.50625	-0.090332031	0.23852539	-1.2258301	19.571777	1.9580078	0	0	0	0	0	0	0	0	0	1.2521973	0.25219727	2.9335938	0.66625977	0.49316406	-1.7739258	0	44330	0	0	0
1029	1146	1146	Category I	-0.071777344	0.73193359	-0.97192383	0.13500977	0.12548828	0.45166016	0	0	6/7/2018	6	7	2018	21:44:54	78294	0.5	21	44	54	0	0.059082031	3.50625	-0.08203125	0.24365234	-1.2302246	9.4379883	0.55224609	0	0	0	0	0	0	0	0	0	1.2568359	0.25683594	0.75683594	0.010253906	0.48803711	0.25830078	0	44330	0	0	0
1030	1147	1147	Category I	-0.73193359	-0.059814453	0.035888672	-0.035644531	0.12744141	0.46972656	0	0	6/7/2018	6	7	2018	21:44:54	78294	0.6	21	44	54	0	0.059082031	3.50625	-0.077392578	0.23461914	-1.21875	1.7443848	1.4455566	0	0	0	0	0	0	0	0	0	1.2436523	0.24365234	2.2038574	-0.65429688	-0.29443359	1.2546387	0	44330	0	0	0
1031	1148	1148	Category I	0.14379883	0.25195313	-1.7038574	-0.025146484	0.047363281	0.47680664	0	0	6/7/2018	6	7	2018	21:44:54	78294	0.7	21	44	54	0	0.059082031	3.50625	-0.079345703	0.23657227	-1.2043457	15.35791	0.54711914	0	0	0	0	0	0	0	0	0	1.2299805	0.22998047	0.73754883	0.22314453	0.015136719	-0.49926758	0	44330	0	0	0
1032	1149	1149	Category I	0.27587891	-0.16796875	-2.0158691	0.039794922	0.14355469	0.46484375	0	0	6/7/2018	6	7	2018	21:44:54	78294	0.8	21	44	54	0	0.059082031	3.50625	-0.076416016	0.23266602	-1.213623	17.393066	0.96337891	0	0	0	0	0	0	0	0	0	1.2380371	0.23803711	1.5551758	0.35229492	-0.40063477	-0.80200195	0	44330	0	0	0
1033	1150	1150	Category I	0.17993164	0.73193359	-0.64794922	0.12011719	0.021728516	0.46533203	0	0	6/7/2018	6	7	2018	21:44:54	78294	0.9	21	44	54	0	0.059082031	3.50625	-0.082275391	0.23852539	-1.2355957	6.1870117	0.81079102	0	0	0	0	0	0	0	0	0	1.2609863	0.26098633	1.3432617	0.26220703	0.49316406	0.58764648	0	44330	0	0	0
1034	1151	1151	Category I	-0.39599609	0.071777344	-0.29980469	-0.015625	0.058837891	0.47875977	0	0	6/7/2018	6	7	2018	21:44:55	78295	0	21	44	55	0	0.059082031	3.50625	-0.084716797	0.22924805	-1.2192383	25.46167	0.98339844	0	0	0	0	0	0	0	0	0	1.2434082	0.2434082	1.3881836	-0.31103516	-0.1574707	0.91943359	0	44330	0	0	0
1035	1152	1152	Category I	-0.2878418	0.083984375	-1.079834	-0.02734375	-0.000488281	0.47973633	0	0	6/7/2018	6	7	2018	21:44:55	78295	0.1	21	44	55	0	0.059082031	3.50625	-0.096435547	0.2331543	-1.1940918	2.5949707	0.26806641	0	0	0	0	0	0	0	0	0	1.220459	0.22045898	0.45483398	-0.19116211	-0.14916992	0.11425781	0	44330	0	0	0
1036	1153	1153	Category I	0.13183594	0.16796875	-2.7958984	0.1015625	-0.038818359	0.46606445	0	0	6/7/2018	6	7	2018	21:44:55	78295	0.2	21	44	55	0	0.059082031	3.50625	-0.1105957	0.22851563	-1.2128906	41.307861	1.6025391	0	0	0	0	0	0	0	0	0	1.2392578	0.23925781	1.8859863	0.24243164	-0.060546875	-1.5827637	0	44330	0	0	0
1037	1154	1154	Category I	0.51586914	-0.61181641	-0.53979492	-0.036132813	-0.019775391	0.47900391	0	0	6/7/2018	6	7	2018	21:44:55	78295	0.3	21	44	55	0	0.059082031	3.50625	-0.10107422	0.2277832	-1.2182617	80.399414	1.2434082	0	0	0	0	0	0	0	0	0	1.2434082	0.2434082	2.1352539	0.61694336	-0.83959961	0.6784668	0	44330	0	0	0
1038	1155	1155	Category I	-0.65991211	0.61181641	0.32397461	-0.18261719	-0.058105469	0.4465332	0	0	6/7/2018	6	7	2018	21:44:55	78295	0.4	21	44	55	0	0.059082031	3.50625	-0.095947266	0.20678711	-1.208252	108.41211	1.6821289	0	0	0	0	0	0	0	0	0	1.2294922	0.22949219	2.5009766	-0.5637207	0.40478516	1.5322266	0	44330	0	0	0
1039	1156	1156	Category I	-0.38378906	-0.75585938	-2.6037598	-0.11767578	-0.045410156	0.46264648	0	0	6/7/2018	6	7	2018	21:44:55	78295	0.5	21	44	55	0	0.059082031	3.50625	-0.097900391	0.19702148	-1.1950684	90.543213	1.7243652	0	0	0	0	0	0	0	0	0	1.2150879	0.21508789	2.6472168	-0.28564453	-0.95288086	-1.4084473	0	44330	0	0	0
1040	1157	1157	Category I	0.82788086	0.047851563	-2.3278809	-0.1328125	-0.08984375	0.45629883	0	0	6/7/2018	6	7	2018	21:44:55	78295	0.6	21	44	55	0	0.059082031	3.50625	-0.10229492	0.1940918	-1.2062988	87.057373	1.4643555	0	0	0	0	0	0	0	0	0	1.2260742	0.22607422	2.197998	0.93017578	-0.14624023	-1.1213379	0	44330	0	0	0
1041	1158	1158	Category I	-0.34790039	0.17993164	-0.047851563	0.031738281	-0.063720703	0.47167969	0	0	6/7/2018	6	7	2018	21:44:55	78295	0.7	21	44	55	0	0.059082031	3.50625	-0.087158203	0.18261719	-1.2141113	88.216797	1.1950684	0	0	0	0	0	0	0	0	0	1.2307129	0.23071289	1.4294434	-0.26049805	-0.002685547	1.1662598	0	44330	0	0	0
1042	1159	1159	Category I	-0.2878418	0.89990234	0.3359375	-0.22753906	0.047363281	0.43286133	0	0	6/7/2018	6	7	2018	21:44:55	78295	0.8	21	44	55	0	0.059082031	3.50625	-0.080810547	0.17602539	-1.1862793	74.98877	1.6982422	0	0	0	0	0	0	0	0	0	1.2019043	0.2019043	2.453125	-0.20678711	0.72363281	1.5222168	0	44330	0	0	0
1043	1160	1160	Category I	-0.59985352	0.20385742	-3.5517578	-0.14697266	0.009765625	0.46191406	0	0	6/7/2018	6	7	2018	21:44:55	78295	0.9	21	44	55	0	0.059082031	3.50625	-0.0859375	0.16699219	-1.1765137	47.589111	2.4304199	0	0	0	0	0	0	0	0	0	1.1914063	0.19140625	2.9257813	-0.51367188	0.036621094	-2.3752441	0	44330	0	0	0
1044	1161	1161	Category I	0.92382813	0.671875	-1.8359375	-0.18310547	0.0234375	0.45043945	0	0	6/7/2018	6	7	2018	21:44:56	78296	0	21	44	56	0	0.059082031	3.50625	-0.088623047	0.16552734	-1.1845703	31.098877	1.3059082	0	0	0	0	0	0	0	0	0	1.1992188	0.19921875	2.170166	1.0124512	0.50610352	-0.65112305	0	44330	0	0	0
1045	1162	1162	Category I	-0.63598633	-0.41992188	-0.63598633	-0.14404297	0.11303711	0.45800781	0	0	6/7/2018	6	7	2018	21:44:56	78296	0.1	21	44	56	0	0.059082031	3.50625	-0.080322266	0.15966797	-1.1943359	53.662109	0.9777832	0	0	0	0	0	0	0	0	0	1.2075195	0.20751953	1.6936035	-0.55541992	-0.57958984	0.55834961	0	44330	0	0	0
1046	1163	1163	Category I	-0.51586914	0.97192383	0.29980469	-0.27099609	0.007568359	0.41333008	0	0	6/7/2018	6	7	2018	21:44:56	78296	0.2	21	44	56	0	0.059082031	3.50625	-0.065673828	0.15551758	-1.1699219	10.167236	1.7404785	0	0	0	0	0	0	0	0	0	1.1821289	0.18212891	2.736084	-0.44995117	0.81616211	1.4697266	0	44330	0	0	0
1047	1164	1164	Category I	0.45581055	0.35986328	-3.5998535	-0.25854492	0.004394531	0.42236328	0	0	6/7/2018	6	7	2018	21:44:56	78296	0.3	21	44	56	0	0.059082031	3.50625	-0.073486328	0.14916992	-1.1518555	23.58374	2.5131836	0	0	0	0	0	0	0	0	0	1.1638184	0.16381836	3.1877441	0.52929688	0.21044922	-2.4477539	0	44330	0	0	0
1048	1165	1165	Category I	0.17993164	0.75585938	-2.0759277	-0.14111328	0.16796875	0.44311523	0	0	6/7/2018	6	7	2018	21:44:56	78296	0.4	21	44	56	0	0.059082031	3.50625	-0.075683594	0.15039063	-1.1533203	44.590088	1.1323242	0	0	0	0	0	0	0	0	0	1.1657715	0.16577148	1.7834473	0.25561523	0.60522461	-0.92236328	0	44330	0	0	0
1049	1166	1166	Category I	-0.14379883	-0.43188477	-0.15576172	-0.29760742	0.17529297	0.36938477	0	0	6/7/2018	6	7	2018	21:44:56	78296	0.5	21	44	56	0	0.059082031	3.50625	-0.07421875	0.14648438	-1.1708984	34.075439	1.1704102	0	0	0	0	0	0	0	0	0	1.182373	0.18237305	1.6628418	-0.069335938	-0.57836914	1.0151367	0	44330	0	0	0
1050	1167	1167	Category I	-0.44384766	-0.11987305	-0.27587891	-0.30004883	0.12255859	0.38476563	0	0	6/7/2018	6	7	2018	21:44:56	78296	0.6	21	44	56	0	0.059082031	3.50625	-0.069824219	0.14599609	-1.1462402	27.091553	0.98388672	0	0	0	0	0	0	0	0	0	1.1577148	0.15771484	1.5102539	-0.3737793	-0.26586914	0.87036133	0	44330	0	0	0
1051	1168	1168	Category I	-0.41992188	-0.047851563	-3.6359863	-0.20629883	0.083007813	0.44091797	0	0	6/7/2018	6	7	2018	21:44:56	78296	0.7	21	44	56	0	0.059082031	3.50625	-0.077392578	0.13549805	-1.130127	10.57959	2.5354004	0	0	0	0	0	0	0	0	0	1.1408691	0.14086914	3.03125	-0.34228516	-0.18334961	-2.5056152	0	44330	0	0	0
1052	1169	1169	Category I	-0.23999023	0.74389648	-1.1279297	-0.21557617	0.17797852	0.41870117	0	0	6/7/2018	6	7	2018	21:44:56	78296	0.8	21	44	56	0	0.059082031	3.50625	-0.075439453	0.1340332	-1.1445313	3.9909668	0.6315918	0	0	0	0	0	0	0	0	0	1.1547852	0.15478516	0.79077148	-0.16430664	0.60961914	0.016601563	0	44330	0	0	0
1053	1170	1170	Category I	0.095947266	-0.35986328	-0.095947266	-0.30078125	0.23632813	0.3449707	0	0	6/7/2018	6	7	2018	21:44:56	78296	0.9	21	44	56	0	0.059082031	3.50625	-0.064941406	0.12866211	-1.1564941	15.786865	1.1789551	0	0	0	0	0	0	0	0	0	1.1655273	0.16552734	1.7104492	0.16088867	-0.48852539	1.0605469	0	44330	0	0	0
1054	1171	1171	Category I	-0.35986328	0.25195313	-0.31176758	-0.32373047	0.1574707	0.36083984	0	0	6/7/2018	6	7	2018	21:44:57	78297	0	21	44	57	0	0.059082031	3.50625	-0.067138672	0.12426758	-1.1223145	17.649658	0.87109375	0	0	0	0	0	0	0	0	0	1.1311035	0.13110352	1.2307129	-0.29248047	0.12744141	0.81054688	0	44330	0	0	0
1055	1172	1172	Category I	0.011962891	-0.57592773	-2.8078613	-0.21459961	0.12548828	0.43164063	0	0	6/7/2018	6	7	2018	21:44:57	78297	0.1	21	44	57	0	0.059082031	3.50625	-0.0703125	0.11181641	-1.1184082	6.5983887	1.8256836	0	0	0	0	0	0	0	0	0	1.1262207	0.1262207	2.4594727	0.082275391	-0.68774414	-1.689209	0	44330	0	0	0
1056	1173	1173	Category I	0.011962891	0.37182617	-1.3679199	-0.2121582	0.20483398	0.41015625	0	0	6/7/2018	6	7	2018	21:44:57	78297	0.2	21	44	57	0	0.059082031	3.50625	-0.062988281	0.11376953	-1.1245117	3.2546387	0.36230469	0	0	0	0	0	0	0	0	0	1.1320801	0.13208008	0.57592773	0.074951172	0.2578125	-0.24316406	0	44330	0	0	0
1057	1174	1174	Category I	0.43188477	-0.26391602	0.13183594	-0.2878418	0.20410156	0.37451172	0	0	6/7/2018	6	7	2018	21:44:57	78297	0.3	21	44	57	0	0.059082031	3.50625	-0.059814453	0.10864258	-1.1376953	7.8452148	1.4116211	0	0	0	0	0	0	0	0	0	1.1445313	0.14453125	2.1342773	0.49169922	-0.37255859	1.2695313	0	44330	0	0	0
1058	1175	1175	Category I	-0.79199219	0.58789063	-0.071777344	-0.23388672	0.14233398	0.41748047	0	0	6/7/2018	6	7	2018	21:44:57	78297	0.4	21	44	57	0	0.059082031	3.50625	-0.073242188	0.10058594	-1.1035156	5.2128906	1.3483887	0	0	0	0	0	0	0	0	0	1.1105957	0.1105957	2.2375488	-0.71850586	0.48706055	1.0317383	0	44330	0	0	0
1059	1176	1176	Category I	0.011962891	-0.56396484	-2.7958984	-0.24560547	0.15844727	0.40771484	0	0	6/7/2018	6	7	2018	21:44:57	78297	0.5	21	44	57	0	0.059082031	3.50625	-0.072509766	0.089599609	-1.1047363	18.838867	1.8146973	0	0	0	0	0	0	0	0	0	1.1108398	0.11083984	2.4291992	0.084472656	-0.65356445	-1.690918	0	44330	0	0	0
1060	1177	1177	Category I	0.80395508	0.035888672	-2.1958008	-0.29907227	0.12963867	0.38696289	0	0	6/7/2018	6	7	2018	21:44:57	78297	0.6	21	44	57	0	0.059082031	3.50625	-0.063720703	0.08984375	-1.1130371	35.895508	1.3886719	0	0	0	0	0	0	0	0	0	1.1184082	0.1184082	2.0046387	0.86767578	-0.053955078	-1.0825195	0	44330	0	0	0
1061	1178	1178	Category I	0.52783203	-0.29980469	0.15576172	-0.23901367	0.16210938	0.4128418	0	0	6/7/2018	6	7	2018	21:44:57	78297	0.7	21	44	57	0	0.059082031	3.50625	-0.042724609	0.068603516	-1.1174316	29.351563	1.4431152	0	0	0	0	0	0	0	0	0	1.1203613	0.12036133	2.2124023	0.57055664	-0.3684082	1.2731934	0	44330	0	0	0
1062	1179	1179	Category I	-0.27587891	0.35986328	0.083984375	-0.23583984	0.16821289	0.41210938	0	0	6/7/2018	6	7	2018	21:44:57	78297	0.8	21	44	57	0	0.059082031	3.50625	-0.054443359	0.068847656	-1.090332	28.29541	1.2299805	0	0	0	0	0	0	0	0	0	1.0939941	0.093994141	1.6867676	-0.22143555	0.29077148	1.1743164	0	44330	0	0	0
1063	1180	1180	Category I	0.29980469	-0.32397461	-1.4519043	-0.29589844	0.2019043	0.36645508	0	0	6/7/2018	6	7	2018	21:44:57	78297	0.9	21	44	57	0	0.059082031	3.50625	-0.059814453	0.066162109	-1.0930176	28.232422	0.640625	0	0	0	0	0	0	0	0	0	1.0966797	0.096679688	1.1086426	0.35961914	-0.39013672	-0.35864258	0	44330	0	0	0
1064	1181	1181	Category I	-0.25195313	-0.10791016	-2.2199707	-0.18554688	0.12060547	0.44018555	0	0	6/7/2018	6	7	2018	21:44:58	78298	0	21	44	58	0	0.059082031	3.50625	-0.055908203	0.061279297	-1.1049805	15.88916	1.1445313	0	0	0	0	0	0	0	0	0	1.1081543	0.1081543	1.4799805	-0.19580078	-0.16918945	-1.1147461	0	44330	0	0	0
1065	1182	1182	Category I	-0.50390625	0.31176758	-1.5839844	-0.12231445	0.22119141	0.43652344	0	0	6/7/2018	6	7	2018	21:44:58	78298	0.1	21	44	58	0	0.059326172	3.5513672	-0.045410156	0.059082031	-1.0986328	11.979248	0.71362305	0	0	0	0	0	0	0	0	0	1.1010742	0.10107422	1.1962891	-0.45825195	0.25244141	-0.48510742	0	44330	0	0	0
1066	1183	1183	Category E	0.059814453	0.035888672	-0.89990234	-0.22094727	-0.15112305	0.40234375	0	0	7/7/2018	7	7	2018	13:16:52	47812	0.8	13	16	52	0	0.058105469	3.5368652	-0.050537109	0.060546875	-1.0883789	31.685303	0.21972656	0	0	0	0	0	0	0	0	0	1.0913086	0.091308594	0.32373047	0.11035156	-0.024658203	0.18847656	0	44330	0	0	0
1067	1184	1184	Category E	0.15576172	-0.095947266	-0.77978516	-0.18237305	-0.13867188	0.41918945	0	0	7/7/2018	7	7	2018	13:16:52	47812	0.9	13	16	52	0	0.058105469	3.5368652	-0.050292969	0.059326172	-1.0991211	38.606201	0.41064453	0	0	0	0	0	0	0	0	0	1.1018066	0.10180664	0.6809082	0.20605469	-0.15527344	0.31933594	0	44330	0	0	0
1068	1185	1185	Category E	-0.071777344	-0.059814453	-0.88793945	-0.2121582	-0.14135742	0.4074707	0	0	7/7/2018	7	7	2018	13:16:53	47813	0	13	16	53	0	0.058105469	3.5368652	-0.041015625	0.054443359	-1.1037598	53.268066	0.24609375	0	0	0	0	0	0	0	0	0	1.105957	0.10595703	0.3605957	-0.030517578	-0.11425781	0.21582031	0	44330	0	0	0
1069	1186	1186	Category E	-0.059814453	-0.011962891	-0.91186523	-0.20678711	-0.13452148	0.40893555	0	0	7/7/2018	7	7	2018	13:16:53	47813	0.1	13	16	53	0	0.058105469	3.5368652	-0.051513672	0.043701172	-1.0783691	77.205566	0.17578125	0	0	0	0	0	0	0	0	0	1.0803223	0.080322266	0.23022461	-0.008056641	-0.055664063	0.16650391	0	44330	0	0	0
1070	1187	1187	Category E	0.083984375	-0.011962891	-0.79199219	-0.10302734	-0.14990234	0.43896484	0	0	7/7/2018	7	7	2018	13:16:53	47813	0.2	13	16	53	0	0.058105469	3.5368652	-0.058105469	0.031494141	-1.0769043	101.78467	0.32128906	0	0	0	0	0	0	0	0	0	1.0788574	0.078857422	0.47045898	0.14208984	-0.043457031	0.28491211	0	44330	0	0	0
1071	1188	1188	Category E	-0.13183594	-0.083984375	-0.95996094	-0.021484375	-0.17138672	0.44042969	0	0	7/7/2018	7	7	2018	13:16:53	47813	0.3	13	16	53	0	0.058105469	3.5368652	-0.048095703	0.032958984	-1.0861816	101.9314	0.19140625	0	0	0	0	0	0	0	0	0	1.0878906	0.087890625	0.3269043	-0.083496094	-0.11694336	0.1262207	0	44330	0	0	0
1072	1189	1189	Category E	-0.095947266	0.047851563	-1.3918457	-0.033447266	-0.1809082	0.4309082	0	0	7/7/2018	7	7	2018	13:16:53	47813	0.4	13	16	53	0	0.058105469	3.5368652	-0.05078125	0.024658203	-1.0822754	95.124268	0.31347656	0	0	0	0	0	0	0	0	0	1.0837402	0.083740234	0.37744141	-0.044921875	0.022949219	-0.30932617	0	44330	0	0	0
1073	1190	1190	Category E	-0.083984375	0.13183594	-0.88793945	-0.010986328	-0.19067383	0.43920898	0	0	7/7/2018	7	7	2018	13:16:53	47813	0.5	13	16	53	0	0.058105469	3.5368652	-0.053466797	0.027832031	-1.0690918	96.845947	0.2109375	0	0	0	0	0	0	0	0	0	1.0705566	0.070556641	0.31542969	-0.030273438	0.10375977	0.18115234	0	44330	0	0	0
1074	1191	1191	Category E	-0.15576172	0.071777344	-0.88793945	-0.017822266	-0.19165039	0.42993164	0	0	7/7/2018	7	7	2018	13:16:53	47813	0.6	13	16	53	0	0.058105469	3.5368652	-0.055664063	0.017089844	-1.0710449	98.503662	0.21557617	0	0	0	0	0	0	0	0	0	1.0727539	0.072753906	0.33764648	-0.099853516	0.054443359	0.18310547	0	44330	0	0	0
1075	1192	1192	Category E	-0.083984375	0.035888672	-0.93579102	-0.052734375	-0.18066406	0.43554688	0	0	7/7/2018	7	7	2018	13:16:53	47813	0.7	13	16	53	0	0.058105469	3.5368652	-0.053955078	0.015625	-1.0786133	82.227295	0.1472168	0	0	0	0	0	0	0	0	0	1.0800781	0.080078125	0.19287109	-0.029785156	0.020019531	0.14282227	0	44330	0	0	0
1076	1193	1193	Category E	-0.083984375	-0.047851563	-0.85180664	-0.023193359	-0.17944336	0.43847656	0	0	7/7/2018	7	7	2018	13:16:53	47813	0.8	13	16	53	0	0.058105469	3.5368652	-0.053222656	0.012939453	-1.0751953	68.462402	0.23364258	0	0	0	0	0	0	0	0	0	1.0766602	0.076660156	0.31518555	-0.030517578	-0.060791016	0.22338867	0	44330	0	0	0
1077	1194	1194	Category E	-0.071777344	0.023925781	-0.92382813	-0.014160156	-0.16870117	0.44165039	0	0	7/7/2018	7	7	2018	13:16:53	47813	0.9	13	16	53	0	0.058105469	3.5368652	-0.056396484	0.008544922	-1.0534668	64.645752	0.13134766	0	0	0	0	0	0	0	0	0	1.0551758	0.055175781	0.16015625	-0.015136719	0.015136719	0.12963867	0	44330	0	0	0
1078	1195	1195	Category E	-0.011962891	0.059814453	-1.1757813	0.032714844	-0.15771484	0.44677734	0	0	7/7/2018	7	7	2018	13:16:54	47814	0	13	16	54	0	0.058349609	3.5368652	-0.065917969	0.014160156	-1.0632324	62.499756	0.13256836	0	0	0	0	0	0	0	0	0	1.0654297	0.065429688	0.21191406	0.053955078	0.045410156	-0.11230469	0	44330	0	0	0
1079	1196	1196	Category E	0.13183594	-0.11987305	-1.0439453	0.032714844	-0.15576172	0.44213867	0	0	7/7/2018	7	7	2018	13:16:54	47814	0.1	13	16	54	0	0.058349609	3.5368652	-0.055419922	0.005371094	-1.0808105	54.166504	0.22827148	0	0	0	0	0	0	0	0	0	1.0822754	0.082275391	0.34960938	0.18725586	-0.12524414	0.036865234	0	44330	0	0	0
1080	1197	1197	Category E	0.059814453	-0.071777344	-0.89990234	0.037841797	-0.16088867	0.44384766	0	0	7/7/2018	7	7	2018	13:16:54	47814	0.2	13	16	54	0	0.058349609	3.5368652	-0.052734375	0.012695313	-1.0612793	42.837158	0.21435547	0	0	0	0	0	0	0	0	0	1.0627441	0.062744141	0.35888672	0.11254883	-0.084472656	0.16137695	0	44330	0	0	0
1081	1198	1198	Category E	-0.011962891	0	-0.87597656	-0.01953125	-0.16040039	0.44482422	0	0	7/7/2018	7	7	2018	13:16:54	47814	0.3	13	16	54	0	0.058349609	3.5368652	-0.065673828	0.011962891	-1.0410156	35.777344	0.17407227	0	0	0	0	0	0	0	0	0	1.0432129	0.043212891	0.23071289	0.053710938	-0.011962891	0.16503906	0	44330	0	0	0
1082	1199	1199	Category E	-0.023925781	-0.011962891	-0.91186523	-0.065673828	-0.16186523	0.44067383	0	0	7/7/2018	7	7	2018	13:16:54	47814	0.4	13	16	54	0	0.058349609	3.5368652	-0.066650391	0.006591797	-1.0522461	31.086182	0.14794922	0	0	0	0	0	0	0	0	0	1.0541992	0.054199219	0.2019043	0.042724609	-0.018554688	0.14038086	0	44330	0	0	0
1083	1200	1200	Category E	-0.011962891	-0.095947266	-0.86376953	-0.081298828	-0.15307617	0.44335938	0	0	7/7/2018	7	7	2018	13:16:54	47814	0.5	13	16	54	0	0.058349609	3.5368652	-0.061767578	-0.005126953	-1.0661621	22.378174	0.22729492	0	0	0	0	0	0	0	0	0	1.0678711	0.067871094	0.34301758	0.049804688	-0.090576172	0.20239258	0	44330	0	0	0
1084	1201	1201	Category E	0.011962891	-0.023925781	-0.82788086	-0.081298828	-0.14306641	0.44067383	0	0	7/7/2018	7	7	2018	13:16:54	47814	0.6	13	16	54	0	0.058349609	3.5368652	-0.0546875	-0.009033203	-1.0373535	13.952881	0.22021484	0	0	0	0	0	0	0	0	0	1.0388184	0.038818359	0.29101563	0.066650391	-0.014648438	0.20947266	0	44330	0	0	0
1085	1202	1202	Category E	0.10791016	0.023925781	-1.2597656	-0.10986328	-0.12963867	0.44213867	0	0	7/7/2018	7	7	2018	13:16:54	47814	0.7	13	16	54	0	0.058349609	3.5368652	-0.066650391	-0.016601563	-1.0241699	7.760498	0.29589844	0	0	0	0	0	0	0	0	0	1.0263672	0.026367188	0.45068359	0.17456055	0.040527344	-0.23535156	0	44330	0	0	0
1086	1203	1203	Category E	0.10791016	0.047851563	-0.76782227	-0.12670898	-0.14916992	0.42626953	0	0	7/7/2018	7	7	2018	13:16:54	47814	0.8	13	16	54	0	0.058349609	3.5368652	-0.059814453	-0.010498047	-1.0275879	0.13574219	0.31469727	0	0	0	0	0	0	0	0	0	1.0292969	0.029296875	0.48608398	0.16772461	0.058349609	0.25976563	0	44330	0	0	0
1087	1204	1204	Category E	0.023925781	-0.035888672	-0.85180664	-0.13085938	-0.14379883	0.43652344	0	0	7/7/2018	7	7	2018	13:16:54	47814	0.9	13	16	54	0	0.058349609	3.5368652	-0.055419922	-0.023681641	-1.0437012	9.684082	0.20800781	0	0	0	0	0	0	0	0	0	1.0454102	0.045410156	0.28344727	0.079345703	-0.011962891	0.19189453	0	44330	0	0	0
1088	1205	1205	Category E	-0.047851563	0	-0.83984375	-0.15380859	-0.14941406	0.42578125	0	0	7/7/2018	7	7	2018	13:16:55	47815	0	13	16	55	0	0.058349609	3.5368652	-0.059814453	-0.030517578	-1.010498	19.64502	0.17382813	0	0	0	0	0	0	0	0	0	1.0129395	0.012939453	0.21337891	0.011962891	0.030517578	0.1706543	0	44330	0	0	0
1089	1206	1206	Category E	0.13183594	0.083984375	-0.88793945	-0.11352539	-0.14819336	0.43457031	0	0	7/7/2018	7	7	2018	13:16:55	47815	0.1	13	16	55	0	0.058349609	3.5368652	-0.060791016	-0.042236328	-0.99584961	25.383057	0.25439453	0	0	0	0	0	0	0	0	0	0.9987793	0.001220703	0.42700195	0.19262695	0.1262207	0.10791016	0	44330	0	0	0
1090	1207	1207	Category E	0.071777344	0	-1.223877	-0.078369141	-0.14941406	0.44458008	0	0	7/7/2018	7	7	2018	13:16:55	47815	0.2	13	16	55	0	0.058349609	3.5368652	-0.057861328	-0.0390625	-1.0056152	26.386963	0.25683594	0	0	0	0	0	0	0	0	0	1.0080566	0.008056641	0.38696289	0.12963867	0.0390625	-0.21801758	0	44330	0	0	0
1091	1208	1208	Category E	0.083984375	-0.13183594	-0.98388672	-0.083007813	-0.14550781	0.44335938	0	0	7/7/2018	7	7	2018	13:16:55	47815	0.3	13	16	55	0	0.058349609	3.5368652	-0.051513672	-0.039550781	-1.0136719	26.664307	0.16674805	0	0	0	0	0	0	0	0	0	1.0158691	0.015869141	0.2578125	0.13549805	-0.092041016	0.029785156	0	44330	0	0	0
1092	1209	1209	Category E	0.10791016	-0.071777344	-0.89990234	-0.12768555	-0.14672852	0.43139648	0	0	7/7/2018	7	7	2018	13:16:55	47815	0.4	13	16	55	0	0.058349609	3.5368652	-0.045166016	-0.041015625	-0.97998047	25.779297	0.17553711	0	0	0	0	0	0	0	0	0	0.98193359	0.018066406	0.26391602	0.15307617	-0.030517578	0.080078125	0	44330	0	0	0
1093	1210	1210	Category E	0.035888672	-0.023925781	-0.82788086	-0.17919922	-0.15234375	0.41821289	0	0	7/7/2018	7	7	2018	13:16:55	47815	0.5	13	16	55	0	0.058349609	3.5368652	-0.040527344	-0.052490234	-0.97705078	21.551514	0.17016602	0	0	0	0	0	0	0	0	0	0.97949219	0.020507813	0.25439453	0.076416016	0.028564453	0.14916992	0	44330	0	0	0
1094	1211	1211	Category E	-0.095947266	0.035888672	-0.92382813	-0.20678711	-0.12329102	0.41308594	0	0	7/7/2018	7	7	2018	13:16:55	47815	0.6	13	16	55	0	0.058349609	3.5368652	-0.040527344	-0.050048828	-0.98730469	15.748047	0.12036133	0	0	0	0	0	0	0	0	0	0.98950195	0.010498047	0.20483398	-0.055175781	0.0859375	0.063476563	0	44330	0	0	0
1095	1212	1212	Category E	0.011962891	-0.095947266	-0.83984375	-0.22924805	-0.10302734	0.40673828	0	0	7/7/2018	7	7	2018	13:16:55	47815	0.7	13	16	55	0	0.058349609	3.5368652	-0.034667969	-0.055419922	-0.99462891	10.175049	0.16674805	0	0	0	0	0	0	0	0	0	0.99682617	0.003173828	0.2421875	0.046630859	-0.040283203	0.15478516	0	44330	0	0	0
1096	1213	1213	Category E	0.011962891	-0.011962891	-1.1279297	-0.14990234	-0.13598633	0.43408203	0	0	7/7/2018	7	7	2018	13:16:55	47815	0.8	13	16	55	0	0.058349609	3.5368652	-0.033691406	-0.050292969	-0.97094727	6.0087891	0.16772461	0	0	0	0	0	0	0	0	0	0.97290039	0.027099609	0.2409668	0.045654297	0.038330078	-0.15673828	0	44330	0	0	0
1097	1214	1214	Category E	0.083984375	-0.083984375	-0.92382813	-0.049560547	-0.19238281	0.43139648	0	0	7/7/2018	7	7	2018	13:16:55	47815	0.9	13	16	55	0	0.058349609	3.5368652	-0.032714844	-0.057128906	-0.96582031	4.0883789	0.12695313	0	0	0	0	0	0	0	0	0	0.96801758	0.031982422	0.18554688	0.11669922	-0.026855469	0.041992188	0	44330	0	0	0
1098	1215	1215	Category E	-0.10791016	0.047851563	-0.98388672	0.028808594	-0.19580078	0.4309082	0	0	7/7/2018	7	7	2018	13:16:56	47816	0	13	16	56	0	0.058349609	3.5368652	-0.036376953	-0.055908203	-0.97949219	0.25805664	0.12597656	0	0	0	0	0	0	0	0	0	0.98168945	0.018310547	0.17944336	-0.071289063	0.10375977	-0.004150391	0	44330	0	0	0
1099	1216	1216	Category E	-0.21582031	0.071777344	-0.92382813	0.032470703	-0.18017578	0.43847656	0	0	7/7/2018	7	7	2018	13:16:56	47816	0.1	13	16	56	0	0.058349609	3.5368652	-0.025146484	-0.065429688	-0.99047852	5.161377	0.24414063	0	0	0	0	0	0	0	0	0	0.99291992	0.007080078	0.39453125	-0.19042969	0.13720703	0.066650391	0	44330	0	0	0
1100	1217	1217	Category E	-0.20385742	0	-0.98388672	0.017578125	-0.16796875	0.43945313	0	0	7/7/2018	7	7	2018	13:16:56	47816	0.2	13	16	56	0	0.058349609	3.5368652	-0.023681641	-0.060302734	-0.96728516	9.3967285	0.19067383	0	0	0	0	0	0	0	0	0	0.96948242	0.030517578	0.25708008	-0.17993164	0.060302734	-0.016357422	0	44330	0	0	0
1101	1218	1218	Category E	-0.19189453	-0.059814453	-0.86376953	0.035888672	-0.15136719	0.44213867	0	0	7/7/2018	7	7	2018	13:16:56	47816	0.3	13	16	56	0	0.058349609	3.5368652	-0.031982422	-0.062744141	-0.95117188	11.946045	0.18212891	0	0	0	0	0	0	0	0	0	0.95385742	0.046142578	0.25024414	-0.15966797	0.002929688	0.087402344	0	44330	0	0	0
1102	1219	1219	Category E	-0.16796875	-0.11987305	-0.73193359	0.06640625	-0.14941406	0.44091797	0	0	7/7/2018	7	7	2018	13:16:56	47816	0.4	13	16	56	0	0.058349609	3.5368652	-0.037353516	-0.061035156	-0.96508789	16.637695	0.2734375	0	0	0	0	0	0	0	0	0	0.96777344	0.032226563	0.42236328	-0.13037109	-0.05859375	0.2331543	0	44330	0	0	0
1103	1220	1220	Category E	-0.3359375	-0.047851563	-1.2839355	0.13525391	-0.13500977	0.43286133	0	0	7/7/2018	7	7	2018	13:16:56	47816	0.5	13	16	56	0	0.058349609	3.5368652	-0.032714844	-0.067626953	-0.97802734	25.213135	0.4309082	0	0	0	0	0	0	0	0	0	0.98095703	0.019042969	0.62866211	-0.30297852	0.019775391	-0.30566406	0	44330	0	0	0
1104	1221	1221	Category E	-0.083984375	0.023925781	-1.2119141	0.1105957	-0.13378906	0.4375	0	0	7/7/2018	7	7	2018	13:16:56	47816	0.6	13	16	56	0	0.058349609	3.5368652	-0.03515625	-0.065917969	-0.97119141	30.179199	0.26123047	0	0	0	0	0	0	0	0	0	0.97412109	0.025878906	0.37890625	-0.048583984	0.08984375	-0.24047852	0	44330	0	0	0
1105	1222	1222	Category E	-0.023925781	-0.15576172	-0.99584961	0.18554688	-0.13867188	0.41601563	0	0	7/7/2018	7	7	2018	13:16:56	47816	0.7	13	16	56	0	0.058349609	3.5368652	-0.030273438	-0.066650391	-0.95507813	29.507813	0.097900391	0	0	0	0	0	0	0	0	0	0.95800781	0.041992188	0.13574219	0.006347656	-0.088867188	-0.040527344	0	44330	0	0	0
1106	1223	1223	Category E	-0.15576172	0.047851563	-0.99584961	0.10375977	-0.1496582	0.43481445	0	0	7/7/2018	7	7	2018	13:16:56	47816	0.8	13	16	56	0	0.058349609	3.5368652	-0.022460938	-0.072509766	-0.94677734	26.82373	0.18603516	0	0	0	0	0	0	0	0	0	0.94995117	0.050048828	0.30249023	-0.13305664	0.12036133	-0.048828125	0	44330	0	0	0
1107	1224	1224	Category E	-0.10791016	0.011962891	-0.80395508	0.040283203	-0.13745117	0.44750977	0	0	7/7/2018	7	7	2018	13:16:56	47816	0.9	13	16	56	0	0.058349609	3.5368652	-0.021728516	-0.074951172	-0.94726563	23.647705	0.18847656	0	0	0	0	0	0	0	0	0	0.95043945	0.049560547	0.31665039	-0.0859375	0.086914063	0.14331055	0	44330	0	0	0
1108	1225	1225	Category E	-0.26391602	-0.11987305	-0.95996094	-0.002685547	-0.15185547	0.44702148	0	0	7/7/2018	7	7	2018	13:16:57	47817	0	13	16	57	0	0.058349609	3.5368652	-0.022216797	-0.075927734	-0.94873047	16.087402	0.24560547	0	0	0	0	0	0	0	0	0	0.95214844	0.047851563	0.29614258	-0.24145508	-0.043701172	-0.010986328	0	44330	0	0	0
1109	1226	1226	Category E	-0.58789063	-0.25195313	-0.86376953	-0.041748047	-0.12963867	0.45263672	0	0	7/7/2018	7	7	2018	13:16:57	47817	0.1	13	16	57	0	0.058349609	3.5368652	-0.019775391	-0.077148438	-0.94921875	9.4406738	0.6003418	0	0	0	0	0	0	0	0	0	0.95263672	0.047363281	0.828125	-0.56787109	-0.17456055	0.085449219	0	44330	0	0	0
1110	1227	1227	Category E	0.071777344	0.059814453	-0.70776367	-0.087890625	-0.12890625	0.44555664	0	0	7/7/2018	7	7	2018	13:16:57	47817	0.2	13	16	57	0	0.058349609	3.5368652	-0.017578125	-0.079101563	-0.94946289	4.2768555	0.29272461	0	0	0	0	0	0	0	0	0	0.95288086	0.047119141	0.47021484	0.089355469	0.13891602	0.24169922	0	44330	0	0	0
1111	1228	1228	Category E	-0.071777344	-0.39599609	-1.3798828	-0.007324219	-0.11645508	0.4597168	0	0	7/7/2018	7	7	2018	13:16:57	47817	0.3	13	16	57	0	0.058349609	3.5368652	-0.017333984	-0.081298828	-0.95117188	3.1210938	0.53417969	0	0	0	0	0	0	0	0	0	0.95483398	0.045166016	0.79736328	-0.054199219	-0.31445313	-0.4284668	0	44330	0	0	0
1112	1229	1229	Category E	0.059814453	0.071777344	-0.95996094	-0.078369141	-0.12329102	0.4519043	0	0	7/7/2018	7	7	2018	13:16:57	47817	0.4	13	16	57	0	0.058349609	3.5368652	-0.014404297	-0.082519531	-0.95092773	1.0917969	0.17138672	0	0	0	0	0	0	0	0	0	0.95458984	0.045410156	0.23754883	0.07421875	0.15429688	-0.008789063	0	44330	0	0	0
1113	1230	1230	Category E	0	-0.11987305	-0.81591797	-0.031494141	-0.14428711	0.44824219	0	0	7/7/2018	7	7	2018	13:16:57	47817	0.5	13	16	57	0	0.058349609	3.5368652	-0.011474609	-0.085205078	-0.9453125	8.6867676	0.13452148	0	0	0	0	0	0	0	0	0	0.94921875	0.05078125	0.17553711	0.011474609	-0.034423828	0.12939453	0	44330	0	0	0
1114	1231	1231	Category E	-0.25195313	-0.047851563	-0.89990234	-0.042236328	-0.15405273	0.44628906	0	0	7/7/2018	7	7	2018	13:16:57	47817	0.6	13	16	57	0	0.058349609	3.5368652	-0.008789063	-0.088867188	-0.94580078	11.674561	0.25073242	0	0	0	0	0	0	0	0	0	0.94995117	0.050048828	0.33007813	-0.24291992	0.041015625	0.045898438	0	44330	0	0	0
1115	1232	1232	Category E	-0.2277832	-0.13183594	-0.81591797	-0.063720703	-0.15063477	0.43969727	0	0	7/7/2018	7	7	2018	13:16:57	47817	0.7	13	16	57	0	0.058349609	3.5368652	-0.005371094	-0.091796875	-0.94628906	14.12793	0.26074219	0	0	0	0	0	0	0	0	0	0.95068359	0.049316406	0.39257813	-0.22216797	-0.039794922	0.13037109	0	44330	0	0	0
1116	1233	1233	Category E	-0.13183594	-0.17993164	-1.0559082	0.033447266	-0.16162109	0.44165039	0	0	7/7/2018	7	7	2018	13:16:57	47817	0.8	13	16	57	0	0.058349609	3.4949707	-0.002441406	-0.094482422	-0.94628906	9.3088379	0.18945313	0	0	0	0	0	0	0	0	0	0.95117188	0.048828125	0.32397461	-0.12915039	-0.085205078	-0.109375	0	44330	0	0	0
1117	1234	1234	Category E	-0.23999023	-0.16796875	-1.3198242	0.063232422	-0.11962891	0.45336914	0	0	7/7/2018	7	7	2018	13:16:57	47817	0.9	13	16	57	0	0.058349609	3.4949707	-0.000244141	-0.095947266	-0.94750977	1.6293945	0.44848633	0	0	0	0	0	0	0	0	0	0.95239258	0.047607422	0.68359375	-0.23950195	-0.071777344	-0.37207031	0	44330	0	0	0
1118	1235	1235	Category E	0.17993164	-0.083984375	-1.079834	0.16577148	-0.12036133	0.43066406	0	0	7/7/2018	7	7	2018	13:16:58	47818	0	13	16	58	0	0.058349609	3.4949707	0.001464844	-0.098144531	-0.94750977	6.3693848	0.22241211	0	0	0	0	0	0	0	0	0	0.95263672	0.047363281	0.32470703	0.17822266	0.014160156	-0.13208008	0	44330	0	0	0
1119	1236	1236	Category E	-0.17993164	-0.16796875	-1.0439453	0.16162109	-0.12280273	0.43554688	0	0	7/7/2018	7	7	2018	13:16:58	47818	0.1	13	16	58	0	0.058349609	3.4949707	0.002929688	-0.10058594	-0.94433594	10.655762	0.21875	0	0	0	0	0	0	0	0	0	0.94970703	0.050292969	0.34960938	-0.18286133	-0.067138672	-0.099365234	0	44330	0	0	0
1120	1237	1237	Category E	-0.19189453	-0.023925781	-0.70776367	0.083740234	-0.14428711	0.4453125	0	0	7/7/2018	7	7	2018	13:16:58	47818	0.2	13	16	58	0	0.058349609	3.4949707	0.002929688	-0.10107422	-0.94335938	14.637939	0.31542969	0	0	0	0	0	0	0	0	0	0.94873047	0.051269531	0.5078125	-0.19482422	0.077148438	0.2355957	0	44330	0	0	0
1121	1238	1238	Category E	-0.44384766	-0.23999023	-0.93579102	0.051757813	-0.14672852	0.44458008	0	0	7/7/2018	7	7	2018	13:16:58	47818	0.3	13	16	58	0	0.058349609	3.4949707	0.004150391	-0.10253906	-0.9440918	21.279785	0.46850586	0	0	0	0	0	0	0	0	0	0.94970703	0.050292969	0.59375	-0.44799805	-0.13745117	0.008300781	0	44330	0	0	0
1122	1239	1239	Category E	0.10791016	-0.059814453	-0.77978516	0.034423828	-0.140625	0.44628906	0	0	7/7/2018	7	7	2018	13:16:58	47818	0.4	13	16	58	0	0.058349609	3.4949707	0.005615234	-0.10449219	-0.94458008	25.772461	0.19897461	0	0	0	0	0	0	0	0	0	0.95043945	0.049560547	0.31176758	0.10205078	0.044677734	0.16479492	0	44330	0	0	0
1123	1240	1240	Category E	-0.035888672	-0.10791016	-1.2478027	0.055175781	-0.15283203	0.44848633	0	0	7/7/2018	7	7	2018	13:16:58	47818	0.5	13	16	58	0	0.058349609	3.4949707	0.008300781	-0.10620117	-0.94555664	33.46582	0.30517578	0	0	0	0	0	0	0	0	0	0.95166016	0.048339844	0.34765625	-0.044189453	-0.001464844	-0.30200195	0	44330	0	0	0
1124	1241	1241	Category E	-0.035888672	0.071777344	-0.77978516	0	-0.18383789	0.43383789	0	0	7/7/2018	7	7	2018	13:16:58	47818	0.6	13	16	58	0	0.058349609	3.4949707	0.010742188	-0.10620117	-0.94726563	42.165283	0.24902344	0	0	0	0	0	0	0	0	0	0.95336914	0.046630859	0.39233398	-0.046630859	0.17797852	0.16748047	0	44330	0	0	0
1125	1242	1242	Category E	-0.083984375	0.059814453	-0.91186523	0.04296875	-0.14916992	0.44921875	0	0	7/7/2018	7	7	2018	13:16:58	47818	0.7	13	16	58	0	0.058349609	3.4949707	0.012207031	-0.1081543	-0.94921875	57.65332	0.19726563	0	0	0	0	0	0	0	0	0	0.95532227	0.044677734	0.30175781	-0.096191406	0.16796875	0.037353516	0	44330	0	0	0
1126	1243	1243	Category E	-0.15576172	-0.083984375	-0.99584961	0.029296875	-0.16357422	0.44482422	0	0	7/7/2018	7	7	2018	13:16:58	47818	0.8	13	16	58	0	0.058349609	3.4949707	0.011962891	-0.11083984	-0.94384766	67.941895	0.17773438	0	0	0	0	0	0	0	0	0	0.95043945	0.049560547	0.24658203	-0.16772461	0.026855469	-0.051757813	0	44330	0	0	0
1127	1244	1244	Category L	0.10791016	-0.17993164	-0.94799805	0.14208984	0.20727539	0.42871094	0	0	7/7/2018	7	7	2018	13:19:40	47980	0.7	13	19	40	0	0.058349609	3.5771484	0.012695313	-0.11401367	-0.94580078	74.710205	0.11572266	0	0	0	0	0	0	0	0	0	0.95263672	0.047363281	0.16308594	0.094970703	-0.065673828	-0.001953125	0	44330	0	0	0
1128	1245	1245	Category L	0.083984375	-0.17993164	-0.89990234	0.140625	0.20727539	0.42871094	0	0	7/7/2018	7	7	2018	13:19:40	47980	0.8	13	19	40	0	0.058349609	3.5771484	0.014648438	-0.11572266	-0.94628906	84.564697	0.10522461	0	0	0	0	0	0	0	0	0	0.95361328	0.046386719	0.17993164	0.069091797	-0.063964844	0.046386719	0	44330	0	0	0
1129	1246	1246	Category L	0.095947266	-0.17993164	-0.92382813	0.14404297	0.20068359	0.42871094	0	0	7/7/2018	7	7	2018	13:19:40	47980	0.9	13	19	40	0	0.058349609	3.5771484	0.017578125	-0.11791992	-0.94726563	90.713623	0.10229492	0	0	0	0	0	0	0	0	0	0.95458984	0.045410156	0.16333008	0.078125	-0.061767578	0.0234375	0	44330	0	0	0
1130	1247	1247	Category L	0.059814453	-0.15576172	-0.93579102	0.14501953	0.20043945	0.42871094	0	0	7/7/2018	7	7	2018	13:19:41	47981	0	13	19	41	0	0.058349609	3.5771484	0.018310547	-0.12084961	-0.94750977	100.34497	0.055175781	0	0	0	0	0	0	0	0	0	0.95532227	0.044677734	0.087890625	0.041259766	-0.034667969	0.01171875	0	44330	0	0	0
1131	1248	1248	Category L	0.095947266	-0.16796875	-0.93579102	0.14233398	0.20043945	0.42675781	0	0	7/7/2018	7	7	2018	13:19:41	47981	0.1	13	19	41	0	0.058349609	3.5771484	0.020019531	-0.12280273	-0.94335938	103.47485	0.088378906	0	0	0	0	0	0	0	0	0	0.95166016	0.048339844	0.12866211	0.075683594	-0.044921875	0.007568359	0	44330	0	0	0
1132	1249	1249	Category L	0.13183594	-0.17993164	-0.89990234	0.1484375	0.19799805	0.42675781	0	0	7/7/2018	7	7	2018	13:19:41	47981	0.2	13	19	41	0	0.058349609	3.5771484	0.021484375	-0.12329102	-0.94238281	106.6333	0.13085938	0	0	0	0	0	0	0	0	0	0.95068359	0.049316406	0.20922852	0.11010742	-0.056396484	0.042480469	0	44330	0	0	0
1133	1250	1250	Category L	0.095947266	-0.15576172	-0.91186523	0.14404297	0.20239258	0.4296875	0	0	7/7/2018	7	7	2018	13:19:41	47981	0.3	13	19	41	0	0.058349609	3.5771484	0.022705078	-0.12451172	-0.94238281	102.50977	0.085205078	0	0	0	0	0	0	0	0	0	0.95092773	0.049072266	0.13476563	0.072998047	-0.031005859	0.030517578	0	44330	0	0	0
1134	1251	1251	Category L	0.10791016	-0.17993164	-0.89990234	0.13696289	0.19921875	0.4284668	0	0	7/7/2018	7	7	2018	13:19:41	47981	0.4	13	19	41	0	0.058349609	3.5771484	0.024658203	-0.1262207	-0.94335938	93.463623	0.10791016	0	0	0	0	0	0	0	0	0	0.9519043	0.048095703	0.17993164	0.083007813	-0.053466797	0.043457031	0	44330	0	0	0
1135	1252	1252	Category L	0.095947266	-0.17993164	-0.91186523	0.14306641	0.20043945	0.42871094	0	0	7/7/2018	7	7	2018	13:19:41	47981	0.5	13	19	41	0	0.058349609	3.5771484	0.028564453	-0.12890625	-0.94287109	79.992188	0.08984375	0	0	0	0	0	0	0	0	0	0.95214844	0.047851563	0.14916992	0.067138672	-0.05078125	0.031005859	0	44330	0	0	0
1136	1253	1253	Category L	0.083984375	-0.15576172	-0.94799805	0.14233398	0.20141602	0.43041992	0	0	7/7/2018	7	7	2018	13:19:41	47981	0.6	13	19	41	0	0.058349609	3.5771484	0.030517578	-0.12988281	-0.94360352	66.63208	0.059082031	0	0	0	0	0	0	0	0	0	0.95288086	0.047119141	0.083007813	0.053222656	-0.025634766	-0.004150391	0	44330	0	0	0
1137	1254	1254	Category L	0.13183594	-0.17993164	-0.95996094	0.14160156	0.19946289	0.43066406	0	0	7/7/2018	7	7	2018	13:19:41	47981	0.7	13	19	41	0	0.058349609	3.5771484	0.032714844	-0.13183594	-0.94042969	56.565918	0.11157227	0	0	0	0	0	0	0	0	0	0.95019531	0.049804688	0.16625977	0.098876953	-0.047851563	-0.019287109	0	44330	0	0	0
1138	1255	1255	Category L	0.11987305	-0.16796875	-0.94799805	0.14233398	0.19775391	0.43164063	0	0	7/7/2018	7	7	2018	13:19:41	47981	0.8	13	19	41	0	0.058349609	3.5771484	0.034179688	-0.1328125	-0.94042969	44.35791	0.092773438	0	0	0	0	0	0	0	0	0	0.95043945	0.049560547	0.12817383	0.085449219	-0.034912109	-0.007324219	0	44330	0	0	0
1139	1256	1256	Category L	0.13183594	-0.15576172	-0.94799805	0.14599609	0.20263672	0.43066406	0	0	7/7/2018	7	7	2018	13:19:41	47981	0.9	13	19	41	0	0.058349609	3.5771484	0.038085938	-0.13549805	-0.93969727	36.990967	0.095947266	0	0	0	0	0	0	0	0	0	0.95019531	0.049804688	0.12158203	0.093505859	-0.020019531	-0.008056641	0	44330	0	0	0
1140	1257	1257	Category L	0.13183594	-0.15576172	-0.91186523	0.14160156	0.19897461	0.43041992	0	0	7/7/2018	7	7	2018	13:19:42	47982	0	13	19	42	0	0.058349609	3.5771484	0.043212891	-0.13867188	-0.93994141	25.258545	0.094238281	0	0	0	0	0	0	0	0	0	0.95117188	0.048828125	0.13354492	0.088378906	-0.016845703	0.028076172	0	44330	0	0	0
1141	1258	1258	Category L	0.095947266	-0.16796875	-0.94799805	0.14501953	0.1965332	0.42675781	0	0	7/7/2018	7	7	2018	13:19:42	47982	0.1	13	19	42	0	0.058349609	3.5771484	0.048339844	-0.14086914	-0.93896484	15.539063	0.055175781	0	0	0	0	0	0	0	0	0	0.95092773	0.049072266	0.083251953	0.047363281	-0.026855469	-0.008789063	0	44330	0	0	0
1142	1259	1259	Category L	0.095947266	-0.16796875	-0.95996094	0.14208984	0.19873047	0.42773438	0	0	7/7/2018	7	7	2018	13:19:42	47982	0.2	13	19	42	0	0.058349609	3.5771484	0.053466797	-0.14233398	-0.93969727	8.0957031	0.053466797	0	0	0	0	0	0	0	0	0	0.9519043	0.048095703	0.088134766	0.042236328	-0.025390625	-0.020019531	0	44330	0	0	0
1143	1260	1260	Category L	0.10791016	-0.17993164	-0.91186523	0.14233398	0.19897461	0.42944336	0	0	7/7/2018	7	7	2018	13:19:42	47982	0.3	13	19	42	0	0.058349609	3.5771484	0.057861328	-0.14282227	-0.94213867	3.1394043	0.069091797	0	0	0	0	0	0	0	0	0	0.95458984	0.045410156	0.11694336	0.049804688	-0.036865234	0.030273438	0	44330	0	0	0
1144	1261	1261	Category L	0.14379883	-0.17993164	-0.92382813	0.13793945	0.20141602	0.43139648	0	0	7/7/2018	7	7	2018	13:19:42	47982	0.4	13	19	42	0	0.058349609	3.5771484	0.064453125	-0.14453125	-0.93725586	0.66259766	0.087646484	0	0	0	0	0	0	0	0	0	0.95043945	0.049560547	0.12792969	0.079101563	-0.03515625	0.013427734	0	44330	0	0	0
1145	1262	1262	Category L	0.11987305	-0.15576172	-0.92382813	0.14160156	0.19897461	0.42773438	0	0	7/7/2018	7	7	2018	13:19:42	47982	0.5	13	19	42	0	0.058349609	3.5771484	0.068115234	-0.14672852	-0.93359375	0.27978516	0.053222656	0	0	0	0	0	0	0	0	0	0.94750977	0.052490234	0.0703125	0.051513672	-0.008789063	0.009765625	0	44330	0	0	0
1146	1263	1263	Category L	0.11987305	-0.15576172	-0.93579102	0.140625	0.20043945	0.42871094	0	0	7/7/2018	7	7	2018	13:19:42	47982	0.6	13	19	42	0	0.058349609	3.5771484	0.070800781	-0.14697266	-0.93286133	0.64941406	0.049560547	0	0	0	0	0	0	0	0	0	0.94702148	0.052978516	0.060302734	0.048828125	-0.008544922	-0.002685547	0	44330	0	0	0
1147	1264	1264	Category L	0.10791016	-0.17993164	-0.89990234	0.14404297	0.19873047	0.4296875	0	0	7/7/2018	7	7	2018	13:19:42	47982	0.7	13	19	42	0	0.058349609	3.5771484	0.075439453	-0.14990234	-0.93164063	0.75341797	0.054443359	0	0	0	0	0	0	0	0	0	0.94677734	0.053222656	0.094238281	0.032226563	-0.029785156	0.031738281	0	44330	0	0	0
1148	1265	1265	Category L	0.13183594	-0.15576172	-0.92382813	0.14306641	0.19799805	0.42871094	0	0	7/7/2018	7	7	2018	13:19:42	47982	0.8	13	19	42	0	0.058349609	3.5771484	0.079101563	-0.15209961	-0.93310547	0.49780273	0.053466797	0	0	0	0	0	0	0	0	0	0.94873047	0.051269531	0.065429688	0.052490234	-0.003417969	0.009277344	0	44330	0	0	0
1149	1266	1266	Category L	0.10791016	-0.16796875	-0.92382813	0.140625	0.19970703	0.42944336	0	0	7/7/2018	7	7	2018	13:19:42	47982	0.9	13	19	42	0	0.058349609	3.5707031	0.084716797	-0.15283203	-0.93237305	0.75146484	0.028808594	0	0	0	0	0	0	0	0	0	0.94873047	0.051269531	0.046875	0.022949219	-0.014892578	0.008544922	0	44330	0	0	0
1150	1267	1267	Category L	0.10791016	-0.17993164	-0.93579102	0.13867188	0.1940918	0.42749023	0	0	7/7/2018	7	7	2018	13:19:43	47983	0	13	19	43	0	0.058349609	3.5707031	0.094238281	-0.15185547	-0.93310547	1.0671387	0.031005859	0	0	0	0	0	0	0	0	0	0.95019531	0.049804688	0.043945313	0.013427734	-0.027832031	-0.002441406	0	44330	0	0	0
1151	1268	1268	Category L	0.10791016	-0.17993164	-0.93579102	0.14404297	0.19335938	0.42944336	0	0	7/7/2018	7	7	2018	13:19:43	47983	0.1	13	19	43	0	0.058349609	3.5707031	0.095703125	-0.15478516	-0.93579102	1.1179199	0.027832031	0	0	0	0	0	0	0	0	0	0.95336914	0.046630859	0.037353516	0.011962891	-0.024902344	0	0	44330	0	0	0
1152	1269	1269	Category L	0.13183594	-0.16796875	-0.94799805	0.140625	0.19921875	0.42944336	0	0	7/7/2018	7	7	2018	13:19:43	47983	0.2	13	19	43	0	0.058349609	3.5707031	0.098876953	-0.15185547	-0.92993164	0.82373047	0.040527344	0	0	0	0	0	0	0	0	0	0.94750977	0.052490234	0.066650391	0.032714844	-0.015869141	-0.017822266	0	44330	0	0	0
1153	1270	1270	Category L	0.13183594	-0.16796875	-0.92382813	0.13793945	0.203125	0.43286133	0	0	7/7/2018	7	7	2018	13:19:43	47983	0.3	13	19	43	0	0.058349609	3.5707031	0.10058594	-0.15478516	-0.92895508	0.82592773	0.033935547	0	0	0	0	0	0	0	0	0	0.94726563	0.052734375	0.049316406	0.031005859	-0.012939453	0.005126953	0	44330	0	0	0
1154	1271	1271	Category L	0.11987305	-0.15576172	-0.92382813	0.14257813	0.19287109	0.43237305	0	0	7/7/2018	7	7	2018	13:19:43	47983	0.4	13	19	43	0	0.058349609	3.5707031	0.1027832	-0.15527344	-0.93041992	1.0463867	0.018066406	0	0	0	0	0	0	0	0	0	0.94873047	0.051269531	0.023925781	0.016845703	-0.000244141	0.006591797	0	44330	0	0	0
1155	1272	1272	Category L	0.14379883	-0.17993164	-0.94799805	0.14257813	0.19799805	0.43041992	0	0	7/7/2018	7	7	2018	13:19:43	47983	0.5	13	19	43	0	0.058349609	3.5707031	0.1081543	-0.15673828	-0.93017578	0.36083984	0.045654297	0	0	0	0	0	0	0	0	0	0.94946289	0.050537109	0.075927734	0.035400391	-0.022949219	-0.017578125	0	44330	0	0	0
1156	1273	1273	Category L	0.095947266	-0.16796875	-0.93579102	0.14306641	0.1953125	0.43139648	0	0	7/7/2018	7	7	2018	13:19:43	47983	0.6	13	19	43	0	0.058349609	3.5707031	0.11352539	-0.15722656	-0.93115234	0.58422852	0.020996094	0	0	0	0	0	0	0	0	0	0.95117188	0.048828125	0.032714844	-0.017578125	-0.010498047	-0.004394531	0	44330	0	0	0
1157	1274	1274	Category L	0.071777344	-0.14379883	-0.93579102	0.13793945	0.19360352	0.42944336	0	0	7/7/2018	7	7	2018	13:19:43	47983	0.7	13	19	43	0	0.058349609	3.5707031	0.11743164	-0.15698242	-0.92919922	0.73632813	0.048095703	0	0	0	0	0	0	0	0	0	0.94970703	0.050292969	0.065429688	-0.045654297	0.013183594	-0.006347656	0	44330	0	0	0
1158	1275	1275	Category L	0.11987305	-0.14379883	-0.92382813	0.14404297	0.20239258	0.43261719	0	0	7/7/2018	7	7	2018	13:19:43	47983	0.8	13	19	43	0	0.058349609	3.5707031	0.12304688	-0.15722656	-0.92407227	0.051269531	0.013671875	0	0	0	0	0	0	0	0	0	0.9453125	0.0546875	0.016845703	-0.003173828	0.013427734	0.000244141	0	44330	0	0	0
1159	1276	1276	Category L	0.13183594	-0.15576172	-0.94799805	0.13793945	0.1953125	0.43017578	0	0	7/7/2018	7	7	2018	13:19:43	47983	0.9	13	19	43	0	0.058349609	3.5707031	0.12304688	-0.15844727	-0.921875	0.63232422	0.027587891	0	0	0	0	0	0	0	0	0	0.94335938	0.056640625	0.037353516	0.008544922	0.002685547	-0.025878906	0	44330	0	0	0
1160	1277	1277	Category L	0.14379883	-0.17993164	-0.97192383	0.14404297	0.18847656	0.43041992	0	0	7/7/2018	7	7	2018	13:19:44	47984	0	13	19	44	0	0.058349609	3.5707031	0.12768555	-0.15820313	-0.92016602	1.1208496	0.058105469	0	0	0	0	0	0	0	0	0	0.94238281	0.057617188	0.089111328	0.015869141	-0.021484375	-0.051513672	0	44330	0	0	0
1161	1278	1278	Category L	0.11987305	-0.16796875	-0.91186523	0.14746094	0.18920898	0.42944336	0	0	7/7/2018	7	7	2018	13:19:44	47984	0.1	13	19	44	0	0.058349609	3.5707031	0.13256836	-0.16015625	-0.92285156	2.0629883	0.018554688	0	0	0	0	0	0	0	0	0	0.94604492	0.053955078	0.031494141	-0.012695313	-0.007568359	0.010986328	0	44330	0	0	0
1162	1279	1279	Category L	0.17993164	-0.15576172	-0.99584961	0.14770508	0.19287109	0.43041992	0	0	7/7/2018	7	7	2018	13:19:44	47984	0.2	13	19	44	0	0.058349609	3.5707031	0.14038086	-0.15942383	-0.92285156	3.5007324	0.082763672	0	0	0	0	0	0	0	0	0	0.94702148	0.052978516	0.11572266	0.039306641	0.003662109	-0.072753906	0	44330	0	0	0
1163	1280	1280	Category L	0.17993164	-0.095947266	-0.99584961	0.15698242	0.18383789	0.42871094	0	0	7/7/2018	7	7	2018	13:19:44	47984	0.3	13	19	44	0	0.058349609	3.5707031	0.14160156	-0.16064453	-0.92456055	5.2807617	0.10351563	0	0	0	0	0	0	0	0	0	0.94921875	0.05078125	0.17407227	0.038085938	0.064697266	-0.071044922	0	44330	0	0	0
1164	1281	1281	Category L	0.13183594	-0.17993164	-0.97192383	0.15722656	0.15722656	0.44018555	0	0	7/7/2018	7	7	2018	13:19:44	47984	0.4	13	19	44	0	0.058349609	3.5707031	0.14453125	-0.16137695	-0.92016602	7.4553223	0.056152344	0	0	0	0	0	0	0	0	0	0.9453125	0.0546875	0.082763672	-0.012695313	-0.018310547	-0.051513672	0	44330	0	0	0
1165	1282	1282	Category L	0.095947266	-0.17993164	-0.83984375	0.13842773	0.1394043	0.44824219	0	0	7/7/2018	7	7	2018	13:19:44	47984	0.5	13	19	44	0	0.058349609	3.5707031	0.14746094	-0.1640625	-0.92114258	10.252197	0.09765625	0	0	0	0	0	0	0	0	0	0.94726563	0.052734375	0.14868164	-0.051513672	-0.015625	0.081298828	0	44330	0	0	0
1166	1283	1283	Category L	0.15576172	-0.20385742	-0.92382813	0.12231445	0.12646484	0.45263672	0	0	7/7/2018	7	7	2018	13:19:44	47984	0.6	13	19	44	0	0.058349609	3.5707031	0.15112305	-0.16699219	-0.92114258	13.115479	0.036865234	0	0	0	0	0	0	0	0	0	0.94848633	0.051513672	0.043701172	0.004394531	-0.036621094	-0.002441406	0	44330	0	0	0
1167	1284	1284	Category L	0.17993164	-0.17993164	-0.89990234	0.12402344	0.12890625	0.45043945	0	0	7/7/2018	7	7	2018	13:19:44	47984	0.7	13	19	44	0	0.058349609	3.5707031	0.15551758	-0.16772461	-0.92041016	15.695801	0.033935547	0	0	0	0	0	0	0	0	0	0.94824219	0.051757813	0.056640625	0.024169922	-0.011962891	0.020507813	0	44330	0	0	0
1168	1285	1285	Category L	0.19189453	-0.17993164	-0.89990234	0.12231445	0.13110352	0.45654297	0	0	7/7/2018	7	7	2018	13:19:44	47984	0.8	13	19	44	0	0.058349609	3.5707031	0.15673828	-0.16723633	-0.92016602	17.27417	0.042480469	0	0	0	0	0	0	0	0	0	0.94824219	0.051757813	0.068115234	0.034912109	-0.012451172	0.020263672	0	44330	0	0	0
1169	1286	1286	Category L	0.19189453	-0.14379883	-0.91186523	0.12695313	0.12988281	0.45288086	0	0	7/7/2018	7	7	2018	13:19:44	47984	0.9	13	19	44	0	0.058349609	3.5707031	0.15795898	-0.16723633	-0.92016602	18.022461	0.041992188	0	0	0	0	0	0	0	0	0	0.94848633	0.051513672	0.065673828	0.033691406	0.0234375	0.008300781	0	44330	0	0	0
1170	1287	1287	Category L	0.20385742	-0.15576172	-0.89990234	0.12866211	0.12719727	0.45068359	0	0	7/7/2018	7	7	2018	13:19:45	47985	0	13	19	45	0	0.058349609	3.5707031	0.15917969	-0.16748047	-0.92016602	17.991211	0.050292969	0	0	0	0	0	0	0	0	0	0.94873047	0.051269531	0.076660156	0.044433594	0.01171875	0.020263672	0	44330	0	0	0
1171	1288	1288	Category L	0.20385742	-0.17993164	-0.89990234	0.12866211	0.12719727	0.45166016	0	0	7/7/2018	7	7	2018	13:19:45	47985	0.1	13	19	45	0	0.058349609	3.5707031	0.16113281	-0.16772461	-0.91992188	17.104492	0.048583984	0	0	0	0	0	0	0	0	0	0.94873047	0.051269531	0.074707031	0.042480469	-0.011962891	0.020019531	0	44330	0	0	0
1172	1289	1289	Category L	0.20385742	-0.16796875	-0.91186523	0.12719727	0.13061523	0.4519043	0	0	7/7/2018	7	7	2018	13:19:45	47985	0.2	13	19	45	0	0.058349609	3.5707031	0.16259766	-0.16772461	-0.91967773	15.975586	0.041748047	0	0	0	0	0	0	0	0	0	0.94897461	0.051025391	0.049072266	0.041015625	0	0.0078125	0	44330	0	0	0
1173	1290	1290	Category L	0.20385742	-0.15576172	-0.88793945	0.12524414	0.12744141	0.45385742	0	0	7/7/2018	7	7	2018	13:19:45	47985	0.3	13	19	45	0	0.058349609	3.5707031	0.1628418	-0.16772461	-0.91943359	14.562744	0.052978516	0	0	0	0	0	0	0	0	0	0.94873047	0.051269531	0.084472656	0.040771484	0.011962891	0.031494141	0	44330	0	0	0
1174	1291	1291	Category L	0.20385742	-0.17993164	-0.88793945	0.12475586	0.1315918	0.45581055	0	0	7/7/2018	7	7	2018	13:19:45	47985	0.4	13	19	45	0	0.058349609	3.5707031	0.1640625	-0.16796875	-0.91943359	12.838623	0.052001953	0	0	0	0	0	0	0	0	0	0.94921875	0.05078125	0.083007813	0.039550781	-0.01171875	0.031494141	0	44330	0	0	0
1175	1292	1292	Category L	0.17993164	-0.17993164	-0.89990234	0.12719727	0.12451172	0.44970703	0	0	7/7/2018	7	7	2018	13:19:45	47985	0.5	13	19	45	0	0.058349609	3.5707031	0.1652832	-0.16772461	-0.91943359	10.273926	0.027099609	0	0	0	0	0	0	0	0	0	0.94921875	0.05078125	0.046142578	0.014404297	-0.011962891	0.01953125	0	44330	0	0	0
1176	1293	1293	Category L	0.17993164	-0.16796875	-0.87597656	0.12304688	0.12744141	0.45556641	0	0	7/7/2018	7	7	2018	13:19:45	47985	0.6	13	19	45	0	0.058349609	3.5707031	0.16674805	-0.16748047	-0.91918945	7.6179199	0.045166016	0	0	0	0	0	0	0	0	0	0.94921875	0.05078125	0.056640625	0.012939453	-0.000244141	0.043212891	0	44330	0	0	0
1177	1294	1294	Category L	0.20385742	-0.14379883	-0.92382813	0.12524414	0.12890625	0.45288086	0	0	7/7/2018	7	7	2018	13:19:45	47985	0.7	13	19	45	0	0.058349609	3.5707031	0.16821289	-0.16772461	-0.91870117	5.3947754	0.04296875	0	0	0	0	0	0	0	0	0	0.94897461	0.051025391	0.064453125	0.035400391	0.023925781	-0.004882813	0	44330	0	0	0
1178	1295	1295	Category L	0.20385742	-0.17993164	-0.93579102	0.12719727	0.12646484	0.45288086	0	0	7/7/2018	7	7	2018	13:19:45	47985	0.8	13	19	45	0	0.058349609	3.5707031	0.16918945	-0.16748047	-0.91796875	3.3388672	0.040527344	0	0	0	0	0	0	0	0	0	0.94848633	0.051513672	0.064453125	0.034423828	-0.012207031	-0.017578125	0	44330	0	0	0
1179	1296	1296	Category L	0.20385742	-0.17993164	-0.93579102	0.12792969	0.13061523	0.45092773	0	0	7/7/2018	7	7	2018	13:19:45	47985	0.9	13	19	45	0	0.058349609	3.5707031	0.17016602	-0.16748047	-0.91723633	1.7468262	0.040039063	0	0	0	0	0	0	0	0	0	0.94799805	0.052001953	0.064208984	0.033447266	-0.012207031	-0.018310547	0	44330	0	0	0
1180	1297	1297	Category L	0.20385742	-0.16796875	-0.91186523	0.11791992	0.1315918	0.45361328	0	0	7/7/2018	7	7	2018	13:19:46	47986	0	13	19	46	0	0.058349609	3.5707031	0.17114258	-0.16772461	-0.91674805	0.90576172	0.032958984	0	0	0	0	0	0	0	0	0	0.94775391	0.052246094	0.037841797	0.032470703	0	0.004882813	0	44330	0	0	0
1181	1298	1298	Category L	0.20385742	-0.17993164	-0.91186523	0.12207031	0.12719727	0.45654297	0	0	7/7/2018	7	7	2018	13:19:46	47986	0.1	13	19	46	0	0.058349609	3.5707031	0.171875	-0.16772461	-0.91650391	0.98339844	0.034179688	0	0	0	0	0	0	0	0	0	0.94750977	0.052490234	0.048583984	0.031738281	-0.011962891	0.004638672	0	44330	0	0	0
1182	1299	1299	Category L	0.19189453	-0.16796875	-0.92382813	0.12548828	0.12988281	0.45385742	0	0	7/7/2018	7	7	2018	13:19:46	47986	0.2	13	19	46	0	0.058349609	3.5707031	0.17333984	-0.16772461	-0.91601563	0.86547852	0.019775391	0	0	0	0	0	0	0	0	0	0.94726563	0.052734375	0.026123047	0.018310547	0	-0.007568359	0	44330	0	0	0
1183	1300	1300	Category L	0.19189453	-0.17993164	-0.89990234	0.1237793	0.12451172	0.45141602	0	0	7/7/2018	7	7	2018	13:19:46	47986	0.3	13	19	46	0	0.058349609	3.5707031	0.17504883	-0.16772461	-0.91577148	0.040039063	0.026123047	0	0	0	0	0	0	0	0	0	0.94726563	0.052734375	0.044677734	0.016601563	-0.011962891	0.015869141	0	44330	0	0	0
1184	1301	1301	Category L	0.20385742	-0.15576172	-0.92382813	0.12036133	0.12890625	0.45556641	0	0	7/7/2018	7	7	2018	13:19:46	47986	0.4	13	19	46	0	0.058349609	3.5707031	0.17626953	-0.16650391	-0.91577148	0.59985352	0.030517578	0	0	0	0	0	0	0	0	0	0.94750977	0.052490234	0.046142578	0.02734375	0.010742188	-0.0078125	0	44330	0	0	0
1185	1302	1302	Category L	0.20385742	-0.16796875	-0.92382813	0.12329102	0.12915039	0.45678711	0	0	7/7/2018	7	7	2018	13:19:46	47986	0.5	13	19	46	0	0.058349609	3.5707031	0.17773438	-0.1652832	-0.91552734	0.3918457	0.02734375	0	0	0	0	0	0	0	0	0	0.94726563	0.052734375	0.036621094	0.025878906	-0.002441406	-0.008056641	0	44330	0	0	0
1186	1303	1303	Category L	0.20385742	-0.17993164	-0.91186523	0.1237793	0.12524414	0.45141602	0	0	7/7/2018	7	7	2018	13:19:46	47986	0.6	13	19	46	0	0.058349609	3.5707031	0.17919922	-0.16455078	-0.91479492	0.1184082	0.029052734	0	0	0	0	0	0	0	0	0	0.94677734	0.053222656	0.042724609	0.024414063	-0.015136719	0.002929688	0	44330	0	0	0
1187	1304	1304	Category L	0.17993164	-0.16796875	-0.91186523	0.12207031	0.12915039	0.45581055	0	0	7/7/2018	7	7	2018	13:19:46	47986	0.7	13	19	46	0	0.058837891	3.5545898	0.18041992	-0.16430664	-0.91455078	0.37573242	0.004394531	0	0	0	0	0	0	0	0	0	0.9465332	0.053466797	0.006835938	-0.000488281	-0.003417969	0.002685547	0	44330	0	0	0
1188	1305	1305	Category L	0.19189453	-0.17993164	-0.91186523	0.12329102	0.12915039	0.45678711	0	0	7/7/2018	7	7	2018	13:19:46	47986	0.8	13	19	46	0	0.058837891	3.5545898	0.18188477	-0.1640625	-0.91430664	0.43823242	0.018554688	0	0	0	0	0	0	0	0	0	0.9465332	0.053466797	0.028076172	0.009765625	-0.015625	0.002441406	0	44330	0	0	0
1189	1306	1306	Category L	0.16796875	-0.17993164	-0.92382813	0.12133789	0.12988281	0.44946289	0	0	7/7/2018	7	7	2018	13:19:46	47986	0.9	13	19	46	0	0.058837891	3.5545898	0.18286133	-0.16381836	-0.9140625	0.27661133	0.023681641	0	0	0	0	0	0	0	0	0	0.9465332	0.053466797	0.040527344	-0.014892578	-0.015869141	-0.009521484	0	44330	0	0	0
1190	1307	1307	Category L	0.19189453	-0.16796875	-0.92382813	0.12451172	0.13232422	0.45068359	0	0	7/7/2018	7	7	2018	13:19:47	47987	0	13	19	47	0	0.058837891	3.5545898	0.18408203	-0.16308594	-0.91357422	0.42749023	0.013427734	0	0	0	0	0	0	0	0	0	0.94604492	0.053955078	0.022460938	0.007568359	-0.004638672	-0.010009766	0	44330	0	0	0
1191	1308	1308	Category L	0.19189453	-0.16796875	-0.89990234	0.12304688	0.13330078	0.45385742	0	0	7/7/2018	7	7	2018	13:19:47	47987	0.1	13	19	47	0	0.058837891	3.5545898	0.18530273	-0.16235352	-0.9128418	1.189209	0.015380859	0	0	0	0	0	0	0	0	0	0.94555664	0.054443359	0.024902344	0.006347656	-0.005371094	0.012939453	0	44330	0	0	0
1192	1309	1309	Category L	0.19189453	-0.16796875	-0.88793945	0.11669922	0.13427734	0.45458984	0	0	7/7/2018	7	7	2018	13:19:47	47987	0.2	13	19	47	0	0.058837891	3.5545898	0.18676758	-0.16162109	-0.91259766	1.7875977	0.025878906	0	0	0	0	0	0	0	0	0	0.9453125	0.0546875	0.035888672	0.004882813	-0.006103516	0.024658203	0	44330	0	0	0
1193	1310	1310	Category L	0.16796875	-0.15576172	-0.92382813	0.1184082	0.13256836	0.45263672	0	0	7/7/2018	7	7	2018	13:19:47	47987	0.3	13	19	47	0	0.058837891	3.5545898	0.18774414	-0.16088867	-0.91235352	1.8034668	0.0234375	0	0	0	0	0	0	0	0	0	0.9453125	0.0546875	0.036376953	-0.019775391	0.005126953	-0.011230469	0	44330	0	0	0
1194	1311	1311	Category L	0.19189453	-0.16796875	-0.88793945	0.12524414	0.13427734	0.45166016	0	0	7/7/2018	7	7	2018	13:19:47	47987	0.4	13	19	47	0	0.058837891	3.5545898	0.18920898	-0.16064453	-0.91210938	2.03125	0.025390625	0	0	0	0	0	0	0	0	0	0.9453125	0.0546875	0.034179688	0.002441406	-0.007080078	0.024169922	0	44330	0	0	0
1195	1312	1312	Category L	0.19189453	-0.15576172	-0.88793945	0.11962891	0.13745117	0.45385742	0	0	7/7/2018	7	7	2018	13:19:47	47987	0.5	13	19	47	0	0.058837891	3.5545898	0.19042969	-0.15991211	-0.91210938	1.9116211	0.024658203	0	0	0	0	0	0	0	0	0	0.94555664	0.054443359	0.029785156	0.001220703	0.004150391	0.024169922	0	44330	0	0	0
1196	1313	1313	Category L	0.19189453	-0.16796875	-0.91186523	0.12524414	0.13134766	0.45483398	0	0	7/7/2018	7	7	2018	13:19:47	47987	0.6	13	19	47	0	0.058837891	3.5545898	0.19165039	-0.15942383	-0.91113281	1.7087402	0.008300781	0	0	0	0	0	0	0	0	0	0.94458008	0.055419922	0.009033203	0	-0.008300781	-0.000488281	0	44330	0	0	0
1197	1314	1314	Category L	0.19189453	-0.17993164	-0.89990234	0.12231445	0.13427734	0.45581055	0	0	7/7/2018	7	7	2018	13:19:47	47987	0.7	13	19	47	0	0.058837891	3.5545898	0.19360352	-0.15942383	-0.91040039	1.5556641	0.022949219	0	0	0	0	0	0	0	0	0	0.94433594	0.055664063	0.032714844	-0.001708984	-0.020263672	0.010498047	0	44330	0	0	0
1198	1315	1315	Category L	0.19189453	-0.17993164	-0.89990234	0.12329102	0.1340332	0.45361328	0	0	7/7/2018	7	7	2018	13:19:47	47987	0.8	13	19	47	0	0.058837891	3.5545898	0.1953125	-0.15942383	-0.90991211	1.357666	0.022705078	0	0	0	0	0	0	0	0	0	0.9440918	0.055908203	0.033691406	-0.003417969	-0.020263672	0.010009766	0	44330	0	0	0
1199	1316	1316	Category L	0.19189453	-0.15576172	-0.91186523	0.12109375	0.13574219	0.44970703	0	0	7/7/2018	7	7	2018	13:19:47	47987	0.9	13	19	47	0	0.058837891	3.5545898	0.1965332	-0.15917969	-0.90966797	1.1733398	0.006103516	0	0	0	0	0	0	0	0	0	0.94433594	0.055664063	0.010253906	-0.004638672	0.003417969	-0.001953125	0	44330	0	0	0
1200	1317	1317	Category L	0.19189453	-0.17993164	-0.92382813	0.11962891	0.13232422	0.45263672	0	0	7/7/2018	7	7	2018	13:19:48	47988	0	13	19	48	0	0.058837891	3.5545898	0.19799805	-0.15917969	-0.90917969	0.87744141	0.025878906	0	0	0	0	0	0	0	0	0	0.94384766	0.056152344	0.041503906	-0.006103516	-0.020507813	-0.014648438	0	44330	0	0	0
1201	1318	1318	Category L	0.19189453	-0.17993164	-0.93579102	0.11791992	0.13427734	0.45458984	0	0	7/7/2018	7	7	2018	13:19:48	47988	0.1	13	19	48	0	0.058837891	3.5545898	0.19921875	-0.15844727	-0.90820313	0.69335938	0.035400391	0	0	0	0	0	0	0	0	0	0.94311523	0.056884766	0.056152344	-0.007324219	-0.021240234	-0.02734375	0	44330	0	0	0
1202	1319	1319	Category L	0.19189453	-0.16796875	-0.92382813	0.11962891	0.13696289	0.45288086	0	0	7/7/2018	7	7	2018	13:19:48	47988	0.2	13	19	48	0	0.058837891	3.5545898	0.20019531	-0.15795898	-0.90820313	0.65625	0.020263672	0	0	0	0	0	0	0	0	0	0.94335938	0.056640625	0.033691406	-0.008300781	-0.009765625	-0.015380859	0	44330	0	0	0
1203	1320	1320	Category L	0.20385742	-0.15576172	-0.88793945	0.11962891	0.13525391	0.45166016	0	0	7/7/2018	7	7	2018	13:19:48	47988	0.3	13	19	48	0	0.058837891	3.5545898	0.20141602	-0.15771484	-0.90673828	0.32055664	0.019042969	0	0	0	0	0	0	0	0	0	0.94213867	0.057861328	0.0234375	0.002197266	0.001953125	0.018798828	0	44330	0	0	0
1204	1321	1321	Category L	0.20385742	-0.15576172	-0.86376953	0.12475586	0.13256836	0.45556641	0	0	7/7/2018	7	7	2018	13:19:48	47988	0.4	13	19	48	0	0.058837891	3.5545898	0.2019043	-0.15820313	-0.90527344	0.33056641	0.041748047	0	0	0	0	0	0	0	0	0	0.94091797	0.059082031	0.045898438	0.001708984	0.002441406	0.041503906	0	44330	0	0	0
1205	1322	1322	Category L	0.20385742	-0.16796875	-0.91186523	0.1237793	0.1340332	0.45068359	0	0	7/7/2018	7	7	2018	13:19:48	47988	0.5	13	19	48	0	0.058837891	3.5545898	0.203125	-0.15795898	-0.90454102	1.2353516	0.011962891	0	0	0	0	0	0	0	0	0	0.94042969	0.059570313	0.017578125	0.000488281	-0.009765625	-0.007080078	0	44330	0	0	0
1206	1323	1323	Category L	0.20385742	-0.14379883	-0.92382813	0.11523438	0.13769531	0.45385742	0	0	7/7/2018	7	7	2018	13:19:48	47988	0.6	13	19	48	0	0.058837891	3.5545898	0.20458984	-0.15795898	-0.90527344	1.5541992	0.023193359	0	0	0	0	0	0	0	0	0	0.94140625	0.05859375	0.033447266	-0.000732422	0.014160156	-0.018310547	0	44330	0	0	0
1207	1324	1324	Category L	0.19189453	-0.13183594	-0.93579102	0.12036133	0.13598633	0.45141602	0	0	7/7/2018	7	7	2018	13:19:48	47988	0.7	13	19	48	0	0.058837891	3.5545898	0.20507813	-0.15722656	-0.90551758	1.0422363	0.041748047	0	0	0	0	0	0	0	0	0	0.94165039	0.058349609	0.069091797	-0.013183594	0.025390625	-0.030029297	0	44330	0	0	0
1208	1325	1325	Category L	0.19189453	-0.19189453	-0.89990234	0.12036133	0.1394043	0.45678711	0	0	7/7/2018	7	7	2018	13:19:48	47988	0.8	13	19	48	0	0.058837891	3.5545898	0.20556641	-0.15625	-0.90527344	0.75170898	0.038330078	0	0	0	0	0	0	0	0	0	0.94140625	0.05859375	0.0546875	-0.013671875	-0.035400391	0.005371094	0	44330	0	0	0
1209	1326	1326	Category L	0.19189453	-0.19189453	-0.92382813	0.12451172	0.13134766	0.4519043	0	0	7/7/2018	7	7	2018	13:19:48	47988	0.9	13	19	48	0	0.058837891	3.5545898	0.20581055	-0.15576172	-0.90527344	0.68774414	0.042724609	0	0	0	0	0	0	0	0	0	0.94140625	0.05859375	0.068603516	-0.013916016	-0.035888672	-0.018310547	0	44330	0	0	0
1210	1327	1327	Category L	0.21582031	-0.16796875	-0.91186523	0.12207031	0.13500977	0.45581055	0	0	7/7/2018	7	7	2018	13:19:49	47989	0	13	19	49	0	0.058837891	3.5545898	0.20629883	-0.15600586	-0.90527344	0.28320313	0.016357422	0	0	0	0	0	0	0	0	0	0.94165039	0.058349609	0.027587891	0.009277344	-0.01171875	-0.006347656	0	44330	0	0	0
1211	1328	1328	Category L	0.21582031	-0.17993164	-0.92382813	0.12304688	0.13769531	0.45581055	0	0	7/7/2018	7	7	2018	13:19:49	47989	0.1	13	19	49	0	0.058837891	3.5545898	0.20678711	-0.15551758	-0.90527344	0.87719727	0.031494141	0	0	0	0	0	0	0	0	0	0.94140625	0.05859375	0.051513672	0.008789063	-0.024169922	-0.018310547	0	44330	0	0	0
1212	1329	1329	Category L	0.15576172	-0.16796875	-0.88793945	0.1184082	0.13256836	0.45483398	0	0	7/7/2018	7	7	2018	13:19:49	47989	0.2	13	19	49	0	0.058837891	3.5545898	0.20727539	-0.15527344	-0.90527344	1.760498	0.055908203	0	0	0	0	0	0	0	0	0	0.94165039	0.058349609	0.081787109	-0.051513672	-0.012451172	0.017333984	0	44330	0	0	0
1213	1330	1330	Category L	0.19189453	-0.17993164	-0.91186523	0.10839844	0.12451172	0.45507813	0	0	7/7/2018	7	7	2018	13:19:49	47989	0.3	13	19	49	0	0.058837891	3.5545898	0.20800781	-0.15478516	-0.90478516	1.3994141	0.030517578	0	0	0	0	0	0	0	0	0	0.94140625	0.05859375	0.047851563	-0.016113281	-0.024902344	-0.006835938	0	44330	0	0	0
1214	1331	1331	Category L	0.20385742	-0.16796875	-0.89990234	0.11450195	0.12744141	0.45336914	0	0	7/7/2018	7	7	2018	13:19:49	47989	0.4	13	19	49	0	0.058837891	3.5545898	0.20849609	-0.15478516	-0.90527344	1.6071777	0.014892578	0	0	0	0	0	0	0	0	0	0.94165039	0.058349609	0.022949219	-0.004638672	-0.012939453	0.005371094	0	44330	0	0	0
1215	1332	1332	Category L	0.20385742	-0.15576172	-0.88793945	0.11572266	0.12744141	0.45751953	0	0	7/7/2018	7	7	2018	13:19:49	47989	0.5	13	19	49	0	0.058837891	3.5545898	0.20874023	-0.15405273	-0.90551758	2.4689941	0.018310547	0	0	0	0	0	0	0	0	0	0.94189453	0.058105469	0.024169922	-0.004882813	-0.001464844	0.017578125	0	44330	0	0	0
1216	1333	1333	Category L	0.20385742	-0.17993164	-0.91186523	0.11206055	0.13085938	0.45336914	0	0	7/7/2018	7	7	2018	13:19:49	47989	0.6	13	19	49	0	0.058837891	3.5545898	0.2097168	-0.15356445	-0.90576172	2.5856934	0.027587891	0	0	0	0	0	0	0	0	0	0.94238281	0.057617188	0.038085938	-0.005859375	-0.026123047	-0.005859375	0	44330	0	0	0
1217	1334	1334	Category L	0.20385742	-0.15576172	-0.89990234	0.11547852	0.12988281	0.45556641	0	0	7/7/2018	7	7	2018	13:19:49	47989	0.7	13	19	49	0	0.058837891	3.5545898	0.20996094	-0.15283203	-0.90625	1.9318848	0.009277344	0	0	0	0	0	0	0	0	0	0.94262695	0.057373047	0.015380859	-0.006103516	-0.002685547	0.006347656	0	44330	0	0	0
1218	1335	1335	Category L	0.20385742	-0.16796875	-0.88793945	0.11547852	0.12744141	0.45239258	0	0	7/7/2018	7	7	2018	13:19:49	47989	0.8	13	19	49	0	0.058837891	3.5545898	0.21020508	-0.15258789	-0.90551758	1.1706543	0.024169922	0	0	0	0	0	0	0	0	0	0.94213867	0.057861328	0.039306641	-0.006347656	-0.015136719	0.017578125	0	44330	0	0	0
1219	1336	1336	Category L	0.20385742	-0.16796875	-0.91186523	0.11621094	0.13085938	0.45556641	0	0	7/7/2018	7	7	2018	13:19:49	47989	0.9	13	19	49	0	0.058837891	3.5545898	0.21044922	-0.15209961	-0.90527344	0.67651367	0.018066406	0	0	0	0	0	0	0	0	0	0.94165039	0.058349609	0.028808594	-0.006591797	-0.015625	-0.006347656	0	44330	0	0	0
1220	1337	1337	Category L	0.20385742	-0.15576172	-0.88793945	0.11328125	0.13232422	0.45874023	0	0	7/7/2018	7	7	2018	13:19:50	47990	0	13	19	50	0	0.058837891	3.5545898	0.21069336	-0.15161133	-0.9050293	0.11938477	0.018798828	0	0	0	0	0	0	0	0	0	0.94165039	0.058349609	0.027832031	-0.006835938	-0.00390625	0.017089844	0	44330	0	0	0
1221	1338	1338	Category L	0.21582031	-0.16796875	-0.89990234	0.11181641	0.13134766	0.45458984	0	0	7/7/2018	7	7	2018	13:19:50	47990	0.111	13	19	50	0	0.058837891	3.5545898	0.21069336	-0.15136719	-0.9050293	2.3635254	0.017822266	0	0	0	0	0	0	0	0	0	0.94165039	0.058349609	0.026367188	0.004882813	-0.016357422	0.005126953	0	44330	0	0	0
1222	1339	1339	Category L	0.21582031	-0.17993164	-0.94799805	0.098876953	0.13769531	0.46044922	0	0	7/7/2018	7	7	2018	13:19:50	47990	0.222	13	19	50	0	0.058837891	3.5545898	0.21069336	-0.15087891	-0.90454102	4.9223633	0.052246094	0	0	0	0	0	0	0	0	0	0.94091797	0.059082031	0.077148438	0.004882813	-0.028808594	-0.043212891	0	44330	0	0	0
1223	1340	1340	Category L	0.21582031	-0.083984375	-0.91186523	0.083251953	0.13598633	0.46069336	0	0	7/7/2018	7	7	2018	13:19:50	47990	0.333	13	19	50	0	0.058837891	3.5545898	0.21118164	-0.15087891	-0.90429688	6.4924316	0.067626953	0	0	0	0	0	0	0	0	0	0.94091797	0.059082031	0.078857422	0.004394531	0.066894531	-0.007324219	0	44330	0	0	0
1224	1341	1341	Category L	0.25195313	-0.083984375	-0.89990234	0.080810547	0.14624023	0.4609375	0	0	7/7/2018	7	7	2018	13:19:50	47990	0.444	13	19	50	0	0.058837891	3.5545898	0.21166992	-0.15039063	-0.90405273	7.8881836	0.077880859	0	0	0	0	0	0	0	0	0	0.94067383	0.059326172	0.11108398	0.040039063	0.06640625	0.004150391	0	44330	0	0	0
1225	1342	1342	Category L	0.23999023	-0.095947266	-0.87597656	0.070068359	0.14086914	0.46386719	0	0	7/7/2018	7	7	2018	13:19:50	47990	0.555	13	19	50	0	0.058349609	3.5465332	0.2121582	-0.14990234	-0.90405273	8.7233887	0.066894531	0	0	0	0	0	0	0	0	0	0.94067383	0.059326172	0.10986328	0.027587891	0.053955078	0.028076172	0	44330	0	0	0
1226	1343	1343	Category L	0.2277832	-0.13183594	-0.89990234	0.078613281	0.14282227	0.46069336	0	0	7/7/2018	7	7	2018	13:19:50	47990	0.666	13	19	50	0	0.058349609	3.5465332	0.21240234	-0.14941406	-0.90356445	9.6894531	0.0234375	0	0	0	0	0	0	0	0	0	0.94018555	0.059814453	0.036621094	0.015136719	0.017578125	0.003662109	0	44330	0	0	0
1227	1344	1344	Category L	0.21582031	-0.16796875	-0.88793945	0.069335938	0.14550781	0.46264648	0	0	7/7/2018	7	7	2018	13:19:50	47990	0.777	13	19	50	0	0.058349609	3.5465332	0.21264648	-0.14819336	-0.90332031	10.369141	0.025146484	0	0	0	0	0	0	0	0	0	0.93994141	0.060058594	0.038085938	0.002929688	-0.01953125	0.015380859	0	44330	0	0	0
1228	1345	1345	Category L	0.20385742	-0.13183594	-0.89990234	0.075195313	0.14086914	0.4597168	0	0	7/7/2018	7	7	2018	13:19:50	47990	0.888	13	19	50	0	0.058349609	3.5465332	0.21313477	-0.14794922	-0.90258789	9.963623	0.018798828	0	0	0	0	0	0	0	0	0	0.93920898	0.060791016	0.028320313	-0.009277344	0.016113281	0.002685547	0	44330	0	0	0
1229	1346	1346	Category L	0.21582031	-0.10791016	-0.88793945	0.074462891	0.1418457	0.46069336	0	0	7/7/2018	7	7	2018	13:19:51	47991	0	13	19	51	0	0.058349609	3.5465332	0.21337891	-0.14794922	-0.90234375	9.7722168	0.042724609	0	0	0	0	0	0	0	0	0	0.93896484	0.061035156	0.056884766	0.002197266	0.040039063	0.014404297	0	44330	0	0	0
1230	1347	1347	Category L	0.20385742	-0.11987305	-0.87597656	0.073486328	0.14086914	0.45776367	0	0	7/7/2018	7	7	2018	13:19:51	47991	0.09	13	19	51	0	0.058349609	3.5465332	0.21386719	-0.14697266	-0.90185547	9.9885254	0.038818359	0	0	0	0	0	0	0	0	0	0.93847656	0.061523438	0.062988281	-0.010009766	0.027099609	0.025878906	0	44330	0	0	0
1231	1348	1348	Category L	0.21582031	-0.11987305	-0.91186523	0.073730469	0.14697266	0.45996094	0	0	7/7/2018	7	7	2018	13:19:51	47991	0.181	13	19	51	0	0.058349609	3.5465332	0.21435547	-0.14648438	-0.90185547	9.3547363	0.028564453	0	0	0	0	0	0	0	0	0	0.93847656	0.061523438	0.038085938	0.001220703	0.026611328	-0.009765625	0	44330	0	0	0
1232	1349	1349	Category L	0.2277832	-0.10791016	-0.93579102	0.072753906	0.14355469	0.4597168	0	0	7/7/2018	7	7	2018	13:19:51	47991	0.272	13	19	51	0	0.058349609	3.5465332	0.21508789	-0.14575195	-0.90258789	7.8190918	0.051757813	0	0	0	0	0	0	0	0	0	0.93920898	0.060791016	0.083496094	0.012451172	0.037841797	-0.032958984	0	44330	0	0	0
1233	1350	1350	Category L	0.23999023	-0.14379883	-0.91186523	0.075195313	0.14282227	0.45800781	0	0	7/7/2018	7	7	2018	13:19:51	47991	0.363	13	19	51	0	0.058349609	3.5465332	0.21508789	-0.14453125	-0.90356445	5.7102051	0.025878906	0	0	0	0	0	0	0	0	0	0.93994141	0.060058594	0.033691406	0.024658203	0.000732422	-0.008056641	0	44330	0	0	0
1234	1351	1351	Category L	0.2277832	-0.10791016	-0.92382813	0.075195313	0.14526367	0.46191406	0	0	7/7/2018	7	7	2018	13:19:51	47991	0.454	13	19	51	0	0.058349609	3.5465332	0.21582031	-0.14282227	-0.90332031	3.2294922	0.041992188	0	0	0	0	0	0	0	0	0	0.93969727	0.060302734	0.067138672	0.01171875	0.034912109	-0.020263672	0	44330	0	0	0
1235	1352	1352	Category L	0.23999023	-0.13183594	-0.86376953	0.076171875	0.1418457	0.45996094	0	0	7/7/2018	7	7	2018	13:19:51	47991	0.545	13	19	51	0	0.058349609	3.5465332	0.21582031	-0.14086914	-0.90380859	1.2736816	0.047607422	0	0	0	0	0	0	0	0	0	0.93994141	0.060058594	0.073242188	0.023925781	0.009033203	0.040039063	0	44330	0	0	0
1236	1353	1353	Category L	0.23999023	-0.16796875	-0.87597656	0.070068359	0.14526367	0.46069336	0	0	7/7/2018	7	7	2018	13:19:51	47991	0.636	13	19	51	0	0.058349609	3.5465332	0.21606445	-0.13891602	-0.90356445	0.32617188	0.046630859	0	0	0	0	0	0	0	0	0	0.93945313	0.060546875	0.080322266	0.023681641	-0.028808594	0.027587891	0	44330	0	0	0
1237	1354	1354	Category L	0.21582031	-0.15576172	-0.88793945	0.071044922	0.1418457	0.46362305	0	0	7/7/2018	7	7	2018	13:19:51	47991	0.727	13	19	51	0	0.058349609	3.5465332	0.21630859	-0.13769531	-0.90405273	1.1813965	0.024169922	0	0	0	0	0	0	0	0	0	0.93969727	0.060302734	0.034667969	-0.000488281	-0.017822266	0.016113281	0	44330	0	0	0
1238	1355	1355	Category L	0.21582031	-0.11987305	-0.91186523	0.074707031	0.14306641	0.46142578	0	0	7/7/2018	7	7	2018	13:19:51	47991	0.818	13	19	51	0	0.058349609	3.5465332	0.21655273	-0.13525391	-0.90405273	1.5239258	0.017333984	0	0	0	0	0	0	0	0	0	0.93945313	0.060546875	0.024169922	-0.000732422	0.015380859	-0.007568359	0	44330	0	0	0
1239	1356	1356	Category L	0.23999023	-0.14379883	-0.89990234	0.070068359	0.14208984	0.45556641	0	0	7/7/2018	7	7	2018	13:19:51	47991	0.909	13	19	51	0	0.058349609	3.5465332	0.21655273	-0.13378906	-0.90405273	1.7207031	0.025634766	0	0	0	0	0	0	0	0	0	0.93920898	0.060791016	0.037353516	0.023193359	-0.009765625	0.004150391	0	44330	0	0	0
1240	1357	1357	Category L	0.23999023	-0.13183594	-0.89990234	0.072509766	0.14428711	0.46289063	0	0	7/7/2018	7	7	2018	13:19:52	47992	0	13	19	52	0	0.058349609	3.5465332	0.21704102	-0.1328125	-0.90405273	1.701416	0.023193359	0	0	0	0	0	0	0	0	0	0.93920898	0.060791016	0.028076172	0.022705078	0.000976563	0.004150391	0	44330	0	0	0
[truncated: 291 more rows]
[truncated: 29 more columns]
