# Supplementary material for: Development of a multisensor biologging collar and analytical techniques to describe high‐resolution spatial behavior in free‐ranging terrestrial mammals
Source: Ecol Evol. 2024 Sep 23;14(9):e70264. doi: 10.1002/ece3.70264 (PMC11420106; doi:10.1002/ece3.70264)
Supplement: Supplementary file 1 — Appendix S1 [file ECE3-14-e70264-s001.zip › doi_10_5061_dryad_jdfn2z3hv__v20240620/B7_S22_Header.csv]

Split no.	Bookmark number	Category	Pointer	Day#	Time(hh:mm:ss)	Total Event start	Event start	Number events	Duration(s)	Sum VeDBA	Mean VeDBA	Mean Dyn AccX	Mean Dyn AccY	Mean Dyn AccZ	Sum VeSBA	Mean VeSBA	Mean smth AccX	Mean smth AccY	Mean smth AccZ	VeDBA_Var	VeDBA_SD	VeSBA_Var	VeSBA_SD	Mean Animal g	Sum Animal g	Animal g_Var	Animal g_SD	Acc_x_Var	Acc_x_SD	Acc_y_Var	Acc_y_SD	Acc_z_Var	Acc_z_SD	Predominant freq, Hz	Smth press val	Max pressure val	Min pressure val	Grd air press	Altitude begin	Altitude end	Delta max/min altitude
1	1	Category M	0	7	19:35:55	1	1	93	9.2	3.90381	0.300293	-0.0913837	-0.0639648	-0.00105168	12.2778	0.944449	0.115272	-0.100135	-0.931922	0.0246206	0.15691	0	0	0.0555514	0.722168	0	0	0.0620305	0.249059	0.036715	0.191612	0.0147048	0.121263	0	7	0	0	1000	0	44330	44330
1	2	Category E	93	7	19:36:16	94	94	51	5	9.8772	0.193671	0.0447256	0.0186409	0.0014792	48.217	0.945432	0.0983073	-0.0589815	-0.938208	0.00768325	0.0876541	0	0	0.0545678	2.78296	0	0	0.0177265	0.133141	0.00894704	0.0945888	0.0176643	0.132907	0	7	0	0	1000	44330	44330	0
1	3	Category F	144	7	19:36:24	145	145	78	7.7	12.0574	0.154582	-0.0227489	-0.00455103	0.00537735	74.8948	0.960189	0.056143	-0.0369779	-0.957444	0.0212152	0.145654	1.88E-05	0.0043336	0.0398106	3.10522	2.50E-05	0.005004	0.00962477	0.0981059	0.00648851	0.0805513	0.0124856	0.111739	0	7	0	0	1000	44330	44330	0
1	4	Category J	222	7	19:36:33	223	223	62	6.101	49.2412	0.794213	0.0165661	-0.00383931	-0.0362431	63.1799	1.01903	0.190146	-0.0177356	-1.00056	0.149335	0.386439	0.00012207	0.0110485	0.0234414	1.45337	5.91E-05	0.00768546	0.0932578	0.305381	0.0164165	0.128127	0.634077	0.796289	0	7	0	0	1000	44330	44330	0
1	5	Category L	284	8	0:35:40	285	285	214	21.301	9.11938	0.0426139	0.00664884	0.00678916	0.00753185	202.82	0.947756	0.146354	-0.0179295	-0.933699	0.00835212	0.0913899	2.05E-05	0.00453158	0.0529671	11.335	4.91E-05	0.00700402	0.000530492	0.0230324	0.000780337	0.0279345	0.000707323	0.0265956	0	7	0	0	1000	44330	44330	0
1	6	Category E	498	8	0:36:34	499	499	204	20.3	42.4229	0.207955	-0.00509225	-0.0031104	0.000490675	193.254	0.947324	-0.0776858	-0.069397	-0.94104	0.0117331	0.108319	0	0	0.0526757	10.7458	0	0	0.0207687	0.144114	0.0098877	0.0994369	0.0234052	0.152988	0	7	0	0	1000	44330	44330	0
1	7	Category L	702	8	2:17:39	703	703	47	4.6	6.7395	0.143394	-0.106025	-0.0764004	-0.0216922	43.1353	0.917771	-0.0234063	-0.0119785	-0.912743	0.0054594	0.0738878	8.83E-05	0.00939714	0.0822286	3.86475	8.83E-05	0.00939714	0.0132459	0.115091	0.0117395	0.108349	0.00121551	0.0348641	0	7	0	0	1000	44330	44330	0
1	8	Category M	749	8	2:17:49	750	750	108	10.7	36.4495	0.337495	0.0221625	0.077856	0.0084545	99.8838	0.92485	0.142296	0.390559	-0.815111	0.0329635	0.181559	0.000424986	0.0206152	0.0751501	8.11621	0.000424986	0.0206152	0.0363453	0.190644	0.0610397	0.247062	0.0472344	0.217335	0	7	0	0	1000	44330	44330	0
1	9	Category N	857	8	2:18:08	858	858	148	14.7	51.2847	0.346518	0.00150938	-0.0578795	-0.0039178	138.597	0.936466	0.139566	-0.307815	-0.85612	0.0308442	0.175625	0.000273833	0.0165479	0.0635343	9.40308	0.000273833	0.0165479	0.0392192	0.198038	0.0626501	0.2503	0.0482128	0.219574	0	7	0	0	1000	44330	44330	0
1	10	Category M	1005	8	2:18:28	1006	1006	109	10.8	43.0793	0.395223	0.00904664	0.0676158	0.00667915	104.713	0.960671	0.0742523	0.307149	-0.897654	0.0562935	0.237262	0.00184561	0.0429606	0.0435623	4.74829	0.000817535	0.0285926	0.0371363	0.192708	0.0964512	0.310566	0.0804141	0.283574	0	7	0	0	1000	44330	44330	0
1	11	Category E	1114	8	11:05:55	1115	1115	49	4.8	19.2947	0.393769	0.000318878	-0.162533	0.281564	61.0452	1.24582	0.115558	0.0822555	-1.23676	0.169035	0.411139	0.0173838	0.131848	0.2629	12.8821	0.0124213	0.111451	0.0134925	0.116157	0.0382105	0.195475	0.119689	0.345961	0	7	0	0	1000	44330	44330	0
1	12	Category M	1163	8	11:06:00	1164	1164	14	1.3	45.959	3.28278	0.06747	0.63719	-1.94988	19.0532	1.36094	0.150024	0.0510254	-1.35163	19.4864	4.41434	0.000366211	0.0191366	0.360944	5.05322	0.000244141	0.015625	0.278024	0.52728	10.7659	3.28114	13.8256	3.71828	0	7	0	0	1000	44330	44330	0
1	13	Category E	1177	8	11:06:02	1178	1178	61	6	21.3621	0.350198	-0.0361728	-0.0771644	0.210461	70.5554	1.15665	0.160516	-0.0395548	-1.14055	0.0932377	0.305348	0.0157691	0.125575	0.209052	12.7522	0.00843686	0.0918524	0.0201076	0.141801	0.0203277	0.142575	0.117304	0.342496	0	7	0	0	1000	44330	44330	0
1	14	Category L	1238	8	11:06:08	1239	1239	28	2.7	4.92847	0.176017	0.165074	-0.0206909	0.0485491	26.4204	0.943586	0.137111	-0.123352	-0.925284	0.00074986	0.0273836	0.000305176	0.0174693	0.0564139	1.57959	0.000217983	0.0147642	0.0277361	0.166542	0.000645229	0.0254014	0.002982	0.0546077	0	7	0	0	1000	44330	44330	0
1	15	Category E	1266	8	16:50:03	1267	1267	96	9.501	19.7854	0.206098	-0.0386709	-0.0158768	0.0297572	93.647	0.975489	0.0371272	-0.0740204	-0.970543	0.0155919	0.124868	0.000371297	0.0192691	0.0508881	4.88525	3.31E-05	0.00574984	0.0188726	0.137378	0.00702667	0.0838252	0.0261714	0.161776	0	7	0	0	1000	44330	44330	0
1	16	Category M	1362	8	16:50:13	1363	1363	12	1.1	13.1919	1.09932	0.259054	0.291016	-0.54071	12.5576	1.04647	0.00667318	-0.0288289	-1.04604	1.69106	1.30041	0	0	0.0464681	0.557617	0	0	0.223165	0.472403	1.0776	1.03807	1.06722	1.03306	0	7	0	0	1000	44330	44330	0
1	17	Category E	1374	8	16:50:14	1375	1375	269	26.8	56.927	0.211625	-0.02082	0.00845416	0.00238695	253.885	0.943809	-0.101598	-0.109871	-0.915486	0.0113276	0.106431	0.00018787	0.0137066	0.0662801	17.8293	5.90E-05	0.0076807	0.0250657	0.158322	0.0104309	0.102132	0.0211295	0.14536	0	7	0	0	1000	44330	44330	0
1	18	Category M	1643	8	18:11:36	1644	1644	155	15.401	67.6775	0.436629	0.00609722	-0.0814453	-0.000303994	145.598	0.939344	0.21821	-0.534408	-0.710174	0.0551695	0.234882	0.00118763	0.034462	0.0648138	10.0461	0.00114667	0.0338626	0.0414693	0.20364	0.143559	0.378892	0.0606918	0.246357	0	7	0	0	1000	44330	44330	0
1	19	Category N	1798	8	18:11:56	1799	1799	280	28.001	109.589	0.39139	0.00428641	0.0364668	0.00528739	275.28	0.983143	0.143642	0.436889	-0.821667	0.0529794	0.230173	0.000531006	0.0230436	0.0417193	11.6814	0.000526646	0.0229488	0.0372628	0.193036	0.113409	0.336762	0.0601501	0.245255	0	7	0	0	1000	44330	44330	0
1	20	Category M	2078	8	18:12:27	2079	2079	119	11.801	40.0591	0.336631	0.00194902	-0.0580952	0.00272863	109.688	0.92175	0.140453	-0.441419	-0.777629	0.0341715	0.184855	0.000906808	0.0301133	0.0782501	9.31177	0.000906808	0.0301133	0.0326102	0.180583	0.0766212	0.276805	0.0408453	0.202102	0	7	0	0	1000	44330	44330	0
1	21	Category N	2197	8	18:12:44	2198	2198	152	15.2	64.283	0.422914	0.000149376	0.0463707	0.000663356	149.859	0.985912	0.133882	0.294443	-0.912039	0.0449235	0.211952	0.000600714	0.0245095	0.0426041	6.47583	0.000380667	0.0195107	0.0512165	0.226311	0.108917	0.330026	0.0726061	0.269455	0	7	0	0	1000	44330	44330	0
1	22	Category L	2349	8	18:47:37	2350	2350	22	2.1	3.15308	0.143322	0.0731978	-0.117565	0.0285312	21.1475	0.961248	0.12116	-0.0451771	-0.952415	0.00103205	0.0321255	0.0503596	0.224409	0.0387518	0.852539	2.22E-05	0.00471111	0.00541548	0.07359	0.013916	0.117966	0.00116522	0.0341353	0	7	0	0	1000	44330	44330	0
1	23	Category E	2371	8	18:47:40	2372	2372	51	5.001	1.64502	0.0322553	-0.0133655	0.00711837	-0.00746304	10.5044	0.205969	0.0286267	-0.013198	-0.203541	0.00115368	0.0339659	0.0353717	0.188074	0.00971775	0.495605	8.14E-05	0.0090211	0.00226428	0.0475845	0.00201057	0.0448394	0.00141219	0.0375791	0	7	0	0	1000	44330	0	44330
