# Supplementary material for: Development of a multisensor biologging collar and analytical techniques to describe high‐resolution spatial behavior in free‐ranging terrestrial mammals
Source: Ecol Evol. 2024 Sep 23;14(9):e70264. doi: 10.1002/ece3.70264 (PMC11420106; doi:10.1002/ece3.70264)
Supplement: Supplementary file 1 — Appendix S1 [file ECE3-14-e70264-s001.zip › doi_10_5061_dryad_jdfn2z3hv__v20240620/B7_S22_Master.csv]

Counter	Total Event no.	Event no.	Category	Acc_x	Acc_y	Acc_z	Mag_x	Mag_y	Mag_z	Temp C	Pressure hbar	Date	DD	MM	YY	Time_dd:hh:mm:ss	Total secs	Decimal secs	Hours	Minutes	Seconds	Anlg	Light	Battery V	Acc_x sm	Acc_y sm	Acc_z sm	Ang vel	VeDBA	Vel m/s	Vel/VEDBA	FFT cleaned	FFT stuff	FFT stuff	FFT stuff	FFT sweep	FFT zero crossings	FFT zero crossings manual	VeSBA	Animal g	ODBA	Dyn AccX	Dyn AccY	Dyn AccZ	Smth Press	Altitude smth	Pressure change	Altitude change	Median pressure
0	1	1	Category M	0.275879	0.155762	-0.623779	-0.117676	0.169922	0.445557	0	0	7/7/2018	7	7	2018	19:35:55	70555	0.9	19	35	55	0	0.0583496	3.5562	0	0	0	0	0	0	0	0	0	0	0	0	0	0	0	0	0	0	0	0	0	0	0	44330	0
1	2	2	Category M	0.38378906	0.071777344	-0.77978516	-0.058349609	0.1875	0.45263672	0	0	7/7/2018	7	7	2018	19:35:56	70556	0	19	35	56	0	0.058349609	3.5562012	0	0	0	0	0	0	0	0	0	0	0	0	0	0	0	0	0	0	0	0	0	0	0	44330	0
2	3	3	Category M	0.059814453	-0.11987305	-0.98388672	-0.12597656	0.23217773	0.42578125	0	0	7/7/2018	7	7	2018	19:35:56	70556	0.1	19	35	56	0	0.058349609	3.5562012	0	0	0	0	0	0	0	0	0	0	0	0	0	0	0	0	0	0	0	0	0	0	0	44330	0
3	4	4	Category M	0.2878418	-0.095947266	-0.92382813	-0.16088867	0.30053711	0.37744141	0	0	7/7/2018	7	7	2018	19:35:56	70556	0.2	19	35	56	0	0.058349609	3.5562012	0	0	0	0	0	0	0	0	0	0	0	0	0	0	0	0	0	0	0	0	0	44330	0	0	0
4	5	5	Category M	0.21582031	-0.16796875	-0.86376953	-0.17895508	0.33837891	0.34863281	0	0	7/7/2018	7	7	2018	19:35:56	70556	0.3	19	35	56	0	0.058349609	3.5562012	0	0	0	0	0	0	0	0	0	0	0	0	0	0	0	0	0	0	0	0	0	44330	0	0	0
5	6	6	Category M	0.58789063	-0.65991211	-1.2358398	-0.19506836	0.34741211	0.33349609	0	0	7/7/2018	7	7	2018	19:35:56	70556	0.4	19	35	56	0	0.058349609	3.5562012	0	0	0	0	0	0	0	0	0	0	0	0	0	0	0	0	0	0	0	0	0	44330	0	0	0
6	7	7	Category M	0.16796875	-0.21582031	-0.98388672	-0.1809082	0.40405273	0.28417969	0	0	7/7/2018	7	7	2018	19:35:56	70556	0.5	19	35	56	0	0.058349609	3.5562012	0	0	0	0	0	0	0	0	0	0	0	0	0	0	0	0	0	0	0	0	0	44330	0	0	0
7	8	8	Category M	0.35986328	-0.40795898	-0.69580078	-0.19213867	0.4440918	0.21899414	0	0	7/7/2018	7	7	2018	19:35:56	70556	0.6	19	35	56	0	0.058349609	3.5562012	0	0	0	0	0	0	0	0	0	0	0	0	0	0	0	0	0	0	0	0	0	44330	0	0	0
8	9	9	Category M	0.13183594	-0.58789063	-0.65991211	-0.19970703	0.43066406	0.23144531	0	0	7/7/2018	7	7	2018	19:35:56	70556	0.7	19	35	56	0	0.058349609	3.5562012	0	0	0	0	0	0	0	0	0	0	0	0	0	0	0	0	0	0	0	0	0	44330	0	0	0
9	10	10	Category M	-0.023925781	-0.23999023	-0.39599609	-0.21313477	0.41455078	0.2487793	0	0	7/7/2018	7	7	2018	19:35:56	70556	0.8	19	35	56	0	0.058349609	3.5562012	0	0	0	0	0	0	0	0	0	0	0	0	0	0	0	0	0	0	0	0	0	44330	0	0	0
10	11	11	Category M	0.31176758	-0.77978516	-0.93579102	-0.17407227	0.43774414	0.23803711	0	0	7/7/2018	7	7	2018	19:35:56	70556	0.9	19	35	56	0	0.058349609	3.5562012	0	0	0	120.48633	0	0	0	0	0	0	0	0	0	0	0	0	0	0	0	0	0	44330	0	0	0
11	12	12	Category M	0.57592773	-0.32397461	-0.91186523	-0.1496582	0.4597168	0.21630859	0	0	7/7/2018	7	7	2018	19:35:57	70557	0	19	35	57	0	0.058349609	3.5562012	0	0	0	120.92114	0	0	0	0	0	0	0	0	0	0	0	0	0	0	0	0	0	44330	0	0	0
12	13	13	Category M	0.25195313	-0.2277832	-0.63598633	-0.065429688	0.5222168	0.10424805	0	0	7/7/2018	7	7	2018	19:35:57	70557	0.1	19	35	57	0	0.058349609	3.5562012	0	0	0	119.25098	0	0	0	0	0	0	0	0	0	0	0	0	0	0	0	0	0	44330	0	0	0
13	14	14	Category M	0.15576172	-1.223877	-0.86376953	-0.13500977	0.46337891	0.22387695	0	0	7/7/2018	7	7	2018	19:35:57	70557	0.2	19	35	57	0	0.058349609	3.5562012	0	0	0	115.40454	0	0	0	0	0	0	0	0	0	0	0	0	0	0	0	0	0	44330	0	0	0
14	15	15	Category M	0.51586914	-0.63598633	-0.86376953	-0.044189453	0.50830078	0.15014648	0	0	7/7/2018	7	7	2018	19:35:57	70557	0.3	19	35	57	0	0.058349609	3.5562012	0	0	0	100.89185	0	0	0	0	0	0	0	0	0	0	0	0	0	0	0	0	0	44330	0	0	0
15	16	16	Category M	0.10791016	-0.35986328	-0.83984375	0.011474609	0.52001953	-0.057128906	0	0	7/7/2018	7	7	2018	19:35:57	70557	0.4	19	35	57	0	0.058349609	3.5562012	0	0	0	81.148438	0	0	0	0	0	0	0	0	0	0	0	0	0	0	0	0	0	44330	0	0	0
16	17	17	Category M	0.047851563	-1.1279297	-0.51586914	-0.038818359	0.53149414	0.043945313	0	0	7/7/2018	7	7	2018	19:35:57	70557	0.5	19	35	57	0	0.058349609	3.5562012	0	0	0	52.425781	0	0	0	0	0	0	0	0	0	0	0	0	0	0	0	0	0	44330	0	0	0
17	18	18	Category M	0.26391602	-0.75585938	-0.51586914	-0.1105957	0.45288086	0.25292969	0	0	7/7/2018	7	7	2018	19:35:57	70557	0.6	19	35	57	0	0.058349609	3.5562012	0	0	0	18.69751	0	0	0	0	0	0	0	0	0	0	0	0	0	0	0	0	0	44330	0	0	0
18	19	19	Category M	0.10791016	-0.85180664	-0.45581055	-0.073242188	0.48168945	0.2109375	0	0	7/7/2018	7	7	2018	19:35:57	70557	0.7	19	35	57	0	0.058349609	3.5562012	0	0	0	1.4536133	0	0	0	0	0	0	0	0	0	0	0	0	0	0	0	0	0	44330	0	0	0
19	20	20	Category M	0.17993164	-0.83984375	-0.49194336	-0.007324219	0.52783203	0.084716797	0	0	7/7/2018	7	7	2018	19:35:57	70557	0.8	19	35	57	0	0.058349609	3.5562012	0	0	0	9.1140137	0	0	0	0	0	0	0	0	0	0	0	0	0	0	0	0	0	44330	0	0	0
20	21	21	Category M	0.56396484	-0.57592773	-0.671875	-0.001708984	0.52612305	-0.010498047	0	0	7/7/2018	7	7	2018	19:35:57	70557	0.9	19	35	57	0	0.058349609	3.5562012	0	0	0	6.9592285	0	0	0	0	0	0	0	0	0	0	0	0	0	0	0	0	0	44330	0	0	0
21	22	22	Category M	-0.13183594	-1.2958984	-0.44384766	-0.053710938	0.52416992	0.079833984	0	0	7/7/2018	7	7	2018	19:35:58	70558	0	19	35	58	0	0.058349609	3.5562012	0	0	0	8.0756836	0	0	0	0	0	0	0	0	0	0	0	0	0	0	0	0	0	44330	0	0	0
22	23	23	Category M	0.26391602	-0.64794922	-0.671875	-0.11987305	0.44091797	0.26635742	0	0	7/7/2018	7	7	2018	19:35:58	70558	0.1	19	35	58	0	0.058349609	3.5562012	0	0	0	7.4484863	0	0	0	0	0	0	0	0	0	0	0	0	0	0	0	0	0	44330	0	0	0
23	24	24	Category M	0.047851563	-0.98388672	-0.89990234	-0.052978516	0.49755859	0.18652344	0	0	7/7/2018	7	7	2018	19:35:58	70558	0.2	19	35	58	0	0.058349609	3.5562012	0	0	0	2.2827148	0	0	0	0	0	0	0	0	0	0	0	0	0	0	0	0	0	44330	0	0	0
24	25	25	Category M	0.11987305	-0.92382813	-0.68383789	0.00390625	0.51000977	0.18041992	0	0	7/7/2018	7	7	2018	19:35:58	70558	0.3	19	35	58	0	0.058349609	3.5562012	0	0	0	1.7797852	0	0	0	0	0	0	0	0	0	0	0	0	0	0	0	0	0	44330	0	0	0
25	26	26	Category M	0.50390625	-0.86376953	-0.93579102	-0.025390625	0.51782227	0.10620117	0	0	7/7/2018	7	7	2018	19:35:58	70558	0.4	19	35	58	0	0.058349609	3.5562012	0	0	0	6.6479492	0	0	0	0	0	0	0	0	0	0	0	0	0	0	0	0	0	44330	0	0	0
26	27	27	Category M	0.58789063	-0.49194336	-0.6237793	-0.071289063	0.52612305	0.039550781	0	0	7/7/2018	7	7	2018	19:35:58	70558	0.5	19	35	58	0	0.058349609	3.5562012	0	0	0	9.3635254	0	0	0	0	0	0	0	0	0	0	0	0	0	0	0	0	0	44330	0	0	0
27	28	28	Category M	0.23999023	-0.73193359	-0.20385742	-0.22924805	0.4621582	0.125	0	0	7/7/2018	7	7	2018	19:35:58	70558	0.6	19	35	58	0	0.058349609	3.5562012	0	0	0	11.05957	0	0	0	0	0	0	0	0	0	0	0	0	0	0	0	0	0	44330	0	0	0
28	29	29	Category M	0.10791016	-0.16796875	-0.49194336	-0.22509766	0.38964844	0.27197266	0	0	7/7/2018	7	7	2018	19:35:58	70558	0.7	19	35	58	0	0.058349609	3.5562012	0	0	0	12.662598	0	0	0	0	0	0	0	0	0	0	0	0	0	0	0	0	0	44330	0	0	0
29	30	30	Category M	0.68383789	-0.50390625	-0.94799805	-0.23779297	0.39038086	0.25268555	0	0	7/7/2018	7	7	2018	19:35:58	70558	0.8	19	35	58	0	0.058349609	3.5562012	0	0	0	10.554443	0	0	0	0	0	0	0	0	0	0	0	0	0	0	0	0	0	44330	0	0	0
30	31	31	Category M	0.52783203	-0.45581055	-0.77978516	-0.16308594	0.42114258	0.26806641	0	0	7/7/2018	7	7	2018	19:35:58	70558	0.9	19	35	58	0	0.058349609	3.5562012	0	0	0	9.6164551	0	0	0	0	0	0	0	0	0	0	0	0	0	0	0	0	0	44330	0	0	0
31	32	32	Category M	0.071777344	-0.39599609	-1.3198242	-0.16015625	0.4440918	0.24462891	0	0	7/7/2018	7	7	2018	19:35:59	70559	0	19	35	59	0	0.058349609	3.5562012	0	0	0	9.2001953	0	0	0	0	0	0	0	0	0	0	0	0	0	0	0	0	0	44330	0	0	0
32	33	33	Category M	0.26391602	-0.61181641	-1.0678711	-0.16967773	0.46850586	0.18847656	0	0	7/7/2018	7	7	2018	19:35:59	70559	0.1	19	35	59	0	0.058349609	3.5562012	0	0	0	10.195801	0	0	0	0	0	0	0	0	0	0	0	0	0	0	0	0	0	44330	0	0	0
33	34	34	Category M	0.15576172	-0.6237793	-0.39599609	-0.13452148	0.39916992	0.31005859	0	0	7/7/2018	7	7	2018	19:35:59	70559	0.2	19	35	59	0	0.058349609	3.5771484	0	0	0	10.862549	0	0	0	0	0	0	0	0	0	0	0	0	0	0	0	0	0	44330	0	0	0
34	35	35	Category M	-0.047851563	-0.46777344	-0.99584961	-0.16357422	0.36376953	0.33081055	0	0	7/7/2018	7	7	2018	19:35:59	70559	0.3	19	35	59	0	0.058349609	3.5771484	0	0	0	10.016357	0	0	0	0	0	0	0	0	0	0	0	0	0	0	0	0	0	44330	0	0	0
35	36	36	Category M	0.43188477	-0.68383789	-1.0197754	-0.18847656	0.41894531	0.25927734	0	0	7/7/2018	7	7	2018	19:35:59	70559	0.4	19	35	59	0	0.058349609	3.5771484	0	0	0	5.9887695	0	0	0	0	0	0	0	0	0	0	0	0	0	0	0	0	0	44330	0	0	0
36	37	37	Category M	0.34790039	-0.27587891	-1.079834	-0.07421875	0.43505859	0.28466797	0	0	7/7/2018	7	7	2018	19:35:59	70559	0.5	19	35	59	0	0.058349609	3.5771484	0	0	0	3.3845215	0	0	0	0	0	0	0	0	0	0	0	0	0	0	0	0	0	44330	0	0	0
37	38	38	Category M	0.035888672	-0.47998047	-0.95996094	-0.17089844	0.4387207	0.23828125	0	0	7/7/2018	7	7	2018	19:35:59	70559	0.6	19	35	59	0	0.058349609	3.5771484	0	0	0	0.32568359	0	0	0	0	0	0	0	0	0	0	0	0	0	0	0	0	0	44330	0	0	0
38	39	39	Category M	0.27587891	-0.32397461	-0.41992188	-0.21411133	0.31445313	0.34277344	0	0	7/7/2018	7	7	2018	19:35:59	70559	0.7	19	35	59	0	0.058349609	3.5771484	0	0	0	1.8361816	0	0	0	0	0	0	0	0	0	0	0	0	0	0	0	0	0	44330	0	0	0
39	40	40	Category M	0.2277832	-0.29980469	-1.1879883	-0.15332031	0.29858398	0.3828125	0	0	7/7/2018	7	7	2018	19:35:59	70559	0.8	19	35	59	0	0.058349609	3.5771484	0	0	0	2.3820801	0	0	0	0	0	0	0	0	0	0	0	0	0	0	0	0	0	44330	0	0	0
40	41	41	Category M	-0.14379883	-0.37182617	-1.0078125	-0.26391602	0.35424805	0.2824707	0	0	7/7/2018	7	7	2018	19:35:59	70559	0.9	19	35	59	0	0.058349609	3.5771484	0.18603516	-0.34130859	-0.8527832	3.1030273	0.36547852	0	0	0	0	0	0	0	0	0	0.93725586	0.062744141	0.51513672	-0.32983398	-0.030273438	-0.15478516	0	44330	0	0	0
41	42	42	Category M	0.58789063	-0.047851563	-1.0078125	-0.15209961	0.36230469	0.34008789	0	0	7/7/2018	7	7	2018	19:36:00	70560	0	19	36	0	0	0.058349609	3.5771484	0.18481445	-0.35083008	-0.85571289	0.32983398	0.52661133	0	0	0	0	0	0	0	0	0	0.94335938	0.056640625	0.85791016	0.40283203	0.30297852	-0.15185547	0	44330	0	0	0
42	43	43	Category M	0.25195313	-0.43188477	-0.87597656	-0.16015625	0.32446289	0.36791992	0	0	7/7/2018	7	7	2018	19:36:00	70560	0.1	19	36	0	0	0.058349609	3.5771484	0.18383789	-0.3527832	-0.8581543	0.15600586	0.10546875	0	0	0	0	0	0	0	0	0	0.94604492	0.053955078	0.16430664	0.067871094	-0.078857422	-0.017578125	0	44330	0	0	0
43	44	44	Category M	0.17993164	-0.13183594	-0.49194336	-0.24316406	0.25292969	0.37548828	0	0	7/7/2018	7	7	2018	19:36:00	70560	0.2	19	36	0	0	0.058349609	3.5771484	0.17675781	-0.3503418	-0.85888672	0.44995117	0.42724609	0	0	0	0	0	0	0	0	0	0.94433594	0.055664063	0.58862305	0.002929688	0.21850586	0.36694336	0	44330	0	0	0
44	45	45	Category M	0.095947266	-0.40795898	-1.0559082	-0.18139648	0.27294922	0.39331055	0	0	7/7/2018	7	7	2018	19:36:00	70560	0.3	19	36	0	0	0.058349609	3.5771484	0.17773438	-0.35131836	-0.85717773	2.1582031	0.22192383	0	0	0	0	0	0	0	0	0	0.94335938	0.056640625	0.33691406	-0.081787109	-0.056396484	-0.19848633	0	44330	0	0	0
45	46	46	Category M	-0.011962891	-0.15576172	-0.91186523	-0.23193359	0.29663086	0.34790039	0	0	7/7/2018	7	7	2018	19:36:00	70560	0.4	19	36	0	0	0.058349609	3.5771484	0.1784668	-0.35449219	-0.86083984	4.7844238	0.27978516	0	0	0	0	0	0	0	0	0	0.94775391	0.052246094	0.44018555	-0.19042969	0.19873047	-0.05078125	0	44330	0	0	0
46	47	47	Category M	0.083984375	-0.3359375	-0.94799805	-0.19726563	0.32250977	0.34790039	0	0	7/7/2018	7	7	2018	19:36:00	70560	0.5	19	36	0	0	0.058349609	3.5771484	0.17285156	-0.34643555	-0.85742188	5.9543457	0.12744141	0	0	0	0	0	0	0	0	0	0.94067383	0.059326172	0.19018555	-0.088867188	0.010498047	-0.090332031	0	44330	0	0	0
47	48	48	Category M	0.21582031	-0.16796875	-1.1398926	-0.15307617	0.29370117	0.3894043	0	0	7/7/2018	7	7	2018	19:36:00	70560	0.6	19	36	0	0	0.058349609	3.5771484	0.17211914	-0.34448242	-0.85546875	9.2119141	0.33740234	0	0	0	0	0	0	0	0	0	0.93798828	0.062011719	0.50439453	0.043457031	0.17651367	-0.28417969	0	44330	0	0	0
48	49	49	Category M	0.25195313	-0.17993164	-1.2119141	-0.18408203	0.26953125	0.38916016	0	0	7/7/2018	7	7	2018	19:36:00	70560	0.7	19	36	0	0	0.058349609	3.5771484	0.16796875	-0.34155273	-0.85620117	11.266602	0.39941406	0	0	0	0	0	0	0	0	0	0.93701172	0.062988281	0.60107422	0.083740234	0.16162109	-0.35546875	0	44330	0	0	0
49	50	50	Category M	0.11987305	-0.2277832	-0.97192383	-0.28466797	0.22167969	0.35595703	0	0	7/7/2018	7	7	2018	19:36:00	70560	0.8	19	36	0	0	0.058349609	3.5771484	0.16479492	-0.33691406	-0.85839844	11.597412	0.16357422	0	0	0	0	0	0	0	0	0	0.93701172	0.062988281	0.26757813	-0.044921875	0.10913086	-0.11328125	0	44330	0	0	0
50	51	51	Category M	0.059814453	0.047851563	-0.2878418	-0.3215332	0.24023438	0.31958008	0	0	7/7/2018	7	7	2018	19:36:00	70560	0.9	19	36	0	0	0.058349609	3.5771484	0.16479492	-0.33740234	-0.86547852	10.857666	0.70214844	0	0	0	0	0	0	0	0	0	0.94335938	0.056640625	1.0678711	-0.10498047	0.38525391	0.57763672	0	44330	0	0	0
51	52	52	Category M	0.45581055	-0.32397461	-1.1037598	-0.23022461	0.28149414	0.3684082	0	0	7/7/2018	7	7	2018	19:36:01	70561	0	19	36	1	0	0.058349609	3.5771484	0.15942383	-0.32983398	-0.86450195	7.1716309	0.38061523	0	0	0	0	0	0	0	0	0	0.93896484	0.061035156	0.54125977	0.29614258	0.005859375	-0.23901367	0	44330	0	0	0
52	53	53	Category M	0.45581055	-0.047851563	-0.95996094	-0.28149414	0.23193359	0.35327148	0	0	7/7/2018	7	7	2018	19:36:01	70561	0.1	19	36	1	0	0.058349609	3.5771484	0.15063477	-0.32617188	-0.86499023	7.2775879	0.42358398	0	0	0	0	0	0	0	0	0	0.93676758	0.063232422	0.67822266	0.30493164	0.27832031	-0.094726563	0	44330	0	0	0
53	54	54	Category M	-0.023925781	0.20385742	-0.77978516	-0.30810547	0.20263672	0.35009766	0	0	7/7/2018	7	7	2018	19:36:01	70561	0.2	19	36	1	0	0.058349609	3.5771484	0.14501953	-0.32299805	-0.87158203	6.0080566	0.56079102	0	0	0	0	0	0	0	0	0	0.94067383	0.059326172	0.78759766	-0.16894531	0.52685547	0.091796875	0	44330	0	0	0
54	55	55	Category M	0.17993164	0.059814453	-0.68383789	-0.36694336	0.20141602	0.296875	0	0	7/7/2018	7	7	2018	19:36:01	70561	0.3	19	36	1	0	0.058349609	3.5771484	0.14477539	-0.30908203	-0.8737793	4.7646484	0.41650391	0	0	0	0	0	0	0	0	0	0.93823242	0.061767578	0.59399414	0.034912109	0.36889648	0.18994141	0	44330	0	0	0
55	56	56	Category M	0.071777344	-0.3359375	-1.0439453	-0.30810547	0.24145508	0.33081055	0	0	7/7/2018	7	7	2018	19:36:01	70561	0.4	19	36	1	0	0.058349609	3.5771484	0.14013672	-0.30102539	-0.87280273	2.628418	0.18725586	0	0	0	0	0	0	0	0	0	0.93408203	0.065917969	0.27416992	-0.068359375	-0.034667969	-0.17089844	0	44330	0	0	0
56	57	57	Category M	0.82788086	-0.29980469	-1.1037598	-0.23852539	0.27001953	0.36401367	0	0	7/7/2018	7	7	2018	19:36:01	70561	0.5	19	36	1	0	0.058349609	3.5771484	0.1394043	-0.29785156	-0.87402344	1.6608887	0.72558594	0	0	0	0	0	0	0	0	0	0.93383789	0.066162109	0.91992188	0.68823242	-0.001708984	-0.22949219	0	44330	0	0	0
57	58	58	Category M	-0.095947266	-0.13183594	-1.0078125	-0.16821289	0.24633789	0.4050293	0	0	7/7/2018	7	7	2018	19:36:01	70561	0.6	19	36	1	0	0.058349609	3.5771484	0.14013672	-0.28491211	-0.87792969	1.5612793	0.30981445	0	0	0	0	0	0	0	0	0	0.93359375	0.06640625	0.51879883	-0.23608398	0.15307617	-0.12963867	0	44330	0	0	0
58	59	59	Category M	0.19189453	0.059814453	-0.81591797	-0.29516602	0.20385742	0.3581543	0	0	7/7/2018	7	7	2018	19:36:01	70561	0.7	19	36	1	0	0.058349609	3.5771484	0.14013672	-0.27539063	-0.8840332	2.4421387	0.34594727	0	0	0	0	0	0	0	0	0	0.93652344	0.063476563	0.45532227	0.051513672	0.33520508	0.068115234	0	44330	0	0	0
59	60	60	Category M	0.011962891	-0.011962891	-0.88793945	-0.20336914	0.203125	0.41137695	0	0	7/7/2018	7	7	2018	19:36:01	70561	0.8	19	36	1	0	0.058349609	3.5771484	0.14086914	-0.2668457	-0.89111328	3.1228027	0.28564453	0	0	0	0	0	0	0	0	0	0.94091797	0.059082031	0.38745117	-0.12890625	0.25488281	0.003173828	0	44330	0	0	0
60	61	61	Category M	-0.083984375	-0.15576172	-0.94799805	-0.22753906	0.19238281	0.39672852	0	0	7/7/2018	7	7	2018	19:36:01	70561	0.9	19	36	1	0	0.058349609	3.5771484	0.14013672	-0.25854492	-0.89355469	2.7451172	0.25268555	0	0	0	0	0	0	0	0	0	0.94091797	0.059082031	0.38134766	-0.22412109	0.1027832	-0.054199219	0	44330	0	0	0
61	62	62	Category M	0.059814453	-0.15576172	-0.99584961	-0.15209961	0.20239258	0.42675781	0	0	7/7/2018	7	7	2018	19:36:02	70562	0	19	36	2	0	0.058349609	3.5771484	0.13256836	-0.25415039	-0.89575195	3.9067383	0.15795898	0	0	0	0	0	0	0	0	0	0.94042969	0.059570313	0.27124023	-0.072753906	0.098388672	-0.099853516	0	44330	0	0	0
62	63	63	Category M	0.23999023	-0.16796875	-0.98388672	-0.071777344	0.19628906	0.44433594	0	0	7/7/2018	7	7	2018	19:36:02	70562	0.1	19	36	2	0	0.058349609	3.5771484	0.13745117	-0.23852539	-0.90283203	4.1445313	0.1484375	0	0	0	0	0	0	0	0	0	0.94384766	0.056152344	0.25390625	0.10229492	0.070556641	-0.080810547	0	44330	0	0	0
63	64	64	Category M	-0.21582031	-0.011962891	-1.223877	-0.099609375	0.2097168	0.43798828	0	0	7/7/2018	7	7	2018	19:36:02	70562	0.2	19	36	2	0	0.058349609	3.5771484	0.14013672	-0.23071289	-0.90893555	5.2976074	0.52319336	0	0	0	0	0	0	0	0	0	0.94824219	0.051757813	0.88964844	-0.35595703	0.21875	-0.31469727	0	44330	0	0	0
64	65	65	Category M	-0.035888672	-0.17993164	-0.76782227	-0.18383789	0.20581055	0.41796875	0	0	7/7/2018	7	7	2018	19:36:02	70562	0.3	19	36	2	0	0.058349609	3.5771484	0.13989258	-0.21899414	-0.90942383	3.1164551	0.22900391	0	0	0	0	0	0	0	0	0	0.94580078	0.054199219	0.35668945	-0.17578125	0.0390625	0.14160156	0	44330	0	0	0
65	66	66	Category M	0	-0.10791016	-0.92382813	-0.0859375	0.22094727	0.4375	0	0	7/7/2018	7	7	2018	19:36:02	70562	0.4	19	36	2	0	0.058349609	3.5771484	0.13989258	-0.20727539	-0.91015625	0.21313477	0.17211914	0	0	0	0	0	0	0	0	0	0.9440918	0.055908203	0.25292969	-0.13989258	0.099365234	-0.013427734	0	44330	0	0	0
66	67	67	Category M	0.16796875	-0.16796875	-1.2358398	-0.082519531	0.23120117	0.43286133	0	0	7/7/2018	7	7	2018	19:36:02	70562	0.5	19	36	2	0	0.058349609	3.5771484	0.13354492	-0.1965332	-0.90942383	0.89819336	0.3293457	0	0	0	0	0	0	0	0	0	0.93994141	0.060058594	0.38916016	0.034179688	0.028564453	-0.32617188	0	44330	0	0	0
67	68	68	Category M	0.17993164	-0.17993164	-0.95996094	-0.1015625	0.1940918	0.44165039	0	0	7/7/2018	7	7	2018	19:36:02	70562	0.6	19	36	2	0	0.058349609	3.5771484	0.12426758	-0.19165039	-0.91381836	1.8366699	0.072998047	0	0	0	0	0	0	0	0	0	0.94189453	0.058105469	0.11352539	0.055419922	0.01171875	-0.045898438	0	44330	0	0	0
68	69	69	Category M	-0.23999023	-0.035888672	-0.94799805	-0.20068359	0.17456055	0.41894531	0	0	7/7/2018	7	7	2018	19:36:02	70562	0.7	19	36	2	0	0.058349609	3.5771484	0.12548828	-0.18334961	-0.92578125	1.0432129	0.39477539	0	0	0	0	0	0	0	0	0	0.95214844	0.047851563	0.53540039	-0.36547852	0.14746094	-0.021972656	0	44330	0	0	0
69	70	70	Category M	0.023925781	0	-0.86376953	-0.28979492	0.15014648	0.37841797	0	0	7/7/2018	7	7	2018	19:36:02	70562	0.8	19	36	2	0	0.058349609	3.5771484	0.1262207	-0.18237305	-0.9309082	2.1669922	0.21948242	0	0	0	0	0	0	0	0	0	0.95678711	0.043212891	0.35180664	-0.10229492	0.18237305	0.067138672	0	44330	0	0	0
70	71	71	Category M	0.047851563	-0.083984375	-0.85180664	-0.21655273	0.1640625	0.41821289	0	0	7/7/2018	7	7	2018	19:36:02	70562	0.9	19	36	2	0	0.058349609	3.5771484	0.11914063	-0.17773438	-0.92919922	0.27026367	0.14111328	0	0	0	0	0	0	0	0	0	0.95361328	0.046386719	0.24291992	-0.071289063	0.09375	0.077392578	0	44330	0	0	0
71	72	72	Category M	0.083984375	-0.011962891	-0.93579102	-0.23095703	0.18579102	0.40136719	0	0	7/7/2018	7	7	2018	19:36:03	70563	0	19	36	3	0	0.058349609	3.5771484	0.11303711	-0.17407227	-0.93212891	0.3203125	0.16479492	0	0	0	0	0	0	0	0	0	0.95507813	0.044921875	0.19482422	-0.029052734	0.16210938	-0.003417969	0	44330	0	0	0
72	73	73	Category M	0.34790039	-0.26391602	-1.1879883	-0.19384766	0.19018555	0.41625977	0	0	7/7/2018	7	7	2018	19:36:03	70563	0.1	19	36	3	0	0.058349609	3.5771484	0.11572266	-0.17089844	-0.92700195	0.56225586	0.36132813	0	0	0	0	0	0	0	0	0	0.94970703	0.050292969	0.5859375	0.23193359	-0.092773438	-0.26074219	0	44330	0	0	0
73	74	74	Category M	0.32397461	-0.095947266	-0.85180664	-0.15527344	0.24633789	0.41137695	0	0	7/7/2018	7	7	2018	19:36:03	70563	0.2	19	36	3	0	0.058349609	3.5771484	0.11523438	-0.16381836	-0.92822266	0.90478516	0.23217773	0	0	0	0	0	0	0	0	0	0.94946289	0.050537109	0.3527832	0.20849609	0.067871094	0.076416016	0	44330	0	0	0
74	75	75	Category M	-0.37182617	-0.059814453	-0.73193359	-0.25439453	0.25146484	0.36425781	0	0	7/7/2018	7	7	2018	19:36:03	70563	0.3	19	36	3	0	0.058349609	3.5771484	0.11572266	-0.15405273	-0.93310547	4.7893066	0.53564453	0	0	0	0	0	0	0	0	0	0.95288086	0.047119141	0.78320313	-0.48754883	0.094238281	0.20117188	0	44330	0	0	0
75	76	76	Category M	-0.071777344	-0.34790039	-0.70776367	-0.28540039	0.28637695	0.3203125	0	0	7/7/2018	7	7	2018	19:36:03	70563	0.4	19	36	3	0	0.058349609	3.5771484	0.11791992	-0.14672852	-0.9296875	8.46875	0.35449219	0	0	0	0	0	0	0	0	0	0.94873047	0.051269531	0.61279297	-0.18969727	-0.20092773	0.22192383	0	44330	0	0	0
76	77	77	Category M	0.16796875	-0.45581055	-0.97192383	-0.19091797	0.2890625	0.37841797	0	0	7/7/2018	7	7	2018	19:36:03	70563	0.5	19	36	3	0	0.058349609	3.5771484	0.11376953	-0.13793945	-0.92895508	5.9379883	0.32495117	0	0	0	0	0	0	0	0	0	0.94604492	0.053955078	0.41455078	0.053955078	-0.31762695	-0.042724609	0	44330	0	0	0
77	78	78	Category M	0.34790039	-0.37182617	-1.0319824	-0.16455078	0.3059082	0.37426758	0	0	7/7/2018	7	7	2018	19:36:03	70563	0.6	19	36	3	0	0.058349609	3.5771484	0.11376953	-0.13256836	-0.92773438	5.8249512	0.3503418	0	0	0	0	0	0	0	0	0	0.9440918	0.055908203	0.57739258	0.23388672	-0.23901367	-0.10400391	0	44330	0	0	0
78	79	79	Category M	-0.19189453	0.047851563	-0.92382813	-0.20727539	0.3112793	0.35058594	0	0	7/7/2018	7	7	2018	19:36:03	70563	0.7	19	36	3	0	0.058349609	3.5771484	0.11865234	-0.1262207	-0.9284668	7.9838867	0.35595703	0	0	0	0	0	0	0	0	0	0.94458008	0.055419922	0.48950195	-0.31054688	0.17407227	0.004638672	0	44330	0	0	0
79	80	80	Category M	0.095947266	-0.059814453	-0.91186523	-0.25048828	0.31005859	0.33056641	0	0	7/7/2018	7	7	2018	19:36:03	70563	0.8	19	36	3	0	0.058349609	3.5771484	0.1159668	-0.12231445	-0.93310547	6.9726563	0.069091797	0	0	0	0	0	0	0	0	0	0.94824219	0.051757813	0.10424805	-0.020019531	0.0625	0.021240234	0	44330	0	0	0
80	81	81	Category M	0.17993164	-0.6237793	-0.86376953	-0.20507813	0.27709961	0.37890625	0	0	7/7/2018	7	7	2018	19:36:03	70563	0.9	19	36	3	0	0.058349609	3.5771484	0.11621094	-0.11865234	-0.92944336	2.8527832	0.51318359	0	0	0	0	0	0	0	0	0	0.9440918	0.055908203	0.63427734	0.063476563	-0.50488281	0.065673828	0	44330	0	0	0
81	82	82	Category M	0.31176758	-0.083984375	-0.97192383	-0.15429688	0.25488281	0.40161133	0	0	7/7/2018	7	7	2018	19:36:04	70564	0	19	36	4	0	0.058349609	3.5771484	0.1171875	-0.11474609	-0.9296875	2.3720703	0.20117188	0	0	0	0	0	0	0	0	0	0.9440918	0.055908203	0.26708984	0.19433594	0.030761719	-0.041992188	0	44330	0	0	0
82	83	83	Category M	-0.50390625	0.083984375	-1.0439453	-0.25390625	0.22851563	0.3737793	0	0	7/7/2018	7	7	2018	19:36:04	70564	0.1	19	36	4	0	0.058349609	3.5771484	0.11230469	-0.11547852	-0.9284668	2.8481445	0.65795898	0	0	0	0	0	0	0	0	0	0.94238281	0.057617188	0.93115234	-0.61621094	0.19946289	-0.11523438	0	44330	0	0	0
83	84	84	Category M	0.35986328	-0.17993164	-0.77978516	-0.31567383	0.23706055	0.32861328	0	0	7/7/2018	7	7	2018	19:36:04	70564	0.2	19	36	4	0	0.058349609	3.5771484	0.11303711	-0.11010742	-0.93212891	0.39526367	0.2980957	0	0	0	0	0	0	0	0	0	0.94555664	0.054443359	0.46875	0.24658203	-0.069580078	0.15234375	0	44330	0	0	0
84	85	85	Category M	0.27587891	-0.40795898	-1.1518555	-0.1496582	0.24731445	0.40966797	0	0	7/7/2018	7	7	2018	19:36:04	70564	0.3	19	36	4	0	0.058349609	3.5771484	0.11206055	-0.10717773	-0.93798828	7.0778809	0.40332031	0	0	0	0	0	0	0	0	0	0.95068359	0.049316406	0.67773438	0.16357422	-0.30053711	-0.21362305	0	44330	0	0	0
85	86	86	Category M	0.14379883	-0.023925781	-0.95996094	-0.19018555	0.25146484	0.39672852	0	0	7/7/2018	7	7	2018	19:36:04	70564	0.4	19	36	4	0	0.058349609	3.5771484	0.11450195	-0.1015625	-0.93310547	9.4313965	0.087158203	0	0	0	0	0	0	0	0	0	0.94580078	0.054199219	0.13354492	0.029052734	0.077636719	-0.026611328	0	44330	0	0	0
86	87	87	Category M	0.10791016	-0.059814453	-0.82788086	-0.21630859	0.25878906	0.38134766	0	0	7/7/2018	7	7	2018	19:36:04	70564	0.5	19	36	4	0	0.058349609	3.5771484	0.11621094	-0.099365234	-0.93237305	7.3225098	0.11206055	0	0	0	0	0	0	0	0	0	0.94482422	0.055175781	0.15258789	-0.008300781	0.039550781	0.10449219	0	44330	0	0	0
87	88	88	Category M	0.023925781	-0.16796875	-0.76782227	-0.20751953	0.24267578	0.38818359	0	0	7/7/2018	7	7	2018	19:36:04	70564	0.6	19	36	4	0	0.058349609	3.5771484	0.11645508	-0.094726563	-0.93188477	7.1315918	0.20214844	0	0	0	0	0	0	0	0	0	0.94384766	0.056152344	0.33007813	-0.092529297	-0.072998047	0.1640625	0	44330	0	0	0
88	89	89	Category M	-0.11987305	-0.2277832	-0.83984375	-0.23486328	0.24169922	0.38037109	0	0	7/7/2018	7	7	2018	19:36:04	70564	0.7	19	36	4	0	0.058349609	3.5771484	0.11669922	-0.090820313	-0.9309082	6.6999512	0.28808594	0	0	0	0	0	0	0	0	0	0.94238281	0.057617188	0.46459961	-0.23657227	-0.13671875	0.091064453	0	44330	0	0	0
89	90	90	Category M	-0.023925781	-0.26391602	-0.94799805	-0.20751953	0.26342773	0.37670898	0	0	7/7/2018	7	7	2018	19:36:04	70564	0.8	19	36	4	0	0.058349609	3.5771484	0.11669922	-0.088378906	-0.93017578	4.5080566	0.2253418	0	0	0	0	0	0	0	0	0	0.94165039	0.058349609	0.33374023	-0.140625	-0.17529297	-0.017578125	0	44330	0	0	0
90	91	91	Category M	-0.11987305	-0.17993164	-0.86376953	-0.1574707	0.22241211	0.42114258	0	0	7/7/2018	7	7	2018	19:36:04	70564	0.9	19	36	4	0	0.058349609	3.5771484	0.1171875	-0.087646484	-0.92919922	1.2478027	0.26269531	0	0	0	0	0	0	0	0	0	0.94067383	0.059326172	0.39477539	-0.23706055	-0.092041016	0.065429688	0	44330	0	0	0
91	92	92	Category M	-0.11987305	-0.035888672	-0.94799805	-0.10766602	0.21313477	0.43798828	0	0	7/7/2018	7	7	2018	19:36:05	70565	0	19	36	5	0	0.058349609	3.5771484	0.11791992	-0.088378906	-0.93554688	5.6733398	0.24389648	0	0	0	0	0	0	0	0	0	0.94726563	0.052734375	0.30297852	-0.23779297	0.052490234	-0.012207031	0	44330	0	0	0
92	93	93	Category M	-0.20385742	0.035888672	-1.1638184	-0.088378906	0.20117188	0.44580078	0	0	7/7/2018	7	7	2018	19:36:05	70565	0.1	19	36	5	0	0.058349609	3.5771484	0.11206055	-0.084716797	-0.93408203	18.625	0.40869141	0	0	0	0	0	0	0	0	0	0.94458008	0.055419922	0.66625977	-0.31591797	0.12060547	-0.22949219	0	44330	0	0	0
93	94	94	Category E	0.14379883	-0.11987305	-1.0439453	0.16308594	0.16577148	0.43359375	0	0	7/7/2018	7	7	2018	19:36:16	70576	0.8	19	36	16	0	0.058349609	3.491748	0.10620117	-0.083740234	-0.93359375	32.98999	0.12158203	0	0	0	0	0	0	0	0	0	0.94335938	0.056640625	0.18334961	0.037353516	-0.035888672	-0.11010742	0	44330	0	0	0
94	95	95	Category E	0.14379883	0.011962891	-0.79199219	0.11352539	0.15234375	0.4519043	0	0	7/7/2018	7	7	2018	19:36:16	70576	0.9	19	36	16	0	0.058349609	3.491748	0.10913086	-0.086425781	-0.93408203	45.415527	0.17626953	0	0	0	0	0	0	0	0	0	0.94433594	0.055664063	0.27514648	0.034423828	0.098388672	0.14208984	0	44330	0	0	0
95	96	96	Category E	0.035888672	-0.10791016	-0.92382813	0.11499023	0.17724609	0.44360352	0	0	7/7/2018	7	7	2018	19:36:17	70577	0	19	36	17	0	0.058349609	3.491748	0.10913086	-0.088378906	-0.93969727	60.036621	0.077392578	0	0	0	0	0	0	0	0	0	0.95019531	0.049804688	0.10864258	-0.073242188	-0.019287109	0.015869141	0	44330	0	0	0
96	97	97	Category E	0.10791016	-0.083984375	-0.83984375	0.094238281	0.16772461	0.44873047	0	0	7/7/2018	7	7	2018	19:36:17	70577	0.1	19	36	17	0	0.058349609	3.491748	0.10961914	-0.082519531	-0.94018555	76.621338	0.1003418	0	0	0	0	0	0	0	0	0	0.95019531	0.049804688	0.10327148	-0.001708984	-0.001220703	0.1003418	0	44330	0	0	0
97	98	98	Category E	0.26391602	-0.011962891	-0.99584961	0.1184082	0.17114258	0.44360352	0	0	7/7/2018	7	7	2018	19:36:17	70577	0.2	19	36	17	0	0.058349609	3.491748	0.10107422	-0.079345703	-0.93652344	90.679932	0.18579102	0	0	0	0	0	0	0	0	0	0.9453125	0.0546875	0.28930664	0.16259766	0.067382813	-0.059082031	0	44330	0	0	0
98	99	99	Category E	0.16796875	-0.16796875	-1.0319824	0.11425781	0.18066406	0.44458008	0	0	7/7/2018	7	7	2018	19:36:17	70577	0.3	19	36	17	0	0.058349609	3.491748	0.1015625	-0.078613281	-0.93530273	99.909424	0.14697266	0	0	0	0	0	0	0	0	0	0.9440918	0.055908203	0.25195313	0.066162109	-0.089111328	-0.096435547	0	44330	0	0	0
99	100	100	Category E	0.13183594	-0.16796875	-0.68383789	0.11157227	0.15893555	0.44921875	0	0	7/7/2018	7	7	2018	19:36:17	70577	0.4	19	36	17	0	0.058349609	3.491748	0.099853516	-0.080322266	-0.93505859	103.83911	0.26782227	0	0	0	0	0	0	0	0	0	0.94384766	0.056152344	0.37060547	0.031738281	-0.087402344	0.2512207	0	44330	0	0	0
100	101	101	Category E	-0.047851563	-0.21582031	-0.83984375	0.10473633	0.14282227	0.45751953	0	0	7/7/2018	7	7	2018	19:36:17	70577	0.5	19	36	17	0	0.058349609	3.491748	0.10131836	-0.081054688	-0.93432617	105.28149	0.22216797	0	0	0	0	0	0	0	0	0	0.94335938	0.056640625	0.37841797	-0.14916992	-0.13452148	0.094482422	0	44330	0	0	0
101	102	102	Category E	0.25195313	-0.047851563	-1.0078125	0.038818359	0.14672852	0.4609375	0	0	7/7/2018	7	7	2018	19:36:17	70577	0.6	19	36	17	0	0.058349609	3.491748	0.10571289	-0.080566406	-0.93701172	99.517822	0.16552734	0	0	0	0	0	0	0	0	0	0.94628906	0.053710938	0.24951172	0.14599609	0.032714844	-0.070556641	0	44330	0	0	0
102	103	103	Category E	0.47998047	-0.023925781	-1.1638184	0.15356445	0.14501953	0.43774414	0	0	7/7/2018	7	7	2018	19:36:17	70577	0.7	19	36	17	0	0.058349609	3.491748	0.10620117	-0.081787109	-0.93945313	83.157471	0.43945313	0	0	0	0	0	0	0	0	0	0.94897461	0.051025391	0.65576172	0.37353516	0.057861328	-0.22412109	0	44330	0	0	0
103	104	104	Category E	0.023925781	-0.047851563	-0.94799805	0.12524414	0.13500977	0.453125	0	0	7/7/2018	7	7	2018	19:36:17	70577	0.8	19	36	17	0	0.058349609	3.491748	0.10424805	-0.08203125	-0.9375	62.372803	0.088134766	0	0	0	0	0	0	0	0	0	0.94677734	0.053222656	0.12524414	-0.080322266	0.034179688	-0.010253906	0	44330	0	0	0
104	105	105	Category E	0.11987305	0	-0.74389648	0.048583984	0.15917969	0.46020508	0	0	7/7/2018	7	7	2018	19:36:17	70577	0.9	19	36	17	0	0.058349609	3.491748	0.10595703	-0.08203125	-0.93383789	36.714355	0.20727539	0	0	0	0	0	0	0	0	0	0.94335938	0.056640625	0.28588867	0.013671875	0.08203125	0.18994141	0	44330	0	0	0
105	106	106	Category E	0.011962891	0	-0.86376953	0.070556641	0.20849609	0.44311523	0	0	7/7/2018	7	7	2018	19:36:18	70578	0	19	36	18	0	0.058349609	3.491748	0.10693359	-0.080078125	-0.93481445	17.273438	0.14331055	0	0	0	0	0	0	0	0	0	0.94433594	0.055664063	0.24633789	-0.094970703	0.080078125	0.071044922	0	44330	0	0	0
106	107	107	Category E	-0.16796875	-0.095947266	-0.97192383	0.008789063	0.1965332	0.45019531	0	0	7/7/2018	7	7	2018	19:36:18	70578	0.1	19	36	18	0	0.058349609	3.491748	0.11010742	-0.079101563	-0.93579102	0.50756836	0.28100586	0	0	0	0	0	0	0	0	0	0.94555664	0.054443359	0.33105469	-0.27807617	-0.016601563	-0.035888672	0	44330	0	0	0
107	108	108	Category E	0.34790039	-0.071777344	-1.1638184	0.052490234	0.21728516	0.44189453	0	0	7/7/2018	7	7	2018	19:36:18	70578	0.2	19	36	18	0	0.058349609	3.491748	0.10986328	-0.076416016	-0.93261719	14.345703	0.33154297	0	0	0	0	0	0	0	0	0	0.94213867	0.057861328	0.47363281	0.23779297	0.004638672	-0.23095703	0	44330	0	0	0
108	109	109	Category E	0.15576172	-0.083984375	-0.89990234	0.075927734	0.22900391	0.43261719	0	0	7/7/2018	7	7	2018	19:36:18	70578	0.3	19	36	18	0	0.058349609	3.5771484	0.10913086	-0.073486328	-0.93017578	23.649414	0.056396484	0	0	0	0	0	0	0	0	0	0.93945313	0.060546875	0.087158203	0.046386719	-0.010253906	0.030273438	0	44330	0	0	0
109	110	110	Category E	0.13183594	-0.13183594	-0.82788086	0.065429688	0.20922852	0.44189453	0	0	7/7/2018	7	7	2018	19:36:18	70578	0.4	19	36	18	0	0.058349609	3.5771484	0.11279297	-0.072998047	-0.9284668	28.291016	0.11791992	0	0	0	0	0	0	0	0	0	0.93823242	0.061767578	0.17797852	0.018798828	-0.05859375	0.10058594	0	44330	0	0	0
110	111	111	Category E	0.023925781	-0.16796875	-1.0078125	0.026855469	0.21264648	0.44384766	0	0	7/7/2018	7	7	2018	19:36:18	70578	0.5	19	36	18	0	0.058349609	3.5771484	0.11157227	-0.073486328	-0.92895508	27.4021	0.15087891	0	0	0	0	0	0	0	0	0	0.93847656	0.061523438	0.26074219	-0.087646484	-0.094238281	-0.078613281	0	44330	0	0	0
111	112	112	Category E	0.2878418	-0.14379883	-0.89990234	0.042724609	0.23510742	0.43774414	0	0	7/7/2018	7	7	2018	19:36:18	70578	0.6	19	36	18	0	0.058349609	3.5771484	0.11206055	-0.071289063	-0.9296875	29.223145	0.19213867	0	0	0	0	0	0	0	0	0	0.93920898	0.060791016	0.27783203	0.17553711	-0.072265625	0.029785156	0	44330	0	0	0
112	113	113	Category E	0.2277832	-0.035888672	-1.1638184	0.039306641	0.23608398	0.4309082	0	0	7/7/2018	7	7	2018	19:36:18	70578	0.7	19	36	18	0	0.058349609	3.5771484	0.11206055	-0.072265625	-0.93481445	29.716309	0.2590332	0	0	0	0	0	0	0	0	0	0.9440918	0.055908203	0.38110352	0.11547852	0.036376953	-0.22875977	0	44330	0	0	0
113	114	114	Category E	0.19189453	0.14379883	-0.79199219	0.003662109	0.21875	0.44287109	0	0	7/7/2018	7	7	2018	19:36:18	70578	0.8	19	36	18	0	0.058349609	3.5771484	0.10864258	-0.071289063	-0.93286133	27.76123	0.27050781	0	0	0	0	0	0	0	0	0	0.94189453	0.058105469	0.43945313	0.083007813	0.21508789	0.14086914	0	44330	0	0	0
114	115	115	Category E	0.14379883	0.11987305	-0.73193359	-0.050048828	0.25048828	0.43115234	0	0	7/7/2018	7	7	2018	19:36:18	70578	0.9	19	36	18	0	0.058349609	3.5771484	0.10498047	-0.070800781	-0.93115234	19.291992	0.27856445	0	0	0	0	0	0	0	0	0	0.93994141	0.060058594	0.42895508	0.038574219	0.19067383	0.19921875	0	44330	0	0	0
115	116	116	Category E	0.095947266	0.023925781	-0.94799805	-0.055419922	0.23974609	0.42871094	0	0	7/7/2018	7	7	2018	19:36:19	70579	0	19	36	19	0	0.058349609	3.5771484	0.10864258	-0.071289063	-0.93359375	15.622314	0.097167969	0	0	0	0	0	0	0	0	0	0.94262695	0.057373047	0.12231445	-0.012695313	0.095214844	-0.014160156	0	44330	0	0	0
116	117	117	Category E	0.3359375	0.15576172	-0.98388672	-0.094238281	0.23339844	0.43359375	0	0	7/7/2018	7	7	2018	19:36:19	70579	0.1	19	36	19	0	0.058349609	3.5771484	0.10693359	-0.067871094	-0.93676758	14.575928	0.32324219	0	0	0	0	0	0	0	0	0	0.9453125	0.0546875	0.49951172	0.22875977	0.22363281	-0.046875	0	44330	0	0	0
117	118	118	Category E	0.43188477	0.035888672	-1.0319824	-0.025634766	0.21850586	0.4387207	0	0	7/7/2018	7	7	2018	19:36:19	70579	0.2	19	36	19	0	0.058349609	3.5771484	0.10498047	-0.062744141	-0.9362793	13.07959	0.35424805	0	0	0	0	0	0	0	0	0	0.94433594	0.055664063	0.52075195	0.32666016	0.098632813	-0.095458984	0	44330	0	0	0
118	119	119	Category E	0.071777344	-0.023925781	-0.79199219	-0.026611328	0.25048828	0.43334961	0	0	7/7/2018	7	7	2018	19:36:19	70579	0.3	19	36	19	0	0.058349609	3.5771484	0.099609375	-0.056396484	-0.9362793	12.790527	0.15039063	0	0	0	0	0	0	0	0	0	0.94311523	0.056884766	0.20483398	-0.027832031	0.032470703	0.14428711	0	44330	0	0	0
119	120	120	Category E	0.23999023	0	-0.88793945	-0.014892578	0.21850586	0.4440918	0	0	7/7/2018	7	7	2018	19:36:19	70579	0.4	19	36	19	0	0.058349609	3.5771484	0.10327148	-0.057373047	-0.93505859	13.003906	0.15551758	0	0	0	0	0	0	0	0	0	0.94238281	0.057617188	0.24145508	0.13671875	0.057373047	0.047119141	0	44330	0	0	0
120	121	121	Category E	-0.059814453	-0.059814453	-1.0319824	0.018310547	0.20996094	0.44775391	0	0	7/7/2018	7	7	2018	19:36:19	70579	0.5	19	36	19	0	0.058349609	3.5771484	0.099365234	-0.055175781	-0.93603516	14.645264	0.18603516	0	0	0	0	0	0	0	0	0	0.94287109	0.057128906	0.25976563	-0.15917969	-0.004394531	-0.095947266	0	44330	0	0	0
121	122	122	Category E	0.19189453	-0.10791016	-0.91186523	-0.039550781	0.22436523	0.44384766	0	0	7/7/2018	7	7	2018	19:36:19	70579	0.6	19	36	19	0	0.058349609	3.5771484	0.094970703	-0.046875	-0.93725586	13.818115	0.11694336	0	0	0	0	0	0	0	0	0	0.94335938	0.056640625	0.18286133	0.096679688	-0.060791016	0.025390625	0	44330	0	0	0
122	123	123	Category E	0.31176758	0	-1.1638184	0.064697266	0.22412109	0.43823242	0	0	7/7/2018	7	7	2018	19:36:19	70579	0.7	19	36	19	0	0.058349609	3.5771484	0.092285156	-0.046875	-0.93945313	9.4628906	0.31713867	0	0	0	0	0	0	0	0	0	0.94506836	0.054931641	0.49047852	0.21923828	0.046875	-0.22412109	0	44330	0	0	0
123	124	124	Category E	0.10791016	0.095947266	-0.95996094	0.023193359	0.19995117	0.4519043	0	0	7/7/2018	7	7	2018	19:36:19	70579	0.8	19	36	19	0	0.058349609	3.5771484	0.097412109	-0.048828125	-0.93847656	3.0671387	0.14672852	0	0	0	0	0	0	0	0	0	0.94482422	0.055175781	0.17651367	0.010253906	0.14477539	-0.021240234	0	44330	0	0	0
124	125	125	Category E	0.27587891	0.047851563	-0.671875	0.004882813	0.21875	0.44873047	0	0	7/7/2018	7	7	2018	19:36:19	70579	0.9	19	36	19	0	0.058349609	3.5771484	0.09375	-0.047119141	-0.93945313	0.22021484	0.3371582	0	0	0	0	0	0	0	0	0	0.9453125	0.0546875	0.54443359	0.18188477	0.094970703	0.26757813	0	44330	0	0	0
125	126	126	Category E	0.13183594	0.023925781	-0.85180664	-0.001220703	0.22290039	0.44165039	0	0	7/7/2018	7	7	2018	19:36:20	70580	0	19	36	20	0	0.058349609	3.5771484	0.090087891	-0.044189453	-0.93798828	3.4553223	0.11743164	0	0	0	0	0	0	0	0	0	0.94335938	0.056640625	0.19604492	0.041503906	0.068115234	0.086181641	0	44330	0	0	0
126	127	127	Category E	0.10791016	0.035888672	-0.89990234	-0.052490234	0.20703125	0.44799805	0	0	7/7/2018	7	7	2018	19:36:20	70580	0.1	19	36	20	0	0.058349609	3.5771484	0.088378906	-0.04296875	-0.9362793	5.4169922	0.089111328	0	0	0	0	0	0	0	0	0	0.94140625	0.05859375	0.13476563	0.019287109	0.078857422	0.036376953	0	44330	0	0	0
127	128	128	Category E	0.2277832	0.14379883	-1.0559082	0.024658203	0.21459961	0.44726563	0	0	7/7/2018	7	7	2018	19:36:20	70580	0.2	19	36	20	0	0.058349609	3.5771484	0.085205078	-0.043212891	-0.94140625	9.623291	0.26147461	0	0	0	0	0	0	0	0	0	0.94604492	0.053955078	0.44384766	0.14233398	0.18701172	-0.11425781	0	44330	0	0	0
128	129	129	Category E	0.25195313	0	-1.1518555	0.050537109	0.22485352	0.43994141	0	0	7/7/2018	7	7	2018	19:36:20	70580	0.3	19	36	20	0	0.058349609	3.5771484	0.0859375	-0.040283203	-0.94360352	14.760254	0.26904297	0	0	0	0	0	0	0	0	0	0.94824219	0.051757813	0.41430664	0.16577148	0.040283203	-0.20800781	0	44330	0	0	0
129	130	130	Category E	0.15576172	-0.16796875	-0.91186523	0.070068359	0.21191406	0.44311523	0	0	7/7/2018	7	7	2018	19:36:20	70580	0.4	19	36	20	0	0.058349609	3.5771484	0.088134766	-0.038574219	-0.94360352	16.413086	0.14892578	0	0	0	0	0	0	0	0	0	0.94848633	0.051513672	0.22827148	0.067382813	-0.12915039	0.031738281	0	44330	0	0	0
130	131	131	Category E	0.13183594	-0.011962891	-0.79199219	0.084472656	0.19946289	0.44116211	0	0	7/7/2018	7	7	2018	19:36:20	70580	0.5	19	36	20	0	0.058349609	3.5771484	0.087158203	-0.036376953	-0.94238281	16.790039	0.15869141	0	0	0	0	0	0	0	0	0	0.94702148	0.052978516	0.21948242	0.044433594	0.024414063	0.15039063	0	44330	0	0	0
131	132	132	Category E	-0.023925781	-0.023925781	-0.97192383	0.099609375	0.17822266	0.44506836	0	0	7/7/2018	7	7	2018	19:36:20	70580	0.6	19	36	20	0	0.058349609	3.5771484	0.089355469	-0.034423828	-0.94458008	21.407471	0.11694336	0	0	0	0	0	0	0	0	0	0.94921875	0.05078125	0.15136719	-0.11328125	0.010498047	-0.027099609	0	44330	0	0	0
132	133	133	Category E	0	0.035888672	-0.93579102	0.12207031	0.16674805	0.44848633	0	0	7/7/2018	7	7	2018	19:36:20	70580	0.7	19	36	20	0	0.058349609	3.5771484	0.090576172	-0.035644531	-0.94458008	25.477539	0.11572266	0	0	0	0	0	0	0	0	0	0.94946289	0.050537109	0.17114258	-0.090576172	0.071533203	0.008789063	0	44330	0	0	0
133	134	134	Category E	0.19189453	-0.011962891	-0.81591797	0.16064453	0.13989258	0.43969727	0	0	7/7/2018	7	7	2018	19:36:20	70580	0.8	19	36	20	0	0.058349609	3.5771484	0.093017578	-0.037597656	-0.94140625	24.548584	0.16162109	0	0	0	0	0	0	0	0	0	0.9465332	0.053466797	0.24975586	0.098632813	0.025634766	0.12548828	0	44330	0	0	0
134	135	135	Category E	0.17993164	-0.095947266	-1.1279297	0.17407227	0.11865234	0.43969727	0	0	7/7/2018	7	7	2018	19:36:20	70580	0.9	19	36	20	0	0.058349609	3.5771484	0.090576172	-0.037597656	-0.94042969	22.761963	0.21557617	0	0	0	0	0	0	0	0	0	0.94555664	0.054443359	0.33496094	0.089111328	-0.058105469	-0.18725586	0	44330	0	0	0
135	136	136	Category E	0.11987305	0.11987305	-1.079834	0.17236328	0.1081543	0.43554688	0	0	7/7/2018	7	7	2018	19:36:21	70581	0	19	36	21	0	0.058349609	3.5771484	0.089355469	-0.038085938	-0.94335938	22.124023	0.21069336	0	0	0	0	0	0	0	0	0	0.94848633	0.051513672	0.32470703	0.030273438	0.15795898	-0.13623047	0	44330	0	0	0
136	137	137	Category E	0.14379883	-0.035888672	-0.81591797	0.15698242	0.12817383	0.44140625	0	0	7/7/2018	7	7	2018	19:36:21	70581	0.1	19	36	21	0	0.058349609	3.5771484	0.089111328	-0.036865234	-0.94213867	23.859375	0.13769531	0	0	0	0	0	0	0	0	0	0.94726563	0.052734375	0.18212891	0.054443359	0.000976563	0.1262207	0	44330	0	0	0
137	138	138	Category E	-0.047851563	-0.071777344	-0.91186523	0.13330078	0.16430664	0.44262695	0	0	7/7/2018	7	7	2018	19:36:21	70581	0.2	19	36	21	0	0.058349609	3.5771484	0.088378906	-0.035888672	-0.94360352	21.966797	0.14453125	0	0	0	0	0	0	0	0	0	0.94848633	0.051513672	0.20385742	-0.13623047	-0.035644531	0.031738281	0	44330	0	0	0
138	139	139	Category E	0.047851563	-0.071777344	-0.79199219	0.099609375	0.17822266	0.44604492	0	0	7/7/2018	7	7	2018	19:36:21	70581	0.3	19	36	21	0	0.058349609	3.5771484	0.084960938	-0.037109375	-0.9440918	18.990479	0.16040039	0	0	0	0	0	0	0	0	0	0.94873047	0.051269531	0.22412109	-0.037109375	-0.034423828	0.15209961	0	44330	0	0	0
139	140	140	Category E	0.13183594	-0.071777344	-0.82788086	0.10351563	0.20288086	0.4387207	0	0	7/7/2018	7	7	2018	19:36:21	70581	0.4	19	36	21	0	0.058349609	3.5771484	0.086669922	-0.035888672	-0.9453125	20.888672	0.13085938	0	0	0	0	0	0	0	0	0	0.94995117	0.050048828	0.19824219	0.044921875	-0.035644531	0.11743164	0	44330	0	0	0
140	141	141	Category E	0.26391602	-0.11987305	-1.1638184	0.10986328	0.19970703	0.43969727	0	0	7/7/2018	7	7	2018	19:36:21	70581	0.5	19	36	21	0	0.058349609	3.5771484	0.084228516	-0.035888672	-0.94946289	23.644775	0.29174805	0	0	0	0	0	0	0	0	0	0.95410156	0.045898438	0.47753906	0.17944336	-0.083740234	-0.21411133	0	44330	0	0	0
141	142	142	Category E	0.10791016	-0.25195313	-1.1879883	0.12011719	0.21801758	0.43261719	0	0	7/7/2018	7	7	2018	19:36:21	70581	0.6	19	36	21	0	0.058349609	3.5771484	0.085693359	-0.034912109	-0.94799805	21.874512	0.32421875	0	0	0	0	0	0	0	0	0	0.95239258	0.047607422	0.47900391	0.021972656	-0.21704102	-0.23974609	0	44330	0	0	0
142	143	143	Category E	0.083984375	-0.19189453	-0.82788086	0.12963867	0.19799805	0.43408203	0	0	7/7/2018	7	7	2018	19:36:21	70581	0.7	19	36	21	0	0.058349609	3.5771484	0.081787109	-0.036376953	-0.94726563	17.966797	0.19604492	0	0	0	0	0	0	0	0	0	0.95141602	0.048583984	0.27685547	0.001953125	-0.15527344	0.11938477	0	44330	0	0	0
143	144	144	Category E	-0.083984375	-0.011962891	-0.93579102	0.12158203	0.19116211	0.43823242	0	0	7/7/2018	7	7	2018	19:36:21	70581	0.8	19	36	21	0	0.058349609	3.5771484	0.075683594	-0.037597656	-0.94458008	19.19043	0.16186523	0	0	0	0	0	0	0	0	0	0.94824219	0.051757813	0.1940918	-0.15966797	0.025634766	0.008789063	0	44330	0	0	0
144	145	145	Category F	0.035888672	-0.023925781	-0.85180664	0.080322266	0.026367188	0.47265625	0	0	7/7/2018	7	7	2018	19:36:24	70584	0.7	19	36	24	0	0.058105469	3.5771484	0.077880859	-0.037353516	-0.94604492	20.916016	0.10424805	0	0	0	0	0	0	0	0	0	0.94995117	0.050048828	0.14990234	-0.041992188	0.013427734	0.094238281	0	44330	0	0	0
145	146	146	Category F	0.26391602	-0.023925781	-0.99584961	0.11987305	0.017578125	0.46533203	0	0	7/7/2018	7	7	2018	19:36:24	70584	0.8	19	36	24	0	0.058105469	3.5771484	0.076904297	-0.037353516	-0.94848633	19.480469	0.19311523	0	0	0	0	0	0	0	0	0	0.95214844	0.047851563	0.24755859	0.18676758	0.013427734	-0.047119141	0	44330	0	0	0
146	147	147	Category F	0.13183594	0.047851563	-0.98388672	0.14477539	-0.008544922	0.45849609	0	0	7/7/2018	7	7	2018	19:36:24	70584	0.9	19	36	24	0	0.058105469	3.5771484	0.078125	-0.036865234	-0.94824219	17.573486	0.10644531	0	0	0	0	0	0	0	0	0	0.95214844	0.047851563	0.17382813	0.053466797	0.084716797	-0.035400391	0	44330	0	0	0
147	148	148	Category F	0.13183594	0.047851563	-0.76782227	0.14233398	-0.003173828	0.45678711	0	0	7/7/2018	7	7	2018	19:36:25	70585	0	19	36	25	0	0.058105469	3.5771484	0.079101563	-0.034423828	-0.94897461	21.395752	0.20581055	0	0	0	0	0	0	0	0	0	0.95288086	0.047119141	0.31616211	0.052490234	0.082275391	0.18115234	0	44330	0	0	0
148	149	149	Category F	0.059814453	0	-0.80395508	0.15429688	0.006103516	0.453125	0	0	7/7/2018	7	7	2018	19:36:25	70585	0.1	19	36	25	0	0.058105469	3.5771484	0.075927734	-0.033691406	-0.94677734	27.064941	0.14770508	0	0	0	0	0	0	0	0	0	0.95043945	0.049560547	0.19287109	-0.016113281	0.033691406	0.14282227	0	44330	0	0	0
149	150	150	Category F	-0.083984375	-0.035888672	-0.91186523	0.14233398	0.005859375	0.45483398	0	0	7/7/2018	7	7	2018	19:36:25	70585	0.2	19	36	25	0	0.058105469	3.5771484	0.074707031	-0.032470703	-0.94750977	27.999756	0.16259766	0	0	0	0	0	0	0	0	0	0.95117188	0.048828125	0.19799805	-0.15869141	-0.003173828	0.035644531	0	44330	0	0	0
150	151	151	Category F	0.095947266	0.083984375	-0.91186523	0.1784668	0.002441406	0.4465332	0	0	7/7/2018	7	7	2018	19:36:25	70585	0.3	19	36	25	0	0.058105469	3.5771484	0.072509766	-0.030761719	-0.94799805	28.835449	0.12255859	0	0	0	0	0	0	0	0	0	0.95141602	0.048583984	0.17431641	0.023193359	0.11474609	0.036132813	0	44330	0	0	0
151	152	152	Category F	0.071777344	-0.083984375	-1.3317871	0.23535156	0.009765625	0.42407227	0	0	7/7/2018	7	7	2018	19:36:25	70585	0.4	19	36	25	0	0.058105469	3.5771484	0.072021484	-0.030029297	-0.94824219	33.188721	0.38720703	0	0	0	0	0	0	0	0	0	0.95141602	0.048583984	0.43774414	-0.000244141	-0.053710938	-0.38330078	0	44330	0	0	0
152	153	153	Category F	0.071777344	-0.19189453	-1.0439453	0.22412109	0.028320313	0.42724609	0	0	7/7/2018	7	7	2018	19:36:25	70585	0.5	19	36	25	0	0.058105469	3.5771484	0.068115234	-0.030029297	-0.94995117	37.390869	0.18676758	0	0	0	0	0	0	0	0	0	0.95288086	0.047119141	0.25878906	0.003417969	-0.16162109	-0.09375	0	44330	0	0	0
153	154	154	Category F	0.035888672	-0.047851563	-0.7199707	0.24829102	-0.010009766	0.41625977	0	0	7/7/2018	7	7	2018	19:36:25	70585	0.6	19	36	25	0	0.058105469	3.5771484	0.066162109	-0.029296875	-0.94506836	37.822266	0.2277832	0	0	0	0	0	0	0	0	0	0.94775391	0.052246094	0.27392578	-0.030273438	-0.018310547	0.22509766	0	44330	0	0	0
154	155	155	Category F	-0.083984375	-0.10791016	-0.91186523	0.23339844	-0.05078125	0.42114258	0	0	7/7/2018	7	7	2018	19:36:25	70585	0.7	19	36	25	0	0.058105469	3.5771484	0.063964844	-0.032470703	-0.94873047	38.369385	0.16992188	0	0	0	0	0	0	0	0	0	0.95141602	0.048583984	0.26025391	-0.14794922	-0.075195313	0.036865234	0	44330	0	0	0
155	156	156	Category F	-0.19189453	-0.071777344	-0.97192383	0.19702148	-0.047119141	0.43212891	0	0	7/7/2018	7	7	2018	19:36:25	70585	0.8	19	36	25	0	0.058105469	3.5771484	0.062255859	-0.033935547	-0.95141602	37.118896	0.2578125	0	0	0	0	0	0	0	0	0	0.95410156	0.045898438	0.31225586	-0.25415039	-0.037597656	-0.020263672	0	44330	0	0	0
156	157	157	Category F	0.011962891	-0.035888672	-0.93579102	0.23242188	-0.041748047	0.42016602	0	0	7/7/2018	7	7	2018	19:36:25	70585	0.9	19	36	25	0	0.058349609	3.5707031	0.059326172	-0.035888672	-0.95141602	34.094482	0.050048828	0	0	0	0	0	0	0	0	0	0.95410156	0.045898438	0.063476563	-0.047363281	0	0.015625	0	44330	0	0	0
157	158	158	Category F	-0.083984375	0.13183594	-1.0197754	0.24438477	-0.069335938	0.40795898	0	0	7/7/2018	7	7	2018	19:36:26	70586	0	19	36	26	0	0.058349609	3.5707031	0.056396484	-0.038330078	-0.95068359	26.11084	0.23120117	0	0	0	0	0	0	0	0	0	0.953125	0.046875	0.37963867	-0.14038086	0.17016602	-0.068847656	0	44330	0	0	0
158	159	159	Category F	0.083984375	-0.035888672	-0.82788086	0.27636719	-0.0390625	0.39624023	0	0	7/7/2018	7	7	2018	19:36:26	70586	0.1	19	36	26	0	0.058349609	3.5707031	0.05078125	-0.040039063	-0.95141602	16.685791	0.12792969	0	0	0	0	0	0	0	0	0	0.95361328	0.046386719	0.16088867	0.032958984	0.004150391	0.12353516	0	44330	0	0	0
159	160	160	Category F	-0.20385742	0.11987305	-0.98388672	0.26757813	0.005371094	0.40893555	0	0	7/7/2018	7	7	2018	19:36:26	70586	0.2	19	36	26	0	0.058349609	3.5707031	0.051269531	-0.041015625	-0.95385742	10.920166	0.30322266	0	0	0	0	0	0	0	0	0	0.95629883	0.043701172	0.44580078	-0.25512695	0.16088867	-0.029785156	0	44330	0	0	0
160	161	161	Category F	-0.16796875	0.035888672	-0.97192383	0.25317383	0.002929688	0.41040039	0	0	7/7/2018	7	7	2018	19:36:26	70586	0.3	19	36	26	0	0.058349609	3.5707031	0.047363281	-0.042236328	-0.95605469	5.2099609	0.22973633	0	0	0	0	0	0	0	0	0	0.95825195	0.041748047	0.30908203	-0.21533203	0.078125	-0.015625	0	44330	0	0	0
161	162	162	Category F	0.083984375	-0.071777344	-1.1398926	0.27124023	0.006103516	0.4050293	0	0	7/7/2018	7	7	2018	19:36:26	70586	0.4	19	36	26	0	0.058349609	3.5707031	0.048828125	-0.040283203	-0.95239258	0.70068359	0.19311523	0	0	0	0	0	0	0	0	0	0.95458984	0.045410156	0.25390625	0.034912109	-0.03125	-0.18725586	0	44330	0	0	0
162	163	163	Category F	-0.095947266	-0.071777344	-0.97192383	0.25805664	0.014404297	0.41088867	0	0	7/7/2018	7	7	2018	19:36:26	70586	0.5	19	36	26	0	0.058349609	3.5707031	0.046386719	-0.038330078	-0.95361328	2.0664063	0.14746094	0	0	0	0	0	0	0	0	0	0.95556641	0.044433594	0.19384766	-0.14233398	-0.033203125	-0.018066406	0	44330	0	0	0
163	164	164	Category F	0.083984375	-0.047851563	-0.85180664	0.24853516	-0.013916016	0.41479492	0	0	7/7/2018	7	7	2018	19:36:26	70586	0.6	19	36	26	0	0.058349609	3.5707031	0.043212891	-0.036865234	-0.95263672	4.6264648	0.109375	0	0	0	0	0	0	0	0	0	0.9543457	0.045654297	0.15258789	0.040527344	-0.010986328	0.10083008	0	44330	0	0	0
164	165	165	Category F	-0.023925781	-0.17993164	-1.0319824	0.24536133	-0.049316406	0.40820313	0	0	7/7/2018	7	7	2018	19:36:26	70586	0.7	19	36	26	0	0.058349609	3.5707031	0.043701172	-0.037597656	-0.95141602	7.2749023	0.17675781	0	0	0	0	0	0	0	0	0	0.95336914	0.046630859	0.2902832	-0.067626953	-0.14208984	-0.080322266	0	44330	0	0	0
165	166	166	Category F	0	0.071777344	-0.82788086	0.21459961	-0.026123047	0.43188477	0	0	7/7/2018	7	7	2018	19:36:26	70586	0.8	19	36	26	0	0.058349609	3.5707031	0.038818359	-0.040039063	-0.95581055	9.0368652	0.17431641	0	0	0	0	0	0	0	0	0	0.95727539	0.042724609	0.27880859	-0.038818359	0.11181641	0.12792969	0	44330	0	0	0
166	167	167	Category F	-0.14379883	-0.071777344	-1.2358398	0.21728516	-0.020019531	0.43017578	0	0	7/7/2018	7	7	2018	19:36:26	70586	0.9	19	36	26	0	0.058349609	3.5707031	0.037597656	-0.041503906	-0.95703125	8.8012695	0.33398438	0	0	0	0	0	0	0	0	0	0.95849609	0.041503906	0.49047852	-0.18139648	-0.030029297	-0.27856445	0	44330	0	0	0
167	168	168	Category F	0.083984375	0.071777344	-0.94799805	0.16308594	0.017578125	0.4543457	0	0	7/7/2018	7	7	2018	19:36:27	70587	0	19	36	27	0	0.058349609	3.5707031	0.038330078	-0.042480469	-0.95800781	6.3427734	0.12329102	0	0	0	0	0	0	0	0	0	0.9597168	0.040283203	0.17016602	0.045410156	0.11425781	0.010009766	0	44330	0	0	0
168	169	169	Category F	0.059814453	-0.10791016	-0.83984375	0.23388672	0.069091797	0.42626953	0	0	7/7/2018	7	7	2018	19:36:27	70587	0.1	19	36	27	0	0.058349609	3.5707031	0.03515625	-0.045166016	-0.95605469	5.5915527	0.13427734	0	0	0	0	0	0	0	0	0	0.95800781	0.041992188	0.20336914	0.024414063	-0.0625	0.11621094	0	44330	0	0	0
169	170	170	Category F	-0.10791016	-0.083984375	-0.85180664	0.19140625	0.063964844	0.43920898	0	0	7/7/2018	7	7	2018	19:36:27	70587	0.2	19	36	27	0	0.058349609	3.5707031	0.031982422	-0.045166016	-0.9519043	4.7387695	0.17626953	0	0	0	0	0	0	0	0	0	0.95361328	0.046386719	0.27880859	-0.13989258	-0.038574219	0.10009766	0	44330	0	0	0
170	171	171	Category F	0.059814453	-0.023925781	-1.0319824	0.18212891	0.052001953	0.4465332	0	0	7/7/2018	7	7	2018	19:36:27	70587	0.3	19	36	27	0	0.058349609	3.5707031	0.030761719	-0.043945313	-0.95263672	3.920166	0.086425781	0	0	0	0	0	0	0	0	0	0.9543457	0.045654297	0.12817383	0.028808594	0.020019531	-0.079101563	0	44330	0	0	0
171	172	172	Category F	-0.023925781	-0.13183594	-0.94799805	0.15966797	0.073730469	0.45141602	0	0	7/7/2018	7	7	2018	19:36:27	70587	0.4	19	36	27	0	0.058349609	3.5707031	0.031005859	-0.043945313	-0.95581055	5.1577148	0.10375977	0	0	0	0	0	0	0	0	0	0.95727539	0.042724609	0.15039063	-0.054931641	-0.087646484	0.0078125	0	44330	0	0	0
172	173	173	Category F	-0.011962891	-0.10791016	-0.91186523	0.19921875	0.030273438	0.43847656	0	0	7/7/2018	7	7	2018	19:36:27	70587	0.5	19	36	27	0	0.058349609	3.5707031	0.032958984	-0.045166016	-0.95458984	8.3608398	0.088134766	0	0	0	0	0	0	0	0	0	0.95629883	0.043701172	0.15014648	-0.044921875	-0.0625	0.042724609	0	44330	0	0	0
173	174	174	Category F	-0.047851563	-0.11987305	-0.97192383	0.19335938	0.052978516	0.43994141	0	0	7/7/2018	7	7	2018	19:36:27	70587	0.6	19	36	27	0	0.058349609	3.5707031	0.034667969	-0.049072266	-0.95703125	13.062988	0.10961914	0	0	0	0	0	0	0	0	0	0.95874023	0.041259766	0.16796875	-0.082519531	-0.070556641	-0.014648438	0	44330	0	0	0
174	175	175	Category F	0.047851563	-0.035888672	-1.0319824	0.18945313	0.069335938	0.44213867	0	0	7/7/2018	7	7	2018	19:36:27	70587	0.7	19	36	27	0	0.058349609	3.5707031	0.033691406	-0.049560547	-0.95727539	15.714111	0.077148438	0	0	0	0	0	0	0	0	0	0.95898438	0.041015625	0.10229492	0.013916016	0.013671875	-0.074462891	0	44330	0	0	0
175	176	176	Category F	0.011962891	-0.011962891	-0.82788086	0.18969727	0.0390625	0.4453125	0	0	7/7/2018	7	7	2018	19:36:27	70587	0.8	19	36	27	0	0.058349609	3.5707031	0.033935547	-0.049804688	-0.95336914	15.78833	0.13305664	0	0	0	0	0	0	0	0	0	0.95532227	0.044677734	0.18579102	-0.021972656	0.037841797	0.12548828	0	44330	0	0	0
176	177	177	Category F	0.059814453	-0.011962891	-0.95996094	0.20361328	0.10400391	0.42822266	0	0	7/7/2018	7	7	2018	19:36:27	70587	0.9	19	36	27	0	0.058349609	3.5707031	0.032470703	-0.051513672	-0.95117188	15.3479	0.048583984	0	0	0	0	0	0	0	0	0	0.953125	0.046875	0.075195313	0.027099609	0.039550781	-0.008544922	0	44330	0	0	0
177	178	178	Category F	-0.011962891	-0.095947266	-1.0319824	0.17944336	0.10424805	0.4375	0	0	7/7/2018	7	7	2018	19:36:28	70588	0	19	36	28	0	0.058349609	3.5707031	0.032470703	-0.050048828	-0.95385742	15.717529	0.10083008	0	0	0	0	0	0	0	0	0	0.95556641	0.044433594	0.16821289	-0.044433594	-0.045654297	-0.077880859	0	44330	0	0	0
178	179	179	Category F	0.29980469	-0.083984375	-1.1279297	0.1862793	0.11206055	0.43408203	0	0	7/7/2018	7	7	2018	19:36:28	70588	0.1	19	36	28	0	0.058349609	3.5707031	0.033935547	-0.049072266	-0.95214844	11.912842	0.3203125	0	0	0	0	0	0	0	0	0	0.95410156	0.045898438	0.47631836	0.265625	-0.034667969	-0.17553711	0	44330	0	0	0
179	180	180	Category F	-0.071777344	-0.16796875	-1.0197754	0.19921875	0.12207031	0.42944336	0	0	7/7/2018	7	7	2018	19:36:28	70588	0.2	19	36	28	0	0.058349609	3.5707031	0.034423828	-0.047119141	-0.95385742	8.4440918	0.17358398	0	0	0	0	0	0	0	0	0	0.95581055	0.044189453	0.29272461	-0.10620117	-0.12060547	-0.065673828	0	44330	0	0	0
180	181	181	Category F	0.083984375	-0.11987305	-0.70776367	0.14916992	0.083496094	0.45336914	0	0	7/7/2018	7	7	2018	19:36:28	70588	0.3	19	36	28	0	0.058349609	3.5707031	0.033203125	-0.046386719	-0.95581055	7.2895508	0.26367188	0	0	0	0	0	0	0	0	0	0.95751953	0.042480469	0.37207031	0.050537109	-0.073242188	0.24804688	0	44330	0	0	0
181	182	182	Category F	-0.059814453	-0.16796875	-0.94799805	0.18115234	0.058105469	0.44360352	0	0	7/7/2018	7	7	2018	19:36:28	70588	0.4	19	36	28	0	0.058349609	3.5707031	0.033691406	-0.045654297	-0.95361328	7.6186523	0.15380859	0	0	0	0	0	0	0	0	0	0.95532227	0.044677734	0.22119141	-0.093505859	-0.12207031	0.005615234	0	44330	0	0	0
182	183	183	Category F	-0.011962891	-0.11987305	-0.94799805	0.14990234	0.075439453	0.45532227	0	0	7/7/2018	7	7	2018	19:36:28	70588	0.5	19	36	28	0	0.058349609	3.5707031	0.032470703	-0.04296875	-0.95019531	7.9516602	0.088623047	0	0	0	0	0	0	0	0	0	0.9519043	0.048095703	0.12353516	-0.044433594	-0.076660156	0.002197266	0	44330	0	0	0
183	184	184	Category F	0.19189453	-0.035888672	-1.079834	0.19677734	0.075439453	0.43652344	0	0	7/7/2018	7	7	2018	19:36:28	70588	0.6	19	36	28	0	0.058349609	3.5707031	0.031494141	-0.041748047	-0.94189453	6.8037109	0.21142578	0	0	0	0	0	0	0	0	0	0.94335938	0.056640625	0.30395508	0.16015625	0.005859375	-0.13769531	0	44330	0	0	0
184	185	185	Category F	0.047851563	0	-0.92382813	0.19750977	0.064941406	0.4362793	0	0	7/7/2018	7	7	2018	19:36:28	70588	0.7	19	36	28	0	0.058349609	3.5707031	0.030517578	-0.04296875	-0.953125	9.1938477	0.0546875	0	0	0	0	0	0	0	0	0	0.95458984	0.045410156	0.089599609	0.017089844	0.04296875	0.029296875	0	44330	0	0	0
185	186	186	Category F	0.10791016	0.035888672	-0.85180664	0.18041992	0.10986328	0.43969727	0	0	7/7/2018	7	7	2018	19:36:28	70588	0.8	19	36	28	0	0.058349609	3.5707031	0.030273438	-0.044189453	-0.95507813	11.392822	0.15185547	0	0	0	0	0	0	0	0	0	0.95654297	0.043457031	0.26098633	0.077392578	0.080078125	0.10327148	0	44330	0	0	0
186	187	187	Category F	-0.095947266	0.10791016	-1.0319824	0.16894531	0.14306641	0.43408203	0	0	7/7/2018	7	7	2018	19:36:28	70588	0.9	19	36	28	0	0.058349609	3.5707031	0.031982422	-0.041503906	-0.94995117	11.528564	0.21313477	0	0	0	0	0	0	0	0	0	0.95141602	0.048583984	0.35961914	-0.12792969	0.14941406	-0.081787109	0	44330	0	0	0
187	188	188	Category F	0.10791016	-0.011962891	-0.98388672	0.17944336	0.11694336	0.43969727	0	0	7/7/2018	7	7	2018	19:36:29	70589	0	19	36	29	0	0.058349609	3.5707031	0.029052734	-0.042480469	-0.95410156	12.054443	0.089599609	0	0	0	0	0	0	0	0	0	0.95556641	0.044433594	0.13891602	0.078613281	0.030517578	-0.029541016	0	44330	0	0	0
188	189	189	Category F	0.047851563	0.011962891	-0.97192383	0.21923828	0.12548828	0.42211914	0	0	7/7/2018	7	7	2018	19:36:29	70589	0.1	19	36	29	0	0.058349609	3.5707031	0.029296875	-0.044189453	-0.94604492	12.665283	0.064453125	0	0	0	0	0	0	0	0	0	0.94750977	0.052490234	0.1003418	0.018310547	0.056152344	-0.025634766	0	44330	0	0	0
189	190	190	Category F	-0.035888672	0	-0.86376953	0.2097168	0.13256836	0.4230957	0	0	7/7/2018	7	7	2018	19:36:29	70589	0.2	19	36	29	0	0.058349609	3.5707031	0.029052734	-0.043701172	-0.95629883	11.946777	0.12133789	0	0	0	0	0	0	0	0	0	0.95776367	0.042236328	0.20141602	-0.064941406	0.043701172	0.092529297	0	44330	0	0	0
190	191	191	Category F	-0.011962891	-0.10791016	-1.0197754	0.23535156	0.055908203	0.42211914	0	0	7/7/2018	7	7	2018	19:36:29	70589	0.3	19	36	29	0	0.058349609	3.5707031	0.03125	-0.045654297	-0.95605469	10.180664	0.098876953	0	0	0	0	0	0	0	0	0	0.95751953	0.042480469	0.16894531	-0.043212891	-0.062011719	-0.063476563	0	44330	0	0	0
191	192	192	Category F	-0.023925781	-0.15576172	-1.0439453	0.22412109	0.044921875	0.42749023	0	0	7/7/2018	7	7	2018	19:36:29	70589	0.4	19	36	29	0	0.058349609	3.5707031	0.032470703	-0.044921875	-0.94604492	7.4580078	0.15820313	0	0	0	0	0	0	0	0	0	0.94750977	0.052490234	0.26489258	-0.056396484	-0.1105957	-0.09765625	0	44330	0	0	0
192	193	193	Category F	0.059814453	0.035888672	-0.76782227	0.21899414	0.052001953	0.4284668	0	0	7/7/2018	7	7	2018	19:36:29	70589	0.5	19	36	29	0	0.058349609	3.5707031	0.030761719	-0.042480469	-0.953125	4.1826172	0.20336914	0	0	0	0	0	0	0	0	0	0.95458984	0.045410156	0.29272461	0.028808594	0.078369141	0.18530273	0	44330	0	0	0
193	194	194	Category F	0.011962891	-0.10791016	-1.079834	0.22412109	0.02734375	0.42504883	0	0	7/7/2018	7	7	2018	19:36:29	70589	0.6	19	36	29	0	0.058349609	3.5707031	0.031494141	-0.037353516	-0.95410156	1.4602051	0.14501953	0	0	0	0	0	0	0	0	0	0.95556641	0.044433594	0.21557617	-0.01953125	-0.0703125	-0.12548828	0	44330	0	0	0
194	195	195	Category F	0.011962891	0	-0.95996094	0.21411133	0.048339844	0.43237305	0	0	7/7/2018	7	7	2018	19:36:29	70589	0.7	19	36	29	0	0.058105469	3.4949707	0.033203125	-0.037841797	-0.94848633	8.6625977	0.044921875	0	0	0	0	0	0	0	0	0	0.94995117	0.050048828	0.070556641	-0.021240234	0.037841797	-0.011230469	0	44330	0	0	0
195	196	196	Category F	-0.13183594	-0.14379883	-0.94799805	0.21655273	0.094238281	0.42749023	0	0	7/7/2018	7	7	2018	19:36:29	70589	0.8	19	36	29	0	0.058105469	3.4949707	0.040283203	-0.036132813	-0.96508789	13.309814	0.20361328	0	0	0	0	0	0	0	0	0	0.96679688	0.033203125	0.296875	-0.17211914	-0.10742188	0.017089844	0	44330	0	0	0
196	197	197	Category F	0.095947266	-0.023925781	-0.91186523	0.21142578	0.092773438	0.42993164	0	0	7/7/2018	7	7	2018	19:36:29	70589	0.9	19	36	29	0	0.058105469	3.4949707	0.041992188	-0.034667969	-0.96118164	16.958496	0.073730469	0	0	0	0	0	0	0	0	0	0.96289063	0.037109375	0.11401367	0.053710938	0.010742188	0.049316406	0	44330	0	0	0
197	198	198	Category F	-0.023925781	-0.10791016	-1.0917969	0.23632813	0.10742188	0.41723633	0	0	7/7/2018	7	7	2018	19:36:30	70590	0	19	36	30	0	0.058105469	3.4949707	0.042480469	-0.033447266	-0.94677734	20.082764	0.17578125	0	0	0	0	0	0	0	0	0	0.94848633	0.051513672	0.28564453	-0.06640625	-0.07421875	-0.14477539	0	44330	0	0	0
198	199	199	Category F	0.11987305	-0.095947266	-0.99584961	0.2277832	0.046630859	0.42578125	0	0	7/7/2018	7	7	2018	19:36:30	70590	0.1	19	36	30	0	0.058105469	3.4949707	0.037109375	-0.034179688	-0.95605469	19.130859	0.11035156	0	0	0	0	0	0	0	0	0	0.95751953	0.042480469	0.18359375	0.082519531	-0.061523438	-0.039550781	0	44330	0	0	0
199	200	200	Category F	-0.071777344	-0.095947266	-1.0678711	0.24755859	0.00390625	0.41650391	0	0	7/7/2018	7	7	2018	19:36:30	70590	0.2	19	36	30	0	0.058105469	3.4949707	0.049072266	-0.033447266	-0.9621582	14.213135	0.17211914	0	0	0	0	0	0	0	0	0	0.96411133	0.035888672	0.28881836	-0.12084961	-0.062255859	-0.10546875	0	44330	0	0	0
200	201	201	Category F	0.047851563	0.095947266	-0.73193359	0.17700195	0.0234375	0.44897461	0	0	7/7/2018	7	7	2018	19:36:30	70590	0.3	19	36	30	0	0.058105469	3.4949707	0.055175781	-0.034423828	-0.95556641	8.6242676	0.2590332	0	0	0	0	0	0	0	0	0	0.95776367	0.042236328	0.36157227	-0.007324219	0.13037109	0.22363281	0	44330	0	0	0
201	202	202	Category F	0.011962891	0.035888672	-1.0078125	0.21655273	0.027099609	0.4296875	0	0	7/7/2018	7	7	2018	19:36:30	70590	0.4	19	36	30	0	0.058105469	3.4949707	0.061523438	-0.03515625	-0.96337891	4.9179688	0.097167969	0	0	0	0	0	0	0	0	0	0.96606445	0.033935547	0.16503906	-0.049560547	0.071044922	-0.044189453	0	44330	0	0	0
202	203	203	Category F	0.047851563	0.13183594	-1.0917969	0.16162109	0.040771484	0.44995117	0	0	7/7/2018	7	7	2018	19:36:30	70590	0.5	19	36	30	0	0.058105469	3.4949707	0.056152344	-0.033447266	-0.94848633	4.2302246	0.21875	0	0	0	0	0	0	0	0	0	0.95068359	0.049316406	0.31689453	-0.008300781	0.1652832	-0.14306641	0	44330	0	0	0
203	204	204	Category F	0.15576172	0.023925781	-0.86376953	0.24145508	0.040039063	0.41894531	0	0	7/7/2018	7	7	2018	19:36:30	70590	0.6	19	36	30	0	0.058105469	3.4949707	0.057861328	-0.031738281	-0.9597168	3.9536133	0.14794922	0	0	0	0	0	0	0	0	0	0.9621582	0.037841797	0.24951172	0.09765625	0.055664063	0.095947266	0	44330	0	0	0
204	205	205	Category F	-0.11987305	-0.14379883	-1.0078125	0.20263672	0.037841797	0.43603516	0	0	7/7/2018	7	7	2018	19:36:30	70590	0.7	19	36	30	0	0.058105469	3.4949707	0.060058594	-0.030517578	-0.97290039	4.5556641	0.21533203	0	0	0	0	0	0	0	0	0	0.97509766	0.024902344	0.32788086	-0.17993164	-0.11303711	-0.034667969	0	44330	0	0	0
205	206	206	Category F	0.023925781	-0.083984375	-0.94799805	0.17529297	0.032958984	0.453125	0	0	7/7/2018	7	7	2018	19:36:30	70590	0.8	19	36	30	0	0.058105469	3.4949707	0.065429688	-0.028320313	-0.96386719	7.8503418	0.071044922	0	0	0	0	0	0	0	0	0	0.96655273	0.033447266	0.11303711	-0.041503906	-0.055419922	0.015869141	0	44330	0	0	0
206	207	207	Category F	0.16796875	-0.047851563	-0.99584961	0.22460938	-0.028076172	0.42529297	0	0	7/7/2018	7	7	2018	19:36:30	70590	0.9	19	36	30	0	0.058105469	3.4949707	0.069824219	-0.032958984	-0.97998047	8.9311523	0.10009766	0	0	0	0	0	0	0	0	0	0.98291016	0.017089844	0.12841797	0.097900391	-0.014648438	-0.015625	0	44330	0	0	0
207	208	208	Category F	-0.011962891	-0.083984375	-0.89990234	0.20605469	-0.007080078	0.43676758	0	0	7/7/2018	7	7	2018	19:36:31	70591	0	19	36	31	0	0.058105469	3.4949707	0.072509766	-0.031494141	-0.96289063	9.0070801	0.11767578	0	0	0	0	0	0	0	0	0	0.96606445	0.033935547	0.19995117	-0.084472656	-0.052246094	0.062988281	0	44330	0	0	0
208	209	209	Category F	-0.011962891	0.011962891	-0.81591797	0.15332031	-0.007080078	0.45385742	0	0	7/7/2018	7	7	2018	19:36:31	70591	0.1	19	36	31	0	0.058105469	3.4949707	0.072021484	-0.032470703	-0.95532227	9.0246582	0.16870117	0	0	0	0	0	0	0	0	0	0.95849609	0.041503906	0.26806641	-0.083984375	0.044433594	0.1394043	0	44330	0	0	0
209	210	210	Category F	0.059814453	-0.071777344	-0.97192383	0.16210938	0.000976563	0.44995117	0	0	7/7/2018	7	7	2018	19:36:31	70591	0.2	19	36	31	0	0.058105469	3.4949707	0.077392578	-0.031005859	-0.96582031	9.9519043	0.044677734	0	0	0	0	0	0	0	0	0	0.96948242	0.030517578	0.064208984	-0.017578125	-0.040527344	-0.005859375	0	44330	0	0	0
210	211	211	Category F	0.14379883	-0.011962891	-1.0319824	0.18652344	0.057373047	0.44189453	0	0	7/7/2018	7	7	2018	19:36:31	70591	0.3	19	36	31	0	0.058105469	3.4949707	0.084228516	-0.031005859	-0.97045898	14.711914	0.087402344	0	0	0	0	0	0	0	0	0	0.97485352	0.025146484	0.13989258	0.059326172	0.019042969	-0.061279297	0	44330	0	0	0
211	212	212	Category F	0.13183594	-0.13183594	-0.88793945	0.20117188	0.028320313	0.44165039	0	0	7/7/2018	7	7	2018	19:36:31	70591	0.4	19	36	31	0	0.058105469	3.4949707	0.083007813	-0.028564453	-0.97680664	17.857178	0.14453125	0	0	0	0	0	0	0	0	0	0.98071289	0.019287109	0.24072266	0.048583984	-0.10302734	0.088867188	0	44330	0	0	0
212	213	213	Category F	0.14379883	-0.27587891	-1.1159668	0.16552734	0.024414063	0.45288086	0	0	7/7/2018	7	7	2018	19:36:31	70591	0.5	19	36	31	0	0.058105469	3.4949707	0.086669922	-0.02734375	-0.96337891	17.814941	0.296875	0	0	0	0	0	0	0	0	0	0.96777344	0.032226563	0.45776367	0.056884766	-0.24829102	-0.15234375	0	44330	0	0	0
213	214	214	Category F	0.11987305	-0.047851563	-0.83984375	0.13208008	0.032226563	0.45922852	0	0	7/7/2018	7	7	2018	19:36:31	70591	0.6	19	36	31	0	0.058105469	3.4949707	0.086669922	-0.025634766	-0.98217773	15.65918	0.14794922	0	0	0	0	0	0	0	0	0	0.98632813	0.013671875	0.19775391	0.032958984	-0.021972656	0.14233398	0	44330	0	0	0
214	215	215	Category F	0.20385742	-0.11987305	-0.81591797	0.15234375	0.003417969	0.45385742	0	0	7/7/2018	7	7	2018	19:36:31	70591	0.7	19	36	31	0	0.058105469	3.4949707	0.10131836	-0.025390625	-0.97338867	10.452148	0.20996094	0	0	0	0	0	0	0	0	0	0.97900391	0.020996094	0.35400391	0.10229492	-0.094238281	0.1574707	0	44330	0	0	0
215	216	216	Category F	0	0	-0.91186523	0.1081543	0.019287109	0.4699707	0	0	7/7/2018	7	7	2018	19:36:31	70591	0.8	19	36	31	0	0.058105469	3.4949707	0.10571289	-0.025146484	-0.98095703	3.6057129	0.12890625	0	0	0	0	0	0	0	0	0	0.98706055	0.012939453	0.20019531	-0.10571289	0.025146484	0.069091797	0	44330	0	0	0
216	217	217	Category F	0.13183594	0.071777344	-1.0197754	0.1484375	0.015625	0.45727539	0	0	7/7/2018	7	7	2018	19:36:31	70591	0.9	19	36	31	0	0.058105469	3.4949707	0.10595703	-0.024414063	-0.98339844	4.7023926	0.10595703	0	0	0	0	0	0	0	0	0	0.98950195	0.010498047	0.15795898	0.025634766	0.096191406	-0.036132813	0	44330	0	0	0
217	218	218	Category F	0.071777344	0.011962891	-0.77978516	0.13867188	0.000732422	0.4543457	0	0	7/7/2018	7	7	2018	19:36:32	70592	0	19	36	32	0	0.058105469	3.4949707	0.10913086	-0.0234375	-0.96875	11.046631	0.19580078	0	0	0	0	0	0	0	0	0	0.97509766	0.024902344	0.26196289	-0.037353516	0.035400391	0.18896484	0	44330	0	0	0
218	219	219	Category F	0.095947266	0.071777344	-0.93579102	0.1484375	0.057373047	0.45288086	0	0	7/7/2018	7	7	2018	19:36:32	70592	0.1	19	36	32	0	0.058105469	3.4949707	0.10864258	-0.023681641	-0.98193359	11.638916	0.10693359	0	0	0	0	0	0	0	0	0	0.98828125	0.01171875	0.15478516	-0.012695313	0.095458984	0.046142578	0	44330	0	0	0
219	220	220	Category F	0.035888672	0	-0.98388672	0.14257813	0.046142578	0.4543457	0	0	7/7/2018	7	7	2018	19:36:32	70592	0.2	19	36	32	0	0.058105469	3.4949707	0.11254883	-0.023681641	-0.97021484	10.439453	0.081542969	0	0	0	0	0	0	0	0	0	0.97705078	0.022949219	0.11401367	-0.076660156	0.023681641	-0.013427734	0	44330	0	0	0
220	221	221	Category F	0.2878418	-0.071777344	-0.98388672	0.15014648	0.033935547	0.45263672	0	0	7/7/2018	7	7	2018	19:36:32	70592	0.3	19	36	32	0	0.058105469	3.4949707	0.1184082	-0.024414063	-0.98535156	9.7019043	0.17578125	0	0	0	0	0	0	0	0	0	0.99291992	0.007080078	0.21826172	0.16918945	-0.047119141	0.001464844	0	44330	0	0	0
221	222	222	Category F	0.023925781	-0.035888672	-0.92382813	0.19482422	0.039794922	0.43774414	0	0	7/7/2018	7	7	2018	19:36:32	70592	0.4	19	36	32	0	0.058105469	3.4949707	0.12060547	-0.021240234	-0.97924805	8.8344727	0.11230469	0	0	0	0	0	0	0	0	0	0.98681641	0.013183594	0.16674805	-0.096679688	-0.014404297	0.055419922	0	44330	0	0	0
222	223	223	Category J	0	-0.083984375	-0.15576172	0.13549805	0.006103516	0.45776367	0	0	7/7/2018	7	7	2018	19:36:33	70593	0.099	19	36	33	0	0.058105469	3.4949707	0.12573242	-0.018066406	-0.97290039	6.8823242	0.8293457	0	0	0	0	0	0	0	0	0	0.98120117	0.018798828	1.0087891	-0.12573242	-0.065673828	0.81713867	0	44330	0	0	0
223	224	224	Category J	-0.16796875	-0.10791016	-1.8239746	0.26391602	-0.010009766	0.40649414	0	0	7/7/2018	7	7	2018	19:36:33	70593	0.199	19	36	33	0	0.058105469	3.4949707	0.1262207	-0.017089844	-0.97998047	6.4077148	0.89819336	0	0	0	0	0	0	0	0	0	0.98828125	0.01171875	1.2285156	-0.29418945	-0.090576172	-0.84375	0	44330	0	0	0
224	225	225	Category J	0.023925781	-0.11987305	-1.0197754	0.1550293	-0.034912109	0.44824219	0	0	7/7/2018	7	7	2018	19:36:33	70593	0.3	19	36	33	0	0.058105469	3.4949707	0.13354492	-0.018554688	-0.96704102	5.8613281	0.15820313	0	0	0	0	0	0	0	0	0	0.9765625	0.0234375	0.26342773	-0.10961914	-0.10107422	-0.052490234	0	44330	0	0	0
225	226	226	Category J	0.40795898	0.17993164	-0.57592773	0.26904297	0.024414063	0.40551758	0	0	7/7/2018	7	7	2018	19:36:33	70593	0.4	19	36	33	0	0.058105469	3.4949707	0.13476563	-0.021484375	-0.97607422	2.7839355	0.5246582	0	0	0	0	0	0	0	0	0	0.9855957	0.014404297	0.87475586	0.27294922	0.20141602	0.40014648	0	44330	0	0	0
226	227	227	Category J	-0.11987305	-0.023925781	-1.3198242	0.29492188	0.083251953	0.39379883	0	0	7/7/2018	7	7	2018	19:36:33	70593	0.5	19	36	33	0	0.058105469	3.5771484	0.13964844	-0.020019531	-0.96386719	0.81030273	0.44042969	0	0	0	0	0	0	0	0	0	0.97436523	0.025634766	0.61914063	-0.25952148	-0.003662109	-0.35571289	0	44330	0	0	0
227	228	228	Category J	0.15576172	-0.083984375	-0.11987305	0.21557617	0.073486328	0.42871094	0	0	7/7/2018	7	7	2018	19:36:33	70593	0.6	19	36	33	0	0.058105469	3.5771484	0.14111328	-0.022705078	-0.98071289	4.0288086	0.86303711	0	0	0	0	0	0	0	0	0	0.9909668	0.009033203	0.93652344	0.014404297	-0.061035156	0.86083984	0	44330	0	0	0
228	229	229	Category J	0.035888672	0.023925781	-1.6318359	0.3046875	-0.003662109	0.38061523	0	0	7/7/2018	7	7	2018	19:36:33	70593	0.7	19	36	33	0	0.058105469	3.5771484	0.14331055	-0.022949219	-0.98388672	3.5910645	0.65844727	0	0	0	0	0	0	0	0	0	0.99438477	0.005615234	0.80224609	-0.10742188	0.046875	-0.64770508	0	44330	0	0	0
229	230	230	Category J	0.10791016	-0.19189453	-0.88793945	0.11743164	0.016601563	0.46630859	0	0	7/7/2018	7	7	2018	19:36:33	70593	0.8	19	36	33	0	0.058105469	3.5771484	0.14697266	-0.025146484	-0.97875977	0.95532227	0.19384766	0	0	0	0	0	0	0	0	0	0.99023438	0.009765625	0.296875	-0.0390625	-0.16650391	0.090820313	0	44330	0	0	0
230	231	231	Category J	0.17993164	0.15576172	-0.10791016	0.23364258	0.028320313	0.42236328	0	0	7/7/2018	7	7	2018	19:36:33	70593	0.9	19	36	33	0	0.058105469	3.5771484	0.1484375	-0.030029297	-0.99389648	4.0651855	0.90576172	0	0	0	0	0	0	0	0	0	1.0053711	0.005371094	1.1032715	0.03125	0.18579102	0.88598633	0	44330	0	0	0
231	232	232	Category J	-0.059814453	0.10791016	-1.907959	0.25854492	0.080810547	0.40893555	0	0	7/7/2018	7	7	2018	19:36:34	70594	0	19	36	34	0	0.058105469	3.5771484	0.15576172	-0.025390625	-0.97875977	9.5563965	0.96289063	0	0	0	0	0	0	0	0	0	0.99145508	0.008544922	1.2780762	-0.21557617	0.13330078	-0.92895508	0	44330	0	0	0
232	233	233	Category J	0.13183594	0.21582031	-1.1279297	0.15014648	0.095458984	0.45361328	0	0	7/7/2018	7	7	2018	19:36:34	70594	0.1	19	36	34	0	0.058105469	3.5771484	0.15991211	-0.024414063	-0.98486328	12.498047	0.28076172	0	0	0	0	0	0	0	0	0	0.99829102	0.001708984	0.41137695	-0.028076172	0.24023438	-0.14282227	0	44330	0	0	0
233	234	234	Category J	0.16796875	-0.095947266	-0.26391602	0.23364258	0.057861328	0.42211914	0	0	7/7/2018	7	7	2018	19:36:34	70594	0.2	19	36	34	0	0.058105469	3.5771484	0.16308594	-0.023193359	-0.9909668	14.490967	0.73071289	0	0	0	0	0	0	0	0	0	1.0046387	0.004638672	0.80419922	0.004638672	-0.072509766	0.72705078	0	44330	0	0	0
234	235	235	Category J	0.47998047	0.035888672	-2.2438965	0.26123047	0.028076172	0.41015625	0	0	7/7/2018	7	7	2018	19:36:34	70594	0.3	19	36	34	0	0.058105469	3.5771484	0.17041016	-0.021972656	-0.97705078	17.180176	1.3051758	0	0	0	0	0	0	0	0	0	0.99194336	0.008056641	1.6342773	0.30932617	0.057861328	-1.2666016	0	44330	0	0	0
235	236	236	Category J	-0.047851563	0.047851563	-0.65991211	0.11987305	-0.008300781	0.4597168	0	0	7/7/2018	7	7	2018	19:36:34	70594	0.4	19	36	34	0	0.058105469	3.5771484	0.16503906	-0.0234375	-0.98925781	21.910889	0.3984375	0	0	0	0	0	0	0	0	0	1.0031738	0.003173828	0.61352539	-0.21289063	0.071289063	0.3293457	0	44330	0	0	0
236	237	237	Category J	0.059814453	0.059814453	0.21582031	0.10620117	0.009033203	0.46484375	0	0	7/7/2018	7	7	2018	19:36:34	70594	0.5	19	36	34	0	0.058105469	3.5771484	0.16845703	-0.022949219	-0.99804688	17.237061	1.2214355	0	0	0	0	0	0	0	0	0	1.0124512	0.012451172	1.4055176	-0.10864258	0.082763672	1.2138672	0	44330	0	0	0
237	238	238	Category J	-0.51586914	0.071777344	-1.763916	0.096435547	0.025146484	0.46484375	0	0	7/7/2018	7	7	2018	19:36:34	70594	0.6	19	36	34	0	0.058105469	3.5771484	0.17285156	-0.022460938	-0.99072266	14.132324	1.0395508	0	0	0	0	0	0	0	0	0	1.0061035	0.006103516	1.5559082	-0.6887207	0.094238281	-0.77294922	0	44330	0	0	0
238	239	239	Category J	1.0319824	0.023925781	-1.3078613	0.093994141	0.025878906	0.46606445	0	0	7/7/2018	7	7	2018	19:36:34	70594	0.7	19	36	34	0	0.058105469	3.5771484	0.17041016	-0.020507813	-0.99658203	11.929932	0.91674805	0	0	0	0	0	0	0	0	0	1.0114746	0.011474609	1.217041	0.86132813	0.044433594	-0.31103516	0	44330	0	0	0
239	240	240	Category J	0.2878418	0.047851563	-0.45581055	0.36889648	0.028320313	0.33422852	0	0	7/7/2018	7	7	2018	19:36:34	70594	0.8	19	36	34	0	0.058105469	3.5771484	0.17431641	-0.021728516	-0.99072266	7.4870605	0.55126953	0	0	0	0	0	0	0	0	0	1.0063477	0.006347656	0.71801758	0.11328125	0.069580078	0.53491211	0	44330	0	0	0
240	241	241	Category J	0.3359375	-0.023925781	-1.5959473	0.19458008	-0.045898438	0.43505859	0	0	7/7/2018	7	7	2018	19:36:34	70594	0.9	19	36	34	0	0.058105469	3.5771484	0.17651367	-0.023193359	-0.99511719	1.1933594	0.62133789	0	0	0	0	0	0	0	0	0	1.0107422	0.010742188	0.76049805	0.15917969	-0.000488281	-0.60058594	0	44330	0	0	0
241	242	242	Category J	-0.34790039	0.059814453	0.047851563	0.10791016	-0.03515625	0.46118164	0	0	7/7/2018	7	7	2018	19:36:35	70595	0	19	36	35	0	0.058105469	3.5771484	0.17163086	-0.027099609	-1.0109863	10.025391	1.1828613	0	0	0	0	0	0	0	0	0	1.0258789	0.025878906	1.6655273	-0.51953125	0.086914063	1.0588379	0	44330	0	0	0
242	243	243	Category J	0.047851563	0.059814453	-1.8718262	0.083251953	-0.006835938	0.46704102	0	0	7/7/2018	7	7	2018	19:36:35	70595	0.1	19	36	35	0	0.058105469	3.5771484	0.18041992	-0.025878906	-1.0053711	11.642822	0.88061523	0	0	0	0	0	0	0	0	0	1.0217285	0.021728516	1.0847168	-0.13256836	0.085693359	-0.86621094	0	44330	0	0	0
243	244	244	Category J	0.25195313	0.047851563	-1.8959961	0.055664063	-0.004882813	0.47070313	0	0	7/7/2018	7	7	2018	19:36:35	70595	0.2	19	36	35	0	0.058105469	3.5771484	0.1809082	-0.028564453	-1.0117188	16.177979	0.89013672	0	0	0	0	0	0	0	0	0	1.0280762	0.028076172	1.0317383	0.070800781	0.076416016	-0.8840332	0	44330	0	0	0
244	245	245	Category J	0.40795898	0	-0.32397461	0.31860352	-0.005126953	0.37109375	0	0	7/7/2018	7	7	2018	19:36:35	70595	0.3	19	36	35	0	0.058105469	3.5771484	0.17895508	-0.028564453	-1.0144043	24.399414	0.72802734	0	0	0	0	0	0	0	0	0	1.0305176	0.030517578	0.94824219	0.22875977	0.028564453	0.69042969	0	44330	0	0	0
245	246	246	Category J	0.35986328	-0.29980469	-2.0998535	0.14892578	-0.10986328	0.43652344	0	0	7/7/2018	7	7	2018	19:36:35	70595	0.4	19	36	35	0	0.058105469	3.5771484	0.18310547	-0.026611328	-1.0134277	28.201904	1.1337891	0	0	0	0	0	0	0	0	0	1.0300293	0.030029297	1.5358887	0.17651367	-0.27294922	-1.0861816	0	44330	0	0	0
246	247	247	Category J	0.059814453	0.047851563	0.11987305	0.083984375	-0.071044922	0.46362305	0	0	7/7/2018	7	7	2018	19:36:35	70595	0.5	19	36	35	0	0.058105469	3.5771484	0.18530273	-0.024902344	-1.0129395	27.713379	1.1420898	0	0	0	0	0	0	0	0	0	1.0300293	0.030029297	1.3312988	-0.12548828	0.072753906	1.1328125	0	44330	0	0	0
247	248	248	Category J	0.047851563	-0.011962891	-0.3359375	0.15332031	-0.030273438	0.45336914	0	0	7/7/2018	7	7	2018	19:36:35	70595	0.6	19	36	35	0	0.058105469	3.5771484	0.18554688	-0.023681641	-1.012207	26.48877	0.69018555	0	0	0	0	0	0	0	0	0	1.0292969	0.029296875	0.82592773	-0.13769531	0.01171875	0.67626953	0	44330	0	0	0
248	249	249	Category J	0.49194336	0.011962891	-1.6799316	0.083007813	-0.00390625	0.46801758	0	0	7/7/2018	7	7	2018	19:36:35	70595	0.7	19	36	35	0	0.058105469	3.5771484	0.18798828	-0.022460938	-1.012207	26.149658	0.73413086	0	0	0	0	0	0	0	0	0	1.0297852	0.029785156	1.0058594	0.30371094	0.034423828	-0.66748047	0	44330	0	0	0
249	250	250	Category J	0.44384766	-0.083984375	-1.2358398	0.29467773	-0.007568359	0.39208984	0	0	7/7/2018	7	7	2018	19:36:35	70595	0.8	19	36	35	0	0.058105469	3.5771484	0.19067383	-0.022460938	-1.0129395	20.913086	0.3425293	0	0	0	0	0	0	0	0	0	1.0310059	0.031005859	0.53710938	0.25292969	-0.061279297	-0.22265625	0	44330	0	0	0
250	251	251	Category J	-0.035888672	0.17993164	-1.5239258	0.17041016	-0.0859375	0.43383789	0	0	7/7/2018	7	7	2018	19:36:35	70595	0.9	19	36	35	0	0.058105469	3.5771484	0.19213867	-0.021240234	-1.0124512	14.242676	0.5949707	0	0	0	0	0	0	0	0	0	1.0307617	0.030761719	0.94091797	-0.22802734	0.20117188	-0.51123047	0	44330	0	0	0
251	252	252	Category J	0.26391602	-0.035888672	0.11987305	0.067871094	-0.063720703	0.46557617	0	0	7/7/2018	7	7	2018	19:36:36	70596	0	19	36	36	0	0.058105469	3.5771484	0.19287109	-0.020996094	-1.0112305	7.5827637	1.1333008	0	0	0	0	0	0	0	0	0	1.0297852	0.029785156	1.217041	0.070800781	-0.014648438	1.1311035	0	44330	0	0	0
252	253	253	Category J	-0.011962891	0.035888672	-2.4238281	0.22387695	0.004882813	0.42773438	0	0	7/7/2018	7	7	2018	19:36:36	70596	0.1	19	36	36	0	0.058105469	3.5771484	0.19360352	-0.019042969	-1.0114746	5.9389648	1.4279785	0	0	0	0	0	0	0	0	0	1.0300293	0.030029297	1.6728516	-0.20556641	0.054931641	-1.4121094	0	44330	0	0	0
253	254	254	Category J	1.1279297	-0.10791016	-0.25195313	0.049804688	0.001708984	0.4753418	0	0	7/7/2018	7	7	2018	19:36:36	70596	0.2	19	36	36	0	0.058105469	3.5771484	0.1940918	-0.015380859	-1.0090332	2.1623535	1.2055664	0	0	0	0	0	0	0	0	0	1.0275879	0.027587891	1.782959	0.93359375	-0.092285156	0.75708008	0	44330	0	0	0
254	255	255	Category J	0.39599609	-0.011962891	-1.6557617	0.34838867	-0.049316406	0.34594727	0	0	7/7/2018	7	7	2018	19:36:36	70596	0.3	19	36	36	0	0.058105469	3.5771484	0.1953125	-0.014892578	-1.0097656	3.5915527	0.67626953	0	0	0	0	0	0	0	0	0	1.0285645	0.028564453	0.84936523	0.20043945	0.002929688	-0.64575195	0	44330	0	0	0
255	256	256	Category J	0.035888672	0.047851563	-1.0197754	0.075683594	-0.025634766	0.46850586	0	0	7/7/2018	7	7	2018	19:36:36	70596	0.4	19	36	36	0	0.058105469	3.5771484	0.1953125	-0.013427734	-1.0107422	0.66357422	0.17114258	0	0	0	0	0	0	0	0	0	1.029541	0.029541016	0.22998047	-0.15942383	0.061279297	-0.008789063	0	44330	0	0	0
256	257	257	Category J	0.31176758	0.059814453	0.21582031	0.15356445	-0.038330078	0.45019531	0	0	7/7/2018	7	7	2018	19:36:36	70596	0.5	19	36	36	0	0.058105469	3.5771484	0.19799805	-0.013427734	-1.0109863	2.3205566	1.234375	0	0	0	0	0	0	0	0	0	1.0302734	0.030273438	1.4140625	0.11352539	0.073242188	1.2268066	0	44330	0	0	0
257	258	258	Category J	-0.047851563	-0.11987305	-2.0878906	0.16113281	0.022460938	0.44946289	0	0	7/7/2018	7	7	2018	19:36:36	70596	0.6	19	36	36	0	0.058105469	3.5771484	0.19897461	-0.014404297	-1.0097656	2.3759766	1.1105957	0	0	0	0	0	0	0	0	0	1.0292969	0.029296875	1.4301758	-0.24682617	-0.10522461	-1.0778809	0	44330	0	0	0
258	259	259	Category J	0.61181641	-0.083984375	-0.19189453	0.092773438	0.006835938	0.46459961	0	0	7/7/2018	7	7	2018	19:36:36	70596	0.7	19	36	36	0	0.058105469	3.5771484	0.20068359	-0.013916016	-1.0117188	2.998291	0.91967773	0	0	0	0	0	0	0	0	0	1.0314941	0.031494141	1.3007813	0.41088867	-0.069824219	0.81982422	0	44330	0	0	0
259	260	260	Category J	0.38378906	-0.21582031	-2.2319336	0.27075195	-0.081542969	0.39233398	0	0	7/7/2018	7	7	2018	19:36:36	70596	0.8	19	36	36	0	0.058105469	3.5771484	0.2019043	-0.014892578	-1.0117188	3.5046387	1.2497559	0	0	0	0	0	0	0	0	0	1.0317383	0.031738281	1.6025391	0.18164063	-0.20068359	-1.2199707	0	44330	0	0	0
260	261	261	Category J	0.26391602	0.13183594	-0.21582031	0.041992188	-0.017089844	0.47290039	0	0	7/7/2018	7	7	2018	19:36:36	70596	0.9	19	36	36	0	0.058105469	3.5771484	0.20385742	-0.014648438	-1.0107422	0.44458008	0.81054688	0	0	0	0	0	0	0	0	0	1.03125	0.03125	1.0014648	0.059814453	0.14648438	0.79492188	0	44330	0	0	0
261	262	262	Category J	0.34790039	0.083984375	-0.43188477	0.21142578	0.004882813	0.43164063	0	0	7/7/2018	7	7	2018	19:36:37	70597	0	19	36	37	0	0.058105469	3.5771484	0.20288086	-0.013427734	-1.0097656	2.027832	0.60375977	0	0	0	0	0	0	0	0	0	1.0302734	0.030273438	0.82055664	0.14477539	0.097412109	0.57788086	0	44330	0	0	0
262	263	263	Category J	0.023925781	-0.047851563	-1.5239258	0.10595703	0.033935547	0.46630859	0	0	7/7/2018	7	7	2018	19:36:37	70597	0.1	19	36	37	0	0.058105469	3.5771484	0.20507813	-0.012695313	-1.0097656	1.1430664	0.54589844	0	0	0	0	0	0	0	0	0	1.0305176	0.030517578	0.72998047	-0.18115234	-0.034912109	-0.51391602	0	44330	0	0	0
263	264	264	Category J	0.79199219	-0.14379883	-0.047851563	0.16503906	0.027099609	0.44946289	0	0	7/7/2018	7	7	2018	19:36:37	70597	0.2	19	36	37	0	0.058105469	3.5771484	0.20776367	-0.011230469	-1.0195313	1.65625	1.1413574	0	0	0	0	0	0	0	0	0	1.0405273	0.040527344	1.6882324	0.58398438	-0.13232422	0.97167969	0	44330	0	0	0
264	265	265	Category J	0.14379883	-0.23999023	-1.6437988	0.2487793	-0.069091797	0.40991211	0	0	7/7/2018	7	7	2018	19:36:37	70597	0.3	19	36	37	0	0.058837891	3.5562012	0.2121582	-0.009765625	-1.0083008	0.75708008	0.67919922	0	0	0	0	0	0	0	0	0	1.0302734	0.030273438	0.93383789	-0.068359375	-0.22998047	-0.63525391	0	44330	0	0	0
265	266	266	Category J	0.50390625	0.15576172	0.11987305	0.096435547	-0.044921875	0.46362305	0	0	7/7/2018	7	7	2018	19:36:37	70597	0.4	19	36	37	0	0.058837891	3.5562012	0.21435547	-0.008544922	-1.0068359	0.86132813	1.1748047	0	0	0	0	0	0	0	0	0	1.0292969	0.029296875	1.5803223	0.28930664	0.16430664	1.126709	0	44330	0	0	0
266	267	267	Category J	0.011962891	-0.10791016	-2.3637695	0.23046875	0.046386719	0.42773438	0	0	7/7/2018	7	7	2018	19:36:37	70597	0.5	19	36	37	0	0.058837891	3.5562012	0.21191406	-0.010498047	-1.0109863	1.5603027	1.3708496	0	0	0	0	0	0	0	0	0	1.032959	0.032958984	1.6499023	-0.19995117	-0.097167969	-1.3525391	0	44330	0	0	0
267	268	268	Category J	0.27587891	-0.035888672	-1.2358398	0.067138672	-0.004882813	0.46875	0	0	7/7/2018	7	7	2018	19:36:37	70597	0.6	19	36	37	0	0.058837891	3.5562012	0.21582031	-0.010009766	-1.0061035	2.0512695	0.23852539	0	0	0	0	0	0	0	0	0	1.0290527	0.029052734	0.31494141	0.059814453	-0.025634766	-0.22949219	0	44330	0	0	0
268	269	269	Category J	0.34790039	-0.15576172	-0.57592773	0.27099609	0.017333984	0.4050293	0	0	7/7/2018	7	7	2018	19:36:37	70597	0.7	19	36	37	0	0.058837891	3.5562012	0.21679688	-0.008789063	-1.0161133	0.095947266	0.48217773	0	0	0	0	0	0	0	0	0	1.0388184	0.038818359	0.71801758	0.13085938	-0.14672852	0.44018555	0	44330	0	0	0
269	270	270	Category J	0.083984375	-0.39599609	-2.0639648	0.1652832	-0.051025391	0.4453125	0	0	7/7/2018	7	7	2018	19:36:37	70597	0.8	19	36	37	0	0.058837891	3.5562012	0.21875	-0.009033203	-1.0065918	1.0214844	1.1337891	0	0	0	0	0	0	0	0	0	1.0300293	0.030029297	1.5788574	-0.13476563	-0.38671875	-1.0571289	0	44330	0	0	0
270	271	271	Category J	0.57592773	0.26391602	0.17993164	0.099609375	-0.003173828	0.46850586	0	0	7/7/2018	7	7	2018	19:36:37	70597	0.9	19	36	37	0	0.058837891	3.5562012	0.2199707	-0.006591797	-1.0068359	0.40966797	1.2683105	0	0	0	0	0	0	0	0	0	1.0307617	0.030761719	1.8132324	0.35571289	0.27050781	1.1867676	0	44330	0	0	0
271	272	272	Category J	0.31176758	-0.071777344	-1.5358887	0.20703125	0.083251953	0.43066406	0	0	7/7/2018	7	7	2018	19:36:38	70598	0	19	36	38	0	0.058837891	3.5562012	0.22021484	-0.008544922	-1.0168457	2.5898438	0.53051758	0	0	0	0	0	0	0	0	0	1.0405273	0.040527344	0.6730957	0.091308594	-0.062988281	-0.51879883	0	44330	0	0	0
272	273	273	Category J	0.31176758	0.11987305	-1.2478027	0.022216797	0.055419922	0.47558594	0	0	7/7/2018	7	7	2018	19:36:38	70598	0.1	19	36	38	0	0.058837891	3.5562012	0.22363281	-0.010009766	-1.0043945	4.09375	0.28930664	0	0	0	0	0	0	0	0	0	1.0290527	0.029052734	0.46118164	0.087890625	0.12988281	-0.24316406	0	44330	0	0	0
273	274	274	Category J	0.58789063	-0.011962891	0.035888672	0.26220703	0.069580078	0.40405273	0	0	7/7/2018	7	7	2018	19:36:38	70598	0.2	19	36	38	0	0.058837891	3.5562012	0.22460938	-0.012695313	-1.0014648	5.6923828	1.0991211	0	0	0	0	0	0	0	0	0	1.0263672	0.026367188	1.4013672	0.36303711	0.000732422	1.0373535	0	44330	0	0	0
274	275	275	Category J	-0.41992188	-0.10791016	-1.9318848	0.1472168	-0.016357422	0.45336914	0	0	7/7/2018	7	7	2018	19:36:38	70598	0.3	19	36	38	0	0.058837891	3.5562012	0.2253418	-0.011474609	-1.0097656	5.0883789	1.1293945	0	0	0	0	0	0	0	0	0	1.034668	0.034667969	1.6635742	-0.64526367	-0.096191406	-0.921875	0	44330	0	0	0
275	276	276	Category J	0.15576172	-0.095947266	-1.6557617	0.051513672	-0.020263672	0.47705078	0	0	7/7/2018	7	7	2018	19:36:38	70598	0.4	19	36	38	0	0.058837891	3.5562012	0.22167969	-0.011962891	-0.99316406	7.3811035	0.67089844	0	0	0	0	0	0	0	0	0	1.0178223	0.017822266	0.81225586	-0.065917969	-0.083740234	-0.66235352	0	44330	0	0	0
276	277	277	Category J	0.44384766	0.011962891	-0.3359375	0.34912109	-0.022460938	0.34472656	0	0	7/7/2018	7	7	2018	19:36:38	70598	0.5	19	36	38	0	0.058837891	3.5562012	0.22485352	-0.012451172	-0.99658203	6.6745605	0.69628906	0	0	0	0	0	0	0	0	0	1.0217285	0.021728516	0.90405273	0.21875	0.024414063	0.66064453	0	44330	0	0	0
277	278	278	Category J	-0.21582031	0.035888672	-1.5598145	0.18701172	0.013916016	0.44506836	0	0	7/7/2018	7	7	2018	19:36:38	70598	0.6	19	36	38	0	0.058837891	3.5562012	0.22680664	-0.013183594	-1.0107422	3.7487793	0.70678711	0	0	0	0	0	0	0	0	0	1.0358887	0.035888672	1.0405273	-0.44262695	0.049072266	-0.54882813	0	44330	0	0	0
278	279	279	Category J	0.43188477	-0.19189453	-0.52783203	0.093505859	0.087402344	0.46411133	0	0	7/7/2018	7	7	2018	19:36:38	70598	0.7	19	36	38	0	0.058837891	3.5562012	0.23583984	-0.013671875	-1	3.7355957	0.54125977	0	0	0	0	0	0	0	0	0	1.0275879	0.027587891	0.84619141	0.19580078	-0.17797852	0.47216797	0	44330	0	0	0
279	280	280	Category J	0.095947266	-0.21582031	-1.4038086	0.30297852	-0.040039063	0.37792969	0	0	7/7/2018	7	7	2018	19:36:38	70598	0.8	19	36	38	0	0.058837891	3.5562012	0.2253418	-0.013671875	-0.99511719	9.2973633	0.47363281	0	0	0	0	0	0	0	0	0	1.0205078	0.020507813	0.73974609	-0.12939453	-0.2019043	-0.40844727	0	44330	0	0	0
280	281	281	Category J	-0.3359375	-0.20385742	-2.0158691	0.080810547	-0.005859375	0.46801758	0	0	7/7/2018	7	7	2018	19:36:38	70598	0.9	19	36	38	0	0.058837891	3.5562012	0.22412109	-0.014404297	-1.0009766	12.292969	1.1743164	0	0	0	0	0	0	0	0	0	1.0258789	0.025878906	1.7644043	-0.56005859	-0.18920898	-1.0146484	0	44330	0	0	0
281	282	282	Category J	0.70776367	0.11987305	-0.55175781	0.16113281	-0.078369141	0.44067383	0	0	7/7/2018	7	7	2018	19:36:39	70599	0	19	36	39	0	0.058837891	3.5562012	0.22241211	-0.014160156	-0.99267578	22.310303	0.66894531	0	0	0	0	0	0	0	0	0	1.017334	0.017333984	1.0600586	0.48510742	0.1340332	0.44091797	0	44330	0	0	0
282	283	283	Category J	0.083984375	-0.083984375	-1.5959473	0.26977539	-0.012695313	0.40649414	0	0	7/7/2018	7	7	2018	19:36:39	70599	0.1	19	36	39	0	0.058837891	3.5562012	0.22949219	-0.015136719	-1.0043945	30.251709	0.61279297	0	0	0	0	0	0	0	0	0	1.0305176	0.030517578	0.80566406	-0.14550781	-0.068603516	-0.59130859	0	44330	0	0	0
283	284	284	Category J	0	0.023925781	-1.079834	0.059082031	-0.031982422	0.46606445	0	0	7/7/2018	7	7	2018	19:36:39	70599	0.2	19	36	39	0	0.058837891	3.5562012	0.23144531	-0.015869141	-0.99267578	38.130615	0.25048828	0	0	0	0	0	0	0	0	0	1.0192871	0.019287109	0.35864258	-0.23144531	0.039794922	-0.086914063	0	44330	0	0	0
284	285	285	Category L	0.21582031	0.011962891	-0.92382813	-0.087890625	-0.21875	0.42285156	0	0	8/7/2018	8	7	2018	0:35:40	2140	0.099	0	35	40	0	0.059326172	3.5288086	0.23095703	-0.016601563	-0.98071289	42.424561	0.065429688	0	0	0	0	0	0	0	0	0	1.0075684	0.007568359	0.10058594	-0.015136719	0.028564453	0.056884766	0	44330	0	0	0
285	286	286	Category L	0.19189453	0.059814453	-0.92382813	-0.081054688	-0.21240234	0.42797852	0	0	8/7/2018	8	7	2018	0:35:40	2140	0.199	0	35	40	0	0.059326172	3.5288086	0.22827148	-0.016845703	-0.98754883	50.196045	0.10620117	0	0	0	0	0	0	0	0	0	1.013916	0.013916016	0.17700195	-0.036376953	0.076660156	0.063720703	0	44330	0	0	0
286	287	287	Category L	0.19189453	0.047851563	-0.92382813	-0.077392578	-0.21166992	0.42919922	0	0	8/7/2018	8	7	2018	0:35:40	2140	0.3	0	35	40	0	0.059326172	3.5288086	0.22631836	-0.013183594	-0.97290039	58.822266	0.085449219	0	0	0	0	0	0	0	0	0	0.9987793	0.001220703	0.14453125	-0.034423828	0.061035156	0.049072266	0	44330	0	0	0
287	288	288	Category L	0.19189453	0.023925781	-0.89990234	-0.076171875	-0.19946289	0.4284668	0	0	8/7/2018	8	7	2018	0:35:40	2140	0.4	0	35	40	0	0.059326172	3.5288086	0.22802734	-0.013427734	-0.9855957	60.625	0.1003418	0	0	0	0	0	0	0	0	0	1.0117188	0.01171875	0.15942383	-0.036132813	0.037353516	0.085693359	0	44330	0	0	0
288	289	289	Category L	0.19189453	0.011962891	-0.88793945	-0.077880859	-0.1953125	0.43579102	0	0	8/7/2018	8	7	2018	0:35:40	2140	0.5	0	35	40	0	0.059326172	3.5288086	0.22973633	-0.013183594	-0.99316406	61.414551	0.11450195	0	0	0	0	0	0	0	0	0	1.0192871	0.019287109	0.16821289	-0.037841797	0.025146484	0.10522461	0	44330	0	0	0
289	290	290	Category L	0.19189453	0.011962891	-0.92382813	-0.082275391	-0.19604492	0.43432617	0	0	8/7/2018	8	7	2018	0:35:40	2140	0.6	0	35	40	0	0.059326172	3.5288086	0.22631836	-0.013183594	-0.98339844	64.280762	0.073242188	0	0	0	0	0	0	0	0	0	1.0090332	0.009033203	0.11938477	-0.034423828	0.025146484	0.059570313	0	44330	0	0	0
290	291	291	Category L	0.19189453	0.023925781	-0.93579102	-0.071289063	-0.20141602	0.4296875	0	0	8/7/2018	8	7	2018	0:35:40	2140	0.7	0	35	40	0	0.059326172	3.5288086	0.22314453	-0.012207031	-0.97924805	66.052246	0.064697266	0	0	0	0	0	0	0	0	0	1.0043945	0.004394531	0.11108398	-0.03125	0.036132813	0.043457031	0	44330	0	0	0
291	292	292	Category L	0.19189453	0.011962891	-0.91186523	-0.072998047	-0.19873047	0.43164063	0	0	8/7/2018	8	7	2018	0:35:40	2140	0.8	0	35	40	0	0.059326172	3.5288086	0.22607422	-0.014404297	-0.97143555	59.519043	0.073730469	0	0	0	0	0	0	0	0	0	0.99755859	0.002441406	0.12036133	-0.034179688	0.026367188	0.059570313	0	44330	0	0	0
292	293	293	Category L	0.19189453	0.011962891	-0.91186523	-0.078857422	-0.19775391	0.43432617	0	0	8/7/2018	8	7	2018	0:35:40	2140	0.9	0	35	40	0	0.059326172	3.5288086	0.2253418	-0.013671875	-0.98461914	52.743408	0.083984375	0	0	0	0	0	0	0	0	0	1.0100098	0.010009766	0.13208008	-0.033447266	0.025634766	0.072753906	0	44330	0	0	0
293	294	294	Category L	0.21582031	0	-0.89990234	-0.081542969	-0.20239258	0.43041992	0	0	8/7/2018	8	7	2018	0:35:41	2141	0	0	35	41	0	0.059326172	3.5288086	0.22802734	-0.014160156	-0.96533203	47.383789	0.068115234	0	0	0	0	0	0	0	0	0	0.99194336	0.008056641	0.091796875	-0.012207031	0.014160156	0.065429688	0	44330	0	0	0
294	295	295	Category L	0.20385742	-0.011962891	-0.89990234	-0.073974609	-0.19238281	0.4309082	0	0	8/7/2018	8	7	2018	0:35:41	2141	0.1	0	35	41	0	0.059326172	3.5288086	0.21630859	-0.013183594	-0.97363281	42.75293	0.074951172	0	0	0	0	0	0	0	0	0	0.99755859	0.002441406	0.087646484	-0.012451172	0.001220703	0.073730469	0	44330	0	0	0
295	296	296	Category L	0.20385742	0	-0.93579102	-0.077392578	-0.20141602	0.43066406	0	0	8/7/2018	8	7	2018	0:35:41	2141	0.2	0	35	41	0	0.059326172	3.5288086	0.21362305	-0.013183594	-0.96508789	33.887939	0.033691406	0	0	0	0	0	0	0	0	0	0.98852539	0.011474609	0.052490234	-0.009765625	0.013183594	0.029296875	0	44330	0	0	0
296	297	297	Category L	0.21582031	0	-0.92382813	-0.075683594	-0.20239258	0.43164063	0	0	8/7/2018	8	7	2018	0:35:41	2141	0.3	0	35	41	0	0.059326172	3.5288086	0.21557617	-0.013427734	-0.96386719	23.206787	0.042236328	0	0	0	0	0	0	0	0	0	0.98779297	0.012207031	0.053466797	0	0.013427734	0.040039063	0	44330	0	0	0
297	298	298	Category L	0.20385742	0.047851563	-0.92382813	-0.0703125	-0.19677734	0.42773438	0	0	8/7/2018	8	7	2018	0:35:41	2141	0.4	0	35	41	0	0.059326172	3.5288086	0.21386719	-0.013671875	-0.97827148	17.562988	0.082763672	0	0	0	0	0	0	0	0	0	1.0014648	0.001464844	0.1262207	-0.010009766	0.061523438	0.054443359	0	44330	0	0	0
298	299	299	Category L	0.20385742	0	-0.93579102	-0.070068359	-0.19848633	0.43164063	0	0	8/7/2018	8	7	2018	0:35:41	2141	0.5	0	35	41	0	0.059326172	3.5288086	0.21679688	-0.011474609	-0.96386719	11.704346	0.033203125	0	0	0	0	0	0	0	0	0	0.98803711	0.011962891	0.052978516	-0.012939453	0.011474609	0.028076172	0	44330	0	0	0
299	300	300	Category L	0.19189453	0.023925781	-0.91186523	-0.071289063	-0.20043945	0.43164063	0	0	8/7/2018	8	7	2018	0:35:41	2141	0.6	0	35	41	0	0.059326172	3.5288086	0.21142578	-0.010498047	-0.97314453	5.5895996	0.072998047	0	0	0	0	0	0	0	0	0	0.99584961	0.004150391	0.11523438	-0.01953125	0.034423828	0.061279297	0	44330	0	0	0
300	301	301	Category L	0.20385742	0.011962891	-0.91186523	-0.077148438	-0.19848633	0.43554688	0	0	8/7/2018	8	7	2018	0:35:41	2141	0.7	0	35	41	0	0.059326172	3.5288086	0.20898438	-0.007324219	-0.95654297	1.0900879	0.049072266	0	0	0	0	0	0	0	0	0	0.97924805	0.020751953	0.069580078	-0.005126953	0.019287109	0.044677734	0	44330	0	0	0
301	302	302	Category L	0.20385742	0.023925781	-0.92382813	-0.072021484	-0.20385742	0.4284668	0	0	8/7/2018	8	7	2018	0:35:41	2141	0.8	0	35	41	0	0.059326172	3.5288086	0.20776367	-0.008789063	-0.96533203	1.2585449	0.053222656	0	0	0	0	0	0	0	0	0	0.98754883	0.012451172	0.078369141	-0.00390625	0.032714844	0.041503906	0	44330	0	0	0
302	303	303	Category L	0.20385742	0.035888672	-0.92382813	-0.072509766	-0.20214844	0.43261719	0	0	8/7/2018	8	7	2018	0:35:41	2141	0.9	0	35	41	0	0.059326172	3.5288086	0.20581055	-0.009765625	-0.97167969	1.5935059	0.066162109	0	0	0	0	0	0	0	0	0	0.99316406	0.006835938	0.095458984	-0.001953125	0.045654297	0.047851563	0	44330	0	0	0
303	304	304	Category L	0.19189453	0.011962891	-0.92382813	-0.068359375	-0.20703125	0.43066406	0	0	8/7/2018	8	7	2018	0:35:42	2142	0	0	35	42	0	0.059326172	3.5288086	0.20800781	-0.009033203	-0.96459961	1.4233398	0.048583984	0	0	0	0	0	0	0	0	0	0.98681641	0.013183594	0.078125	-0.016113281	0.020996094	0.040771484	0	44330	0	0	0
304	305	305	Category L	0.20385742	-0.011962891	-0.89990234	-0.070068359	-0.19604492	0.43164063	0	0	8/7/2018	8	7	2018	0:35:42	2142	0.1	0	35	42	0	0.059326172	3.5288086	0.20019531	-0.006835938	-0.97509766	1.0253906	0.075439453	0	0	0	0	0	0	0	0	0	0.99560547	0.004394531	0.083496094	0.003417969	-0.004882813	0.075195313	0	44330	0	0	0
305	306	306	Category L	0.20385742	0.011962891	-0.91186523	-0.072753906	-0.1940918	0.4387207	0	0	8/7/2018	8	7	2018	0:35:42	2142	0.2	0	35	42	0	0.058837891	3.5175293	0.20068359	-0.00390625	-0.96582031	0.64379883	0.056396484	0	0	0	0	0	0	0	0	0	0.98657227	0.013427734	0.072998047	0.002929688	0.015869141	0.053955078	0	44330	0	0	0
306	307	307	Category L	0.20385742	0.011962891	-0.93579102	-0.072753906	-0.20385742	0.43261719	0	0	8/7/2018	8	7	2018	0:35:42	2142	0.3	0	35	42	0	0.058837891	3.5175293	0.19677734	-0.006103516	-0.97875977	0.63842773	0.047119141	0	0	0	0	0	0	0	0	0	0.99829102	0.001708984	0.067871094	0.006835938	0.018066406	0.04296875	0	44330	0	0	0
307	308	308	Category L	0.21582031	0.011962891	-0.91186523	-0.072998047	-0.19873047	0.43359375	0	0	8/7/2018	8	7	2018	0:35:42	2142	0.4	0	35	42	0	0.058837891	3.5175293	0.19921875	-0.005371094	-0.96044922	0.99560547	0.054199219	0	0	0	0	0	0	0	0	0	0.98095703	0.019042969	0.082519531	0.016357422	0.017333984	0.048583984	0	44330	0	0	0
308	309	309	Category L	0.20385742	0.011962891	-0.87597656	-0.0703125	-0.20019531	0.43286133	0	0	8/7/2018	8	7	2018	0:35:42	2142	0.5	0	35	42	0	0.058837891	3.5175293	0.19799805	-0.004882813	-0.95605469	1.3242188	0.08203125	0	0	0	0	0	0	0	0	0	0.9765625	0.0234375	0.1027832	0.005615234	0.016845703	0.080078125	0	44330	0	0	0
309	310	310	Category L	0.20385742	0	-0.91186523	-0.071777344	-0.19848633	0.43359375	0	0	8/7/2018	8	7	2018	0:35:42	2142	0.6	0	35	42	0	0.058837891	3.5175293	0.19628906	-0.003417969	-0.96044922	1.3566895	0.049316406	0	0	0	0	0	0	0	0	0	0.98046875	0.01953125	0.059570313	0.007324219	0.003417969	0.048583984	0	44330	0	0	0
310	311	311	Category L	0.20385742	0	-0.91186523	-0.076416016	-0.20043945	0.43139648	0	0	8/7/2018	8	7	2018	0:35:42	2142	0.7	0	35	42	0	0.058837891	3.5175293	0.19750977	0.001220703	-0.94677734	1.5527344	0.035400391	0	0	0	0	0	0	0	0	0	0.96704102	0.032958984	0.042236328	0.006103516	-0.001220703	0.034912109	0	44330	0	0	0
311	312	312	Category L	0.21582031	0	-0.89990234	-0.071777344	-0.20288086	0.43066406	0	0	8/7/2018	8	7	2018	0:35:42	2142	0.8	0	35	42	0	0.058837891	3.5175293	0.19287109	-0.001953125	-0.96044922	1.7155762	0.064697266	0	0	0	0	0	0	0	0	0	0.97949219	0.020507813	0.085205078	0.022705078	0.001953125	0.060546875	0	44330	0	0	0
312	313	313	Category L	0.20385742	0	-0.89990234	-0.069091797	-0.19335938	0.43457031	0	0	8/7/2018	8	7	2018	0:35:42	2142	0.9	0	35	42	0	0.058837891	3.5175293	0.19165039	-0.000976563	-0.95263672	1.4941406	0.054199219	0	0	0	0	0	0	0	0	0	0.97167969	0.028320313	0.065917969	0.011962891	0.000976563	0.052734375	0	44330	0	0	0
313	314	314	Category L	0.21582031	0	-0.92382813	-0.071289063	-0.20043945	0.43457031	0	0	8/7/2018	8	7	2018	0:35:43	2143	0	0	35	43	0	0.058837891	3.5175293	0.19018555	-0.002441406	-0.94873047	1.0842285	0.035644531	0	0	0	0	0	0	0	0	0	0.9675293	0.032470703	0.052734375	0.025390625	0.002441406	0.024902344	0	44330	0	0	0
314	315	315	Category L	0.20385742	0	-0.92382813	-0.069335938	-0.20043945	0.43457031	0	0	8/7/2018	8	7	2018	0:35:43	2143	0.1	0	35	43	0	0.058837891	3.5175293	0.18554688	-0.002197266	-0.96069336	0.9284668	0.041259766	0	0	0	0	0	0	0	0	0	0.97851563	0.021484375	0.057617188	0.018066406	0.002197266	0.036865234	0	44330	0	0	0
315	316	316	Category L	0.20385742	0	-0.92382813	-0.072753906	-0.19702148	0.43261719	0	0	8/7/2018	8	7	2018	0:35:43	2143	0.2	0	35	43	0	0.058837891	3.5175293	0.19335938	-0.000732422	-0.94750977	0.69335938	0.025878906	0	0	0	0	0	0	0	0	0	0.96704102	0.032958984	0.034912109	0.010253906	0.000732422	0.023681641	0	44330	0	0	0
316	317	317	Category L	0.20385742	0.011962891	-0.92382813	-0.072753906	-0.19921875	0.43359375	0	0	8/7/2018	8	7	2018	0:35:43	2143	0.3	0	35	43	0	0.058837891	3.5175293	0.1940918	0	-0.93847656	0.081787109	0.020996094	0	0	0	0	0	0	0	0	0	0.95825195	0.041748047	0.036132813	0.009521484	0.01171875	0.014648438	0	44330	0	0	0
317	318	318	Category L	0.20385742	0.023925781	-0.89990234	-0.076171875	-0.20043945	0.43432617	0	0	8/7/2018	8	7	2018	0:35:43	2143	0.4	0	35	43	0	0.058837891	3.5175293	0.19116211	-0.000244141	-0.94580078	0.52880859	0.053466797	0	0	0	0	0	0	0	0	0	0.96484375	0.03515625	0.082763672	0.012451172	0.024169922	0.045898438	0	44330	0	0	0
318	319	319	Category L	0.19189453	0.023925781	-0.92382813	-0.067626953	-0.1940918	0.43286133	0	0	8/7/2018	8	7	2018	0:35:43	2143	0.5	0	35	43	0	0.058837891	3.5175293	0.19628906	-0.000488281	-0.9375	0.83154297	0.028320313	0	0	0	0	0	0	0	0	0	0.95800781	0.041992188	0.04296875	-0.004394531	0.024414063	0.013671875	0	44330	0	0	0
319	320	320	Category L	0.20385742	0	-0.92382813	-0.072021484	-0.19677734	0.43359375	0	0	8/7/2018	8	7	2018	0:35:43	2143	0.6	0	35	43	0	0.058837891	3.5175293	0.1940918	0.001464844	-0.94213867	0.81225586	0.020751953	0	0	0	0	0	0	0	0	0	0.96191406	0.038085938	0.029541016	0.009521484	-0.001464844	0.018310547	0	44330	0	0	0
320	321	321	Category L	0.20385742	-0.011962891	-0.92382813	-0.075439453	-0.1953125	0.4387207	0	0	8/7/2018	8	7	2018	0:35:43	2143	0.7	0	35	43	0	0.058837891	3.5175293	0.19580078	0.004150391	-0.93579102	0.91040039	0.021728516	0	0	0	0	0	0	0	0	0	0.95605469	0.043945313	0.036132813	0.0078125	-0.016113281	0.011962891	0	44330	0	0	0
321	322	322	Category L	0.21582031	-0.011962891	-0.89990234	-0.071777344	-0.19775391	0.43383789	0	0	8/7/2018	8	7	2018	0:35:43	2143	0.8	0	35	43	0	0.058837891	3.5175293	0.20263672	0.006835938	-0.92236328	1.081543	0.032226563	0	0	0	0	0	0	0	0	0	0.94433594	0.055664063	0.054443359	0.012939453	-0.018798828	0.022460938	0	44330	0	0	0
322	323	323	Category L	0.20385742	-0.011962891	-0.92382813	-0.076171875	-0.19506836	0.43261719	0	0	8/7/2018	8	7	2018	0:35:43	2143	0.9	0	35	43	0	0.058837891	3.5175293	0.19628906	0.004882813	-0.92700195	0.94287109	0.018554688	0	0	0	0	0	0	0	0	0	0.94750977	0.052490234	0.027587891	0.007324219	-0.016845703	0.003173828	0	44330	0	0	0
323	324	324	Category L	0.20385742	0	-0.93579102	-0.073974609	-0.19238281	0.4309082	0	0	8/7/2018	8	7	2018	0:35:44	2144	0	0	35	44	0	0.058837891	3.5175293	0.19824219	0.005859375	-0.91821289	0.70532227	0.019042969	0	0	0	0	0	0	0	0	0	0.93945313	0.060546875	0.028808594	0.005371094	-0.005859375	-0.017333984	0	44330	0	0	0
324	325	325	Category L	0.19189453	-0.023925781	-0.88793945	-0.070068359	-0.19677734	0.43676758	0	0	8/7/2018	8	7	2018	0:35:44	2144	0.1	0	35	44	0	0.058837891	3.5175293	0.20092773	0.005371094	-0.91601563	0.75952148	0.041503906	0	0	0	0	0	0	0	0	0	0.93798828	0.062011719	0.066650391	-0.009033203	-0.029296875	0.028076172	0	44330	0	0	0
325	326	326	Category L	0.20385742	0	-0.91186523	-0.071289063	-0.19677734	0.43481445	0	0	8/7/2018	8	7	2018	0:35:44	2144	0.2	0	35	44	0	0.058837891	3.5175293	0.20068359	0.005371094	-0.91577148	1.109375	0.007324219	0	0	0	0	0	0	0	0	0	0.9375	0.0625	0.012451172	0.002929688	-0.005371094	0.00390625	0	44330	0	0	0
326	327	327	Category L	0.19189453	0.011962891	-0.91186523	-0.072753906	-0.19897461	0.43579102	0	0	8/7/2018	8	7	2018	0:35:44	2144	0.3	0	35	44	0	0.058837891	3.5175293	0.20117188	0.004394531	-0.91552734	0.93334961	0.012207031	0	0	0	0	0	0	0	0	0	0.9375	0.0625	0.020507813	-0.009277344	0.007324219	0.003662109	0	44330	0	0	0
327	328	328	Category L	0.19189453	0.023925781	-0.92382813	-0.071777344	-0.20556641	0.43164063	0	0	8/7/2018	8	7	2018	0:35:44	2144	0.4	0	35	44	0	0.058837891	3.5175293	0.20117188	0.00390625	-0.91552734	0.40673828	0.0234375	0	0	0	0	0	0	0	0	0	0.93725586	0.062744141	0.037353516	-0.009277344	0.019775391	-0.008056641	0	44330	0	0	0
328	329	329	Category L	0.21582031	0	-0.89990234	-0.073730469	-0.19873047	0.42944336	0	0	8/7/2018	8	7	2018	0:35:44	2144	0.5	0	35	44	0	0.058837891	3.5175293	0.20117188	0.00390625	-0.91601563	0.076660156	0.021972656	0	0	0	0	0	0	0	0	0	0.93774414	0.062255859	0.034667969	0.014404297	-0.00390625	0.016113281	0	44330	0	0	0
329	330	330	Category L	0.19189453	0	-0.91186523	-0.073974609	-0.20141602	0.43359375	0	0	8/7/2018	8	7	2018	0:35:44	2144	0.6	0	35	44	0	0.058837891	3.5175293	0.20068359	0.004150391	-0.91650391	0.60864258	0.010986328	0	0	0	0	0	0	0	0	0	0.93823242	0.061767578	0.017822266	-0.008789063	-0.004150391	0.004638672	0	44330	0	0	0
330	331	331	Category L	0.20385742	0.011962891	-0.89990234	-0.075683594	-0.19799805	0.4296875	0	0	8/7/2018	8	7	2018	0:35:44	2144	0.7	0	35	44	0	0.058837891	3.5175293	0.20068359	0.004150391	-0.91674805	1.4821777	0.018798828	0	0	0	0	0	0	0	0	0	0.93847656	0.061523438	0.027832031	0.002929688	0.007568359	0.016845703	0	44330	0	0	0
331	332	332	Category L	0.20385742	0.011962891	-0.92382813	-0.072998047	-0.20239258	0.42773438	0	0	8/7/2018	8	7	2018	0:35:44	2144	0.8	0	35	44	0	0.058837891	3.5175293	0.20019531	0.004150391	-0.91674805	3.0102539	0.010742188	0	0	0	0	0	0	0	0	0	0.93847656	0.061523438	0.018066406	0.003417969	0.007568359	-0.006835938	0	44330	0	0	0
332	333	333	Category L	0.19189453	0	-0.88793945	-0.0703125	-0.20385742	0.43359375	0	0	8/7/2018	8	7	2018	0:35:44	2144	0.9	0	35	44	0	0.058837891	3.5175293	0.20019531	0.004150391	-0.91699219	4.3210449	0.030517578	0	0	0	0	0	0	0	0	0	0.9387207	0.061279297	0.041992188	-0.008300781	-0.004150391	0.029052734	0	44330	0	0	0
333	334	334	Category L	0.19189453	-0.035888672	-0.92382813	-0.044921875	-0.2019043	0.43408203	0	0	8/7/2018	8	7	2018	0:35:45	2145	0	0	35	45	0	0.058837891	3.5175293	0.20043945	0.004394531	-0.91723633	5.8815918	0.041748047	0	0	0	0	0	0	0	0	0	0.93896484	0.061035156	0.055419922	-0.008544922	-0.040283203	-0.006347656	0	44330	0	0	0
334	335	335	Category L	0.19189453	-0.011962891	-0.95996094	-0.02734375	-0.19921875	0.43286133	0	0	8/7/2018	8	7	2018	0:35:45	2145	0.1	0	35	45	0	0.058837891	3.5175293	0.20019531	0.004394531	-0.91723633	7.9072266	0.046386719	0	0	0	0	0	0	0	0	0	0.93896484	0.061035156	0.067382813	-0.008300781	-0.016357422	-0.042480469	0	44330	0	0	0
335	336	336	Category L	0.19189453	0.035888672	-0.92382813	-0.007324219	-0.19384766	0.43920898	0	0	8/7/2018	8	7	2018	0:35:45	2145	0.2	0	35	45	0	0.058837891	3.5175293	0.19995117	0.004882813	-0.91723633	10.354492	0.032470703	0	0	0	0	0	0	0	0	0	0.93896484	0.061035156	0.045410156	-0.008056641	0.030761719	-0.006347656	0	44330	0	0	0
336	337	337	Category L	0.16796875	0.035888672	-0.94799805	0.007080078	-0.18286133	0.44165039	0	0	8/7/2018	8	7	2018	0:35:45	2145	0.3	0	35	45	0	0.058837891	3.5175293	0.19946289	0.004882813	-0.91723633	12.69751	0.053466797	0	0	0	0	0	0	0	0	0	0.9387207	0.061279297	0.092773438	-0.031494141	0.030761719	-0.030517578	0	44330	0	0	0
337	338	338	Category L	0.19189453	0.047851563	-0.93579102	0.009765625	-0.18334961	0.44287109	0	0	8/7/2018	8	7	2018	0:35:45	2145	0.4	0	35	45	0	0.058837891	3.5175293	0.19873047	0.005615234	-0.91723633	14.587158	0.046386719	0	0	0	0	0	0	0	0	0	0.93847656	0.061523438	0.067626953	-0.006835938	0.041992188	-0.018310547	0	44330	0	0	0
338	339	339	Category L	0.17993164	0.011962891	-0.92382813	0.007568359	-0.18164063	0.44091797	0	0	8/7/2018	8	7	2018	0:35:45	2145	0.5	0	35	45	0	0.058837891	3.5175293	0.19848633	0.005126953	-0.91699219	15.905273	0.020751953	0	0	0	0	0	0	0	0	0	0.93823242	0.061767578	0.031982422	-0.018554688	0.006591797	-0.006591797	0	44330	0	0	0
339	340	340	Category L	0.19189453	0.023925781	-0.91186523	0.00390625	-0.18334961	0.44482422	0	0	8/7/2018	8	7	2018	0:35:45	2145	0.6	0	35	45	0	0.058837891	3.5175293	0.19799805	0.005371094	-0.91674805	16.128906	0.020019531	0	0	0	0	0	0	0	0	0	0.93798828	0.062011719	0.029541016	-0.006103516	0.018310547	0.004882813	0	44330	0	0	0
340	341	341	Category L	0.15576172	0.011962891	-0.92382813	0.007324219	-0.17724609	0.44384766	0	0	8/7/2018	8	7	2018	0:35:45	2145	0.7	0	35	45	0	0.058837891	3.5175293	0.19750977	0.005126953	-0.91674805	15.885254	0.04296875	0	0	0	0	0	0	0	0	0	0.93774414	0.062255859	0.055664063	-0.041748047	0.006591797	-0.006835938	0	44330	0	0	0
341	342	342	Category L	0.19189453	0.011962891	-0.92382813	0.007324219	-0.18164063	0.44384766	0	0	8/7/2018	8	7	2018	0:35:45	2145	0.8	0	35	45	0	0.058837891	3.5175293	0.19702148	0.004638672	-0.91723633	14.558594	0.010986328	0	0	0	0	0	0	0	0	0	0.93798828	0.062011719	0.018798828	-0.005126953	0.007080078	-0.006347656	0	44330	0	0	0
342	343	343	Category L	0.20385742	0.011962891	-0.95996094	0.010009766	-0.18237305	0.44287109	0	0	8/7/2018	8	7	2018	0:35:45	2145	0.9	0	35	45	0	0.058837891	3.5175293	0.1965332	0.00390625	-0.91723633	12.47168	0.043701172	0	0	0	0	0	0	0	0	0	0.93823242	0.061767578	0.057617188	0.007080078	0.0078125	-0.042480469	0	44330	0	0	0
343	344	344	Category L	0.17993164	0.023925781	-0.89990234	-0.016845703	-0.17895508	0.44238281	0	0	8/7/2018	8	7	2018	0:35:46	2146	0	0	35	46	0	0.059082031	3.5288086	0.19604492	0.003417969	-0.91723633	9.7060547	0.03125	0	0	0	0	0	0	0	0	0	0.93798828	0.062011719	0.053955078	-0.016113281	0.020263672	0.017333984	0	44330	0	0	0
344	345	345	Category L	0.17993164	0	-0.89990234	-0.04296875	-0.18286133	0.44458008	0	0	8/7/2018	8	7	2018	0:35:46	2146	0.1	0	35	46	0	0.059082031	3.5288086	0.19580078	0.002441406	-0.91748047	6.6643066	0.023925781	0	0	0	0	0	0	0	0	0	0.93823242	0.061767578	0.036132813	-0.015869141	-0.002441406	0.017578125	0	44330	0	0	0
345	346	346	Category L	0.19189453	-0.011962891	-0.89990234	-0.045166016	-0.18188477	0.4387207	0	0	8/7/2018	8	7	2018	0:35:46	2146	0.2	0	35	46	0	0.059082031	3.5288086	0.19555664	0.001464844	-0.91748047	3.6320801	0.022460938	0	0	0	0	0	0	0	0	0	0.93823242	0.061767578	0.034912109	-0.003662109	-0.013427734	0.017578125	0	44330	0	0	0
346	347	347	Category L	0.19189453	-0.047851563	-0.91186523	-0.036621094	-0.1862793	0.4387207	0	0	8/7/2018	8	7	2018	0:35:46	2146	0.3	0	35	46	0	0.059082031	3.5288086	0.19482422	0	-0.91796875	0.041015625	0.048095703	0	0	0	0	0	0	0	0	0	0.93823242	0.061767578	0.056884766	-0.002929688	-0.047607422	0.006103516	0	44330	0	0	0
347	348	348	Category L	0.19189453	0	-0.88793945	-0.042724609	-0.18530273	0.43945313	0	0	8/7/2018	8	7	2018	0:35:46	2146	0.4	0	35	46	0	0.059082031	3.5288086	0.1940918	-0.001464844	-0.91796875	3.5080566	0.030273438	0	0	0	0	0	0	0	0	0	0.93823242	0.061767578	0.033935547	-0.002197266	0.001464844	0.030029297	0	44330	0	0	0
348	349	349	Category L	0.20385742	-0.035888672	-0.92382813	-0.038574219	-0.19384766	0.43847656	0	0	8/7/2018	8	7	2018	0:35:46	2146	0.5	0	35	46	0	0.059082031	3.5288086	0.19335938	-0.002197266	-0.91845703	6.171875	0.035400391	0	0	0	0	0	0	0	0	0	0.9387207	0.061279297	0.048828125	0.010253906	-0.033447266	-0.005126953	0	44330	0	0	0
349	350	350	Category L	0.19189453	-0.011962891	-0.95996094	-0.044921875	-0.19140625	0.44018555	0	0	8/7/2018	8	7	2018	0:35:46	2146	0.6	0	35	46	0	0.059082031	3.5288086	0.19311523	-0.002929688	-0.91918945	7.6499023	0.041503906	0	0	0	0	0	0	0	0	0	0.93945313	0.060546875	0.050537109	-0.001220703	-0.008789063	-0.040527344	0	44330	0	0	0
350	351	351	Category L	0.20385742	-0.011962891	-0.91186523	-0.036865234	-0.18261719	0.44165039	0	0	8/7/2018	8	7	2018	0:35:46	2146	0.7	0	35	46	0	0.059082031	3.5288086	0.19262695	-0.003662109	-0.91943359	8.7851563	0.015625	0	0	0	0	0	0	0	0	0	0.93945313	0.060546875	0.026855469	0.010986328	-0.008056641	0.007568359	0	44330	0	0	0
351	352	352	Category L	0.20385742	0.011962891	-0.92382813	-0.040527344	-0.18896484	0.44262695	0	0	8/7/2018	8	7	2018	0:35:46	2146	0.8	0	35	46	0	0.059082031	3.5288086	0.19165039	-0.004150391	-0.91992188	9.0859375	0.020263672	0	0	0	0	0	0	0	0	0	0.93969727	0.060302734	0.031738281	0.011962891	0.016113281	-0.003662109	0	44330	0	0	0
352	353	353	Category L	0.20385742	0	-0.92382813	-0.046386719	-0.19067383	0.4375	0	0	8/7/2018	8	7	2018	0:35:46	2146	0.9	0	35	46	0	0.059082031	3.5288086	0.19091797	-0.004638672	-0.92041016	8.1240234	0.013916016	0	0	0	0	0	0	0	0	0	0.94018555	0.059814453	0.020751953	0.012695313	0.004638672	-0.003173828	0	44330	0	0	0
353	354	354	Category L	0.20385742	0	-0.92382813	-0.041259766	-0.19482422	0.43530273	0	0	8/7/2018	8	7	2018	0:35:47	2147	0	0	35	47	0	0.059082031	3.5288086	0.19067383	-0.005615234	-0.92114258	6.4155273	0.014404297	0	0	0	0	0	0	0	0	0	0.94067383	0.059326172	0.021484375	0.012939453	0.005615234	-0.002441406	0	44330	0	0	0
354	355	355	Category L	0.21582031	0.011962891	-0.88793945	-0.046386719	-0.19042969	0.43652344	0	0	8/7/2018	8	7	2018	0:35:47	2147	0.1	0	35	47	0	0.059082031	3.5288086	0.18969727	-0.006103516	-0.92114258	5.1335449	0.045898438	0	0	0	0	0	0	0	0	0	0.94067383	0.059326172	0.077392578	0.025878906	0.018066406	0.033203125	0	44330	0	0	0
355	356	356	Category L	0.21582031	-0.011962891	-0.92382813	-0.043701172	-0.1862793	0.43676758	0	0	8/7/2018	8	7	2018	0:35:47	2147	0.2	0	35	47	0	0.059082031	3.5288086	0.18920898	-0.006835938	-0.92114258	4.2363281	0.026855469	0	0	0	0	0	0	0	0	0	0.94042969	0.059570313	0.033691406	0.026367188	-0.004882813	-0.002441406	0	44330	0	0	0
356	357	357	Category L	0.20385742	-0.023925781	-0.92382813	-0.047363281	-0.18334961	0.44458008	0	0	8/7/2018	8	7	2018	0:35:47	2147	0.3	0	35	47	0	0.059082031	3.5288086	0.1887207	-0.007568359	-0.92114258	2.4099121	0.022216797	0	0	0	0	0	0	0	0	0	0.94018555	0.059814453	0.033935547	0.014892578	-0.016113281	-0.002441406	0	44330	0	0	0
357	358	358	Category L	0.20385742	0.011962891	-0.89990234	-0.046630859	-0.17236328	0.44287109	0	0	8/7/2018	8	7	2018	0:35:47	2147	0.4	0	35	47	0	0.059082031	3.5288086	0.18798828	-0.008300781	-0.92089844	0.055419922	0.033203125	0	0	0	0	0	0	0	0	0	0.93994141	0.060058594	0.057128906	0.015625	0.020263672	0.020996094	0	44330	0	0	0
358	359	359	Category L	0.23999023	-0.011962891	-0.88793945	-0.046142578	-0.17578125	0.44555664	0	0	8/7/2018	8	7	2018	0:35:47	2147	0.5	0	35	47	0	0.059082031	3.5288086	0.18774414	-0.009521484	-0.92114258	1.201416	0.061767578	0	0	0	0	0	0	0	0	0	0.94018555	0.059814453	0.087402344	0.052001953	-0.002197266	0.033203125	0	44330	0	0	0
359	360	360	Category L	0.23999023	0	-0.89990234	-0.045898438	-0.17944336	0.44360352	0	0	8/7/2018	8	7	2018	0:35:47	2147	0.6	0	35	47	0	0.059082031	3.5288086	0.1875	-0.010742188	-0.92114258	1.4650879	0.057373047	0	0	0	0	0	0	0	0	0	0.93994141	0.060058594	0.084228516	0.052246094	0.010742188	0.021240234	0	44330	0	0	0
360	361	361	Category L	0.20385742	0	-0.94799805	-0.059326172	-0.17675781	0.44433594	0	0	8/7/2018	8	7	2018	0:35:47	2147	0.7	0	35	47	0	0.059082031	3.5288086	0.1875	-0.011474609	-0.92138672	2.6088867	0.033203125	0	0	0	0	0	0	0	0	0	0.94042969	0.059570313	0.054199219	0.016113281	0.011474609	-0.026367188	0	44330	0	0	0
361	362	362	Category L	0.20385742	-0.035888672	-0.92382813	-0.055419922	-0.17675781	0.44140625	0	0	8/7/2018	8	7	2018	0:35:47	2147	0.8	0	35	47	0	0.059082031	3.5288086	0.18676758	-0.011962891	-0.92138672	4.1179199	0.029052734	0	0	0	0	0	0	0	0	0	0.94042969	0.059570313	0.042724609	0.016845703	-0.023681641	-0.002197266	0	44330	0	0	0
362	363	363	Category L	0.23999023	0	-0.88793945	-0.043701172	-0.1706543	0.44189453	0	0	8/7/2018	8	7	2018	0:35:47	2147	0.9	0	35	47	0	0.059082031	3.5288086	0.18652344	-0.012207031	-0.92211914	4.6313477	0.064453125	0	0	0	0	0	0	0	0	0	0.94091797	0.059082031	0.099853516	0.053222656	0.012207031	0.034179688	0	44330	0	0	0
363	364	364	Category L	0.21582031	-0.023925781	-0.91186523	-0.021972656	-0.18261719	0.4440918	0	0	8/7/2018	8	7	2018	0:35:48	2148	0	0	35	48	0	0.059082031	3.5288086	0.18579102	-0.012695313	-0.92236328	4.5427246	0.033447266	0	0	0	0	0	0	0	0	0	0.94116211	0.058837891	0.051513672	0.029785156	-0.010986328	0.010498047	0	44330	0	0	0
364	365	365	Category L	0.20385742	0.023925781	-0.89990234	-0.031982422	-0.18432617	0.44287109	0	0	8/7/2018	8	7	2018	0:35:48	2148	0.1	0	35	48	0	0.059082031	3.5288086	0.18554688	-0.013183594	-0.92236328	5.4660645	0.047119141	0	0	0	0	0	0	0	0	0	0.94091797	0.059082031	0.077880859	0.018066406	0.037109375	0.022460938	0	44330	0	0	0
365	366	366	Category L	0.21582031	-0.011962891	-0.91186523	-0.021972656	-0.18408203	0.44311523	0	0	8/7/2018	8	7	2018	0:35:48	2148	0.2	0	35	48	0	0.059082031	3.5288086	0.18505859	-0.013427734	-0.92285156	7.2519531	0.032470703	0	0	0	0	0	0	0	0	0	0.94140625	0.05859375	0.043212891	0.030517578	0.001464844	0.010986328	0	44330	0	0	0
366	367	367	Category L	0.20385742	0	-0.91186523	-0.000488281	-0.18945313	0.44140625	0	0	8/7/2018	8	7	2018	0:35:48	2148	0.3	0	35	48	0	0.059082031	3.5288086	0.18432617	-0.014160156	-0.9230957	7.5175781	0.026367188	0	0	0	0	0	0	0	0	0	0.94140625	0.05859375	0.044677734	0.019287109	0.014160156	0.011230469	0	44330	0	0	0
367	368	368	Category L	0.19189453	0.023925781	-0.93579102	0.014892578	-0.19384766	0.43579102	0	0	8/7/2018	8	7	2018	0:35:48	2148	0.4	0	35	48	0	0.059082031	3.5288086	0.18408203	-0.015136719	-0.92333984	6.8427734	0.041748047	0	0	0	0	0	0	0	0	0	0.94189453	0.058105469	0.058837891	0.007568359	0.0390625	-0.012207031	0	44330	0	0	0
368	369	369	Category L	0.15576172	0.023925781	-0.93579102	0.017578125	-0.1862793	0.44116211	0	0	8/7/2018	8	7	2018	0:35:48	2148	0.5	0	35	48	0	0.059082031	3.5288086	0.18359375	-0.015625	-0.92333984	7.2131348	0.050048828	0	0	0	0	0	0	0	0	0	0.94165039	0.058349609	0.079833984	-0.027832031	0.039550781	-0.012207031	0	44330	0	0	0
369	370	370	Category L	0.17993164	0.011962891	-0.94799805	0.013916016	-0.18603516	0.44189453	0	0	8/7/2018	8	7	2018	0:35:48	2148	0.6	0	35	48	0	0.059082031	3.5288086	0.18310547	-0.016601563	-0.92333984	8.2099609	0.037597656	0	0	0	0	0	0	0	0	0	0.94165039	0.058349609	0.056152344	-0.003173828	0.028564453	-0.024414063	0	44330	0	0	0
370	371	371	Category L	0.16796875	0.023925781	-0.93579102	0.016113281	-0.18408203	0.44189453	0	0	8/7/2018	8	7	2018	0:35:48	2148	0.7	0	35	48	0	0.059082031	3.5288086	0.18261719	-0.017333984	-0.9230957	8.2646484	0.045654297	0	0	0	0	0	0	0	0	0	0.94116211	0.058837891	0.068603516	-0.014648438	0.041259766	-0.012451172	0	44330	0	0	0
371	372	372	Category L	0.19189453	0.023925781	-0.92382813	0.010498047	-0.18310547	0.44287109	0	0	8/7/2018	8	7	2018	0:35:48	2148	0.8	0	35	48	0	0.059082031	3.5288086	0.18237305	-0.018310547	-0.92358398	7.6086426	0.043457031	0	0	0	0	0	0	0	0	0	0.94165039	0.058349609	0.051757813	0.009277344	0.042236328	0	0	44330	0	0	0
372	373	373	Category L	0.20385742	0.023925781	-0.93579102	0.011474609	-0.18432617	0.44287109	0	0	8/7/2018	8	7	2018	0:35:48	2148	0.9	0	35	48	0	0.059082031	3.5288086	0.18188477	-0.019287109	-0.92382813	7.5373535	0.049804688	0	0	0	0	0	0	0	0	0	0.94165039	0.058349609	0.077148438	0.021728516	0.043212891	-0.01171875	0	44330	0	0	0
373	374	374	Category L	0.19189453	0.011962891	-0.89990234	0.010742188	-0.18432617	0.44287109	0	0	8/7/2018	8	7	2018	0:35:49	2149	0	0	35	49	0	0.059082031	3.5288086	0.18164063	-0.020019531	-0.92431641	7.0969238	0.041503906	0	0	0	0	0	0	0	0	0	0.94213867	0.057861328	0.066650391	0.010009766	0.031982422	0.024414063	0	44330	0	0	0
374	375	375	Category L	0.19189453	0.011962891	-0.89990234	0.016601563	-0.18017578	0.44091797	0	0	8/7/2018	8	7	2018	0:35:49	2149	0.1	0	35	49	0	0.059082031	3.5288086	0.18115234	-0.020019531	-0.92431641	5.4372559	0.041503906	0	0	0	0	0	0	0	0	0	0.94213867	0.057861328	0.066894531	0.010498047	0.031982422	0.024414063	0	44330	0	0	0
375	376	376	Category L	0.15576172	0.011962891	-0.93579102	0.019287109	-0.18945313	0.44018555	0	0	8/7/2018	8	7	2018	0:35:49	2149	0.2	0	35	49	0	0.059082031	3.5288086	0.1809082	-0.020751953	-0.92431641	2.9853516	0.04296875	0	0	0	0	0	0	0	0	0	0.94189453	0.058105469	0.069335938	-0.025146484	0.032714844	-0.011230469	0	44330	0	0	0
376	377	377	Category L	0.16796875	0.047851563	-0.91186523	-0.00390625	-0.1862793	0.43945313	0	0	8/7/2018	8	7	2018	0:35:49	2149	0.3	0	35	49	0	0.059082031	3.5288086	0.18066406	-0.021972656	-0.92456055	0.60498047	0.072265625	0	0	0	0	0	0	0	0	0	0.94238281	0.057617188	0.095458984	-0.012695313	0.069824219	0.012695313	0	44330	0	0	0
377	378	378	Category L	0.17993164	0.011962891	-0.91186523	-0.009033203	-0.19287109	0.44335938	0	0	8/7/2018	8	7	2018	0:35:49	2149	0.4	0	35	49	0	0.059082031	3.5288086	0.18017578	-0.023193359	-0.92456055	1.654541	0.037353516	0	0	0	0	0	0	0	0	0	0.94213867	0.057861328	0.048339844	-0.000244141	0.03515625	0.012695313	0	44330	0	0	0
378	379	379	Category L	0.15576172	0.011962891	-0.92382813	-0.018798828	-0.19946289	0.43579102	0	0	8/7/2018	8	7	2018	0:35:49	2149	0.5	0	35	49	0	0.059082031	3.5288086	0.1796875	-0.024169922	-0.92456055	4.5554199	0.043457031	0	0	0	0	0	0	0	0	0	0.94213867	0.057861328	0.061035156	-0.023925781	0.036132813	0.000732422	0	44330	0	0	0
379	380	380	Category L	0.16796875	0.011962891	-0.89990234	-0.032714844	-0.1862793	0.44067383	0	0	8/7/2018	8	7	2018	0:35:49	2149	0.6	0	35	49	0	0.059082031	3.5288086	0.17919922	-0.024902344	-0.92480469	7.505127	0.045898438	0	0	0	0	0	0	0	0	0	0.94238281	0.057617188	0.073242188	-0.011230469	0.036865234	0.024902344	0	44330	0	0	0
380	381	381	Category L	0.15576172	-0.023925781	-0.94799805	-0.026611328	-0.18701172	0.44311523	0	0	8/7/2018	8	7	2018	0:35:49	2149	0.7	0	35	49	0	0.059082031	3.5288086	0.17895508	-0.025878906	-0.92480469	10.493164	0.032714844	0	0	0	0	0	0	0	0	0	0.94238281	0.057617188	0.048339844	-0.023193359	0.001953125	-0.022949219	0	44330	0	0	0
381	382	382	Category L	0.16796875	-0.035888672	-0.93579102	-0.034179688	-0.17822266	0.44165039	0	0	8/7/2018	8	7	2018	0:35:49	2149	0.8	0	35	49	0	0.059570313	3.4853027	0.17919922	-0.026367188	-0.92504883	13.571045	0.018066406	0	0	0	0	0	0	0	0	0	0.94262695	0.057373047	0.03125	-0.011230469	-0.009277344	-0.010498047	0	44330	0	0	0
382	383	383	Category L	0.15576172	-0.011962891	-0.91186523	-0.054931641	-0.16503906	0.44750977	0	0	8/7/2018	8	7	2018	0:35:49	2149	0.9	0	35	49	0	0.059570313	3.4853027	0.17895508	-0.02734375	-0.92504883	16.078857	0.030761719	0	0	0	0	0	0	0	0	0	0.94262695	0.057373047	0.051757813	-0.023193359	0.015380859	0.013183594	0	44330	0	0	0
383	384	384	Category L	0.17993164	-0.059814453	-0.94799805	-0.067138672	-0.15917969	0.4465332	0	0	8/7/2018	8	7	2018	0:35:50	2150	0	0	35	50	0	0.059570313	3.4853027	0.17822266	-0.028076172	-0.92529297	18.204346	0.038818359	0	0	0	0	0	0	0	0	0	0.94262695	0.057373047	0.055664063	0.001464844	-0.031494141	-0.022460938	0	44330	0	0	0
384	385	385	Category L	0.17993164	-0.095947266	-0.91186523	-0.071533203	-0.16015625	0.44726563	0	0	8/7/2018	8	7	2018	0:35:50	2150	0.1	0	35	50	0	0.059570313	3.4853027	0.17773438	-0.028808594	-0.92578125	19.852783	0.068359375	0	0	0	0	0	0	0	0	0	0.94311523	0.056884766	0.083007813	0.001953125	-0.066894531	0.013916016	0	44330	0	0	0
385	386	386	Category L	0.14379883	-0.10791016	-0.93579102	-0.073242188	-0.15771484	0.44458008	0	0	8/7/2018	8	7	2018	0:35:50	2150	0.2	0	35	50	0	0.059570313	3.4853027	0.17773438	-0.029296875	-0.92602539	20.626709	0.0859375	0	0	0	0	0	0	0	0	0	0.94335938	0.056640625	0.12207031	-0.033935547	-0.078369141	-0.009521484	0	44330	0	0	0
386	387	387	Category L	0.14379883	-0.10791016	-0.94799805	-0.069824219	-0.15917969	0.44726563	0	0	8/7/2018	8	7	2018	0:35:50	2150	0.3	0	35	50	0	0.059570313	3.4853027	0.17700195	-0.030273438	-0.92626953	20.050781	0.086914063	0	0	0	0	0	0	0	0	0	0.94360352	0.056396484	0.13232422	-0.033203125	-0.077392578	-0.021484375	0	44330	0	0	0
387	388	388	Category L	0.16796875	-0.059814453	-0.94799805	-0.074951172	-0.16796875	0.4440918	0	0	8/7/2018	8	7	2018	0:35:50	2150	0.4	0	35	50	0	0.059570313	3.4853027	0.17700195	-0.030517578	-0.92626953	18.938721	0.037353516	0	0	0	0	0	0	0	0	0	0.94360352	0.056396484	0.059814453	-0.009033203	-0.029052734	-0.021484375	0	44330	0	0	0
388	389	389	Category L	0.17993164	-0.047851563	-0.93579102	-0.068359375	-0.16381836	0.44262695	0	0	8/7/2018	8	7	2018	0:35:50	2150	0.5	0	35	50	0	0.059570313	3.4853027	0.17626953	-0.03125	-0.92724609	18.168457	0.018798828	0	0	0	0	0	0	0	0	0	0.94433594	0.055664063	0.028320313	0.003417969	-0.016357422	-0.008300781	0	44330	0	0	0
389	390	390	Category L	0.16796875	-0.059814453	-0.93579102	-0.077148438	-0.16186523	0.44506836	0	0	8/7/2018	8	7	2018	0:35:50	2150	0.6	0	35	50	0	0.059570313	3.4853027	0.17578125	-0.03125	-0.92724609	17.021729	0.030517578	0	0	0	0	0	0	0	0	0	0.94433594	0.055664063	0.044677734	-0.0078125	-0.028320313	-0.008300781	0	44330	0	0	0
390	391	391	Category L	0.13183594	-0.023925781	-0.94799805	-0.075927734	-0.16699219	0.4440918	0	0	8/7/2018	8	7	2018	0:35:50	2150	0.7	0	35	50	0	0.059570313	3.4853027	0.17504883	-0.031982422	-0.92700195	14.901123	0.048583984	0	0	0	0	0	0	0	0	0	0.9440918	0.055908203	0.072021484	-0.043212891	0.008056641	-0.020751953	0	44330	0	0	0
391	392	392	Category L	0.15576172	-0.047851563	-0.93579102	-0.076904297	-0.16723633	0.4440918	0	0	8/7/2018	8	7	2018	0:35:50	2150	0.8	0	35	50	0	0.059570313	3.4853027	0.17431641	-0.032470703	-0.92724609	12.553223	0.025390625	0	0	0	0	0	0	0	0	0	0.9440918	0.055908203	0.042236328	-0.018554688	-0.015136719	-0.008300781	0	44330	0	0	0
392	393	393	Category L	0.16796875	-0.071777344	-0.94799805	-0.074951172	-0.16455078	0.44628906	0	0	8/7/2018	8	7	2018	0:35:50	2150	0.9	0	35	50	0	0.059570313	3.4853027	0.1730957	-0.033691406	-0.92797852	11.20459	0.04296875	0	0	0	0	0	0	0	0	0	0.94458008	0.055419922	0.062988281	-0.005126953	-0.037841797	-0.019775391	0	44330	0	0	0
393	394	394	Category L	0.15576172	-0.047851563	-0.93579102	-0.07421875	-0.16772461	0.44506836	0	0	8/7/2018	8	7	2018	0:35:51	2151	0	0	35	51	0	0.059570313	3.4853027	0.17236328	-0.034179688	-0.92797852	9.6608887	0.022705078	0	0	0	0	0	0	0	0	0	0.94458008	0.055419922	0.037841797	-0.016601563	-0.013427734	-0.007568359	0	44330	0	0	0
394	395	395	Category L	0.15576172	-0.059814453	-0.92382813	-0.073486328	-0.16870117	0.44335938	0	0	8/7/2018	8	7	2018	0:35:51	2151	0.1	0	35	51	0	0.059570313	3.4853027	0.17114258	-0.034667969	-0.92822266	7.3898926	0.029541016	0	0	0	0	0	0	0	0	0	0.94433594	0.055664063	0.044677734	-0.015380859	-0.024902344	0.004394531	0	44330	0	0	0
395	396	396	Category L	0.15576172	-0.047851563	-0.91186523	-0.077636719	-0.16870117	0.44067383	0	0	8/7/2018	8	7	2018	0:35:51	2151	0.2	0	35	51	0	0.059570313	3.4853027	0.16992188	-0.035400391	-0.9284668	5.1494141	0.025146484	0	0	0	0	0	0	0	0	0	0.94458008	0.055419922	0.043457031	-0.014160156	-0.012207031	0.016601563	0	44330	0	0	0
396	397	397	Category L	0.15576172	-0.059814453	-0.91186523	-0.080322266	-0.16723633	0.44311523	0	0	8/7/2018	8	7	2018	0:35:51	2151	0.3	0	35	51	0	0.059570313	3.4853027	0.16845703	-0.035400391	-0.92871094	3.7644043	0.032226563	0	0	0	0	0	0	0	0	0	0.94458008	0.055419922	0.053955078	-0.012695313	-0.024169922	0.016845703	0	44330	0	0	0
397	398	398	Category L	0.19189453	-0.071777344	-0.92382813	-0.078613281	-0.17041016	0.44482422	0	0	8/7/2018	8	7	2018	0:35:51	2151	0.4	0	35	51	0	0.059570313	3.4853027	0.16748047	-0.034912109	-0.9284668	2.6965332	0.044189453	0	0	0	0	0	0	0	0	0	0.9440918	0.055908203	0.065673828	0.024169922	-0.036621094	0.004638672	0	44330	0	0	0
398	399	399	Category L	0.16796875	-0.059814453	-0.91186523	-0.083984375	-0.16796875	0.44384766	0	0	8/7/2018	8	7	2018	0:35:51	2151	0.5	0	35	51	0	0.059570313	3.4853027	0.16650391	-0.03515625	-0.9284668	1.0979004	0.029541016	0	0	0	0	0	0	0	0	0	0.94384766	0.056152344	0.042480469	0.001220703	-0.024414063	0.016601563	0	44330	0	0	0
399	400	400	Category L	0.19189453	-0.059814453	-0.94799805	-0.078613281	-0.1628418	0.44116211	0	0	8/7/2018	8	7	2018	0:35:51	2151	0.6	0	35	51	0	0.059570313	3.4853027	0.16479492	-0.034912109	-0.92919922	0.008789063	0.041015625	0	0	0	0	0	0	0	0	0	0.94458008	0.055419922	0.070068359	0.026855469	-0.024658203	-0.018554688	0	44330	0	0	0
400	401	401	Category L	0.15576172	-0.059814453	-0.93579102	-0.085693359	-0.16650391	0.44213867	0	0	8/7/2018	8	7	2018	0:35:51	2151	0.7	0	35	51	0	0.059570313	3.4853027	0.16357422	-0.034667969	-0.9296875	0.007080078	0.026855469	0	0	0	0	0	0	0	0	0	0.94458008	0.055419922	0.038818359	-0.0078125	-0.024902344	-0.005859375	0	44330	0	0	0
401	402	402	Category L	0.19189453	-0.023925781	-0.94799805	-0.079345703	-0.16796875	0.44091797	0	0	8/7/2018	8	7	2018	0:35:51	2151	0.8	0	35	51	0	0.059570313	3.4853027	0.16333008	-0.03515625	-0.92944336	0.43994141	0.035644531	0	0	0	0	0	0	0	0	0	0.94433594	0.055664063	0.058105469	0.028320313	0.011230469	-0.018310547	0	44330	0	0	0
402	403	403	Category L	0.15576172	-0.047851563	-0.94799805	-0.088134766	-0.1652832	0.4440918	0	0	8/7/2018	8	7	2018	0:35:51	2151	0.9	0	35	51	0	0.059570313	3.4853027	0.16259766	-0.034667969	-0.92944336	0.57104492	0.023681641	0	0	0	0	0	0	0	0	0	0.94433594	0.055664063	0.038330078	-0.006835938	-0.012939453	-0.018310547	0	44330	0	0	0
403	404	404	Category L	0.17993164	-0.047851563	-0.93579102	-0.087402344	-0.16918945	0.43896484	0	0	8/7/2018	8	7	2018	0:35:52	2152	0	0	35	52	0	0.059570313	3.4853027	0.16113281	-0.034423828	-0.93017578	0.89916992	0.0234375	0	0	0	0	0	0	0	0	0	0.94482422	0.055175781	0.037353516	0.018554688	-0.013183594	-0.005371094	0	44330	0	0	0
404	405	405	Category L	0.14379883	-0.035888672	-0.92382813	-0.084716797	-0.16186523	0.43920898	0	0	8/7/2018	8	7	2018	0:35:52	2152	0.1	0	35	52	0	0.059570313	3.4853027	0.16015625	-0.034179688	-0.92993164	1.315918	0.017578125	0	0	0	0	0	0	0	0	0	0.94433594	0.055664063	0.024169922	-0.016357422	-0.001464844	0.006103516	0	44330	0	0	0
405	406	406	Category L	0.15576172	-0.059814453	-0.92382813	-0.086181641	-0.16186523	0.44506836	0	0	8/7/2018	8	7	2018	0:35:52	2152	0.2	0	35	52	0	0.059570313	3.4853027	0.15991211	-0.034667969	-0.93017578	2.4489746	0.026123047	0	0	0	0	0	0	0	0	0	0.94458008	0.055419922	0.035644531	-0.004150391	-0.024902344	0.006347656	0	44330	0	0	0
406	407	407	Category L	0.16796875	-0.071777344	-0.94799805	-0.083007813	-0.1628418	0.44091797	0	0	8/7/2018	8	7	2018	0:35:52	2152	0.3	0	35	52	0	0.059570313	3.4853027	0.15966797	-0.034423828	-0.93017578	2.9616699	0.041992188	0	0	0	0	0	0	0	0	0	0.94433594	0.055664063	0.062988281	0.008056641	-0.037109375	-0.017578125	0	44330	0	0	0
407	408	408	Category L	0.14379883	-0.023925781	-0.92382813	-0.083007813	-0.16870117	0.44287109	0	0	8/7/2018	8	7	2018	0:35:52	2152	0.4	0	35	52	0	0.059570313	3.4853027	0.15893555	-0.034667969	-0.93041992	2.9736328	0.019775391	0	0	0	0	0	0	0	0	0	0.94458008	0.055419922	0.032714844	-0.015136719	0.010742188	0.006591797	0	44330	0	0	0
408	409	409	Category L	0.17993164	-0.059814453	-0.89990234	-0.086425781	-0.16259766	0.44287109	0	0	8/7/2018	8	7	2018	0:35:52	2152	0.5	0	35	52	0	0.059570313	3.4853027	0.15844727	-0.03515625	-0.93017578	2.7475586	0.044433594	0	0	0	0	0	0	0	0	0	0.94433594	0.055664063	0.076416016	0.021240234	-0.024414063	0.030273438	0	44330	0	0	0
409	410	410	Category L	0.15576172	-0.071777344	-0.88793945	-0.086669922	-0.16918945	0.4387207	0	0	8/7/2018	8	7	2018	0:35:52	2152	0.6	0	35	52	0	0.059570313	3.4853027	0.15844727	-0.035400391	-0.92993164	2.2250977	0.055664063	0	0	0	0	0	0	0	0	0	0.9440918	0.055908203	0.081054688	-0.002685547	-0.036132813	0.041992188	0	44330	0	0	0
410	411	411	Category L	0.19189453	-0.071777344	-0.93579102	-0.084716797	-0.16967773	0.43994141	0	0	8/7/2018	8	7	2018	0:35:52	2152	0.7	0	35	52	0	0.059570313	3.4853027	0.15820313	-0.035400391	-0.92919922	2.2163086	0.049804688	0	0	0	0	0	0	0	0	0	0.94311523	0.056884766	0.076416016	0.033447266	-0.036132813	-0.006347656	0	44330	0	0	0
411	412	412	Category L	0.15576172	-0.059814453	-0.93579102	-0.087402344	-0.16430664	0.43896484	0	0	8/7/2018	8	7	2018	0:35:52	2152	0.8	0	35	52	0	0.059570313	3.4853027	0.1574707	-0.035400391	-0.9284668	1.3312988	0.025146484	0	0	0	0	0	0	0	0	0	0.94238281	0.057617188	0.032958984	-0.001708984	-0.024169922	-0.007080078	0	44330	0	0	0
412	413	413	Category L	0.16796875	-0.047851563	-0.92382813	-0.086425781	-0.16894531	0.43969727	0	0	8/7/2018	8	7	2018	0:35:52	2152	0.9	0	35	52	0	0.059570313	3.4853027	0.15673828	-0.035644531	-0.92871094	0.66040039	0.017089844	0	0	0	0	0	0	0	0	0	0.94262695	0.057373047	0.028076172	0.010986328	-0.011962891	0.004882813	0	44330	0	0	0
413	414	414	Category L	0.16796875	-0.035888672	-0.92382813	-0.083984375	-0.16796875	0.44091797	0	0	8/7/2018	8	7	2018	0:35:53	2153	0	0	35	53	0	0.059570313	3.4853027	0.15576172	-0.035888672	-0.9284668	0.025146484	0.012939453	0	0	0	0	0	0	0	0	0	0.94213867	0.057861328	0.017089844	0.011962891	0	0.004638672	0	44330	0	0	0
414	415	415	Category L	0.15576172	-0.083984375	-0.95996094	-0.087402344	-0.17211914	0.44287109	0	0	8/7/2018	8	7	2018	0:35:53	2153	0.1	0	35	53	0	0.059570313	3.4853027	0.15429688	-0.036132813	-0.92919922	0.11816406	0.056640625	0	0	0	0	0	0	0	0	0	0.94262695	0.057373047	0.079589844	0.001220703	-0.047607422	-0.030517578	0	44330	0	0	0
415	416	416	Category L	0.17993164	-0.059814453	-0.94799805	-0.084716797	-0.16723633	0.44287109	0	0	8/7/2018	8	7	2018	0:35:53	2153	0.2	0	35	53	0	0.059570313	3.4853027	0.15283203	-0.036132813	-0.9296875	0.28173828	0.040039063	0	0	0	0	0	0	0	0	0	0.94287109	0.057128906	0.068603516	0.026855469	-0.0234375	-0.018066406	0	44330	0	0	0
416	417	417	Category L	0.13183594	-0.059814453	-0.94799805	-0.08203125	-0.1652832	0.44189453	0	0	8/7/2018	8	7	2018	0:35:53	2153	0.3	0	35	53	0	0.059570313	3.4853027	0.15209961	-0.036621094	-0.93017578	0.33154297	0.035400391	0	0	0	0	0	0	0	0	0	0.94311523	0.056884766	0.061035156	-0.020263672	-0.022949219	-0.017578125	0	44330	0	0	0
417	418	418	Category L	0.15576172	-0.035888672	-0.93579102	-0.08203125	-0.17138672	0.44067383	0	0	8/7/2018	8	7	2018	0:35:53	2153	0.4	0	35	53	0	0.059570313	3.4853027	0.15161133	-0.037109375	-0.93066406	0.74438477	0.006347656	0	0	0	0	0	0	0	0	0	0.94360352	0.056396484	0.010253906	0.00390625	0.001220703	-0.004882813	0	44330	0	0	0
418	419	419	Category L	0.14379883	-0.035888672	-0.94799805	-0.083007813	-0.16552734	0.4440918	0	0	8/7/2018	8	7	2018	0:35:53	2153	0.5	0	35	53	0	0.059570313	3.4853027	0.15087891	-0.037353516	-0.93115234	0.80029297	0.018310547	0	0	0	0	0	0	0	0	0	0.9440918	0.055908203	0.025390625	-0.007080078	0.001464844	-0.016601563	0	44330	0	0	0
419	420	420	Category L	0.16796875	-0.047851563	-0.91186523	-0.081054688	-0.16967773	0.43994141	0	0	8/7/2018	8	7	2018	0:35:53	2153	0.6	0	35	53	0	0.059326172	3.5255859	0.15014648	-0.037353516	-0.93115234	1.2045898	0.028320313	0	0	0	0	0	0	0	0	0	0.9440918	0.055908203	0.047607422	0.017578125	-0.010253906	0.019287109	0	44330	0	0	0
420	421	421	Category L	0.16796875	-0.035888672	-0.93579102	-0.088134766	-0.16894531	0.44482422	0	0	8/7/2018	8	7	2018	0:35:53	2153	0.7	0	35	53	0	0.059326172	3.5255859	0.14892578	-0.037353516	-0.93188477	1.0041504	0.019287109	0	0	0	0	0	0	0	0	0	0.94433594	0.055664063	0.024169922	0.018798828	0.001464844	-0.003662109	0	44330	0	0	0
421	422	422	Category L	0.16796875	-0.059814453	-0.93579102	-0.082275391	-0.17407227	0.44067383	0	0	8/7/2018	8	7	2018	0:35:53	2153	0.8	0	35	53	0	0.059326172	3.5255859	0.14819336	-0.036865234	-0.93212891	1.2202148	0.030273438	0	0	0	0	0	0	0	0	0	0.94433594	0.055664063	0.045898438	0.01953125	-0.022705078	-0.003417969	0	44330	0	0	0
422	423	423	Category L	0.15576172	-0.059814453	-0.97192383	-0.080566406	-0.17749023	0.44189453	0	0	8/7/2018	8	7	2018	0:35:53	2153	0.9	0	35	53	0	0.059326172	3.5255859	0.1472168	-0.036621094	-0.93164063	0.7734375	0.046875	0	0	0	0	0	0	0	0	0	0.9440918	0.055908203	0.071533203	0.008300781	-0.022949219	-0.040039063	0	44330	0	0	0
423	424	424	Category L	0.14379883	-0.023925781	-0.94799805	-0.089111328	-0.1652832	0.44384766	0	0	8/7/2018	8	7	2018	0:35:54	2154	0	0	35	54	0	0.059326172	3.5255859	0.14624023	-0.036376953	-0.93212891	0.40136719	0.020263672	0	0	0	0	0	0	0	0	0	0.9440918	0.055908203	0.031005859	-0.002441406	0.012451172	-0.015625	0	44330	0	0	0
424	425	425	Category L	0.17993164	-0.047851563	-0.91186523	-0.079345703	-0.16186523	0.44116211	0	0	8/7/2018	8	7	2018	0:35:54	2154	0.1	0	35	54	0	0.059326172	3.5255859	0.14526367	-0.035644531	-0.93212891	0.036621094	0.041748047	0	0	0	0	0	0	0	0	0	0.94384766	0.056152344	0.066894531	0.034423828	-0.011962891	0.020263672	0	44330	0	0	0
425	426	426	Category L	0.13183594	-0.083984375	-0.92382813	-0.080566406	-0.16796875	0.44213867	0	0	8/7/2018	8	7	2018	0:35:54	2154	0.2	0	35	54	0	0.059326172	3.5255859	0.14404297	-0.034423828	-0.93237305	0.58056641	0.051513672	0	0	0	0	0	0	0	0	0	0.9440918	0.055908203	0.0703125	-0.012207031	-0.049316406	0.008544922	0	44330	0	0	0
426	427	427	Category L	0.17993164	-0.059814453	-0.91186523	-0.08203125	-0.17138672	0.44067383	0	0	8/7/2018	8	7	2018	0:35:54	2154	0.3	0	35	54	0	0.059326172	3.5255859	0.14331055	-0.033203125	-0.93261719	0.82617188	0.049560547	0	0	0	0	0	0	0	0	0	0.9440918	0.055908203	0.083740234	0.036376953	-0.026367188	0.020751953	0	44330	0	0	0
427	428	428	Category L	0.14379883	-0.059814453	-0.95996094	-0.076904297	-0.16967773	0.44067383	0	0	8/7/2018	8	7	2018	0:35:54	2154	0.4	0	35	54	0	0.059326172	3.5255859	0.14282227	-0.031738281	-0.93212891	1.2111816	0.039306641	0	0	0	0	0	0	0	0	0	0.94360352	0.056396484	0.056396484	0.000976563	-0.027832031	-0.027587891	0	44330	0	0	0
428	429	429	Category L	0.16796875	-0.047851563	-0.93579102	-0.083251953	-0.16894531	0.44702148	0	0	8/7/2018	8	7	2018	0:35:54	2154	0.5	0	35	54	0	0.059326172	3.5255859	0.14135742	-0.031005859	-0.93188477	0.5949707	0.031494141	0	0	0	0	0	0	0	0	0	0.94311523	0.056884766	0.046875	0.026367188	-0.016601563	-0.003662109	0	44330	0	0	0
429	430	430	Category L	0.11987305	-0.059814453	-0.93579102	-0.081298828	-0.17138672	0.4440918	0	0	8/7/2018	8	7	2018	0:35:54	2154	0.6	0	35	54	0	0.059326172	3.5255859	0.14038086	-0.030273438	-0.93212891	0.16918945	0.035888672	0	0	0	0	0	0	0	0	0	0.94311523	0.056884766	0.053466797	-0.020507813	-0.029296875	-0.003417969	0	44330	0	0	0
430	431	431	Category L	0.15576172	-0.059814453	-0.93579102	-0.083251953	-0.16992188	0.44384766	0	0	8/7/2018	8	7	2018	0:35:54	2154	0.7	0	35	54	0	0.059326172	3.5255859	0.13916016	-0.029541016	-0.93212891	0.23193359	0.034179688	0	0	0	0	0	0	0	0	0	0.94287109	0.057128906	0.050048828	0.016357422	-0.030029297	-0.003417969	0	44330	0	0	0
431	432	432	Category L	0.10791016	-0.083984375	-0.97192383	-0.080322266	-0.17114258	0.44482422	0	0	8/7/2018	8	7	2018	0:35:54	2154	0.8	0	35	54	0	0.059326172	3.5255859	0.13842773	-0.029296875	-0.93188477	0.39599609	0.07421875	0	0	0	0	0	0	0	0	0	0.94262695	0.057373047	0.125	-0.030517578	-0.054443359	-0.039794922	0	44330	0	0	0
432	433	433	Category L	0.14379883	-0.035888672	-0.92382813	-0.075927734	-0.16259766	0.4453125	0	0	8/7/2018	8	7	2018	0:35:54	2154	0.9	0	35	54	0	0.059326172	3.5255859	0.13696289	-0.028564453	-0.93188477	0.34570313	0.012695313	0	0	0	0	0	0	0	0	0	0.94238281	0.057617188	0.021972656	0.006591797	-0.007080078	0.008056641	0	44330	0	0	0
433	434	434	Category L	0.095947266	-0.047851563	-0.93579102	-0.070556641	-0.1652832	0.44702148	0	0	8/7/2018	8	7	2018	0:35:55	2155	0	0	35	55	0	0.059326172	3.5255859	0.13525391	-0.027832031	-0.93188477	0.48120117	0.044189453	0	0	0	0	0	0	0	0	0	0.94213867	0.057861328	0.062988281	-0.039306641	-0.019775391	-0.003662109	0	44330	0	0	0
434	435	435	Category L	0.13183594	-0.035888672	-0.92382813	-0.068847656	-0.17236328	0.44116211	0	0	8/7/2018	8	7	2018	0:35:55	2155	0.1	0	35	55	0	0.059326172	3.5255859	0.1340332	-0.02734375	-0.93188477	2.0810547	0.011962891	0	0	0	0	0	0	0	0	0	0.94189453	0.058105469	0.018798828	-0.002197266	-0.008300781	0.008056641	0	44330	0	0	0
435	436	436	Category L	0.095947266	-0.011962891	-0.93579102	-0.046386719	-0.1706543	0.44482422	0	0	8/7/2018	8	7	2018	0:35:55	2155	0.2	0	35	55	0	0.059326172	3.5255859	0.13256836	-0.026367188	-0.93237305	4.3989258	0.039550781	0	0	0	0	0	0	0	0	0	0.94213867	0.057861328	0.054443359	-0.036621094	0.014404297	-0.003173828	0	44330	0	0	0
436	437	437	Category L	0.11987305	0.011962891	-0.89990234	-0.024902344	-0.17919922	0.43920898	0	0	8/7/2018	8	7	2018	0:35:55	2155	0.3	0	35	55	0	0.059326172	3.5255859	0.13110352	-0.025390625	-0.93261719	6.8496094	0.051025391	0	0	0	0	0	0	0	0	0	0.94213867	0.057861328	0.081542969	-0.011230469	0.037353516	0.032714844	0	44330	0	0	0
437	438	438	Category L	0.11987305	-0.011962891	-0.89990234	-0.002929688	-0.1862793	0.44213867	0	0	8/7/2018	8	7	2018	0:35:55	2155	0.4	0	35	55	0	0.059326172	3.5255859	0.12939453	-0.024658203	-0.93310547	9.3930664	0.037109375	0	0	0	0	0	0	0	0	0	0.94238281	0.057617188	0.055908203	-0.009521484	0.012695313	0.033203125	0	44330	0	0	0
438	439	439	Category L	0.11987305	0.011962891	-0.95996094	0.005371094	-0.18603516	0.4440918	0	0	8/7/2018	8	7	2018	0:35:55	2155	0.5	0	35	55	0	0.059326172	3.5255859	0.12768555	-0.023925781	-0.93334961	13.051025	0.045166016	0	0	0	0	0	0	0	0	0	0.94238281	0.057617188	0.0703125	-0.0078125	0.035888672	-0.026367188	0	44330	0	0	0
439	440	440	Category L	0.13183594	0.011962891	-0.92382813	0.004638672	-0.1862793	0.44262695	0	0	8/7/2018	8	7	2018	0:35:55	2155	0.6	0	35	55	0	0.059326172	3.5255859	0.1262207	-0.022705078	-0.93359375	16.685059	0.036621094	0	0	0	0	0	0	0	0	0	0.94238281	0.057617188	0.050292969	0.005371094	0.034667969	0.009765625	0	44330	0	0	0
440	441	441	Category L	0.17993164	-0.023925781	-0.93579102	0.007324219	-0.17822266	0.44287109	0	0	8/7/2018	8	7	2018	0:35:55	2155	0.7	0	35	55	0	0.059326172	3.5255859	0.12426758	-0.022216797	-0.93383789	19.484131	0.055419922	0	0	0	0	0	0	0	0	0	0.94238281	0.057617188	0.058837891	0.055419922	-0.001464844	-0.001708984	0	44330	0	0	0
441	442	442	Category L	0.15576172	0	-0.92382813	0.00390625	-0.17211914	0.44702148	0	0	8/7/2018	8	7	2018	0:35:55	2155	0.8	0	35	55	0	0.059326172	3.5255859	0.12255859	-0.021240234	-0.93408203	21.196533	0.040527344	0	0	0	0	0	0	0	0	0	0.94238281	0.057617188	0.064697266	0.032958984	0.021240234	0.010253906	0	44330	0	0	0
442	443	443	Category L	0.11987305	0.011962891	-0.94799805	-0.000244141	-0.17041016	0.44873047	0	0	8/7/2018	8	7	2018	0:35:55	2155	0.9	0	35	55	0	0.059326172	3.5255859	0.12060547	-0.020996094	-0.93383789	22.758301	0.035888672	0	0	0	0	0	0	0	0	0	0.94189453	0.058105469	0.047851563	-0.000732422	0.032958984	-0.013916016	0	44330	0	0	0
443	444	444	Category L	0.14379883	-0.011962891	-0.89990234	0	-0.16601563	0.44995117	0	0	8/7/2018	8	7	2018	0:35:56	2156	0	0	35	56	0	0.059326172	3.5255859	0.11914063	-0.020507813	-0.93359375	23.833008	0.042480469	0	0	0	0	0	0	0	0	0	0.94140625	0.05859375	0.066894531	0.024414063	0.008544922	0.033691406	0	44330	0	0	0
444	445	445	Category L	0.17993164	-0.011962891	-0.91186523	0.000488281	-0.17578125	0.44873047	0	0	8/7/2018	8	7	2018	0:35:56	2156	0.1	0	35	56	0	0.059326172	3.5255859	0.11767578	-0.019775391	-0.93359375	23.300049	0.066162109	0	0	0	0	0	0	0	0	0	0.94116211	0.058837891	0.091796875	0.062011719	0.0078125	0.021728516	0	44330	0	0	0
445	446	446	Category L	0.19189453	0.011962891	-0.91186523	0.00390625	-0.17211914	0.44604492	0	0	8/7/2018	8	7	2018	0:35:56	2156	0.2	0	35	56	0	0.059326172	3.5255859	0.11621094	-0.019287109	-0.93408203	21.024902	0.084472656	0	0	0	0	0	0	0	0	0	0.94165039	0.058349609	0.12890625	0.075439453	0.03125	0.022216797	0	44330	0	0	0
446	447	447	Category L	0.15576172	-0.011962891	-0.93579102	0.005371094	-0.17578125	0.44287109	0	0	8/7/2018	8	7	2018	0:35:56	2156	0.3	0	35	56	0	0.059326172	3.5255859	0.11450195	-0.018310547	-0.93432617	19.193848	0.041503906	0	0	0	0	0	0	0	0	0	0.94140625	0.05859375	0.048828125	0.041015625	0.006347656	-0.001220703	0	44330	0	0	0
447	448	448	Category L	0.14379883	-0.011962891	-0.91186523	-0.000488281	-0.17822266	0.44482422	0	0	8/7/2018	8	7	2018	0:35:56	2156	0.4	0	35	56	0	0.059326172	3.5255859	0.11303711	-0.017089844	-0.93383789	17.726318	0.038085938	0	0	0	0	0	0	0	0	0	0.94091797	0.059082031	0.058105469	0.030517578	0.005126953	0.021972656	0	44330	0	0	0
448	449	449	Category L	0.15576172	-0.011962891	-0.92382813	0.002929688	-0.17919922	0.44580078	0	0	8/7/2018	8	7	2018	0:35:56	2156	0.5	0	35	56	0	0.059326172	3.5255859	0.11157227	-0.016845703	-0.93432617	14.889648	0.045654297	0	0	0	0	0	0	0	0	0	0.94116211	0.058837891	0.059570313	0.043945313	0.004882813	0.010498047	0	44330	0	0	0
449	450	450	Category L	0.15576172	0.023925781	-0.87597656	0.00390625	-0.17578125	0.44604492	0	0	8/7/2018	8	7	2018	0:35:56	2156	0.6	0	35	56	0	0.059326172	3.5255859	0.10961914	-0.016113281	-0.93457031	11.245605	0.084716797	0	0	0	0	0	0	0	0	0	0.94116211	0.058837891	0.14477539	0.045898438	0.040039063	0.05859375	0	44330	0	0	0
450	451	451	Category L	0.10791016	0.011962891	-0.88793945	0.020263672	-0.17651367	0.4453125	0	0	8/7/2018	8	7	2018	0:35:56	2156	0.7	0	35	56	0	0.059326172	3.5255859	0.1081543	-0.015380859	-0.93530273	8.8898926	0.0546875	0	0	0	0	0	0	0	0	0	0.94165039	0.058349609	0.075195313	-0.000244141	0.02734375	0.047363281	0	44330	0	0	0
451	452	452	Category L	0.13183594	0.011962891	-0.93579102	0.030517578	-0.18066406	0.43945313	0	0	8/7/2018	8	7	2018	0:35:56	2156	0.8	0	35	56	0	0.059326172	3.5255859	0.10620117	-0.016845703	-0.93457031	7.6174316	0.038330078	0	0	0	0	0	0	0	0	0	0.94067383	0.059326172	0.055419922	0.025390625	0.028808594	-0.000976563	0	44330	0	0	0
452	453	453	Category L	0.13183594	0	-0.92382813	0.050537109	-0.17724609	0.43701172	0	0	8/7/2018	8	7	2018	0:35:56	2156	0.9	0	35	56	0	0.059326172	3.5255859	0.10473633	-0.016113281	-0.93432617	5.2294922	0.033203125	0	0	0	0	0	0	0	0	0	0.94042969	0.059570313	0.053955078	0.026855469	0.016113281	0.010498047	0	44330	0	0	0
453	454	454	Category L	0.083984375	0	-0.94799805	0.0546875	-0.17724609	0.44189453	0	0	8/7/2018	8	7	2018	0:35:57	2157	0	0	35	57	0	0.059326172	3.5255859	0.1027832	-0.015380859	-0.93457031	2.4685059	0.027587891	0	0	0	0	0	0	0	0	0	0.94042969	0.059570313	0.047607422	-0.018798828	0.015380859	-0.013183594	0	44330	0	0	0
454	455	455	Category L	0.059814453	0	-0.94799805	0.048828125	-0.17822266	0.44384766	0	0	8/7/2018	8	7	2018	0:35:57	2157	0.1	0	35	57	0	0.059326172	3.5255859	0.10083008	-0.014648438	-0.93457031	1.8476563	0.045654297	0	0	0	0	0	0	0	0	0	0.94018555	0.059814453	0.069091797	-0.041015625	0.014648438	-0.013183594	0	44330	0	0	0
455	456	456	Category L	0.095947266	-0.011962891	-0.95996094	0.047363281	-0.17797852	0.44287109	0	0	8/7/2018	8	7	2018	0:35:57	2157	0.2	0	35	57	0	0.059326172	3.5255859	0.099121094	-0.013916016	-0.93432617	2.6791992	0.025634766	0	0	0	0	0	0	0	0	0	0.93969727	0.060302734	0.030517578	-0.003173828	0.001953125	-0.025390625	0	44330	0	0	0
456	457	457	Category L	0.14379883	0	-0.95996094	0.051025391	-0.18066406	0.43920898	0	0	8/7/2018	8	7	2018	0:35:57	2157	0.3	0	35	57	0	0.059326172	3.5255859	0.097167969	-0.012939453	-0.93408203	2.1206055	0.054443359	0	0	0	0	0	0	0	0	0	0.93920898	0.060791016	0.085205078	0.046386719	0.012939453	-0.025634766	0	44330	0	0	0
457	458	458	Category L	0.11987305	0	-0.94799805	0.047363281	-0.17749023	0.44384766	0	0	8/7/2018	8	7	2018	0:35:57	2157	0.4	0	35	57	0	0.058837891	3.5175293	0.095703125	-0.012451172	-0.93432617	0.95092773	0.030273438	0	0	0	0	0	0	0	0	0	0.93920898	0.060791016	0.050048828	0.023925781	0.012451172	-0.013427734	0	44330	0	0	0
458	459	459	Category L	0.083984375	0.011962891	-0.93579102	0.043945313	-0.17700195	0.44580078	0	0	8/7/2018	8	7	2018	0:35:57	2157	0.5	0	35	57	0	0.058837891	3.5175293	0.094238281	-0.011962891	-0.93432617	0.98120117	0.026123047	0	0	0	0	0	0	0	0	0	0.93920898	0.060791016	0.035644531	-0.010253906	0.023925781	-0.001220703	0	44330	0	0	0
459	460	460	Category L	0.083984375	0.011962891	-0.94799805	0.042236328	-0.17456055	0.44580078	0	0	8/7/2018	8	7	2018	0:35:57	2157	0.6	0	35	57	0	0.058837891	3.5175293	0.089355469	-0.013427734	-0.93432617	1.6125488	0.029296875	0	0	0	0	0	0	0	0	0	0.9387207	0.061279297	0.044433594	-0.005371094	0.025390625	-0.013427734	0	44330	0	0	0
460	461	461	Category L	0.083984375	0	-0.95996094	0.044677734	-0.18530273	0.44067383	0	0	8/7/2018	8	7	2018	0:35:57	2157	0.7	0	35	57	0	0.058837891	3.5175293	0.084472656	-0.014648438	-0.93383789	0.90283203	0.029785156	0	0	0	0	0	0	0	0	0	0.93774414	0.062255859	0.041015625	-0.000488281	0.014648438	-0.025878906	0	44330	0	0	0
461	462	462	Category L	0.095947266	-0.011962891	-0.91186523	0.041992188	-0.18237305	0.44262695	0	0	8/7/2018	8	7	2018	0:35:57	2157	0.8	0	35	57	0	0.058837891	3.5175293	0.081298828	-0.016113281	-0.93115234	0.26977539	0.024658203	0	0	0	0	0	0	0	0	0	0.93505859	0.064941406	0.038330078	0.014404297	0.004150391	0.019287109	0	44330	0	0	0
462	463	463	Category L	0.083984375	0.011962891	-0.93579102	0.046142578	-0.1809082	0.43896484	0	0	8/7/2018	8	7	2018	0:35:57	2157	0.9	0	35	57	0	0.058837891	3.5175293	0.077148438	-0.014648438	-0.92773438	0.22363281	0.028564453	0	0	0	0	0	0	0	0	0	0.93115234	0.068847656	0.041259766	0.006591797	0.026611328	-0.0078125	0	44330	0	0	0
463	464	464	Category L	0.095947266	0	-0.94799805	0.049804688	-0.17919922	0.44116211	0	0	8/7/2018	8	7	2018	0:35:58	2158	0	0	35	58	0	0.058837891	3.5175293	0.071533203	-0.014892578	-0.93017578	0.31152344	0.033691406	0	0	0	0	0	0	0	0	0	0.93286133	0.067138672	0.057128906	0.024169922	0.014892578	-0.017578125	0	44330	0	0	0
464	465	465	Category L	0.083984375	0	-0.93579102	0.05078125	-0.18310547	0.44384766	0	0	8/7/2018	8	7	2018	0:35:58	2158	0.1	0	35	58	0	0.058837891	3.5175293	0.069335938	-0.013916016	-0.9309082	0.19018555	0.020751953	0	0	0	0	0	0	0	0	0	0.93359375	0.06640625	0.033203125	0.014404297	0.013916016	-0.004638672	0	44330	0	0	0
465	466	466	Category L	0.083984375	-0.011962891	-0.95996094	0.045410156	-0.18066406	0.44360352	0	0	8/7/2018	8	7	2018	0:35:58	2158	0.2	0	35	58	0	0.058837891	3.5175293	0.064941406	-0.013916016	-0.93115234	0.60546875	0.034179688	0	0	0	0	0	0	0	0	0	0.93359375	0.06640625	0.049560547	0.018798828	0.001953125	-0.028564453	0	44330	0	0	0
466	467	467	Category L	0.095947266	0.011962891	-0.91186523	0.046386719	-0.18164063	0.43994141	0	0	8/7/2018	8	7	2018	0:35:58	2158	0.3	0	35	58	0	0.058837891	3.5175293	0.05859375	-0.013427734	-0.93115234	0.68188477	0.049072266	0	0	0	0	0	0	0	0	0	0.93310547	0.066894531	0.08203125	0.037109375	0.025390625	0.019287109	0	44330	0	0	0
467	468	468	Category L	0.059814453	0	-0.92382813	0.050537109	-0.18261719	0.44287109	0	0	8/7/2018	8	7	2018	0:35:58	2158	0.4	0	35	58	0	0.058837891	3.5175293	0.051757813	-0.013916016	-0.93017578	0.49291992	0.017333984	0	0	0	0	0	0	0	0	0	0.93164063	0.068359375	0.028320313	0.0078125	0.013916016	0.006347656	0	44330	0	0	0
468	469	469	Category L	0.095947266	0	-0.94799805	0.046386719	-0.18261719	0.44360352	0	0	8/7/2018	8	7	2018	0:35:58	2158	0.5	0	35	58	0	0.058837891	3.5175293	0.049072266	-0.014892578	-0.9296875	0.84179688	0.052490234	0	0	0	0	0	0	0	0	0	0.9309082	0.069091797	0.080078125	0.046630859	0.014892578	-0.018066406	0	44330	0	0	0
469	470	470	Category L	0.083984375	0	-0.93579102	0.059326172	-0.18920898	0.44384766	0	0	8/7/2018	8	7	2018	0:35:58	2158	0.6	0	35	58	0	0.058837891	3.5175293	0.045898438	-0.015625	-0.93212891	1.2592773	0.041015625	0	0	0	0	0	0	0	0	0	0.93334961	0.066650391	0.056884766	0.037841797	0.015625	-0.003417969	0	44330	0	0	0
470	471	471	Category L	0.071777344	0	-0.93579102	0.054199219	-0.17822266	0.43920898	0	0	8/7/2018	8	7	2018	0:35:58	2158	0.7	0	35	58	0	0.058837891	3.5175293	0.044189453	-0.016601563	-0.93066406	1.4116211	0.032470703	0	0	0	0	0	0	0	0	0	0.93188477	0.068115234	0.049072266	0.02734375	0.016601563	-0.004882813	0	44330	0	0	0
471	472	472	Category L	0.023925781	0.011962891	-0.93579102	0.052490234	-0.17822266	0.44506836	0	0	8/7/2018	8	7	2018	0:35:58	2158	0.8	0	35	58	0	0.058837891	3.5175293	0.040527344	-0.017822266	-0.93115234	0.74511719	0.034423828	0	0	0	0	0	0	0	0	0	0.93237305	0.067626953	0.05078125	-0.016601563	0.029785156	-0.004394531	0	44330	0	0	0
472	473	473	Category L	0.035888672	-0.011962891	-0.94799805	0.057617188	-0.17700195	0.4453125	0	0	8/7/2018	8	7	2018	0:35:58	2158	0.9	0	35	58	0	0.058837891	3.5175293	0.036621094	-0.018798828	-0.9309082	0.25073242	0.018310547	0	0	0	0	0	0	0	0	0	0.93164063	0.068359375	0.024902344	-0.000732422	0.006835938	-0.016845703	0	44330	0	0	0
473	474	474	Category L	0.059814453	0	-0.93579102	0.070800781	-0.17724609	0.43823242	0	0	8/7/2018	8	7	2018	0:35:59	2159	0	0	35	59	0	0.058837891	3.5175293	0.032470703	-0.018798828	-0.92797852	0.25073242	0.033935547	0	0	0	0	0	0	0	0	0	0.92871094	0.071289063	0.053710938	0.027099609	0.018798828	-0.007568359	0	44330	0	0	0
474	475	475	Category L	0.035888672	0.011962891	-0.95996094	0.072509766	-0.16845703	0.44262695	0	0	8/7/2018	8	7	2018	0:35:59	2159	0.1	0	35	59	0	0.058837891	3.5175293	0.032958984	-0.020019531	-0.92626953	0.45068359	0.046386719	0	0	0	0	0	0	0	0	0	0.92700195	0.072998047	0.068359375	0.002685547	0.031982422	-0.033447266	0	44330	0	0	0
475	476	476	Category L	0.035888672	0.023925781	-0.93579102	0.074462891	-0.17358398	0.44677734	0	0	8/7/2018	8	7	2018	0:35:59	2159	0.2	0	35	59	0	0.058837891	3.5175293	0.029296875	-0.020751953	-0.93041992	0.052734375	0.045654297	0	0	0	0	0	0	0	0	0	0.93115234	0.068847656	0.056640625	0.006347656	0.044677734	-0.005126953	0	44330	0	0	0
476	477	477	Category L	0.035888672	0	-0.95996094	0.070068359	-0.17456055	0.44335938	0	0	8/7/2018	8	7	2018	0:35:59	2159	0.3	0	35	59	0	0.058837891	3.5175293	0.028808594	-0.021240234	-0.92724609	1.0424805	0.039306641	0	0	0	0	0	0	0	0	0	0.92797852	0.072021484	0.060791016	0.006835938	0.021240234	-0.032470703	0	44330	0	0	0
477	478	478	Category L	0.047851563	0	-0.93579102	0.073486328	-0.18164063	0.43945313	0	0	8/7/2018	8	7	2018	0:35:59	2159	0.4	0	35	59	0	0.058837891	3.5175293	0.0234375	-0.022216797	-0.92773438	1.2592773	0.033935547	0	0	0	0	0	0	0	0	0	0.9284668	0.071533203	0.054443359	0.024169922	0.022216797	-0.0078125	0	44330	0	0	0
478	479	479	Category L	0.047851563	0.023925781	-0.93579102	0.073974609	-0.171875	0.43969727	0	0	8/7/2018	8	7	2018	0:35:59	2159	0.5	0	35	59	0	0.058837891	3.5175293	0.018798828	-0.021240234	-0.92822266	0.97314453	0.053955078	0	0	0	0	0	0	0	0	0	0.9284668	0.071533203	0.081542969	0.028808594	0.045166016	-0.007324219	0	44330	0	0	0
479	480	480	Category L	0.035888672	-0.011962891	-0.95996094	0.077636719	-0.1730957	0.44091797	0	0	8/7/2018	8	7	2018	0:35:59	2159	0.6	0	35	59	0	0.058837891	3.5175293	0.017578125	-0.023925781	-0.92578125	0.99609375	0.040283203	0	0	0	0	0	0	0	0	0	0.92626953	0.073730469	0.064208984	0.018066406	0.011962891	-0.033935547	0	44330	0	0	0
480	481	481	Category L	0.023925781	0.011962891	-0.95996094	0.073974609	-0.1809082	0.43847656	0	0	8/7/2018	8	7	2018	0:35:59	2159	0.7	0	35	59	0	0.058837891	3.5175293	0.014648438	-0.023681641	-0.93066406	1.5712891	0.046875	0	0	0	0	0	0	0	0	0	0.93115234	0.068847656	0.073974609	0.009033203	0.035644531	-0.029052734	0	44330	0	0	0
481	482	482	Category L	0.035888672	0	-0.92382813	0.064697266	-0.17651367	0.44433594	0	0	8/7/2018	8	7	2018	0:35:59	2159	0.8	0	35	59	0	0.058837891	3.5175293	0.013427734	-0.024658203	-0.92895508	1.8691406	0.033691406	0	0	0	0	0	0	0	0	0	0.92919922	0.070800781	0.052246094	0.022216797	0.024658203	0.005126953	0	44330	0	0	0
482	483	483	Category L	0.035888672	-0.011962891	-0.93579102	0.073974609	-0.18164063	0.43969727	0	0	8/7/2018	8	7	2018	0:35:59	2159	0.9	0	35	59	0	0.058837891	3.5175293	0.007080078	-0.025878906	-0.9296875	1.6838379	0.032226563	0	0	0	0	0	0	0	0	0	0.93017578	0.069824219	0.048339844	0.028564453	0.013916016	-0.005859375	0	44330	0	0	0
483	484	484	Category L	0.059814453	0.011962891	-0.93579102	0.074951172	-0.17382813	0.43969727	0	0	8/7/2018	8	7	2018	0:36:00	2160	0	0	36	0	0	0.058837891	3.5175293	0.003173828	-0.027587891	-0.92895508	1.4750977	0.069091797	0	0	0	0	0	0	0	0	0	0.92919922	0.070800781	0.1027832	0.056396484	0.039550781	-0.006591797	0	44330	0	0	0
484	485	485	Category L	0.035888672	0.011962891	-0.95996094	0.072753906	-0.17651367	0.44067383	0	0	8/7/2018	8	7	2018	0:36:00	2160	0.1	0	36	0	0	0.058837891	3.5175293	0.001220703	-0.029296875	-0.92773438	1.6638184	0.062744141	0	0	0	0	0	0	0	0	0	0.92822266	0.071777344	0.1081543	0.034423828	0.041259766	-0.031982422	0	44330	0	0	0
485	486	486	Category L	0.011962891	0.011962891	-0.93579102	0.070556641	-0.17822266	0.43945313	0	0	8/7/2018	8	7	2018	0:36:00	2160	0.2	0	36	0	0	0.058837891	3.5175293	-0.000732422	-0.030761719	-0.93188477	1.3583984	0.044677734	0	0	0	0	0	0	0	0	0	0.93237305	0.067626953	0.059326172	0.012695313	0.042724609	-0.003662109	0	44330	0	0	0
486	487	487	Category L	0.047851563	0.023925781	-0.92382813	0.075927734	-0.18237305	0.44262695	0	0	8/7/2018	8	7	2018	0:36:00	2160	0.3	0	36	0	0	0.058837891	3.5175293	-0.003417969	-0.031005859	-0.93041992	0.062255859	0.075439453	0	0	0	0	0	0	0	0	0	0.93115234	0.068847656	0.11303711	0.051269531	0.054931641	0.006591797	0	44330	0	0	0
487	488	488	Category L	0.023925781	-0.011962891	-0.94799805	0.073242188	-0.171875	0.43994141	0	0	8/7/2018	8	7	2018	0:36:00	2160	0.4	0	36	0	0	0.058837891	3.5175293	-0.006835938	-0.029785156	-0.9296875	0.64111328	0.040039063	0	0	0	0	0	0	0	0	0	0.93017578	0.069824219	0.066894531	0.030761719	0.017822266	-0.018066406	0	44330	0	0	0
488	489	489	Category L	0.023925781	0	-0.92382813	0.070068359	-0.17724609	0.43652344	0	0	8/7/2018	8	7	2018	0:36:00	2160	0.5	0	36	0	0	0.058837891	3.5175293	-0.011474609	-0.030517578	-0.93017578	1.5327148	0.047119141	0	0	0	0	0	0	0	0	0	0.93066406	0.069335938	0.072265625	0.035400391	0.030517578	0.006347656	0	44330	0	0	0
489	490	490	Category L	0.047851563	0	-0.94799805	0.072753906	-0.17651367	0.44067383	0	0	8/7/2018	8	7	2018	0:36:00	2160	0.6	0	36	0	0	0.058837891	3.5175293	-0.013671875	-0.031494141	-0.92773438	2.0444336	0.072021484	0	0	0	0	0	0	0	0	0	0.9284668	0.071533203	0.11303711	0.061523438	0.031494141	-0.020019531	0	44330	0	0	0
490	491	491	Category L	0.035888672	-0.19189453	-0.87597656	0.072265625	-0.1730957	0.4375	0	0	8/7/2018	8	7	2018	0:36:00	2160	0.7	0	36	0	0	0.058837891	3.5175293	-0.018554688	-0.032470703	-0.9309082	2.104248	0.17700195	0	0	0	0	0	0	0	0	0	0.93164063	0.068359375	0.26879883	0.054443359	-0.15917969	0.054931641	0	44330	0	0	0
491	492	492	Category L	0.035888672	-0.011962891	-0.92382813	0.0703125	-0.1784668	0.43847656	0	0	8/7/2018	8	7	2018	0:36:00	2160	0.8	0	36	0	0	0.058837891	3.5175293	-0.020019531	-0.034912109	-0.93188477	2.515625	0.061035156	0	0	0	0	0	0	0	0	0	0.93261719	0.067382813	0.086914063	0.055908203	0.022949219	0.008056641	0	44330	0	0	0
492	493	493	Category L	0.011962891	0.023925781	-0.93579102	0.077636719	-0.18334961	0.43969727	0	0	8/7/2018	8	7	2018	0:36:00	2160	0.9	0	36	0	0	0.058837891	3.5175293	-0.020996094	-0.037109375	-0.93286133	1.8640137	0.069580078	0	0	0	0	0	0	0	0	0	0.93383789	0.066162109	0.097167969	0.032958984	0.061035156	-0.002685547	0	44330	0	0	0
493	494	494	Category L	0.011962891	0.011962891	-0.92382813	0.077636719	-0.17724609	0.43994141	0	0	8/7/2018	8	7	2018	0:36:01	2161	0	0	36	1	0	0.058837891	3.5175293	-0.025878906	-0.038085938	-0.93261719	0.51171875	0.063476563	0	0	0	0	0	0	0	0	0	0.93383789	0.066162109	0.097167969	0.037841797	0.050048828	0.008789063	0	44330	0	0	0
494	495	495	Category L	0.011962891	-0.011962891	-0.94799805	0.076171875	-0.17041016	0.44091797	0	0	8/7/2018	8	7	2018	0:36:01	2161	0.1	0	36	1	0	0.058837891	3.5175293	-0.036132813	-0.043945313	-0.93701172	1.5202637	0.058837891	0	0	0	0	0	0	0	0	0	0.9387207	0.061279297	0.091064453	0.048095703	0.031982422	-0.010742188	0	44330	0	0	0
495	496	496	Category L	0.035888672	0	-0.92382813	0.082763672	-0.17919922	0.4387207	0	0	8/7/2018	8	7	2018	0:36:01	2161	0.2	0	36	1	0	0.059326172	3.5384766	-0.034912109	-0.046142578	-0.93530273	4.4489746	0.085205078	0	0	0	0	0	0	0	0	0	0.93701172	0.062988281	0.12841797	0.070800781	0.046142578	0.011474609	0	44330	0	0	0
496	497	497	Category L	0.011962891	-0.011962891	-0.95996094	0.078613281	-0.17895508	0.4387207	0	0	8/7/2018	8	7	2018	0:36:01	2161	0.3	0	36	1	0	0.059326172	3.5384766	-0.035888672	-0.047119141	-0.93676758	4.6069336	0.063964844	0	0	0	0	0	0	0	0	0	0.93847656	0.061523438	0.10644531	0.047851563	0.03515625	-0.022949219	0	44330	0	0	0
497	498	498	Category L	0.035888672	0	-0.94799805	0.082763672	-0.17553711	0.43676758	0	0	8/7/2018	8	7	2018	0:36:01	2161	0.4	0	36	1	0	0.059326172	3.5384766	-0.038818359	-0.046875	-0.9375	2.6762695	0.088867188	0	0	0	0	0	0	0	0	0	0.93945313	0.060546875	0.13232422	0.074707031	0.046875	-0.010253906	0	44330	0	0	0
498	499	499	Category E	-0.25195313	-0.15576172	-0.94799805	0.19262695	-0.11572266	0.43164063	0	0	8/7/2018	8	7	2018	0:36:34	2194	0.6	0	36	34	0	0.059570313	3.5046387	-0.041748047	-0.046386719	-0.93676758	3.2419434	0.23681641	0	0	0	0	0	0	0	0	0	0.93896484	0.061035156	0.33007813	-0.20996094	-0.10913086	-0.010986328	0	44330	0	0	0
499	500	500	Category E	-0.2277832	-0.13183594	-0.86376953	0.16430664	-0.12695313	0.43652344	0	0	8/7/2018	8	7	2018	0:36:34	2194	0.7	0	36	34	0	0.059570313	3.5046387	-0.044921875	-0.047851563	-0.9362793	5.2175293	0.21362305	0	0	0	0	0	0	0	0	0	0.9387207	0.061279297	0.33911133	-0.18261719	-0.083740234	0.072509766	0	44330	0	0	0
500	501	501	Category E	-0.083984375	-0.16796875	-0.73193359	0.17675781	-0.11914063	0.43334961	0	0	8/7/2018	8	7	2018	0:36:34	2194	0.8	0	36	34	0	0.059570313	3.5046387	-0.044189453	-0.049560547	-0.93579102	6.8376465	0.23901367	0	0	0	0	0	0	0	0	0	0.93823242	0.061767578	0.36206055	-0.039550781	-0.11816406	0.20385742	0	44330	0	0	0
501	502	502	Category E	-0.15576172	0.059814453	-0.65991211	0.22802734	-0.1081543	0.41381836	0	0	8/7/2018	8	7	2018	0:36:34	2194	0.9	0	36	34	0	0.059570313	3.5046387	-0.045898438	-0.049804688	-0.93823242	10.10498	0.31860352	0	0	0	0	0	0	0	0	0	0.94067383	0.059326172	0.49755859	-0.10961914	0.10961914	0.27832031	0	44330	0	0	0
502	503	503	Category E	-0.29980469	-0.083984375	-1.1518555	0.23388672	-0.12231445	0.41064453	0	0	8/7/2018	8	7	2018	0:36:35	2195	0	0	36	35	0	0.059570313	3.5046387	-0.047363281	-0.05078125	-0.93701172	16.166748	0.33276367	0	0	0	0	0	0	0	0	0	0.93945313	0.060546875	0.5	-0.25219727	-0.032958984	-0.21459961	0	44330	0	0	0
503	504	504	Category E	-0.035888672	0.071777344	-1.0078125	0.30908203	-0.09375	0.37182617	0	0	8/7/2018	8	7	2018	0:36:35	2195	0.1	0	36	35	0	0.059570313	3.5046387	-0.05078125	-0.052734375	-0.93701172	21.317627	0.14379883	0	0	0	0	0	0	0	0	0	0.93969727	0.060302734	0.21020508	0.014892578	0.12451172	-0.070556641	0	44330	0	0	0
504	505	505	Category E	-0.16796875	-0.059814453	-0.94799805	0.32324219	-0.098388672	0.36450195	0	0	8/7/2018	8	7	2018	0:36:35	2195	0.2	0	36	35	0	0.059570313	3.5046387	-0.0546875	-0.054443359	-0.93554688	20.00293	0.11376953	0	0	0	0	0	0	0	0	0	0.9387207	0.061279297	0.13061523	-0.11303711	-0.005126953	-0.012207031	0	44330	0	0	0
505	506	506	Category E	-0.37182617	-0.035888672	-0.92382813	0.28833008	-0.073730469	0.390625	0	0	8/7/2018	8	7	2018	0:36:35	2195	0.3	0	36	35	0	0.059570313	3.5046387	-0.057128906	-0.055175781	-0.93359375	17.130859	0.31518555	0	0	0	0	0	0	0	0	0	0.93701172	0.062988281	0.34399414	-0.31445313	0.019287109	0.009765625	0	44330	0	0	0
506	507	507	Category E	-0.37182617	-0.10791016	-0.81591797	0.24707031	-0.084716797	0.41259766	0	0	8/7/2018	8	7	2018	0:36:35	2195	0.4	0	36	35	0	0.059570313	3.5046387	-0.058349609	-0.055908203	-0.93603516	18.880371	0.33935547	0	0	0	0	0	0	0	0	0	0.93945313	0.060546875	0.48535156	-0.31323242	-0.051757813	0.12011719	0	44330	0	0	0
507	508	508	Category E	-0.071777344	-0.14379883	-0.92382813	0.24951172	-0.075195313	0.41162109	0	0	8/7/2018	8	7	2018	0:36:35	2195	0.5	0	36	35	0	0.059570313	3.4820801	-0.057373047	-0.056396484	-0.93457031	19.855713	0.088867188	0	0	0	0	0	0	0	0	0	0.93798828	0.062011719	0.11230469	-0.014160156	-0.087158203	0.010742188	0	44330	0	0	0
508	509	509	Category E	-0.071777344	-0.095947266	-1.1398926	0.25585938	-0.063964844	0.41015625	0	0	8/7/2018	8	7	2018	0:36:35	2195	0.6	0	36	35	0	0.059570313	3.4820801	-0.062988281	-0.056152344	-0.93481445	16.410889	0.20874023	0	0	0	0	0	0	0	0	0	0.9387207	0.061279297	0.25292969	-0.008544922	-0.039550781	-0.20483398	0	44330	0	0	0
509	510	510	Category E	-0.023925781	-0.14379883	-0.81591797	0.2487793	-0.090087891	0.41040039	0	0	8/7/2018	8	7	2018	0:36:35	2195	0.7	0	36	35	0	0.059570313	3.4820801	-0.06640625	-0.057373047	-0.93432617	11.777832	0.15258789	0	0	0	0	0	0	0	0	0	0.93847656	0.061523438	0.24755859	0.042480469	-0.086181641	0.1184082	0	44330	0	0	0
510	511	511	Category E	-0.14379883	-0.15576172	-0.98388672	0.20385742	-0.12719727	0.4206543	0	0	8/7/2018	8	7	2018	0:36:35	2195	0.8	0	36	35	0	0.059570313	3.4820801	-0.067382813	-0.058105469	-0.93481445	9.1289063	0.13305664	0	0	0	0	0	0	0	0	0	0.93896484	0.061035156	0.22290039	-0.076171875	-0.097412109	-0.048828125	0	44330	0	0	0
511	512	512	Category E	-0.20385742	-0.16796875	-0.93579102	0.12963867	-0.14575195	0.43945313	0	0	8/7/2018	8	7	2018	0:36:35	2195	0.9	0	36	35	0	0.059570313	3.4820801	-0.070068359	-0.059570313	-0.9375	6.6203613	0.171875	0	0	0	0	0	0	0	0	0	0.94213867	0.057861328	0.24365234	-0.13354492	-0.1081543	0.001708984	0	44330	0	0	0
512	513	513	Category E	-0.19189453	-0.023925781	-0.69580078	0.092041016	-0.12915039	0.44702148	0	0	8/7/2018	8	7	2018	0:36:36	2196	0	0	36	36	0	0.059570313	3.4820801	-0.070556641	-0.061035156	-0.93554688	1.3830566	0.27124023	0	0	0	0	0	0	0	0	0	0.94018555	0.059814453	0.39819336	-0.12109375	0.037109375	0.23974609	0	44330	0	0	0
513	514	514	Category E	0.14379883	-0.14379883	-0.80395508	0.13354492	-0.12768555	0.44482422	0	0	8/7/2018	8	7	2018	0:36:36	2196	0.1	0	36	36	0	0.059570313	3.4820801	-0.072509766	-0.062988281	-0.93554688	8.2241211	0.265625	0	0	0	0	0	0	0	0	0	0.94042969	0.059570313	0.42871094	0.21630859	-0.080566406	0.1315918	0	44330	0	0	0
514	515	515	Category E	-0.16796875	-0.10791016	-1.2478027	0.14135742	-0.14868164	0.43383789	0	0	8/7/2018	8	7	2018	0:36:36	2196	0.2	0	36	36	0	0.059570313	3.4820801	-0.075439453	-0.063720703	-0.93554688	9.1066895	0.32836914	0	0	0	0	0	0	0	0	0	0.94091797	0.059082031	0.44848633	-0.092285156	-0.043945313	-0.31201172	0	44330	0	0	0
515	516	516	Category E	0.059814453	-0.047851563	-0.69580078	0.16430664	-0.12182617	0.43798828	0	0	8/7/2018	8	7	2018	0:36:36	2196	0.3	0	36	36	0	0.059570313	3.4820801	-0.075439453	-0.064697266	-0.93481445	8.6271973	0.27514648	0	0	0	0	0	0	0	0	0	0.94018555	0.059814453	0.39160156	0.13525391	0.016845703	0.23901367	0	44330	0	0	0
516	517	517	Category E	-0.31176758	-0.059814453	-0.93579102	0.20336914	-0.076416016	0.43457031	0	0	8/7/2018	8	7	2018	0:36:36	2196	0.4	0	36	36	0	0.059570313	3.4820801	-0.076171875	-0.065429688	-0.93896484	6.7290039	0.2355957	0	0	0	0	0	0	0	0	0	0.94433594	0.055664063	0.24462891	-0.23535156	0.005615234	0.003173828	0	44330	0	0	0
517	518	518	Category E	-0.23999023	0.071777344	-0.92382813	0.17724609	-0.079589844	0.44506836	0	0	8/7/2018	8	7	2018	0:36:36	2196	0.5	0	36	36	0	0.059570313	3.4820801	-0.077148438	-0.065429688	-0.93652344	4.3601074	0.21337891	0	0	0	0	0	0	0	0	0	0.94189453	0.058105469	0.31274414	-0.16259766	0.13720703	0.012695313	0	44330	0	0	0
518	519	519	Category E	0.023925781	-0.20385742	-0.76782227	0.27294922	-0.090087891	0.39648438	0	0	8/7/2018	8	7	2018	0:36:36	2196	0.6	0	36	36	0	0.059570313	3.4820801	-0.077148438	-0.064453125	-0.93505859	1.4946289	0.23999023	0	0	0	0	0	0	0	0	0	0.94067383	0.059326172	0.40795898	0.10107422	-0.13916016	0.16723633	0	44330	0	0	0
519	520	520	Category E	-0.10791016	0.023925781	-1.3198242	0.29272461	-0.057861328	0.39111328	0	0	8/7/2018	8	7	2018	0:36:36	2196	0.7	0	36	36	0	0.059570313	3.4820801	-0.080078125	-0.064697266	-0.93579102	3.7416992	0.39477539	0	0	0	0	0	0	0	0	0	0.94165039	0.058349609	0.50024414	-0.027832031	0.088623047	-0.38378906	0	44330	0	0	0
520	521	521	Category E	0.071777344	-0.10791016	-0.79199219	0.27075195	-0.088378906	0.39624023	0	0	8/7/2018	8	7	2018	0:36:36	2196	0.8	0	36	36	0	0.059570313	3.4820801	-0.080810547	-0.064453125	-0.93481445	2.0344238	0.21337891	0	0	0	0	0	0	0	0	0	0.94042969	0.059570313	0.33862305	0.15258789	-0.043212891	0.14282227	0	44330	0	0	0
521	522	522	Category E	-0.3359375	-0.083984375	-0.99584961	0.23632813	-0.12841797	0.4074707	0	0	8/7/2018	8	7	2018	0:36:36	2196	0.9	0	36	36	0	0.059570313	3.4820801	-0.080322266	-0.066650391	-0.9375	2.0397949	0.26245117	0	0	0	0	0	0	0	0	0	0.94335938	0.056640625	0.33081055	-0.25537109	-0.017089844	-0.058105469	0	44330	0	0	0
522	523	523	Category E	-0.19189453	-0.13183594	-0.87597656	0.13061523	-0.11669922	0.44824219	0	0	8/7/2018	8	7	2018	0:36:37	2197	0	0	36	37	0	0.059570313	3.4820801	-0.079833984	-0.066894531	-0.93774414	3.736084	0.14331055	0	0	0	0	0	0	0	0	0	0.94360352	0.056396484	0.23852539	-0.11181641	-0.064697266	0.061767578	0	44330	0	0	0
523	524	524	Category E	-0.023925781	-0.15576172	-0.80395508	0.1328125	-0.12524414	0.44506836	0	0	8/7/2018	8	7	2018	0:36:37	2197	0.1	0	36	37	0	0.059570313	3.4820801	-0.078613281	-0.067382813	-0.93676758	4.5187988	0.16845703	0	0	0	0	0	0	0	0	0	0.94238281	0.057617188	0.27563477	0.0546875	-0.088134766	0.1328125	0	44330	0	0	0
524	525	525	Category E	0.011962891	-0.11987305	-1.2478027	0.1340332	-0.12011719	0.44921875	0	0	8/7/2018	8	7	2018	0:36:37	2197	0.2	0	36	37	0	0.059570313	3.4820801	-0.079589844	-0.068603516	-0.93603516	4.2910156	0.32861328	0	0	0	0	0	0	0	0	0	0.94189453	0.058105469	0.4543457	0.091552734	-0.051025391	-0.31152344	0	44330	0	0	0
525	526	526	Category E	-0.035888672	0	-0.80395508	0.11083984	-0.1328125	0.44628906	0	0	8/7/2018	8	7	2018	0:36:37	2197	0.3	0	36	37	0	0.059570313	3.4820801	-0.080810547	-0.069580078	-0.93481445	3.8093262	0.1550293	0	0	0	0	0	0	0	0	0	0.94091797	0.059082031	0.24560547	0.044921875	0.069580078	0.13085938	0	44330	0	0	0
526	527	527	Category E	-0.10791016	0.083984375	-0.86376953	0.17285156	-0.088623047	0.44165039	0	0	8/7/2018	8	7	2018	0:36:37	2197	0.4	0	36	37	0	0.059570313	3.4820801	-0.079833984	-0.071289063	-0.93310547	2.7558594	0.17236328	0	0	0	0	0	0	0	0	0	0.93920898	0.060791016	0.25268555	-0.027832031	0.15527344	0.069335938	0	44330	0	0	0
527	528	528	Category E	-0.2277832	-0.071777344	-0.94799805	0.15649414	-0.098144531	0.44702148	0	0	8/7/2018	8	7	2018	0:36:37	2197	0.5	0	36	37	0	0.059570313	3.4820801	-0.079589844	-0.072021484	-0.93359375	2.421875	0.14868164	0	0	0	0	0	0	0	0	0	0.93994141	0.060058594	0.16259766	-0.14794922	0.000244141	-0.014160156	0	44330	0	0	0
528	529	529	Category E	-0.011962891	-0.095947266	-0.74389648	0.21337891	-0.10522461	0.42260742	0	0	8/7/2018	8	7	2018	0:36:37	2197	0.6	0	36	37	0	0.059570313	3.4820801	-0.079345703	-0.072509766	-0.93383789	0.76855469	0.20288086	0	0	0	0	0	0	0	0	0	0.93994141	0.060058594	0.28076172	0.067382813	-0.023193359	0.18994141	0	44330	0	0	0
529	530	530	Category E	-0.23999023	-0.059814453	-1.1279297	0.26660156	-0.10058594	0.39282227	0	0	8/7/2018	8	7	2018	0:36:37	2197	0.7	0	36	37	0	0.059570313	3.4820801	-0.081298828	-0.071777344	-0.93530273	0.4543457	0.24951172	0	0	0	0	0	0	0	0	0	0.94165039	0.058349609	0.36303711	-0.15844727	0.011962891	-0.19238281	0	44330	0	0	0
530	531	531	Category E	-0.011962891	-0.16796875	-0.95996094	0.2109375	-0.10986328	0.42700195	0	0	8/7/2018	8	7	2018	0:36:37	2197	0.8	0	36	37	0	0.059570313	3.4820801	-0.081542969	-0.071533203	-0.93530273	0.30419922	0.12109375	0	0	0	0	0	0	0	0	0	0.94165039	0.058349609	0.19018555	0.069580078	-0.096191406	-0.024414063	0	44330	0	0	0
531	532	532	Category E	0.047851563	-0.17993164	-1.0078125	0.28979492	-0.11499023	0.38012695	0	0	8/7/2018	8	7	2018	0:36:37	2197	0.9	0	36	37	0	0.059570313	3.4820801	-0.083007813	-0.070556641	-0.93579102	7.4936523	0.18505859	0	0	0	0	0	0	0	0	0	0.94213867	0.057861328	0.31225586	0.13085938	-0.10913086	-0.071777344	0	44330	0	0	0
532	533	533	Category E	-0.26391602	-0.071777344	-0.91186523	0.23730469	-0.1237793	0.40966797	0	0	8/7/2018	8	7	2018	0:36:38	2198	0	0	36	38	0	0.059570313	3.4820801	-0.083496094	-0.070800781	-0.93701172	11.778564	0.18212891	0	0	0	0	0	0	0	0	0	0.94335938	0.056640625	0.20629883	-0.18017578	-0.000732422	0.025146484	0	44330	0	0	0
533	534	534	Category E	-0.7199707	-0.46777344	-1.2958984	0.16674805	-0.1184082	0.43505859	0	0	8/7/2018	8	7	2018	0:36:38	2198	0.1	0	36	38	0	0.059570313	3.4820801	-0.083007813	-0.071533203	-0.93994141	10.467773	0.82983398	0	0	0	0	0	0	0	0	0	0.94628906	0.053710938	1.3884277	-0.63671875	-0.39599609	-0.35571289	0	44330	0	0	0
534	535	535	Category E	0.15576172	-0.16796875	-0.81591797	0.12133789	-0.13012695	0.44555664	0	0	8/7/2018	8	7	2018	0:36:38	2198	0.2	0	36	38	0	0.059570313	3.4820801	-0.083251953	-0.072509766	-0.93945313	8.7026367	0.28540039	0	0	0	0	0	0	0	0	0	0.94580078	0.054199219	0.45800781	0.23901367	-0.095214844	0.12353516	0	44330	0	0	0
535	536	536	Category E	0.011962891	-0.10791016	-1.0678711	0.18603516	-0.11669922	0.42944336	0	0	8/7/2018	8	7	2018	0:36:38	2198	0.3	0	36	38	0	0.059570313	3.4820801	-0.083496094	-0.073974609	-0.9387207	8.8481445	0.16381836	0	0	0	0	0	0	0	0	0	0.9453125	0.0546875	0.25830078	0.095458984	-0.033691406	-0.12890625	0	44330	0	0	0
536	537	537	Category E	-0.095947266	0.023925781	-1.0197754	0.10595703	-0.14306641	0.44799805	0	0	8/7/2018	8	7	2018	0:36:38	2198	0.4	0	36	38	0	0.059570313	3.4820801	-0.085693359	-0.073974609	-0.93847656	12.828613	0.12744141	0	0	0	0	0	0	0	0	0	0.9453125	0.0546875	0.18920898	-0.010009766	0.097900391	-0.081054688	0	44330	0	0	0
537	538	538	Category E	-0.10791016	0.035888672	-0.89990234	0.12524414	-0.089355469	0.45556641	0	0	8/7/2018	8	7	2018	0:36:38	2198	0.5	0	36	38	0	0.059570313	3.4820801	-0.088134766	-0.073974609	-0.93701172	7.1367188	0.11767578	0	0	0	0	0	0	0	0	0	0.9440918	0.055908203	0.16699219	-0.01953125	0.10986328	0.037109375	0	44330	0	0	0
538	539	539	Category E	-0.17993164	-0.095947266	-0.89990234	0.13989258	-0.11132813	0.44238281	0	0	8/7/2018	8	7	2018	0:36:38	2198	0.6	0	36	38	0	0.059570313	3.4820801	-0.088867188	-0.074707031	-0.93383789	0.48730469	0.099365234	0	0	0	0	0	0	0	0	0	0.94116211	0.058837891	0.14624023	-0.090820313	-0.020996094	0.033935547	0	44330	0	0	0
539	540	540	Category E	0.15576172	-0.11987305	-0.91186523	0.18481445	-0.098876953	0.43481445	0	0	8/7/2018	8	7	2018	0:36:38	2198	0.7	0	36	38	0	0.059570313	3.4820801	-0.087402344	-0.075195313	-0.9362793	0.88305664	0.24829102	0	0	0	0	0	0	0	0	0	0.94335938	0.056640625	0.31201172	0.24316406	-0.044433594	0.024414063	0	44330	0	0	0
540	541	541	Category E	-0.059814453	-0.023925781	-1.1398926	0.22705078	-0.1159668	0.41625977	0	0	8/7/2018	8	7	2018	0:36:38	2198	0.8	0	36	38	0	0.059570313	3.4820801	-0.086181641	-0.072753906	-0.9387207	0.78320313	0.20849609	0	0	0	0	0	0	0	0	0	0.94555664	0.054443359	0.27636719	0.026367188	0.048828125	-0.20092773	0	44330	0	0	0
541	542	542	Category E	-0.023925781	-0.083984375	-0.81591797	0.14111328	-0.098144531	0.44970703	0	0	8/7/2018	8	7	2018	0:36:38	2198	0.9	0	36	38	0	0.059570313	3.4820801	-0.086669922	-0.069335938	-0.94335938	1.4272461	0.14282227	0	0	0	0	0	0	0	0	0	0.94995117	0.050048828	0.20507813	0.062744141	-0.014404297	0.12744141	0	44330	0	0	0
542	543	543	Category E	-0.17993164	-0.14379883	-0.93579102	0.15966797	-0.13574219	0.43359375	0	0	8/7/2018	8	7	2018	0:36:39	2199	0	0	36	39	0	0.059570313	3.4820801	-0.087890625	-0.071044922	-0.94799805	4.4003906	0.11767578	0	0	0	0	0	0	0	0	0	0.95458984	0.045410156	0.17675781	-0.091796875	-0.072509766	0.012207031	0	44330	0	0	0
543	544	544	Category E	-0.21582031	-0.14379883	-0.83984375	0.12890625	-0.12329102	0.44677734	0	0	8/7/2018	8	7	2018	0:36:39	2199	0.1	0	36	39	0	0.059570313	3.4820801	-0.089111328	-0.071533203	-0.94335938	3.6203613	0.17871094	0	0	0	0	0	0	0	0	0	0.95019531	0.049804688	0.30224609	-0.12646484	-0.072021484	0.10351563	0	44330	0	0	0
544	545	545	Category E	-0.10791016	-0.059814453	-0.77978516	0.15283203	-0.1015625	0.44189453	0	0	8/7/2018	8	7	2018	0:36:39	2199	0.2	0	36	39	0	0.059570313	3.4820801	-0.091796875	-0.074707031	-0.94067383	2.7944336	0.16235352	0	0	0	0	0	0	0	0	0	0.94799805	0.052001953	0.19189453	-0.015869141	0.014892578	0.16088867	0	44330	0	0	0
545	546	546	Category E	-0.023925781	-0.071777344	-1.1518555	0.18066406	-0.11645508	0.43432617	0	0	8/7/2018	8	7	2018	0:36:39	2199	0.3	0	36	39	0	0.059570313	3.4804688	-0.093261719	-0.074951172	-0.9440918	2.1433105	0.21875	0	0	0	0	0	0	0	0	0	0.95166016	0.048339844	0.2800293	0.069335938	0.003173828	-0.20751953	0	44330	0	0	0
546	547	547	Category E	0.16796875	-0.023925781	-0.79199219	0.23291016	-0.11425781	0.41381836	0	0	8/7/2018	8	7	2018	0:36:39	2199	0.4	0	36	39	0	0.059570313	3.4804688	-0.087402344	-0.076416016	-0.94360352	0.25073242	0.30151367	0	0	0	0	0	0	0	0	0	0.95068359	0.049316406	0.45947266	0.25537109	0.052490234	0.15161133	0	44330	0	0	0
547	548	548	Category E	-0.38378906	0.011962891	-0.94799805	0.18847656	-0.10253906	0.43652344	0	0	8/7/2018	8	7	2018	0:36:39	2199	0.5	0	36	39	0	0.059570313	3.4804688	-0.086181641	-0.077148438	-0.94604492	4.6193848	0.31054688	0	0	0	0	0	0	0	0	0	0.953125	0.046875	0.38842773	-0.29736328	0.089111328	-0.001708984	0	44330	0	0	0
548	549	549	Category E	-0.17993164	-0.083984375	-0.91186523	0.13989258	-0.13305664	0.43994141	0	0	8/7/2018	8	7	2018	0:36:39	2199	0.6	0	36	39	0	0.059570313	3.4804688	-0.089355469	-0.076904297	-0.94555664	8.6845703	0.096923828	0	0	0	0	0	0	0	0	0	0.95288086	0.047119141	0.13134766	-0.090332031	-0.006835938	0.033691406	0	44330	0	0	0
549	550	550	Category E	0.011962891	-0.059814453	-0.95996094	0.17749023	-0.15161133	0.42553711	0	0	8/7/2018	8	7	2018	0:36:39	2199	0.7	0	36	39	0	0.059570313	3.4804688	-0.091552734	-0.077880859	-0.94165039	10.042969	0.10668945	0	0	0	0	0	0	0	0	0	0.94946289	0.050537109	0.13964844	0.10351563	0.018066406	-0.018066406	0	44330	0	0	0
550	551	551	Category E	-0.14379883	-0.11987305	-1.1638184	0.18359375	-0.15063477	0.42163086	0	0	8/7/2018	8	7	2018	0:36:39	2199	0.8	0	36	39	0	0.059570313	3.4804688	-0.093994141	-0.076416016	-0.94165039	12.397705	0.23144531	0	0	0	0	0	0	0	0	0	0.94946289	0.050537109	0.31494141	-0.049560547	-0.043212891	-0.22192383	0	44330	0	0	0
551	552	552	Category E	-0.023925781	-0.10791016	-0.77978516	0.13476563	-0.1484375	0.43969727	0	0	8/7/2018	8	7	2018	0:36:39	2199	0.9	0	36	39	0	0.059570313	3.4804688	-0.094970703	-0.074951172	-0.94458008	12.18457	0.18237305	0	0	0	0	0	0	0	0	0	0.95239258	0.047607422	0.26879883	0.071044922	-0.032714844	0.16479492	0	44330	0	0	0
552	553	553	Category E	-0.10791016	-0.16796875	-0.93579102	0.13134766	-0.17382813	0.42700195	0	0	8/7/2018	8	7	2018	0:36:40	2200	0	0	36	40	0	0.059570313	3.4804688	-0.094482422	-0.072265625	-0.94433594	9.0239258	0.096679688	0	0	0	0	0	0	0	0	0	0.9519043	0.048095703	0.11743164	-0.013183594	-0.095458984	0.008544922	0	44330	0	0	0
553	554	554	Category E	-0.17993164	-0.059814453	-0.94799805	0.083984375	-0.17016602	0.44384766	0	0	8/7/2018	8	7	2018	0:36:40	2200	0.1	0	36	40	0	0.059570313	3.4804688	-0.095458984	-0.070556641	-0.94677734	9.8452148	0.084960938	0	0	0	0	0	0	0	0	0	0.9543457	0.045654297	0.095947266	-0.084228516	0.010742188	-0.000976563	0	44330	0	0	0
554	555	555	Category E	0.035888672	-0.071777344	-0.89990234	0.093505859	-0.14697266	0.44750977	0	0	8/7/2018	8	7	2018	0:36:40	2200	0.2	0	36	40	0	0.059570313	3.4804688	-0.10058594	-0.069335938	-0.94677734	11.41333	0.14428711	0	0	0	0	0	0	0	0	0	0.95458984	0.045410156	0.18579102	0.13647461	-0.002197266	0.046875	0	44330	0	0	0
555	556	556	Category E	-0.011962891	-0.035888672	-1.2597656	0.13208008	-0.14428711	0.43774414	0	0	8/7/2018	8	7	2018	0:36:40	2200	0.3	0	36	40	0	0.059570313	3.4804688	-0.1027832	-0.065673828	-0.94360352	9.5256348	0.33007813	0	0	0	0	0	0	0	0	0	0.95141602	0.048583984	0.43701172	0.090820313	0.029785156	-0.31591797	0	44330	0	0	0
556	557	557	Category E	-0.047851563	0	-0.76782227	0.071533203	-0.17285156	0.44067383	0	0	8/7/2018	8	7	2018	0:36:40	2200	0.4	0	36	40	0	0.059570313	3.4804688	-0.10424805	-0.066162109	-0.94604492	5.315918	0.19824219	0	0	0	0	0	0	0	0	0	0.95410156	0.045898438	0.30078125	0.056396484	0.066162109	0.17822266	0	44330	0	0	0
557	558	558	Category E	0.035888672	0.083984375	-0.82788086	0.10571289	-0.13891602	0.44604492	0	0	8/7/2018	8	7	2018	0:36:40	2200	0.5	0	36	40	0	0.059570313	3.4804688	-0.10083008	-0.063232422	-0.9453125	7.1696777	0.23291016	0	0	0	0	0	0	0	0	0	0.95263672	0.047363281	0.40161133	0.13671875	0.1472168	0.11743164	0	44330	0	0	0
558	559	559	Category E	-0.16796875	0	-0.99584961	0.083007813	-0.13696289	0.45361328	0	0	8/7/2018	8	7	2018	0:36:40	2200	0.6	0	36	40	0	0.059570313	3.4804688	-0.099609375	-0.064697266	-0.9375	8.4621582	0.1105957	0	0	0	0	0	0	0	0	0	0.94482422	0.055175781	0.19116211	-0.068115234	0.064697266	-0.058105469	0	44330	0	0	0
559	560	560	Category E	-0.023925781	0.011962891	-0.86376953	0.082519531	-0.15454102	0.44506836	0	0	8/7/2018	8	7	2018	0:36:40	2200	0.7	0	36	40	0	0.059570313	3.4804688	-0.098876953	-0.066894531	-0.94360352	7.1992188	0.13525391	0	0	0	0	0	0	0	0	0	0.95117188	0.048828125	0.23413086	0.074951172	0.078857422	0.079833984	0	44330	0	0	0
560	561	561	Category E	0.059814453	-0.15576172	-1.1879883	0.1394043	-0.1496582	0.43701172	0	0	8/7/2018	8	7	2018	0:36:40	2200	0.8	0	36	40	0	0.059570313	3.4804688	-0.099365234	-0.071044922	-0.94311523	1.609375	0.30395508	0	0	0	0	0	0	0	0	0	0.95092773	0.049072266	0.48852539	0.15917969	-0.084472656	-0.24462891	0	44330	0	0	0
561	562	562	Category E	0.071777344	-0.023925781	-0.93579102	0.099609375	-0.13964844	0.44995117	0	0	8/7/2018	8	7	2018	0:36:40	2200	0.9	0	36	40	0	0.059570313	3.4804688	-0.11010742	-0.073242188	-0.94335938	0.76342773	0.18847656	0	0	0	0	0	0	0	0	0	0.95239258	0.047607422	0.23876953	0.18188477	0.049316406	0.007568359	0	44330	0	0	0
562	563	563	Category E	0.13183594	-0.059814453	-0.85180664	0.088378906	-0.14941406	0.44750977	0	0	8/7/2018	8	7	2018	0:36:41	2201	0	0	36	41	0	0.059570313	3.4804688	-0.10668945	-0.074707031	-0.94091797	3.8457031	0.25512695	0	0	0	0	0	0	0	0	0	0.94995117	0.050048828	0.34301758	0.23852539	0.014892578	0.089111328	0	44330	0	0	0
563	564	564	Category E	-0.011962891	-0.071777344	-0.88793945	0.038818359	-0.17041016	0.44482422	0	0	8/7/2018	8	7	2018	0:36:41	2201	0.1	0	36	41	0	0.059570313	3.4804688	-0.1027832	-0.074462891	-0.94018555	3.4047852	0.10498047	0	0	0	0	0	0	0	0	0	0.94873047	0.051269531	0.14624023	0.090820313	0.002685547	0.052246094	0	44330	0	0	0
564	565	565	Category E	-0.059814453	-0.071777344	-0.86376953	-0.015869141	-0.16699219	0.44848633	0	0	8/7/2018	8	7	2018	0:36:41	2201	0.2	0	36	41	0	0.059570313	3.4804688	-0.10449219	-0.073242188	-0.94213867	2.3249512	0.090332031	0	0	0	0	0	0	0	0	0	0.95092773	0.049072266	0.125	0.044677734	0.001464844	0.078369141	0	44330	0	0	0
565	566	566	Category E	0.083984375	-0.11987305	-0.79199219	-0.015625	-0.1574707	0.45166016	0	0	8/7/2018	8	7	2018	0:36:41	2201	0.3	0	36	41	0	0.059570313	3.4804688	-0.10571289	-0.071777344	-0.93603516	3.5307617	0.24316406	0	0	0	0	0	0	0	0	0	0.94482422	0.055175781	0.38183594	0.18969727	-0.047851563	0.14404297	0	44330	0	0	0
566	567	567	Category E	0.059814453	-0.047851563	-0.97192383	0.031982422	-0.14916992	0.45629883	0	0	8/7/2018	8	7	2018	0:36:41	2201	0.4	0	36	41	0	0.059570313	3.4804688	-0.10986328	-0.072998047	-0.93823242	6.8359375	0.17480469	0	0	0	0	0	0	0	0	0	0.94750977	0.052490234	0.22851563	0.16967773	0.025146484	-0.033447266	0	44330	0	0	0
567	568	568	Category E	0.047851563	-0.035888672	-0.95996094	0.068115234	-0.15283203	0.45068359	0	0	8/7/2018	8	7	2018	0:36:41	2201	0.5	0	36	41	0	0.059570313	3.4804688	-0.11132813	-0.073974609	-0.93847656	8.6123047	0.16503906	0	0	0	0	0	0	0	0	0	0.94799805	0.052001953	0.21875	0.15917969	0.038085938	-0.021240234	0	44330	0	0	0
568	569	569	Category E	-0.13183594	0.047851563	-1.0439453	0.076904297	-0.15625	0.45068359	0	0	8/7/2018	8	7	2018	0:36:41	2201	0.6	0	36	41	0	0.059570313	3.4804688	-0.10986328	-0.072998047	-0.94116211	7.9970703	0.15991211	0	0	0	0	0	0	0	0	0	0.95043945	0.049560547	0.24536133	-0.021728516	0.12084961	-0.10253906	0	44330	0	0	0
569	570	570	Category E	0.035888672	0.011962891	-0.94799805	0.087646484	-0.12158203	0.45410156	0	0	8/7/2018	8	7	2018	0:36:41	2201	0.7	0	36	41	0	0.059570313	3.4804688	-0.11035156	-0.072265625	-0.94799805	7.5546875	0.16870117	0	0	0	0	0	0	0	0	0	0.95703125	0.04296875	0.23046875	0.14624023	0.084228516	0	0	44330	0	0	0
570	571	571	Category E	-0.095947266	-0.095947266	-0.91186523	0.14916992	-0.14550781	0.43408203	0	0	8/7/2018	8	7	2018	0:36:41	2201	0.8	0	36	41	0	0.059570313	3.4804688	-0.10791016	-0.073486328	-0.94506836	9.0761719	0.041748047	0	0	0	0	0	0	0	0	0	0.95410156	0.045898438	0.067626953	0.011962891	-0.022216797	0.033203125	0	44330	0	0	0
571	572	572	Category E	0.011962891	-0.035888672	-1.0197754	0.11328125	-0.15991211	0.44189453	0	0	8/7/2018	8	7	2018	0:36:41	2201	0.9	0	36	41	0	0.059570313	3.4804688	-0.11010742	-0.073242188	-0.9440918	8.5795898	0.14819336	0	0	0	0	0	0	0	0	0	0.95336914	0.046630859	0.23510742	0.12207031	0.037353516	-0.075439453	0	44330	0	0	0
572	573	573	Category E	0.035888672	-0.047851563	-1.1757813	0.095458984	-0.15185547	0.44775391	0	0	8/7/2018	8	7	2018	0:36:42	2202	0	0	36	42	0	0.059570313	3.4804688	-0.11303711	-0.072998047	-0.94360352	6.4411621	0.27685547	0	0	0	0	0	0	0	0	0	0.953125	0.046875	0.40625	0.14892578	0.025146484	-0.23193359	0	44330	0	0	0
573	574	574	Category E	0	-0.047851563	-0.87597656	0.065917969	-0.14550781	0.45092773	0	0	8/7/2018	8	7	2018	0:36:42	2202	0.1	0	36	42	0	0.059570313	3.4804688	-0.11206055	-0.074462891	-0.94262695	8.7744141	0.13305664	0	0	0	0	0	0	0	0	0	0.95214844	0.047851563	0.20556641	0.11206055	0.026611328	0.066650391	0	44330	0	0	0
574	575	575	Category E	0	-0.13183594	-0.89990234	0.006591797	-0.16845703	0.44287109	0	0	8/7/2018	8	7	2018	0:36:42	2202	0.2	0	36	42	0	0.059570313	3.4804688	-0.10449219	-0.071044922	-0.93505859	13.200195	0.12597656	0	0	0	0	0	0	0	0	0	0.94360352	0.056396484	0.20043945	0.10449219	-0.060546875	0.03515625	0	44330	0	0	0
575	576	576	Category E	-0.14379883	0	-0.89990234	-0.029785156	-0.17822266	0.4440918	0	0	8/7/2018	8	7	2018	0:36:42	2202	0.3	0	36	42	0	0.059570313	3.4804688	-0.1081543	-0.070556641	-0.9375	15.25708	0.087402344	0	0	0	0	0	0	0	0	0	0.94628906	0.053710938	0.14379883	-0.035400391	0.070556641	0.037597656	0	44330	0	0	0
576	577	577	Category E	-0.17993164	-0.023925781	-0.85180664	-0.053955078	-0.15478516	0.44995117	0	0	8/7/2018	8	7	2018	0:36:42	2202	0.4	0	36	42	0	0.059570313	3.4804688	-0.11206055	-0.072021484	-0.93847656	14.311523	0.12011719	0	0	0	0	0	0	0	0	0	0.94799805	0.052001953	0.20263672	-0.067626953	0.048095703	0.086669922	0	44330	0	0	0
577	578	578	Category E	-0.023925781	-0.047851563	-0.69580078	-0.007080078	-0.14672852	0.45117188	0	0	8/7/2018	8	7	2018	0:36:42	2202	0.5	0	36	42	0	0.059570313	3.4804688	-0.11279297	-0.071777344	-0.9375	14.310791	0.25878906	0	0	0	0	0	0	0	0	0	0.94702148	0.052978516	0.35473633	0.088867188	0.023925781	0.24169922	0	44330	0	0	0
578	579	579	Category E	-0.13183594	-0.20385742	-1.1279297	0.072753906	-0.15722656	0.44287109	0	0	8/7/2018	8	7	2018	0:36:42	2202	0.6	0	36	42	0	0.059570313	3.4804688	-0.11474609	-0.073242188	-0.93969727	13.620117	0.22949219	0	0	0	0	0	0	0	0	0	0.94946289	0.050537109	0.33569336	-0.016845703	-0.13037109	-0.18798828	0	44330	0	0	0
579	580	580	Category E	-0.13183594	0.059814453	-1.0678711	0.094238281	-0.16845703	0.44335938	0	0	8/7/2018	8	7	2018	0:36:42	2202	0.7	0	36	42	0	0.059570313	3.4804688	-0.11474609	-0.072265625	-0.94067383	10.307373	0.18408203	0	0	0	0	0	0	0	0	0	0.95019531	0.049804688	0.27612305	-0.016845703	0.13208008	-0.12695313	0	44330	0	0	0
580	581	581	Category E	-0.13183594	0.11987305	-1.1037598	0.20532227	-0.15161133	0.41625977	0	0	8/7/2018	8	7	2018	0:36:42	2202	0.8	0	36	42	0	0.059570313	3.4804688	-0.11938477	-0.071289063	-0.93969727	7.4672852	0.25195313	0	0	0	0	0	0	0	0	0	0.94995117	0.050048828	0.3671875	-0.012207031	0.19116211	-0.16381836	0	44330	0	0	0
581	582	582	Category E	-0.25195313	-0.083984375	-1.0197754	0.21313477	-0.14550781	0.41430664	0	0	8/7/2018	8	7	2018	0:36:42	2202	0.9	0	36	42	0	0.059570313	3.4804688	-0.12182617	-0.070800781	-0.93676758	6.2363281	0.15454102	0	0	0	0	0	0	0	0	0	0.94726563	0.052734375	0.22583008	-0.12988281	-0.012939453	-0.082763672	0	44330	0	0	0
582	583	583	Category E	-0.39599609	-0.11987305	-0.79199219	0.20361328	-0.15527344	0.41308594	0	0	8/7/2018	8	7	2018	0:36:43	2203	0	0	36	43	0	0.059570313	3.4804688	-0.12426758	-0.069580078	-0.93725586	4.2177734	0.31201172	0	0	0	0	0	0	0	0	0	0.94799805	0.052001953	0.46679688	-0.27148438	-0.050048828	0.14526367	0	44330	0	0	0
583	584	584	Category E	-0.25195313	-0.19189453	-0.77978516	0.17285156	-0.17382813	0.41601563	0	0	8/7/2018	8	7	2018	0:36:43	2203	0.1	0	36	43	0	0.059326172	3.5288086	-0.1237793	-0.068603516	-0.93481445	2.5727539	0.2355957	0	0	0	0	0	0	0	0	0	0.9453125	0.0546875	0.40600586	-0.12792969	-0.12304688	0.1550293	0	44330	0	0	0
584	585	585	Category E	-0.27587891	-0.071777344	-1.2358398	0.17236328	-0.14257813	0.42773438	0	0	8/7/2018	8	7	2018	0:36:43	2203	0.2	0	36	43	0	0.059326172	3.5288086	-0.12524414	-0.065673828	-0.93725586	8.2644043	0.33422852	0	0	0	0	0	0	0	0	0	0.94799805	0.052001953	0.45483398	-0.15039063	-0.005859375	-0.29833984	0	44330	0	0	0
585	586	586	Category E	0.095947266	-0.15576172	-0.87597656	0.24316406	-0.16186523	0.39624023	0	0	8/7/2018	8	7	2018	0:36:43	2203	0.3	0	36	43	0	0.059326172	3.5288086	-0.12402344	-0.068115234	-0.93994141	8.4123535	0.24536133	0	0	0	0	0	0	0	0	0	0.95068359	0.049316406	0.37158203	0.2199707	-0.087402344	0.063964844	0	44330	0	0	0
586	587	587	Category E	-0.27587891	-0.15576172	-1.0197754	0.2878418	-0.14550781	0.37353516	0	0	8/7/2018	8	7	2018	0:36:43	2203	0.4	0	36	43	0	0.059326172	3.5288086	-0.12451172	-0.070800781	-0.9387207	10.777832	0.19140625	0	0	0	0	0	0	0	0	0	0.94946289	0.050537109	0.31713867	-0.15112305	-0.084716797	-0.080810547	0	44330	0	0	0
587	588	588	Category E	-0.32397461	-0.13183594	-0.88793945	0.17236328	-0.16894531	0.42016602	0	0	8/7/2018	8	7	2018	0:36:43	2203	0.5	0	36	43	0	0.059326172	3.5288086	-0.12817383	-0.072265625	-0.94091797	13.993652	0.21142578	0	0	0	0	0	0	0	0	0	0.95239258	0.047607422	0.30834961	-0.19555664	-0.059326172	0.052978516	0	44330	0	0	0
588	589	589	Category E	-0.25195313	-0.16796875	-0.82788086	0.14550781	-0.16113281	0.43359375	0	0	8/7/2018	8	7	2018	0:36:43	2203	0.6	0	36	43	0	0.059326172	3.5288086	-0.12646484	-0.07421875	-0.94165039	13.441162	0.19335938	0	0	0	0	0	0	0	0	0	0.95288086	0.047119141	0.33276367	-0.12524414	-0.093505859	0.11376953	0	44330	0	0	0
589	590	590	Category E	-0.21582031	-0.035888672	-0.81591797	0.096679688	-0.16357422	0.43823242	0	0	8/7/2018	8	7	2018	0:36:43	2203	0.7	0	36	43	0	0.059326172	3.5288086	-0.12353516	-0.07421875	-0.94165039	10.163574	0.16064453	0	0	0	0	0	0	0	0	0	0.95263672	0.047363281	0.25634766	-0.092041016	0.038330078	0.12573242	0	44330	0	0	0
590	591	591	Category E	-0.2277832	-0.035888672	-1.2119141	0.10424805	-0.17114258	0.43432617	0	0	8/7/2018	8	7	2018	0:36:43	2203	0.8	0	36	43	0	0.059326172	3.5288086	-0.12475586	-0.076171875	-0.94067383	8.534668	0.29272461	0	0	0	0	0	0	0	0	0	0.9519043	0.048095703	0.41430664	-0.1027832	0.040283203	-0.27099609	0	44330	0	0	0
591	592	592	Category E	-0.16796875	0.047851563	-0.91186523	0.13549805	-0.171875	0.43115234	0	0	8/7/2018	8	7	2018	0:36:43	2203	0.9	0	36	43	0	0.059326172	3.5288086	-0.12402344	-0.077148438	-0.93530273	10.953369	0.13452148	0	0	0	0	0	0	0	0	0	0.94677734	0.053222656	0.19238281	-0.043701172	0.125	0.0234375	0	44330	0	0	0
592	593	593	Category E	-0.27587891	0.10791016	-0.89990234	0.17407227	-0.14013672	0.43066406	0	0	8/7/2018	8	7	2018	0:36:44	2204	0	0	36	44	0	0.059326172	3.5288086	-0.12255859	-0.075439453	-0.93774414	12.288086	0.24194336	0	0	0	0	0	0	0	0	0	0.94897461	0.051025391	0.37451172	-0.15307617	0.18334961	0.037841797	0	44330	0	0	0
593	594	594	Category E	-0.25195313	-0.035888672	-0.80395508	0.18896484	-0.14624023	0.42089844	0	0	8/7/2018	8	7	2018	0:36:44	2204	0.1	0	36	44	0	0.059326172	3.5288086	-0.12036133	-0.072998047	-0.94213867	12.034668	0.19433594	0	0	0	0	0	0	0	0	0	0.95263672	0.047363281	0.30688477	-0.13134766	0.037109375	0.13818359	0	44330	0	0	0
594	595	595	Category E	-0.35986328	0.17993164	-0.98388672	0.2421875	-0.14941406	0.39306641	0	0	8/7/2018	8	7	2018	0:36:44	2204	0.2	0	36	44	0	0.059326172	3.5288086	-0.11645508	-0.071044922	-0.94213867	15.016357	0.35180664	0	0	0	0	0	0	0	0	0	0.95214844	0.047851563	0.53564453	-0.24316406	0.25097656	-0.041503906	0	44330	0	0	0
595	596	596	Category E	-0.047851563	-0.083984375	-0.88793945	0.27978516	-0.15917969	0.37109375	0	0	8/7/2018	8	7	2018	0:36:44	2204	0.3	0	36	44	0	0.059326172	3.5288086	-0.11669922	-0.070556641	-0.94140625	18.72583	0.088378906	0	0	0	0	0	0	0	0	0	0.95141602	0.048583984	0.13598633	0.068847656	-0.013183594	0.053466797	0	44330	0	0	0
596	597	597	Category E	-0.047851563	0.16796875	-0.87597656	0.27514648	-0.13208008	0.38427734	0	0	8/7/2018	8	7	2018	0:36:44	2204	0.4	0	36	44	0	0.059326172	3.5288086	-0.11669922	-0.068603516	-0.9375	17.609863	0.25415039	0	0	0	0	0	0	0	0	0	0.94726563	0.052734375	0.3671875	0.068847656	0.23657227	0.061523438	0	44330	0	0	0
597	598	598	Category E	-0.13183594	-0.035888672	-0.29980469	0.22851563	-0.13769531	0.40991211	0	0	8/7/2018	8	7	2018	0:36:44	2204	0.5	0	36	44	0	0.059326172	3.5288086	-0.11450195	-0.068115234	-0.93994141	16.630371	0.64111328	0	0	0	0	0	0	0	0	0	0.94921875	0.05078125	0.68969727	-0.017089844	0.032226563	0.64013672	0	44330	0	0	0
598	599	599	Category E	0.083984375	-0.39599609	-1.2719727	0.20288086	-0.13500977	0.42163086	0	0	8/7/2018	8	7	2018	0:36:44	2204	0.6	0	36	44	0	0.059326172	3.5288086	-0.11523438	-0.068847656	-0.94091797	10.208252	0.50585938	0	0	0	0	0	0	0	0	0	0.95068359	0.049316406	0.85693359	0.19921875	-0.3269043	-0.33081055	0	44330	0	0	0
599	600	600	Category E	-0.14379883	-0.29980469	-1.2719727	0.088378906	-0.15454102	0.4453125	0	0	8/7/2018	8	7	2018	0:36:44	2204	0.7	0	36	44	0	0.059326172	3.5288086	-0.11303711	-0.067382813	-0.9387207	1.1516113	0.40722656	0	0	0	0	0	0	0	0	0	0.94775391	0.052246094	0.59619141	-0.030517578	-0.23217773	-0.33300781	0	44330	0	0	0
600	601	601	Category E	-0.79199219	-0.27587891	-0.80395508	0.11328125	-0.16772461	0.43969727	0	0	8/7/2018	8	7	2018	0:36:44	2204	0.8	0	36	44	0	0.059326172	3.5288086	-0.11108398	-0.066894531	-0.94213867	3.5668945	0.7253418	0	0	0	0	0	0	0	0	0	0.95092773	0.049072266	1.027832	-0.68066406	-0.20874023	0.13818359	0	44330	0	0	0
601	602	602	Category E	-0.071777344	-0.21582031	-0.81591797	-0.076660156	-0.22143555	0.42407227	0	0	8/7/2018	8	7	2018	0:36:44	2204	0.9	0	36	44	0	0.059326172	3.5288086	-0.10961914	-0.067138672	-0.94018555	8.9377441	0.19726563	0	0	0	0	0	0	0	0	0	0.94897461	0.051025391	0.31079102	0.037841797	-0.1484375	0.12426758	0	44330	0	0	0
602	603	603	Category E	0.11987305	-0.10791016	-0.81591797	0.072998047	-0.15014648	0.44897461	0	0	8/7/2018	8	7	2018	0:36:45	2205	0	0	36	45	0	0.059326172	3.5288086	-0.109375	-0.068115234	-0.9375	14.220215	0.26245117	0	0	0	0	0	0	0	0	0	0.94628906	0.053710938	0.390625	0.22924805	-0.039550781	0.12158203	0	44330	0	0	0
603	604	604	Category E	-0.15576172	-0.059814453	-0.95996094	0.069091797	-0.17211914	0.44555664	0	0	8/7/2018	8	7	2018	0:36:45	2205	0.1	0	36	45	0	0.059326172	3.5288086	-0.11157227	-0.067871094	-0.93896484	22.188232	0.049316406	0	0	0	0	0	0	0	0	0	0.94824219	0.051757813	0.072998047	-0.043945313	0.008056641	-0.020751953	0	44330	0	0	0
604	605	605	Category E	-0.083984375	0	-0.75585938	0.076904297	-0.1574707	0.44482422	0	0	8/7/2018	8	7	2018	0:36:45	2205	0.2	0	36	45	0	0.059326172	3.5288086	-0.11376953	-0.067138672	-0.94091797	24.672363	0.19921875	0	0	0	0	0	0	0	0	0	0.95019531	0.049804688	0.28222656	0.029785156	0.067138672	0.18505859	0	44330	0	0	0
605	606	606	Category E	-0.35986328	-0.095947266	-0.97192383	0.12036133	-0.11376953	0.45263672	0	0	8/7/2018	8	7	2018	0:36:45	2205	0.3	0	36	45	0	0.059326172	3.5288086	-0.11132813	-0.067871094	-0.93920898	17.756836	0.25195313	0	0	0	0	0	0	0	0	0	0.94824219	0.051757813	0.30908203	-0.24829102	-0.027832031	-0.032470703	0	44330	0	0	0
606	607	607	Category E	-0.2277832	0	-0.88793945	0.15380859	-0.13989258	0.43530273	0	0	8/7/2018	8	7	2018	0:36:45	2205	0.4	0	36	45	0	0.059326172	3.5288086	-0.11010742	-0.068359375	-0.94067383	13.827148	0.14575195	0	0	0	0	0	0	0	0	0	0.94946289	0.050537109	0.23876953	-0.11743164	0.068359375	0.052734375	0	44330	0	0	0
607	608	608	Category E	-0.11987305	0.011962891	-1.1638184	0.24707031	-0.11157227	0.40698242	0	0	8/7/2018	8	7	2018	0:36:45	2205	0.5	0	36	45	0	0.059326172	3.5288086	-0.11010742	-0.067138672	-0.94213867	11.706787	0.23535156	0	0	0	0	0	0	0	0	0	0.95092773	0.049072266	0.31005859	-0.009521484	0.079101563	-0.22143555	0	44330	0	0	0
608	609	609	Category E	-0.035888672	-0.035888672	-1.2839355	0.23022461	-0.085449219	0.42016602	0	0	8/7/2018	8	7	2018	0:36:45	2205	0.6	0	36	45	0	0.059326172	3.5288086	-0.10888672	-0.065917969	-0.94018555	3.0961914	0.35253906	0	0	0	0	0	0	0	0	0	0.94873047	0.051269531	0.44677734	0.072998047	0.030029297	-0.34350586	0	44330	0	0	0
609	610	610	Category E	-0.059814453	-0.16796875	-0.89990234	0.27783203	-0.090332031	0.38916016	0	0	8/7/2018	8	7	2018	0:36:45	2205	0.7	0	36	45	0	0.059326172	3.5288086	-0.10766602	-0.06640625	-0.93945313	10.781006	0.11889648	0	0	0	0	0	0	0	0	0	0.94775391	0.052246094	0.18896484	0.047851563	-0.10131836	0.039550781	0	44330	0	0	0
610	611	611	Category E	-0.17993164	-0.14379883	-0.88793945	0.19677734	-0.11572266	0.42871094	0	0	8/7/2018	8	7	2018	0:36:45	2205	0.8	0	36	45	0	0.059326172	3.5288086	-0.11083984	-0.066894531	-0.93994141	20.180176	0.11547852	0	0	0	0	0	0	0	0	0	0.94873047	0.051269531	0.19775391	-0.068847656	-0.076660156	0.052001953	0	44330	0	0	0
611	612	612	Category E	-0.17993164	-0.15576172	-0.95996094	0.15014648	-0.12158203	0.44140625	0	0	8/7/2018	8	7	2018	0:36:45	2205	0.9	0	36	45	0	0.059326172	3.5288086	-0.10791016	-0.065429688	-0.93798828	22.743164	0.1171875	0	0	0	0	0	0	0	0	0	0.94628906	0.053710938	0.18383789	-0.071777344	-0.090087891	-0.021728516	0	44330	0	0	0
612	613	613	Category E	-0.19189453	-0.19189453	-0.83984375	0.13037109	-0.11791992	0.44897461	0	0	8/7/2018	8	7	2018	0:36:46	2206	0	0	36	46	0	0.059326172	3.5288086	-0.10839844	-0.065917969	-0.94165039	24.075195	0.18188477	0	0	0	0	0	0	0	0	0	0.95019531	0.049804688	0.31103516	-0.083251953	-0.12573242	0.10180664	0	44330	0	0	0
613	614	614	Category E	-0.11987305	-0.19189453	-0.68383789	0.15332031	-0.10424805	0.44897461	0	0	8/7/2018	8	7	2018	0:36:46	2206	0.1	0	36	46	0	0.059326172	3.5288086	-0.10766602	-0.067382813	-0.9387207	26.986572	0.28369141	0	0	0	0	0	0	0	0	0	0.94726563	0.052734375	0.39135742	-0.011962891	-0.12426758	0.25488281	0	44330	0	0	0
614	615	615	Category E	-0.13183594	-0.13183594	-1.0078125	0.17553711	-0.10644531	0.43652344	0	0	8/7/2018	8	7	2018	0:36:46	2206	0.2	0	36	46	0	0.059326172	3.5288086	-0.10839844	-0.068359375	-0.93823242	27.411133	0.096679688	0	0	0	0	0	0	0	0	0	0.94702148	0.052978516	0.15600586	-0.023193359	-0.063232422	-0.069335938	0	44330	0	0	0
615	616	616	Category E	-0.29980469	-0.2277832	-1.1518555	0.18579102	-0.10766602	0.43383789	0	0	8/7/2018	8	7	2018	0:36:46	2206	0.3	0	36	46	0	0.059326172	3.5288086	-0.11010742	-0.068603516	-0.93920898	23.592773	0.32617188	0	0	0	0	0	0	0	0	0	0.94824219	0.051757813	0.56103516	-0.18945313	-0.15893555	-0.21240234	0	44330	0	0	0
616	617	617	Category E	-0.15576172	0.047851563	-0.94799805	0.26025391	-0.068359375	0.40722656	0	0	8/7/2018	8	7	2018	0:36:46	2206	0.4	0	36	46	0	0.059326172	3.5288086	-0.10864258	-0.0703125	-0.93896484	24.701416	0.12744141	0	0	0	0	0	0	0	0	0	0.94775391	0.052246094	0.17431641	-0.046875	0.11816406	-0.008789063	0	44330	0	0	0
617	618	618	Category E	-0.26391602	-0.071777344	-1.0678711	0.29223633	-0.041503906	0.39257813	0	0	8/7/2018	8	7	2018	0:36:46	2206	0.5	0	36	46	0	0.059326172	3.5288086	-0.10620117	-0.072509766	-0.93798828	26.732666	0.20385742	0	0	0	0	0	0	0	0	0	0.94677734	0.053222656	0.2878418	-0.1574707	0.000732422	-0.12963867	0	44330	0	0	0
618	619	619	Category E	-0.17993164	-0.023925781	-0.97192383	0.30834961	-0.028564453	0.38525391	0	0	8/7/2018	8	7	2018	0:36:46	2206	0.6	0	36	46	0	0.059326172	3.5288086	-0.10522461	-0.074707031	-0.94604492	26.608154	0.09375	0	0	0	0	0	0	0	0	0	0.95483398	0.045166016	0.15112305	-0.074462891	0.05078125	-0.025634766	0	44330	0	0	0
619	620	620	Category E	-0.21582031	-0.035888672	-0.85180664	0.30419922	-0.034179688	0.38891602	0	0	8/7/2018	8	7	2018	0:36:46	2206	0.7	0	36	46	0	0.059326172	3.5288086	-0.1027832	-0.071044922	-0.94482422	26.26123	0.15039063	0	0	0	0	0	0	0	0	0	0.953125	0.046875	0.2409668	-0.11279297	0.03515625	0.093017578	0	44330	0	0	0
620	621	621	Category E	-0.26391602	0.011962891	-0.89990234	0.26293945	-0.053466797	0.41040039	0	0	8/7/2018	8	7	2018	0:36:46	2206	0.8	0	36	46	0	0.059326172	3.5288086	-0.10131836	-0.072021484	-0.94287109	23.011963	0.18774414	0	0	0	0	0	0	0	0	0	0.95092773	0.049072266	0.28930664	-0.16235352	0.083984375	0.04296875	0	44330	0	0	0
621	622	622	Category E	-0.21582031	0	-0.85180664	0.23510742	-0.074951172	0.41943359	0	0	8/7/2018	8	7	2018	0:36:46	2206	0.9	0	36	46	0	0.059326172	3.5288086	-0.1015625	-0.073974609	-0.94213867	22.793945	0.16333008	0	0	0	0	0	0	0	0	0	0.95068359	0.049316406	0.27880859	-0.11401367	0.073974609	0.090332031	0	44330	0	0	0
622	623	623	Category E	-0.14379883	-0.059814453	-0.73193359	0.25073242	-0.10131836	0.40649414	0	0	8/7/2018	8	7	2018	0:36:47	2207	0	0	36	47	0	0.059326172	3.5288086	-0.096923828	-0.073242188	-0.93969727	21.668701	0.21337891	0	0	0	0	0	0	0	0	0	0.94750977	0.052490234	0.26782227	-0.046630859	0.013427734	0.20776367	0	44330	0	0	0
623	624	624	Category E	-0.32397461	0.095947266	-1.0439453	0.2331543	-0.11083984	0.41455078	0	0	8/7/2018	8	7	2018	0:36:47	2207	0.1	0	36	47	0	0.059326172	3.5288086	-0.090820313	-0.070556641	-0.94091797	18.595459	0.30419922	0	0	0	0	0	0	0	0	0	0.94799805	0.052001953	0.50244141	-0.23291016	0.16650391	-0.1027832	0	44330	0	0	0
624	625	625	Category E	-0.011962891	-0.25195313	-0.99584961	0.21679688	-0.13842773	0.41186523	0	0	8/7/2018	8	7	2018	0:36:47	2207	0.2	0	36	47	0	0.059326172	3.5288086	-0.086181641	-0.068847656	-0.94506836	11.512451	0.20385742	0	0	0	0	0	0	0	0	0	0.95141602	0.048583984	0.30786133	0.07421875	-0.18286133	-0.050537109	0	44330	0	0	0
625	626	626	Category E	-0.059814453	-0.2878418	-1.0439453	0.28710938	-0.13378906	0.38061523	0	0	8/7/2018	8	7	2018	0:36:47	2207	0.3	0	36	47	0	0.059326172	3.5288086	-0.079833984	-0.068115234	-0.93969727	0.92138672	0.24389648	0	0	0	0	0	0	0	0	0	0.94555664	0.054443359	0.34375	0.020019531	-0.21948242	-0.10400391	0	44330	0	0	0
626	627	627	Category E	-0.11987305	-0.14379883	-0.98388672	0.2019043	-0.14135742	0.41723633	0	0	8/7/2018	8	7	2018	0:36:47	2207	0.4	0	36	47	0	0.059326172	3.5288086	-0.080322266	-0.06640625	-0.93994141	11.479492	0.096923828	0	0	0	0	0	0	0	0	0	0.94580078	0.054199219	0.16040039	-0.039306641	-0.077148438	-0.043701172	0	44330	0	0	0
627	628	628	Category E	-0.25195313	-0.14379883	-0.99584961	0.10498047	-0.15161133	0.44799805	0	0	8/7/2018	8	7	2018	0:36:47	2207	0.5	0	36	47	0	0.059326172	3.5288086	-0.077148438	-0.064208984	-0.93969727	21.510254	0.19970703	0	0	0	0	0	0	0	0	0	0.94506836	0.054931641	0.30981445	-0.17456055	-0.079345703	-0.055908203	0	44330	0	0	0
628	629	629	Category E	0.047851563	-0.083984375	-0.92382813	0.076171875	-0.15112305	0.44897461	0	0	8/7/2018	8	7	2018	0:36:47	2207	0.6	0	36	47	0	0.059326172	3.5288086	-0.071289063	-0.0625	-0.93920898	29.897217	0.12207031	0	0	0	0	0	0	0	0	0	0.9440918	0.055908203	0.15600586	0.11914063	-0.021240234	0.015380859	0	44330	0	0	0
629	630	630	Category E	-0.083984375	-0.21582031	-0.86376953	0.071777344	-0.16064453	0.44677734	0	0	8/7/2018	8	7	2018	0:36:47	2207	0.7	0	36	47	0	0.059326172	3.5288086	-0.067382813	-0.062011719	-0.93896484	36.128662	0.171875	0	0	0	0	0	0	0	0	0	0.94360352	0.056396484	0.24536133	-0.016357422	-0.15356445	0.075195313	0	44330	0	0	0
630	631	631	Category E	-0.083984375	-0.19189453	-0.74389648	0.002929688	-0.17553711	0.44506836	0	0	8/7/2018	8	7	2018	0:36:47	2207	0.8	0	36	47	0	0.059326172	3.5288086	-0.0625	-0.063476563	-0.94335938	37.191895	0.23803711	0	0	0	0	0	0	0	0	0	0.94750977	0.052490234	0.34912109	-0.021240234	-0.12817383	0.19946289	0	44330	0	0	0
631	632	632	Category E	0.095947266	0.023925781	-0.98388672	0.023681641	-0.17211914	0.44482422	0	0	8/7/2018	8	7	2018	0:36:47	2207	0.9	0	36	47	0	0.059326172	3.5288086	-0.058837891	-0.064208984	-0.93945313	32.968018	0.18359375	0	0	0	0	0	0	0	0	0	0.94335938	0.056640625	0.28735352	0.15478516	0.088134766	-0.044189453	0	44330	0	0	0
632	633	633	Category E	0.071777344	0.023925781	-1.2719727	0.051513672	-0.17553711	0.4440918	0	0	8/7/2018	8	7	2018	0:36:48	2208	0	0	36	48	0	0.059326172	3.5288086	-0.055419922	-0.064697266	-0.93823242	28.811768	0.36791992	0	0	0	0	0	0	0	0	0	0.94213867	0.057861328	0.54956055	0.12719727	0.088623047	-0.33349609	0	44330	0	0	0
633	634	634	Category E	0.11987305	0.095947266	-0.95996094	0.10131836	-0.15991211	0.44360352	0	0	8/7/2018	8	7	2018	0:36:48	2208	0.1	0	36	48	0	0.059326172	3.5288086	-0.051269531	-0.067382813	-0.93774414	24.716553	0.23754883	0	0	0	0	0	0	0	0	0	0.94165039	0.058349609	0.35668945	0.17114258	0.16333008	-0.021972656	0	44330	0	0	0
634	635	635	Category E	0.011962891	-0.023925781	-0.83984375	0.097900391	-0.15283203	0.44262695	0	0	8/7/2018	8	7	2018	0:36:48	2208	0.2	0	36	48	0	0.059326172	3.5288086	-0.049560547	-0.067871094	-0.93994141	15.125977	0.12548828	0	0	0	0	0	0	0	0	0	0.94360352	0.056396484	0.20556641	0.061523438	0.043945313	0.10009766	0	44330	0	0	0
635	636	636	Category E	0	0.10791016	-0.94799805	0.061523438	-0.13574219	0.45703125	0	0	8/7/2018	8	7	2018	0:36:48	2208	0.3	0	36	48	0	0.059326172	3.5288086	-0.044921875	-0.070556641	-0.93798828	4.8271484	0.18432617	0	0	0	0	0	0	0	0	0	0.94165039	0.058349609	0.23339844	0.044921875	0.1784668	-0.009765625	0	44330	0	0	0
636	637	637	Category E	0.11987305	0.035888672	-0.94799805	0.077880859	-0.13964844	0.4465332	0	0	8/7/2018	8	7	2018	0:36:48	2208	0.4	0	36	48	0	0.059326172	3.5288086	-0.045654297	-0.071044922	-0.93847656	1.7502441	0.19726563	0	0	0	0	0	0	0	0	0	0.94238281	0.057617188	0.28198242	0.16552734	0.10693359	-0.009277344	0	44330	0	0	0
637	638	638	Category E	-0.011962891	0.023925781	-0.92382813	0.092529297	-0.1418457	0.45166016	0	0	8/7/2018	8	7	2018	0:36:48	2208	0.5	0	36	48	0	0.059326172	3.5288086	-0.046386719	-0.074707031	-0.94287109	7.5773926	0.10644531	0	0	0	0	0	0	0	0	0	0.94702148	0.052978516	0.15258789	0.034423828	0.098632813	0.019042969	0	44330	0	0	0
638	639	639	Category E	0	0.13183594	-0.80395508	0.078369141	-0.14477539	0.45336914	0	0	8/7/2018	8	7	2018	0:36:48	2208	0.6	0	36	48	0	0.059326172	3.5288086	-0.044677734	-0.075927734	-0.95239258	12.915527	0.25927734	0	0	0	0	0	0	0	0	0	0.95629883	0.043701172	0.40087891	0.044677734	0.20776367	0.1484375	0	44330	0	0	0
639	640	640	Category E	0.14379883	0.035888672	-1.1398926	0.10131836	-0.14135742	0.44873047	0	0	8/7/2018	8	7	2018	0:36:48	2208	0.7	0	36	48	0	0.059326172	3.5288086	-0.047119141	-0.073242188	-0.94726563	15.466553	0.29223633	0	0	0	0	0	0	0	0	0	0.95141602	0.048583984	0.49267578	0.19091797	0.10913086	-0.19238281	0	44330	0	0	0
640	641	641	Category E	0.16796875	-0.16796875	-1.0319824	0.10058594	-0.13452148	0.44580078	0	0	8/7/2018	8	7	2018	0:36:48	2208	0.8	0	36	48	0	0.059326172	3.5288086	-0.047363281	-0.071777344	-0.94287109	10.201416	0.25195313	0	0	0	0	0	0	0	0	0	0.94677734	0.053222656	0.40039063	0.21533203	-0.095947266	-0.088867188	0	44330	0	0	0
641	642	642	Category E	0.095947266	-0.095947266	-0.7199707	0.088134766	-0.15185547	0.44750977	0	0	8/7/2018	8	7	2018	0:36:48	2208	0.9	0	36	48	0	0.059326172	3.5288086	-0.039550781	-0.070800781	-0.94433594	0.81567383	0.26318359	0	0	0	0	0	0	0	0	0	0.94775391	0.052246094	0.38500977	0.13549805	-0.024902344	0.22436523	0	44330	0	0	0
642	643	643	Category E	-0.047851563	-0.047851563	-0.98388672	0.036621094	-0.18261719	0.44238281	0	0	8/7/2018	8	7	2018	0:36:49	2209	0	0	36	49	0	0.059326172	3.5288086	-0.041015625	-0.070068359	-0.94458008	8.8039551	0.045654297	0	0	0	0	0	0	0	0	0	0.94799805	0.052001953	0.068115234	-0.006591797	0.022216797	-0.0390625	0	44330	0	0	0
643	644	644	Category E	-0.17993164	-0.011962891	-1.0439453	-0.041259766	-0.17919922	0.44165039	0	0	8/7/2018	8	7	2018	0:36:49	2209	0.1	0	36	49	0	0.059326172	3.5288086	-0.044921875	-0.071289063	-0.9440918	12.655518	0.17773438	0	0	0	0	0	0	0	0	0	0.94799805	0.052001953	0.29394531	-0.13476563	0.059326172	-0.099609375	0	44330	0	0	0
644	645	645	Category E	0.13183594	-0.11987305	-0.7199707	-0.057861328	-0.17407227	0.44360352	0	0	8/7/2018	8	7	2018	0:36:49	2209	0.2	0	36	49	0	0.059326172	3.5288086	-0.044677734	-0.072021484	-0.94335938	20.487793	0.28881836	0	0	0	0	0	0	0	0	0	0.94726563	0.052734375	0.44799805	0.17651367	-0.047607422	0.22338867	0	44330	0	0	0
645	646	646	Category E	0.17993164	-0.16796875	-0.89990234	-0.003417969	-0.16674805	0.44873047	0	0	8/7/2018	8	7	2018	0:36:49	2209	0.3	0	36	49	0	0.059326172	3.5288086	-0.047363281	-0.075195313	-0.94897461	24.540283	0.25024414	0	0	0	0	0	0	0	0	0	0.953125	0.046875	0.36914063	0.22729492	-0.092529297	0.049072266	0	44330	0	0	0
646	647	647	Category E	0.047851563	0.059814453	-1.1037598	-0.036865234	-0.19262695	0.44262695	0	0	8/7/2018	8	7	2018	0:36:49	2209	0.4	0	36	49	0	0.059326172	3.5288086	-0.044189453	-0.072021484	-0.94946289	24.955566	0.22265625	0	0	0	0	0	0	0	0	0	0.95336914	0.046630859	0.37792969	0.092041016	0.13183594	-0.15405273	0	44330	0	0	0
647	648	648	Category E	0.15576172	0.047851563	-0.79199219	0.021240234	-0.16625977	0.4465332	0	0	8/7/2018	8	7	2018	0:36:49	2209	0.5	0	36	49	0	0.059326172	3.5288086	-0.043457031	-0.071533203	-0.95117188	26.608398	0.28149414	0	0	0	0	0	0	0	0	0	0.95483398	0.045166016	0.4777832	0.19921875	0.11938477	0.15917969	0	44330	0	0	0
648	649	649	Category E	-0.035888672	0.011962891	-0.98388672	0.045166016	-0.14208984	0.4543457	0	0	8/7/2018	8	7	2018	0:36:49	2209	0.6	0	36	49	0	0.059326172	3.5288086	-0.044189453	-0.073242188	-0.94824219	26.492188	0.092529297	0	0	0	0	0	0	0	0	0	0.95214844	0.047851563	0.12890625	0.008300781	0.085205078	-0.035400391	0	44330	0	0	0
649	650	650	Category E	-0.21582031	-0.023925781	-0.98388672	-0.024414063	-0.16235352	0.45458984	0	0	8/7/2018	8	7	2018	0:36:49	2209	0.7	0	36	49	0	0.059326172	3.5288086	-0.046142578	-0.074707031	-0.94311523	27.510498	0.18139648	0	0	0	0	0	0	0	0	0	0.94726563	0.052734375	0.26098633	-0.16943359	0.05078125	-0.040527344	0	44330	0	0	0
650	651	651	Category E	0.14379883	0.011962891	-0.75585938	0.036865234	-0.16503906	0.44799805	0	0	8/7/2018	8	7	2018	0:36:49	2209	0.8	0	36	49	0	0.059326172	3.5288086	-0.046630859	-0.071289063	-0.94262695	23.729492	0.27929688	0	0	0	0	0	0	0	0	0	0.94628906	0.053710938	0.46044922	0.19042969	0.083251953	0.18676758	0	44330	0	0	0
651	652	652	Category E	-0.035888672	-0.071777344	-1.3198242	0.092529297	-0.16503906	0.44311523	0	0	8/7/2018	8	7	2018	0:36:49	2209	0.9	0	36	49	0	0.059326172	3.5288086	-0.044921875	-0.070068359	-0.94726563	18.092285	0.37231445	0	0	0	0	0	0	0	0	0	0.95092773	0.049072266	0.3828125	0.009033203	-0.001464844	-0.37231445	0	44330	0	0	0
652	653	653	Category E	0.095947266	-0.15576172	-0.93579102	0.048583984	-0.13085938	0.46289063	0	0	8/7/2018	8	7	2018	0:36:50	2210	0	0	36	50	0	0.059326172	3.5288086	-0.041748047	-0.070068359	-0.94628906	15.989258	0.16235352	0	0	0	0	0	0	0	0	0	0.94970703	0.050292969	0.23364258	0.13769531	-0.085449219	0.010498047	0	44330	0	0	0
653	654	654	Category E	-0.059814453	-0.13183594	-0.85180664	0.076416016	-0.14575195	0.45019531	0	0	8/7/2018	8	7	2018	0:36:50	2210	0.1	0	36	50	0	0.059326172	3.5288086	-0.040771484	-0.068115234	-0.94604492	10.946777	0.11499023	0	0	0	0	0	0	0	0	0	0.94921875	0.05078125	0.17651367	-0.018798828	-0.063476563	0.094238281	0	44330	0	0	0
654	655	655	Category E	-0.13183594	-0.15576172	-0.97192383	-0.003662109	-0.1640625	0.45092773	0	0	8/7/2018	8	7	2018	0:36:50	2210	0.2	0	36	50	0	0.059326172	3.5288086	-0.041748047	-0.067382813	-0.95043945	7.6677246	0.12768555	0	0	0	0	0	0	0	0	0	0.95361328	0.046386719	0.19946289	-0.08984375	-0.088134766	-0.021484375	0	44330	0	0	0
655	656	656	Category E	-0.023925781	-0.13183594	-0.87597656	-0.015625	-0.15551758	0.4519043	0	0	8/7/2018	8	7	2018	0:36:50	2210	0.3	0	36	50	0	0.059326172	3.5288086	-0.040283203	-0.06640625	-0.94873047	7.6191406	0.099121094	0	0	0	0	0	0	0	0	0	0.9519043	0.048095703	0.15478516	0.016357422	-0.065185547	0.072753906	0	44330	0	0	0
656	657	657	Category E	0	-0.19189453	-0.77978516	-0.0078125	-0.15551758	0.45507813	0	0	8/7/2018	8	7	2018	0:36:50	2210	0.4	0	36	50	0	0.059326172	3.5288086	-0.036621094	-0.065429688	-0.94458008	7.1855469	0.2109375	0	0	0	0	0	0	0	0	0	0.94750977	0.052490234	0.32788086	0.036621094	-0.1262207	0.16479492	0	44330	0	0	0
657	658	658	Category E	0.059814453	-0.2277832	-1.3317871	0.007568359	-0.15966797	0.45019531	0	0	8/7/2018	8	7	2018	0:36:50	2210	0.5	0	36	50	0	0.059326172	3.5288086	-0.034423828	-0.068359375	-0.95043945	5.6730957	0.42358398	0	0	0	0	0	0	0	0	0	0.95361328	0.046386719	0.63476563	0.094238281	-0.15917969	-0.38110352	0	44330	0	0	0
658	659	659	Category E	0.059814453	0.083984375	-1.0319824	0.000976563	-0.17114258	0.44702148	0	0	8/7/2018	8	7	2018	0:36:50	2210	0.6	0	36	50	0	0.059326172	3.5288086	-0.029541016	-0.066650391	-0.94824219	4.560791	0.1940918	0	0	0	0	0	0	0	0	0	0.95092773	0.049072266	0.32373047	0.089355469	0.15063477	-0.083496094	0	44330	0	0	0
659	660	660	Category E	-0.011962891	-0.011962891	-0.91186523	0.067382813	-0.16577148	0.44580078	0	0	8/7/2018	8	7	2018	0:36:50	2210	0.7	0	36	50	0	0.059570313	3.4820801	-0.027099609	-0.066162109	-0.94677734	1.5056152	0.06640625	0	0	0	0	0	0	0	0	0	0.94946289	0.050537109	0.10449219	0.015136719	0.054199219	0.034912109	0	44330	0	0	0
660	661	661	Category E	-0.14379883	-0.047851563	-1.0559082	0.021728516	-0.16503906	0.45043945	0	0	8/7/2018	8	7	2018	0:36:50	2210	0.8	0	36	50	0	0.059570313	3.4820801	-0.024414063	-0.065917969	-0.94750977	3.4978027	0.16186523	0	0	0	0	0	0	0	0	0	0.95019531	0.049804688	0.24560547	-0.11914063	0.018066406	-0.1081543	0	44330	0	0	0
661	662	662	Category E	0.10791016	-0.011962891	-0.81591797	0.035400391	-0.17114258	0.44873047	0	0	8/7/2018	8	7	2018	0:36:50	2210	0.9	0	36	50	0	0.059570313	3.4820801	-0.021728516	-0.066650391	-0.94677734	8.1994629	0.19213867	0	0	0	0	0	0	0	0	0	0.94921875	0.05078125	0.31518555	0.12963867	0.0546875	0.13085938	0	44330	0	0	0
662	663	663	Category E	0.095947266	0.083984375	-0.89990234	0.06640625	-0.17041016	0.4465332	0	0	8/7/2018	8	7	2018	0:36:51	2211	0	0	36	51	0	0.059570313	3.4820801	-0.018554688	-0.065429688	-0.94628906	14.461182	0.1940918	0	0	0	0	0	0	0	0	0	0.94873047	0.051269531	0.31079102	0.11450195	0.14941406	0.046386719	0	44330	0	0	0
663	664	664	Category E	0.11987305	-0.047851563	-1.1037598	0.041503906	-0.15478516	0.45141602	0	0	8/7/2018	8	7	2018	0:36:51	2211	0.1	0	36	51	0	0.059570313	3.4820801	-0.018554688	-0.065429688	-0.94873047	14.864746	0.20849609	0	0	0	0	0	0	0	0	0	0.95117188	0.048828125	0.31103516	0.13842773	0.017578125	-0.15478516	0	44330	0	0	0
664	665	665	Category E	0.23999023	-0.011962891	-0.80395508	0.08984375	-0.16601563	0.44213867	0	0	8/7/2018	8	7	2018	0:36:51	2211	0.2	0	36	51	0	0.059570313	3.4820801	-0.016357422	-0.067871094	-0.94775391	15.112061	0.29931641	0	0	0	0	0	0	0	0	0	0.95043945	0.049560547	0.45629883	0.25634766	0.055908203	0.14379883	0	44330	0	0	0
665	666	666	Category E	0.047851563	-0.023925781	-0.89990234	0.046386719	-0.1796875	0.44482422	0	0	8/7/2018	8	7	2018	0:36:51	2211	0.3	0	36	51	0	0.059570313	3.4820801	-0.018554688	-0.06640625	-0.94750977	16.254639	0.092041016	0	0	0	0	0	0	0	0	0	0.94995117	0.050048828	0.15673828	0.06640625	0.042480469	0.047607422	0	44330	0	0	0
666	667	667	Category E	-0.023925781	0.011962891	-0.99584961	-0.034423828	-0.18457031	0.43994141	0	0	8/7/2018	8	7	2018	0:36:51	2211	0.4	0	36	51	0	0.059570313	3.4820801	-0.019287109	-0.064208984	-0.94580078	13.089844	0.091308594	0	0	0	0	0	0	0	0	0	0.94824219	0.051757813	0.13061523	-0.004394531	0.076171875	-0.049804688	0	44330	0	0	0
667	668	668	Category E	0.14379883	0.011962891	-0.85180664	-0.054931641	-0.16894531	0.44750977	0	0	8/7/2018	8	7	2018	0:36:51	2211	0.5	0	36	51	0	0.059570313	3.4820801	-0.019287109	-0.063476563	-0.9453125	10.162354	0.20263672	0	0	0	0	0	0	0	0	0	0.94775391	0.052246094	0.33227539	0.16308594	0.075439453	0.093505859	0	44330	0	0	0
668	669	669	Category E	0.071777344	-0.13183594	-0.81591797	-0.047363281	-0.16357422	0.44580078	0	0	8/7/2018	8	7	2018	0:36:51	2211	0.6	0	36	51	0	0.059570313	3.4820801	-0.018310547	-0.062744141	-0.94433594	5.9609375	0.17138672	0	0	0	0	0	0	0	0	0	0.9465332	0.053466797	0.28759766	0.090087891	-0.068847656	0.12841797	0	44330	0	0	0
669	670	670	Category E	0.16796875	-0.14379883	-1.1518555	-0.064941406	-0.18286133	0.44018555	0	0	8/7/2018	8	7	2018	0:36:51	2211	0.7	0	36	51	0	0.059570313	3.4820801	-0.020751953	-0.0625	-0.94458008	1.9396973	0.29174805	0	0	0	0	0	0	0	0	0	0.94677734	0.053222656	0.47705078	0.1887207	-0.081054688	-0.20703125	0	44330	0	0	0
670	671	671	Category E	0.071777344	-0.095947266	-0.89990234	-0.042236328	-0.18261719	0.44482422	0	0	8/7/2018	8	7	2018	0:36:51	2211	0.8	0	36	51	0	0.059570313	3.4820801	-0.021240234	-0.061279297	-0.94555664	0.09765625	0.10913086	0	0	0	0	0	0	0	0	0	0.94775391	0.052246094	0.1730957	0.093017578	-0.034423828	0.045654297	0	44330	0	0	0
671	672	672	Category E	0.10791016	0	-0.81591797	-0.030761719	-0.16503906	0.44726563	0	0	8/7/2018	8	7	2018	0:36:51	2211	0.9	0	36	51	0	0.059570313	3.4820801	-0.021972656	-0.060302734	-0.94824219	3.3786621	0.19506836	0	0	0	0	0	0	0	0	0	0.95043945	0.049560547	0.32275391	0.12988281	0.060302734	0.13232422	0	44330	0	0	0
672	673	673	Category E	0.059814453	-0.10791016	-0.86376953	0.010986328	-0.14233398	0.45678711	0	0	8/7/2018	8	7	2018	0:36:52	2212	0	0	36	52	0	0.059570313	3.4820801	-0.024902344	-0.061523438	-0.94750977	7.1711426	0.12792969	0	0	0	0	0	0	0	0	0	0.94995117	0.050048828	0.21484375	0.084716797	-0.046142578	0.083740234	0	44330	0	0	0
673	674	674	Category E	-0.11987305	-0.059814453	-0.98388672	0.012695313	-0.13720703	0.45483398	0	0	8/7/2018	8	7	2018	0:36:52	2212	0.1	0	36	52	0	0.059570313	3.4820801	-0.027832031	-0.062988281	-0.94335938	9.1352539	0.1003418	0	0	0	0	0	0	0	0	0	0.94580078	0.054199219	0.13574219	-0.091796875	0.003173828	-0.040283203	0	44330	0	0	0
674	675	675	Category E	0.011962891	-0.035888672	-0.81591797	0.0546875	-0.14648438	0.45043945	0	0	8/7/2018	8	7	2018	0:36:52	2212	0.2	0	36	52	0	0.059570313	3.4820801	-0.031005859	-0.065185547	-0.94262695	10.105225	0.13696289	0	0	0	0	0	0	0	0	0	0.94555664	0.054443359	0.19921875	0.04296875	0.029296875	0.12670898	0	44330	0	0	0
675	676	676	Category E	-0.10791016	-0.13183594	-0.93579102	0.11865234	-0.14526367	0.44238281	0	0	8/7/2018	8	7	2018	0:36:52	2212	0.3	0	36	52	0	0.059570313	3.4820801	-0.033203125	-0.065917969	-0.94384766	8.6804199	0.099609375	0	0	0	0	0	0	0	0	0	0.94677734	0.053222656	0.1484375	-0.074462891	-0.065673828	0.008056641	0	44330	0	0	0
676	677	677	Category E	-0.11987305	-0.13183594	-1.223877	0.13208008	-0.13549805	0.44482422	0	0	8/7/2018	8	7	2018	0:36:52	2212	0.4	0	36	52	0	0.059570313	3.4820801	-0.035400391	-0.068115234	-0.94335938	5.331543	0.29956055	0	0	0	0	0	0	0	0	0	0.9465332	0.053466797	0.42822266	-0.084228516	-0.063476563	-0.28027344	0	44330	0	0	0
677	678	678	Category E	0.023925781	-0.13183594	-1.0559082	0.16113281	-0.13842773	0.43041992	0	0	8/7/2018	8	7	2018	0:36:52	2212	0.5	0	36	52	0	0.059570313	3.4820801	-0.038330078	-0.069580078	-0.94287109	1.9445801	0.14306641	0	0	0	0	0	0	0	0	0	0.94628906	0.053710938	0.23706055	0.062255859	-0.062011719	-0.11279297	0	44330	0	0	0
678	679	679	Category E	-0.11987305	-0.17993164	-0.87597656	0.14575195	-0.14111328	0.43896484	0	0	8/7/2018	8	7	2018	0:36:52	2212	0.6	0	36	52	0	0.059570313	3.4820801	-0.040283203	-0.071533203	-0.94311523	2.3703613	0.15014648	0	0	0	0	0	0	0	0	0	0.94677734	0.053222656	0.25512695	-0.079345703	-0.1081543	0.067138672	0	44330	0	0	0
679	680	680	Category E	-0.16796875	-0.17993164	-0.91186523	0.096191406	-0.15014648	0.44848633	0	0	8/7/2018	8	7	2018	0:36:52	2212	0.7	0	36	52	0	0.059570313	3.4820801	-0.041503906	-0.074707031	-0.94433594	4.972168	0.16748047	0	0	0	0	0	0	0	0	0	0.94824219	0.051757813	0.26391602	-0.1262207	-0.10498047	0.032470703	0	44330	0	0	0
680	681	681	Category E	-0.15576172	-0.19189453	-0.92382813	0.088378906	-0.15112305	0.44946289	0	0	8/7/2018	8	7	2018	0:36:52	2212	0.8	0	36	52	0	0.059570313	3.4820801	-0.044921875	-0.076660156	-0.94165039	3.8334961	0.16064453	0	0	0	0	0	0	0	0	0	0.94604492	0.053955078	0.24389648	-0.1105957	-0.11499023	0.017822266	0	44330	0	0	0
681	682	682	Category E	-0.20385742	-0.16796875	-0.82788086	0.092285156	-0.12915039	0.45483398	0	0	8/7/2018	8	7	2018	0:36:52	2212	0.9	0	36	52	0	0.059570313	3.4820801	-0.048583984	-0.075439453	-0.94018555	5.6237793	0.21264648	0	0	0	0	0	0	0	0	0	0.94458008	0.055419922	0.36010742	-0.1550293	-0.092285156	0.11230469	0	44330	0	0	0
682	683	683	Category E	-0.19189453	-0.20385742	-0.79199219	0.11108398	-0.13208008	0.44726563	0	0	8/7/2018	8	7	2018	0:36:53	2213	0	0	36	53	0	0.059570313	3.4820801	-0.052001953	-0.075195313	-0.94287109	8.4953613	0.24267578	0	0	0	0	0	0	0	0	0	0.94750977	0.052490234	0.41943359	-0.13964844	-0.12841797	0.15087891	0	44330	0	0	0
683	684	684	Category E	-0.13183594	-0.10791016	-0.89990234	0.16918945	-0.12524414	0.43383789	0	0	8/7/2018	8	7	2018	0:36:53	2213	0.1	0	36	53	0	0.059570313	3.4820801	-0.052978516	-0.075927734	-0.94213867	14.721436	0.094726563	0	0	0	0	0	0	0	0	0	0.94677734	0.053222656	0.15283203	-0.078613281	-0.031738281	0.042236328	0	44330	0	0	0
684	685	685	Category E	-0.29980469	-0.26391602	-1.1999512	0.21484375	-0.12011719	0.41723633	0	0	8/7/2018	8	7	2018	0:36:53	2213	0.2	0	36	53	0	0.059570313	3.4820801	-0.052246094	-0.076660156	-0.94067383	25.000732	0.40405273	0	0	0	0	0	0	0	0	0	0.9453125	0.0546875	0.69335938	-0.24731445	-0.18701172	-0.2590332	0	44330	0	0	0
685	686	686	Category E	-0.095947266	0.16796875	-1.0197754	0.28320313	-0.085693359	0.39257813	0	0	8/7/2018	8	7	2018	0:36:53	2213	0.3	0	36	53	0	0.059570313	3.4820801	-0.055419922	-0.076416016	-0.94335938	31.366211	0.25927734	0	0	0	0	0	0	0	0	0	0.94824219	0.051757813	0.36108398	-0.040283203	0.24438477	-0.076171875	0	44330	0	0	0
686	687	687	Category E	-0.16796875	0.035888672	-1.0078125	0.30395508	-0.069580078	0.38012695	0	0	8/7/2018	8	7	2018	0:36:53	2213	0.4	0	36	53	0	0.059570313	3.4820801	-0.059326172	-0.075439453	-0.94384766	36.619141	0.16796875	0	0	0	0	0	0	0	0	0	0.94873047	0.051269531	0.28369141	-0.10839844	0.11132813	-0.063720703	0	44330	0	0	0
687	688	688	Category E	-0.17993164	-0.11987305	-0.93579102	0.30224609	-0.041992188	0.38378906	0	0	8/7/2018	8	7	2018	0:36:53	2213	0.5	0	36	53	0	0.059570313	3.4820801	-0.061767578	-0.077148438	-0.94189453	41.784912	0.12548828	0	0	0	0	0	0	0	0	0	0.94702148	0.052978516	0.16674805	-0.11791992	-0.042480469	0.006103516	0	44330	0	0	0
688	689	689	Category E	-0.20385742	-0.15576172	-0.87597656	0.29125977	-0.031982422	0.39648438	0	0	8/7/2018	8	7	2018	0:36:53	2213	0.6	0	36	53	0	0.059570313	3.4820801	-0.065673828	-0.078613281	-0.94360352	47.770752	0.171875	0	0	0	0	0	0	0	0	0	0.94921875	0.05078125	0.28271484	-0.13793945	-0.076904297	0.067626953	0	44330	0	0	0
689	690	690	Category E	-0.083984375	0.095947266	-0.85180664	0.25756836	-0.065429688	0.40917969	0	0	8/7/2018	8	7	2018	0:36:53	2213	0.7	0	36	53	0	0.059570313	3.4820801	-0.067138672	-0.079833984	-0.94238281	49.574951	0.19848633	0	0	0	0	0	0	0	0	0	0.94824219	0.051757813	0.28344727	-0.016601563	0.17578125	0.090576172	0	44330	0	0	0
690	691	691	Category E	-0.047851563	-0.047851563	-1.2719727	0.25683594	-0.062988281	0.40844727	0	0	8/7/2018	8	7	2018	0:36:53	2213	0.8	0	36	53	0	0.059570313	3.4820801	-0.066162109	-0.080078125	-0.94213867	45.427246	0.33154297	0	0	0	0	0	0	0	0	0	0.94799805	0.052001953	0.38012695	0.018310547	0.032226563	-0.32958984	0	44330	0	0	0
691	692	692	Category E	0.071777344	-0.15576172	-0.87597656	0.20800781	-0.048339844	0.43725586	0	0	8/7/2018	8	7	2018	0:36:53	2213	0.9	0	36	53	0	0.059570313	3.4820801	-0.069580078	-0.081298828	-0.94482422	41.438965	0.17382813	0	0	0	0	0	0	0	0	0	0.95092773	0.049072266	0.28466797	0.14135742	-0.07421875	0.068847656	0	44330	0	0	0
692	693	693	Category E	-0.11987305	-0.035888672	-0.81591797	0.2421875	-0.075683594	0.4206543	0	0	8/7/2018	8	7	2018	0:36:54	2214	0	0	36	54	0	0.059570313	3.4820801	-0.070800781	-0.081298828	-0.94018555	38.217285	0.14111328	0	0	0	0	0	0	0	0	0	0.94628906	0.053710938	0.21875	-0.048828125	0.045410156	0.12426758	0	44330	0	0	0
693	694	694	Category E	-0.20385742	-0.13183594	-1.0319824	0.15722656	-0.12329102	0.43652344	0	0	8/7/2018	8	7	2018	0:36:54	2214	0.1	0	36	54	0	0.059570313	3.4820801	-0.073730469	-0.080566406	-0.94018555	28.726807	0.16699219	0	0	0	0	0	0	0	0	0	0.9465332	0.053466797	0.27246094	-0.12988281	-0.051025391	-0.091552734	0	44330	0	0	0
694	695	695	Category E	-0.011962891	-0.047851563	-0.88793945	0.14599609	-0.11791992	0.44628906	0	0	8/7/2018	8	7	2018	0:36:54	2214	0.2	0	36	54	0	0.059570313	3.4820801	-0.074707031	-0.080078125	-0.94091797	13.273193	0.088378906	0	0	0	0	0	0	0	0	0	0.94726563	0.052734375	0.14819336	0.062744141	0.032226563	0.052978516	0	44330	0	0	0
695	696	696	Category E	0	-0.15576172	-0.81591797	0.16137695	-0.12011719	0.4387207	0	0	8/7/2018	8	7	2018	0:36:54	2214	0.3	0	36	54	0	0.059570313	3.4820801	-0.074462891	-0.079101563	-0.94067383	3.1359863	0.16430664	0	0	0	0	0	0	0	0	0	0.94702148	0.052978516	0.27612305	0.074462891	-0.076416016	0.12475586	0	44330	0	0	0
696	697	697	Category E	0.011962891	-0.17993164	-1.4157715	0.14233398	-0.12963867	0.44091797	0	0	8/7/2018	8	7	2018	0:36:54	2214	0.4	0	36	54	0	0.059570313	3.4820801	-0.075683594	-0.078369141	-0.94189453	1.2263184	0.4921875	0	0	0	0	0	0	0	0	0	0.94824219	0.051757813	0.66259766	0.087646484	-0.10131836	-0.47363281	0	44330	0	0	0
697	698	698	Category E	0.14379883	0.059814453	-0.88793945	0.12329102	-0.14941406	0.44140625	0	0	8/7/2018	8	7	2018	0:36:54	2214	0.5	0	36	54	0	0.059326172	3.5255859	-0.076660156	-0.076660156	-0.9440918	3.1044922	0.26538086	0	0	0	0	0	0	0	0	0	0.95043945	0.049560547	0.41357422	0.22045898	0.13647461	0.056152344	0	44330	0	0	0
698	699	699	Category E	0.011962891	0.011962891	-0.85180664	0.12036133	-0.12866211	0.44775391	0	0	8/7/2018	8	7	2018	0:36:54	2214	0.6	0	36	54	0	0.059326172	3.5255859	-0.079101563	-0.07421875	-0.93896484	3.8688965	0.15283203	0	0	0	0	0	0	0	0	0	0.94506836	0.054931641	0.26464844	0.091064453	0.086181641	0.087158203	0	44330	0	0	0
699	700	700	Category E	-0.011962891	-0.011962891	-0.91186523	0.072265625	-0.12109375	0.46044922	0	0	8/7/2018	8	7	2018	0:36:54	2214	0.7	0	36	54	0	0.059326172	3.5255859	-0.081298828	-0.076171875	-0.93774414	4.7280273	0.098144531	0	0	0	0	0	0	0	0	0	0.94458008	0.055419922	0.15991211	0.069335938	0.064208984	0.025878906	0	44330	0	0	0
700	701	701	Category E	-0.035888672	-0.035888672	-0.83984375	0.062744141	-0.11694336	0.45629883	0	0	8/7/2018	8	7	2018	0:36:54	2214	0.8	0	36	54	0	0.059326172	3.5255859	-0.082763672	-0.077392578	-0.93798828	23.468018	0.11645508	0	0	0	0	0	0	0	0	0	0.94482422	0.055175781	0.18676758	0.046875	0.041503906	0.098144531	0	44330	0	0	0
701	702	702	Category E	0.023925781	0.083984375	-0.81591797	0.099853516	-0.10595703	0.45629883	0	0	8/7/2018	8	7	2018	0:36:54	2214	0.9	0	36	54	0	0.059326172	3.5255859	-0.082763672	-0.077880859	-0.9362793	43.917725	0.22827148	0	0	0	0	0	0	0	0	0	0.94311523	0.056884766	0.38891602	0.10668945	0.16186523	0.12036133	0	44330	0	0	0
702	703	703	Category L	-0.14379883	-0.059814453	-0.93579102	0.11865234	0.2722168	0.40844727	0	0	8/7/2018	8	7	2018	2:17:39	8259	0.5	2	17	39	0	0.059326172	3.5513672	-0.0859375	-0.078613281	-0.93798828	62.123535	0.060791016	0	0	0	0	0	0	0	0	0	0.9453125	0.0546875	0.079101563	-0.057617188	0.018798828	0.002197266	0	44330	0	0	0
703	704	704	Category L	-0.14379883	-0.083984375	-0.95996094	0.11108398	0.27490234	0.40649414	0	0	8/7/2018	8	7	2018	2:17:39	8259	0.6	2	17	39	0	0.059326172	3.5513672	-0.088378906	-0.081054688	-0.93847656	81.515137	0.059082031	0	0	0	0	0	0	0	0	0	0.94604492	0.053955078	0.079345703	-0.055175781	-0.002685547	-0.021240234	0	44330	0	0	0
704	705	705	Category L	-0.17993164	-0.14379883	-0.97192383	0.11376953	0.27758789	0.40844727	0	0	8/7/2018	8	7	2018	2:17:39	8259	0.7	2	17	39	0	0.059326172	3.5513672	-0.091552734	-0.081054688	-0.9362793	100.10669	0.11376953	0	0	0	0	0	0	0	0	0	0.94433594	0.055664063	0.18603516	-0.088134766	-0.0625	-0.035400391	0	44330	0	0	0
705	706	706	Category L	-0.13183594	-0.11987305	-0.91186523	0.10913086	0.26953125	0.41210938	0	0	8/7/2018	8	7	2018	2:17:39	8259	0.8	2	17	39	0	0.059326172	3.5513672	-0.095703125	-0.081787109	-0.93823242	111.28687	0.05859375	0	0	0	0	0	0	0	0	0	0.94677734	0.053222656	0.1003418	-0.035888672	-0.037841797	0.026367188	0	44330	0	0	0
706	707	707	Category L	-0.11987305	-0.071777344	-0.94799805	0.11499023	0.27050781	0.40820313	0	0	8/7/2018	8	7	2018	2:17:39	8259	0.9	2	17	39	0	0.059326172	3.5513672	-0.097412109	-0.082763672	-0.93896484	115.0271	0.026367188	0	0	0	0	0	0	0	0	0	0.94750977	0.052490234	0.042480469	-0.022460938	0.010986328	-0.008789063	0	44330	0	0	0
707	708	708	Category L	-0.16796875	-0.083984375	-0.91186523	0.11254883	0.27197266	0.4074707	0	0	8/7/2018	8	7	2018	2:17:40	8260	0	2	17	40	0	0.059326172	3.5513672	-0.098144531	-0.084472656	-0.93823242	112.479	0.074462891	0	0	0	0	0	0	0	0	0	0.94726563	0.052734375	0.096679688	-0.069580078	0.000488281	0.026367188	0	44330	0	0	0
708	709	709	Category L	-0.14379883	-0.071777344	-0.93579102	0.1171875	0.27319336	0.40844727	0	0	8/7/2018	8	7	2018	2:17:40	8260	0.1	2	17	40	0	0.059326172	3.5513672	-0.10058594	-0.086425781	-0.93896484	106.60596	0.045410156	0	0	0	0	0	0	0	0	0	0.94848633	0.051513672	0.061035156	-0.04296875	0.014648438	0.003173828	0	44330	0	0	0
709	710	710	Category L	-0.11987305	-0.11987305	-0.94799805	0.11279297	0.27124023	0.40625	0	0	8/7/2018	8	7	2018	2:17:40	8260	0.2	2	17	40	0	0.059326172	3.5513672	-0.10205078	-0.086425781	-0.94018555	96.195801	0.038574219	0	0	0	0	0	0	0	0	0	0.94946289	0.050537109	0.058837891	-0.017578125	-0.033203125	-0.007568359	0	44330	0	0	0
710	711	711	Category L	-0.14379883	-0.10791016	-0.95996094	0.11694336	0.27124023	0.4074707	0	0	8/7/2018	8	7	2018	2:17:40	8260	0.3	2	17	40	0	0.059326172	3.5513672	-0.10083008	-0.085693359	-0.9362793	81.166504	0.053466797	0	0	0	0	0	0	0	0	0	0.94555664	0.054443359	0.088378906	-0.042724609	-0.021972656	-0.0234375	0	44330	0	0	0
711	712	712	Category L	-0.14379883	-0.083984375	-0.93579102	0.10839844	0.27294922	0.41503906	0	0	8/7/2018	8	7	2018	2:17:40	8260	0.4	2	17	40	0	0.059326172	3.5513672	-0.098876953	-0.086425781	-0.93579102	63.452148	0.044921875	0	0	0	0	0	0	0	0	0	0.94482422	0.055175781	0.047363281	-0.044677734	0.002441406	0	0	44330	0	0	0
712	713	713	Category L	-0.15576172	-0.095947266	-0.92382813	0.11621094	0.27124023	0.40942383	0	0	8/7/2018	8	7	2018	2:17:40	8260	0.5	2	17	40	0	0.059326172	3.5513672	-0.095947266	-0.087402344	-0.93603516	46.51123	0.061523438	0	0	0	0	0	0	0	0	0	0.94506836	0.054931641	0.080322266	-0.059570313	-0.008300781	0.012207031	0	44330	0	0	0
713	714	714	Category L	-0.14379883	-0.071777344	-0.91186523	0.11254883	0.27197266	0.40820313	0	0	8/7/2018	8	7	2018	2:17:40	8260	0.6	2	17	40	0	0.059326172	3.5513672	-0.090576172	-0.086181641	-0.93554688	31.19043	0.059814453	0	0	0	0	0	0	0	0	0	0.94384766	0.056152344	0.091308594	-0.052978516	0.014404297	0.023681641	0	44330	0	0	0
714	715	715	Category L	-0.16796875	-0.071777344	-0.93579102	0.11450195	0.26953125	0.40820313	0	0	8/7/2018	8	7	2018	2:17:40	8260	0.7	2	17	40	0	0.059326172	3.5513672	-0.083251953	-0.085693359	-0.93530273	18.869141	0.085693359	0	0	0	0	0	0	0	0	0	0.94287109	0.057128906	0.098876953	-0.084472656	0.013916016	-0.000244141	0	44330	0	0	0
715	716	716	Category L	-0.16796875	-0.071777344	-0.91186523	0.10668945	0.27197266	0.41137695	0	0	8/7/2018	8	7	2018	2:17:40	8260	0.8	2	17	40	0	0.059326172	3.5513672	-0.078613281	-0.085205078	-0.93554688	10.121826	0.093261719	0	0	0	0	0	0	0	0	0	0.94287109	0.057128906	0.12646484	-0.089111328	0.013427734	0.023681641	0	44330	0	0	0
716	717	717	Category L	-0.11987305	-0.095947266	-0.91186523	0.11352539	0.26806641	0.40820313	0	0	8/7/2018	8	7	2018	2:17:40	8260	0.9	2	17	40	0	0.059326172	3.5513672	-0.071289063	-0.083740234	-0.93408203	4.2966309	0.0546875	0	0	0	0	0	0	0	0	0	0.94067383	0.059326172	0.083007813	-0.048339844	-0.011962891	0.022216797	0	44330	0	0	0
717	718	718	Category L	-0.15576172	-0.11987305	-0.93579102	0.11352539	0.26806641	0.41040039	0	0	8/7/2018	8	7	2018	2:17:41	8261	0	2	17	41	0	0.058837891	3.5513672	-0.065429688	-0.080322266	-0.92651367	1.6481934	0.098632813	0	0	0	0	0	0	0	0	0	0.93237305	0.067626953	0.13867188	-0.090087891	-0.039306641	-0.009033203	0	44330	0	0	0
718	719	719	Category L	-0.095947266	-0.13183594	-0.89990234	0.11376953	0.26708984	0.41137695	0	0	8/7/2018	8	7	2018	2:17:41	8261	0.1	2	17	41	0	0.058837891	3.5513672	-0.062255859	-0.07421875	-0.9206543	0.64331055	0.069580078	0	0	0	0	0	0	0	0	0	0.92578125	0.07421875	0.11181641	-0.033447266	-0.057373047	0.020751953	0	44330	0	0	0
719	720	720	Category L	-0.13183594	-0.10791016	-0.93579102	0.11621094	0.26538086	0.41113281	0	0	8/7/2018	8	7	2018	2:17:41	8261	0.2	2	17	41	0	0.058837891	3.5513672	-0.055419922	-0.070556641	-0.92163086	0.34545898	0.0859375	0	0	0	0	0	0	0	0	0	0.92578125	0.07421875	0.12768555	-0.076171875	-0.037109375	-0.013916016	0	44330	0	0	0
720	721	721	Category L	-0.13183594	-0.071777344	-0.91186523	0.11450195	0.27124023	0.41235352	0	0	8/7/2018	8	7	2018	2:17:41	8261	0.3	2	17	41	0	0.058837891	3.5513672	-0.049560547	-0.063232422	-0.92041016	1.0266113	0.082763672	0	0	0	0	0	0	0	0	0	0.92382813	0.076171875	0.098876953	-0.08203125	-0.008300781	0.008544922	0	44330	0	0	0
721	722	722	Category L	-0.16796875	-0.083984375	-0.93579102	0.11376953	0.26611328	0.41137695	0	0	8/7/2018	8	7	2018	2:17:41	8261	0.4	2	17	41	0	0.058837891	3.5513672	-0.039794922	-0.056640625	-0.92041016	1.0517578	0.13183594	0	0	0	0	0	0	0	0	0	0.9230957	0.076904297	0.17041016	-0.12792969	-0.027099609	-0.015136719	0	44330	0	0	0
722	723	723	Category L	-0.14379883	-0.095947266	-0.92382813	0.11547852	0.2722168	0.41333008	0	0	8/7/2018	8	7	2018	2:17:41	8261	0.5	2	17	41	0	0.058837891	3.5513672	-0.032470703	-0.049072266	-0.91845703	1.0268555	0.12060547	0	0	0	0	0	0	0	0	0	0.92041016	0.079589844	0.16308594	-0.11108398	-0.046630859	-0.005126953	0	44330	0	0	0
723	724	724	Category L	-0.11987305	-0.083984375	-0.92382813	0.11010742	0.26733398	0.41113281	0	0	8/7/2018	8	7	2018	2:17:41	8261	0.6	2	17	41	0	0.058837891	3.5513672	-0.02734375	-0.042236328	-0.91723633	1.4694824	0.10131836	0	0	0	0	0	0	0	0	0	0.91845703	0.081542969	0.14038086	-0.092285156	-0.041503906	-0.006347656	0	44330	0	0	0
724	725	725	Category L	-0.10791016	-0.095947266	-0.93579102	0.11279297	0.26538086	0.4140625	0	0	8/7/2018	8	7	2018	2:17:41	8261	0.7	2	17	41	0	0.058837891	3.5513672	-0.023193359	-0.036621094	-0.91333008	1.6838379	0.10546875	0	0	0	0	0	0	0	0	0	0.91430664	0.085693359	0.16601563	-0.084472656	-0.059082031	-0.022216797	0	44330	0	0	0
725	726	726	Category L	-0.13183594	-0.083984375	-0.93579102	0.10766602	0.27050781	0.41430664	0	0	8/7/2018	8	7	2018	2:17:41	8261	0.8	2	17	41	0	0.058837891	3.5513672	-0.016601563	-0.025878906	-0.90771484	1.3991699	0.13183594	0	0	0	0	0	0	0	0	0	0.90820313	0.091796875	0.20092773	-0.11499023	-0.057861328	-0.027832031	0	44330	0	0	0
726	727	727	Category L	-0.15576172	-0.071777344	-0.94799805	0.11181641	0.26513672	0.41235352	0	0	8/7/2018	8	7	2018	2:17:41	8261	0.9	2	17	41	0	0.058837891	3.5513672	-0.009765625	-0.024902344	-0.9140625	0.68554688	0.15673828	0	0	0	0	0	0	0	0	0	0.91455078	0.085449219	0.22631836	-0.14575195	-0.046630859	-0.033691406	0	44330	0	0	0
727	728	728	Category L	-0.15576172	-0.083984375	-0.92382813	0.11108398	0.26611328	0.41503906	0	0	8/7/2018	8	7	2018	2:17:42	8262	0	2	17	42	0	0.058837891	3.5513672	-0.005615234	-0.020751953	-0.9128418	0.59545898	0.16308594	0	0	0	0	0	0	0	0	0	0.91333008	0.086669922	0.22387695	-0.14990234	-0.062988281	-0.010742188	0	44330	0	0	0
728	729	729	Category L	-0.14379883	-0.071777344	-0.89990234	0.11376953	0.26513672	0.41235352	0	0	8/7/2018	8	7	2018	2:17:42	8262	0.1	2	17	42	0	0.058837891	3.5513672	0.001953125	-0.013183594	-0.91015625	1.6376953	0.1574707	0	0	0	0	0	0	0	0	0	0.91015625	0.08984375	0.21459961	-0.14575195	-0.058349609	0.010253906	0	44330	0	0	0
729	730	730	Category L	-0.14379883	-0.047851563	-0.95996094	0.11523438	0.2644043	0.41235352	0	0	8/7/2018	8	7	2018	2:17:42	8262	0.2	2	17	42	0	0.058837891	3.5513672	0.006591797	-0.007080078	-0.90722656	2.2729492	0.16455078	0	0	0	0	0	0	0	0	0	0.90722656	0.092773438	0.24389648	-0.15039063	-0.040527344	-0.052490234	0	44330	0	0	0
730	731	731	Category L	-0.13183594	-0.083984375	-0.95996094	0.10986328	0.26611328	0.41137695	0	0	8/7/2018	8	7	2018	2:17:42	8262	0.3	2	17	42	0	0.058837891	3.5513672	0.009277344	-0.005126953	-0.90258789	1.951416	0.17163086	0	0	0	0	0	0	0	0	0	0.90258789	0.097412109	0.27734375	-0.14111328	-0.078613281	-0.057128906	0	44330	0	0	0
731	732	732	Category L	-0.14379883	-0.083984375	-0.94799805	0.10913086	0.26611328	0.41625977	0	0	8/7/2018	8	7	2018	2:17:42	8262	0.4	2	17	42	0	0.058837891	3.5513672	0.013183594	0	-0.89501953	1.3764648	0.18579102	0	0	0	0	0	0	0	0	0	0.89526367	0.10473633	0.29394531	-0.15698242	-0.083984375	-0.052734375	0	44330	0	0	0
732	733	733	Category L	-0.13183594	-0.095947266	-0.94799805	0.11303711	0.26879883	0.41625977	0	0	8/7/2018	8	7	2018	2:17:42	8262	0.5	2	17	42	0	0.058837891	3.5513672	0.016601563	0.005859375	-0.8972168	0.81298828	0.18701172	0	0	0	0	0	0	0	0	0	0.89746094	0.10253906	0.30102539	-0.1484375	-0.10180664	-0.050537109	0	44330	0	0	0
733	734	734	Category L	-0.13183594	-0.083984375	-0.91186523	0.10522461	0.26538086	0.41699219	0	0	8/7/2018	8	7	2018	2:17:42	8262	0.6	2	17	42	0	0.058837891	3.5513672	0.020263672	0.012451172	-0.89624023	0.21704102	0.18066406	0	0	0	0	0	0	0	0	0	0.89672852	0.10327148	0.26391602	-0.15209961	-0.096435547	-0.015380859	0	44330	0	0	0
734	735	735	Category L	-0.11987305	-0.071777344	-0.94799805	0.11743164	0.26367188	0.41235352	0	0	8/7/2018	8	7	2018	2:17:42	8262	0.7	2	17	42	0	0.058837891	3.5513672	0.022949219	0.022460938	-0.89379883	1.1635742	0.17944336	0	0	0	0	0	0	0	0	0	0.89428711	0.10571289	0.29125977	-0.14282227	-0.094238281	-0.053955078	0	44330	0	0	0
735	736	736	Category L	-0.10791016	-0.083984375	-0.97192383	0.11279297	0.26220703	0.41113281	0	0	8/7/2018	8	7	2018	2:17:42	8262	0.8	2	17	42	0	0.058837891	3.5513672	0.026123047	0.038574219	-0.89868164	1.4516602	0.19580078	0	0	0	0	0	0	0	0	0	0.8996582	0.1003418	0.32983398	-0.1340332	-0.12255859	-0.073242188	0	44330	0	0	0
736	737	737	Category L	-0.095947266	-0.059814453	-0.95996094	0.11547852	0.26367188	0.41308594	0	0	8/7/2018	8	7	2018	2:17:42	8262	0.9	2	17	42	0	0.058837891	3.5513672	0.030273438	0.044433594	-0.90429688	1.5961914	0.17285156	0	0	0	0	0	0	0	0	0	0.90600586	0.093994141	0.28588867	-0.1262207	-0.10424805	-0.055419922	0	44330	0	0	0
737	738	738	Category L	-0.13183594	-0.023925781	-0.91186523	0.11352539	0.26269531	0.41235352	0	0	8/7/2018	8	7	2018	2:17:43	8263	0	2	17	43	0	0.058837891	3.5513672	0.028564453	0.055664063	-0.89550781	2.3066406	0.17993164	0	0	0	0	0	0	0	0	0	0.89770508	0.10229492	0.25634766	-0.16040039	-0.079589844	-0.016113281	0	44330	0	0	0
738	739	739	Category L	-0.10791016	-0.083984375	-0.94799805	0.11450195	0.26269531	0.41333008	0	0	8/7/2018	8	7	2018	2:17:43	8263	0.1	2	17	43	0	0.058837891	3.5513672	0.026367188	0.059814453	-0.89135742	2.7409668	0.20483398	0	0	0	0	0	0	0	0	0	0.89379883	0.10620117	0.3347168	-0.13427734	-0.14379883	-0.056396484	0	44330	0	0	0
739	740	740	Category L	-0.13183594	-0.095947266	-0.92382813	0.11645508	0.26293945	0.4140625	0	0	8/7/2018	8	7	2018	2:17:43	8263	0.2	2	17	43	0	0.058837891	3.5513672	0.028808594	0.069580078	-0.89355469	2.6425781	0.23266602	0	0	0	0	0	0	0	0	0	0.89672852	0.10327148	0.35644531	-0.16064453	-0.16552734	-0.030029297	0	44330	0	0	0
740	741	741	Category L	-0.14379883	-0.083984375	-0.91186523	0.11181641	0.26196289	0.41699219	0	0	8/7/2018	8	7	2018	2:17:43	8263	0.3	2	17	43	0	0.058837891	3.5513672	0.03515625	0.075927734	-0.89379883	2.220459	0.24072266	0	0	0	0	0	0	0	0	0	0.89794922	0.10205078	0.35693359	-0.17895508	-0.15991211	-0.017822266	0	44330	0	0	0
741	742	742	Category L	-0.14379883	-0.083984375	-0.95996094	0.11450195	0.26196289	0.41430664	0	0	8/7/2018	8	7	2018	2:17:43	8263	0.4	2	17	43	0	0.058837891	3.5513672	0.034912109	0.087402344	-0.89550781	1.8864746	0.25585938	0	0	0	0	0	0	0	0	0	0.90039063	0.099609375	0.41479492	-0.17871094	-0.17138672	-0.064208984	0	44330	0	0	0
742	743	743	Category L	-0.10791016	-0.095947266	-0.93579102	0.10961914	0.26538086	0.4140625	0	0	8/7/2018	8	7	2018	2:17:43	8263	0.5	2	17	43	0	0.058837891	3.5513672	0.038330078	0.090820313	-0.890625	1.7336426	0.24145508	0	0	0	0	0	0	0	0	0	0.89599609	0.10400391	0.37817383	-0.14624023	-0.18676758	-0.044921875	0	44330	0	0	0
743	744	744	Category L	-0.13183594	-0.059814453	-0.93579102	0.11450195	0.26000977	0.41430664	0	0	8/7/2018	8	7	2018	2:17:43	8263	0.6	2	17	43	0	0.058837891	3.5513672	0.039794922	0.094482422	-0.88574219	1.9304199	0.23632813	0	0	0	0	0	0	0	0	0	0.89160156	0.10839844	0.3762207	-0.17163086	-0.15429688	-0.049804688	0	44330	0	0	0
744	745	745	Category L	-0.083984375	-0.071777344	-0.95996094	0.11181641	0.2590332	0.41015625	0	0	8/7/2018	8	7	2018	2:17:43	8263	0.7	2	17	43	0	0.058837891	3.5513672	0.046875	0.10571289	-0.88500977	3.0317383	0.23291016	0	0	0	0	0	0	0	0	0	0.89257813	0.10742188	0.38330078	-0.13085938	-0.17749023	-0.074707031	0	44330	0	0	0
745	746	746	Category L	-0.083984375	-0.095947266	-0.94799805	0.11889648	0.26098633	0.41235352	0	0	8/7/2018	8	7	2018	2:17:43	8263	0.8	2	17	43	0	0.058837891	3.5513672	0.053466797	0.11279297	-0.8840332	5.8908691	0.25805664	0	0	0	0	0	0	0	0	0	0.89282227	0.10717773	0.41015625	-0.13745117	-0.20874023	-0.063720703	0	44330	0	0	0
746	747	747	Category L	-0.083984375	-0.11987305	-0.94799805	0.11279297	0.25927734	0.41625977	0	0	8/7/2018	8	7	2018	2:17:43	8263	0.9	2	17	43	0	0.058837891	3.5513672	0.057617188	0.12426758	-0.88110352	10.529053	0.29003906	0	0	0	0	0	0	0	0	0	0.89160156	0.10839844	0.45263672	-0.14160156	-0.24414063	-0.066650391	0	44330	0	0	0
747	748	748	Category L	-0.059814453	-0.14379883	-0.91186523	0.11743164	0.26000977	0.4140625	0	0	8/7/2018	8	7	2018	2:17:44	8264	0	2	17	44	0	0.058837891	3.5513672	0.062011719	0.13183594	-0.87597656	19.12915	0.3034668	0	0	0	0	0	0	0	0	0	0.88793945	0.11206055	0.43334961	-0.12182617	-0.27563477	-0.035644531	0	44330	0	0	0
748	749	749	Category L	-0.035888672	-0.13183594	-0.89990234	0.11108398	0.26098633	0.41113281	0	0	8/7/2018	8	7	2018	2:17:44	8264	0.1	2	17	44	0	0.058837891	3.5513672	0.067382813	0.13769531	-0.87231445	30.961914	0.28979492	0	0	0	0	0	0	0	0	0	0.88574219	0.11425781	0.40014648	-0.10327148	-0.26953125	-0.02734375	0	44330	0	0	0
749	750	750	Category M	0.25195313	-0.095947266	-0.83984375	0.088378906	-0.063476563	0.4621582	0	0	8/7/2018	8	7	2018	2:17:49	8269	0.5	2	17	49	0	0.059326172	3.50625	0.072021484	0.14892578	-0.86523438	44.335938	0.3046875	0	0	0	0	0	0	0	0	0	0.88085938	0.11914063	0.45019531	0.1796875	-0.24487305	0.025390625	0	44330	0	0	0
750	751	751	Category M	0.23999023	-0.14379883	-0.86376953	0.042724609	-0.048095703	0.47314453	0	0	8/7/2018	8	7	2018	2:17:49	8269	0.6	2	17	49	0	0.059326172	3.50625	0.077392578	0.1574707	-0.86694336	56.900391	0.34228516	0	0	0	0	0	0	0	0	0	0.88476563	0.11523438	0.46704102	0.16235352	-0.30126953	0.003173828	0	44330	0	0	0
751	752	752	Category M	0.3359375	-0.083984375	-0.83984375	0.02734375	-0.05859375	0.47363281	0	0	8/7/2018	8	7	2018	2:17:49	8269	0.7	2	17	49	0	0.059326172	3.50625	0.083251953	0.16650391	-0.8659668	67.964111	0.35668945	0	0	0	0	0	0	0	0	0	0.88574219	0.11425781	0.52905273	0.25244141	-0.25048828	0.026123047	0	44330	0	0	0
752	753	753	Category M	0.49194336	-0.011962891	-0.81591797	0.01953125	-0.05859375	0.47241211	0	0	8/7/2018	8	7	2018	2:17:49	8269	0.8	2	17	49	0	0.059326172	3.50625	0.0859375	0.17333984	-0.86108398	78.673584	0.44848633	0	0	0	0	0	0	0	0	0	0.8828125	0.1171875	0.63671875	0.40576172	-0.18530273	0.045166016	0	44330	0	0	0
753	754	754	Category M	0.46777344	-0.011962891	-0.97192383	-0.013671875	-0.065673828	0.46972656	0	0	8/7/2018	8	7	2018	2:17:49	8269	0.9	2	17	49	0	0.059326172	3.50625	0.088867188	0.17822266	-0.85839844	85.298584	0.4387207	0	0	0	0	0	0	0	0	0	0.88110352	0.11889648	0.68237305	0.37866211	-0.19018555	-0.11328125	0	44330	0	0	0
754	755	755	Category M	0.37182617	0	-0.83984375	0.012451172	-0.068359375	0.47216797	0	0	8/7/2018	8	7	2018	2:17:50	8270	0	2	17	50	0	0.059326172	3.50625	0.094482422	0.18994141	-0.85473633	87.660889	0.33642578	0	0	0	0	0	0	0	0	0	0.88061523	0.11938477	0.48217773	0.27709961	-0.18994141	0.014892578	0	44330	0	0	0
755	756	756	Category M	0.49194336	-0.011962891	-0.81591797	-0.049316406	-0.081542969	0.46923828	0	0	8/7/2018	8	7	2018	2:17:50	8270	0.1	2	17	50	0	0.059326172	3.50625	0.098388672	0.20019531	-0.85302734	81.727295	0.44848633	0	0	0	0	0	0	0	0	0	0.8815918	0.1184082	0.64257813	0.39331055	-0.2121582	0.037109375	0	44330	0	0	0
756	757	757	Category M	0.3359375	0.13183594	-0.61181641	-0.067382813	-0.080810547	0.46899414	0	0	8/7/2018	8	7	2018	2:17:50	8270	0.2	2	17	50	0	0.059326172	3.50625	0.10253906	0.20825195	-0.85058594	79.135742	0.34228516	0	0	0	0	0	0	0	0	0	0.88183594	0.11816406	0.54858398	0.2331543	-0.076416016	0.23876953	0	44330	0	0	0
757	758	758	Category M	0.27587891	0.35986328	-0.59985352	-0.087402344	-0.082275391	0.47045898	0	0	8/7/2018	8	7	2018	2:17:50	8270	0.3	2	17	50	0	0.059326172	3.50625	0.10424805	0.21679688	-0.84863281	74.476074	0.33422852	0	0	0	0	0	0	0	0	0	0.88208008	0.11791992	0.56323242	0.17138672	0.14282227	0.2487793	0	44330	0	0	0
758	759	759	Category M	0.43188477	0.11987305	-0.93579102	-0.075195313	-0.18554688	0.43774414	0	0	8/7/2018	8	7	2018	2:17:50	8270	0.4	2	17	50	0	0.059326172	3.50625	0.10791016	0.22314453	-0.84521484	62.199951	0.35180664	0	0	0	0	0	0	0	0	0	0.88085938	0.11914063	0.51757813	0.32373047	-0.10327148	-0.090332031	0	44330	0	0	0
759	760	760	Category M	0.29980469	0.39599609	-0.81591797	-0.000976563	-0.24145508	0.41479492	0	0	8/7/2018	8	7	2018	2:17:50	8270	0.5	2	17	50	0	0.059326172	3.50625	0.10961914	0.23706055	-0.84204102	47.719971	0.24902344	0	0	0	0	0	0	0	0	0	0.8815918	0.1184082	0.375	0.18994141	0.15869141	0.026123047	0	44330	0	0	0
760	761	761	Category M	0.63598633	0.3359375	-0.93579102	-0.013183594	-0.29858398	0.38720703	0	0	8/7/2018	8	7	2018	2:17:50	8270	0.6	2	17	50	0	0.059326172	3.50625	0.11230469	0.23974609	-0.84814453	35.448486	0.53930664	0	0	0	0	0	0	0	0	0	0.88867188	0.11132813	0.70703125	0.5234375	0.095947266	-0.087402344	0	44330	0	0	0
761	762	762	Category M	0.37182617	0.44384766	-0.671875	0.013183594	-0.32226563	0.3671875	0	0	8/7/2018	8	7	2018	2:17:50	8270	0.7	2	17	50	0	0.059326172	3.50625	0.11425781	0.24755859	-0.84692383	32.551025	0.36791992	0	0	0	0	0	0	0	0	0	0.88964844	0.11035156	0.62841797	0.25732422	0.19604492	0.17504883	0	44330	0	0	0
762	763	763	Category M	0.21582031	0.3359375	-0.68383789	-0.029296875	-0.31616211	0.37231445	0	0	8/7/2018	8	7	2018	2:17:50	8270	0.8	2	17	50	0	0.059326172	3.50625	0.11621094	0.25415039	-0.84448242	23.582764	0.20605469	0	0	0	0	0	0	0	0	0	0.88964844	0.11035156	0.34204102	0.099365234	0.081542969	0.16064453	0	44330	0	0	0
763	764	764	Category M	0.20385742	0.34790039	-0.58789063	-0.004150391	-0.28076172	0.39282227	0	0	8/7/2018	8	7	2018	2:17:50	8270	0.9	2	17	50	0	0.059326172	3.50625	0.11791992	0.26391602	-0.84179688	19.749268	0.28076172	0	0	0	0	0	0	0	0	0	0.89013672	0.10986328	0.42333984	0.085693359	0.083740234	0.25390625	0	44330	0	0	0
764	765	765	Category M	0.2277832	0.58789063	-0.75585938	0.034667969	-0.26074219	0.4050293	0	0	8/7/2018	8	7	2018	2:17:51	8271	0	2	17	51	0	0.059326172	3.50625	0.12084961	0.27490234	-0.83764648	22.072266	0.34057617	0	0	0	0	0	0	0	0	0	0.88989258	0.11010742	0.50146484	0.10668945	0.31274414	0.081787109	0	44330	0	0	0
765	766	766	Category M	0.45581055	0.25195313	-1.5358887	0.10400391	-0.31762695	0.35668945	0	0	8/7/2018	8	7	2018	2:17:51	8271	0.1	2	17	51	0	0.059326172	3.50625	0.12231445	0.28369141	-0.83349609	28.398438	0.77783203	0	0	0	0	0	0	0	0	0	0.88891602	0.11108398	1.0673828	0.33325195	-0.031738281	-0.70214844	0	44330	0	0	0
766	767	767	Category M	0.16796875	0.35986328	-0.91186523	0.15893555	-0.32861328	0.33081055	0	0	8/7/2018	8	7	2018	2:17:51	8271	0.2	2	17	51	0	0.059326172	3.50625	0.12573242	0.29272461	-0.83276367	28.271973	0.11181641	0	0	0	0	0	0	0	0	0	0.89160156	0.10839844	0.18823242	0.041992188	0.066894531	-0.078857422	0	44330	0	0	0
767	768	768	Category M	0.44384766	0.49194336	-0.70776367	0.039794922	-0.328125	0.36499023	0	0	8/7/2018	8	7	2018	2:17:51	8271	0.3	2	17	51	0	0.059326172	3.50625	0.12768555	0.30004883	-0.82958984	25.126709	0.38916016	0	0	0	0	0	0	0	0	0	0.89135742	0.10864258	0.62963867	0.31591797	0.19165039	0.12182617	0	44330	0	0	0
768	769	769	Category M	0.16796875	0.3359375	-0.64794922	0.049072266	-0.30371094	0.37768555	0	0	8/7/2018	8	7	2018	2:17:51	8271	0.4	2	17	51	0	0.059326172	3.50625	0.13330078	0.31030273	-0.83398438	26.923096	0.19091797	0	0	0	0	0	0	0	0	0	0.8996582	0.1003418	0.24633789	0.034423828	0.025390625	0.18603516	0	44330	0	0	0
769	770	770	Category M	0.13183594	0.25195313	-0.47998047	-0.007324219	-0.2956543	0.38818359	0	0	8/7/2018	8	7	2018	2:17:51	8271	0.5	2	17	51	0	0.059326172	3.50625	0.13476563	0.31982422	-0.83251953	26.733643	0.35888672	0	0	0	0	0	0	0	0	0	0.90185547	0.098144531	0.42358398	-0.002929688	-0.067871094	0.35253906	0	44330	0	0	0
770	771	771	Category M	0.25195313	0.38378906	-0.671875	0.015136719	-0.28100586	0.38916016	0	0	8/7/2018	8	7	2018	2:17:51	8271	0.6	2	17	51	0	0.059326172	3.50625	0.13842773	0.32763672	-0.82885742	25.224854	0.20166016	0	0	0	0	0	0	0	0	0	0.90209961	0.097900391	0.32641602	0.11328125	0.055908203	0.15698242	0	44330	0	0	0
771	772	772	Category M	0.34790039	0.29980469	-1.0439453	0.042480469	-0.32128906	0.36621094	0	0	8/7/2018	8	7	2018	2:17:51	8271	0.7	2	17	51	0	0.059326172	3.50625	0.14135742	0.33642578	-0.82519531	16.803223	0.30273438	0	0	0	0	0	0	0	0	0	0.90234375	0.09765625	0.46166992	0.20629883	-0.036621094	-0.21850586	0	44330	0	0	0
772	773	773	Category M	0.16796875	0.49194336	-0.74389648	0.082763672	-0.35546875	0.33666992	0	0	8/7/2018	8	7	2018	2:17:51	8271	0.8	2	17	51	0	0.059326172	3.50625	0.14599609	0.34448242	-0.82080078	13.654785	0.16748047	0	0	0	0	0	0	0	0	0	0.90209961	0.097900391	0.24609375	0.021728516	0.1472168	0.076904297	0	44330	0	0	0
773	774	774	Category M	0.011962891	0.671875	-0.82788086	0.095214844	-0.28369141	0.38012695	0	0	8/7/2018	8	7	2018	2:17:51	8271	0.9	2	17	51	0	0.059326172	3.50625	0.1484375	0.35253906	-0.81640625	10.275391	0.34716797	0	0	0	0	0	0	0	0	0	0.90185547	0.098144531	0.46679688	-0.13647461	0.3190918	-0.011230469	0	44330	0	0	0
774	775	775	Category M	0.23999023	1.2478027	-1.2719727	0.12304688	-0.3137207	0.35717773	0	0	8/7/2018	8	7	2018	2:17:52	8272	0	2	17	52	0	0.059326172	3.50625	0.15112305	0.35693359	-0.81787109	5.494873	1.0036621	0	0	0	0	0	0	0	0	0	0.9050293	0.094970703	1.4333496	0.088623047	0.890625	-0.45385742	0	44330	0	0	0
775	776	776	Category M	0.3359375	0.31176758	-1.2839355	0.20800781	-0.39306641	0.24023438	0	0	8/7/2018	8	7	2018	2:17:52	8272	0.1	2	17	52	0	0.059326172	3.50625	0.15380859	0.36767578	-0.81445313	0.89575195	0.5065918	0	0	0	0	0	0	0	0	0	0.90673828	0.093261719	0.70751953	0.18188477	-0.055908203	-0.46923828	0	44330	0	0	0
776	777	777	Category M	-0.11987305	0.7199707	-0.70776367	0.19042969	-0.45336914	0.16064453	0	0	8/7/2018	8	7	2018	2:17:52	8272	0.2	2	17	52	0	0.059326172	3.50625	0.15429688	0.37939453	-0.81176758	4.4248047	0.44921875	0	0	0	0	0	0	0	0	0	0.90942383	0.090576172	0.71875	-0.27416992	0.34033203	0.10400391	0	44330	0	0	0
777	778	778	Category M	-0.035888672	0.39599609	-0.55175781	0.080810547	-0.35546875	0.33251953	0	0	8/7/2018	8	7	2018	2:17:52	8272	0.3	2	17	52	0	0.059326172	3.50625	0.15722656	0.38647461	-0.80395508	3.9411621	0.31787109	0	0	0	0	0	0	0	0	0	0.90576172	0.094238281	0.45483398	-0.19311523	0.009277344	0.25219727	0	44330	0	0	0
778	779	779	Category M	0.20385742	0.79199219	-1.0197754	0.081787109	-0.31152344	0.36230469	0	0	8/7/2018	8	7	2018	2:17:52	8272	0.4	2	17	52	0	0.059570313	3.5046387	0.15893555	0.39355469	-0.80419922	2.2050781	0.45483398	0	0	0	0	0	0	0	0	0	0.90942383	0.090576172	0.65844727	0.044677734	0.39819336	-0.21533203	0	44330	0	0	0
779	780	780	Category M	0.50390625	0.49194336	-0.94799805	0.11914063	-0.37109375	0.30517578	0	0	8/7/2018	8	7	2018	2:17:52	8272	0.5	2	17	52	0	0.059570313	3.5046387	0.1628418	0.40698242	-0.80078125	1.3989258	0.38061523	0	0	0	0	0	0	0	0	0	0.91308594	0.086914063	0.57275391	0.34082031	0.084716797	-0.14697266	0	44330	0	0	0
780	781	781	Category M	-0.047851563	0.87597656	-0.95996094	0.098876953	-0.31787109	0.35839844	0	0	8/7/2018	8	7	2018	2:17:52	8272	0.6	2	17	52	0	0.059570313	3.5046387	0.16430664	0.41992188	-0.796875	0.36694336	0.52856445	0	0	0	0	0	0	0	0	0	0.91577148	0.084228516	0.83105469	-0.2121582	0.45581055	-0.1628418	0	44330	0	0	0
781	782	782	Category M	0.2878418	0.35986328	-0.43188477	-0.001953125	-0.29785156	0.38354492	0	0	8/7/2018	8	7	2018	2:17:52	8272	0.7	2	17	52	0	0.059570313	3.5046387	0.16943359	0.43188477	-0.79345703	3.517334	0.38720703	0	0	0	0	0	0	0	0	0	0.91918945	0.080810547	0.55224609	0.11816406	-0.072021484	0.36157227	0	44330	0	0	0
782	783	783	Category M	-0.023925781	0.23999023	-0.53979492	0.029541016	-0.32861328	0.36157227	0	0	8/7/2018	8	7	2018	2:17:52	8272	0.8	2	17	52	0	0.059570313	3.5046387	0.17333984	0.44140625	-0.79345703	6.5090332	0.37939453	0	0	0	0	0	0	0	0	0	0.92456055	0.075439453	0.65258789	-0.19726563	-0.20141602	0.25366211	0	44330	0	0	0
783	784	784	Category M	0.41992188	0.80395508	-0.91186523	0.013671875	-0.33642578	0.35717773	0	0	8/7/2018	8	7	2018	2:17:52	8272	0.9	2	17	52	0	0.059570313	3.5046387	0.17626953	0.44897461	-0.79248047	6.4279785	0.4465332	0	0	0	0	0	0	0	0	0	0.92773438	0.072265625	0.7175293	0.2434082	0.35473633	-0.11914063	0	44330	0	0	0
784	785	785	Category M	0.34790039	0.41992188	-0.88793945	0.092041016	-0.3972168	0.29492188	0	0	8/7/2018	8	7	2018	2:17:53	8273	0	2	17	53	0	0.059570313	3.5046387	0.18017578	0.45947266	-0.78979492	0.60668945	0.19824219	0	0	0	0	0	0	0	0	0	0.93139648	0.068603516	0.30541992	0.16748047	-0.039550781	-0.097900391	0	44330	0	0	0
785	786	786	Category M	0.19189453	0.80395508	-0.671875	0.080566406	-0.39550781	0.29077148	0	0	8/7/2018	8	7	2018	2:17:53	8273	0.1	2	17	53	0	0.059570313	3.5046387	0.18554688	0.46630859	-0.78588867	3.7590332	0.35620117	0	0	0	0	0	0	0	0	0	0.93261719	0.067382813	0.45776367	0.006103516	0.33740234	0.11401367	0	44330	0	0	0
786	787	787	Category M	0.23999023	0.52783203	-0.53979492	0.030273438	-0.36035156	0.33325195	0	0	8/7/2018	8	7	2018	2:17:53	8273	0.2	2	17	53	0	0.059570313	3.5046387	0.18701172	0.47094727	-0.78369141	0.28051758	0.25585938	0	0	0	0	0	0	0	0	0	0.93334961	0.066650391	0.35351563	0.052734375	0.056640625	0.24389648	0	44330	0	0	0
787	788	788	Category M	0.25195313	0.38378906	-0.6237793	0.030517578	-0.34692383	0.34521484	0	0	8/7/2018	8	7	2018	2:17:53	8273	0.3	2	17	53	0	0.059570313	3.5046387	0.18994141	0.47680664	-0.77880859	3.4897461	0.19116211	0	0	0	0	0	0	0	0	0	0.93286133	0.067138672	0.31005859	0.061767578	-0.093017578	0.1550293	0	44330	0	0	0
788	789	789	Category M	0.23999023	0.82788086	-0.37182617	0.045898438	-0.33959961	0.34985352	0	0	8/7/2018	8	7	2018	2:17:53	8273	0.4	2	17	53	0	0.059570313	3.5046387	0.19458008	0.48657227	-0.77539063	6.873291	0.53027344	0	0	0	0	0	0	0	0	0	0.93603516	0.063964844	0.78979492	0.045166016	0.34106445	0.40356445	0	44330	0	0	0
789	790	790	Category M	0.31176758	0.57592773	-1.0917969	0.05859375	-0.29125977	0.37915039	0	0	8/7/2018	8	7	2018	2:17:53	8273	0.5	2	17	53	0	0.059570313	3.5046387	0.19458008	0.49365234	-0.7734375	7.0493164	0.34863281	0	0	0	0	0	0	0	0	0	0.93798828	0.062011719	0.51708984	0.11694336	0.08203125	-0.31811523	0	44330	0	0	0
790	791	791	Category M	0.31176758	0.59985352	-0.86376953	0.10913086	-0.36108398	0.32104492	0	0	8/7/2018	8	7	2018	2:17:53	8273	0.6	2	17	53	0	0.059570313	3.5046387	0.19262695	0.50195313	-0.77416992	2.4060059	0.17822266	0	0	0	0	0	0	0	0	0	0.94238281	0.057617188	0.30639648	0.11889648	0.097900391	-0.089355469	0	44330	0	0	0
791	792	792	Category M	0.071777344	0.47998047	-0.56396484	0.077636719	-0.34692383	0.34350586	0	0	8/7/2018	8	7	2018	2:17:53	8273	0.7	2	17	53	0	0.059570313	3.5046387	0.19287109	0.50878906	-0.77709961	6.8903809	0.24682617	0	0	0	0	0	0	0	0	0	0.94873047	0.051269531	0.36328125	-0.12109375	-0.028808594	0.21313477	0	44330	0	0	0
792	793	793	Category M	0.083984375	0.2878418	-0.69580078	0.077148438	-0.36914063	0.32397461	0	0	8/7/2018	8	7	2018	2:17:53	8273	0.8	2	17	53	0	0.059570313	3.5046387	0.19140625	0.51611328	-0.7734375	8.3273926	0.26391602	0	0	0	0	0	0	0	0	0	0.94946289	0.050537109	0.41357422	-0.10742188	-0.22827148	0.077636719	0	44330	0	0	0
793	794	794	Category M	0.29980469	0.86376953	-0.6237793	0.074462891	-0.32568359	0.36279297	0	0	8/7/2018	8	7	2018	2:17:53	8273	0.9	2	17	53	0	0.059570313	3.5046387	0.18603516	0.5144043	-0.76977539	8.8964844	0.39501953	0	0	0	0	0	0	0	0	0	0.94458008	0.055419922	0.60888672	0.11352539	0.34912109	0.14599609	0	44330	0	0	0
794	795	795	Category M	0.15576172	0.74389648	-0.79199219	0.13623047	-0.34936523	0.31982422	0	0	8/7/2018	8	7	2018	2:17:54	8274	0	2	17	54	0	0.059570313	3.5046387	0.18041992	0.52294922	-0.77148438	7.4006348	0.22290039	0	0	0	0	0	0	0	0	0	0.94946289	0.050537109	0.26586914	-0.024658203	0.22070313	-0.020263672	0	44330	0	0	0
795	796	796	Category M	0.16796875	0.58789063	-0.7199707	0.11962891	-0.36547852	0.31030273	0	0	8/7/2018	8	7	2018	2:17:54	8274	0.1	2	17	54	0	0.059570313	3.5046387	0.18066406	0.53613281	-0.77197266	8.4929199	0.07421875	0	0	0	0	0	0	0	0	0	0.95703125	0.04296875	0.11621094	-0.012695313	0.051513672	0.052001953	0	44330	0	0	0
796	797	797	Category M	0.011962891	0.57592773	-0.75585938	0.09765625	-0.41503906	0.27783203	0	0	8/7/2018	8	7	2018	2:17:54	8274	0.2	2	17	54	0	0.059570313	3.5046387	0.17578125	0.54394531	-0.77368164	7.8615723	0.16772461	0	0	0	0	0	0	0	0	0	0.96191406	0.038085938	0.21386719	-0.16381836	0.031982422	0.017822266	0	44330	0	0	0
797	798	798	Category M	0.13183594	0.39599609	-0.671875	0.11962891	-0.40087891	0.28051758	0	0	8/7/2018	8	7	2018	2:17:54	8274	0.3	2	17	54	0	0.059570313	3.5046387	0.16503906	0.546875	-0.77954102	4.2050781	0.18823242	0	0	0	0	0	0	0	0	0	0.96655273	0.033447266	0.29199219	-0.033203125	-0.15087891	0.10766602	0	44330	0	0	0
798	799	799	Category M	0.035888672	0.98388672	-0.63598633	0.17138672	-0.35180664	0.3059082	0	0	8/7/2018	8	7	2018	2:17:54	8274	0.4	2	17	54	0	0.059570313	3.5046387	0.16137695	0.54882813	-0.77832031	1.1845703	0.47436523	0	0	0	0	0	0	0	0	0	0.96606445	0.033935547	0.70288086	-0.12548828	0.43481445	0.14233398	0	44330	0	0	0
799	800	800	Category M	0.095947266	0.095947266	-1.4279785	0.21606445	-0.31323242	0.31665039	0	0	8/7/2018	8	7	2018	2:17:54	8274	0.5	2	17	54	0	0.059570313	3.5046387	0.15673828	0.55712891	-0.77807617	3.0410156	0.79907227	0	0	0	0	0	0	0	0	0	0.96972656	0.030273438	1.171875	-0.060791016	-0.46118164	-0.6496582	0	44330	0	0	0
800	801	801	Category M	0.011962891	0.56396484	-0.80395508	0.24560547	-0.3293457	0.28417969	0	0	8/7/2018	8	7	2018	2:17:54	8274	0.6	2	17	54	0	0.059570313	3.5046387	0.15527344	0.56811523	-0.78125	2.2414551	0.14501953	0	0	0	0	0	0	0	0	0	0.97851563	0.021484375	0.17016602	-0.14331055	-0.004150391	-0.022460938	0	44330	0	0	0
801	802	802	Category M	-0.011962891	0.43188477	-0.75585938	0.20507813	-0.35253906	0.28759766	0	0	8/7/2018	8	7	2018	2:17:54	8274	0.7	2	17	54	0	0.059570313	3.5046387	0.15039063	0.56835938	-0.78173828	4.4914551	0.21386719	0	0	0	0	0	0	0	0	0	0.97827148	0.021728516	0.32495117	-0.16235352	-0.13647461	0.025878906	0	44330	0	0	0
802	803	803	Category M	0	0.69580078	-0.69580078	0.19897461	-0.37670898	0.26416016	0	0	8/7/2018	8	7	2018	2:17:54	8274	0.8	2	17	54	0	0.059570313	3.5046387	0.14038086	0.57080078	-0.78442383	6.154541	0.20776367	0	0	0	0	0	0	0	0	0	0.98022461	0.019775391	0.35400391	-0.14038086	0.12475586	0.088623047	0	44330	0	0	0
803	804	804	Category M	0.11987305	0.77978516	-0.59985352	0.19165039	-0.37036133	0.27661133	0	0	8/7/2018	8	7	2018	2:17:54	8274	0.9	2	17	54	0	0.059570313	3.5046387	0.14306641	0.57495117	-0.78076172	8.5432129	0.27392578	0	0	0	0	0	0	0	0	0	0.98022461	0.019775391	0.40869141	-0.023193359	0.20458984	0.1809082	0	44330	0	0	0
804	805	805	Category M	0.011962891	0.61181641	-0.59985352	0.18505859	-0.38256836	0.26953125	0	0	8/7/2018	8	7	2018	2:17:55	8275	0	2	17	55	0	0.059570313	3.5046387	0.14428711	0.57495117	-0.78491211	8.4853516	0.23046875	0	0	0	0	0	0	0	0	0	0.98388672	0.016113281	0.35424805	-0.13232422	0.036621094	0.18505859	0	44330	0	0	0
805	806	806	Category M	0.13183594	0.63598633	-0.87597656	0.16088867	-0.39575195	0.26782227	0	0	8/7/2018	8	7	2018	2:17:55	8275	0.1	2	17	55	0	0.059570313	3.5046387	0.14038086	0.56958008	-0.79248047	7.2526855	0.10668945	0	0	0	0	0	0	0	0	0	0.98608398	0.013916016	0.15820313	-0.008544922	0.066162109	-0.083251953	0	44330	0	0	0
806	807	807	Category M	0.011962891	0.51586914	-0.69580078	0.12670898	-0.37158203	0.31152344	0	0	8/7/2018	8	7	2018	2:17:55	8275	0.2	2	17	55	0	0.059570313	3.5046387	0.13867188	0.5703125	-0.78442383	0.21679688	0.16381836	0	0	0	0	0	0	0	0	0	0.97973633	0.020263672	0.27001953	-0.12670898	-0.054443359	0.088623047	0	44330	0	0	0
807	808	808	Category M	0.27587891	0.73193359	-1.2719727	0.15551758	-0.33374023	0.33178711	0	0	8/7/2018	8	7	2018	2:17:55	8275	0.3	2	17	55	0	0.059570313	3.5046387	0.13574219	0.5703125	-0.78466797	3.0891113	0.53198242	0	0	0	0	0	0	0	0	0	0.97949219	0.020507813	0.78857422	0.13989258	0.16137695	-0.48706055	0	44330	0	0	0
808	809	809	Category M	-0.011962891	0.69580078	-0.77978516	0.1484375	-0.28271484	0.36547852	0	0	8/7/2018	8	7	2018	2:17:55	8275	0.4	2	17	55	0	0.059570313	3.5046387	0.12915039	0.56591797	-0.78808594	1.8703613	0.19165039	0	0	0	0	0	0	0	0	0	0.97875977	0.021240234	0.27905273	-0.14111328	0.12963867	0.008300781	0	44330	0	0	0
809	810	810	Category M	0.14379883	0.58789063	-0.68383789	0.13012695	-0.3762207	0.29858398	0	0	8/7/2018	8	7	2018	2:17:55	8275	0.5	2	17	55	0	0.059570313	3.5046387	0.12719727	0.5625	-0.79199219	2.2009277	0.11230469	0	0	0	0	0	0	0	0	0	0.97973633	0.020263672	0.14990234	0.016357422	0.025146484	0.1081543	0	44330	0	0	0
810	811	811	Category M	0.095947266	0.61181641	-0.65991211	0.1159668	-0.43286133	0.23925781	0	0	8/7/2018	8	7	2018	2:17:55	8275	0.6	2	17	55	0	0.059570313	3.5046387	0.12841797	0.56274414	-0.79785156	3.0056152	0.14990234	0	0	0	0	0	0	0	0	0	0.98486328	0.015136719	0.21948242	-0.032470703	0.048828125	0.13793945	0	44330	0	0	0
811	812	812	Category M	0.2277832	0.56396484	-0.59985352	0.10839844	-0.4465332	0.22265625	0	0	8/7/2018	8	7	2018	2:17:55	8275	0.7	2	17	55	0	0.059570313	3.5046387	0.12817383	0.56152344	-0.80029297	8.8952637	0.22387695	0	0	0	0	0	0	0	0	0	0.98608398	0.013916016	0.30224609	0.099365234	0.002197266	0.20043945	0	44330	0	0	0
812	813	813	Category M	0.059814453	0.55175781	-0.59985352	0.10498047	-0.4230957	0.25292969	0	0	8/7/2018	8	7	2018	2:17:55	8275	0.8	2	17	55	0	0.059570313	3.5046387	0.12329102	0.55859375	-0.79589844	11.635742	0.20605469	0	0	0	0	0	0	0	0	0	0.98022461	0.019775391	0.26660156	-0.063476563	-0.006835938	0.19604492	0	44330	0	0	0
813	814	814	Category M	0.095947266	0.25195313	-1.0197754	0.11230469	-0.37963867	0.29882813	0	0	8/7/2018	8	7	2018	2:17:55	8275	0.9	2	17	55	0	0.059570313	3.5046387	0.12133789	0.55371094	-0.7980957	13.394531	0.37524414	0	0	0	0	0	0	0	0	0	0.97900391	0.020996094	0.54858398	-0.025390625	-0.30175781	-0.22143555	0	44330	0	0	0
814	815	815	Category M	0.083984375	0.80395508	-0.671875	0.16625977	-0.33935547	0.32006836	0	0	8/7/2018	8	7	2018	2:17:56	8276	0	2	17	56	0	0.059570313	3.5046387	0.12231445	0.546875	-0.80322266	14.462891	0.29101563	0	0	0	0	0	0	0	0	0	0.97924805	0.020751953	0.42675781	-0.038330078	0.25683594	0.13134766	0	44330	0	0	0
815	816	816	Category M	-0.071777344	0.85180664	-0.76782227	0.12817383	-0.39648438	0.28710938	0	0	8/7/2018	8	7	2018	2:17:56	8276	0.1	2	17	56	0	0.059570313	3.5046387	0.12255859	0.53637695	-0.80053711	14.64209	0.37182617	0	0	0	0	0	0	0	0	0	0.97143555	0.028564453	0.54248047	-0.19433594	0.31518555	0.032714844	0	44330	0	0	0
816	817	817	Category M	0.14379883	0.49194336	-0.32397461	0.11206055	-0.42041016	0.24926758	0	0	8/7/2018	8	7	2018	2:17:56	8276	0.2	2	17	56	0	0.059326172	3.5513672	0.11767578	0.53320313	-0.7956543	11.684326	0.47412109	0	0	0	0	0	0	0	0	0	0.96508789	0.034912109	0.5390625	0.025878906	-0.041259766	0.47167969	0	44330	0	0	0
817	818	818	Category M	0	0.55175781	-0.93579102	0.14599609	-0.43066406	0.22875977	0	0	8/7/2018	8	7	2018	2:17:56	8276	0.3	2	17	56	0	0.059326172	3.5513672	0.11889648	0.52587891	-0.79614258	0.41479492	0.18505859	0	0	0	0	0	0	0	0	0	0.96166992	0.038330078	0.28393555	-0.11889648	0.025634766	-0.1394043	0	44330	0	0	0
818	819	819	Category M	0.21582031	0.99584961	-0.671875	0.17285156	-0.3581543	0.296875	0	0	8/7/2018	8	7	2018	2:17:56	8276	0.4	2	17	56	0	0.059326172	3.5513672	0.12109375	0.51904297	-0.80126953	10.44043	0.50268555	0	0	0	0	0	0	0	0	0	0.96240234	0.037597656	0.70068359	0.094482422	0.4765625	0.12939453	0	44330	0	0	0
819	820	820	Category M	-0.011962891	0.93579102	-0.61181641	0.18115234	-0.32885742	0.3203125	0	0	8/7/2018	8	7	2018	2:17:56	8276	0.5	2	17	56	0	0.059326172	3.5513672	0.12036133	0.50732422	-0.80126953	12.268555	0.48681641	0	0	0	0	0	0	0	0	0	0.95581055	0.044189453	0.75024414	-0.13232422	0.42822266	0.18945313	0	44330	0	0	0
820	821	821	Category M	0.25195313	0.87597656	-0.63598633	0.17163086	-0.41821289	0.23461914	0	0	8/7/2018	8	7	2018	2:17:56	8276	0.6	2	17	56	0	0.059326172	3.5513672	0.11254883	0.50024414	-0.80200195	10.526367	0.43334961	0	0	0	0	0	0	0	0	0	0.9519043	0.048095703	0.68066406	0.13916016	0.37548828	0.16601563	0	44330	0	0	0
821	822	822	Category M	0.17993164	0.671875	-0.97192383	0.18286133	-0.44067383	0.20751953	0	0	8/7/2018	8	7	2018	2:17:56	8276	0.7	2	17	56	0	0.059326172	3.5513672	0.11523438	0.48828125	-0.80200195	14.627686	0.25805664	0	0	0	0	0	0	0	0	0	0.94604492	0.053955078	0.41772461	0.064453125	0.18334961	-0.16967773	0	44330	0	0	0
822	823	823	Category M	0.13183594	0.50390625	-0.85180664	0.12890625	-0.34326172	0.34057617	0	0	8/7/2018	8	7	2018	2:17:56	8276	0.8	2	17	56	0	0.059326172	3.5513672	0.11352539	0.48364258	-0.80859375	18.181152	0.05078125	0	0	0	0	0	0	0	0	0	0.94897461	0.051025391	0.081298828	0.018066406	0.020019531	-0.04296875	0	44330	0	0	0
823	824	824	Category M	0.16796875	0.79199219	-0.7199707	0.082763672	-0.31347656	0.37133789	0	0	8/7/2018	8	7	2018	2:17:56	8276	0.9	2	17	56	0	0.059326172	3.5513672	0.1184082	0.48046875	-0.81298828	12.233887	0.32861328	0	0	0	0	0	0	0	0	0	0.9519043	0.048095703	0.45385742	0.049316406	0.3112793	0.093017578	0	44330	0	0	0
824	825	825	Category M	0.35986328	0.46777344	-0.64794922	0.15136719	-0.31884766	0.34375	0	0	8/7/2018	8	7	2018	2:17:57	8277	0	2	17	57	0	0.059326172	3.5513672	0.11645508	0.47045898	-0.81225586	5.7634277	0.29370117	0	0	0	0	0	0	0	0	0	0.94604492	0.053955078	0.41064453	0.24316406	-0.002685547	0.16430664	0	44330	0	0	0
825	826	826	Category M	0.023925781	0.27587891	-0.76782227	0.10083008	-0.34448242	0.32910156	0	0	8/7/2018	8	7	2018	2:17:57	8277	0.1	2	17	57	0	0.059326172	3.5513672	0.11572266	0.46362305	-0.81103516	9.9255371	0.21337891	0	0	0	0	0	0	0	0	0	0.94140625	0.05859375	0.32299805	-0.091796875	-0.18774414	0.043212891	0	44330	0	0	0
826	827	827	Category M	0.15576172	0.34790039	-0.56396484	0.067382813	-0.33911133	0.3515625	0	0	8/7/2018	8	7	2018	2:17:57	8277	0.2	2	17	57	0	0.059326172	3.5513672	0.1184082	0.45214844	-0.8125	13.803223	0.2722168	0	0	0	0	0	0	0	0	0	0.9375	0.0625	0.39013672	0.037109375	-0.10424805	0.24853516	0	44330	0	0	0
827	828	828	Category M	0.31176758	0.64794922	-0.63598633	0.10864258	-0.3046875	0.36816406	0	0	8/7/2018	8	7	2018	2:17:57	8277	0.3	2	17	57	0	0.059326172	3.5513672	0.12060547	0.44360352	-0.81567383	5.9968262	0.33251953	0	0	0	0	0	0	0	0	0	0.93652344	0.063476563	0.57495117	0.19091797	0.20410156	0.1796875	0	44330	0	0	0
828	829	829	Category M	-0.035888672	0.43188477	-0.74389648	0.095703125	-0.29931641	0.3737793	0	0	8/7/2018	8	7	2018	2:17:57	8277	0.4	2	17	57	0	0.059326172	3.5513672	0.12231445	0.43798828	-0.81835938	2.8405762	0.17504883	0	0	0	0	0	0	0	0	0	0.9362793	0.063720703	0.23901367	-0.15820313	-0.006103516	0.074462891	0	44330	0	0	0
829	830	830	Category M	0.083984375	0.55175781	-0.88793945	0.083984375	-0.29833984	0.37866211	0	0	8/7/2018	8	7	2018	2:17:57	8277	0.5	2	17	57	0	0.059326172	3.5513672	0.12402344	0.42602539	-0.82470703	0.42504883	0.14599609	0	0	0	0	0	0	0	0	0	0.93652344	0.063476563	0.22875977	-0.040039063	0.12548828	-0.062988281	0	44330	0	0	0
830	831	831	Category M	0.26391602	0.41992188	-1.1037598	0.16650391	-0.28833008	0.35693359	0	0	8/7/2018	8	7	2018	2:17:57	8277	0.6	2	17	57	0	0.059326172	3.5513672	0.1237793	0.41748047	-0.82128906	2.720459	0.31494141	0	0	0	0	0	0	0	0	0	0.9296875	0.0703125	0.42456055	0.13989258	0.002197266	-0.28222656	0	44330	0	0	0
831	832	832	Category M	0.21582031	0.49194336	-0.55175781	0.20166016	-0.30615234	0.33325195	0	0	8/7/2018	8	7	2018	2:17:57	8277	0.7	2	17	57	0	0.059326172	3.5513672	0.1262207	0.40844727	-0.82128906	5.2197266	0.29614258	0	0	0	0	0	0	0	0	0	0.92602539	0.073974609	0.44262695	0.089599609	0.083251953	0.26953125	0	44330	0	0	0
832	833	833	Category M	0.071777344	-0.14379883	-0.52783203	0.19750977	-0.29711914	0.3425293	0	0	8/7/2018	8	7	2018	2:17:57	8277	0.8	2	17	57	0	0.059326172	3.5513672	0.1315918	0.40136719	-0.82641602	7.5847168	0.62451172	0	0	0	0	0	0	0	0	0	0.92822266	0.071777344	0.90380859	-0.059814453	-0.54516602	0.29858398	0	44330	0	0	0
833	834	834	Category M	0.011962891	0.671875	-1.1037598	0.084960938	-0.35913086	0.33032227	0	0	8/7/2018	8	7	2018	2:17:57	8277	0.9	2	17	57	0	0.059326172	3.5513672	0.13427734	0.3996582	-0.82739258	0.055175781	0.40649414	0	0	0	0	0	0	0	0	0	0.92871094	0.071289063	0.6706543	-0.12231445	0.27197266	-0.27612305	0	44330	0	0	0
834	835	835	Category M	0.38378906	1.0559082	-0.87597656	0.21142578	-0.27075195	0.34814453	0	0	8/7/2018	8	7	2018	2:17:58	8278	0	2	17	58	0	0.059326172	3.5513672	0.13476563	0.39135742	-0.82861328	3.4321289	0.7109375	0	0	0	0	0	0	0	0	0	0.92626953	0.073730469	0.96069336	0.2487793	0.66430664	-0.047119141	0	44330	0	0	0
835	836	836	Category M	0.10791016	0.59985352	-0.95996094	0.25610352	-0.31176758	0.29467773	0	0	8/7/2018	8	7	2018	2:17:58	8278	0.1	2	17	58	0	0.059326172	3.5513672	0.13696289	0.3840332	-0.82885742	2.5734863	0.25390625	0	0	0	0	0	0	0	0	0	0.92382813	0.076171875	0.37573242	-0.029052734	0.21557617	-0.13085938	0	44330	0	0	0
836	837	837	Category M	-0.52783203	0.37182617	-1.079834	0.15161133	-0.38256836	0.2878418	0	0	8/7/2018	8	7	2018	2:17:58	8278	0.2	2	17	58	0	0.059326172	3.5513672	0.14038086	0.37817383	-0.82739258	4.854248	0.71435547	0	0	0	0	0	0	0	0	0	0.92041016	0.079589844	0.92724609	-0.66821289	-0.006347656	-0.25219727	0	44330	0	0	0
837	838	838	Category M	-0.011962891	0.52783203	-0.50390625	0.072753906	-0.39404297	0.29467773	0	0	8/7/2018	8	7	2018	2:17:58	8278	0.3	2	17	58	0	0.059326172	3.5513672	0.14477539	0.37353516	-0.82763672	1.0004883	0.39135742	0	0	0	0	0	0	0	0	0	0.91943359	0.080566406	0.63452148	-0.15673828	0.15405273	0.32373047	0	44330	0	0	0
838	839	839	Category M	0.071777344	0.76782227	-0.91186523	0.22021484	-0.38769531	0.2421875	0	0	8/7/2018	8	7	2018	2:17:58	8278	0.4	2	17	58	0	0.059326172	3.5513672	0.1472168	0.36914063	-0.8293457	1.4655762	0.41381836	0	0	0	0	0	0	0	0	0	0.91967773	0.080322266	0.55664063	-0.075439453	0.3984375	-0.082275391	0	44330	0	0	0
839	840	840	Category M	0.16796875	1.2839355	-1.0678711	0.23486328	-0.37988281	0.23706055	0	0	8/7/2018	8	7	2018	2:17:58	8278	0.5	2	17	58	0	0.059326172	3.5513672	0.15356445	0.35668945	-0.83349609	5.3032227	0.95629883	0	0	0	0	0	0	0	0	0	0.91967773	0.080322266	1.1755371	0.014160156	0.92700195	-0.23413086	0	44330	0	0	0
840	841	841	Category M	0.25195313	0.35986328	-0.97192383	0.28955078	-0.37939453	0.19335938	0	0	8/7/2018	8	7	2018	2:17:58	8278	0.6	2	17	58	0	0.059326172	3.5513672	0.15576172	0.35424805	-0.82885742	1.0449219	0.17211914	0	0	0	0	0	0	0	0	0	0.91479492	0.085205078	0.24438477	0.095947266	0.005371094	-0.14282227	0	44330	0	0	0
841	842	842	Category M	-0.41992188	0.63598633	-0.88793945	0.18359375	-0.41015625	0.23413086	0	0	8/7/2018	8	7	2018	2:17:58	8278	0.7	2	17	58	0	0.059326172	3.5513672	0.15991211	0.34399414	-0.83129883	8.7805176	0.65161133	0	0	0	0	0	0	0	0	0	0.91381836	0.086181641	0.92822266	-0.57983398	0.29174805	-0.056396484	0	44330	0	0	0
842	843	843	Category M	0.41992188	0.671875	-0.38378906	0.067382813	-0.28515625	0.38745117	0	0	8/7/2018	8	7	2018	2:17:58	8278	0.8	2	17	58	0	0.059326172	3.5513672	0.16308594	0.33764648	-0.83496094	5.3442383	0.6171875	0	0	0	0	0	0	0	0	0	0.9152832	0.084716797	1.041748	0.2565918	0.33398438	0.45117188	0	44330	0	0	0
843	844	844	Category M	0.29980469	0.34790039	-0.93579102	0.24682617	-0.24829102	0.34936523	0	0	8/7/2018	8	7	2018	2:17:58	8278	0.9	2	17	58	0	0.059326172	3.5513672	0.16455078	0.31982422	-0.83618164	2.7995605	0.16992188	0	0	0	0	0	0	0	0	0	0.91040039	0.089599609	0.26245117	0.13500977	0.027832031	-0.099365234	0	44330	0	0	0
844	845	845	Category M	-0.083984375	0.15576172	-1.355957	0.10253906	-0.30712891	0.36401367	0	0	8/7/2018	8	7	2018	2:17:59	8279	0	2	17	59	0	0.059326172	3.5513672	0.16503906	0.30541992	-0.83447266	3.1923828	0.59692383	0	0	0	0	0	0	0	0	0	0.90380859	0.096191406	0.92016602	-0.24902344	-0.1496582	-0.52124023	0	44330	0	0	0
845	846	846	Category M	0.31176758	0.31176758	-0.88793945	0.15600586	-0.29858398	0.35668945	0	0	8/7/2018	8	7	2018	2:17:59	8279	0.1	2	17	59	0	0.059326172	3.5513672	0.16674805	0.2902832	-0.8425293	2.5041504	0.15307617	0	0	0	0	0	0	0	0	0	0.90673828	0.093261719	0.21142578	0.14477539	0.021240234	-0.045166016	0	44330	0	0	0
846	847	847	Category M	-0.047851563	0.35986328	-0.92382813	0.18408203	-0.27929688	0.35766602	0	0	8/7/2018	8	7	2018	2:17:59	8279	0.2	2	17	59	0	0.059326172	3.5513672	0.1628418	0.27197266	-0.83984375	12.929443	0.24316406	0	0	0	0	0	0	0	0	0	0.89770508	0.10229492	0.38208008	-0.21069336	0.087646484	-0.083740234	0	44330	0	0	0
847	848	848	Category M	-0.095947266	0.14379883	-0.98388672	0.072265625	-0.24926758	0.40722656	0	0	8/7/2018	8	7	2018	2:17:59	8279	0.3	2	17	59	0	0.059326172	3.5513672	0.16650391	0.25756836	-0.84057617	23.368408	0.32006836	0	0	0	0	0	0	0	0	0	0.89477539	0.10522461	0.51953125	-0.26245117	-0.11376953	-0.14306641	0	44330	0	0	0
848	849	849	Category M	0.023925781	0.047851563	-0.95996094	0.056396484	-0.27026367	0.39746094	0	0	8/7/2018	8	7	2018	2:17:59	8279	0.4	2	17	59	0	0.059326172	3.5513672	0.16430664	0.23974609	-0.83520508	19.716064	0.26855469	0	0	0	0	0	0	0	0	0	0.88427734	0.11572266	0.45727539	-0.14038086	-0.19189453	-0.12451172	0	44330	0	0	0
849	850	850	Category M	0.2277832	0.2878418	-0.95996094	0.063232422	-0.28369141	0.38745117	0	0	8/7/2018	8	7	2018	2:17:59	8279	0.5	2	17	59	0	0.059326172	3.5513672	0.16796875	0.2277832	-0.83251953	15.289795	0.15283203	0	0	0	0	0	0	0	0	0	0.87915039	0.12084961	0.24707031	0.059570313	0.059814453	-0.12719727	0	44330	0	0	0
850	851	851	Category M	0.2277832	0.27587891	-0.86376953	0.10473633	-0.23510742	0.40917969	0	0	8/7/2018	8	7	2018	2:17:59	8279	0.6	2	17	59	0	0.059326172	3.5513672	0.16796875	0.21289063	-0.83496094	25.653076	0.091064453	0	0	0	0	0	0	0	0	0	0.87792969	0.12207031	0.15112305	0.059570313	0.062744141	-0.028564453	0	44330	0	0	0
851	852	852	Category M	-0.035888672	0.071777344	-0.68383789	0.080810547	-0.19824219	0.42919922	0	0	8/7/2018	8	7	2018	2:17:59	8279	0.7	2	17	59	0	0.059326172	3.5513672	0.16723633	0.19824219	-0.83691406	29.348633	0.28417969	0	0	0	0	0	0	0	0	0	0.8762207	0.1237793	0.4831543	-0.203125	-0.12646484	0.15307617	0	44330	0	0	0
852	853	853	Category M	0	0.095947266	-0.93579102	0.051757813	-0.24584961	0.4128418	0	0	8/7/2018	8	7	2018	2:17:59	8279	0.8	2	17	59	0	0.059326172	3.5513672	0.16967773	0.18286133	-0.83984375	17.806641	0.21337891	0	0	0	0	0	0	0	0	0	0.87597656	0.12402344	0.35253906	-0.16967773	-0.086914063	-0.095703125	0	44330	0	0	0
853	854	854	Category M	0.095947266	0.11987305	-1.223877	0.049560547	-0.30200195	0.37792969	0	0	8/7/2018	8	7	2018	2:17:59	8279	0.9	2	17	59	0	0.059326172	3.5513672	0.17163086	0.17089844	-0.84692383	2.3869629	0.38769531	0	0	0	0	0	0	0	0	0	0.88085938	0.11914063	0.50390625	-0.075683594	-0.051025391	-0.37670898	0	44330	0	0	0
854	855	855	Category M	0.26391602	0.41992188	-1.0559082	0.11181641	-0.27832031	0.38476563	0	0	8/7/2018	8	7	2018	2:18:00	8280	0	2	18	0	0	0.059082031	3.491748	0.16992188	0.1550293	-0.8449707	9.423584	0.35107422	0	0	0	0	0	0	0	0	0	0.87573242	0.12426758	0.56933594	0.09375	0.26464844	-0.21069336	0	44330	0	0	0
855	856	856	Category M	-0.059814453	0.059814453	-0.89990234	0.091552734	-0.19116211	0.43164063	0	0	8/7/2018	8	7	2018	2:18:00	8280	0.1	2	18	0	0	0.059082031	3.491748	0.17211914	0.13500977	-0.84375	22.638916	0.25	0	0	0	0	0	0	0	0	0	0.87158203	0.12841797	0.36328125	-0.23193359	-0.075195313	-0.055908203	0	44330	0	0	0
856	857	857	Category M	-0.023925781	0.13183594	-0.75585938	0.020507813	-0.21411133	0.42871094	0	0	8/7/2018	8	7	2018	2:18:00	8280	0.2	2	18	0	0	0.059082031	3.491748	0.17260742	0.11767578	-0.84301758	42.670166	0.21533203	0	0	0	0	0	0	0	0	0	0.8684082	0.1315918	0.29785156	-0.1965332	0.013916016	0.087158203	0	44330	0	0	0
857	858	858	Category N	0.13183594	-0.15576172	-0.94799805	0.13989258	0.25830078	0.40698242	0	0	8/7/2018	8	7	2018	2:18:08	8288	0.9	2	18	8	0	0.059326172	3.5255859	0.17138672	0.10595703	-0.84716797	67.757568	0.28320313	0	0	0	0	0	0	0	0	0	0.87084961	0.12915039	0.40185547	-0.039550781	-0.26171875	-0.10058594	0	44330	0	0	0
858	859	859	Category N	0.14379883	-0.15576172	-1.0197754	0.090820313	0.27197266	0.41259766	0	0	8/7/2018	8	7	2018	2:18:09	8289	0	2	18	9	0	0.059326172	3.5255859	0.17236328	0.090820313	-0.84790039	83.831787	0.30175781	0	0	0	0	0	0	0	0	0	0.87011719	0.12988281	0.44702148	-0.028564453	-0.24658203	-0.17163086	0	44330	0	0	0
859	860	860	Category N	-0.10791016	-0.059814453	-1.0078125	0.015625	0.25927734	0.43066406	0	0	8/7/2018	8	7	2018	2:18:09	8289	0.1	2	18	9	0	0.059326172	3.5255859	0.17041016	0.067626953	-0.85180664	98.425049	0.34350586	0	0	0	0	0	0	0	0	0	0.87133789	0.12866211	0.56152344	-0.27832031	-0.12744141	-0.15576172	0	44330	0	0	0
860	861	861	Category N	0.15576172	-0.083984375	-0.97192383	-0.057373047	0.28588867	0.41552734	0	0	8/7/2018	8	7	2018	2:18:09	8289	0.2	2	18	9	0	0.059326172	3.5255859	0.171875	0.050048828	-0.8527832	115.93457	0.17993164	0	0	0	0	0	0	0	0	0	0.87133789	0.12866211	0.26904297	-0.016113281	-0.1340332	-0.11889648	0	44330	0	0	0
861	862	862	Category N	0.15576172	-0.011962891	-0.94799805	-0.085449219	0.28125	0.41381836	0	0	8/7/2018	8	7	2018	2:18:09	8289	0.3	2	18	9	0	0.059326172	3.5255859	0.16821289	0.033447266	-0.85229492	128.04688	0.10668945	0	0	0	0	0	0	0	0	0	0.86938477	0.13061523	0.15380859	-0.012451172	-0.045410156	-0.095458984	0	44330	0	0	0
862	863	863	Category N	0.37182617	-0.011962891	-0.89990234	-0.10009766	0.27954102	0.40942383	0	0	8/7/2018	8	7	2018	2:18:09	8289	0.4	2	18	9	0	0.059326172	3.5255859	0.16748047	0.018798828	-0.84790039	131.26123	0.21289063	0	0	0	0	0	0	0	0	0	0.86450195	0.13549805	0.28710938	0.20410156	-0.030761719	-0.051757813	0	44330	0	0	0
863	864	864	Category N	0.25195313	0	-0.85180664	-0.11547852	0.26757813	0.41552734	0	0	8/7/2018	8	7	2018	2:18:09	8289	0.5	2	18	9	0	0.059326172	3.5255859	0.16674805	0.006591797	-0.84643555	123.15845	0.085449219	0	0	0	0	0	0	0	0	0	0.86279297	0.13720703	0.096923828	0.084960938	-0.006591797	-0.005126953	0	44330	0	0	0
864	865	865	Category N	0.29980469	-0.13183594	-0.79199219	-0.15527344	0.26635742	0.40405273	0	0	8/7/2018	8	7	2018	2:18:09	8289	0.6	2	18	9	0	0.059326172	3.5255859	0.16601563	-0.016357422	-0.85083008	112.48169	0.18603516	0	0	0	0	0	0	0	0	0	0.8671875	0.1328125	0.30810547	0.13354492	-0.11547852	0.058837891	0	44330	0	0	0
865	866	866	Category N	0.39599609	-0.11987305	-0.79199219	-0.15966797	0.27905273	0.39697266	0	0	8/7/2018	8	7	2018	2:18:09	8289	0.7	2	18	9	0	0.059326172	3.5255859	0.16137695	-0.027832031	-0.85083008	101.6731	0.25854492	0	0	0	0	0	0	0	0	0	0.86645508	0.13354492	0.38525391	0.234375	-0.091796875	0.058837891	0	44330	0	0	0
866	867	867	Category N	0.41992188	-0.14379883	-0.79199219	-0.15893555	0.29199219	0.3894043	0	0	8/7/2018	8	7	2018	2:18:09	8289	0.8	2	18	9	0	0.059326172	3.5255859	0.16137695	-0.037597656	-0.8515625	91.196533	0.28540039	0	0	0	0	0	0	0	0	0	0.86767578	0.13232422	0.42407227	0.25830078	-0.10595703	0.059570313	0	44330	0	0	0
867	868	868	Category N	0.39599609	-0.071777344	-0.83984375	-0.16918945	0.29272461	0.3918457	0	0	8/7/2018	8	7	2018	2:18:09	8289	0.9	2	18	9	0	0.059326172	3.5255859	0.16113281	-0.048828125	-0.85253906	74.568848	0.23608398	0	0	0	0	0	0	0	0	0	0.86889648	0.13110352	0.27026367	0.23461914	-0.022705078	0.012695313	0	44330	0	0	0
868	869	869	Category N	0.37182617	-0.11987305	-0.86376953	-0.17578125	0.28759766	0.38574219	0	0	8/7/2018	8	7	2018	2:18:10	8290	0	2	18	10	0	0.059326172	3.5255859	0.1574707	-0.061767578	-0.8527832	57.440186	0.22216797	0	0	0	0	0	0	0	0	0	0.86938477	0.13061523	0.28295898	0.21411133	-0.057861328	-0.010742188	0	44330	0	0	0
869	870	870	Category N	0.2878418	-0.10791016	-0.82788086	-0.17626953	0.27978516	0.39160156	0	0	8/7/2018	8	7	2018	2:18:10	8290	0.1	2	18	10	0	0.059326172	3.5255859	0.15795898	-0.073486328	-0.8527832	42.48291	0.13647461	0	0	0	0	0	0	0	0	0	0.87036133	0.12963867	0.18896484	0.12963867	-0.034179688	0.024902344	0	44330	0	0	0
870	871	871	Category N	0.50390625	-0.13183594	-0.86376953	-0.15429688	0.27124023	0.40600586	0	0	8/7/2018	8	7	2018	2:18:10	8290	0.2	2	18	10	0	0.059326172	3.5255859	0.15917969	-0.090087891	-0.85058594	31.266602	0.34741211	0	0	0	0	0	0	0	0	0	0.87011719	0.12988281	0.39941406	0.34448242	-0.041503906	-0.012939453	0	44330	0	0	0
871	872	872	Category N	0.50390625	-0.083984375	-0.97192383	-0.15917969	0.25073242	0.41040039	0	0	8/7/2018	8	7	2018	2:18:10	8290	0.3	2	18	10	0	0.059326172	3.5255859	0.15283203	-0.098876953	-0.84692383	19.817871	0.37255859	0	0	0	0	0	0	0	0	0	0.86645508	0.13354492	0.49047852	0.35083008	0.014892578	-0.12475586	0	44330	0	0	0
872	873	873	Category N	0.31176758	0.14379883	-0.77978516	-0.17382813	0.22119141	0.41845703	0	0	8/7/2018	8	7	2018	2:18:10	8290	0.4	2	18	10	0	0.059326172	3.5255859	0.15039063	-0.11425781	-0.84741211	8.5690918	0.31152344	0	0	0	0	0	0	0	0	0	0.86816406	0.13183594	0.48706055	0.16113281	0.25805664	0.067626953	0	44330	0	0	0
873	874	874	Category N	0.32397461	0.20385742	-0.7199707	-0.22363281	0.17797852	0.41552734	0	0	8/7/2018	8	7	2018	2:18:10	8290	0.5	2	18	10	0	0.059326172	3.5255859	0.14941406	-0.12011719	-0.85009766	4.3083496	0.39038086	0	0	0	0	0	0	0	0	0	0.87158203	0.12841797	0.62866211	0.17431641	0.32397461	0.13012695	0	44330	0	0	0
874	875	875	Category N	0.3359375	0.15576172	-0.81591797	-0.23193359	0.15258789	0.4206543	0	0	8/7/2018	8	7	2018	2:18:10	8290	0.6	2	18	10	0	0.059326172	3.5255859	0.14941406	-0.13574219	-0.8449707	3.8308105	0.34716797	0	0	0	0	0	0	0	0	0	0.86865234	0.13134766	0.50708008	0.1862793	0.29150391	0.029052734	0	44330	0	0	0
875	876	876	Category N	0.45581055	0.13183594	-0.58789063	-0.25927734	0.1262207	0.41650391	0	0	8/7/2018	8	7	2018	2:18:10	8290	0.7	2	18	10	0	0.059326172	3.5255859	0.14428711	-0.15551758	-0.84130859	4.421875	0.49365234	0	0	0	0	0	0	0	0	0	0.86791992	0.13208008	0.85229492	0.3112793	0.28735352	0.25341797	0	44330	0	0	0
876	877	877	Category N	0.34790039	0.20385742	-0.77978516	-0.19628906	0.14208984	0.43823242	0	0	8/7/2018	8	7	2018	2:18:10	8290	0.8	2	18	10	0	0.059326172	3.5255859	0.14331055	-0.16699219	-0.83984375	2.2529297	0.42773438	0	0	0	0	0	0	0	0	0	0.8684082	0.1315918	0.63549805	0.2043457	0.37084961	0.060058594	0	44330	0	0	0
877	878	878	Category N	0.3359375	0.035888672	-0.80395508	-0.2253418	0.17626953	0.41259766	0	0	8/7/2018	8	7	2018	2:18:10	8290	0.9	2	18	10	0	0.059326172	3.5255859	0.15136719	-0.18115234	-0.83862305	0.56518555	0.28686523	0	0	0	0	0	0	0	0	0	0.87133789	0.12866211	0.4362793	0.18432617	0.21704102	0.034667969	0	44330	0	0	0
878	879	879	Category N	0.53979492	-0.011962891	-0.98388672	-0.17993164	0.22387695	0.41748047	0	0	8/7/2018	8	7	2018	2:18:11	8291	0	2	18	11	0	0.059326172	3.5255859	0.15039063	-0.19311523	-0.84521484	0.019042969	0.45117188	0	0	0	0	0	0	0	0	0	0.87988281	0.12011719	0.70898438	0.38916016	0.18115234	-0.13842773	0	44330	0	0	0
879	880	880	Category N	0.27587891	-0.095947266	-1.0439453	-0.15332031	0.28613281	0.39624023	0	0	8/7/2018	8	7	2018	2:18:11	8291	0.1	2	18	11	0	0.059326172	3.5255859	0.14892578	-0.20678711	-0.84399414	2.1745605	0.26123047	0	0	0	0	0	0	0	0	0	0.8815918	0.1184082	0.4375	0.12670898	0.11083984	-0.19970703	0	44330	0	0	0
880	881	881	Category N	0.3359375	-0.26391602	-1.0078125	-0.16210938	0.32641602	0.36694336	0	0	8/7/2018	8	7	2018	2:18:11	8291	0.2	2	18	11	0	0.059326172	3.5255859	0.1472168	-0.22290039	-0.8371582	4.8215332	0.25756836	0	0	0	0	0	0	0	0	0	0.87866211	0.12133789	0.39990234	0.18847656	-0.040771484	-0.17041016	0	44330	0	0	0
881	882	882	Category N	0.25195313	-0.059814453	-1.0439453	-0.076416016	0.40478516	0.32568359	0	0	8/7/2018	8	7	2018	2:18:11	8291	0.3	2	18	11	0	0.059326172	3.5255859	0.14135742	-0.23266602	-0.83447266	7.809082	0.29296875	0	0	0	0	0	0	0	0	0	0.87792969	0.12207031	0.49243164	0.11035156	0.17285156	-0.20922852	0	44330	0	0	0
882	883	883	Category N	0.10791016	-0.73193359	-0.79199219	-0.040527344	0.41943359	0.31982422	0	0	8/7/2018	8	7	2018	2:18:11	8291	0.4	2	18	11	0	0.059326172	3.5255859	0.14868164	-0.24267578	-0.83813477	9.734375	0.49291992	0	0	0	0	0	0	0	0	0	0.88525391	0.11474609	0.57617188	-0.040771484	-0.48901367	0.046142578	0	44330	0	0	0
883	884	884	Category N	0.16796875	-0.38378906	-0.45581055	-0.068115234	0.41088867	0.32397461	0	0	8/7/2018	8	7	2018	2:18:11	8291	0.5	2	18	11	0	0.058837891	3.5304199	0.14404297	-0.25683594	-0.84570313	13.840576	0.41064453	0	0	0	0	0	0	0	0	0	0.89550781	0.10449219	0.54052734	0.023681641	-0.12670898	0.38989258	0	44330	0	0	0
884	885	885	Category N	0.14379883	-0.59985352	-1.2597656	-0.006591797	0.45605469	0.27075195	0	0	8/7/2018	8	7	2018	2:18:11	8291	0.6	2	18	11	0	0.058837891	3.5304199	0.13964844	-0.26904297	-0.8425293	16.978027	0.53222656	0	0	0	0	0	0	0	0	0	0.89550781	0.10449219	0.75170898	0.00390625	-0.33081055	-0.41699219	0	44330	0	0	0
885	886	886	Category N	-0.17993164	-0.81591797	-0.65991211	0.017822266	0.51293945	0.16772461	0	0	8/7/2018	8	7	2018	2:18:11	8291	0.7	2	18	11	0	0.058837891	3.5304199	0.14257813	-0.27294922	-0.83325195	17.982422	0.65478516	0	0	0	0	0	0	0	0	0	0.88842773	0.11157227	1.0388184	-0.32250977	-0.54272461	0.17333984	0	44330	0	0	0
886	887	887	Category N	0.31176758	-0.64794922	-0.74389648	0.018798828	0.5012207	0.1875	0	0	8/7/2018	8	7	2018	2:18:11	8291	0.8	2	18	11	0	0.058837891	3.5304199	0.13842773	-0.28344727	-0.83056641	17.763184	0.41259766	0	0	0	0	0	0	0	0	0	0.88842773	0.11157227	0.62426758	0.1730957	-0.36425781	0.086669922	0	44330	0	0	0
887	888	888	Category N	0.095947266	-0.68383789	-0.83984375	-0.045654297	0.46923828	0.24926758	0	0	8/7/2018	8	7	2018	2:18:11	8291	0.9	2	18	11	0	0.058837891	3.5304199	0.13818359	-0.29541016	-0.83422852	14.280273	0.390625	0	0	0	0	0	0	0	0	0	0.89575195	0.10424805	0.43603516	-0.042236328	-0.38818359	-0.005371094	0	44330	0	0	0
888	889	889	Category N	0.27587891	-0.27587891	-0.56396484	-0.052734375	0.45727539	0.26269531	0	0	8/7/2018	8	7	2018	2:18:12	8292	0	2	18	12	0	0.058837891	3.5304199	0.14306641	-0.2980957	-0.83227539	12.217529	0.30004883	0	0	0	0	0	0	0	0	0	0.89550781	0.10449219	0.42333984	0.13256836	0.022216797	0.26831055	0	44330	0	0	0
889	890	890	Category N	0.14379883	-0.58789063	-0.88793945	-0.078613281	0.40820313	0.32348633	0	0	8/7/2018	8	7	2018	2:18:12	8292	0.1	2	18	12	0	0.058837891	3.5304199	0.14038086	-0.30664063	-0.83398438	9.3198242	0.28613281	0	0	0	0	0	0	0	0	0	0.8996582	0.1003418	0.33813477	0.003173828	-0.28100586	-0.053710938	0	44330	0	0	0
890	891	891	Category N	0.047851563	-0.56396484	-0.81591797	-0.1394043	0.34814453	0.36206055	0	0	8/7/2018	8	7	2018	2:18:12	8292	0.2	2	18	12	0	0.058837891	3.5304199	0.14135742	-0.31542969	-0.82958984	2.9477539	0.265625	0	0	0	0	0	0	0	0	0	0.89892578	0.10107422	0.35571289	-0.093505859	-0.24829102	0.013671875	0	44330	0	0	0
891	892	892	Category N	0.40795898	-0.671875	-0.82788086	-0.075195313	0.41601563	0.31689453	0	0	8/7/2018	8	7	2018	2:18:12	8292	0.3	2	18	12	0	0.058837891	3.5304199	0.13696289	-0.32250977	-0.82958984	3.5256348	0.44189453	0	0	0	0	0	0	0	0	0	0.90063477	0.099365234	0.62207031	0.27075195	-0.34912109	0.001708984	0	44330	0	0	0
892	893	893	Category N	0.2277832	-0.39599609	-1.1638184	0.017578125	0.48071289	0.23486328	0	0	8/7/2018	8	7	2018	2:18:12	8292	0.4	2	18	12	0	0.058837891	3.5304199	0.13647461	-0.3269043	-0.8293457	6.9521484	0.35327148	0	0	0	0	0	0	0	0	0	0.90185547	0.098144531	0.49438477	0.091064453	-0.068847656	-0.33422852	0	44330	0	0	0
893	894	894	Category N	-0.047851563	-1.0197754	-0.87597656	0.077392578	0.5078125	0.15283203	0	0	8/7/2018	8	7	2018	2:18:12	8292	0.5	2	18	12	0	0.058837891	3.5304199	0.13867188	-0.33642578	-0.83544922	9.7626953	0.70922852	0	0	0	0	0	0	0	0	0	0.91137695	0.088623047	0.91040039	-0.18652344	-0.68310547	-0.040283203	0	44330	0	0	0
894	895	895	Category N	0.25195313	-0.80395508	-0.56396484	0.016845703	0.47119141	0.24560547	0	0	8/7/2018	8	7	2018	2:18:12	8292	0.6	2	18	12	0	0.058837891	3.5304199	0.14038086	-0.34863281	-0.83203125	13.560059	0.53979492	0	0	0	0	0	0	0	0	0	0.91308594	0.086914063	0.8347168	0.11132813	-0.45507813	0.26806641	0	44330	0	0	0
895	896	896	Category N	-0.023925781	-0.53979492	-0.70776367	0.030029297	0.47216797	0.24902344	0	0	8/7/2018	8	7	2018	2:18:12	8292	0.7	2	18	12	0	0.058837891	3.5304199	0.14013672	-0.35668945	-0.83032227	18.147217	0.2746582	0	0	0	0	0	0	0	0	0	0.91455078	0.085449219	0.46972656	-0.1640625	-0.18286133	0.12255859	0	44330	0	0	0
896	897	897	Category N	0.047851563	-0.44384766	-0.671875	0.008300781	0.46606445	0.25244141	0	0	8/7/2018	8	7	2018	2:18:12	8292	0.8	2	18	12	0	0.058837891	3.5304199	0.14111328	-0.36254883	-0.83251953	19.605957	0.20263672	0	0	0	0	0	0	0	0	0	0.91894531	0.081054688	0.33520508	-0.093261719	-0.081054688	0.16064453	0	44330	0	0	0
897	898	898	Category N	0.071777344	-0.64794922	-0.99584961	0.069335938	0.46362305	0.25488281	0	0	8/7/2018	8	7	2018	2:18:12	8292	0.9	2	18	12	0	0.058837891	3.5304199	0.14599609	-0.3671875	-0.82739258	18.128418	0.33544922	0	0	0	0	0	0	0	0	0	0.91699219	0.083007813	0.52319336	-0.07421875	-0.28051758	-0.16821289	0	44330	0	0	0
898	899	899	Category N	0.059814453	-0.87597656	-0.97192383	0.070068359	0.43969727	0.28417969	0	0	8/7/2018	8	7	2018	2:18:13	8293	0	2	18	13	0	0.058837891	3.5304199	0.14453125	-0.3671875	-0.82006836	20.056641	0.53735352	0	0	0	0	0	0	0	0	0	0.91015625	0.08984375	0.74511719	-0.084716797	-0.50854492	-0.15161133	0	44330	0	0	0
899	900	900	Category N	0.10791016	-0.46777344	-0.69580078	0.049316406	0.42871094	0.30175781	0	0	8/7/2018	8	7	2018	2:18:13	8293	0.1	2	18	13	0	0.058837891	3.5304199	0.1472168	-0.37719727	-0.8215332	21.259277	0.15991211	0	0	0	0	0	0	0	0	0	0.91601563	0.083984375	0.25561523	-0.039306641	-0.090332031	0.12573242	0	44330	0	0	0
900	901	901	Category N	-0.035888672	-0.44384766	-0.58789063	0.063964844	0.45385742	0.25952148	0	0	8/7/2018	8	7	2018	2:18:13	8293	0.2	2	18	13	0	0.058837891	3.5304199	0.16113281	-0.38598633	-0.82739258	19.285156	0.31542969	0	0	0	0	0	0	0	0	0	0.92700195	0.072998047	0.49414063	-0.19702148	-0.057617188	0.23950195	0	44330	0	0	0
901	902	902	Category N	0.11987305	-0.49194336	-0.6237793	0.033203125	0.46801758	0.25219727	0	0	8/7/2018	8	7	2018	2:18:13	8293	0.3	2	18	13	0	0.058837891	3.5304199	0.15429688	-0.390625	-0.82055664	18.132324	0.22387695	0	0	0	0	0	0	0	0	0	0.921875	0.078125	0.33251953	-0.034423828	-0.10107422	0.19677734	0	44330	0	0	0
902	903	903	Category N	0.071777344	-0.49194336	-0.73193359	0.062988281	0.4675293	0.24047852	0	0	8/7/2018	8	7	2018	2:18:13	8293	0.4	2	18	13	0	0.058837891	3.5304199	0.15234375	-0.39550781	-0.8190918	18.078857	0.15307617	0	0	0	0	0	0	0	0	0	0.92236328	0.077636719	0.2644043	-0.080566406	-0.096191406	0.087158203	0	44330	0	0	0
903	904	904	Category N	0.10791016	-1.0439453	-1.079834	0.073730469	0.46118164	0.26074219	0	0	8/7/2018	8	7	2018	2:18:13	8293	0.5	2	18	13	0	0.058837891	3.5304199	0.15307617	-0.40649414	-0.81591797	17.759521	0.69116211	0	0	0	0	0	0	0	0	0	0.92431641	0.075683594	0.94628906	-0.045166016	-0.63720703	-0.26367188	0	44330	0	0	0
904	905	905	Category N	-0.011962891	-0.45581055	-0.64794922	0.070068359	0.45751953	0.26049805	0	0	8/7/2018	8	7	2018	2:18:13	8293	0.6	2	18	13	0	0.058837891	3.5304199	0.15356445	-0.41577148	-0.81787109	16.452637	0.24072266	0	0	0	0	0	0	0	0	0	0.93017578	0.069824219	0.37548828	-0.16552734	-0.039794922	0.16992188	0	44330	0	0	0
905	906	906	Category N	0.035888672	-0.50390625	-0.82788086	0.072509766	0.47290039	0.23803711	0	0	8/7/2018	8	7	2018	2:18:13	8293	0.7	2	18	13	0	0.058837891	3.5304199	0.15258789	-0.42211914	-0.8137207	14.95752	0.14306641	0	0	0	0	0	0	0	0	0	0.92944336	0.070556641	0.21240234	-0.11669922	-0.081542969	-0.013916016	0	44330	0	0	0
906	907	907	Category N	0.11987305	-0.55175781	-0.63598633	0.0234375	0.45532227	0.27539063	0	0	8/7/2018	8	7	2018	2:18:13	8293	0.8	2	18	13	0	0.058837891	3.5304199	0.14746094	-0.42529297	-0.82055664	13.968018	0.2253418	0	0	0	0	0	0	0	0	0	0.93603516	0.063964844	0.33886719	-0.027587891	-0.1262207	0.18457031	0	44330	0	0	0
907	908	908	Category N	0.023925781	-0.38378906	-0.65991211	0.053710938	0.45605469	0.2590332	0	0	8/7/2018	8	7	2018	2:18:13	8293	0.9	2	18	13	0	0.058837891	3.5304199	0.14135742	-0.43383789	-0.82275391	13.360107	0.20703125	0	0	0	0	0	0	0	0	0	0.94067383	0.059326172	0.33032227	-0.11743164	0.050048828	0.1628418	0	44330	0	0	0
908	909	909	Category N	0	-0.50390625	-0.73193359	0.082519531	0.45336914	0.26489258	0	0	8/7/2018	8	7	2018	2:18:14	8294	0	2	18	14	0	0.058837891	3.5304199	0.140625	-0.44775391	-0.8190918	11.69458	0.17480469	0	0	0	0	0	0	0	0	0	0.9440918	0.055908203	0.28393555	-0.140625	-0.055908203	0.087158203	0	44330	0	0	0
909	910	910	Category N	0.17993164	-0.77978516	-0.7199707	0.11206055	0.41772461	0.29980469	0	0	8/7/2018	8	7	2018	2:18:14	8294	0.1	2	18	14	0	0.058837891	3.5304199	0.13916016	-0.46289063	-0.82666016	11.062256	0.33642578	0	0	0	0	0	0	0	0	0	0.95751953	0.042480469	0.46386719	0.040527344	-0.31665039	0.10668945	0	44330	0	0	0
910	911	911	Category N	-0.2277832	-0.2878418	-0.81591797	0.16821289	0.40283203	0.29174805	0	0	8/7/2018	8	7	2018	2:18:14	8294	0.2	2	18	14	0	0.058837891	3.5304199	0.14086914	-0.46630859	-0.82666016	12.734375	0.40966797	0	0	0	0	0	0	0	0	0	0.95947266	0.040527344	0.55810547	-0.36865234	0.1784668	0.010742188	0	44330	0	0	0
911	912	912	Category N	0.011962891	-0.73193359	-0.58789063	0.18188477	0.43432617	0.24267578	0	0	8/7/2018	8	7	2018	2:18:14	8294	0.3	2	18	14	0	0.058837891	3.5304199	0.13256836	-0.47363281	-0.81884766	13.498291	0.36694336	0	0	0	0	0	0	0	0	0	0.95532227	0.044677734	0.60986328	-0.12060547	-0.25805664	0.23095703	0	44330	0	0	0
912	913	913	Category N	0	-0.6237793	-0.74389648	0.094238281	0.45849609	0.25341797	0	0	8/7/2018	8	7	2018	2:18:14	8294	0.4	2	18	14	0	0.058837891	3.5304199	0.12939453	-0.47583008	-0.81323242	14.76001	0.20825195	0	0	0	0	0	0	0	0	0	0.95117188	0.048828125	0.34667969	-0.12939453	-0.14770508	0.069335938	0	44330	0	0	0
913	914	914	Category N	0	-0.57592773	-0.68383789	0.095214844	0.45581055	0.24926758	0	0	8/7/2018	8	7	2018	2:18:14	8294	0.5	2	18	14	0	0.058837891	3.5304199	0.12939453	-0.48461914	-0.81445313	14.086182	0.20532227	0	0	0	0	0	0	0	0	0	0.95678711	0.043212891	0.35131836	-0.12939453	-0.091064453	0.13061523	0	44330	0	0	0
914	915	915	Category N	-0.011962891	-0.52783203	-0.59985352	0.073242188	0.46606445	0.24584961	0	0	8/7/2018	8	7	2018	2:18:14	8294	0.6	2	18	14	0	0.058837891	3.5304199	0.12963867	-0.49169922	-0.81811523	13.183838	0.26269531	0	0	0	0	0	0	0	0	0	0.96337891	0.036621094	0.39599609	-0.14160156	-0.035888672	0.21826172	0	44330	0	0	0
915	916	916	Category N	0.023925781	-0.31176758	-0.83984375	0.087646484	0.45996094	0.25317383	0	0	8/7/2018	8	7	2018	2:18:14	8294	0.7	2	18	14	0	0.058837891	3.5304199	0.125	-0.50097656	-0.81958008	11.301025	0.21557617	0	0	0	0	0	0	0	0	0	0.96875	0.03125	0.31054688	-0.10107422	0.18920898	-0.020019531	0	44330	0	0	0
916	917	917	Category N	0.10791016	-0.75585938	-0.98388672	0.11035156	0.41918945	0.30053711	0	0	8/7/2018	8	7	2018	2:18:14	8294	0.8	2	18	14	0	0.058837891	3.5304199	0.12207031	-0.51049805	-0.81835938	7.0161133	0.29589844	0	0	0	0	0	0	0	0	0	0.97241211	0.027587891	0.42480469	-0.014160156	-0.24511719	-0.1652832	0	44330	0	0	0
917	918	918	Category N	-0.083984375	-0.44384766	-1.0197754	0.10229492	0.38696289	0.33178711	0	0	8/7/2018	8	7	2018	2:18:14	8294	0.9	2	18	14	0	0.058837891	3.5304199	0.12011719	-0.51928711	-0.82055664	2.2529297	0.29492188	0	0	0	0	0	0	0	0	0	0.97851563	0.021484375	0.47875977	-0.20410156	0.075439453	-0.19897461	0	44330	0	0	0
918	919	919	Category N	-0.047851563	-0.31176758	-0.81591797	0.07421875	0.39794922	0.33129883	0	0	8/7/2018	8	7	2018	2:18:15	8295	0	2	18	15	0	0.058837891	3.5304199	0.11962891	-0.52783203	-0.82421875	2.7097168	0.27368164	0	0	0	0	0	0	0	0	0	0.98608398	0.013916016	0.39208984	-0.16748047	0.21606445	0.008300781	0	44330	0	0	0
919	920	920	Category N	0.035888672	-0.011962891	-0.51586914	0.069580078	0.39160156	0.33911133	0	0	8/7/2018	8	7	2018	2:18:15	8295	0.1	2	18	15	0	0.058837891	3.5304199	0.11181641	-0.53491211	-0.82373047	6.1945801	0.61157227	0	0	0	0	0	0	0	0	0	0.98852539	0.011474609	0.90673828	-0.075927734	0.52294922	0.30786133	0	44330	0	0	0
920	921	921	Category N	-0.21582031	-0.41992188	-0.76782227	0.020751953	0.36083984	0.3659668	0	0	8/7/2018	8	7	2018	2:18:15	8295	0.2	2	18	15	0	0.058837891	3.5304199	0.11181641	-0.53637695	-0.81689453	9.833252	0.35131836	0	0	0	0	0	0	0	0	0	0.98364258	0.016357422	0.4934082	-0.32763672	0.11645508	0.049072266	0	44330	0	0	0
921	922	922	Category N	0.16796875	-0.16796875	-1.1757813	0.039794922	0.34692383	0.37133789	0	0	8/7/2018	8	7	2018	2:18:15	8295	0.3	2	18	15	0	0.059326172	3.5513672	0.109375	-0.53979492	-0.81689453	11.158936	0.52001953	0	0	0	0	0	0	0	0	0	0.98535156	0.014648438	0.7890625	0.058349609	0.37182617	-0.35864258	0	44330	0	0	0
922	923	923	Category N	0.035888672	-0.46777344	-0.99584961	0.12182617	0.40478516	0.30664063	0	0	8/7/2018	8	7	2018	2:18:15	8295	0.4	2	18	15	0	0.059326172	3.5513672	0.109375	-0.54418945	-0.81542969	12.258057	0.20922852	0	0	0	0	0	0	0	0	0	0.98657227	0.013427734	0.33032227	-0.073486328	0.076416016	-0.18017578	0	44330	0	0	0
923	924	924	Category N	-0.035888672	-0.61181641	-0.68383789	0.064941406	0.41015625	0.32348633	0	0	8/7/2018	8	7	2018	2:18:15	8295	0.5	2	18	15	0	0.059326172	3.5513672	0.109375	-0.54052734	-0.82080078	11.5271	0.21191406	0	0	0	0	0	0	0	0	0	0.98901367	0.010986328	0.35351563	-0.14526367	-0.071044922	0.13696289	0	44330	0	0	0
924	925	925	Category N	0.14379883	-0.16796875	-0.61181641	0.037353516	0.43237305	0.30224609	0	0	8/7/2018	8	7	2018	2:18:15	8295	0.6	2	18	15	0	0.059326172	3.5513672	0.11206055	-0.54052734	-0.82324219	10.743408	0.4296875	0	0	0	0	0	0	0	0	0	0.99121094	0.008789063	0.61572266	0.031494141	0.37255859	0.21142578	0	44330	0	0	0
925	926	926	Category N	-0.023925781	-0.52783203	-0.65991211	0.063476563	0.41845703	0.3137207	0	0	8/7/2018	8	7	2018	2:18:15	8295	0.7	2	18	15	0	0.059326172	3.5513672	0.11157227	-0.53613281	-0.81640625	10.216064	0.20727539	0	0	0	0	0	0	0	0	0	0.9831543	0.016845703	0.30053711	-0.13549805	0.008300781	0.15649414	0	44330	0	0	0
926	927	927	Category N	-0.071777344	-0.58789063	-1.223877	0.048339844	0.39233398	0.34057617	0	0	8/7/2018	8	7	2018	2:18:15	8295	0.8	2	18	15	0	0.059326172	3.5513672	0.11401367	-0.52929688	-0.82055664	8.277832	0.44775391	0	0	0	0	0	0	0	0	0	0.9831543	0.016845703	0.64770508	-0.18579102	-0.058349609	-0.40307617	0	44330	0	0	0
927	928	928	Category N	0.29980469	-0.071777344	-0.82788086	0.16479492	0.41967773	0.27001953	0	0	8/7/2018	8	7	2018	2:18:15	8295	0.9	2	18	15	0	0.059326172	3.5513672	0.11254883	-0.52490234	-0.82202148	7.0693359	0.49023438	0	0	0	0	0	0	0	0	0	0.98168945	0.018310547	0.64599609	0.18701172	0.453125	-0.005615234	0	44330	0	0	0
928	929	929	Category N	-0.19189453	-0.64794922	-1.0917969	0.041992188	0.47045898	0.24414063	0	0	8/7/2018	8	7	2018	2:18:16	8296	0	2	18	16	0	0.059326172	3.5513672	0.11132813	-0.52001953	-0.82592773	4.6772461	0.42285156	0	0	0	0	0	0	0	0	0	0.98242188	0.017578125	0.69677734	-0.30322266	-0.12768555	-0.26586914	0	44330	0	0	0
929	930	930	Category N	0.31176758	-0.41992188	-0.6237793	-0.018798828	0.45019531	0.28222656	0	0	8/7/2018	8	7	2018	2:18:16	8296	0.1	2	18	16	0	0.059326172	3.5513672	0.11206055	-0.51904297	-0.82885742	5.3410645	0.30273438	0	0	0	0	0	0	0	0	0	0.984375	0.015625	0.50366211	0.19946289	0.099121094	0.20507813	0	44330	0	0	0
930	931	931	Category N	-0.13183594	-0.27587891	-0.86376953	0.019287109	0.41625977	0.3203125	0	0	8/7/2018	8	7	2018	2:18:16	8296	0.2	2	18	16	0	0.059326172	3.5513672	0.11157227	-0.51464844	-0.82666016	6.5141602	0.34301758	0	0	0	0	0	0	0	0	0	0.98022461	0.019775391	0.51928711	-0.2434082	0.23876953	-0.036865234	0	44330	0	0	0
931	932	932	Category N	-0.071777344	-0.2878418	-0.64794922	-0.041503906	0.39746094	0.33813477	0	0	8/7/2018	8	7	2018	2:18:16	8296	0.3	2	18	16	0	0.059326172	3.5513672	0.11230469	-0.50952148	-0.8269043	9.8986816	0.33935547	0	0	0	0	0	0	0	0	0	0.97802734	0.021972656	0.58496094	-0.18408203	0.22167969	0.17895508	0	44330	0	0	0
932	933	933	Category N	0.17993164	-0.65991211	-1.4279785	0.027587891	0.40161133	0.33447266	0	0	8/7/2018	8	7	2018	2:18:16	8296	0.4	2	18	16	0	0.059326172	3.5513672	0.10742188	-0.50634766	-0.8293457	13.936523	0.62182617	0	0	0	0	0	0	0	0	0	0.9777832	0.022216797	0.82421875	0.072265625	-0.15332031	-0.59838867	0	44330	0	0	0
933	934	934	Category N	0.2277832	-0.86376953	-0.94799805	0.042724609	0.37158203	0.35791016	0	0	8/7/2018	8	7	2018	2:18:16	8296	0.5	2	18	16	0	0.059326172	3.5513672	0.10473633	-0.50439453	-0.82788086	17.598389	0.39819336	0	0	0	0	0	0	0	0	0	0.97509766	0.024902344	0.60205078	0.12280273	-0.35913086	-0.11987305	0	44330	0	0	0
934	935	935	Category N	0.25195313	-0.2277832	-0.92382813	0.054443359	0.3972168	0.33276367	0	0	8/7/2018	8	7	2018	2:18:16	8296	0.6	2	18	16	0	0.059326172	3.5513672	0.10375977	-0.49926758	-0.8293457	21.972168	0.32324219	0	0	0	0	0	0	0	0	0	0.97363281	0.026367188	0.51391602	0.14794922	0.27148438	-0.094238281	0	44330	0	0	0
935	936	936	Category N	0.011962891	-0.39599609	-1.0678711	-0.084960938	0.45214844	0.27099609	0	0	8/7/2018	8	7	2018	2:18:16	8296	0.7	2	18	16	0	0.059326172	3.5513672	0.10083008	-0.49316406	-0.83251953	24.503174	0.26977539	0	0	0	0	0	0	0	0	0	0.97290039	0.027099609	0.42163086	-0.088867188	0.097167969	-0.23510742	0	44330	0	0	0
936	937	937	Category N	0.37182617	-0.25195313	-0.35986328	-0.18945313	0.43798828	0.2487793	0	0	8/7/2018	8	7	2018	2:18:16	8296	0.8	2	18	16	0	0.059326172	3.5513672	0.10546875	-0.48901367	-0.8359375	28.010742	0.5949707	0	0	0	0	0	0	0	0	0	0.97436523	0.025634766	0.97973633	0.26611328	0.23706055	0.47607422	0	44330	0	0	0
937	938	938	Category N	0.011962891	-0.15576172	-0.34790039	-0.13818359	0.41723633	0.29858398	0	0	8/7/2018	8	7	2018	2:18:16	8296	0.9	2	18	16	0	0.059326172	3.5513672	0.10791016	-0.48632813	-0.83984375	29.269775	0.60058594	0	0	0	0	0	0	0	0	0	0.9765625	0.0234375	0.91870117	-0.095947266	0.33056641	0.49194336	0	44330	0	0	0
938	939	939	Category N	0.34790039	-0.94799805	-1.1518555	-0.18530273	0.39379883	0.30078125	0	0	8/7/2018	8	7	2018	2:18:17	8297	0	2	18	17	0	0.059326172	3.5513672	0.10546875	-0.4765625	-0.83276367	30.629639	0.6184082	0	0	0	0	0	0	0	0	0	0.96533203	0.034667969	1.0324707	0.2421875	-0.47119141	-0.31884766	0	44330	0	0	0
939	940	940	Category N	1.0078125	-0.76782227	-1.4638672	-0.099121094	0.44458008	0.27514648	0	0	8/7/2018	8	7	2018	2:18:17	8297	0.1	2	18	17	0	0.059326172	3.5513672	0.10717773	-0.46362305	-0.8293457	30.252441	1.1425781	0	0	0	0	0	0	0	0	0	0.95605469	0.043945313	1.8388672	0.90039063	-0.30395508	-0.63427734	0	44330	0	0	0
940	941	941	Category N	-0.38378906	-0.45581055	-0.43188477	-0.10083008	0.51416016	0.14404297	0	0	8/7/2018	8	7	2018	2:18:17	8297	0.2	2	18	17	0	0.059326172	3.5513672	0.10644531	-0.45825195	-0.83398438	31.158203	0.6340332	0	0	0	0	0	0	0	0	0	0.95751953	0.042480469	0.89477539	-0.49023438	0.002441406	0.40209961	0	44330	0	0	0
941	942	942	Category N	0	-0.39599609	-0.83984375	-0.20483398	0.46582031	0.17749023	0	0	8/7/2018	8	7	2018	2:18:17	8297	0.3	2	18	17	0	0.059326172	3.5513672	0.109375	-0.45703125	-0.84399414	31.187988	0.12524414	0	0	0	0	0	0	0	0	0	0.96606445	0.033935547	0.17456055	-0.109375	0.061035156	0.004150391	0	44330	0	0	0
942	943	943	Category N	0.43188477	-0.88793945	-0.63598633	-0.12451172	0.43847656	0.27416992	0	0	8/7/2018	8	7	2018	2:18:17	8297	0.4	2	18	17	0	0.059326172	3.5513672	0.11035156	-0.45507813	-0.84716797	28.291016	0.57885742	0	0	0	0	0	0	0	0	0	0.96801758	0.031982422	0.96533203	0.32128906	-0.43261719	0.21118164	0	44330	0	0	0
943	944	944	Category N	0.2878418	-0.74389648	-1.0078125	-0.075683594	0.49926758	0.17919922	0	0	8/7/2018	8	7	2018	2:18:17	8297	0.5	2	18	17	0	0.059326172	3.5513672	0.11083984	-0.45361328	-0.84790039	23.862549	0.37548828	0	0	0	0	0	0	0	0	0	0.96801758	0.031982422	0.62670898	0.17675781	-0.29003906	-0.15966797	0	44330	0	0	0
944	945	945	Category N	0.21582031	-0.63598633	-0.46777344	-0.068359375	0.52539063	0.094238281	0	0	8/7/2018	8	7	2018	2:18:17	8297	0.6	2	18	17	0	0.059326172	3.5513672	0.1081543	-0.44360352	-0.84570313	18.446289	0.4375	0	0	0	0	0	0	0	0	0	0.96118164	0.038818359	0.67773438	0.10742188	-0.19213867	0.37792969	0	44330	0	0	0
945	946	946	Category N	0	-0.37182617	-1.3317871	-0.053222656	0.5378418	0.064208984	0	0	8/7/2018	8	7	2018	2:18:17	8297	0.7	2	18	17	0	0.059326172	3.5513672	0.11328125	-0.43920898	-0.84790039	17.401611	0.5012207	0	0	0	0	0	0	0	0	0	0.96166992	0.038330078	0.66430664	-0.11328125	0.067382813	-0.48364258	0	44330	0	0	0
946	947	947	Category N	-0.071777344	-0.82788086	-0.95996094	-0.083007813	0.51904297	0.12646484	0	0	8/7/2018	8	7	2018	2:18:17	8297	0.8	2	18	17	0	0.059326172	3.5513672	0.11474609	-0.43432617	-0.84936523	13.719971	0.44921875	0	0	0	0	0	0	0	0	0	0.9609375	0.0390625	0.69042969	-0.18652344	-0.39331055	-0.11035156	0	44330	0	0	0
947	948	948	Category N	0.3359375	-1.1879883	-0.55175781	-0.14477539	0.43676758	0.27294922	0	0	8/7/2018	8	7	2018	2:18:17	8297	0.9	2	18	17	0	0.059326172	3.5513672	0.1171875	-0.43188477	-0.85693359	9.5002441	0.84399414	0	0	0	0	0	0	0	0	0	0.96679688	0.033203125	1.279541	0.21850586	-0.75585938	0.30517578	0	44330	0	0	0
948	949	949	Category N	0.25195313	-1.3439941	-1.4638672	-0.0625	0.45483398	0.27514648	0	0	8/7/2018	8	7	2018	2:18:18	8298	0	2	18	18	0	0.059326172	3.5513672	0.12231445	-0.42944336	-0.8581543	7.7163086	1.104248	0	0	0	0	0	0	0	0	0	0.96728516	0.032714844	1.6494141	0.12939453	-0.91430664	-0.60546875	0	44330	0	0	0
949	950	950	Category N	0.41992188	-0.37182617	-0.83984375	-0.050537109	0.54272461	0.030273438	0	0	8/7/2018	8	7	2018	2:18:18	8298	0.1	2	18	18	0	0.059326172	3.5513672	0.12084961	-0.42236328	-0.86083984	10.156738	0.30395508	0	0	0	0	0	0	0	0	0	0.96655273	0.033447266	0.37084961	0.29882813	0.050537109	0.020996094	0	44330	0	0	0
950	951	951	Category N	-0.15576172	-0.7199707	-0.23999023	-0.14868164	0.50634766	0.10693359	0	0	8/7/2018	8	7	2018	2:18:18	8298	0.2	2	18	18	0	0.059326172	3.5513672	0.11987305	-0.4152832	-0.86108398	9.1748047	0.74487305	0	0	0	0	0	0	0	0	0	0.96362305	0.036376953	1.201416	-0.27563477	-0.30444336	0.62109375	0	44330	0	0	0
951	952	952	Category N	0.25195313	-0.26391602	-0.51586914	-0.24145508	0.38598633	0.27856445	0	0	8/7/2018	8	7	2018	2:18:18	8298	0.3	2	18	18	0	0.059326172	3.5513672	0.12255859	-0.41821289	-0.8659668	5.0168457	0.40380859	0	0	0	0	0	0	0	0	0	0.96948242	0.030517578	0.63378906	0.12915039	0.15429688	0.35009766	0	44330	0	0	0
952	953	953	Category N	0.31176758	-0.56396484	-0.88793945	-0.17529297	0.38818359	0.31396484	0	0	8/7/2018	8	7	2018	2:18:18	8298	0.4	2	18	18	0	0.059326172	3.5513672	0.12695313	-0.41503906	-0.87353516	3.4257813	0.23754883	0	0	0	0	0	0	0	0	0	0.97558594	0.024414063	0.34765625	0.18457031	-0.14868164	-0.014160156	0	44330	0	0	0
953	954	954	Category N	0.3359375	-0.34790039	-1.0078125	-0.14892578	0.4152832	0.29418945	0	0	8/7/2018	8	7	2018	2:18:18	8298	0.5	2	18	18	0	0.059326172	3.5513672	0.12744141	-0.40795898	-0.87792969	7.4108887	0.25268555	0	0	0	0	0	0	0	0	0	0.9765625	0.0234375	0.3984375	0.20825195	0.060058594	-0.12963867	0	44330	0	0	0
954	955	955	Category N	-0.035888672	-0.59985352	-0.93579102	-0.18115234	0.49560547	0.13671875	0	0	8/7/2018	8	7	2018	2:18:18	8298	0.6	2	18	18	0	0.059326172	3.5513672	0.12475586	-0.40258789	-0.88110352	10.703857	0.26000977	0	0	0	0	0	0	0	0	0	0.97680664	0.023193359	0.41235352	-0.16064453	-0.19702148	-0.054443359	0	44330	0	0	0
955	956	956	Category N	0.2277832	-0.6237793	-0.49194336	-0.19921875	0.39428711	0.2956543	0	0	8/7/2018	8	7	2018	2:18:18	8298	0.7	2	18	18	0	0.059326172	3.5513672	0.12695313	-0.39990234	-0.88305664	6.6672363	0.46166992	0	0	0	0	0	0	0	0	0	0.9777832	0.022216797	0.71557617	0.10058594	-0.22363281	0.39111328	0	44330	0	0	0
956	957	957	Category N	0.19189453	-0.50390625	-0.94799805	-0.12573242	0.37963867	0.33886719	0	0	8/7/2018	8	7	2018	2:18:18	8298	0.8	2	18	18	0	0.059326172	3.5513672	0.13110352	-0.40112305	-0.88745117	6.4692383	0.13354492	0	0	0	0	0	0	0	0	0	0.98266602	0.017333984	0.22363281	0.060546875	-0.10253906	-0.060302734	0	44330	0	0	0
957	958	958	Category N	0.29980469	-0.64794922	-1.0917969	-0.13256836	0.44091797	0.27026367	0	0	8/7/2018	8	7	2018	2:18:18	8298	0.9	2	18	18	0	0.059326172	3.5513672	0.13354492	-0.39477539	-0.88500977	8.6887207	0.36645508	0	0	0	0	0	0	0	0	0	0.97827148	0.021728516	0.62573242	0.16601563	-0.25292969	-0.20654297	0	44330	0	0	0
958	959	959	Category N	-0.095947266	-0.56396484	-0.94799805	-0.11743164	0.47387695	0.22167969	0	0	8/7/2018	8	7	2018	2:18:19	8299	0	2	18	19	0	0.059326172	3.5513672	0.13378906	-0.38989258	-0.88623047	7.90625	0.29467773	0	0	0	0	0	0	0	0	0	0.97729492	0.022705078	0.46557617	-0.22973633	-0.17382813	-0.061767578	0	44330	0	0	0
959	960	960	Category N	0.2878418	-0.21582031	-0.49194336	-0.15991211	0.40014648	0.31054688	0	0	8/7/2018	8	7	2018	2:18:19	8299	0.1	2	18	19	0	0.059082031	3.5288086	0.1394043	-0.38867188	-0.88574219	1.2329102	0.45507813	0	0	0	0	0	0	0	0	0	0.97729492	0.022705078	0.71508789	0.14819336	0.17285156	0.39379883	0	44330	0	0	0
960	961	961	Category N	0.13183594	-0.55175781	-1.0197754	-0.13183594	0.35083008	0.36108398	0	0	8/7/2018	8	7	2018	2:18:19	8299	0.2	2	18	19	0	0.059082031	3.5288086	0.13671875	-0.39086914	-0.88916016	3.3791504	0.20703125	0	0	0	0	0	0	0	0	0	0.98095703	0.019042969	0.29589844	-0.004882813	-0.16064453	-0.13037109	0	44330	0	0	0
961	962	962	Category N	0.26391602	-0.39599609	-0.92382813	-0.11987305	0.38085938	0.34301758	0	0	8/7/2018	8	7	2018	2:18:19	8299	0.3	2	18	19	0	0.059082031	3.5288086	0.13818359	-0.38696289	-0.89282227	2.5332031	0.12939453	0	0	0	0	0	0	0	0	0	0.98291016	0.017089844	0.1652832	0.12548828	-0.008789063	-0.030761719	0	44330	0	0	0
962	963	963	Category N	0.095947266	-0.44384766	-1.223877	-0.12866211	0.42407227	0.28881836	0	0	8/7/2018	8	7	2018	2:18:19	8299	0.4	2	18	19	0	0.059082031	3.5288086	0.13623047	-0.38671875	-0.88916016	1.9133301	0.34155273	0	0	0	0	0	0	0	0	0	0.97924805	0.020751953	0.43188477	-0.040283203	-0.056884766	-0.33447266	0	44330	0	0	0
963	964	964	Category N	0.38378906	-0.38378906	-0.64794922	-0.13989258	0.38745117	0.32861328	0	0	8/7/2018	8	7	2018	2:18:19	8299	0.5	2	18	19	0	0.059082031	3.5288086	0.13452148	-0.3828125	-0.88769531	4.3120117	0.34570313	0	0	0	0	0	0	0	0	0	0.97607422	0.023925781	0.48950195	0.24902344	-0.000732422	0.23974609	0	44330	0	0	0
964	965	965	Category N	0.10791016	-0.23999023	-0.7199707	-0.15942383	0.33325195	0.3671875	0	0	8/7/2018	8	7	2018	2:18:19	8299	0.6	2	18	19	0	0.059082031	3.5288086	0.13208008	-0.37548828	-0.89160156	5.0375977	0.2199707	0	0	0	0	0	0	0	0	0	0.97631836	0.023681641	0.33129883	-0.024169922	0.13549805	0.17163086	0	44330	0	0	0
965	966	966	Category N	0.023925781	-0.27587891	-0.98388672	-0.21606445	0.31665039	0.35742188	0	0	8/7/2018	8	7	2018	2:18:19	8299	0.7	2	18	19	0	0.059082031	3.5288086	0.12939453	-0.37451172	-0.89697266	2.2939453	0.16845703	0	0	0	0	0	0	0	0	0	0.98046875	0.01953125	0.29101563	-0.10546875	0.098632813	-0.086669922	0	44330	0	0	0
966	967	967	Category N	0.19189453	-0.29980469	-0.85180664	-0.20043945	0.30639648	0.36474609	0	0	8/7/2018	8	7	2018	2:18:19	8299	0.8	2	18	19	0	0.059082031	3.5288086	0.13208008	-0.36987305	-0.90063477	3.1030273	0.10424805	0	0	0	0	0	0	0	0	0	0.98242188	0.017578125	0.17871094	0.059570313	0.070068359	0.048828125	0	44330	0	0	0
967	968	968	Category N	-0.011962891	-0.29980469	-1.1518555	-0.16333008	0.3203125	0.37890625	0	0	8/7/2018	8	7	2018	2:18:19	8299	0.9	2	18	19	0	0.059082031	3.5288086	0.13525391	-0.36474609	-0.89575195	5.3623047	0.30224609	0	0	0	0	0	0	0	0	0	0.97680664	0.023193359	0.46801758	-0.1472168	0.064941406	-0.25585938	0	44330	0	0	0
968	969	969	Category N	0.34790039	-0.19189453	-0.80395508	-0.18383789	0.33227539	0.35473633	0	0	8/7/2018	8	7	2018	2:18:20	8300	0	2	18	20	0	0.059082031	3.5288086	0.13476563	-0.36547852	-0.89624023	5.1062012	0.28979492	0	0	0	0	0	0	0	0	0	0.97729492	0.022705078	0.47900391	0.21289063	0.17358398	0.092285156	0	44330	0	0	0
969	970	970	Category N	0.095947266	-0.23999023	-0.7199707	-0.14501953	0.3059082	0.38769531	0	0	8/7/2018	8	7	2018	2:18:20	8300	0.1	2	18	20	0	0.059082031	3.5288086	0.14208984	-0.359375	-0.89453125	2.1860352	0.21655273	0	0	0	0	0	0	0	0	0	0.97460938	0.025390625	0.34033203	-0.046142578	0.11938477	0.17456055	0	44330	0	0	0
970	971	971	Category N	0.095947266	-0.15576172	-0.83984375	-0.15673828	0.29858398	0.38549805	0	0	8/7/2018	8	7	2018	2:18:20	8300	0.2	2	18	20	0	0.059082031	3.5288086	0.14233398	-0.35327148	-0.89770508	1.8549805	0.21118164	0	0	0	0	0	0	0	0	0	0.97509766	0.024902344	0.30200195	-0.046386719	0.19750977	0.057861328	0	44330	0	0	0
971	972	972	Category N	0.023925781	-0.40795898	-1.0197754	-0.14086914	0.33520508	0.37670898	0	0	8/7/2018	8	7	2018	2:18:20	8300	0.3	2	18	20	0	0.059082031	3.5288086	0.14941406	-0.3515625	-0.89746094	5.9350586	0.18383789	0	0	0	0	0	0	0	0	0	0.97558594	0.024414063	0.30371094	-0.12548828	-0.056152344	-0.12207031	0	44330	0	0	0
972	973	973	Category N	0.023925781	-0.23999023	-1.0439453	-0.12646484	0.35668945	0.35644531	0	0	8/7/2018	8	7	2018	2:18:20	8300	0.4	2	18	20	0	0.059082031	3.5288086	0.15332031	-0.34912109	-0.8984375	13.289795	0.22314453	0	0	0	0	0	0	0	0	0	0.97607422	0.023925781	0.3840332	-0.12939453	0.10913086	-0.14526367	0	44330	0	0	0
973	974	974	Category N	-0.13183594	-0.61181641	-0.98388672	-0.11889648	0.35693359	0.37060547	0	0	8/7/2018	8	7	2018	2:18:20	8300	0.5	2	18	20	0	0.059082031	3.5288086	0.15429688	-0.33984375	-0.88964844	16.97876	0.40576172	0	0	0	0	0	0	0	0	0	0.96484375	0.03515625	0.65209961	-0.28613281	-0.27172852	-0.093994141	0	44330	0	0	0
974	975	975	Category N	0.023925781	-0.32397461	-0.81591797	-0.19165039	0.30200195	0.37695313	0	0	8/7/2018	8	7	2018	2:18:20	8300	0.6	2	18	20	0	0.059082031	3.5288086	0.15649414	-0.32861328	-0.88842773	17.52002	0.15136719	0	0	0	0	0	0	0	0	0	0.96020508	0.039794922	0.20996094	-0.13256836	0.004638672	0.072509766	0	44330	0	0	0
975	976	976	Category N	0.3359375	-0.20385742	-0.99584961	-0.19262695	0.31518555	0.36499023	0	0	8/7/2018	8	7	2018	2:18:20	8300	0.7	2	18	20	0	0.059082031	3.5288086	0.15844727	-0.32617188	-0.88842773	17.722168	0.24072266	0	0	0	0	0	0	0	0	0	0.9597168	0.040283203	0.40698242	0.17724609	0.12231445	-0.10717773	0	44330	0	0	0
976	977	977	Category N	0.23999023	-0.2277832	-0.98388672	-0.25537109	0.22436523	0.38354492	0	0	8/7/2018	8	7	2018	2:18:20	8300	0.8	2	18	20	0	0.059082031	3.5288086	0.16088867	-0.31835938	-0.88330078	16.290283	0.15649414	0	0	0	0	0	0	0	0	0	0.95263672	0.047363281	0.26977539	0.078857422	0.090576172	-0.1003418	0	44330	0	0	0
977	978	978	Category N	-0.10791016	0.13183594	-0.41992188	-0.3425293	0.13476563	0.35400391	0	0	8/7/2018	8	7	2018	2:18:20	8300	0.9	2	18	20	0	0.059082031	3.5288086	0.15844727	-0.31323242	-0.89233398	14.135986	0.70166016	0	0	0	0	0	0	0	0	0	0.95898438	0.041015625	1.184082	-0.26635742	0.44506836	0.47241211	0	44330	0	0	0
978	979	979	Category N	0.19189453	0.16796875	-0.69580078	-0.34326172	0.17285156	0.3425293	0	0	8/7/2018	8	7	2018	2:18:21	8301	0	2	18	21	0	0.059082031	3.5288086	0.16015625	-0.31005859	-0.90209961	10.954834	0.52172852	0	0	0	0	0	0	0	0	0	0.96728516	0.032714844	0.71606445	0.031494141	0.47802734	0.20629883	0	44330	0	0	0
979	980	980	Category N	0.035888672	-0.035888672	-1.0678711	-0.27954102	0.22290039	0.37011719	0	0	8/7/2018	8	7	2018	2:18:21	8301	0.1	2	18	21	0	0.059082031	3.5288086	0.15917969	-0.29541016	-0.90112305	12.059814	0.33227539	0	0	0	0	0	0	0	0	0	0.96166992	0.038330078	0.54956055	-0.12329102	0.25952148	-0.16650391	0	44330	0	0	0
980	981	981	Category N	0.20385742	-0.34790039	-1.3918457	-0.30493164	0.22338867	0.35058594	0	0	8/7/2018	8	7	2018	2:18:21	8301	0.2	2	18	21	0	0.059082031	3.5288086	0.14941406	-0.28442383	-0.89331055	14.969238	0.50512695	0	0	0	0	0	0	0	0	0	0.94946289	0.050537109	0.6159668	0.054199219	-0.063232422	-0.49829102	0	44330	0	0	0
981	982	982	Category N	0.20385742	-0.3359375	-0.87597656	-0.18603516	0.29858398	0.37475586	0	0	8/7/2018	8	7	2018	2:18:21	8301	0.3	2	18	21	0	0.059082031	3.5288086	0.15551758	-0.27636719	-0.89770508	14.559082	0.079589844	0	0	0	0	0	0	0	0	0	0.95214844	0.047851563	0.12939453	0.048095703	-0.059326172	0.021728516	0	44330	0	0	0
982	983	983	Category N	0.10791016	-0.37182617	-0.80395508	-0.16333008	0.30566406	0.38134766	0	0	8/7/2018	8	7	2018	2:18:21	8301	0.4	2	18	21	0	0.059082031	3.5288086	0.15527344	-0.26928711	-0.8996582	9.2182617	0.14794922	0	0	0	0	0	0	0	0	0	0.9519043	0.048095703	0.24560547	-0.047363281	-0.10229492	0.095703125	0	44330	0	0	0
983	984	984	Category N	-0.10791016	-0.25195313	-0.89990234	-0.23413086	0.296875	0.36157227	0	0	8/7/2018	8	7	2018	2:18:21	8301	0.5	2	18	21	0	0.059082031	3.5288086	0.15234375	-0.25488281	-0.89990234	3.6679688	0.26025391	0	0	0	0	0	0	0	0	0	0.94775391	0.052246094	0.26367188	-0.26025391	0.002929688	0	0	44330	0	0	0
984	985	985	Category N	0.39599609	-0.095947266	-0.82788086	-0.26953125	0.29541016	0.33789063	0	0	8/7/2018	8	7	2018	2:18:21	8301	0.6	2	18	21	0	0.059082031	3.5288086	0.15014648	-0.24194336	-0.89624023	0.044189453	0.29394531	0	0	0	0	0	0	0	0	0	0.94042969	0.059570313	0.46020508	0.24560547	0.14599609	0.068359375	0	44330	0	0	0
985	986	986	Category N	0.15576172	-0.11987305	-0.93579102	-0.12597656	0.3215332	0.38354492	0	0	8/7/2018	8	7	2018	2:18:21	8301	0.7	2	18	21	0	0.059082031	3.5288086	0.14746094	-0.22485352	-0.8996582	5.3835449	0.11132813	0	0	0	0	0	0	0	0	0	0.93896484	0.061035156	0.14916992	0.008056641	0.10498047	-0.035888672	0	44330	0	0	0
986	987	987	Category N	0.32397461	-0.35986328	-1.2358398	-0.22705078	0.28466797	0.36547852	0	0	8/7/2018	8	7	2018	2:18:21	8301	0.8	2	18	21	0	0.059082031	3.5288086	0.15307617	-0.21313477	-0.90039063	9.7412109	0.40380859	0	0	0	0	0	0	0	0	0	0.93798828	0.062011719	0.65258789	0.1706543	-0.14648438	-0.33520508	0	44330	0	0	0
987	988	988	Category N	0.41992188	-0.19189453	-0.75585938	-0.16674805	0.28759766	0.39111328	0	0	8/7/2018	8	7	2018	2:18:21	8301	0.9	2	18	21	0	0.059082031	3.5288086	0.15844727	-0.19726563	-0.90454102	9.6225586	0.30078125	0	0	0	0	0	0	0	0	0	0.93920898	0.060791016	0.41552734	0.26123047	0.005371094	0.14868164	0	44330	0	0	0
988	989	989	Category N	-0.11987305	0.059814453	-0.94799805	-0.27514648	0.27246094	0.35327148	0	0	8/7/2018	8	7	2018	2:18:22	8302	0	2	18	22	0	0.059082031	3.5288086	0.15527344	-0.17480469	-0.90405273	4.5908203	0.36425781	0	0	0	0	0	0	0	0	0	0.93383789	0.066162109	0.55371094	-0.27514648	0.23461914	-0.043701172	0	44330	0	0	0
989	990	990	Category N	0.10791016	-0.20385742	-0.75585938	-0.28051758	0.26782227	0.35107422	0	0	8/7/2018	8	7	2018	2:18:22	8302	0.1	2	18	22	0	0.059082031	3.5288086	0.15380859	-0.15429688	-0.89428711	1.5944824	0.15405273	0	0	0	0	0	0	0	0	0	0.9206543	0.079345703	0.23413086	-0.045898438	-0.049316406	0.13842773	0	44330	0	0	0
990	991	991	Category N	-0.011962891	-0.52783203	-1.1879883	-0.18310547	0.2746582	0.39257813	0	0	8/7/2018	8	7	2018	2:18:22	8302	0.2	2	18	22	0	0.059082031	3.5288086	0.15063477	-0.14648438	-0.89160156	5.5571289	0.50927734	0	0	0	0	0	0	0	0	0	0.91625977	0.083740234	0.84008789	-0.16259766	-0.38110352	-0.29614258	0	44330	0	0	0
991	992	992	Category N	0.35986328	-0.47998047	-1.1999512	-0.16674805	0.29638672	0.38818359	0	0	8/7/2018	8	7	2018	2:18:22	8302	0.3	2	18	22	0	0.059082031	3.5288086	0.15527344	-0.125	-0.89233398	6.5339355	0.51196289	0	0	0	0	0	0	0	0	0	0.91455078	0.085449219	0.86669922	0.2043457	-0.35473633	-0.30737305	0	44330	0	0	0
992	993	993	Category N	0.047851563	-0.059814453	-1.0917969	-0.13891602	0.31738281	0.38720703	0	0	8/7/2018	8	7	2018	2:18:22	8302	0.4	2	18	22	0	0.059082031	3.5288086	0.15795898	-0.11914063	-0.90722656	4.4846191	0.22290039	0	0	0	0	0	0	0	0	0	0.92871094	0.071289063	0.35400391	-0.11010742	0.059326172	-0.18432617	0	44330	0	0	0
993	994	994	Category N	-0.21582031	-0.13183594	-0.94799805	-0.3112793	0.2980957	0.30297852	0	0	8/7/2018	8	7	2018	2:18:22	8302	0.5	2	18	22	0	0.059082031	3.5288086	0.15893555	-0.10131836	-0.90478516	2.2512207	0.37841797	0	0	0	0	0	0	0	0	0	0.92407227	0.075927734	0.44824219	-0.37475586	-0.030273438	-0.04296875	0	44330	0	0	0
994	995	995	Category N	0.15576172	-0.32397461	-0.75585938	-0.22387695	0.30761719	0.35107422	0	0	8/7/2018	8	7	2018	2:18:22	8302	0.6	2	18	22	0	0.059082031	3.5288086	0.15625	-0.093261719	-0.90112305	2.3129883	0.27246094	0	0	0	0	0	0	0	0	0	0.91943359	0.080566406	0.37670898	-0.000488281	-0.23071289	0.14526367	0	44330	0	0	0
995	996	996	Category N	0.35986328	-0.40795898	-1.1879883	-0.18334961	0.29199219	0.3828125	0	0	8/7/2018	8	7	2018	2:18:22	8302	0.7	2	18	22	0	0.059082031	3.5288086	0.15820313	-0.083496094	-0.89746094	0.67407227	0.47973633	0	0	0	0	0	0	0	0	0	0.91503906	0.084960938	0.81616211	0.20141602	-0.32421875	-0.2902832	0	44330	0	0	0
996	997	997	Category N	0.29980469	-0.25195313	-0.79199219	-0.14941406	0.31152344	0.38183594	0	0	8/7/2018	8	7	2018	2:18:22	8302	0.8	2	18	22	0	0.059082031	3.5288086	0.15991211	-0.068115234	-0.90209961	4.5551758	0.25561523	0	0	0	0	0	0	0	0	0	0.91870117	0.081298828	0.43359375	0.13964844	-0.18359375	0.11010742	0	44330	0	0	0
997	998	998	Category N	-0.059814453	-0.035888672	-1.1037598	-0.25341797	0.30004883	0.34521484	0	0	8/7/2018	8	7	2018	2:18:22	8302	0.9	2	18	22	0	0.058837891	3.5513672	0.16186523	-0.053466797	-0.90234375	7.9165039	0.29980469	0	0	0	0	0	0	0	0	0	0.91821289	0.081787109	0.44067383	-0.22167969	0.017578125	-0.20117188	0	44330	0	0	0
998	999	999	Category N	0.39599609	-0.21582031	-0.79199219	-0.20678711	0.22729492	0.40795898	0	0	8/7/2018	8	7	2018	2:18:23	8303	0	2	18	23	0	0.058837891	3.5513672	0.16088867	-0.036865234	-0.90014648	6.1015625	0.31445313	0	0	0	0	0	0	0	0	0	0.91503906	0.084960938	0.5222168	0.23510742	-0.17871094	0.1081543	0	44330	0	0	0
999	1000	1000	Category N	-0.17993164	-0.19189453	-0.79199219	-0.18969727	0.23681641	0.40844727	0	0	8/7/2018	8	7	2018	2:18:23	8303	0.1	2	18	23	0	0.058837891	3.5513672	0.16308594	-0.024658203	-0.89672852	1.4631348	0.39575195	0	0	0	0	0	0	0	0	0	0.91162109	0.088378906	0.61474609	-0.34301758	-0.16699219	0.10473633	0	44330	0	0	0
1000	1001	1001	Category N	-0.083984375	-0.10791016	-1.0439453	-0.26367188	0.24755859	0.37182617	0	0	8/7/2018	8	7	2018	2:18:23	8303	0.2	2	18	23	0	0.058837891	3.5513672	0.15844727	-0.018798828	-0.90087891	3.4516602	0.29516602	0	0	0	0	0	0	0	0	0	0.91479492	0.085205078	0.47412109	-0.24243164	-0.088867188	-0.14282227	0	44330	0	0	0
1001	1002	1002	Category N	0.011962891	-0.14379883	-0.89990234	-0.171875	0.22509766	0.41943359	0	0	8/7/2018	8	7	2018	2:18:23	8303	0.3	2	18	23	0	0.058837891	3.5513672	0.15844727	0.001464844	-0.89697266	4.0878906	0.20629883	0	0	0	0	0	0	0	0	0	0.91088867	0.089111328	0.29443359	-0.14648438	-0.14526367	-0.002685547	0	44330	0	0	0
1002	1003	1003	Category N	-0.10791016	-0.16796875	-0.86376953	-0.13208008	0.22607422	0.42944336	0	0	8/7/2018	8	7	2018	2:18:23	8303	0.4	2	18	23	0	0.058837891	3.5513672	0.15966797	0.013427734	-0.90087891	3.0639648	0.32543945	0	0	0	0	0	0	0	0	0	0.91503906	0.084960938	0.48632813	-0.26757813	-0.18139648	0.037109375	0	44330	0	0	0
1003	1004	1004	Category N	-0.2277832	-0.011962891	-0.99584961	-0.14257813	0.21191406	0.43212891	0	0	8/7/2018	8	7	2018	2:18:23	8303	0.5	2	18	23	0	0.058837891	3.5513672	0.15991211	0.022949219	-0.89697266	1.5952148	0.40161133	0	0	0	0	0	0	0	0	0	0.91137695	0.088623047	0.52148438	-0.38769531	-0.034912109	-0.098632813	0	44330	0	0	0
1004	1005	1005	Category N	-0.071777344	-0.095947266	-1.0439453	-0.098388672	0.20874023	0.44091797	0	0	8/7/2018	8	7	2018	2:18:23	8303	0.6	2	18	23	0	0.058837891	3.5513672	0.15527344	0.030273438	-0.89624023	10.396484	0.29882813	0	0	0	0	0	0	0	0	0	0.91015625	0.08984375	0.50097656	-0.22705078	-0.1262207	-0.14746094	0	44330	0	0	0
1005	1006	1006	Category M	0.17993164	-0.15576172	-0.94799805	0.13427734	-0.015380859	0.45898438	0	0	8/7/2018	8	7	2018	2:18:28	8308	0.5	2	18	28	0	0.059082031	3.4675781	0.15454102	0.036376953	-0.89501953	26.796143	0.20092773	0	0	0	0	0	0	0	0	0	0.90893555	0.091064453	0.27026367	0.025146484	-0.19213867	-0.052734375	0	44330	0	0	0
1006	1007	1007	Category M	0.17993164	-0.17993164	-0.85180664	0.096435547	-0.013427734	0.46899414	0	0	8/7/2018	8	7	2018	2:18:28	8308	0.6	2	18	28	0	0.059082031	3.4675781	0.15258789	0.049316406	-0.88842773	69.505615	0.23388672	0	0	0	0	0	0	0	0	0	0.90283203	0.097167969	0.29321289	0.027099609	-0.22924805	0.036621094	0	44330	0	0	0
1007	1008	1008	Category M	0.27587891	-0.13183594	-0.86376953	0.055664063	-0.000244141	0.4765625	0	0	8/7/2018	8	7	2018	2:18:28	8308	0.7	2	18	28	0	0.059082031	3.4675781	0.14916992	0.062255859	-0.8918457	105.04907	0.23339844	0	0	0	0	0	0	0	0	0	0.90625	0.09375	0.34887695	0.12646484	-0.1940918	0.028076172	0	44330	0	0	0
1008	1009	1009	Category M	0.38378906	-0.16796875	-0.94799805	0.047363281	0.015625	0.47851563	0	0	8/7/2018	8	7	2018	2:18:28	8308	0.8	2	18	28	0	0.059082031	3.4675781	0.15332031	0.072753906	-0.88647461	123.08813	0.33886719	0	0	0	0	0	0	0	0	0	0.90258789	0.097412109	0.5324707	0.23022461	-0.24072266	-0.061279297	0	44330	0	0	0
1009	1010	1010	Category M	0.3359375	0.071777344	-0.87597656	0.047119141	0.028808594	0.47998047	0	0	8/7/2018	8	7	2018	2:18:28	8308	0.9	2	18	28	0	0.059082031	3.4675781	0.14575195	0.082275391	-0.88842773	137.93628	0.19067383	0	0	0	0	0	0	0	0	0	0.90405273	0.095947266	0.21313477	0.18994141	-0.010498047	0.012451172	0	44330	0	0	0
1010	1011	1011	Category M	0.43188477	-0.14379883	-0.85180664	0.009765625	0.009521484	0.48168945	0	0	8/7/2018	8	7	2018	2:18:29	8309	0	2	18	29	0	0.059082031	3.4675781	0.14404297	0.086914063	-0.88867188	142.88721	0.37060547	0	0	0	0	0	0	0	0	0	0.90454102	0.095458984	0.55566406	0.28759766	-0.23071289	0.036865234	0	44330	0	0	0
1011	1012	1012	Category M	0.23999023	-0.083984375	-0.7199707	0.016357422	0.019042969	0.47998047	0	0	8/7/2018	8	7	2018	2:18:29	8309	0.1	2	18	29	0	0.059082031	3.4675781	0.14404297	0.10009766	-0.88818359	144.11743	0.26708984	0	0	0	0	0	0	0	0	0	0.90551758	0.094482422	0.44824219	0.095703125	-0.18408203	0.16821289	0	44330	0	0	0
1012	1013	1013	Category M	0.26391602	0.083984375	-0.73193359	-0.033203125	-0.035888672	0.47753906	0	0	8/7/2018	8	7	2018	2:18:29	8309	0.2	2	18	29	0	0.059082031	3.4675781	0.14306641	0.11352539	-0.88745117	145.2627	0.19897461	0	0	0	0	0	0	0	0	0	0.90600586	0.093994141	0.3059082	0.12060547	-0.029541016	0.15551758	0	44330	0	0	0
1013	1014	1014	Category M	0.40795898	0.035888672	-0.83984375	0.014648438	-0.057617188	0.47631836	0	0	8/7/2018	8	7	2018	2:18:29	8309	0.3	2	18	29	0	0.059082031	3.4675781	0.1394043	0.12670898	-0.88647461	140.36011	0.28710938	0	0	0	0	0	0	0	0	0	0.90649414	0.093505859	0.40600586	0.26831055	-0.090820313	0.046630859	0	44330	0	0	0
1014	1015	1015	Category M	0.39599609	-0.035888672	-0.93579102	0.052490234	-0.075683594	0.4699707	0	0	8/7/2018	8	7	2018	2:18:29	8309	0.4	2	18	29	0	0.059082031	3.4675781	0.140625	0.13720703	-0.88720703	126.83789	0.31225586	0	0	0	0	0	0	0	0	0	0.90893555	0.091064453	0.47680664	0.25512695	-0.1730957	-0.048339844	0	44330	0	0	0
1015	1016	1016	Category M	0.21582031	0.23999023	-0.64794922	0.012695313	-0.028808594	0.47290039	0	0	8/7/2018	8	7	2018	2:18:29	8309	0.5	2	18	29	0	0.059082031	3.4675781	0.13842773	0.14550781	-0.88452148	107.40234	0.26611328	0	0	0	0	0	0	0	0	0	0.90698242	0.093017578	0.40820313	0.077148438	0.094238281	0.23657227	0	44330	0	0	0
1016	1017	1017	Category M	0.16796875	0.15576172	-1.0917969	0.068115234	-0.01171875	0.4753418	0	0	8/7/2018	8	7	2018	2:18:29	8309	0.6	2	18	29	0	0.059082031	3.4675781	0.13061523	0.15454102	-0.88085938	66.198975	0.21386719	0	0	0	0	0	0	0	0	0	0.90380859	0.096191406	0.2487793	0.037109375	0.000976563	-0.21069336	0	44330	0	0	0
1017	1018	1018	Category M	0.15576172	0.095947266	-1.1279297	0.0703125	-0.075439453	0.46459961	0	0	8/7/2018	8	7	2018	2:18:29	8309	0.7	2	18	29	0	0.059082031	3.4675781	0.12573242	0.15454102	-0.88647461	33.077881	0.25	0	0	0	0	0	0	0	0	0	0.90869141	0.091308594	0.32983398	0.029785156	-0.05859375	-0.24121094	0	44330	0	0	0
1018	1019	1019	Category M	0.26391602	0.21582031	-1.0678711	0.15454102	-0.1328125	0.43139648	0	0	8/7/2018	8	7	2018	2:18:29	8309	0.8	2	18	29	0	0.059082031	3.4675781	0.12573242	0.15991211	-0.88964844	17.48999	0.23193359	0	0	0	0	0	0	0	0	0	0.9128418	0.087158203	0.37158203	0.13793945	0.055664063	-0.17797852	0	44330	0	0	0
1019	1020	1020	Category M	0.23999023	0.11987305	-0.83984375	0.13110352	-0.15209961	0.43334961	0	0	8/7/2018	8	7	2018	2:18:29	8309	0.9	2	18	29	0	0.059082031	3.4675781	0.12304688	0.16796875	-0.89306641	10.902832	0.13696289	0	0	0	0	0	0	0	0	0	0.91723633	0.082763672	0.21826172	0.11669922	-0.048095703	0.053222656	0	44330	0	0	0
1020	1021	1021	Category M	0.095947266	0.17993164	-0.79199219	0.1105957	-0.20166016	0.42578125	0	0	8/7/2018	8	7	2018	2:18:30	8310	0	2	18	30	0	0.059082031	3.4675781	0.12353516	0.17749023	-0.88696289	17.064453	0.099121094	0	0	0	0	0	0	0	0	0	0.91308594	0.086914063	0.125	-0.027587891	0.002197266	0.094970703	0	44330	0	0	0
1021	1022	1022	Category M	-0.023925781	0.16796875	-0.99584961	0.048339844	-0.21435547	0.42529297	0	0	8/7/2018	8	7	2018	2:18:30	8310	0.1	2	18	30	0	0.059082031	3.4675781	0.11962891	0.18359375	-0.87646484	19.496094	0.18725586	0	0	0	0	0	0	0	0	0	0.90356445	0.096435547	0.27856445	-0.14355469	-0.015625	-0.11914063	0	44330	0	0	0
1022	1023	1023	Category M	0.20385742	0.26391602	-0.64794922	0.02734375	-0.23974609	0.4152832	0	0	8/7/2018	8	7	2018	2:18:30	8310	0.2	2	18	30	0	0.059082031	3.4675781	0.11621094	0.19506836	-0.87597656	15.829102	0.25366211	0	0	0	0	0	0	0	0	0	0.90478516	0.095214844	0.38452148	0.087402344	0.068603516	0.22802734	0	44330	0	0	0
1023	1024	1024	Category M	0.10791016	0.29980469	-0.7199707	0.051513672	-0.24316406	0.4128418	0	0	8/7/2018	8	7	2018	2:18:30	8310	0.3	2	18	30	0	0.059082031	3.4675781	0.11376953	0.21069336	-0.87597656	15.862549	0.1796875	0	0	0	0	0	0	0	0	0	0.90820313	0.091796875	0.2512207	-0.005859375	0.088867188	0.15600586	0	44330	0	0	0
1024	1025	1025	Category M	0.011962891	0.73193359	-0.73193359	0.074951172	-0.18798828	0.43334961	0	0	8/7/2018	8	7	2018	2:18:30	8310	0.4	2	18	30	0	0.059082031	3.4675781	0.11547852	0.21362305	-0.87402344	21.450195	0.54711914	0	0	0	0	0	0	0	0	0	0.90722656	0.092773438	0.76391602	-0.10351563	0.51806641	0.14208984	0	44330	0	0	0
1025	1026	1026	Category M	0.44384766	0.56396484	-1.3918457	0.082519531	-0.26245117	0.39941406	0	0	8/7/2018	8	7	2018	2:18:30	8310	0.5	2	18	30	0	0.059082031	3.491748	0.10839844	0.2199707	-0.87255859	18.885742	0.70703125	0	0	0	0	0	0	0	0	0	0.90625	0.09375	1.1982422	0.33520508	0.34375	-0.51904297	0	44330	0	0	0
1026	1027	1027	Category M	0.34790039	0.44384766	-1.2958984	0.13183594	-0.38525391	0.28735352	0	0	8/7/2018	8	7	2018	2:18:30	8310	0.6	2	18	30	0	0.059082031	3.491748	0.10400391	0.22802734	-0.86914063	11.384277	0.53637695	0	0	0	0	0	0	0	0	0	0.90454102	0.095458984	0.88598633	0.24365234	0.21557617	-0.42651367	0	44330	0	0	0
1027	1028	1028	Category M	0.095947266	0.61181641	-0.50390625	0.065673828	-0.34082031	0.34936523	0	0	8/7/2018	8	7	2018	2:18:30	8310	0.7	2	18	30	0	0.059082031	3.491748	0.1003418	0.2355957	-0.88061523	10.974121	0.53222656	0	0	0	0	0	0	0	0	0	0.91723633	0.082763672	0.75732422	-0.004394531	0.37597656	0.37670898	0	44330	0	0	0
1028	1029	1029	Category M	0.13183594	0.2878418	-0.69580078	0.047363281	-0.25634766	0.40258789	0	0	8/7/2018	8	7	2018	2:18:30	8310	0.8	2	18	30	0	0.059082031	3.491748	0.097412109	0.24755859	-0.88183594	4.6237793	0.19335938	0	0	0	0	0	0	0	0	0	0.92114258	0.078857422	0.26049805	0.034179688	0.040039063	0.18603516	0	44330	0	0	0
1029	1030	1030	Category M	0.16796875	0.25195313	-0.6237793	0.023681641	-0.25537109	0.4050293	0	0	8/7/2018	8	7	2018	2:18:30	8310	0.9	2	18	30	0	0.059082031	3.491748	0.09765625	0.25561523	-0.88305664	1.248291	0.26855469	0	0	0	0	0	0	0	0	0	0.92431641	0.075683594	0.33325195	0.070068359	-0.003662109	0.25927734	0	44330	0	0	0
1030	1031	1031	Category M	0.20385742	0.99584961	-0.29980469	0.060791016	-0.21948242	0.42016602	0	0	8/7/2018	8	7	2018	2:18:31	8311	0	2	18	31	0	0.059082031	3.491748	0.094970703	0.26538086	-0.87988281	6.8007813	0.93896484	0	0	0	0	0	0	0	0	0	0.92382813	0.076171875	1.4191895	0.10864258	0.73022461	0.58007813	0	44330	0	0	0
1031	1032	1032	Category M	0.46777344	0.20385742	-1.7038574	0.051513672	-0.29321289	0.37988281	0	0	8/7/2018	8	7	2018	2:18:31	8311	0.1	2	18	31	0	0.059082031	3.491748	0.094970703	0.27368164	-0.87402344	12.529541	0.91210938	0	0	0	0	0	0	0	0	0	0.92089844	0.079101563	1.2722168	0.37255859	-0.069824219	-0.82958984	0	44330	0	0	0
1032	1033	1033	Category M	0.39599609	0.86376953	-0.68383789	0.087158203	-0.33374023	0.35424805	0	0	8/7/2018	8	7	2018	2:18:31	8311	0.2	2	18	31	0	0.059082031	3.491748	0.087646484	0.29101563	-0.87524414	0.42236328	0.67797852	0	0	0	0	0	0	0	0	0	0.92651367	0.073486328	1.0725098	0.30810547	0.57250977	0.19140625	0	44330	0	0	0
1033	1034	1034	Category M	0.11987305	0.31176758	-0.7199707	0.087158203	-0.31958008	0.36547852	0	0	8/7/2018	8	7	2018	2:18:31	8311	0.3	2	18	31	0	0.059082031	3.491748	0.092529297	0.29760742	-0.86914063	1.7600098	0.15234375	0	0	0	0	0	0	0	0	0	0.92333984	0.076660156	0.19042969	0.027099609	0.013916016	0.14916992	0	44330	0	0	0
1034	1035	1035	Category M	0.11987305	0.16796875	-0.63598633	0.069824219	-0.3425293	0.34545898	0	0	8/7/2018	8	7	2018	2:18:31	8311	0.4	2	18	31	0	0.059082031	3.491748	0.092529297	0.30859375	-0.87133789	4.0200195	0.27563477	0	0	0	0	0	0	0	0	0	0.92919922	0.070800781	0.40356445	0.02734375	-0.140625	0.23535156	0	44330	0	0	0
1035	1036	1036	Category M	0.35986328	0.61181641	-0.86376953	0.082275391	-0.28442383	0.38793945	0	0	8/7/2018	8	7	2018	2:18:31	8311	0.5	2	18	31	0	0.059082031	3.491748	0.090576172	0.31811523	-0.87255859	4.0075684	0.39819336	0	0	0	0	0	0	0	0	0	0.93334961	0.066650391	0.5715332	0.26904297	0.29345703	0.008789063	0	44330	0	0	0
1036	1037	1037	Category M	0.34790039	0.65991211	-0.97192383	0.12524414	-0.22558594	0.40893555	0	0	8/7/2018	8	7	2018	2:18:31	8311	0.6	2	18	31	0	0.059082031	3.491748	0.086181641	0.32910156	-0.8671875	5.916748	0.43432617	0	0	0	0	0	0	0	0	0	0.93139648	0.068603516	0.69677734	0.26147461	0.33056641	-0.10449219	0	44330	0	0	0
1037	1038	1038	Category M	0.21582031	0.69580078	-0.91186523	0.077880859	-0.2878418	0.38769531	0	0	8/7/2018	8	7	2018	2:18:31	8311	0.7	2	18	31	0	0.059082031	3.491748	0.082519531	0.33666992	-0.86865234	10.859131	0.38525391	0	0	0	0	0	0	0	0	0	0.93530273	0.064697266	0.53540039	0.13305664	0.35888672	-0.04296875	0	44330	0	0	0
1038	1039	1039	Category M	0.095947266	0.39599609	-0.671875	0.10888672	-0.31054688	0.36108398	0	0	8/7/2018	8	7	2018	2:18:31	8311	0.8	2	18	31	0	0.059082031	3.491748	0.083007813	0.34692383	-0.86621094	6.388916	0.20092773	0	0	0	0	0	0	0	0	0	0.93701172	0.062988281	0.25610352	0.012695313	0.048828125	0.19433594	0	44330	0	0	0
1039	1040	1040	Category M	-0.095947266	0.25195313	-0.82788086	0.092041016	-0.33007813	0.35620117	0	0	8/7/2018	8	7	2018	2:18:31	8311	0.9	2	18	31	0	0.059082031	3.491748	0.080078125	0.35522461	-0.86474609	3.206543	0.20751953	0	0	0	0	0	0	0	0	0	0.93847656	0.061523438	0.31640625	-0.17602539	-0.10327148	0.036865234	0	44330	0	0	0
1040	1041	1041	Category M	0.13183594	1.0917969	-0.7199707	0.11352539	-0.27026367	0.38378906	0	0	8/7/2018	8	7	2018	2:18:32	8312	0	2	18	32	0	0.059082031	3.491748	0.083251953	0.35961914	-0.86987305	0.74243164	0.7487793	0	0	0	0	0	0	0	0	0	0.94482422	0.055175781	0.93017578	0.048339844	0.73193359	0.14990234	0	44330	0	0	0
1041	1042	1042	Category M	0.37182617	0.57592773	-1.223877	0.19726563	-0.26171875	0.3659668	0	0	8/7/2018	8	7	2018	2:18:32	8312	0.1	2	18	32	0	0.059082031	3.491748	0.085693359	0.36645508	-0.86938477	8.1140137	0.50097656	0	0	0	0	0	0	0	0	0	0.94726563	0.052734375	0.84936523	0.28588867	0.20922852	-0.35424805	0	44330	0	0	0
1042	1043	1043	Category M	0.10791016	0.29980469	-0.91186523	0.16821289	-0.29882813	0.35107422	0	0	8/7/2018	8	7	2018	2:18:32	8312	0.2	2	18	32	0	0.059082031	3.491748	0.090087891	0.37280273	-0.86938477	3.6953125	0.086181641	0	0	0	0	0	0	0	0	0	0.95019531	0.049804688	0.13330078	0.017578125	-0.072998047	-0.042236328	0	44330	0	0	0
1043	1044	1044	Category M	0.011962891	0.21582031	-0.59985352	0.096191406	-0.28442383	0.38012695	0	0	8/7/2018	8	7	2018	2:18:32	8312	0.3	2	18	32	0	0.059082031	3.491748	0.091308594	0.37817383	-0.86694336	3.2373047	0.32250977	0	0	0	0	0	0	0	0	0	0.95019531	0.049804688	0.50878906	-0.079345703	-0.16235352	0.26708984	0	44330	0	0	0
1044	1045	1045	Category M	0.047851563	0.23999023	-0.61181641	0.12451172	-0.29931641	0.36865234	0	0	8/7/2018	8	7	2018	2:18:32	8312	0.4	2	18	32	0	0.059082031	3.491748	0.09375	0.38110352	-0.86279297	11.965576	0.29174805	0	0	0	0	0	0	0	0	0	0.94799805	0.052001953	0.43823242	-0.045898438	-0.14111328	0.25097656	0	44330	0	0	0
1045	1046	1046	Category M	-0.13183594	0.76782227	-0.45581055	0.15551758	-0.26953125	0.37280273	0	0	8/7/2018	8	7	2018	2:18:32	8312	0.5	2	18	32	0	0.059082031	3.491748	0.097167969	0.38452148	-0.86230469	6.7519531	0.60375977	0	0	0	0	0	0	0	0	0	0.94921875	0.05078125	1.0185547	-0.22900391	0.38305664	0.40649414	0	44330	0	0	0
1046	1047	1047	Category M	-0.083984375	0.73193359	-1.1279297	0.18994141	-0.234375	0.38330078	0	0	8/7/2018	8	7	2018	2:18:32	8312	0.6	2	18	32	0	0.059082031	3.491748	0.097167969	0.38891602	-0.86425781	7.338623	0.46875	0	0	0	0	0	0	0	0	0	0.95263672	0.047363281	0.78759766	-0.18115234	0.34277344	-0.26342773	0	44330	0	0	0
1047	1048	1048	Category M	0.32397461	0.53979492	-0.73193359	0.22192383	-0.23950195	0.36523438	0	0	8/7/2018	8	7	2018	2:18:32	8312	0.7	2	18	32	0	0.059082031	3.491748	0.096191406	0.39599609	-0.86230469	16.569336	0.29907227	0	0	0	0	0	0	0	0	0	0.95385742	0.046142578	0.50170898	0.22753906	0.14355469	0.13037109	0	44330	0	0	0
1048	1049	1049	Category M	-0.25195313	0.57592773	-0.94799805	0.19946289	-0.28320313	0.34692383	0	0	8/7/2018	8	7	2018	2:18:32	8312	0.8	2	18	32	0	0.059082031	3.491748	0.096435547	0.41430664	-0.87280273	12.491211	0.39135742	0	0	0	0	0	0	0	0	0	0.97094727	0.029052734	0.58496094	-0.34838867	0.16137695	-0.074951172	0	44330	0	0	0
1049	1050	1050	Category M	-0.047851563	0.13183594	-0.74389648	0.11645508	-0.34082031	0.33251953	0	0	8/7/2018	8	7	2018	2:18:32	8312	0.9	2	18	32	0	0.059082031	3.491748	0.094726563	0.41870117	-0.87792969	5.4118652	0.34741211	0	0	0	0	0	0	0	0	0	0.97729492	0.022705078	0.5637207	-0.14257813	-0.28686523	0.1340332	0	44330	0	0	0
1050	1051	1051	Category M	0.10791016	0.88793945	-0.80395508	0.23120117	-0.27954102	0.33862305	0	0	8/7/2018	8	7	2018	2:18:33	8313	0	2	18	33	0	0.059082031	3.491748	0.080810547	0.42382813	-0.87695313	5.8503418	0.47045898	0	0	0	0	0	0	0	0	0	0.97729492	0.022705078	0.56396484	0.026855469	0.46386719	0.072998047	0	44330	0	0	0
1051	1052	1052	Category M	-0.059814453	0.65991211	-0.95996094	0.32226563	-0.24389648	0.29467773	0	0	8/7/2018	8	7	2018	2:18:33	8313	0.1	2	18	33	0	0.059082031	3.491748	0.074462891	0.43212891	-0.87451172	8.4379883	0.27758789	0	0	0	0	0	0	0	0	0	0.97851563	0.021484375	0.44726563	-0.13427734	0.22753906	-0.085205078	0	44330	0	0	0
1052	1053	1053	Category M	-0.27587891	0.81591797	-0.97192383	0.30541992	-0.24194336	0.3112793	0	0	8/7/2018	8	7	2018	2:18:33	8313	0.2	2	18	33	0	0.059082031	3.491748	0.073974609	0.45019531	-0.87817383	8.5981445	0.51464844	0	0	0	0	0	0	0	0	0	0.98974609	0.010253906	0.80908203	-0.34985352	0.36547852	-0.093505859	0	44330	0	0	0
1053	1054	1054	Category M	-0.035888672	0.23999023	-1.0439453	0.19921875	-0.29248047	0.34545898	0	0	8/7/2018	8	7	2018	2:18:33	8313	0.3	2	18	33	0	0.059082031	3.491748	0.073486328	0.45556641	-0.88867188	2.869873	0.28735352	0	0	0	0	0	0	0	0	0	1.0014648	0.001464844	0.48022461	-0.109375	-0.21557617	-0.1550293	0	44330	0	0	0
1054	1055	1055	Category M	-0.14379883	0.3359375	-0.58789063	0.23583984	-0.25463867	0.34814453	0	0	8/7/2018	8	7	2018	2:18:33	8313	0.4	2	18	33	0	0.059082031	3.491748	0.068603516	0.46435547	-0.89013672	3.6794434	0.39135742	0	0	0	0	0	0	0	0	0	1.0063477	0.006347656	0.64355469	-0.21240234	-0.12841797	0.30224609	0	44330	0	0	0
1055	1056	1056	Category M	-0.2878418	0.52783203	-0.70776367	0.2578125	-0.26806641	0.32666016	0	0	8/7/2018	8	7	2018	2:18:33	8313	0.5	2	18	33	0	0.059082031	3.491748	0.062011719	0.47753906	-0.88256836	9.2097168	0.39453125	0	0	0	0	0	0	0	0	0	1.0056152	0.005615234	0.57519531	-0.34985352	0.050048828	0.17480469	0	44330	0	0	0
1056	1057	1057	Category M	-0.15576172	-0.23999023	-1.4399414	0.28613281	-0.22241211	0.34106445	0	0	8/7/2018	8	7	2018	2:18:33	8313	0.6	2	18	33	0	0.059082031	3.491748	0.058837891	0.47851563	-0.88452148	13.802002	0.93310547	0	0	0	0	0	0	0	0	0	1.0075684	0.007568359	1.4885254	-0.21459961	-0.71850586	-0.55517578	0	44330	0	0	0
1057	1058	1058	Category M	-0.095947266	0.56396484	-0.671875	0.33349609	-0.24682617	0.28564453	0	0	8/7/2018	8	7	2018	2:18:33	8313	0.7	2	18	33	0	0.059082031	3.491748	0.057861328	0.48828125	-0.88647461	11.777344	0.2746582	0	0	0	0	0	0	0	0	0	1.0136719	0.013671875	0.44384766	-0.15380859	0.075439453	0.21459961	0	44330	0	0	0
1058	1059	1059	Category M	-0.023925781	0.81591797	-0.97192383	0.28710938	-0.29736328	0.28881836	0	0	8/7/2018	8	7	2018	2:18:33	8313	0.8	2	18	33	0	0.059082031	3.491748	0.059814453	0.48999023	-0.88964844	13.101074	0.34619141	0	0	0	0	0	0	0	0	0	1.0175781	0.017578125	0.49169922	-0.083740234	0.32568359	-0.08203125	0	44330	0	0	0
1059	1060	1060	Category M	0.071777344	0.73193359	-0.57592773	0.21459961	-0.34399414	0.29614258	0	0	8/7/2018	8	7	2018	2:18:33	8313	0.9	2	18	33	0	0.059082031	3.491748	0.052490234	0.49951172	-0.88305664	14.468262	0.38549805	0	0	0	0	0	0	0	0	0	1.0161133	0.016113281	0.55859375	0.019042969	0.23217773	0.30712891	0	44330	0	0	0
1060	1061	1061	Category M	-0.10791016	0.13183594	-0.55175781	0.21899414	-0.37158203	0.26367188	0	0	8/7/2018	8	7	2018	2:18:34	8314	0	2	18	34	0	0.059082031	3.491748	0.055175781	0.50341797	-0.88061523	5.9665527	0.52246094	0	0	0	0	0	0	0	0	0	1.0161133	0.016113281	0.86376953	-0.16308594	-0.37158203	0.32885742	0	44330	0	0	0
1061	1062	1062	Category M	-0.083984375	0.57592773	-0.82788086	0.20019531	-0.37109375	0.2722168	0	0	8/7/2018	8	7	2018	2:18:34	8314	0.1	2	18	34	0	0.059082031	3.491748	0.052734375	0.50683594	-0.88232422	1.0383301	0.16259766	0	0	0	0	0	0	0	0	0	1.0187988	0.018798828	0.26025391	-0.13671875	0.068847656	0.054443359	0	44330	0	0	0
1062	1063	1063	Category M	-0.071777344	0.88793945	-0.81591797	0.28100586	-0.27246094	0.31201172	0	0	8/7/2018	8	7	2018	2:18:34	8314	0.2	2	18	34	0	0.059082031	3.491748	0.055175781	0.50708008	-0.88305664	3.1652832	0.40698242	0	0	0	0	0	0	0	0	0	1.0197754	0.019775391	0.57495117	-0.12695313	0.38061523	0.067138672	0	44330	0	0	0
1063	1064	1064	Category M	0.023925781	-0.011962891	-0.74389648	0.30932617	-0.24194336	0.30541992	0	0	8/7/2018	8	7	2018	2:18:34	8314	0.3	2	18	34	0	0.059326172	3.5304199	0.051269531	0.50610352	-0.88842773	9.2861328	0.53857422	0	0	0	0	0	0	0	0	0	1.0236816	0.023681641	0.69018555	-0.02734375	-0.51806641	0.14453125	0	44330	0	0	0
1064	1065	1065	Category M	-0.16796875	0.40795898	-0.69580078	0.17480469	-0.29882813	0.34692383	0	0	8/7/2018	8	7	2018	2:18:34	8314	0.4	2	18	34	0	0.059326172	3.5304199	0.052490234	0.50415039	-0.88989258	7.8151855	0.30932617	0	0	0	0	0	0	0	0	0	1.0244141	0.024414063	0.51123047	-0.22045898	-0.096191406	0.1940918	0	44330	0	0	0
1065	1066	1066	Category M	-0.20385742	0.52783203	-0.671875	0.14575195	-0.29248047	0.36230469	0	0	8/7/2018	8	7	2018	2:18:34	8314	0.5	2	18	34	0	0.059326172	3.5304199	0.053710938	0.49609375	-0.88916016	0.43920898	0.33862305	0	0	0	0	0	0	0	0	0	1.0197754	0.019775391	0.5065918	-0.25756836	0.031494141	0.21728516	0	44330	0	0	0
1066	1067	1067	Category M	0.035888672	0.23999023	-2.1599121	0.19995117	-0.2331543	0.37866211	0	0	8/7/2018	8	7	2018	2:18:34	8314	0.6	2	18	34	0	0.059326172	3.5304199	0.049316406	0.48730469	-0.88232422	0.88647461	1.3010254	0	0	0	0	0	0	0	0	0	1.0092773	0.009277344	1.5383301	-0.013427734	-0.24731445	-1.2773438	0	44330	0	0	0
1067	1068	1068	Category M	0.17993164	0.76782227	-0.83984375	0.33789063	-0.26367188	0.26342773	0	0	8/7/2018	8	7	2018	2:18:34	8314	0.7	2	18	34	0	0.059326172	3.5304199	0.043457031	0.48120117	-0.87939453	2.0187988	0.31982422	0	0	0	0	0	0	0	0	0	1.003418	0.003417969	0.46264648	0.13623047	0.28637695	0.039550781	0	44330	0	0	0
1068	1069	1069	Category M	-0.095947266	0.69580078	-1.0439453	0.24414063	-0.27368164	0.33496094	0	0	8/7/2018	8	7	2018	2:18:34	8314	0.8	2	18	34	0	0.059326172	3.5304199	0.041503906	0.47290039	-0.88720703	4.2102051	0.30493164	0	0	0	0	0	0	0	0	0	1.0063477	0.006347656	0.5168457	-0.13745117	0.22265625	-0.15649414	0	44330	0	0	0
1069	1070	1070	Category M	-0.10791016	0.57592773	-0.50390625	0.1784668	-0.3059082	0.34570313	0	0	8/7/2018	8	7	2018	2:18:34	8314	0.9	2	18	34	0	0.059326172	3.5304199	0.042480469	0.46875	-0.88891602	7.6555176	0.42700195	0	0	0	0	0	0	0	0	0	1.0058594	0.005859375	0.64257813	-0.15039063	0.10693359	0.38500977	0	44330	0	0	0
1070	1071	1071	Category M	-0.011962891	0.14379883	-0.7199707	0.20532227	-0.29614258	0.33740234	0	0	8/7/2018	8	7	2018	2:18:35	8315	0	2	18	35	0	0.059326172	3.5304199	0.040771484	0.4675293	-0.88964844	7.7414551	0.36938477	0	0	0	0	0	0	0	0	0	1.0058594	0.005859375	0.54638672	-0.052734375	-0.32373047	0.16967773	0	44330	0	0	0
1071	1072	1072	Category M	-0.2277832	0.89990234	-1.3078613	0.20947266	-0.25048828	0.36743164	0	0	8/7/2018	8	7	2018	2:18:35	8315	0.1	2	18	35	0	0.059326172	3.5304199	0.036376953	0.45385742	-0.89990234	9.798584	0.65942383	0	0	0	0	0	0	0	0	0	1.0085449	0.008544922	1.1179199	-0.26416016	0.44580078	-0.40771484	0	44330	0	0	0
1072	1073	1073	Category M	0.44384766	0.46777344	-0.59985352	0.35791016	-0.20776367	0.28930664	0	0	8/7/2018	8	7	2018	2:18:35	8315	0.2	2	18	35	0	0.059326172	3.5304199	0.031494141	0.44848633	-0.88916016	15.366699	0.50415039	0	0	0	0	0	0	0	0	0	0.99658203	0.003417969	0.72094727	0.41235352	0.019042969	0.28930664	0	44330	0	0	0
1073	1074	1074	Category M	-0.2277832	0.75585938	-1.1279297	0.29956055	-0.17675781	0.35205078	0	0	8/7/2018	8	7	2018	2:18:35	8315	0.3	2	18	35	0	0.059326172	3.5304199	0.028808594	0.43530273	-0.89501953	17.611572	0.47192383	0	0	0	0	0	0	0	0	0	0.99560547	0.004394531	0.81005859	-0.2565918	0.3203125	-0.23266602	0	44330	0	0	0
1074	1075	1075	Category M	0.011962891	0.43188477	-0.85180664	0.21582031	-0.19140625	0.39282227	0	0	8/7/2018	8	7	2018	2:18:35	8315	0.4	2	18	35	0	0.059326172	3.5304199	0.027099609	0.43188477	-0.8996582	23.30249	0.050292969	0	0	0	0	0	0	0	0	0	0.99829102	0.001708984	0.063232422	-0.015136719	0	0.047851563	0	44330	0	0	0
1075	1076	1076	Category M	0	0.47998047	-0.74389648	0.20800781	-0.20678711	0.39233398	0	0	8/7/2018	8	7	2018	2:18:35	8315	0.5	2	18	35	0	0.059326172	3.5304199	0.025634766	0.42797852	-0.90380859	27.462158	0.16992188	0	0	0	0	0	0	0	0	0	1.0004883	0.000488281	0.23730469	-0.025634766	0.051757813	0.15991211	0	44330	0	0	0
1076	1077	1077	Category M	0.011962891	0.3359375	-0.91186523	0.18554688	-0.22827148	0.38525391	0	0	8/7/2018	8	7	2018	2:18:35	8315	0.6	2	18	35	0	0.059326172	3.5304199	0.022216797	0.41870117	-0.90405273	30.568848	0.083740234	0	0	0	0	0	0	0	0	0	0.99658203	0.003417969	0.10083008	-0.010253906	-0.082763672	-0.007568359	0	44330	0	0	0
1077	1078	1078	Category M	-0.011962891	0.79199219	-0.92382813	0.17822266	-0.20751953	0.40283203	0	0	8/7/2018	8	7	2018	2:18:35	8315	0.7	2	18	35	0	0.059326172	3.5304199	0.023681641	0.40844727	-0.90405273	24.128906	0.38549805	0	0	0	0	0	0	0	0	0	0.99243164	0.007568359	0.4387207	-0.035644531	0.38330078	-0.01953125	0	44330	0	0	0
1078	1079	1079	Category M	0.14379883	0.45581055	-0.671875	0.18237305	-0.20654297	0.39672852	0	0	8/7/2018	8	7	2018	2:18:35	8315	0.8	2	18	35	0	0.059326172	3.5304199	0.021972656	0.40039063	-0.90551758	16.445557	0.26904297	0	0	0	0	0	0	0	0	0	0.99023438	0.009765625	0.41040039	0.12158203	0.055175781	0.23364258	0	44330	0	0	0
1079	1080	1080	Category M	0.083984375	0.15576172	-1.1879883	0.20336914	-0.24194336	0.37158203	0	0	8/7/2018	8	7	2018	2:18:35	8315	0.9	2	18	35	0	0.059326172	3.5304199	0.023681641	0.39599609	-0.90625	15.742676	0.375	0	0	0	0	0	0	0	0	0	0.98950195	0.010498047	0.58203125	0.060058594	-0.24023438	-0.28149414	0	44330	0	0	0
1080	1081	1081	Category M	0.11987305	0.44384766	-1.0078125	0.14819336	-0.12695313	0.4375	0	0	8/7/2018	8	7	2018	2:18:36	8316	0	2	18	36	0	0.059326172	3.5304199	0.025146484	0.39135742	-0.9074707	8.7875977	0.1472168	0	0	0	0	0	0	0	0	0	0.98876953	0.011230469	0.24707031	0.094482422	0.052246094	-0.10009766	0	44330	0	0	0
1081	1082	1082	Category M	0.34790039	0.35986328	-0.89990234	0.18041992	-0.14233398	0.4296875	0	0	8/7/2018	8	7	2018	2:18:36	8316	0.1	2	18	36	0	0.059326172	3.5304199	0.022949219	0.37573242	-0.90942383	0.42041016	0.32519531	0	0	0	0	0	0	0	0	0	0.984375	0.015625	0.3503418	0.32470703	-0.015869141	0.009521484	0	44330	0	0	0
1082	1083	1083	Category M	-0.011962891	0.25195313	-0.671875	0.1652832	-0.14379883	0.43164063	0	0	8/7/2018	8	7	2018	2:18:36	8316	0.2	2	18	36	0	0.059326172	3.5304199	0.021972656	0.36621094	-0.90698242	8.7431641	0.26367188	0	0	0	0	0	0	0	0	0	0.97827148	0.021728516	0.38354492	-0.033935547	-0.11425781	0.23510742	0	44330	0	0	0
1083	1084	1084	Category M	-0.023925781	0.2277832	-0.671875	0.067138672	-0.16674805	0.44238281	0	0	8/7/2018	8	7	2018	2:18:36	8316	0.3	2	18	36	0	0.059326172	3.5304199	0.022949219	0.35986328	-0.90869141	11.914063	0.27514648	0	0	0	0	0	0	0	0	0	0.97753906	0.022460938	0.41601563	-0.046875	-0.13208008	0.23681641	0	44330	0	0	0
1084	1085	1085	Category M	0.19189453	0.17993164	-0.99584961	0.10742188	-0.15551758	0.44091797	0	0	8/7/2018	8	7	2018	2:18:36	8316	0.4	2	18	36	0	0.059326172	3.5304199	0.025146484	0.35498047	-0.91064453	14.980713	0.25610352	0	0	0	0	0	0	0	0	0	0.97753906	0.022460938	0.42675781	0.16650391	-0.17504883	-0.084960938	0	44330	0	0	0
1085	1086	1086	Category M	0.17993164	0.19189453	-1.1037598	0.12524414	-0.22900391	0.40307617	0	0	8/7/2018	8	7	2018	2:18:36	8316	0.5	2	18	36	0	0.059326172	3.5304199	0.024902344	0.35058594	-0.9140625	18.304443	0.29174805	0	0	0	0	0	0	0	0	0	0.97924805	0.020751953	0.50317383	0.15478516	-0.15869141	-0.18945313	0	44330	0	0	0
1086	1087	1087	Category M	0.10791016	0.39599609	-0.69580078	0.14697266	-0.27026367	0.37451172	0	0	8/7/2018	8	7	2018	2:18:36	8316	0.6	2	18	36	0	0.059326172	3.5304199	0.028320313	0.33789063	-0.92089844	25.091064	0.24560547	0	0	0	0	0	0	0	0	0	0.98144531	0.018554688	0.36254883	0.079345703	0.057861328	0.22509766	0	44330	0	0	0
1087	1088	1088	Category M	0.29980469	1.3198242	-1.7158203	0.15429688	-0.19311523	0.41137695	0	0	8/7/2018	8	7	2018	2:18:36	8316	0.7	2	18	36	0	0.059326172	3.5304199	0.031982422	0.32910156	-0.91796875	30.062744	1.2995605	0	0	0	0	0	0	0	0	0	0.97583008	0.024169922	2.0559082	0.26757813	0.99047852	-0.79760742	0	44330	0	0	0
1088	1089	1089	Category M	0.25195313	0.19189453	-1.3439941	0.20776367	-0.36499023	0.27539063	0	0	8/7/2018	8	7	2018	2:18:36	8316	0.8	2	18	36	0	0.059326172	3.5304199	0.028320313	0.32104492	-0.921875	29.814209	0.49462891	0	0	0	0	0	0	0	0	0	0.9765625	0.0234375	0.7746582	0.22338867	-0.12915039	-0.421875	0	44330	0	0	0
1089	1090	1090	Category M	-0.79199219	0.47998047	-0.80395508	0.20654297	-0.39013672	0.25	0	0	8/7/2018	8	7	2018	2:18:36	8316	0.9	2	18	36	0	0.059326172	3.5304199	0.033203125	0.31323242	-0.92382813	24.967773	0.8503418	0	0	0	0	0	0	0	0	0	0.97607422	0.023925781	1.1118164	-0.82519531	0.16650391	0.11987305	0	44330	0	0	0
1090	1091	1091	Category M	-0.059814453	0.52783203	-0.65991211	0.04296875	-0.3125	0.37036133	0	0	8/7/2018	8	7	2018	2:18:37	8317	0	2	18	37	0	0.059326172	3.5304199	0.034667969	0.31030273	-0.92651367	24.051025	0.35668945	0	0	0	0	0	0	0	0	0	0.97753906	0.022460938	0.57861328	-0.094482422	0.2175293	0.26660156	0	44330	0	0	0
1091	1092	1092	Category M	0.19189453	1.355957	-1.0078125	0.22119141	-0.27270508	0.34423828	0	0	8/7/2018	8	7	2018	2:18:37	8317	0.1	2	18	37	0	0.059326172	3.5304199	0.035644531	0.29711914	-0.92700195	27.617188	1.072998	0	0	0	0	0	0	0	0	0	0.97412109	0.025878906	1.2954102	0.15600586	1.0585938	-0.080566406	0	44330	0	0	0
1092	1093	1093	Category M	0.2277832	0.51586914	-1.5717773	0.23242188	-0.34667969	0.27661133	0	0	8/7/2018	8	7	2018	2:18:37	8317	0.2	2	18	37	0	0.059326172	3.5304199	0.036621094	0.28735352	-0.92871094	17.100586	0.70849609	0	0	0	0	0	0	0	0	0	0.97290039	0.027099609	1.0625	0.19091797	0.22827148	-0.64282227	0	44330	0	0	0
1093	1094	1094	Category M	0.023925781	0.74389648	-0.95996094	0.20581055	-0.46630859	0.11767578	0	0	8/7/2018	8	7	2018	2:18:37	8317	0.3	2	18	37	0	0.059326172	3.5304199	0.040283203	0.27514648	-0.92822266	5.5917969	0.46972656	0	0	0	0	0	0	0	0	0	0.96899414	0.031005859	0.51660156	-0.016357422	0.46850586	-0.031494141	0	44330	0	0	0
1094	1095	1095	Category M	-0.13183594	1.0078125	-0.3359375	0.096679688	-0.30737305	0.36669922	0	0	8/7/2018	8	7	2018	2:18:37	8317	0.4	2	18	37	0	0.059326172	3.5304199	0.041992188	0.27099609	-0.92529297	3.2480469	0.95922852	0	0	0	0	0	0	0	0	0	0.96508789	0.034912109	1.5	-0.17382813	0.73657227	0.58935547	0	44330	0	0	0
1095	1096	1096	Category M	-0.047851563	0.32397461	-0.80395508	0.17382813	-0.26367188	0.3671875	0	0	8/7/2018	8	7	2018	2:18:37	8317	0.5	2	18	37	0	0.059326172	3.5304199	0.044433594	0.265625	-0.93017578	10.373535	0.16674805	0	0	0	0	0	0	0	0	0	0.96826172	0.031738281	0.27661133	-0.092285156	0.058105469	0.1262207	0	44330	0	0	0
1096	1097	1097	Category M	0.083984375	0.93579102	-1.2358398	0.13891602	-0.31079102	0.35791016	0	0	8/7/2018	8	7	2018	2:18:37	8317	0.6	2	18	37	0	0.059326172	3.5304199	0.049316406	0.25878906	-0.93139648	9.5205078	0.74291992	0	0	0	0	0	0	0	0	0	0.96801758	0.031982422	1.015625	0.034423828	0.67675781	-0.30419922	0	44330	0	0	0
1097	1098	1098	Category M	0.32397461	0.2277832	-1.3918457	0.21191406	-0.40893555	0.21704102	0	0	8/7/2018	8	7	2018	2:18:37	8317	0.7	2	18	37	0	0.059326172	3.5304199	0.049316406	0.26000977	-0.92749023	6.392334	0.54003906	0	0	0	0	0	0	0	0	0	0.96459961	0.035400391	0.77099609	0.27441406	-0.032226563	-0.46411133	0	44330	0	0	0
1098	1099	1099	Category M	-0.32397461	0.98388672	-0.53979492	0.15966797	-0.43212891	0.21533203	0	0	8/7/2018	8	7	2018	2:18:37	8317	0.8	2	18	37	0	0.059326172	3.5304199	0.05078125	0.25268555	-0.93237305	5.3640137	0.91064453	0	0	0	0	0	0	0	0	0	0.96728516	0.032714844	1.4985352	-0.37475586	0.73095703	0.39257813	0	44330	0	0	0
1099	1100	1100	Category M	0.44384766	0.43188477	-0.64794922	0.095458984	-0.2578125	0.40161133	0	0	8/7/2018	8	7	2018	2:18:37	8317	0.9	2	18	37	0	0.059326172	3.5304199	0.055419922	0.23901367	-0.93383789	6.4560547	0.51928711	0	0	0	0	0	0	0	0	0	0.96557617	0.034423828	0.86694336	0.38818359	0.19262695	0.28588867	0	44330	0	0	0
1100	1101	1101	Category M	-0.083984375	0.45581055	-0.91186523	0.13671875	-0.2878418	0.37695313	0	0	8/7/2018	8	7	2018	2:18:38	8318	0	2	18	38	0	0.059326172	3.5304199	0.053955078	0.22900391	-0.93969727	10.650635	0.2668457	0	0	0	0	0	0	0	0	0	0.96875	0.03125	0.39257813	-0.13793945	0.2265625	0.027832031	0	44330	0	0	0
1101	1102	1102	Category M	0.16796875	0.17993164	-1.0678711	0.10595703	-0.26245117	0.39379883	0	0	8/7/2018	8	7	2018	2:18:38	8318	0.1	2	18	38	0	0.059326172	3.50625	0.057861328	0.2253418	-0.94262695	5.454834	0.17260742	0	0	0	0	0	0	0	0	0	0.97070313	0.029296875	0.28051758	0.10986328	-0.045410156	-0.125	0	44330	0	0	0
1102	1103	1103	Category M	-0.10791016	0.17993164	-1.0678711	0.10864258	-0.31225586	0.36206055	0	0	8/7/2018	8	7	2018	2:18:38	8318	0.2	2	18	38	0	0.059326172	3.50625	0.059326172	0.21582031	-0.94360352	8.6540527	0.21142578	0	0	0	0	0	0	0	0	0	0.9699707	0.030029297	0.32739258	-0.16723633	-0.035888672	-0.12402344	0	44330	0	0	0
1103	1104	1104	Category M	0.20385742	0.15576172	-0.85180664	0.085205078	-0.25195313	0.40234375	0	0	8/7/2018	8	7	2018	2:18:38	8318	0.3	2	18	38	0	0.059326172	3.50625	0.062255859	0.20239258	-0.94458008	26.887939	0.17553711	0	0	0	0	0	0	0	0	0	0.96801758	0.031982422	0.28100586	0.14135742	-0.046630859	0.092773438	0	44330	0	0	0
1104	1105	1105	Category M	0.10791016	0.083984375	-0.671875	0.074951172	-0.18603516	0.43847656	0	0	8/7/2018	8	7	2018	2:18:38	8318	0.4	2	18	38	0	0.059326172	3.50625	0.063232422	0.2019043	-0.94628906	34.737061	0.30200195	0	0	0	0	0	0	0	0	0	0.96972656	0.030273438	0.43701172	0.044433594	-0.11791992	0.27441406	0	44330	0	0	0
1105	1106	1106	Category M	0.095947266	-0.14379883	-0.83984375	0.052734375	-0.16577148	0.45019531	0	0	8/7/2018	8	7	2018	2:18:38	8318	0.5	2	18	38	0	0.059326172	3.50625	0.065917969	0.19628906	-0.95043945	32.937744	0.35888672	0	0	0	0	0	0	0	0	0	0.97290039	0.027099609	0.48095703	0.029785156	-0.34008789	0.1105957	0	44330	0	0	0
1106	1107	1107	Category M	-0.13183594	-0.047851563	-1.0678711	0.035888672	-0.16723633	0.44091797	0	0	8/7/2018	8	7	2018	2:18:38	8318	0.6	2	18	38	0	0.059326172	3.50625	0.069091797	0.18896484	-0.95385742	30.81958	0.33081055	0	0	0	0	0	0	0	0	0	0.97485352	0.025146484	0.55175781	-0.20092773	-0.23681641	-0.11376953	0	44330	0	0	0
1107	1108	1108	Category M	-0.047851563	-0.047851563	-1.1279297	0.031005859	-0.17285156	0.44946289	0	0	8/7/2018	8	7	2018	2:18:38	8318	0.7	2	18	38	0	0.059326172	3.50625	0.068847656	0.18603516	-0.9387207	36.39624	0.32250977	0	0	0	0	0	0	0	0	0	0.95947266	0.040527344	0.53979492	-0.11669922	-0.23388672	-0.18896484	0	44330	0	0	0
1108	1109	1109	Category M	0.20385742	-0.035888672	-0.82788086	0.069335938	-0.15112305	0.44799805	0	0	8/7/2018	8	7	2018	2:18:38	8318	0.8	2	18	38	0	0.059326172	3.50625	0.067871094	0.17602539	-0.94091797	37.125977	0.27587891	0	0	0	0	0	0	0	0	0	0.9597168	0.040283203	0.46069336	0.13574219	-0.21191406	0.11303711	0	44330	0	0	0
1109	1110	1110	Category M	0.035888672	0.15576172	-0.671875	0.080078125	-0.090087891	0.45947266	0	0	8/7/2018	8	7	2018	2:18:38	8318	0.9	2	18	38	0	0.059326172	3.50625	0.069335938	0.16577148	-0.94165039	32.776123	0.27197266	0	0	0	0	0	0	0	0	0	0.95874023	0.041259766	0.31347656	-0.033447266	-0.010009766	0.26977539	0	44330	0	0	0
1110	1111	1111	Category M	-0.14379883	-0.10791016	-1.1279297	0.044677734	-0.076660156	0.46972656	0	0	8/7/2018	8	7	2018	2:18:39	8319	0	2	18	39	0	0.059326172	3.50625	0.072509766	0.15698242	-0.94824219	24.717529	0.38623047	0	0	0	0	0	0	0	0	0	0.96411133	0.035888672	0.66088867	-0.21630859	-0.26489258	-0.17944336	0	44330	0	0	0
1111	1112	1112	Category M	0.059814453	-0.2277832	-0.85180664	0.037109375	-0.13623047	0.44921875	0	0	8/7/2018	8	7	2018	2:18:39	8319	0.1	2	18	39	0	0.059326172	3.50625	0.072753906	0.1550293	-0.94921875	13.415283	0.39526367	0	0	0	0	0	0	0	0	0	0.96459961	0.035400391	0.4934082	-0.012939453	-0.3828125	0.097412109	0	44330	0	0	0
1112	1113	1113	Category M	0.19189453	-0.19189453	-1.1398926	0.095214844	-0.17260742	0.43725586	0	0	8/7/2018	8	7	2018	2:18:39	8319	0.2	2	18	39	0	0.059326172	3.50625	0.075683594	0.14257813	-0.94750977	5.5693359	0.40283203	0	0	0	0	0	0	0	0	0	0.96118164	0.038818359	0.64306641	0.1159668	-0.33447266	-0.19213867	0	44330	0	0	0
1113	1114	1114	Category M	-0.011962891	0.047851563	-1.0917969	0.11206055	-0.16699219	0.43359375	0	0	8/7/2018	8	7	2018	2:18:39	8319	0.3	2	18	39	0	0.059326172	3.50625	0.072753906	0.13769531	-0.95458984	7.1337891	0.18457031	0	0	0	0	0	0	0	0	0	0.96704102	0.032958984	0.31176758	-0.084716797	-0.08984375	-0.13696289	0	44330	0	0	0
1114	1115	1115	Category E	-0.011962891	-0.14379883	-0.97192383	0.12304688	0.1003418	0.45703125	0	0	8/7/2018	8	7	2018	11:05:55	39955	0.8	11	5	55	0	0.058837891	3.5562012	0.075927734	0.12695313	-0.95239258	24.424316	0.28540039	0	0	0	0	0	0	0	0	0	0.96386719	0.036132813	0.37817383	-0.087890625	-0.27075195	-0.019287109	0	44330	0	0	0
1115	1116	1116	Category E	0.095947266	-0.14379883	-0.87597656	0.055419922	0.10644531	0.46972656	0	0	8/7/2018	8	7	2018	11:05:55	39955	0.9	11	5	55	0	0.058837891	3.5562012	0.078613281	0.12084961	-0.95336914	42.681396	0.27636719	0	0	0	0	0	0	0	0	0	0.96411133	0.035888672	0.359375	0.017089844	-0.26464844	0.077392578	0	44330	0	0	0
1116	1117	1117	Category E	0.45581055	-0.15576172	-0.98388672	0.13989258	0.10327148	0.45556641	0	0	8/7/2018	8	7	2018	11:05:56	39956	0	11	5	56	0	0.058837891	3.5562012	0.082275391	0.11499023	-0.95874023	55.563965	0.46191406	0	0	0	0	0	0	0	0	0	0.96923828	0.030761719	0.66918945	0.37329102	-0.27075195	-0.024902344	0	44330	0	0	0
1117	1118	1118	Category E	0.095947266	0.059814453	-1.0197754	0.1640625	0.10327148	0.44433594	0	0	8/7/2018	8	7	2018	11:05:56	39956	0.1	11	5	56	0	0.058837891	3.5562012	0.082519531	0.10986328	-0.95996094	61.744141	0.079101563	0	0	0	0	0	0	0	0	0	0.96972656	0.030273438	0.12304688	0.013183594	-0.050048828	-0.059570313	0	44330	0	0	0
1118	1119	1119	Category E	0.21582031	0.035888672	-0.74389648	0.11962891	0.11010742	0.46411133	0	0	8/7/2018	8	7	2018	11:05:56	39956	0.2	11	5	56	0	0.058837891	3.5562012	0.086425781	0.1003418	-0.95776367	73.223633	0.25805664	0	0	0	0	0	0	0	0	0	0.96704102	0.032958984	0.4074707	0.12915039	-0.064453125	0.21386719	0	44330	0	0	0
1119	1120	1120	Category E	0.023925781	-0.11987305	-0.92382813	0.140625	0.11938477	0.4519043	0	0	8/7/2018	8	7	2018	11:05:56	39956	0.3	11	5	56	0	0.058837891	3.5562012	0.086425781	0.095214844	-0.96044922	81.876221	0.22705078	0	0	0	0	0	0	0	0	0	0.96899414	0.031005859	0.31445313	-0.0625	-0.21508789	0.036621094	0	44330	0	0	0
1120	1121	1121	Category E	-0.035888672	-0.15576172	-0.87597656	0.068115234	0.1237793	0.46240234	0	0	8/7/2018	8	7	2018	11:05:56	39956	0.4	11	5	56	0	0.058837891	3.5562012	0.087890625	0.094726563	-0.95507813	80.776855	0.29052734	0	0	0	0	0	0	0	0	0	0.96386719	0.036132813	0.45361328	-0.1237793	-0.25048828	0.079101563	0	44330	0	0	0
1121	1122	1122	Category E	0.29980469	-0.19189453	-1.0197754	0.12304688	0.13330078	0.45385742	0	0	8/7/2018	8	7	2018	11:05:56	39956	0.5	11	5	56	0	0.058837891	3.5562012	0.087890625	0.089355469	-0.9543457	71.428467	0.3581543	0	0	0	0	0	0	0	0	0	0.96264648	0.037353516	0.55834961	0.21166992	-0.28125	-0.065185547	0	44330	0	0	0
1122	1123	1123	Category E	0.17993164	-0.19189453	-1.0439453	0.12597656	0.14013672	0.44482422	0	0	8/7/2018	8	7	2018	11:05:56	39956	0.6	11	5	56	0	0.058837891	3.5562012	0.085205078	0.085205078	-0.9543457	62.057861	0.30615234	0	0	0	0	0	0	0	0	0	0.96191406	0.038085938	0.46118164	0.094482422	-0.27709961	-0.089355469	0	44330	0	0	0
1123	1124	1124	Category E	0.19189453	-0.19189453	-0.75585938	0.14599609	0.1315918	0.44921875	0	0	8/7/2018	8	7	2018	11:05:56	39956	0.7	11	5	56	0	0.058837891	3.5562012	0.089599609	0.08203125	-0.95751953	57.979736	0.35522461	0	0	0	0	0	0	0	0	0	0.96508789	0.034912109	0.57788086	0.10205078	-0.27392578	0.20166016	0	44330	0	0	0
1124	1125	1125	Category E	0.023925781	-0.095947266	-0.88793945	0.14648438	0.1171875	0.44799805	0	0	8/7/2018	8	7	2018	11:05:56	39956	0.8	11	5	56	0	0.058837891	3.5562012	0.092285156	0.077148438	-0.9609375	48.099609	0.19995117	0	0	0	0	0	0	0	0	0	0.96850586	0.031494141	0.31469727	-0.068359375	-0.1730957	0.072998047	0	44330	0	0	0
1125	1126	1126	Category E	0.14379883	-0.26391602	-1.0078125	0.13989258	0.11938477	0.44799805	0	0	8/7/2018	8	7	2018	11:05:56	39956	0.9	11	5	56	0	0.058837891	3.5562012	0.094238281	0.073974609	-0.9609375	38.530518	0.34472656	0	0	0	0	0	0	0	0	0	0.96850586	0.031494141	0.43408203	0.049316406	-0.33789063	-0.046630859	0	44330	0	0	0
1126	1127	1127	Category E	0.20385742	0.047851563	-0.88793945	0.18188477	0.11962891	0.43603516	0	0	8/7/2018	8	7	2018	11:05:57	39957	0	11	5	57	0	0.058837891	3.5562012	0.098632813	0.026123047	-0.98291016	29.658447	0.14331055	0	0	0	0	0	0	0	0	0	0.98803711	0.011962891	0.22167969	0.10498047	0.021484375	0.094970703	0	44330	0	0	0
1127	1128	1128	Category E	0.035888672	-0.10791016	-1.0439453	0.19140625	0.1315918	0.43261719	0	0	8/7/2018	8	7	2018	11:05:57	39957	0.1	11	5	57	0	0.058837891	3.5562012	0.087890625	0.15795898	-1.027832	24.405273	0.27148438	0	0	0	0	0	0	0	0	0	1.043457	0.043457031	0.33422852	-0.052001953	-0.26586914	-0.015869141	0	44330	0	0	0
1128	1129	1129	Category E	0.13183594	-0.059814453	-1.1159668	0.16088867	0.18847656	0.42797852	0	0	8/7/2018	8	7	2018	11:05:57	39957	0.2	11	5	57	0	0.058837891	3.5562012	0.076171875	0.18359375	-1.1003418	18.6521	0.25	0	0	0	0	0	0	0	0	0	1.1181641	0.11816406	0.31445313	0.055419922	-0.2434082	-0.015380859	0	44330	0	0	0
1129	1130	1130	Category E	0.071777344	-0.10791016	-0.94799805	0.14770508	0.20239258	0.42797852	0	0	8/7/2018	8	7	2018	11:05:57	39957	0.3	11	5	57	0	0.058837891	3.5562012	0.091308594	0.16772461	-1.2231445	14.132813	0.38989258	0	0	0	0	0	0	0	0	0	1.2380371	0.23803711	0.57055664	-0.01953125	-0.27563477	0.27514648	0	44330	0	0	0
1130	1131	1131	Category E	0.19189453	-0.15576172	-0.83984375	0.13696289	0.19775391	0.4284668	0	0	8/7/2018	8	7	2018	11:05:57	39957	0.4	11	5	57	0	0.058837891	3.5562012	0.10644531	0.14575195	-1.3100586	13.026855	0.56494141	0	0	0	0	0	0	0	0	0	1.3225098	0.32250977	0.85717773	0.085205078	-0.30151367	0.47021484	0	44330	0	0	0
1131	1132	1132	Category E	0.011962891	-0.13183594	-1.1037598	0.12866211	0.18261719	0.43969727	0	0	8/7/2018	8	7	2018	11:05:57	39957	0.5	11	5	57	0	0.058349609	3.5771484	0.11206055	0.16357422	-1.3493652	13.438232	0.3972168	0	0	0	0	0	0	0	0	0	1.3640137	0.36401367	0.64135742	-0.10009766	-0.29541016	0.24560547	0	44330	0	0	0
1132	1133	1133	Category E	0.023925781	-0.14379883	-0.93579102	0.10644531	0.13183594	0.45825195	0	0	8/7/2018	8	7	2018	11:05:57	39957	0.6	11	5	57	0	0.058349609	3.5771484	0.10913086	0.13964844	-1.3586426	16.786377	0.51611328	0	0	0	0	0	0	0	0	0	1.3701172	0.37011719	0.79174805	-0.085205078	-0.28344727	0.42285156	0	44330	0	0	0
1133	1134	1134	Category E	0.095947266	-0.095947266	-0.80395508	0.10375977	0.14501953	0.45263672	0	0	8/7/2018	8	7	2018	11:05:57	39957	0.7	11	5	57	0	0.058349609	3.5771484	0.11547852	0.13647461	-1.3544922	20.206055	0.59814453	0	0	0	0	0	0	0	0	0	1.3664551	0.36645508	0.80297852	-0.01953125	-0.23242188	0.55053711	0	44330	0	0	0
1134	1135	1135	Category E	0.047851563	-0.095947266	-0.97192383	0.13842773	0.15063477	0.44555664	0	0	8/7/2018	8	7	2018	11:05:57	39957	0.8	11	5	57	0	0.058349609	3.5771484	0.11694336	0.12475586	-1.3566895	24.544678	0.44897461	0	0	0	0	0	0	0	0	0	1.3674316	0.36743164	0.67480469	-0.069091797	-0.22070313	0.38476563	0	44330	0	0	0
1135	1136	1136	Category E	0.10791016	-0.023925781	-0.81591797	0.11181641	0.12548828	0.45532227	0	0	8/7/2018	8	7	2018	11:05:57	39957	0.9	11	5	57	0	0.058349609	3.5771484	0.12133789	0.11303711	-1.3652344	25.897461	0.56640625	0	0	0	0	0	0	0	0	0	1.3752441	0.37524414	0.69995117	-0.013427734	-0.13696289	0.54931641	0	44330	0	0	0
1136	1137	1137	Category E	-0.15576172	-0.14379883	-1.1279297	0.13696289	0.20410156	0.43139648	0	0	8/7/2018	8	7	2018	11:05:58	39958	0	11	5	58	0	0.058349609	3.5771484	0.12280273	0.109375	-1.3659668	21.697998	0.4453125	0	0	0	0	0	0	0	0	0	1.3757324	0.37573242	0.77001953	-0.27856445	-0.25317383	0.23803711	0	44330	0	0	0
1137	1138	1138	Category E	0.023925781	-0.023925781	-1.0559082	0.062744141	0.1875	0.44750977	0	0	8/7/2018	8	7	2018	11:05:58	39958	0.1	11	5	58	0	0.058349609	3.5771484	0.12133789	0.097412109	-1.3615723	17.342041	0.34301758	0	0	0	0	0	0	0	0	0	1.3703613	0.37036133	0.52441406	-0.097412109	-0.12133789	0.30566406	0	44330	0	0	0
1138	1139	1139	Category E	0.3359375	-0.26391602	-1.1037598	0.14233398	0.20751953	0.42553711	0	0	8/7/2018	8	7	2018	11:05:58	39958	0.2	11	5	58	0	0.058349609	3.5771484	0.11791992	0.092285156	-1.3547363	16.17334	0.48706055	0	0	0	0	0	0	0	0	0	1.3630371	0.36303711	0.82495117	0.21777344	-0.35620117	0.25097656	0	44330	0	0	0
1139	1140	1140	Category E	-0.035888672	-0.071777344	-1.0439453	0.1081543	0.21972656	0.4309082	0	0	8/7/2018	8	7	2018	11:05:58	39958	0.3	11	5	58	0	0.058349609	3.5771484	0.12304688	0.078613281	-1.3598633	13.327148	0.38452148	0	0	0	0	0	0	0	0	0	1.3676758	0.36767578	0.62548828	-0.15893555	-0.15039063	0.31591797	0	44330	0	0	0
1140	1141	1141	Category E	0.20385742	-0.16796875	-0.76782227	0.088867188	0.17993164	0.44799805	0	0	8/7/2018	8	7	2018	11:05:58	39958	0.4	11	5	58	0	0.058349609	3.5771484	0.11645508	0.072753906	-1.3632813	9.3046875	0.64819336	0	0	0	0	0	0	0	0	0	1.3701172	0.37011719	0.92358398	0.087158203	-0.24072266	0.59545898	0	44330	0	0	0
1141	1142	1142	Category E	0.035888672	-0.17993164	-0.92382813	0.12451172	0.18383789	0.43579102	0	0	8/7/2018	8	7	2018	11:05:58	39958	0.5	11	5	58	0	0.058349609	3.5771484	0.11865234	0.065429688	-1.3623047	6.8708496	0.50927734	0	0	0	0	0	0	0	0	0	1.3691406	0.36914063	0.76708984	-0.082763672	-0.24536133	0.43847656	0	44330	0	0	0
1142	1143	1143	Category E	0.15576172	-0.17993164	-0.87597656	0.090820313	0.19116211	0.44726563	0	0	8/7/2018	8	7	2018	11:05:58	39958	0.6	11	5	58	0	0.058349609	3.5771484	0.11791992	0.061279297	-1.3618164	9.8728027	0.54370117	0	0	0	0	0	0	0	0	0	1.3681641	0.36816406	0.76464844	0.037597656	-0.24121094	0.48583984	0	44330	0	0	0
1143	1144	1144	Category E	0.10791016	-0.059814453	-0.89990234	0.14892578	0.20117188	0.42382813	0	0	8/7/2018	8	7	2018	11:05:58	39958	0.7	11	5	58	0	0.058349609	3.5771484	0.12182617	0.056884766	-1.3630371	12.549316	0.4777832	0	0	0	0	0	0	0	0	0	1.3696289	0.36962891	0.59399414	-0.013916016	-0.11669922	0.46313477	0	44330	0	0	0
1144	1145	1145	Category E	0.035888672	-0.035888672	-1.0197754	0.11791992	0.18334961	0.44140625	0	0	8/7/2018	8	7	2018	11:05:58	39958	0.8	11	5	58	0	0.058349609	3.5771484	0.12158203	0.053710938	-1.3637695	11.741943	0.36572266	0	0	0	0	0	0	0	0	0	1.3703613	0.37036133	0.51953125	-0.085693359	-0.089599609	0.34399414	0	44330	0	0	0
1145	1146	1146	Category E	0.047851563	-0.071777344	-0.93579102	0.032226563	0.26806641	0.42333984	0	0	8/7/2018	8	7	2018	11:05:58	39958	0.9	11	5	58	0	0.058349609	3.5771484	0.12255859	0.051513672	-1.3649902	11.345459	0.45263672	0	0	0	0	0	0	0	0	0	1.3713379	0.37133789	0.62744141	-0.074707031	-0.12329102	0.42919922	0	44330	0	0	0
1146	1147	1147	Category E	0.023925781	0.011962891	-0.95996094	0.029785156	0.23876953	0.43432617	0	0	8/7/2018	8	7	2018	11:05:59	39959	0	11	5	59	0	0.058349609	3.5771484	0.12158203	0.051757813	-1.3652344	15.598389	0.41870117	0	0	0	0	0	0	0	0	0	1.371582	0.37158203	0.54296875	-0.09765625	-0.039794922	0.40527344	0	44330	0	0	0
1147	1148	1148	Category E	0.10791016	-0.035888672	-1.0078125	0.055175781	0.22290039	0.44384766	0	0	8/7/2018	8	7	2018	11:05:59	39959	0.1	11	5	59	0	0.058349609	3.5771484	0.125	0.050048828	-1.3620605	19.127197	0.36499023	0	0	0	0	0	0	0	0	0	1.3686523	0.36865234	0.45751953	-0.017089844	-0.0859375	0.35424805	0	44330	0	0	0
1148	1149	1149	Category E	0.011962891	-0.11987305	-1.1037598	0.084228516	0.25512695	0.42529297	0	0	8/7/2018	8	7	2018	11:05:59	39959	0.2	11	5	59	0	0.058349609	3.5771484	0.12768555	0.048583984	-1.3588867	20.534424	0.32714844	0	0	0	0	0	0	0	0	0	1.3657227	0.36572266	0.53979492	-0.11572266	-0.16845703	0.25512695	0	44330	0	0	0
1149	1150	1150	Category E	0.15576172	-0.11987305	-1.0439453	0.10351563	0.23608398	0.42822266	0	0	8/7/2018	8	7	2018	11:05:59	39959	0.3	11	5	59	0	0.058349609	3.5771484	0.12719727	0.044921875	-1.3657227	24.460205	0.36279297	0	0	0	0	0	0	0	0	0	1.3725586	0.37255859	0.51513672	0.028320313	-0.16479492	0.32177734	0	44330	0	0	0
1150	1151	1151	Category E	0	-0.023925781	-0.79199219	0.086181641	0.26220703	0.42138672	0	0	8/7/2018	8	7	2018	11:05:59	39959	0.4	11	5	59	0	0.058349609	3.5771484	0.12988281	0.039550781	-1.3693848	27.335205	0.59521484	0	0	0	0	0	0	0	0	0	1.3762207	0.3762207	0.77099609	-0.12988281	-0.063476563	0.57739258	0	44330	0	0	0
1151	1152	1152	Category E	0	-0.095947266	-1.1638184	0.060791016	0.25146484	0.42578125	0	0	8/7/2018	8	7	2018	11:05:59	39959	0.5	11	5	59	0	0.058349609	3.5771484	0.13452148	0.038085938	-1.3640137	30.310303	0.27612305	0	0	0	0	0	0	0	0	0	1.3710938	0.37109375	0.46899414	-0.13452148	-0.1340332	0.20019531	0	44330	0	0	0
1152	1153	1153	Category E	0.21582031	0.071777344	-1.1638184	0.029541016	0.25439453	0.42993164	0	0	8/7/2018	8	7	2018	11:05:59	39959	0.6	11	5	59	0	0.058349609	3.5771484	0.13842773	0.038818359	-1.3615723	26.829102	0.21484375	0	0	0	0	0	0	0	0	0	1.3691406	0.36914063	0.30786133	0.077148438	0.032714844	0.19775391	0	44330	0	0	0
1153	1154	1154	Category E	0.035888672	-0.095947266	-0.95996094	0.024414063	0.25317383	0.42871094	0	0	8/7/2018	8	7	2018	11:05:59	39959	0.7	11	5	59	0	0.058349609	3.5771484	0.13891602	0.039550781	-1.3579102	22.332031	0.43286133	0	0	0	0	0	0	0	0	0	1.3654785	0.36547852	0.63647461	-0.10302734	-0.13549805	0.39794922	0	44330	0	0	0
1154	1155	1155	Category E	0.2277832	-0.047851563	-0.92382813	-0.006591797	0.23486328	0.4387207	0	0	8/7/2018	8	7	2018	11:05:59	39959	0.8	11	5	59	0	0.058349609	3.5771484	0.14306641	0.037353516	-1.3527832	19.443848	0.44555664	0	0	0	0	0	0	0	0	0	1.3608398	0.36083984	0.59887695	0.084472656	-0.085205078	0.42895508	0	44330	0	0	0
1155	1156	1156	Category E	0.27587891	0.011962891	-1.1879883	0.040283203	0.23291016	0.43969727	0	0	8/7/2018	8	7	2018	11:05:59	39959	0.9	11	5	59	0	0.058349609	3.5771484	0.14868164	0.039306641	-1.3527832	13.799316	0.20996094	0	0	0	0	0	0	0	0	0	1.3615723	0.36157227	0.31933594	0.12695313	-0.02734375	0.16479492	0	44330	0	0	0
1156	1157	1157	Category E	0.035888672	-0.083984375	-0.99584961	-0.00390625	0.20410156	0.453125	0	0	8/7/2018	8	7	2018	11:06:00	39960	0	11	6	0	0	0.058349609	3.5771484	0.15087891	0.042724609	-1.354248	9.4553223	0.3972168	0	0	0	0	0	0	0	0	0	1.3632813	0.36328125	0.60058594	-0.11499023	-0.12670898	0.35839844	0	44330	0	0	0
1157	1158	1158	Category E	0.31176758	0.023925781	-0.75585938	-0.035400391	0.23852539	0.4362793	0	0	8/7/2018	8	7	2018	11:06:00	39960	0.1	11	6	0	0	0.058349609	3.5771484	0.14892578	0.046386719	-1.3522949	6.9433594	0.61865234	0	0	0	0	0	0	0	0	0	1.3613281	0.36132813	0.78173828	0.16259766	-0.022460938	0.59643555	0	44330	0	0	0
1158	1159	1159	Category E	0.14379883	0.047851563	-0.87597656	0.004638672	0.23266602	0.43774414	0	0	8/7/2018	8	7	2018	11:06:00	39960	0.2	11	6	0	0	0.058349609	3.5771484	0.15087891	0.046630859	-1.3491211	6.2973633	0.47314453	0	0	0	0	0	0	0	0	0	1.3583984	0.35839844	0.48144531	-0.007080078	0.000976563	0.47314453	0	44330	0	0	0
1159	1160	1160	Category E	0.19189453	0.11987305	-0.76782227	-0.051757813	0.24047852	0.43676758	0	0	8/7/2018	8	7	2018	11:06:00	39960	0.3	11	6	0	0	0.058349609	3.5771484	0.15161133	0.045898438	-1.3496094	5.842041	0.58789063	0	0	0	0	0	0	0	0	0	1.3588867	0.35888672	0.69580078	0.040039063	0.073730469	0.58178711	0	44330	0	0	0
1160	1161	1161	Category E	0.13183594	0.023925781	-0.94799805	-0.035400391	0.24365234	0.43701172	0	0	8/7/2018	8	7	2018	11:06:00	39960	0.4	11	6	0	0	0.058349609	3.5771484	0.15063477	0.048583984	-1.3493652	2.3659668	0.40258789	0	0	0	0	0	0	0	0	0	1.3586426	0.35864258	0.44506836	-0.018798828	-0.024658203	0.40136719	0	44330	0	0	0
1161	1162	1162	Category E	0.11987305	0.023925781	-0.89990234	-0.082763672	0.21704102	0.44458008	0	0	8/7/2018	8	7	2018	11:06:00	39960	0.5	11	6	0	0	0.058349609	3.5771484	0.15332031	0.050537109	-1.3491211	1.7463379	0.45117188	0	0	0	0	0	0	0	0	0	1.3586426	0.35864258	0.50952148	-0.033447266	-0.026611328	0.44921875	0	44330	0	0	0
1162	1163	1163	Category E	0.3359375	-0.011962891	-0.92382813	-0.014160156	0.20043945	0.45581055	0	0	8/7/2018	8	7	2018	11:06:00	39960	0.6	11	6	0	0	0.058349609	3.5771484	0.15234375	0.053222656	-1.3510742	4.1433105	0.46948242	0	0	0	0	0	0	0	0	0	1.3605957	0.3605957	0.67578125	0.18334961	-0.065185547	0.42724609	0	44330	0	0	0
1163	1164	1164	Category M	0.20385742	-0.15576172	-0.94799805	0.030517578	0.20849609	0.44824219	0	0	8/7/2018	8	7	2018	11:06:00	39960	0.9	11	6	0	0	0.058349609	3.5771484	0.15283203	0.051757813	-1.3481445	15.066895	0.45361328	0	0	0	0	0	0	0	0	0	1.3579102	0.35791016	0.65869141	0.05078125	-0.20751953	0.40014648	0	44330	0	0	0
1164	1165	1165	Category M	0.34790039	-0.071777344	-0.99584961	0.070800781	0.23193359	0.43261719	0	0	8/7/2018	8	7	2018	11:06:01	39961	0	11	6	1	0	0.058349609	3.5771484	0.15234375	0.051513672	-1.3500977	12.35498	0.4230957	0	0	0	0	0	0	0	0	0	1.3598633	0.35986328	0.67333984	0.1953125	-0.12329102	0.35424805	0	44330	0	0	0
1165	1166	1166	Category M	0.52783203	-3.6479492	-2.855957	0.068603516	0.24462891	0.42773438	0	0	8/7/2018	8	7	2018	11:06:01	39961	0.1	11	6	1	0	0.058349609	3.5771484	0.15234375	0.050292969	-1.3518066	7.9047852	4.0100098	0	0	0	0	0	0	0	0	0	1.3613281	0.36132813	5.5776367	0.37524414	-3.6982422	-1.5039063	0	44330	0	0	0
1166	1167	1167	Category M	-0.74389648	10.955811	-4.2839355	0.081787109	-0.23706055	0.40454102	0	0	8/7/2018	8	7	2018	11:06:01	39961	0.2	11	6	1	0	0.058349609	3.5771484	0.15087891	0.051269531	-1.3510742	1.4572754	11.327393	0	0	0	0	0	0	0	0	0	1.3603516	0.36035156	14.732178	-0.89477539	10.904297	-2.9326172	0	44330	0	0	0
1167	1168	1168	Category M	-0.64794922	3.3598633	-7.5239258	-0.036376953	0.33032227	0.38989258	0	0	8/7/2018	8	7	2018	11:06:01	39961	0.3	11	6	1	0	0.058349609	3.4949707	0.14990234	0.050292969	-1.3496094	2.607666	7.0505371	0	0	0	0	0	0	0	0	0	1.3588867	0.35888672	10.281494	-0.79785156	3.3093262	-6.1740723	0	44330	0	0	0
1168	1169	1169	Category M	1.4638672	-1.079834	-11.171875	-0.12207031	0.28027344	0.4050293	0	0	8/7/2018	8	7	2018	11:06:01	39961	0.4	11	6	1	0	0.058349609	3.4949707	0.15014648	0.049560547	-1.3510742	7.6052246	9.9724121	0	0	0	0	0	0	0	0	0	1.3601074	0.36010742	12.263672	1.3134766	-1.1293945	-9.8208008	0	44330	0	0	0
1169	1170	1170	Category M	0.41992188	-1.2719727	-7.7519531	0.022216797	0.52490234	0.10546875	0	0	8/7/2018	8	7	2018	11:06:01	39961	0.5	11	6	1	0	0.058349609	3.4949707	0.14892578	0.050537109	-1.3500977	10.829102	6.5422363	0	0	0	0	0	0	0	0	0	1.359375	0.359375	7.9951172	0.27075195	-1.3225098	-6.4016113	0	44330	0	0	0
1170	1171	1171	Category M	0.38378906	1.9558105	-3.815918	0.020996094	0.20385742	0.44775391	0	0	8/7/2018	8	7	2018	11:06:01	39961	0.6	11	6	1	0	0.058349609	3.4949707	0.1496582	0.050537109	-1.3518066	9.7580566	3.123291	0	0	0	0	0	0	0	0	0	1.361084	0.36108398	4.6030273	0.23388672	1.9050293	-2.4638672	0	44330	0	0	0
1171	1172	1172	Category M	-0.035888672	-0.55175781	-1.7399902	-0.022949219	0.16162109	0.46289063	0	0	8/7/2018	8	7	2018	11:06:01	39961	0.7	11	6	1	0	0.058349609	3.4949707	0.14624023	0.050537109	-1.3544922	7.3547363	0.73803711	0	0	0	0	0	0	0	0	0	1.3632813	0.36328125	1.170166	-0.18212891	-0.60229492	-0.38525391	0	44330	0	0	0
1172	1173	1173	Category M	0.73193359	0.26391602	-1.2478027	-0.006835938	0.19360352	0.4519043	0	0	8/7/2018	8	7	2018	11:06:01	39961	0.8	11	6	1	0	0.058349609	3.4949707	0.14868164	0.051757813	-1.3510742	5.8498535	0.62890625	0	0	0	0	0	0	0	0	0	1.3603516	0.36035156	0.8984375	0.58300781	0.21191406	0.10327148	0	44330	0	0	0
1173	1174	1174	Category M	0.14379883	-0.19189453	-1.1279297	0.10717773	0.23632813	0.42651367	0	0	8/7/2018	8	7	2018	11:06:01	39961	0.9	11	6	1	0	0.058349609	3.4949707	0.15039063	0.052001953	-1.3518066	14.864014	0.33129883	0	0	0	0	0	0	0	0	0	1.361084	0.36108398	0.47460938	-0.006591797	-0.24389648	0.22387695	0	44330	0	0	0
1174	1175	1175	Category M	0.2277832	0.059814453	-1.0197754	0.010986328	0.23242188	0.43896484	0	0	8/7/2018	8	7	2018	11:06:02	39962	0	11	6	2	0	0.058349609	3.4949707	0.15063477	0.051269531	-1.3537598	9.5124512	0.34277344	0	0	0	0	0	0	0	0	0	1.3630371	0.36303711	0.41943359	0.076904297	0.008300781	0.33398438	0	44330	0	0	0
1175	1176	1176	Category M	0.059814453	0.023925781	-0.86376953	0.032470703	0.24462891	0.43457031	0	0	8/7/2018	8	7	2018	11:06:02	39962	0.1	11	6	2	0	0.058349609	3.4949707	0.15039063	0.052001953	-1.3532715	1.5073242	0.4987793	0	0	0	0	0	0	0	0	0	1.362793	0.36279297	0.60839844	-0.090576172	-0.028076172	0.48950195	0	44330	0	0	0
1176	1177	1177	Category M	-0.035888672	-0.011962891	-0.87597656	-0.003173828	0.24731445	0.43798828	0	0	8/7/2018	8	7	2018	11:06:02	39962	0.2	11	6	2	0	0.058349609	3.4949707	0.14697266	0.051025391	-1.3547363	9.5407715	0.51660156	0	0	0	0	0	0	0	0	0	1.3637695	0.36376953	0.72485352	-0.18286133	-0.062988281	0.47875977	0	44330	0	0	0
1177	1178	1178	Category E	0.059814453	-0.19189453	-0.85180664	0.15795898	0.22045898	0.42260742	0	0	8/7/2018	8	7	2018	11:06:02	39962	0.5	11	6	2	0	0.058349609	3.4949707	0.15283203	0.049804688	-1.3508301	16.076172	0.56225586	0	0	0	0	0	0	0	0	0	1.3603516	0.36035156	0.83422852	-0.093017578	-0.24169922	0.49902344	0	44330	0	0	0
1178	1179	1179	Category E	0.071777344	-0.095947266	-0.95996094	0.1574707	0.1875	0.43066406	0	0	8/7/2018	8	7	2018	11:06:02	39962	0.6	11	6	2	0	0.058349609	3.4949707	0.15258789	0.049316406	-1.3486328	26.356201	0.42260742	0	0	0	0	0	0	0	0	0	1.3581543	0.3581543	0.61499023	-0.080810547	-0.14526367	0.38867188	0	44330	0	0	0
1179	1180	1180	Category E	-0.071777344	-0.035888672	-0.91186523	0.13378906	0.14624023	0.45019531	0	0	8/7/2018	8	7	2018	11:06:02	39962	0.7	11	6	2	0	0.058349609	3.4949707	0.15014648	0.051025391	-1.3447266	38.589844	0.49414063	0	0	0	0	0	0	0	0	0	1.3540039	0.35400391	0.74194336	-0.22192383	-0.086914063	0.43286133	0	44330	0	0	0
1180	1181	1181	Category E	0.095947266	-0.13183594	-0.83984375	0.13476563	0.12304688	0.45166016	0	0	8/7/2018	8	7	2018	11:06:02	39962	0.8	11	6	2	0	0.058349609	3.4949707	0.14892578	0.051269531	-1.3442383	43.993652	0.53930664	0	0	0	0	0	0	0	0	0	1.3535156	0.35351563	0.74072266	-0.052978516	-0.18310547	0.50439453	0	44330	0	0	0
1181	1182	1182	Category E	0.10791016	-0.15576172	-1.0197754	0.17114258	0.10327148	0.44116211	0	0	8/7/2018	8	7	2018	11:06:02	39962	0.9	11	6	2	0	0.058349609	3.4949707	0.14453125	0.052001953	-1.3461914	45.235596	0.38891602	0	0	0	0	0	0	0	0	0	1.3549805	0.35498047	0.57104492	-0.036621094	-0.20776367	0.32641602	0	44330	0	0	0
1182	1183	1183	Category E	0.19189453	-0.16796875	-1.1638184	0.18481445	0.066894531	0.44311523	0	0	8/7/2018	8	7	2018	11:06:03	39963	0	11	6	3	0	0.058349609	3.4949707	0.14746094	0.051025391	-1.3481445	46.078369	0.28979492	0	0	0	0	0	0	0	0	0	1.3571777	0.35717773	0.44775391	0.044189453	-0.21899414	0.18432617	0	44330	0	0	0
1183	1184	1184	Category E	0.19189453	-0.10791016	-0.92382813	0.1784668	0.079833984	0.44799805	0	0	8/7/2018	8	7	2018	11:06:03	39963	0.1	11	6	3	0	0.058349609	3.4949707	0.14477539	0.050292969	-1.3532715	50.429199	0.45996094	0	0	0	0	0	0	0	0	0	1.3618164	0.36181641	0.63476563	0.046875	-0.15820313	0.42944336	0	44330	0	0	0
1184	1185	1185	Category E	0.19189453	-0.083984375	-0.75585938	0.15893555	0.090332031	0.45361328	0	0	8/7/2018	8	7	2018	11:06:03	39963	0.2	11	6	3	0	0.058349609	3.4949707	0.14477539	0.049804688	-1.3527832	54.36499	0.61352539	0	0	0	0	0	0	0	0	0	1.3613281	0.36132813	0.77807617	0.046875	-0.13378906	0.59692383	0	44330	0	0	0
1185	1186	1186	Category E	0.011962891	-0.13183594	-0.86376953	0.12841797	0.098388672	0.45703125	0	0	8/7/2018	8	7	2018	11:06:03	39963	0.3	11	6	3	0	0.058349609	3.4949707	0.14477539	0.049316406	-1.3500977	53.101563	0.53564453	0	0	0	0	0	0	0	0	0	1.3586426	0.35864258	0.80029297	-0.1328125	-0.18115234	0.48632813	0	44330	0	0	0
1186	1187	1187	Category E	0.14379883	-0.17993164	-0.81591797	0.12133789	0.10644531	0.45825195	0	0	8/7/2018	8	7	2018	11:06:03	39963	0.4	11	6	3	0	0.058349609	3.4949707	0.14331055	0.048095703	-1.3505859	50.977295	0.58129883	0	0	0	0	0	0	0	0	0	1.3588867	0.35888672	0.76318359	0.000244141	-0.22802734	0.53466797	0	44330	0	0	0
1187	1188	1188	Category E	0.16796875	-0.15576172	-0.87597656	0.14916992	0.10424805	0.45068359	0	0	8/7/2018	8	7	2018	11:06:03	39963	0.5	11	6	3	0	0.058349609	3.4949707	0.14331055	0.045166016	-1.3510742	52.972168	0.51635742	0	0	0	0	0	0	0	0	0	1.359375	0.359375	0.70068359	0.024414063	-0.20092773	0.47509766	0	44330	0	0	0
1188	1189	1189	Category E	0.16796875	-0.3359375	-1.3798828	0.15625	0.12231445	0.44848633	0	0	8/7/2018	8	7	2018	11:06:03	39963	0.6	11	6	3	0	0.058349609	3.4949707	0.14526367	0.044677734	-1.3527832	52.842529	0.38232422	0	0	0	0	0	0	0	0	0	1.3613281	0.36132813	0.43017578	0.022460938	-0.38061523	-0.026855469	0	44330	0	0	0
1189	1190	1190	Category E	0.23999023	-0.27587891	-0.95996094	0.13891602	0.098144531	0.45532227	0	0	8/7/2018	8	7	2018	11:06:03	39963	0.7	11	6	3	0	0.058349609	3.4949707	0.14550781	0.044921875	-1.3479004	49.140625	0.51220703	0	0	0	0	0	0	0	0	0	1.3564453	0.35644531	0.80322266	0.094238281	-0.32080078	0.38793945	0	44330	0	0	0
1190	1191	1191	Category E	0.23999023	-0.2277832	-0.69580078	0.1027832	0.078125	0.46313477	0	0	8/7/2018	8	7	2018	11:06:03	39963	0.8	11	6	3	0	0.058349609	3.4949707	0.14599609	0.045410156	-1.3442383	40.334961	0.70996094	0	0	0	0	0	0	0	0	0	1.3527832	0.3527832	1.015625	0.09375	-0.27319336	0.6484375	0	44330	0	0	0
1191	1192	1192	Category E	0.37182617	-0.16796875	-0.65991211	0.046875	0.084960938	0.47387695	0	0	8/7/2018	8	7	2018	11:06:03	39963	0.9	11	6	3	0	0.058349609	3.4949707	0.14526367	0.043701172	-1.3461914	32.070313	0.75317383	0	0	0	0	0	0	0	0	0	1.3547363	0.35473633	1.1245117	0.22631836	-0.21166992	0.6862793	0	44330	0	0	0
1192	1193	1193	Category E	0.21582031	-0.13183594	-0.83984375	0.03125	0.085693359	0.47363281	0	0	8/7/2018	8	7	2018	11:06:04	39964	0	11	6	4	0	0.058349609	3.4949707	0.14794922	0.043701172	-1.342041	24.646973	0.53637695	0	0	0	0	0	0	0	0	0	1.3510742	0.35107422	0.74560547	0.067626953	-0.17553711	0.50219727	0	44330	0	0	0
1193	1194	1194	Category E	0.32397461	-0.11987305	-0.68383789	-0.017578125	0.099365234	0.47167969	0	0	8/7/2018	8	7	2018	11:06:04	39964	0.1	11	6	4	0	0.058349609	3.4949707	0.14746094	0.039794922	-1.3425293	11.601563	0.70019531	0	0	0	0	0	0	0	0	0	1.3510742	0.35107422	0.99462891	0.17626953	-0.15966797	0.65869141	0	44330	0	0	0
1194	1195	1195	Category E	0.44384766	0.011962891	-0.97192383	0.028320313	0.10742188	0.4699707	0	0	8/7/2018	8	7	2018	11:06:04	39964	0.2	11	6	4	0	0.058349609	3.4949707	0.14892578	0.037841797	-1.3430176	3.1513672	0.47460938	0	0	0	0	0	0	0	0	0	1.3518066	0.35180664	0.69189453	0.29467773	-0.025878906	0.37109375	0	44330	0	0	0
1195	1196	1196	Category E	0.27587891	0.13183594	-0.99584961	0.055419922	0.10644531	0.46655273	0	0	8/7/2018	8	7	2018	11:06:04	39964	0.3	11	6	4	0	0.058349609	3.4949707	0.1484375	0.037597656	-1.3413086	14.409668	0.38012695	0	0	0	0	0	0	0	0	0	1.3500977	0.35009766	0.56689453	0.12719727	0.093994141	0.34545898	0	44330	0	0	0
1196	1197	1197	Category E	0.29980469	0.13183594	-0.82788086	0.059814453	0.10864258	0.47070313	0	0	8/7/2018	8	7	2018	11:06:04	39964	0.4	11	6	4	0	0.058349609	3.4949707	0.14672852	0.036376953	-1.3381348	22.251709	0.54125977	0	0	0	0	0	0	0	0	0	1.3466797	0.34667969	0.75854492	0.15283203	0.095214844	0.51025391	0	44330	0	0	0
1197	1198	1198	Category E	0.23999023	0.071777344	-0.76782227	0.052734375	0.11767578	0.46875	0	0	8/7/2018	8	7	2018	11:06:04	39964	0.5	11	6	4	0	0.058349609	3.4949707	0.14575195	0.035888672	-1.338623	31.555908	0.57958984	0	0	0	0	0	0	0	0	0	1.3469238	0.34692383	0.70068359	0.093994141	0.035644531	0.57080078	0	44330	0	0	0
1198	1199	1199	Category E	0.27587891	-0.011962891	-0.77978516	0.076171875	0.12133789	0.46459961	0	0	8/7/2018	8	7	2018	11:06:04	39964	0.6	11	6	4	0	0.058349609	3.4949707	0.14428711	0.033935547	-1.342041	39.996094	0.5793457	0	0	0	0	0	0	0	0	0	1.3503418	0.3503418	0.73950195	0.13134766	-0.045898438	0.56225586	0	44330	0	0	0
1199	1200	1200	Category E	-0.059814453	0.083984375	-0.91186523	0.046630859	0.14013672	0.46411133	0	0	8/7/2018	8	7	2018	11:06:04	39964	0.7	11	6	4	0	0.058349609	3.4949707	0.14672852	0.03125	-1.342041	41.845459	0.48022461	0	0	0	0	0	0	0	0	0	1.3505859	0.35058594	0.68969727	-0.20654297	0.052490234	0.43017578	0	44330	0	0	0
1200	1201	1201	Category E	0.19189453	0	-0.83984375	0.046630859	0.11938477	0.46557617	0	0	8/7/2018	8	7	2018	11:06:04	39964	0.8	11	6	4	0	0.058349609	3.4949707	0.14868164	0.028076172	-1.3430176	36.126709	0.50585938	0	0	0	0	0	0	0	0	0	1.3515625	0.3515625	0.57421875	0.04296875	-0.028076172	0.50317383	0	44330	0	0	0
1201	1202	1202	Category E	0.21582031	0.023925781	-1.1757813	0.13134766	0.13769531	0.44726563	0	0	8/7/2018	8	7	2018	11:06:04	39964	0.9	11	6	4	0	0.058349609	3.4949707	0.15112305	0.025634766	-1.342041	26.922363	0.17822266	0	0	0	0	0	0	0	0	0	1.3505859	0.35058594	0.23291016	0.064453125	-0.001708984	0.16625977	0	44330	0	0	0
1202	1203	1203	Category E	0.21582031	-0.31176758	-0.82788086	0.17114258	0.11450195	0.43847656	0	0	8/7/2018	8	7	2018	11:06:05	39965	0	11	6	5	0	0.058349609	3.4949707	0.15380859	0.023925781	-1.3415527	17.686279	0.61669922	0	0	0	0	0	0	0	0	0	1.3505859	0.35058594	0.91137695	0.061767578	-0.33569336	0.51367188	0	44330	0	0	0
1203	1204	1204	Category E	0.15576172	-0.20385742	-0.91186523	0.21313477	0.10375977	0.42822266	0	0	8/7/2018	8	7	2018	11:06:05	39965	0.1	11	6	5	0	0.058105469	3.520752	0.15380859	0.021972656	-1.3413086	3.4138184	0.48535156	0	0	0	0	0	0	0	0	0	1.3503418	0.3503418	0.6574707	0.001708984	-0.22583008	0.42944336	0	44330	0	0	0
1204	1205	1205	Category E	0.023925781	-0.19189453	-1.0197754	0.16918945	0.059814453	0.45117188	0	0	8/7/2018	8	7	2018	11:06:05	39965	0.2	11	6	5	0	0.058105469	3.520752	0.15576172	0.022216797	-1.3405762	11.374756	0.4074707	0	0	0	0	0	0	0	0	0	1.3496094	0.34960938	0.66674805	-0.13183594	-0.21411133	0.32080078	0	44330	0	0	0
1205	1206	1206	Category E	0.035888672	-0.19189453	-0.93579102	0.17773438	0.037109375	0.44824219	0	0	8/7/2018	8	7	2018	11:06:05	39965	0.3	11	6	5	0	0.058105469	3.520752	0.15551758	0.020996094	-1.3381348	22.450684	0.47070313	0	0	0	0	0	0	0	0	0	1.347168	0.34716797	0.73510742	-0.11962891	-0.21289063	0.40234375	0	44330	0	0	0
1206	1207	1207	Category E	0.10791016	-0.035888672	-0.77978516	0.22363281	0.031738281	0.42529297	0	0	8/7/2018	8	7	2018	11:06:05	39965	0.4	11	6	5	0	0.058105469	3.520752	0.15258789	0.064697266	-1.3127441	26.787354	0.54443359	0	0	0	0	0	0	0	0	0	1.3232422	0.32324219	0.67871094	-0.044677734	-0.10058594	0.53295898	0	44330	0	0	0
1207	1208	1208	Category E	0.071777344	-0.15576172	-1.1518555	0.1940918	0.002197266	0.44189453	0	0	8/7/2018	8	7	2018	11:06:05	39965	0.5	11	6	5	0	0.058105469	3.520752	0.16601563	-0.073242188	-1.2709961	28.5896	0.17285156	0	0	0	0	0	0	0	0	0	1.2839355	0.28393555	0.29589844	-0.094238281	-0.082275391	0.11914063	0	44330	0	0	0
1208	1209	1209	Category E	0.023925781	0.023925781	-1.0559082	0.20288086	0.002441406	0.43701172	0	0	8/7/2018	8	7	2018	11:06:05	39965	0.6	11	6	5	0	0.058105469	3.520752	0.17797852	-0.1171875	-1.1882324	31.515381	0.24731445	0	0	0	0	0	0	0	0	0	1.2072754	0.20727539	0.42773438	-0.15405273	0.14111328	0.13232422	0	44330	0	0	0
1209	1210	1210	Category E	0.13183594	-0.10791016	-1.079834	0.18652344	0.093505859	0.43847656	0	0	8/7/2018	8	7	2018	11:06:05	39965	0.7	11	6	5	0	0.058105469	3.520752	0.1628418	-0.10546875	-1.0598145	28.001465	0.036865234	0	0	0	0	0	0	0	0	0	1.0773926	0.077392578	0.053222656	-0.031005859	-0.002197266	-0.019775391	0	44330	0	0	0
1210	1211	1211	Category E	-0.071777344	-0.15576172	-1.0559082	0.16113281	0.12817383	0.43945313	0	0	8/7/2018	8	7	2018	11:06:05	39965	0.8	11	6	5	0	0.058105469	3.520752	0.16113281	-0.091552734	-0.97412109	20.65918	0.25488281	0	0	0	0	0	0	0	0	0	0.99145508	0.008544922	0.37866211	-0.23291016	-0.063964844	-0.081542969	0	44330	0	0	0
1211	1212	1212	Category E	0.20385742	-0.047851563	-0.82788086	0.13745117	0.13354492	0.45019531	0	0	8/7/2018	8	7	2018	11:06:05	39965	0.9	11	6	5	0	0.058105469	3.520752	0.15991211	-0.11816406	-0.93725586	11.281982	0.13720703	0	0	0	0	0	0	0	0	0	0.95825195	0.041748047	0.22338867	0.043701172	0.0703125	0.109375	0	44330	0	0	0
1212	1213	1213	Category E	0.15576172	-0.11987305	-0.99584961	0.17504883	0.13085938	0.43505859	0	0	8/7/2018	8	7	2018	11:06:06	39966	0	11	6	6	0	0.058105469	3.520752	0.16357422	-0.11328125	-0.92651367	2.8256836	0.069824219	0	0	0	0	0	0	0	0	0	0.94775391	0.052246094	0.083496094	-0.0078125	-0.006347656	-0.069091797	0	44330	0	0	0
1213	1214	1214	Category E	0.11987305	-0.15576172	-0.94799805	0.13208008	0.16430664	0.44458008	0	0	8/7/2018	8	7	2018	11:06:06	39966	0.1	11	6	6	0	0.058105469	3.520752	0.15795898	-0.11865234	-0.921875	9.7880859	0.059082031	0	0	0	0	0	0	0	0	0	0.94287109	0.057128906	0.10107422	-0.038085938	-0.036865234	-0.025878906	0	44330	0	0	0
1214	1215	1215	Category E	0.023925781	-0.035888672	-0.94799805	0.13647461	0.109375	0.45458984	0	0	8/7/2018	8	7	2018	11:06:06	39966	0.2	11	6	6	0	0.058105469	3.520752	0.15966797	-0.11767578	-0.91870117	17.997559	0.16113281	0	0	0	0	0	0	0	0	0	0.93994141	0.060058594	0.24682617	-0.13574219	0.081787109	-0.029052734	0	44330	0	0	0
1215	1216	1216	Category E	-0.16796875	-0.10791016	-0.93579102	0.086669922	0.13525391	0.46582031	0	0	8/7/2018	8	7	2018	11:06:06	39966	0.3	11	6	6	0	0.058105469	3.520752	0.16040039	-0.11987305	-0.91748047	22.347656	0.32910156	0	0	0	0	0	0	0	0	0	0.93896484	0.061035156	0.35864258	-0.32836914	0.011962891	-0.018066406	0	44330	0	0	0
1216	1217	1217	Category E	0.32397461	-0.2277832	-0.80395508	0.13549805	0.13061523	0.45019531	0	0	8/7/2018	8	7	2018	11:06:06	39966	0.4	11	6	6	0	0.058105469	3.520752	0.16308594	-0.12182617	-0.91796875	24.252686	0.22363281	0	0	0	0	0	0	0	0	0	0.94018555	0.059814453	0.38061523	0.16064453	-0.10571289	0.11401367	0	44330	0	0	0
1217	1218	1218	Category E	0	-0.071777344	-0.87597656	0.16772461	0.14404297	0.43505859	0	0	8/7/2018	8	7	2018	11:06:06	39966	0.5	11	6	6	0	0.058105469	3.520752	0.16723633	-0.12329102	-0.91796875	23.232178	0.18017578	0	0	0	0	0	0	0	0	0	0.94140625	0.05859375	0.26123047	-0.16723633	0.051513672	0.041992188	0	44330	0	0	0
1218	1219	1219	Category E	0.14379883	-0.11987305	-0.79199219	0.13671875	0.13696289	0.44726563	0	0	8/7/2018	8	7	2018	11:06:06	39966	0.6	11	6	6	0	0.058105469	3.520752	0.17016602	-0.12255859	-0.91845703	25.14917	0.12915039	0	0	0	0	0	0	0	0	0	0.94213867	0.057861328	0.15576172	-0.026367188	0.002685547	0.12646484	0	44330	0	0	0
1219	1220	1220	Category E	-0.13183594	-0.059814453	-1.0078125	0.18066406	0.18579102	0.42236328	0	0	8/7/2018	8	7	2018	11:06:06	39966	0.7	11	6	6	0	0.058105469	3.520752	0.1730957	-0.12304688	-0.91723633	18.689941	0.32421875	0	0	0	0	0	0	0	0	0	0.94165039	0.058349609	0.45874023	-0.30493164	0.063232422	-0.090332031	0	44330	0	0	0
1220	1221	1221	Category E	-0.15576172	-0.10791016	-0.93579102	0.10473633	0.16845703	0.45092773	0	0	8/7/2018	8	7	2018	11:06:06	39966	0.8	11	6	6	0	0.058105469	3.520752	0.17773438	-0.12451172	-0.91674805	16.868408	0.33447266	0	0	0	0	0	0	0	0	0	0.94213867	0.057861328	0.36914063	-0.33349609	0.016601563	-0.018798828	0	44330	0	0	0
1221	1222	1222	Category E	0.26391602	-0.25195313	-1.0678711	0.18701172	0.18920898	0.41748047	0	0	8/7/2018	8	7	2018	11:06:06	39966	0.9	11	6	6	0	0.058105469	3.520752	0.18041992	-0.12451172	-0.91674805	17.027344	0.21411133	0	0	0	0	0	0	0	0	0	0.94262695	0.057373047	0.36132813	0.083251953	-0.12719727	-0.15087891	0	44330	0	0	0
1222	1223	1223	Category E	-0.047851563	-0.23999023	-1.2839355	0.23095703	0.19726563	0.39379883	0	0	8/7/2018	8	7	2018	11:06:07	39967	0	11	6	7	0	0.058105469	3.520752	0.18286133	-0.12402344	-0.91479492	14.498047	0.45019531	0	0	0	0	0	0	0	0	0	0.94116211	0.058837891	0.71533203	-0.23071289	-0.11572266	-0.36889648	0	44330	0	0	0
1223	1224	1224	Category E	0.095947266	-0.095947266	-0.86376953	0.20458984	0.16088867	0.41918945	0	0	8/7/2018	8	7	2018	11:06:07	39967	0.1	11	6	7	0	0.058105469	3.520752	0.18383789	-0.12402344	-0.91137695	8.7380371	0.10400391	0	0	0	0	0	0	0	0	0	0.93798828	0.062011719	0.16381836	-0.087890625	0.028076172	0.047607422	0	44330	0	0	0
1224	1225	1225	Category E	0.035888672	-0.083984375	-0.80395508	0.1965332	0.14697266	0.42578125	0	0	8/7/2018	8	7	2018	11:06:07	39967	0.2	11	6	7	0	0.058105469	3.520752	0.18530273	-0.12475586	-0.91088867	1.7661133	0.18847656	0	0	0	0	0	0	0	0	0	0.93798828	0.062011719	0.29736328	-0.14941406	0.040771484	0.10693359	0	44330	0	0	0
1225	1226	1226	Category E	-0.071777344	-0.16796875	-0.97192383	0.15820313	0.13330078	0.44165039	0	0	8/7/2018	8	7	2018	11:06:07	39967	0.3	11	6	7	0	0.058105469	3.520752	0.18652344	-0.12524414	-0.91259766	0.084960938	0.26831055	0	0	0	0	0	0	0	0	0	0.93969727	0.060302734	0.36010742	-0.25830078	-0.042480469	-0.059082031	0	44330	0	0	0
1226	1227	1227	Category E	0.023925781	-0.2277832	-0.99584961	0.12719727	0.13500977	0.44995117	0	0	8/7/2018	8	7	2018	11:06:07	39967	0.4	11	6	7	0	0.058105469	3.520752	0.18994141	-0.12573242	-0.91235352	2.1481934	0.21191406	0	0	0	0	0	0	0	0	0	0.94042969	0.059570313	0.3515625	-0.16601563	-0.10180664	-0.083251953	0	44330	0	0	0
1227	1228	1228	Category E	0.26391602	-0.071777344	-1.1518555	0.18701172	0.11694336	0.43408203	0	0	8/7/2018	8	7	2018	11:06:07	39967	0.5	11	6	7	0	0.058105469	3.520752	0.18847656	-0.1237793	-0.91186523	7.2275391	0.2565918	0	0	0	0	0	0	0	0	0	0.93945313	0.060546875	0.36694336	0.075195313	0.052001953	-0.23974609	0	44330	0	0	0
1228	1229	1229	Category E	0.047851563	-0.095947266	-0.7199707	0.16772461	0.099853516	0.44824219	0	0	8/7/2018	8	7	2018	11:06:07	39967	0.6	11	6	7	0	0.058105469	3.520752	0.18530273	-0.12255859	-0.91357422	13.431152	0.23876953	0	0	0	0	0	0	0	0	0	0.94018555	0.059814453	0.35766602	-0.13745117	0.026611328	0.19360352	0	44330	0	0	0
1229	1230	1230	Category E	0.17993164	-0.083984375	-0.74389648	0.15869141	0.10253906	0.44921875	0	0	8/7/2018	8	7	2018	11:06:07	39967	0.7	11	6	7	0	0.058105469	3.520752	0.18286133	-0.11987305	-0.90893555	12.205078	0.16894531	0	0	0	0	0	0	0	0	0	0.93505859	0.064941406	0.20410156	-0.002929688	0.035888672	0.16503906	0	44330	0	0	0
1230	1231	1231	Category E	-0.059814453	-0.16796875	-0.95996094	0.1418457	0.1184082	0.44897461	0	0	8/7/2018	8	7	2018	11:06:07	39967	0.8	11	6	7	0	0.058105469	3.520752	0.18188477	-0.11816406	-0.91064453	14.171143	0.25146484	0	0	0	0	0	0	0	0	0	0.9362793	0.063720703	0.34033203	-0.24169922	-0.049560547	-0.049072266	0	44330	0	0	0
1231	1232	1232	Category E	0.2277832	-0.083984375	-0.82788086	0.14038086	0.11474609	0.44873047	0	0	8/7/2018	8	7	2018	11:06:07	39967	0.9	11	6	7	0	0.058105469	3.520752	0.17919922	-0.11694336	-0.91357422	19.009033	0.10375977	0	0	0	0	0	0	0	0	0	0.93823242	0.061767578	0.16723633	0.048339844	0.032958984	0.085693359	0	44330	0	0	0
1232	1233	1233	Category E	0.17993164	-0.25195313	-1.1879883	0.16503906	0.13110352	0.4387207	0	0	8/7/2018	8	7	2018	11:06:08	39968	0	11	6	8	0	0.058105469	3.520752	0.17578125	-0.11547852	-0.91357422	21.793213	0.30615234	0	0	0	0	0	0	0	0	0	0.9375	0.0625	0.41430664	0.00390625	-0.13623047	-0.27416992	0	44330	0	0	0
1233	1234	1234	Category E	0.14379883	-0.23999023	-1.0078125	0.14086914	0.109375	0.45166016	0	0	8/7/2018	8	7	2018	11:06:08	39968	0.1	11	6	8	0	0.058105469	3.520752	0.17089844	-0.11474609	-0.91552734	21.458252	0.15771484	0	0	0	0	0	0	0	0	0	0.93847656	0.061523438	0.24462891	-0.027099609	-0.125	-0.092041016	0	44330	0	0	0
1234	1235	1235	Category E	0.19189453	-0.071777344	-0.79199219	0.12841797	0.087158203	0.45581055	0	0	8/7/2018	8	7	2018	11:06:08	39968	0.2	11	6	8	0	0.058105469	3.520752	0.16845703	-0.11376953	-0.91894531	17.443359	0.13574219	0	0	0	0	0	0	0	0	0	0.94116211	0.058837891	0.19238281	0.023193359	0.041992188	0.12695313	0	44330	0	0	0
1235	1236	1236	Category E	0.14379883	-0.083984375	-0.93579102	0.10253906	0.060791016	0.46777344	0	0	8/7/2018	8	7	2018	11:06:08	39968	0.3	11	6	8	0	0.058105469	3.520752	0.16430664	-0.1159668	-0.92260742	19.443115	0.040283203	0	0	0	0	0	0	0	0	0	0.94433594	0.055664063	0.065673828	-0.020507813	0.031982422	-0.012939453	0	44330	0	0	0
1236	1237	1237	Category E	-0.047851563	-0.13183594	-1.0197754	0.0390625	0.051757813	0.47412109	0	0	8/7/2018	8	7	2018	11:06:08	39968	0.4	11	6	8	0	0.058105469	3.520752	0.16113281	-0.11962891	-0.9206543	22.53833	0.23168945	0	0	0	0	0	0	0	0	0	0.94238281	0.057617188	0.3203125	-0.20898438	-0.011962891	-0.098876953	0	44330	0	0	0
1237	1238	1238	Category E	0.20385742	-0.13183594	-1.0439453	0.035400391	0.044921875	0.47509766	0	0	8/7/2018	8	7	2018	11:06:08	39968	0.5	11	6	8	0	0.058105469	3.520752	0.15649414	-0.12304688	-0.9206543	22.758301	0.13208008	0	0	0	0	0	0	0	0	0	0.94189453	0.058105469	0.17895508	0.047119141	-0.008544922	-0.12304688	0	44330	0	0	0
1238	1239	1239	Category L	0.3359375	-0.16796875	-0.87597656	0.015380859	0.015380859	0.47363281	0	0	8/7/2018	8	7	2018	11:06:08	39968	0.9	11	6	8	0	0.058837891	3.5545898	0.15185547	-0.1262207	-0.92260742	23.717529	0.1940918	0	0	0	0	0	0	0	0	0	0.94360352	0.056396484	0.2722168	0.18383789	-0.041503906	0.046630859	0	44330	0	0	0
1239	1240	1240	Category L	0.34790039	-0.13183594	-0.83984375	0.01171875	0.005371094	0.4765625	0	0	8/7/2018	8	7	2018	11:06:09	39969	0	11	6	9	0	0.058837891	3.5545898	0.1484375	-0.12792969	-0.92504883	26.285156	0.21679688	0	0	0	0	0	0	0	0	0	0.94555664	0.054443359	0.28833008	0.19921875	-0.003662109	0.085205078	0	44330	0	0	0
1240	1241	1241	Category L	0.31176758	-0.15576172	-0.86376953	0.011474609	0.009033203	0.4765625	0	0	8/7/2018	8	7	2018	11:06:09	39969	0.1	11	6	9	0	0.058837891	3.5545898	0.15063477	-0.12988281	-0.92724609	28.567383	0.17504883	0	0	0	0	0	0	0	0	0	0.94848633	0.051513672	0.25048828	0.16088867	-0.025634766	0.063476563	0	44330	0	0	0
1241	1242	1242	Category L	0.3359375	-0.13183594	-0.86376953	0.014160156	0.009765625	0.47583008	0	0	8/7/2018	8	7	2018	11:06:09	39969	0.2	11	6	9	0	0.058837891	3.5545898	0.14672852	-0.13012695	-0.92749023	27.930908	0.19946289	0	0	0	0	0	0	0	0	0	0.94799805	0.052001953	0.25463867	0.18896484	-0.001464844	0.063720703	0	44330	0	0	0
1242	1243	1243	Category L	0.3359375	-0.15576172	-0.91186523	0.010742188	0.008789063	0.47583008	0	0	8/7/2018	8	7	2018	11:06:09	39969	0.3	11	6	9	0	0.058837891	3.5545898	0.14404297	-0.13012695	-0.92260742	26.517334	0.19360352	0	0	0	0	0	0	0	0	0	0.94287109	0.057128906	0.22802734	0.19165039	-0.025390625	0.010742188	0	44330	0	0	0
[truncated: 1,179 more rows]
[truncated: 29 more columns]
