# Supplementary material for: Development of a multisensor biologging collar and analytical techniques to describe high‐resolution spatial behavior in free‐ranging terrestrial mammals
Source: Ecol Evol. 2024 Sep 23;14(9):e70264. doi: 10.1002/ece3.70264 (PMC11420106; doi:10.1002/ece3.70264)
Supplement: Supplementary file 1 — Appendix S1 [file ECE3-14-e70264-s001.zip › doi_10_5061_dryad_jdfn2z3hv__v20240620/B7_S23_Header.csv]

Split no.	Bookmark number	Category	Pointer	Day#	Time(hh:mm:ss)	Total Event start	Event start	Number events	Duration(s)	Sum VeDBA	Mean VeDBA	Mean Dyn AccX	Mean Dyn AccY	Mean Dyn AccZ	Sum VeSBA	Mean VeSBA	Mean smth AccX	Mean smth AccY	Mean smth AccZ	VeDBA_Var	VeDBA_SD	VeSBA_Var	VeSBA_SD	Mean Animal g	Sum Animal g	Animal g_Var	Animal g_SD	Acc_x_Var	Acc_x_SD	Acc_y_Var	Acc_y_SD	Acc_z_Var	Acc_z_SD	Predominant freq, Hz	Smth press val	Max pressure val	Min pressure val	Grd air press	Altitude begin	Altitude end	Delta max/min altitude
1	1	Category A	0	9	2:06:29	19639	19639	2487	249.2	50.3179	0.0202324	-2.41E-05	-6.47E-05	4.42E-06	2332.75	0.937979	0.57156	0.188631	-0.719306	0.000114364	0.0106941	0	0	0.0620213	154.247	0	0	0.000165411	0.0128612	5.55E-05	0.00744743	0.00016227	0.0127385	0	7	0	0	1000	44330	44330	0
1	2	Category B	2487	9	10:58:21	94333	94333	2852	285.9	66.155	0.023196	0.000130288	-2.59E-05	8.39E-05	2765.77	0.969764	0.221789	0.764132	-0.553899	0.000113082	0.010634	0	0	0.0302358	86.2324	0	0	0.000175744	0.0132568	0.000193035	0.0138937	0.000150491	0.0122675	0	7	0	0	1000	44330	44330	0
1	3	Category A	5339	9	11:58:30	130315	130315	2423	242.8	66.25	0.0273421	2.29E-05	-2.85E-05	-3.42E-05	2300.75	0.949544	0.0321991	0.0903301	-0.944643	9.38E-05	0.00968541	0	0	0.0504557	122.254	0	0	0.000129174	0.0113655	0.000341474	0.018479	0.000186103	0.013642	0	7	0	0	1000	44330	44330	0
1	4	Category E	7762	8	22:33:52	136957	136957	74	7.3	16.7759	0.226701	-0.0124875	-0.0176474	-0.00513685	70.7007	0.955415	-0.00858451	-0.0389338	-0.954141	0.0108049	0.103946	0	0	0.0445854	3.29932	0	0	0.0235299	0.153395	0.0149817	0.1224	0.0216328	0.147081	0	7	0	0	1000	44330	44330	0
1	5	Category F	7836	8	22:34:09	137031	137031	110	10.9	24.4265	0.222059	-0.0137939	0.00414151	0.0112216	106.115	0.964684	-0.0680043	-0.0207031	-0.960964	0.0152721	0.12358	9.10E-05	0.00953928	0.0359242	3.95166	0.000244141	0.015625	0.0229759	0.151578	0.0151966	0.123275	0.0202215	0.142202	0	7	0	0	1000	44330	44330	0
1	6	Category J	7946	8	22:34:22	137141	137141	45	4.4	32.0471	0.712158	-0.0323893	0.0297092	0.025944	49.2012	1.09336	0.0959744	-0.0547038	-1.08676	0.162842	0.403537	0.000775825	0.0278536	0.0934136	4.20361	0.00117187	0.0342327	0.125467	0.354213	0.0294922	0.171733	0.470752	0.686114	0	7	0	0	1000	44330	44330	0
1	7	Category I	7991	8	22:58:11	137186	137186	476	47.6	762.768	1.60245	-1.38E-05	0.00342105	-0.0118526	587.716	1.2347	0.120891	0.107367	-1.21911	0.831112	0.911654	0.0011648	0.0341291	0.234698	111.716	0.00116275	0.0340991	0.872233	0.933934	0.468263	0.684297	2.08263	1.44313	0	7	0	0	1000	44330	44330	0
1	8	Category L	8467	9	0:37:35	137662	137662	34	3.401	7.6106	0.223841	0.132008	-0.134435	0.112958	34.9126	1.02684	0.0412957	-0.0395795	-1.02482	0.107989	0.328617	0.000193876	0.0139239	0.032083	1.09082	0.000804228	0.0283589	0.0183177	0.135343	0.0188491	0.137292	0.0140381	0.118482	0	7	0	0	1000	44330	44330	0
1	9	Category E	8501	9	0:37:39	137696	137696	113	11.201	27.1892	0.240612	-0.0465963	0.0208297	-0.00335099	108.183	0.957373	-0.0294222	-0.0529828	-0.954292	0.0160744	0.126785	0.000146916	0.0121209	0.0426274	4.81689	1.08E-05	0.00328674	0.0299299	0.173003	0.0195269	0.139739	0.0238134	0.154316	0	7	0	0	1000	44330	44330	0
1	10	Category F	8614	9	16:12:00	137809	137809	100	9.9	16.6768	0.166768	0.0172705	-0.000471191	-0.00546875	94.2654	0.942654	0.123596	-0.0568213	-0.931362	0.00602539	0.0776234	0	0	0.0573462	5.73462	0	0	0.0144458	0.120191	0.00778076	0.0882086	0.0109814	0.104792	0	7	0	0	1000	44330	44330	0
1	11	Category L	8714	9	16:12:11	137909	137909	98	9.7	6.8064	0.069453	0.0144068	0.0211256	0.000271544	92.0962	0.939757	0.2486	-0.139648	-0.893333	0.00256099	0.0506062	0	0	0.0602429	5.90381	0	0	0.00104383	0.0323083	0.00487285	0.0698058	0.000468351	0.0216414	0	7	0	0	1000	44330	44330	0
1	12	Category M	8812	9	16:12:22	138007	138007	112	11.1	50.9099	0.454553	-0.0227051	-0.0762155	0.021589	107.604	0.960754	0.268635	-0.552011	-0.726148	0.055481	0.235544	0.000340053	0.0184405	0.043069	4.82373	0.000176566	0.0132878	0.0621774	0.249354	0.109722	0.331242	0.0891876	0.298643	0	7	0	0	1000	44330	44330	0
1	13	Category L	8924	9	16:18:36	138119	138119	290	29	15.4111	0.0531418	0.0152992	0.0195313	-0.00520188	270.225	0.931809	0.210185	-0.108654	-0.89862	0.000658338	0.0256581	3.96E-05	0.00629028	0.068191	19.7754	3.96E-05	0.00629028	0.00127627	0.0357249	0.00401064	0.0633296	0.000739999	0.0272029	0	7	0	0	1000	44330	44330	0
1	14	Category E	9214	9	16:19:06	138409	138409	101	10	19.9429	0.197454	-0.0237711	-0.00226495	-0.00764571	95.8999	0.949504	0.0562877	-0.102051	-0.941648	0.00849416	0.0921638	0	0	0.050496	5.1001	0	0	0.0176796	0.132965	0.00657246	0.0810707	0.0225987	0.150329	0	7	0	0	1000	44330	44330	0
1	15	Category F	9315	9	16:19:20	138510	138510	56	5.6	11.9951	0.214199	-0.0288522	-0.00654384	0.0230146	54.8506	0.979475	0.108442	-0.0769915	-0.969286	0.0591387	0.243185	8.72E-05	0.00933772	0.0220773	1.23633	4.80E-05	0.00692504	0.0226746	0.150581	0.00648717	0.0805429	0.0261143	0.161599	0	7	0	0	1000	44330	44330	0
1	16	Category I	9371	9	16:38:03	138566	138566	47	4.6	50.2324	1.06877	0.0374107	0.0221441	-0.0534408	47.8281	1.01762	0.191209	-0.0460283	-0.998296	0.324582	0.569721	0.000192196	0.0138635	0.0192507	0.904785	2.08E-05	0.00455828	0.222558	0.47176	0.0815793	0.285621	1.01333	1.00664	0	7	0	0	1000	44330	44330	0
1	17	Category L	9418	9	16:38:11	138613	138613	133	13.3	5.95508	0.044775	0.00370433	-0.00589792	0.0215376	126.961	0.954597	0.262198	-0.048874	-0.915324	0.0374306	0.19347	3.67E-05	0.00605912	0.0454873	6.0498	5.14E-05	0.00716924	0.000363457	0.0190646	0.000688366	0.0262367	0.00123906	0.0352003	0	7	0	0	1000	44330	44330	0
1	18	Category J	9551	9	16:38:26	138746	138746	46	4.5	36.9539	0.803345	-0.00156568	0.0122442	-0.0563965	46.0476	1.00103	0.26615	-0.0851679	-0.960784	0.223007	0.472236	5.31E-06	0.00230378	0.00313668	0.144287	0	0	0.104232	0.32285	0.0395455	0.19886	0.623042	0.78933	0	7	0	0	1000	44330	44330	0
1	19	Category L	9597	9	19:27:07	138792	138792	185	18.4	20.7869	0.112361	-0.00877719	-0.015914	0.0852592	189.128	1.02231	0.255642	-0.11446	-0.981575	0.0460027	0.214482	0.00554133	0.0744401	0.107963	19.9731	0.00282279	0.05313	0.000934333	0.0305669	0.00235827	0.048562	0.0339039	0.18413	0	7	0	0	1000	44330	44330	0
1	20	Category M	9782	9	19:27:31	138977	138977	15	1.4	50.4426	3.36284	0.279232	0.304199	-1.86333	20.5872	1.37248	0.297282	-0.0200195	-1.33966	24.6444	4.96431	0.0011556	0.0339941	0.372477	5.58716	0.000813802	0.0285272	0.631315	0.794553	16.6183	4.07656	13.0228	3.60871	0	7	0	0	1000	44330	44330	0
1	21	Category L	9797	9	19:27:33	138992	138992	40	3.8	16.1165	0.402911	-0.084082	-0.189948	0.273322	50.0515	1.25129	0.263971	0.154932	-1.20557	0.207416	0.455429	0.0198608	0.140928	0.288593	11.5437	0.00617065	0.0785535	0.00771484	0.0878342	0.0447876	0.211631	0.112927	0.336046	0	7	0	0	1000	44330	44330	0
1	22	Category M	9837	9	19:27:40	139032	139032	108	10.8	36.6941	0.33976	0.0172978	0.024075	0.027667	95.4543	0.883837	0.124367	0.31852	-0.786334	0.0194725	0.139544	0.0044194	0.0664785	0.116163	12.5457	0.000999168	0.0316096	0.0219184	0.148049	0.0805709	0.28385	0.0306057	0.174945	0	7	0	0	1000	44330	44330	0
1	23	Category L	9945	9	19:27:56	139140	139140	33	3.201	4.04639	0.122618	-0.035393	0.114894	-0.0118149	30.7966	0.933231	0.0248801	-0.0161651	-0.932262	0.00764234	0.0874205	2.96E-05	0.00543993	0.0667688	2.20337	2.96E-05	0.00543993	0.00142785	0.0377869	0.0146632	0.121092	0.000236742	0.0153864	0	7	0	0	1000	44330	44330	0
1	24	Category E	9978	9	19:28:00	139173	139173	140	13.9	26.9907	0.192791	-0.0179269	-0.0366089	-0.0104858	131.448	0.938918	-0.0141305	0.0520229	-0.934708	0.00750209	0.0866146	3.14E-05	0.00560263	0.0610822	8.55151	3.14E-05	0.00560263	0.0120658	0.109844	0.0126447	0.112449	0.0207851	0.14417	0	7	0	0	1000	44330	44330	0
1	25	Category M	10118	9	19:29:10	139313	139313	105	10.4	37.9343	0.361279	0.0112956	0.0425293	0.090618	110.92	1.05638	0.0863839	0.26981	-1.01203	0.0564314	0.237553	0.00358305	0.0598586	0.0958194	10.061	0.00355748	0.0596446	0.0521717	0.228411	0.050186	0.224022	0.058417	0.241696	0	7	0	0	1000	44330	44330	0
1	26	Category N	10223	9	19:29:27	139418	139418	11	1.001	25.5334	2.32122	0.102251	0.178223	-1.56565	13.2683	1.20621	0.139737	0.121715	-1.19189	7.65328	2.76646	0	0	0.20621	2.26831	0	0	0.124046	0.352201	2.48537	1.57651	7.47279	2.73364	0	7	0	0	1000	44330	44330	0
1	27	Category E	10234	9	19:29:28	139429	139429	84	8.4	21.2915	0.25347	-0.0105329	-0.00595529	0.121765	89.1272	1.06104	0.100769	0.0201997	-1.05414	0.0702282	0.265006	0.00791132	0.0889456	0.0977115	8.20776	0.00479271	0.0692294	0.0152995	0.123691	0.00789679	0.0888639	0.0534465	0.231185	0	7	0	0	1000	44330	44330	0
1	28	Category I	10318	9	20:12:42	139513	139513	59	5.8	91.002	1.54241	0.00523454	0.0370432	-0.150283	75.7385	1.2837	0.0847085	0.0421991	-1.27936	2.32214	1.52386	0.00586765	0.0766006	0.283704	16.7385	0.00504833	0.0710516	0.28142	0.53049	1.45255	1.20522	2.85325	1.68916	0	7	0	0	1000	44330	44330	0
1	29	Category L	10377	9	20:12:50	139572	139572	126	12.5	13.1516	0.104378	0.0170627	-0.0415678	0.0753542	127.128	1.00895	0.190333	-0.0903185	-0.984026	0.0642477	0.253471	0.00323777	0.0569014	0.0785532	9.89771	0.00164698	0.040583	0.000726609	0.0269557	0.00540403	0.0735121	0.0199168	0.141127	0	7	0	0	1000	44330	44330	0
1	30	Category I	10503	9	20:30:07	139698	139698	44	4.3	42.5508	0.967063	-0.0264615	0.0639482	-0.0718495	44.7451	1.01693	0.16429	-0.073675	-1.00085	0.33414	0.578048	4.44E-05	0.00666252	0.0169567	0.746094	1.11E-05	0.00333126	0.219127	0.46811	0.0752453	0.274309	0.818221	0.904556	0	7	0	0	1000	44330	44330	0
1	31	Category L	10547	9	20:30:20	139742	139742	182	18.1	9.86011	0.0541764	-0.00833029	-0.0133982	0.0249842	177.482	0.975175	0.198929	-0.145815	-0.943035	0.0414556	0.203607	0.000352797	0.0187829	0.044227	8.04932	0.000291091	0.0170614	0.00057145	0.023905	0.00111473	0.0333876	0.00338175	0.0581528	0	7	0	0	1000	44330	44330	0
1	32	Category I	10729	9	21:37:07	139924	139924	79	7.8	106.855	1.3526	0.00377954	0.0152789	-0.0733782	90.5566	1.14629	0.179864	-0.064688	-1.12854	0.490438	0.700313	0.00148957	0.0385949	0.146287	11.5566	0.00146175	0.0382329	0.623989	0.78993	0.253619	0.503606	1.4047	1.1852	0	7	0	0	1000	44330	44330	0
1	33	Category L	10808	9	21:37:17	140003	140003	49	4.8	5.66479	0.115608	0.0602131	0.00397102	0.0581204	49.0476	1.00097	0.0739597	-0.0287986	-0.997683	0.0678661	0.260511	0.000428492	0.0207	0.0302087	1.48022	0.000692562	0.0263166	0.00820113	0.0905601	0.000812141	0.0284981	0.00443937	0.0666286	0	7	0	0	1000	44330	44330	0
1	34	Category E	10857	9	21:37:22	140052	140052	75	7.3	18.562	0.247493	-0.0483529	-0.0166048	-0.00269531	71.446	0.952614	-0.00118815	-0.0595247	-0.950215	0.0150651	0.12274	1.63E-05	0.00403436	0.0473861	3.55396	0	0	0.026263	0.162059	0.0155534	0.124713	0.0331771	0.182146	0	7	0	0	1000	44330	44330	0
1	35	Category F	10932	9	21:48:46	140127	140127	360	35.9	79.3157	0.220321	0.00670437	0.00255263	2.37E-05	347.092	0.964144	-0.0683526	-0.0257677	-0.960133	0.0150892	0.122838	0	0	0.0358561	12.9082	0	0	0.0214993	0.146626	0.0179599	0.134015	0.0247016	0.157167	0	7	0	0	1000	44330	44330	0
1	36	Category E	11292	9	22:51:11	140487	140487	83	8.2	11.2065	0.135019	-0.00903026	0.00339444	-0.00563288	41.5027	0.500032	-0.0679211	-0.0108245	-0.495205	0.0076066	0.0872158	0.0356975	0.188938	0.0180399	1.49731	1.18E-05	0.00343013	0.012207	0.110485	0.00787721	0.0887537	0.0203254	0.142567	0	7	0	0	1000	44330	0	44330
