# Supplementary material for: Development of a multisensor biologging collar and analytical techniques to describe high‐resolution spatial behavior in free‐ranging terrestrial mammals
Source: Ecol Evol. 2024 Sep 23;14(9):e70264. doi: 10.1002/ece3.70264 (PMC11420106; doi:10.1002/ece3.70264)
Supplement: Supplementary file 1 — Appendix S1 [file ECE3-14-e70264-s001.zip › doi_10_5061_dryad_jdfn2z3hv__v20240620/B7_S23_Master.csv]

Counter	Total Event no.	Event no.	Category	Acc_x	Acc_y	Acc_z	Mag_x	Mag_y	Mag_z	Temp C	Pressure hbar	Date	DD	MM	YY	Time_dd:hh:mm:ss	Total secs	Decimal secs	Hours	Minutes	Seconds	Anlg	Light	Battery V	Acc_x sm	Acc_y sm	Acc_z sm	Ang vel	VeDBA	Vel m/s	Vel/VEDBA	FFT cleaned	FFT stuff	FFT stuff	FFT stuff	FFT sweep	FFT zero crossings	FFT zero crossings manual	VeSBA	Animal g	ODBA	Dyn AccX	Dyn AccY	Dyn AccZ	Smth Press	Altitude smth	Pressure change	Altitude change	Median pressure
0	19639	19639	Category A	0.587891	0.191895	-0.695801	-0.368896	-0.232422	0.257813	0	0	9/7/2018	9	7	2018	2:06:29	7589	0.5	2	6	29	0	0.059082	3.49336	0.572266	0.189941	-0.719971	0.0766602	0.0288086	0	0	0	0	0	0	0	0	0	0.939209	0.060791	0.041748	0.0153809	0.00170898	0.0241699	0	44330	0	0	0
1	19640	19640	Category A	0.56396484	0.17993164	-0.73193359	-0.36523438	-0.2331543	0.25952148	0	0	9/7/2018	9	7	2018	2:06:29	7589	0.6	2	6	29	0	0.059082031	3.4933594	0.57226563	0.18994141	-0.72070313	0.033691406	0.017089844	0	0	0	0	0	0	0	0	0	0.93969727	0.060302734	0.029296875	-0.008300781	-0.010009766	-0.010986328	0	44330	0	0	0
2	19641	19641	Category A	0.55175781	0.17993164	-0.74389648	-0.36474609	-0.23095703	0.2578125	0	0	9/7/2018	9	7	2018	2:06:29	7589	0.7	2	6	29	0	0.059082031	3.4933594	0.57226563	0.18994141	-0.72070313	0.12695313	0.032470703	0	0	0	0	0	0	0	0	0	0.93969727	0.060302734	0.053466797	-0.020507813	-0.010009766	-0.022949219	0	44330	0	0	0
3	19642	19642	Category A	0.56396484	0.17993164	-0.73193359	-0.36865234	-0.22558594	0.25976563	0	0	9/7/2018	9	7	2018	2:06:29	7589	0.8	2	6	29	0	0.059082031	3.4933594	0.57202148	0.18945313	-0.72119141	0.5859375	0.016601563	0	0	0	0	0	0	0	0	0	0.93994141	0.060058594	0.028564453	-0.008056641	-0.009521484	-0.010498047	0	44330	0	0	0
4	19643	19643	Category A	0.58789063	0.17993164	-0.7199707	-0.36376953	-0.22827148	0.26074219	0	0	9/7/2018	9	7	2018	2:06:29	7589	0.9	2	6	29	0	0.059082031	3.4933594	0.57226563	0.18945313	-0.72070313	0.61108398	0.018310547	0	0	0	0	0	0	0	0	0	0.93969727	0.060302734	0.026123047	0.015380859	-0.009521484	0.000732422	0	44330	0	0	0
5	19644	19644	Category A	0.57592773	0.19189453	-0.69580078	-0.36083984	-0.23413086	0.25683594	0	0	9/7/2018	9	7	2018	2:06:30	7590	0	2	6	30	0	0.059082031	3.4933594	0.57250977	0.18945313	-0.72045898	0.40625	0.024902344	0	0	0	0	0	0	0	0	0	0.93945313	0.060546875	0.030273438	0.003173828	0.002197266	0.024658203	0	44330	0	0	0
6	19645	19645	Category A	0.57592773	0.19189453	-0.70776367	-0.36547852	-0.22900391	0.25952148	0	0	9/7/2018	9	7	2018	2:06:30	7590	0.1	2	6	30	0	0.059082031	3.4933594	0.57202148	0.18920898	-0.72045898	0.45141602	0.013427734	0	0	0	0	0	0	0	0	0	0.93920898	0.060791016	0.018798828	0.003662109	0.002441406	0.012695313	0	44330	0	0	0
7	19646	19646	Category A	0.57592773	0.17993164	-0.73193359	-0.36376953	-0.22827148	0.2578125	0	0	9/7/2018	9	7	2018	2:06:30	7590	0.2	2	6	30	0	0.059082031	3.4933594	0.57202148	0.18945313	-0.72045898	0.82250977	0.015136719	0	0	0	0	0	0	0	0	0	0.93920898	0.060791016	0.024658203	0.003662109	-0.009521484	-0.011230469	0	44330	0	0	0
8	19647	19647	Category A	0.57592773	0.17993164	-0.70776367	-0.36523438	-0.23144531	0.25952148	0	0	9/7/2018	9	7	2018	2:06:30	7590	0.3	2	6	30	0	0.058837891	3.4853027	0.57202148	0.18945313	-0.72045898	0.6472168	0.016357422	0	0	0	0	0	0	0	0	0	0.93945313	0.060546875	0.026123047	0.003662109	-0.009521484	0.012695313	0	44330	0	0	0
9	19648	19648	Category A	0.57592773	0.19189453	-0.69580078	-0.36523438	-0.23681641	0.2578125	0	0	9/7/2018	9	7	2018	2:06:30	7590	0.4	2	6	30	0	0.058837891	3.4853027	0.57202148	0.18994141	-0.72045898	0.25561523	0.025146484	0	0	0	0	0	0	0	0	0	0.93945313	0.060546875	0.030273438	0.003662109	0.001708984	0.024658203	0	44330	0	0	0
10	19649	19649	Category A	0.55175781	0.19189453	-0.74389648	-0.36523438	-0.22875977	0.25683594	0	0	9/7/2018	9	7	2018	2:06:30	7590	0.5	2	6	30	0	0.058837891	3.4853027	0.57177734	0.19018555	-0.72094727	0.24072266	0.030273438	0	0	0	0	0	0	0	0	0	0.93969727	0.060302734	0.044189453	-0.020019531	0.001464844	-0.022705078	0	44330	0	0	0
11	19650	19650	Category A	0.58789063	0.19189453	-0.73193359	-0.36010742	-0.23217773	0.2578125	0	0	9/7/2018	9	7	2018	2:06:30	7590	0.6	2	6	30	0	0.058837891	3.4853027	0.57202148	0.19018555	-0.72119141	0.35351563	0.019042969	0	0	0	0	0	0	0	0	0	0.93994141	0.060058594	0.027832031	0.015625	0.001464844	-0.010498047	0	44330	0	0	0
12	19651	19651	Category A	0.58789063	0.19189453	-0.70776367	-0.36206055	-0.22900391	0.25708008	0	0	9/7/2018	9	7	2018	2:06:30	7590	0.7	2	6	30	0	0.058837891	3.4853027	0.57177734	0.18994141	-0.72119141	0.23291016	0.020996094	0	0	0	0	0	0	0	0	0	0.93969727	0.060302734	0.03125	0.015869141	0.001708984	0.013427734	0	44330	0	0	0
13	19652	19652	Category A	0.56396484	0.17993164	-0.70776367	-0.36743164	-0.22900391	0.25756836	0	0	9/7/2018	9	7	2018	2:06:30	7590	0.8	2	6	30	0	0.058837891	3.4853027	0.5715332	0.18945313	-0.72094727	0.070068359	0.018066406	0	0	0	0	0	0	0	0	0	0.93945313	0.060546875	0.030761719	-0.007568359	-0.009521484	0.013183594	0	44330	0	0	0
14	19653	19653	Category A	0.57592773	0.17993164	-0.73193359	-0.36474609	-0.23168945	0.25439453	0	0	9/7/2018	9	7	2018	2:06:30	7590	0.9	2	6	30	0	0.058837891	3.4853027	0.57177734	0.18896484	-0.72119141	0.1171875	0.014648438	0	0	0	0	0	0	0	0	0	0.93945313	0.060546875	0.023925781	0.00390625	-0.009033203	-0.010498047	0	44330	0	0	0
15	19654	19654	Category A	0.57592773	0.19189453	-0.70776367	-0.36376953	-0.23242188	0.25683594	0	0	9/7/2018	9	7	2018	2:06:31	7591	0	2	6	31	0	0.058837891	3.4853027	0.57202148	0.18896484	-0.72119141	0.14379883	0.014404297	0	0	0	0	0	0	0	0	0	0.93969727	0.060302734	0.020019531	0.00390625	0.002685547	0.013427734	0	44330	0	0	0
16	19655	19655	Category A	0.56396484	0.17993164	-0.70776367	-0.36865234	-0.2331543	0.25854492	0	0	9/7/2018	9	7	2018	2:06:31	7591	0.1	2	6	31	0	0.058837891	3.4853027	0.57202148	0.18896484	-0.72094727	0.30957031	0.018066406	0	0	0	0	0	0	0	0	0	0.93945313	0.060546875	0.030517578	-0.008056641	-0.009033203	0.013183594	0	44330	0	0	0
17	19656	19656	Category A	0.58789063	0.21582031	-0.7199707	-0.36352539	-0.23583984	0.25756836	0	0	9/7/2018	9	7	2018	2:06:31	7591	0.2	2	6	31	0	0.058837891	3.4853027	0.57202148	0.18920898	-0.72094727	0.73510742	0.030761719	0	0	0	0	0	0	0	0	0	0.93945313	0.060546875	0.043212891	0.015869141	0.026367188	0.000976563	0	44330	0	0	0
18	19657	19657	Category A	0.57592773	0.20385742	-0.73193359	-0.36010742	-0.23510742	0.25683594	0	0	9/7/2018	9	7	2018	2:06:31	7591	0.3	2	6	31	0	0.058837891	3.4853027	0.57202148	0.18896484	-0.72094727	0.83911133	0.018554688	0	0	0	0	0	0	0	0	0	0.93945313	0.060546875	0.029541016	0.00390625	0.014648438	-0.010742188	0	44330	0	0	0
19	19658	19658	Category A	0.56396484	0.20385742	-0.7199707	-0.36279297	-0.23339844	0.2578125	0	0	9/7/2018	9	7	2018	2:06:31	7591	0.4	2	6	31	0	0.058837891	3.4853027	0.57202148	0.18896484	-0.72045898	0.70410156	0.016601563	0	0	0	0	0	0	0	0	0	0.93920898	0.060791016	0.0234375	-0.008056641	0.014648438	0.000488281	0	44330	0	0	0
20	19659	19659	Category A	0.57592773	0.20385742	-0.7199707	-0.36279297	-0.23583984	0.25561523	0	0	9/7/2018	9	7	2018	2:06:31	7591	0.5	2	6	31	0	0.058837891	3.4853027	0.57202148	0.18896484	-0.72045898	0.72363281	0.015136719	0	0	0	0	0	0	0	0	0	0.93920898	0.060791016	0.018798828	0.003662109	0.014648438	0.000488281	0	44330	0	0	0
21	19660	19660	Category A	0.58789063	0.19189453	-0.68383789	-0.36889648	-0.23583984	0.2565918	0	0	9/7/2018	9	7	2018	2:06:31	7591	0.6	2	6	31	0	0.058837891	3.4853027	0.57202148	0.18920898	-0.72021484	0.61035156	0.039794922	0	0	0	0	0	0	0	0	0	0.93896484	0.061035156	0.0546875	0.015869141	0.002441406	0.036376953	0	44330	0	0	0
22	19661	19661	Category A	0.57592773	0.19189453	-0.68383789	-0.36743164	-0.23779297	0.2565918	0	0	9/7/2018	9	7	2018	2:06:31	7591	0.7	2	6	31	0	0.058837891	3.4853027	0.57177734	0.18920898	-0.72021484	0.33813477	0.036621094	0	0	0	0	0	0	0	0	0	0.93896484	0.061035156	0.04296875	0.00390625	0.002441406	0.036376953	0	44330	0	0	0
23	19662	19662	Category A	0.57592773	0.19189453	-0.69580078	-0.36352539	-0.23095703	0.25756836	0	0	9/7/2018	9	7	2018	2:06:31	7591	0.8	2	6	31	0	0.058837891	3.4853027	0.5715332	0.18945313	-0.72045898	0.17504883	0.024902344	0	0	0	0	0	0	0	0	0	0.93896484	0.061035156	0.031005859	0.004150391	0.002197266	0.024658203	0	44330	0	0	0
24	19663	19663	Category A	0.57592773	0.19189453	-0.7199707	-0.36376953	-0.23413086	0.25952148	0	0	9/7/2018	9	7	2018	2:06:31	7591	0.9	2	6	31	0	0.058837891	3.4853027	0.5715332	0.18969727	-0.72021484	0.20092773	0.004638672	0	0	0	0	0	0	0	0	0	0.93896484	0.061035156	0.006591797	0.004150391	0.001953125	0.000244141	0	44330	0	0	0
25	19664	19664	Category A	0.56396484	0.19189453	-0.7199707	-0.36010742	-0.23071289	0.25854492	0	0	9/7/2018	9	7	2018	2:06:32	7592	0	2	6	32	0	0.058837891	3.4853027	0.5715332	0.18969727	-0.71972656	0.19042969	0.0078125	0	0	0	0	0	0	0	0	0	0.93847656	0.061523438	0.009765625	-0.007568359	0.001953125	0	0	44330	0	0	0
26	19665	19665	Category A	0.58789063	0.19189453	-0.73193359	-0.36108398	-0.22827148	0.2578125	0	0	9/7/2018	9	7	2018	2:06:32	7592	0.1	2	6	32	0	0.058837891	3.4853027	0.5715332	0.18945313	-0.71972656	0.036621094	0.020507813	0	0	0	0	0	0	0	0	0	0.93823242	0.061767578	0.030761719	0.016113281	0.002197266	-0.011962891	0	44330	0	0	0
27	19666	19666	Category A	0.58789063	0.19189453	-0.74389648	-0.36181641	-0.22875977	0.2578125	0	0	9/7/2018	9	7	2018	2:06:32	7592	0.2	2	6	32	0	0.058837891	3.4853027	0.57104492	0.18896484	-0.71972656	0.27246094	0.029296875	0	0	0	0	0	0	0	0	0	0.93823242	0.061767578	0.043212891	0.016601563	0.002685547	-0.023925781	0	44330	0	0	0
28	19667	19667	Category A	0.56396484	0.17993164	-0.70776367	-0.36376953	-0.22900391	0.25390625	0	0	9/7/2018	9	7	2018	2:06:32	7592	0.3	2	6	32	0	0.058837891	3.4853027	0.57128906	0.18920898	-0.71972656	0.56103516	0.016845703	0	0	0	0	0	0	0	0	0	0.93823242	0.061767578	0.028808594	-0.007324219	-0.009277344	0.011962891	0	44330	0	0	0
29	19668	19668	Category A	0.56396484	0.19189453	-0.73193359	-0.36816406	-0.22998047	0.25756836	0	0	9/7/2018	9	7	2018	2:06:32	7592	0.4	2	6	32	0	0.058837891	3.4853027	0.57104492	0.18896484	-0.7199707	0.82714844	0.013916016	0	0	0	0	0	0	0	0	0	0.93847656	0.061523438	0.021728516	-0.007080078	0.002685547	-0.01171875	0	44330	0	0	0
30	19669	19669	Category A	0.58789063	0.19189453	-0.73193359	-0.36767578	-0.23339844	0.25683594	0	0	9/7/2018	9	7	2018	2:06:32	7592	0.5	2	6	32	0	0.058837891	3.4853027	0.57080078	0.18896484	-0.7199707	1.0385742	0.020996094	0	0	0	0	0	0	0	0	0	0.93798828	0.062011719	0.031738281	0.016845703	0.002685547	-0.01171875	0	44330	0	0	0
31	19670	19670	Category A	0.57592773	0.17993164	-0.7199707	-0.36474609	-0.23242188	0.25463867	0	0	9/7/2018	9	7	2018	2:06:32	7592	0.6	2	6	32	0	0.058837891	3.4853027	0.57080078	0.18896484	-0.71972656	0.984375	0.010253906	0	0	0	0	0	0	0	0	0	0.93774414	0.062255859	0.014160156	0.004882813	-0.009033203	0	0	44330	0	0	0
32	19671	19671	Category A	0.56396484	0.16796875	-0.7199707	-0.36499023	-0.23925781	0.25952148	0	0	9/7/2018	9	7	2018	2:06:32	7592	0.7	2	6	32	0	0.058837891	3.4853027	0.57080078	0.18896484	-0.71948242	0.67138672	0.022216797	0	0	0	0	0	0	0	0	0	0.93774414	0.062255859	0.028320313	-0.006835938	-0.020996094	-0.000244141	0	44330	0	0	0
33	19672	19672	Category A	0.57592773	0.19189453	-0.73193359	-0.36206055	-0.234375	0.2578125	0	0	9/7/2018	9	7	2018	2:06:32	7592	0.8	2	6	32	0	0.058837891	3.4853027	0.57080078	0.1887207	-0.71875	0.49243164	0.014160156	0	0	0	0	0	0	0	0	0	0.93725586	0.062744141	0.020996094	0.004882813	0.002929688	-0.012939453	0	44330	0	0	0
34	19673	19673	Category A	0.57592773	0.19189453	-0.69580078	-0.36010742	-0.23510742	0.25756836	0	0	9/7/2018	9	7	2018	2:06:32	7592	0.9	2	6	32	0	0.058837891	3.4853027	0.57080078	0.18920898	-0.71850586	0.29711914	0.0234375	0	0	0	0	0	0	0	0	0	0.93701172	0.062988281	0.030273438	0.004882813	0.002441406	0.022705078	0	44330	0	0	0
35	19674	19674	Category A	0.56396484	0.19189453	-0.74389648	-0.36010742	-0.23510742	0.25463867	0	0	9/7/2018	9	7	2018	2:06:33	7593	0	2	6	33	0	0.058837891	3.4853027	0.57080078	0.18920898	-0.71850586	0.051025391	0.026367188	0	0	0	0	0	0	0	0	0	0.93701172	0.062988281	0.034912109	-0.006835938	0.002441406	-0.025146484	0	44330	0	0	0
36	19675	19675	Category A	0.57592773	0.19189453	-0.73193359	-0.36279297	-0.22827148	0.25585938	0	0	9/7/2018	9	7	2018	2:06:33	7593	0.1	2	6	33	0	0.058837891	3.4853027	0.57080078	0.18896484	-0.71875	0.4909668	0.014160156	0	0	0	0	0	0	0	0	0	0.93725586	0.062744141	0.020507813	0.004882813	0.002685547	-0.012939453	0	44330	0	0	0
37	19676	19676	Category A	0.57592773	0.21582031	-0.73193359	-0.36743164	-0.23242188	0.25268555	0	0	9/7/2018	9	7	2018	2:06:33	7593	0.2	2	6	33	0	0.058837891	3.4853027	0.57080078	0.18896484	-0.71850586	0.69116211	0.030273438	0	0	0	0	0	0	0	0	0	0.93701172	0.062988281	0.044921875	0.004882813	0.026611328	-0.013183594	0	44330	0	0	0
38	19677	19677	Category A	0.58789063	0.20385742	-0.74389648	-0.36621094	-0.23413086	0.2578125	0	0	9/7/2018	9	7	2018	2:06:33	7593	0.3	2	6	33	0	0.058837891	3.4853027	0.5703125	0.18896484	-0.71850586	0.75610352	0.033935547	0	0	0	0	0	0	0	0	0	0.93676758	0.063232422	0.057373047	0.017333984	0.014648438	-0.025146484	0	44330	0	0	0
39	19678	19678	Category A	0.56396484	0.19189453	-0.73193359	-0.3671875	-0.234375	0.2578125	0	0	9/7/2018	9	7	2018	2:06:33	7593	0.4	2	6	33	0	0.058837891	3.4853027	0.56982422	0.18896484	-0.71875	0.90649414	0.014648438	0	0	0	0	0	0	0	0	0	0.93652344	0.063476563	0.021972656	-0.005859375	0.002685547	-0.012939453	0	44330	0	0	0
40	19679	19679	Category A	0.57592773	0.19189453	-0.73193359	-0.36547852	-0.22900391	0.25952148	0	0	9/7/2018	9	7	2018	2:06:33	7593	0.5	2	6	33	0	0.058837891	3.4853027	0.56982422	0.1887207	-0.71875	0.97705078	0.014404297	0	0	0	0	0	0	0	0	0	0.93676758	0.063232422	0.021728516	0.005859375	0.002929688	-0.012939453	0	44330	0	0	0
41	19680	19680	Category A	0.57592773	0.17993164	-0.73193359	-0.36376953	-0.22875977	0.25683594	0	0	9/7/2018	9	7	2018	2:06:33	7593	0.6	2	6	33	0	0.058837891	3.4853027	0.56982422	0.1887207	-0.71923828	0.84179688	0.016357422	0	0	0	0	0	0	0	0	0	0.93701172	0.062988281	0.027099609	0.005859375	-0.008789063	-0.012451172	0	44330	0	0	0
42	19681	19681	Category A	0.56396484	0.16796875	-0.75585938	-0.36547852	-0.23071289	0.25366211	0	0	9/7/2018	9	7	2018	2:06:33	7593	0.7	2	6	33	0	0.058837891	3.4853027	0.56958008	0.1887207	-0.71899414	0.42651367	0.042480469	0	0	0	0	0	0	0	0	0	0.93652344	0.063476563	0.063232422	-0.005615234	-0.020751953	-0.036621094	0	44330	0	0	0
43	19682	19682	Category A	0.56396484	0.19189453	-0.7199707	-0.36621094	-0.23242188	0.25952148	0	0	9/7/2018	9	7	2018	2:06:33	7593	0.8	2	6	33	0	0.058837891	3.4853027	0.56982422	0.1887207	-0.71875	0.12939453	0.006591797	0	0	0	0	0	0	0	0	0	0.93652344	0.063476563	0.010009766	-0.005859375	0.002929688	-0.000976563	0	44330	0	0	0
44	19683	19683	Category A	0.56396484	0.16796875	-0.69580078	-0.36523438	-0.23413086	0.2578125	0	0	9/7/2018	9	7	2018	2:06:33	7593	0.9	2	6	33	0	0.058837891	3.4853027	0.56982422	0.1887207	-0.71850586	0.16699219	0.031494141	0	0	0	0	0	0	0	0	0	0.93652344	0.063476563	0.049804688	-0.005859375	-0.020751953	0.022705078	0	44330	0	0	0
45	19684	19684	Category A	0.55175781	0.17993164	-0.73193359	-0.37084961	-0.22900391	0.25878906	0	0	9/7/2018	9	7	2018	2:06:34	7594	0	2	6	34	0	0.058837891	3.4853027	0.56982422	0.18896484	-0.71850586	0.16845703	0.024169922	0	0	0	0	0	0	0	0	0	0.9362793	0.063720703	0.040527344	-0.018066406	-0.009033203	-0.013183594	0	44330	0	0	0
46	19685	19685	Category A	0.56396484	0.20385742	-0.74389648	-0.36279297	-0.23754883	0.25683594	0	0	9/7/2018	9	7	2018	2:06:34	7594	0.1	2	6	34	0	0.05859375	3.491748	0.56958008	0.18896484	-0.71875	0.1105957	0.029541016	0	0	0	0	0	0	0	0	0	0.93652344	0.063476563	0.045654297	-0.005615234	0.014648438	-0.024902344	0	44330	0	0	0
47	19686	19686	Category A	0.55175781	0.20385742	-0.70776367	-0.36108398	-0.23168945	0.25878906	0	0	9/7/2018	9	7	2018	2:06:34	7594	0.2	2	6	34	0	0.05859375	3.491748	0.56958008	0.18896484	-0.71875	0.23706055	0.025634766	0	0	0	0	0	0	0	0	0	0.93652344	0.063476563	0.043701172	-0.017822266	0.014648438	0.010986328	0	44330	0	0	0
48	19687	19687	Category A	0.56396484	0.20385742	-0.73193359	-0.36376953	-0.23242188	0.25561523	0	0	9/7/2018	9	7	2018	2:06:34	7594	0.3	2	6	34	0	0.05859375	3.491748	0.56958008	0.18896484	-0.71850586	0.36669922	0.020507813	0	0	0	0	0	0	0	0	0	0.9362793	0.063720703	0.033691406	-0.005615234	0.014648438	-0.013183594	0	44330	0	0	0
49	19688	19688	Category A	0.53979492	0.20385742	-0.74389648	-0.36621094	-0.23925781	0.25756836	0	0	9/7/2018	9	7	2018	2:06:34	7594	0.4	2	6	34	0	0.05859375	3.491748	0.56958008	0.18896484	-0.71850586	0.40722656	0.041503906	0	0	0	0	0	0	0	0	0	0.9362793	0.063720703	0.069580078	-0.029785156	0.014648438	-0.025146484	0	44330	0	0	0
50	19689	19689	Category A	0.57592773	0.17993164	-0.7199707	-0.36889648	-0.234375	0.25439453	0	0	9/7/2018	9	7	2018	2:06:34	7594	0.5	2	6	34	0	0.05859375	3.491748	0.56713867	0.18896484	-0.71923828	0.34912109	0.012695313	0	0	0	0	0	0	0	0	0	0.93530273	0.064697266	0.018310547	0.008544922	-0.009033203	-0.000488281	0	44330	0	0	0
51	19690	19690	Category A	0.55175781	0.17993164	-0.70776367	-0.36132813	-0.23046875	0.25878906	0	0	9/7/2018	9	7	2018	2:06:34	7594	0.6	2	6	34	0	0.05859375	3.491748	0.56762695	0.18896484	-0.71875	0.034912109	0.021484375	0	0	0	0	0	0	0	0	0	0.93530273	0.064697266	0.036376953	-0.015869141	-0.009033203	0.010986328	0	44330	0	0	0
52	19691	19691	Category A	0.56396484	0.17993164	-0.70776367	-0.36108398	-0.23339844	0.25878906	0	0	9/7/2018	9	7	2018	2:06:34	7594	0.7	2	6	34	0	0.05859375	3.491748	0.56762695	0.18896484	-0.71850586	0.054931641	0.014648438	0	0	0	0	0	0	0	0	0	0.93505859	0.064941406	0.023681641	-0.003662109	-0.009033203	0.010742188	0	44330	0	0	0
53	19692	19692	Category A	0.57592773	0.16796875	-0.73193359	-0.36791992	-0.234375	0.25756836	0	0	9/7/2018	9	7	2018	2:06:34	7594	0.8	2	6	34	0	0.05859375	3.491748	0.56738281	0.18896484	-0.71850586	0.11450195	0.026123047	0	0	0	0	0	0	0	0	0	0.93481445	0.065185547	0.042724609	0.008300781	-0.020996094	-0.013183594	0	44330	0	0	0
54	19693	19693	Category A	0.57592773	0.19189453	-0.73193359	-0.36889648	-0.23242188	0.2565918	0	0	9/7/2018	9	7	2018	2:06:34	7594	0.9	2	6	34	0	0.05859375	3.491748	0.56762695	0.18920898	-0.71850586	0.31567383	0.015625	0	0	0	0	0	0	0	0	0	0.93505859	0.064941406	0.023925781	0.008056641	0.002441406	-0.013183594	0	44330	0	0	0
55	19694	19694	Category A	0.57592773	0.19189453	-0.70776367	-0.36010742	-0.23217773	0.25878906	0	0	9/7/2018	9	7	2018	2:06:35	7595	0	2	6	35	0	0.05859375	3.491748	0.56762695	0.18920898	-0.71850586	0.5402832	0.013671875	0	0	0	0	0	0	0	0	0	0.93505859	0.064941406	0.021484375	0.008056641	0.002441406	0.010742188	0	44330	0	0	0
56	19695	19695	Category A	0.57592773	0.19189453	-0.73193359	-0.36010742	-0.23217773	0.25683594	0	0	9/7/2018	9	7	2018	2:06:35	7595	0.1	2	6	35	0	0.05859375	3.491748	0.56762695	0.1887207	-0.71850586	0.95092773	0.015869141	0	0	0	0	0	0	0	0	0	0.93505859	0.064941406	0.024414063	0.008056641	0.002929688	-0.013183594	0	44330	0	0	0
57	19696	19696	Category A	0.56396484	0.17993164	-0.70776367	-0.36547852	-0.22900391	0.2578125	0	0	9/7/2018	9	7	2018	2:06:35	7595	0.2	2	6	35	0	0.05859375	3.491748	0.56762695	0.18847656	-0.71875	1.0661621	0.014648438	0	0	0	0	0	0	0	0	0	0.93505859	0.064941406	0.0234375	-0.003662109	-0.008544922	0.010986328	0	44330	0	0	0
58	19697	19697	Category A	0.57592773	0.19189453	-0.69580078	-0.36987305	-0.23071289	0.25854492	0	0	9/7/2018	9	7	2018	2:06:35	7595	0.3	2	6	35	0	0.05859375	3.491748	0.56713867	0.18823242	-0.71899414	1.1486816	0.024902344	0	0	0	0	0	0	0	0	0	0.93505859	0.064941406	0.035400391	0.008544922	0.003417969	0.023193359	0	44330	0	0	0
59	19698	19698	Category A	0.56396484	0.19189453	-0.7199707	-0.36791992	-0.2355957	0.25854492	0	0	9/7/2018	9	7	2018	2:06:35	7595	0.4	2	6	35	0	0.05859375	3.491748	0.56689453	0.18774414	-0.71875	1.246582	0.005126953	0	0	0	0	0	0	0	0	0	0.93457031	0.065429688	0.008056641	-0.002929688	0.00390625	-0.000976563	0	44330	0	0	0
60	19699	19699	Category A	0.56396484	0.17993164	-0.7199707	-0.36376953	-0.2331543	0.25561523	0	0	9/7/2018	9	7	2018	2:06:35	7595	0.5	2	6	35	0	0.05859375	3.491748	0.56713867	0.1875	-0.71875	0.79638672	0.008300781	0	0	0	0	0	0	0	0	0	0.93457031	0.065429688	0.011962891	-0.003173828	-0.007568359	-0.000976563	0	44330	0	0	0
61	19700	19700	Category A	0.56396484	0.17993164	-0.7199707	-0.36767578	-0.2331543	0.25952148	0	0	9/7/2018	9	7	2018	2:06:35	7595	0.6	2	6	35	0	0.05859375	3.491748	0.56689453	0.18725586	-0.71875	0.10864258	0.008056641	0	0	0	0	0	0	0	0	0	0.93432617	0.065673828	0.011474609	-0.002929688	-0.007324219	-0.000976563	0	44330	0	0	0
62	19701	19701	Category A	0.56396484	0.21582031	-0.7199707	-0.36279297	-0.23217773	0.25952148	0	0	9/7/2018	9	7	2018	2:06:35	7595	0.7	2	6	35	0	0.05859375	3.491748	0.56689453	0.18725586	-0.71923828	0.73413086	0.028564453	0	0	0	0	0	0	0	0	0	0.93481445	0.065185547	0.031982422	-0.002929688	0.028320313	-0.000488281	0	44330	0	0	0
63	19702	19702	Category A	0.57592773	0.20385742	-0.69580078	-0.36352539	-0.23144531	0.25952148	0	0	9/7/2018	9	7	2018	2:06:35	7595	0.8	2	6	35	0	0.05859375	3.491748	0.56713867	0.18725586	-0.71923828	0.91870117	0.030029297	0	0	0	0	0	0	0	0	0	0.93505859	0.064941406	0.048828125	0.008544922	0.016601563	0.0234375	0	44330	0	0	0
64	19703	19703	Category A	0.56396484	0.19189453	-0.70776367	-0.36889648	-0.234375	0.26171875	0	0	9/7/2018	9	7	2018	2:06:35	7595	0.9	2	6	35	0	0.05859375	3.491748	0.56738281	0.18701172	-0.71923828	0.81689453	0.012939453	0	0	0	0	0	0	0	0	0	0.93505859	0.064941406	0.019775391	-0.003417969	0.004638672	0.011474609	0	44330	0	0	0
65	19704	19704	Category A	0.56396484	0.16796875	-0.7199707	-0.36254883	-0.22875977	0.25976563	0	0	9/7/2018	9	7	2018	2:06:36	7596	0	2	6	36	0	0.05859375	3.491748	0.56738281	0.18701172	-0.71899414	0.69384766	0.019287109	0	0	0	0	0	0	0	0	0	0.93481445	0.065185547	0.0234375	-0.003417969	-0.019042969	-0.000732422	0	44330	0	0	0
66	19705	19705	Category A	0.57592773	0.17993164	-0.7199707	-0.36889648	-0.23583984	0.25561523	0	0	9/7/2018	9	7	2018	2:06:36	7596	0.1	2	6	36	0	0.05859375	3.491748	0.56762695	0.18676758	-0.71899414	0.36157227	0.010742188	0	0	0	0	0	0	0	0	0	0.93505859	0.064941406	0.016113281	0.008056641	-0.006835938	-0.000732422	0	44330	0	0	0
67	19706	19706	Category A	0.57592773	0.19189453	-0.70776367	-0.36010742	-0.2355957	0.2578125	0	0	9/7/2018	9	7	2018	2:06:36	7596	0.2	2	6	36	0	0.05859375	3.491748	0.56738281	0.18676758	-0.71875	0.34008789	0.014648438	0	0	0	0	0	0	0	0	0	0.93457031	0.065429688	0.024414063	0.008300781	0.004882813	0.010986328	0	44330	0	0	0
68	19707	19707	Category A	0.57592773	0.17993164	-0.70776367	-0.36547852	-0.22900391	0.25878906	0	0	9/7/2018	9	7	2018	2:06:36	7596	0.3	2	6	36	0	0.05859375	3.491748	0.56738281	0.18676758	-0.71850586	0.58374023	0.015380859	0	0	0	0	0	0	0	0	0	0.93457031	0.065429688	0.026123047	0.008300781	-0.006835938	0.010742188	0	44330	0	0	0
69	19708	19708	Category A	0.55175781	0.17993164	-0.7199707	-0.36279297	-0.22998047	0.25463867	0	0	9/7/2018	9	7	2018	2:06:36	7596	0.4	2	6	36	0	0.05859375	3.491748	0.56762695	0.18676758	-0.71850586	0.37353516	0.017333984	0	0	0	0	0	0	0	0	0	0.93457031	0.065429688	0.024169922	-0.015869141	-0.006835938	-0.001220703	0	44330	0	0	0
70	19709	19709	Category A	0.56396484	0.19189453	-0.7199707	-0.36791992	-0.234375	0.2565918	0	0	9/7/2018	9	7	2018	2:06:36	7596	0.5	2	6	36	0	0.05859375	3.491748	0.56762695	0.18652344	-0.71826172	0.42553711	0.006591797	0	0	0	0	0	0	0	0	0	0.93432617	0.065673828	0.010498047	-0.003662109	0.005126953	-0.001464844	0	44330	0	0	0
71	19710	19710	Category A	0.57592773	0.19189453	-0.68383789	-0.36010742	-0.23071289	0.2578125	0	0	9/7/2018	9	7	2018	2:06:36	7596	0.6	2	6	36	0	0.05859375	3.491748	0.56762695	0.1862793	-0.71777344	0.63500977	0.035400391	0	0	0	0	0	0	0	0	0	0.93383789	0.066162109	0.047607422	0.008056641	0.005371094	0.033935547	0	44330	0	0	0
72	19711	19711	Category A	0.56396484	0.17993164	-0.69580078	-0.36254883	-0.22875977	0.2578125	0	0	9/7/2018	9	7	2018	2:06:36	7596	0.7	2	6	36	0	0.05859375	3.491748	0.56762695	0.1862793	-0.71777344	0.5769043	0.023193359	0	0	0	0	0	0	0	0	0	0.93383789	0.066162109	0.032226563	-0.003662109	-0.006347656	0.021972656	0	44330	0	0	0
73	19712	19712	Category A	0.57592773	0.20385742	-0.70776367	-0.36181641	-0.23510742	0.2578125	0	0	9/7/2018	9	7	2018	2:06:36	7596	0.8	2	6	36	0	0.05859375	3.491748	0.56762695	0.18676758	-0.71777344	0.35473633	0.021240234	0	0	0	0	0	0	0	0	0	0.93383789	0.066162109	0.03515625	0.008056641	0.016845703	0.010009766	0	44330	0	0	0
74	19713	19713	Category A	0.56396484	0.19189453	-0.7199707	-0.36108398	-0.23413086	0.2578125	0	0	9/7/2018	9	7	2018	2:06:36	7596	0.9	2	6	36	0	0.05859375	3.491748	0.56738281	0.18676758	-0.71777344	0.23168945	0.006347656	0	0	0	0	0	0	0	0	0	0.93383789	0.066162109	0.010742188	-0.003417969	0.004882813	-0.001953125	0	44330	0	0	0
75	19714	19714	Category A	0.57592773	0.17993164	-0.73193359	-0.3671875	-0.22973633	0.2578125	0	0	9/7/2018	9	7	2018	2:06:37	7597	0	2	6	37	0	0.05859375	3.491748	0.56738281	0.18652344	-0.71777344	0.13378906	0.017578125	0	0	0	0	0	0	0	0	0	0.93383789	0.066162109	0.029296875	0.008300781	-0.006591797	-0.013916016	0	44330	0	0	0
76	19715	19715	Category A	0.55175781	0.17993164	-0.7199707	-0.36865234	-0.22875977	0.26171875	0	0	9/7/2018	9	7	2018	2:06:37	7597	0.1	2	6	37	0	0.05859375	3.491748	0.56738281	0.1862793	-0.71704102	0.41210938	0.017089844	0	0	0	0	0	0	0	0	0	0.93334961	0.066650391	0.024902344	-0.015625	-0.006347656	-0.002685547	0	44330	0	0	0
77	19716	19716	Category A	0.55175781	0.19189453	-0.7199707	-0.36132813	-0.22973633	0.25585938	0	0	9/7/2018	9	7	2018	2:06:37	7597	0.2	2	6	37	0	0.05859375	3.491748	0.56713867	0.18652344	-0.71679688	0.83935547	0.016601563	0	0	0	0	0	0	0	0	0	0.93286133	0.067138672	0.023925781	-0.015380859	0.005126953	-0.002929688	0	44330	0	0	0
78	19717	19717	Category A	0.55175781	0.19189453	-0.7199707	-0.36376953	-0.23413086	0.2578125	0	0	9/7/2018	9	7	2018	2:06:37	7597	0.3	2	6	37	0	0.05859375	3.491748	0.56713867	0.1862793	-0.71679688	0.66723633	0.016601563	0	0	0	0	0	0	0	0	0	0.93286133	0.067138672	0.023925781	-0.015380859	0.005371094	-0.002929688	0	44330	0	0	0
79	19718	19718	Category A	0.56396484	0.17993164	-0.70776367	-0.36865234	-0.23510742	0.25732422	0	0	9/7/2018	9	7	2018	2:06:37	7597	0.4	2	6	37	0	0.05859375	3.491748	0.56689453	0.18603516	-0.71630859	0.56542969	0.010986328	0	0	0	0	0	0	0	0	0	0.93237305	0.067626953	0.017822266	-0.002929688	-0.006103516	0.008544922	0	44330	0	0	0
80	19719	19719	Category A	0.57592773	0.17993164	-0.73193359	-0.36254883	-0.23071289	0.25683594	0	0	9/7/2018	9	7	2018	2:06:37	7597	0.5	2	6	37	0	0.05859375	3.491748	0.56713867	0.18603516	-0.71606445	0.51953125	0.019042969	0	0	0	0	0	0	0	0	0	0.93212891	0.067871094	0.030761719	0.008544922	-0.006103516	-0.015625	0	44330	0	0	0
81	19720	19720	Category A	0.55175781	0.19189453	-0.70776367	-0.36791992	-0.23242188	0.25756836	0	0	9/7/2018	9	7	2018	2:06:37	7597	0.6	2	6	37	0	0.05859375	3.491748	0.56713867	0.18603516	-0.71582031	0.14746094	0.018310547	0	0	0	0	0	0	0	0	0	0.93212891	0.067871094	0.029296875	-0.015380859	0.005615234	0.008056641	0	44330	0	0	0
82	19721	19721	Category A	0.56396484	0.17993164	-0.7199707	-0.36450195	-0.23925781	0.25756836	0	0	9/7/2018	9	7	2018	2:06:37	7597	0.7	2	6	37	0	0.05859375	3.491748	0.56713867	0.18603516	-0.71557617	0.34204102	0.008300781	0	0	0	0	0	0	0	0	0	0.93188477	0.068115234	0.013916016	-0.003173828	-0.006103516	-0.004150391	0	44330	0	0	0
83	19722	19722	Category A	0.57592773	0.17993164	-0.7199707	-0.36474609	-0.22900391	0.25878906	0	0	9/7/2018	9	7	2018	2:06:37	7597	0.8	2	6	37	0	0.05859375	3.491748	0.56713867	0.1862793	-0.71533203	0.42163086	0.01171875	0	0	0	0	0	0	0	0	0	0.93188477	0.068115234	0.01953125	0.008544922	-0.006347656	-0.004394531	0	44330	0	0	0
84	19723	19723	Category A	0.57592773	0.19189453	-0.70776367	-0.35913086	-0.23413086	0.2578125	0	0	9/7/2018	9	7	2018	2:06:37	7597	0.9	2	6	37	0	0.059082031	3.4804688	0.56713867	0.1862793	-0.71533203	0.15576172	0.012695313	0	0	0	0	0	0	0	0	0	0.93188477	0.068115234	0.021972656	0.008544922	0.005371094	0.007568359	0	44330	0	0	0
85	19724	19724	Category A	0.56396484	0.19189453	-0.7199707	-0.36108398	-0.23168945	0.2578125	0	0	9/7/2018	9	7	2018	2:06:38	7598	0	2	6	38	0	0.059082031	3.4804688	0.56713867	0.18652344	-0.71606445	0.24511719	0.007080078	0	0	0	0	0	0	0	0	0	0.93237305	0.067626953	0.012207031	-0.003173828	0.005126953	-0.003662109	0	44330	0	0	0
86	19725	19725	Category A	0.57592773	0.19189453	-0.70776367	-0.36108398	-0.22827148	0.25585938	0	0	9/7/2018	9	7	2018	2:06:38	7598	0.1	2	6	38	0	0.059082031	3.4804688	0.56713867	0.18676758	-0.71557617	0.57348633	0.012695313	0	0	0	0	0	0	0	0	0	0.93212891	0.067871094	0.021484375	0.008544922	0.004882813	0.0078125	0	44330	0	0	0
87	19726	19726	Category A	0.57592773	0.19189453	-0.7199707	-0.36328125	-0.22607422	0.2578125	0	0	9/7/2018	9	7	2018	2:06:38	7598	0.2	2	6	38	0	0.059082031	3.4804688	0.56713867	0.18652344	-0.71557617	0.15209961	0.010742188	0	0	0	0	0	0	0	0	0	0.93212891	0.067871094	0.018066406	0.008544922	0.005126953	-0.004150391	0	44330	0	0	0
88	19727	19727	Category A	0.56396484	0.17993164	-0.70776367	-0.36279297	-0.23217773	0.26049805	0	0	9/7/2018	9	7	2018	2:06:38	7598	0.3	2	6	38	0	0.059082031	3.4804688	0.56762695	0.1862793	-0.71582031	1.1218262	0.010986328	0	0	0	0	0	0	0	0	0	0.93237305	0.067626953	0.018310547	-0.003662109	-0.006347656	0.008056641	0	44330	0	0	0
89	19728	19728	Category A	0.38378906	0.19189453	-0.75585938	-0.36987305	-0.23168945	0.25854492	0	0	9/7/2018	9	7	2018	2:06:38	7598	0.4	2	6	38	0	0.059082031	3.4804688	0.56713867	0.1862793	-0.71582031	0.87280273	0.18774414	0	0	0	0	0	0	0	0	0	0.93212891	0.067871094	0.22900391	-0.18334961	0.005371094	-0.040039063	0	44330	0	0	0
90	19729	19729	Category A	0.58789063	0.19189453	-0.70776367	-0.36352539	-0.23779297	0.25756836	0	0	9/7/2018	9	7	2018	2:06:38	7598	0.5	2	6	38	0	0.059082031	3.4804688	0.56762695	0.18603516	-0.71533203	0.6081543	0.022216797	0	0	0	0	0	0	0	0	0	0.93188477	0.068115234	0.033447266	0.020019531	0.005615234	0.007568359	0	44330	0	0	0
91	19730	19730	Category A	0.58789063	0.17993164	-0.70776367	-0.36401367	-0.23486328	0.25756836	0	0	9/7/2018	9	7	2018	2:06:38	7598	0.6	2	6	38	0	0.059082031	3.4804688	0.56762695	0.1862793	-0.71533203	0.95483398	0.022216797	0	0	0	0	0	0	0	0	0	0.93212891	0.067871094	0.034179688	0.020019531	-0.006347656	0.007568359	0	44330	0	0	0
92	19731	19731	Category A	0.57592773	0.19189453	-0.70776367	-0.36376953	-0.2331543	0.25683594	0	0	9/7/2018	9	7	2018	2:06:38	7598	0.7	2	6	38	0	0.059082031	3.4804688	0.56811523	0.1862793	-0.71533203	1.2839355	0.012207031	0	0	0	0	0	0	0	0	0	0.93237305	0.067626953	0.020996094	0.007568359	0.005371094	0.007568359	0	44330	0	0	0
93	19732	19732	Category A	0.57592773	0.20385742	-0.70776367	-0.36474609	-0.22998047	0.25952148	0	0	9/7/2018	9	7	2018	2:06:38	7598	0.8	2	6	38	0	0.059082031	3.4804688	0.56811523	0.1862793	-0.71533203	0.23852539	0.020263672	0	0	0	0	0	0	0	0	0	0.93237305	0.067626953	0.032714844	0.007568359	0.017333984	0.007568359	0	44330	0	0	0
94	19733	19733	Category A	0.57592773	0.17993164	-0.7199707	-0.36303711	-0.23217773	0.25561523	0	0	9/7/2018	9	7	2018	2:06:38	7598	0.9	2	6	38	0	0.059082031	3.4804688	0.56811523	0.18652344	-0.71508789	1.0014648	0.011230469	0	0	0	0	0	0	0	0	0	0.93212891	0.067871094	0.019287109	0.007568359	-0.006591797	-0.004638672	0	44330	0	0	0
95	19734	19734	Category A	0.57592773	0.14379883	-0.7199707	-0.36376953	-0.22875977	0.2578125	0	0	9/7/2018	9	7	2018	2:06:39	7599	0	2	6	39	0	0.059082031	3.4804688	0.56787109	0.18652344	-0.71484375	0.85961914	0.043701172	0	0	0	0	0	0	0	0	0	0.93188477	0.068115234	0.055664063	0.0078125	-0.042724609	-0.004882813	0	44330	0	0	0
96	19735	19735	Category A	0.56396484	0.16796875	-0.73193359	-0.36621094	-0.23413086	0.25439453	0	0	9/7/2018	9	7	2018	2:06:39	7599	0.1	2	6	39	0	0.059082031	3.4804688	0.56762695	0.18652344	-0.71484375	0.68139648	0.025390625	0	0	0	0	0	0	0	0	0	0.93164063	0.068359375	0.039550781	-0.003662109	-0.018554688	-0.016845703	0	44330	0	0	0
97	19736	19736	Category A	0.56396484	0.19189453	-0.73193359	-0.3671875	-0.22973633	0.2578125	0	0	9/7/2018	9	7	2018	2:06:39	7599	0.2	2	6	39	0	0.059082031	3.4804688	0.56762695	0.18652344	-0.71459961	1.6843262	0.018310547	0	0	0	0	0	0	0	0	0	0.93139648	0.068603516	0.026367188	-0.003662109	0.005126953	-0.017089844	0	44330	0	0	0
98	19737	19737	Category A	0.55175781	0.16796875	-0.70776367	-0.36791992	-0.23657227	0.25952148	0	0	9/7/2018	9	7	2018	2:06:39	7599	0.3	2	6	39	0	0.059082031	3.4804688	0.56787109	0.18676758	-0.71459961	2.4506836	0.025634766	0	0	0	0	0	0	0	0	0	0.93164063	0.068359375	0.041748047	-0.016113281	-0.018798828	0.006835938	0	44330	0	0	0
99	19738	19738	Category A	0.57592773	0.17993164	-0.7199707	-0.36352539	-0.23583984	0.2565918	0	0	9/7/2018	9	7	2018	2:06:39	7599	0.4	2	6	39	0	0.059082031	3.4804688	0.56811523	0.18652344	-0.71459961	1.7294922	0.011474609	0	0	0	0	0	0	0	0	0	0.93188477	0.068115234	0.01953125	0.007568359	-0.006591797	-0.005126953	0	44330	0	0	0
100	19739	19739	Category A	0.56396484	0.19189453	-0.7199707	-0.36376953	-0.23242188	0.25683594	0	0	9/7/2018	9	7	2018	2:06:39	7599	0.5	2	6	39	0	0.059082031	3.4804688	0.56811523	0.1862793	-0.71459961	1.2712402	0.008544922	0	0	0	0	0	0	0	0	0	0.93164063	0.068359375	0.014892578	-0.004150391	0.005371094	-0.005126953	0	44330	0	0	0
101	19740	19740	Category A	0.58789063	0.19189453	-0.7199707	-0.36474609	-0.22900391	0.2578125	0	0	9/7/2018	9	7	2018	2:06:39	7599	0.6	2	6	39	0	0.059082031	3.4804688	0.56811523	0.1862793	-0.71411133	1.723877	0.020996094	0	0	0	0	0	0	0	0	0	0.93139648	0.068603516	0.030761719	0.01953125	0.005371094	-0.005615234	0	44330	0	0	0
102	19741	19741	Category A	0.58789063	0.17993164	-0.69580078	-0.36523438	-0.2331543	0.25756836	0	0	9/7/2018	9	7	2018	2:06:39	7599	0.7	2	6	39	0	0.059082031	3.4804688	0.56811523	0.1862793	-0.71411133	1.9926758	0.027587891	0	0	0	0	0	0	0	0	0	0.93139648	0.068603516	0.044189453	0.01953125	-0.006347656	0.018310547	0	44330	0	0	0
103	19742	19742	Category A	0.59985352	0.17993164	-0.68383789	-0.36547852	-0.22900391	0.2578125	0	0	9/7/2018	9	7	2018	2:06:39	7599	0.8	2	6	39	0	0.059082031	3.4804688	0.56835938	0.18603516	-0.71362305	0.86206055	0.043701172	0	0	0	0	0	0	0	0	0	0.93115234	0.068847656	0.067382813	0.03125	-0.006103516	0.029785156	0	44330	0	0	0
104	19743	19743	Category A	0.57592773	0.19189453	-0.70776367	-0.36352539	-0.23144531	0.25952148	0	0	9/7/2018	9	7	2018	2:06:39	7599	0.9	2	6	39	0	0.059082031	3.4804688	0.56835938	0.18603516	-0.71362305	0.11865234	0.011230469	0	0	0	0	0	0	0	0	0	0.93115234	0.068847656	0.019287109	0.007324219	0.005615234	0.005859375	0	44330	0	0	0
105	19744	19744	Category A	0.57592773	0.17993164	-0.7199707	-0.36010742	-0.23071289	0.25854492	0	0	9/7/2018	9	7	2018	2:06:40	7600	0	2	6	40	0	0.059082031	3.4804688	0.56835938	0.18603516	-0.71362305	0.099853516	0.011230469	0	0	0	0	0	0	0	0	0	0.93139648	0.068603516	0.01953125	0.007324219	-0.006103516	-0.006103516	0	44330	0	0	0
106	19745	19745	Category A	0.57592773	0.19189453	-0.70776367	-0.36010742	-0.2355957	0.25952148	0	0	9/7/2018	9	7	2018	2:06:40	7600	0.1	2	6	40	0	0.059082031	3.4804688	0.56835938	0.1862793	-0.71386719	0.17529297	0.010986328	0	0	0	0	0	0	0	0	0	0.93139648	0.068603516	0.018798828	0.007324219	0.005371094	0.006103516	0	44330	0	0	0
107	19746	19746	Category A	0.58789063	0.19189453	-0.73193359	-0.36376953	-0.2331543	0.25683594	0	0	9/7/2018	9	7	2018	2:06:40	7600	0.2	2	6	40	0	0.059082031	3.4804688	0.56835938	0.18652344	-0.71411133	0.13867188	0.026855469	0	0	0	0	0	0	0	0	0	0.93139648	0.068603516	0.042480469	0.019287109	0.005126953	-0.017578125	0	44330	0	0	0
108	19747	19747	Category A	0.57592773	0.17993164	-0.70776367	-0.3671875	-0.234375	0.2565918	0	0	9/7/2018	9	7	2018	2:06:40	7600	0.3	2	6	40	0	0.059082031	3.4804688	0.56811523	0.18652344	-0.71411133	0.040771484	0.011962891	0	0	0	0	0	0	0	0	0	0.93164063	0.068359375	0.020751953	0.007568359	-0.006591797	0.006347656	0	44330	0	0	0
109	19748	19748	Category A	0.57592773	0.16796875	-0.70776367	-0.35986328	-0.23486328	0.25878906	0	0	9/7/2018	9	7	2018	2:06:40	7600	0.4	2	6	40	0	0.059082031	3.4804688	0.56835938	0.18652344	-0.71459961	0.58374023	0.021240234	0	0	0	0	0	0	0	0	0	0.93188477	0.068115234	0.032958984	0.007324219	-0.018554688	0.006835938	0	44330	0	0	0
110	19749	19749	Category A	0.57592773	0.17993164	-0.69580078	-0.36352539	-0.23583984	0.25756836	0	0	9/7/2018	9	7	2018	2:06:40	7600	0.5	2	6	40	0	0.059082031	3.4804688	0.56860352	0.18652344	-0.71459961	0.82763672	0.021240234	0	0	0	0	0	0	0	0	0	0.93212891	0.067871094	0.032714844	0.007080078	-0.006591797	0.018798828	0	44330	0	0	0
111	19750	19750	Category A	0.57592773	0.17993164	-0.70776367	-0.36108398	-0.23168945	0.25878906	0	0	9/7/2018	9	7	2018	2:06:40	7600	0.6	2	6	40	0	0.059082031	3.4804688	0.56835938	0.18652344	-0.71459961	0.35327148	0.011962891	0	0	0	0	0	0	0	0	0	0.93188477	0.068115234	0.020751953	0.007324219	-0.006591797	0.006835938	0	44330	0	0	0
112	19751	19751	Category A	0.56396484	0.19189453	-0.7199707	-0.36474609	-0.2331543	0.25854492	0	0	9/7/2018	9	7	2018	2:06:40	7600	0.7	2	6	40	0	0.059082031	3.4804688	0.56835938	0.1862793	-0.71484375	0.067871094	0.008544922	0	0	0	0	0	0	0	0	0	0.93212891	0.067871094	0.014892578	-0.004394531	0.005371094	-0.004882813	0	44330	0	0	0
113	19752	19752	Category A	0.56396484	0.19189453	-0.73193359	-0.36743164	-0.23242188	0.2565918	0	0	9/7/2018	9	7	2018	2:06:40	7600	0.8	2	6	40	0	0.059082031	3.4804688	0.56835938	0.18603516	-0.71508789	0.02734375	0.018066406	0	0	0	0	0	0	0	0	0	0.93237305	0.067626953	0.026855469	-0.004394531	0.005615234	-0.016601563	0	44330	0	0	0
114	19753	19753	Category A	0.57592773	0.17993164	-0.69580078	-0.36621094	-0.23828125	0.25756836	0	0	9/7/2018	9	7	2018	2:06:40	7600	0.9	2	6	40	0	0.059082031	3.4804688	0.56835938	0.18579102	-0.71508789	0.53613281	0.021484375	0	0	0	0	0	0	0	0	0	0.93237305	0.067626953	0.032714844	0.007324219	-0.005859375	0.019287109	0	44330	0	0	0
115	19754	19754	Category A	0.56396484	0.17993164	-0.69580078	-0.36645508	-0.23852539	0.25854492	0	0	9/7/2018	9	7	2018	2:06:41	7601	0	2	6	41	0	0.059082031	3.4804688	0.56860352	0.1862793	-0.71484375	1.0517578	0.020751953	0	0	0	0	0	0	0	0	0	0.93237305	0.067626953	0.030273438	-0.004638672	-0.006347656	0.019042969	0	44330	0	0	0
116	19755	19755	Category A	0.56396484	0.20385742	-0.70776367	-0.36352539	-0.23095703	0.25976563	0	0	9/7/2018	9	7	2018	2:06:41	7601	0.1	2	6	41	0	0.059082031	3.4804688	0.56860352	0.18652344	-0.71484375	1.2023926	0.019042969	0	0	0	0	0	0	0	0	0	0.93237305	0.067626953	0.029052734	-0.004638672	0.017089844	0.007080078	0	44330	0	0	0
117	19756	19756	Category A	0.56396484	0.19189453	-0.73193359	-0.36108398	-0.22631836	0.25683594	0	0	9/7/2018	9	7	2018	2:06:41	7601	0.2	2	6	41	0	0.059082031	3.4804688	0.56884766	0.18676758	-0.71533203	1.0822754	0.017822266	0	0	0	0	0	0	0	0	0	0.93286133	0.067138672	0.026367188	-0.004882813	0.004882813	-0.016357422	0	44330	0	0	0
118	19757	19757	Category A	0.56396484	0.19189453	-0.70776367	-0.36791992	-0.22973633	0.2565918	0	0	9/7/2018	9	7	2018	2:06:41	7601	0.3	2	6	41	0	0.059082031	3.4804688	0.5690918	0.18701172	-0.71557617	1.2121582	0.010498047	0	0	0	0	0	0	0	0	0	0.93310547	0.066894531	0.017822266	-0.005126953	0.004638672	0.0078125	0	44330	0	0	0
119	19758	19758	Category A	0.58789063	0.19189453	-0.70776367	-0.3671875	-0.234375	0.2565918	0	0	9/7/2018	9	7	2018	2:06:41	7601	0.4	2	6	41	0	0.059082031	3.4804688	0.56933594	0.18725586	-0.71557617	1.4289551	0.020507813	0	0	0	0	0	0	0	0	0	0.93334961	0.066650391	0.030761719	0.018310547	0.004638672	0.0078125	0	44330	0	0	0
120	19759	19759	Category A	0.58789063	0.19189453	-0.7199707	-0.36035156	-0.23364258	0.25463867	0	0	9/7/2018	9	7	2018	2:06:41	7601	0.5	2	6	41	0	0.059082031	3.4804688	0.56933594	0.18725586	-0.71582031	1.322998	0.019287109	0	0	0	0	0	0	0	0	0	0.93359375	0.06640625	0.026855469	0.018310547	0.004394531	-0.00390625	0	44330	0	0	0
121	19760	19760	Category A	0.57592773	0.17993164	-0.70776367	-0.36108398	-0.23486328	0.2578125	0	0	9/7/2018	9	7	2018	2:06:41	7601	0.6	2	6	41	0	0.059082031	3.4804688	0.56933594	0.1875	-0.71557617	1.1025391	0.012695313	0	0	0	0	0	0	0	0	0	0.93359375	0.06640625	0.021728516	0.006347656	-0.007568359	0.0078125	0	44330	0	0	0
122	19761	19761	Category A	0.56396484	0.19189453	-0.73193359	-0.36132813	-0.22558594	0.26000977	0	0	9/7/2018	9	7	2018	2:06:41	7601	0.7	2	6	41	0	0.059082031	3.5513672	0.56933594	0.1875	-0.71557617	1.0058594	0.017578125	0	0	0	0	0	0	0	0	0	0.93359375	0.06640625	0.026123047	-0.005371094	0.004150391	-0.016113281	0	44330	0	0	0
123	19762	19762	Category A	0.55175781	0.17993164	-0.73193359	-0.36889648	-0.23242188	0.2565918	0	0	9/7/2018	9	7	2018	2:06:41	7601	0.8	2	6	41	0	0.059082031	3.5513672	0.56933594	0.1875	-0.71557617	0.97875977	0.025146484	0	0	0	0	0	0	0	0	0	0.93359375	0.06640625	0.041748047	-0.017578125	-0.007568359	-0.016113281	0	44330	0	0	0
124	19763	19763	Category A	0.56396484	0.19189453	-0.74389648	-0.36621094	-0.23681641	0.25341797	0	0	9/7/2018	9	7	2018	2:06:41	7601	0.9	2	6	41	0	0.059082031	3.5513672	0.5690918	0.18774414	-0.71606445	0.75537109	0.028320313	0	0	0	0	0	0	0	0	0	0.93383789	0.066162109	0.036865234	-0.005126953	0.00390625	-0.027587891	0	44330	0	0	0
125	19764	19764	Category A	0.56396484	0.19189453	-0.70776367	-0.37109375	-0.22973633	0.26171875	0	0	9/7/2018	9	7	2018	2:06:42	7602	0	2	6	42	0	0.059082031	3.5513672	0.56884766	0.18774414	-0.71606445	0.52880859	0.010498047	0	0	0	0	0	0	0	0	0	0.93359375	0.06640625	0.017333984	-0.004882813	0.00390625	0.008300781	0	44330	0	0	0
126	19765	19765	Category A	0.56396484	0.19189453	-0.73193359	-0.36743164	-0.23583984	0.25756836	0	0	9/7/2018	9	7	2018	2:06:42	7602	0.1	2	6	42	0	0.059082031	3.5513672	0.5690918	0.18774414	-0.71582031	0.54174805	0.017333984	0	0	0	0	0	0	0	0	0	0.93359375	0.06640625	0.025146484	-0.005126953	0.00390625	-0.015869141	0	44330	0	0	0
127	19766	19766	Category A	0.57592773	0.19189453	-0.7199707	-0.3671875	-0.23168945	0.25854492	0	0	9/7/2018	9	7	2018	2:06:42	7602	0.2	2	6	42	0	0.059082031	3.5513672	0.56933594	0.1875	-0.71606445	0.73461914	0.008544922	0	0	0	0	0	0	0	0	0	0.93383789	0.066162109	0.014404297	0.006347656	0.004150391	-0.003662109	0	44330	0	0	0
128	19767	19767	Category A	0.53979492	0.19189453	-0.73193359	-0.36889648	-0.23510742	0.2565918	0	0	9/7/2018	9	7	2018	2:06:42	7602	0.3	2	6	42	0	0.059082031	3.5513672	0.56933594	0.1875	-0.71582031	0.70019531	0.033935547	0	0	0	0	0	0	0	0	0	0.93383789	0.066162109	0.049804688	-0.029541016	0.004150391	-0.015869141	0	44330	0	0	0
129	19768	19768	Category A	0.56396484	0.19189453	-0.70776367	-0.36547852	-0.23071289	0.25952148	0	0	9/7/2018	9	7	2018	2:06:42	7602	0.4	2	6	42	0	0.059082031	3.5513672	0.56958008	0.1875	-0.71630859	0.41210938	0.010986328	0	0	0	0	0	0	0	0	0	0.93408203	0.065917969	0.018310547	-0.005615234	0.004150391	0.008544922	0	44330	0	0	0
130	19769	19769	Category A	0.58789063	0.19189453	-0.73193359	-0.36010742	-0.23071289	0.2578125	0	0	9/7/2018	9	7	2018	2:06:42	7602	0.5	2	6	42	0	0.059082031	3.5513672	0.56958008	0.1875	-0.71582031	0.29858398	0.024414063	0	0	0	0	0	0	0	0	0	0.93383789	0.066162109	0.038330078	0.018066406	0.004150391	-0.015869141	0	44330	0	0	0
131	19770	19770	Category A	0.57592773	0.17993164	-0.70776367	-0.36523438	-0.23144531	0.25756836	0	0	9/7/2018	9	7	2018	2:06:42	7602	0.6	2	6	42	0	0.059082031	3.5513672	0.56933594	0.1875	-0.71606445	0.25317383	0.012939453	0	0	0	0	0	0	0	0	0	0.93383789	0.066162109	0.022216797	0.006347656	-0.007568359	0.008300781	0	44330	0	0	0
132	19771	19771	Category A	0.57592773	0.19189453	-0.70776367	-0.36206055	-0.22729492	0.2578125	0	0	9/7/2018	9	7	2018	2:06:42	7602	0.7	2	6	42	0	0.059082031	3.5513672	0.5690918	0.1875	-0.71655273	0.079589844	0.01171875	0	0	0	0	0	0	0	0	0	0.93432617	0.065673828	0.01953125	0.006591797	0.004150391	0.008789063	0	44330	0	0	0
133	19772	19772	Category A	0.56396484	0.17993164	-0.70776367	-0.36474609	-0.22900391	0.2578125	0	0	9/7/2018	9	7	2018	2:06:42	7602	0.8	2	6	42	0	0.059082031	3.5513672	0.5690918	0.1875	-0.71679688	0.15039063	0.012939453	0	0	0	0	0	0	0	0	0	0.93432617	0.065673828	0.022216797	-0.005126953	-0.007568359	0.009033203	0	44330	0	0	0
134	19773	19773	Category A	0.56396484	0.19189453	-0.70776367	-0.36352539	-0.23095703	0.25463867	0	0	9/7/2018	9	7	2018	2:06:42	7602	0.9	2	6	42	0	0.059082031	3.5513672	0.5690918	0.18725586	-0.71679688	0.32373047	0.011230469	0	0	0	0	0	0	0	0	0	0.93408203	0.065917969	0.018554688	-0.005126953	0.004394531	0.009033203	0	44330	0	0	0
135	19774	19774	Category A	0.56396484	0.19189453	-0.70776367	-0.36767578	-0.23413086	0.26025391	0	0	9/7/2018	9	7	2018	2:06:43	7603	0	2	6	43	0	0.059082031	3.5513672	0.5690918	0.18725586	-0.71655273	0.38769531	0.011230469	0	0	0	0	0	0	0	0	0	0.93408203	0.065917969	0.018554688	-0.005126953	0.004638672	0.008789063	0	44330	0	0	0
136	19775	19775	Category A	0.57592773	0.19189453	-0.70776367	-0.36303711	-0.23217773	0.25683594	0	0	9/7/2018	9	7	2018	2:06:43	7603	0.1	2	6	43	0	0.059082031	3.5513672	0.56884766	0.1875	-0.71679688	0.60449219	0.012207031	0	0	0	0	0	0	0	0	0	0.93408203	0.065917969	0.020263672	0.006835938	0.004150391	0.009033203	0	44330	0	0	0
137	19776	19776	Category A	0.57592773	0.19189453	-0.70776367	-0.36108398	-0.23168945	0.25561523	0	0	9/7/2018	9	7	2018	2:06:43	7603	0.2	2	6	43	0	0.059082031	3.5513672	0.5690918	0.18774414	-0.71655273	0.85546875	0.01171875	0	0	0	0	0	0	0	0	0	0.93408203	0.065917969	0.01953125	0.006591797	0.00390625	0.008789063	0	44330	0	0	0
138	19777	19777	Category A	0.58789063	0.17993164	-0.70776367	-0.36132813	-0.22973633	0.25708008	0	0	9/7/2018	9	7	2018	2:06:43	7603	0.3	2	6	43	0	0.059082031	3.5513672	0.5690918	0.1875	-0.71655273	1.0437012	0.021728516	0	0	0	0	0	0	0	0	0	0.93408203	0.065917969	0.034912109	0.018554688	-0.007568359	0.008789063	0	44330	0	0	0
139	19778	19778	Category A	0.56396484	0.17993164	-0.70776367	-0.36865234	-0.22607422	0.25952148	0	0	9/7/2018	9	7	2018	2:06:43	7603	0.4	2	6	43	0	0.059082031	3.5513672	0.56958008	0.18774414	-0.71704102	1.1599121	0.013427734	0	0	0	0	0	0	0	0	0	0.93481445	0.065185547	0.022949219	-0.005615234	-0.0078125	0.009277344	0	44330	0	0	0
140	19779	19779	Category A	0.57592773	0.16796875	-0.69580078	-0.36889648	-0.23510742	0.2565918	0	0	9/7/2018	9	7	2018	2:06:43	7603	0.5	2	6	43	0	0.059082031	3.5513672	0.56958008	0.18798828	-0.71704102	1.0810547	0.029785156	0	0	0	0	0	0	0	0	0	0.93481445	0.065185547	0.047607422	0.006103516	-0.020019531	0.021240234	0	44330	0	0	0
141	19780	19780	Category A	0.56396484	0.17993164	-0.70776367	-0.37084961	-0.22900391	0.25756836	0	0	9/7/2018	9	7	2018	2:06:43	7603	0.6	2	6	43	0	0.059082031	3.5513672	0.56958008	0.18774414	-0.71655273	0.86352539	0.013183594	0	0	0	0	0	0	0	0	0	0.93457031	0.065429688	0.022460938	-0.005615234	-0.0078125	0.008789063	0	44330	0	0	0
142	19781	19781	Category A	0.57592773	0.19189453	-0.68383789	-0.36352539	-0.23095703	0.25976563	0	0	9/7/2018	9	7	2018	2:06:43	7603	0.7	2	6	43	0	0.059082031	3.5513672	0.56933594	0.1875	-0.71679688	0.35595703	0.033691406	0	0	0	0	0	0	0	0	0	0.93432617	0.065673828	0.043457031	0.006347656	0.004150391	0.032958984	0	44330	0	0	0
143	19782	19782	Category A	0.57592773	0.20385742	-0.70776367	-0.36083984	-0.23217773	0.25561523	0	0	9/7/2018	9	7	2018	2:06:43	7603	0.8	2	6	43	0	0.059082031	3.5513672	0.5690918	0.18774414	-0.71728516	0.084472656	0.019775391	0	0	0	0	0	0	0	0	0	0.93457031	0.065429688	0.032226563	0.006591797	0.015869141	0.009521484	0	44330	0	0	0
144	19783	19783	Category A	0.57592773	0.20385742	-0.70776367	-0.36376953	-0.22875977	0.2578125	0	0	9/7/2018	9	7	2018	2:06:43	7603	0.9	2	6	43	0	0.059082031	3.5513672	0.56884766	0.18798828	-0.71728516	0.44873047	0.019775391	0	0	0	0	0	0	0	0	0	0.93457031	0.065429688	0.032470703	0.006835938	0.015625	0.009521484	0	44330	0	0	0
145	19784	19784	Category A	0.56396484	0.19189453	-0.73193359	-0.36181641	-0.23168945	0.26074219	0	0	9/7/2018	9	7	2018	2:06:44	7604	0	2	6	44	0	0.059082031	3.5513672	0.56884766	0.18774414	-0.71728516	0.66381836	0.015625	0	0	0	0	0	0	0	0	0	0.93457031	0.065429688	0.023193359	-0.004882813	0.00390625	-0.014404297	0	44330	0	0	0
146	19785	19785	Category A	0.56396484	0.19189453	-0.73193359	-0.36547852	-0.23242188	0.25561523	0	0	9/7/2018	9	7	2018	2:06:44	7604	0.1	2	6	44	0	0.059082031	3.5513672	0.56884766	0.18798828	-0.71728516	0.69946289	0.015869141	0	0	0	0	0	0	0	0	0	0.93457031	0.065429688	0.023193359	-0.004882813	0.003662109	-0.014404297	0	44330	0	0	0
147	19786	19786	Category A	0.56396484	0.19189453	-0.7199707	-0.36889648	-0.23168945	0.25439453	0	0	9/7/2018	9	7	2018	2:06:44	7604	0.2	2	6	44	0	0.059082031	3.5513672	0.56860352	0.18798828	-0.71728516	0.55200195	0.006591797	0	0	0	0	0	0	0	0	0	0.93432617	0.065673828	0.010986328	-0.004638672	0.003662109	-0.002441406	0	44330	0	0	0
148	19787	19787	Category A	0.58789063	0.17993164	-0.73193359	-0.36376953	-0.23168945	0.25878906	0	0	9/7/2018	9	7	2018	2:06:44	7604	0.3	2	6	44	0	0.059082031	3.5513672	0.56835938	0.18798828	-0.71679688	0.57788086	0.025634766	0	0	0	0	0	0	0	0	0	0.93408203	0.065917969	0.042236328	0.019287109	-0.008056641	-0.014892578	0	44330	0	0	0
149	19788	19788	Category A	0.57592773	0.17993164	-0.73193359	-0.36132813	-0.22973633	0.25585938	0	0	9/7/2018	9	7	2018	2:06:44	7604	0.4	2	6	44	0	0.059082031	3.5513672	0.56835938	0.18798828	-0.71679688	0.71191406	0.018554688	0	0	0	0	0	0	0	0	0	0.93383789	0.066162109	0.030517578	0.007324219	-0.008056641	-0.014892578	0	44330	0	0	0
150	19789	19789	Category A	0.55175781	0.19189453	-0.70776367	-0.37207031	-0.22875977	0.25952148	0	0	9/7/2018	9	7	2018	2:06:44	7604	0.5	2	6	44	0	0.059082031	3.5513672	0.56811523	0.18798828	-0.71679688	0.38549805	0.019042969	0	0	0	0	0	0	0	0	0	0.93383789	0.066162109	0.029296875	-0.016357422	0.003662109	0.009033203	0	44330	0	0	0
151	19790	19790	Category A	0.56396484	0.16796875	-0.70776367	-0.36547852	-0.23510742	0.25756836	0	0	9/7/2018	9	7	2018	2:06:44	7604	0.6	2	6	44	0	0.059082031	3.5513672	0.56811523	0.18823242	-0.71728516	0.055908203	0.022705078	0	0	0	0	0	0	0	0	0	0.93408203	0.065917969	0.034179688	-0.004150391	-0.020263672	0.009521484	0	44330	0	0	0
152	19791	19791	Category A	0.57592773	0.16796875	-0.7199707	-0.36889648	-0.23168945	0.25341797	0	0	9/7/2018	9	7	2018	2:06:44	7604	0.7	2	6	44	0	0.059082031	3.5513672	0.56811523	0.18823242	-0.71728516	0.10595703	0.021728516	0	0	0	0	0	0	0	0	0	0.93432617	0.065673828	0.030517578	0.007568359	-0.020263672	-0.002441406	0	44330	0	0	0
153	19792	19792	Category A	0.57592773	0.17993164	-0.70776367	-0.3671875	-0.234375	0.2578125	0	0	9/7/2018	9	7	2018	2:06:44	7604	0.8	2	6	44	0	0.059082031	3.5513672	0.56835938	0.18823242	-0.71728516	0.14770508	0.014648438	0	0	0	0	0	0	0	0	0	0.93432617	0.065673828	0.025390625	0.007324219	-0.008300781	0.009521484	0	44330	0	0	0
154	19793	19793	Category A	0.57592773	0.2277832	-0.70776367	-0.36083984	-0.23413086	0.25561523	0	0	9/7/2018	9	7	2018	2:06:44	7604	0.9	2	6	44	0	0.059082031	3.5513672	0.56811523	0.18798828	-0.71704102	0.0390625	0.041259766	0	0	0	0	0	0	0	0	0	0.93408203	0.065917969	0.056640625	0.007568359	0.039550781	0.009277344	0	44330	0	0	0
155	19794	19794	Category A	0.57592773	0.20385742	-0.7199707	-0.36523438	-0.22875977	0.26074219	0	0	9/7/2018	9	7	2018	2:06:45	7605	0	2	6	45	0	0.059082031	3.5513672	0.56811523	0.18798828	-0.7175293	0.062988281	0.017578125	0	0	0	0	0	0	0	0	0	0.93432617	0.065673828	0.025634766	0.007568359	0.015625	-0.002197266	0	44330	0	0	0
156	19795	19795	Category A	0.56396484	0.20385742	-0.75585938	-0.36108398	-0.22875977	0.2578125	0	0	9/7/2018	9	7	2018	2:06:45	7605	0.1	2	6	45	0	0.059082031	3.5513672	0.56835938	0.18798828	-0.71777344	0.6237793	0.041259766	0	0	0	0	0	0	0	0	0	0.93481445	0.065185547	0.058105469	-0.004394531	0.015625	-0.037841797	0	44330	0	0	0
157	19796	19796	Category A	0.57592773	0.20385742	-0.74389648	-0.3659668	-0.22558594	0.26171875	0	0	9/7/2018	9	7	2018	2:06:45	7605	0.2	2	6	45	0	0.059082031	3.5513672	0.56835938	0.18798828	-0.71801758	1.3820801	0.031005859	0	0	0	0	0	0	0	0	0	0.93481445	0.065185547	0.048828125	0.007324219	0.015625	-0.025634766	0	44330	0	0	0
158	19797	19797	Category A	0.57592773	0.20385742	-0.7199707	-0.36889648	-0.22729492	0.25366211	0	0	9/7/2018	9	7	2018	2:06:45	7605	0.3	2	6	45	0	0.059082031	3.5513672	0.56860352	0.18774414	-0.71777344	1.4841309	0.017578125	0	0	0	0	0	0	0	0	0	0.93481445	0.065185547	0.025146484	0.007080078	0.015869141	-0.001953125	0	44330	0	0	0
159	19798	19798	Category A	0.56396484	0.19189453	-0.73193359	-0.36206055	-0.22900391	0.25708008	0	0	9/7/2018	9	7	2018	2:06:45	7605	0.4	2	6	45	0	0.059082031	3.5513672	0.56860352	0.18798828	-0.71801758	1.4125977	0.014892578	0	0	0	0	0	0	0	0	0	0.93505859	0.064941406	0.022216797	-0.004638672	0.003662109	-0.013671875	0	44330	0	0	0
160	19799	19799	Category A	0.57592773	0.19189453	-0.70776367	-0.36645508	-0.22875977	0.25463867	0	0	9/7/2018	9	7	2018	2:06:45	7605	0.5	2	6	45	0	0.058837891	3.5610352	0.56835938	0.18798828	-0.71826172	1.7595215	0.013427734	0	0	0	0	0	0	0	0	0	0.93505859	0.064941406	0.021728516	0.007324219	0.003662109	0.010498047	0	44330	0	0	0
161	19800	19800	Category A	0.55175781	0.19189453	-0.70776367	-0.37304688	-0.22583008	0.25952148	0	0	9/7/2018	9	7	2018	2:06:45	7605	0.6	2	6	45	0	0.058837891	3.5610352	0.56835938	0.18774414	-0.71801758	2.015625	0.020019531	0	0	0	0	0	0	0	0	0	0.93481445	0.065185547	0.031005859	-0.016601563	0.00390625	0.010253906	0	44330	0	0	0
162	19801	19801	Category A	0.56396484	0.19189453	-0.7199707	-0.36987305	-0.234375	0.25854492	0	0	9/7/2018	9	7	2018	2:06:45	7605	0.7	2	6	45	0	0.058837891	3.5610352	0.56835938	0.18774414	-0.71850586	1.6682129	0.006103516	0	0	0	0	0	0	0	0	0	0.93530273	0.064697266	0.009765625	-0.004394531	0.00390625	-0.001220703	0	44330	0	0	0
163	19802	19802	Category A	0.55175781	0.19189453	-0.76782227	-0.36108398	-0.22460938	0.2578125	0	0	9/7/2018	9	7	2018	2:06:45	7605	0.8	2	6	45	0	0.058837891	3.5610352	0.56884766	0.18774414	-0.71850586	0.89233398	0.052001953	0	0	0	0	0	0	0	0	0	0.93554688	0.064453125	0.0703125	-0.017089844	0.00390625	-0.049072266	0	44330	0	0	0
164	19803	19803	Category A	0.56396484	0.19189453	-0.69580078	-0.36181641	-0.22973633	0.2578125	0	0	9/7/2018	9	7	2018	2:06:45	7605	0.9	2	6	45	0	0.058837891	3.5610352	0.56884766	0.18774414	-0.71850586	0.36474609	0.0234375	0	0	0	0	0	0	0	0	0	0.93554688	0.064453125	0.031738281	-0.004882813	0.00390625	0.022705078	0	44330	0	0	0
165	19804	19804	Category A	0.58789063	0.19189453	-0.70776367	-0.36376953	-0.22973633	0.25683594	0	0	9/7/2018	9	7	2018	2:06:46	7606	0	2	6	46	0	0.058837891	3.5610352	0.5690918	0.18774414	-0.71801758	0.26953125	0.021728516	0	0	0	0	0	0	0	0	0	0.93530273	0.064697266	0.032958984	0.018554688	0.00390625	0.010253906	0	44330	0	0	0
166	19805	19805	Category A	0.58789063	0.17993164	-0.7199707	-0.36376953	-0.234375	0.2565918	0	0	9/7/2018	9	7	2018	2:06:46	7606	0.1	2	6	46	0	0.058837891	3.5610352	0.5690918	0.1875	-0.71850586	1.0788574	0.020019531	0	0	0	0	0	0	0	0	0	0.93579102	0.064208984	0.02734375	0.018554688	-0.007568359	-0.001220703	0	44330	0	0	0
167	19806	19806	Category A	0.57592773	0.19189453	-0.70776367	-0.37133789	-0.23486328	0.25756836	0	0	9/7/2018	9	7	2018	2:06:46	7606	0.2	2	6	46	0	0.058837891	3.5610352	0.56933594	0.18725586	-0.71850586	1.2138672	0.013183594	0	0	0	0	0	0	0	0	0	0.93554688	0.064453125	0.021484375	0.006347656	0.004394531	0.010742188	0	44330	0	0	0
168	19807	19807	Category A	0.57592773	0.17993164	-0.74389648	-0.36791992	-0.23242188	0.25537109	0	0	9/7/2018	9	7	2018	2:06:46	7606	0.3	2	6	46	0	0.058837891	3.5610352	0.56958008	0.18701172	-0.71826172	0.74829102	0.027099609	0	0	0	0	0	0	0	0	0	0.93554688	0.064453125	0.038818359	0.006103516	-0.007080078	-0.025390625	0	44330	0	0	0
169	19808	19808	Category A	0.38378906	0.19189453	-0.7199707	-0.36376953	-0.22875977	0.25976563	0	0	9/7/2018	9	7	2018	2:06:46	7606	0.4	2	6	46	0	0.058837891	3.5610352	0.57006836	0.18676758	-0.71826172	0.5534668	0.1862793	0	0	0	0	0	0	0	0	0	0.93579102	0.064208984	0.19262695	-0.1862793	0.004882813	-0.001464844	0	44330	0	0	0
170	19809	19809	Category A	0.57592773	0.17993164	-0.7199707	-0.37329102	-0.23242188	0.26147461	0	0	9/7/2018	9	7	2018	2:06:46	7606	0.5	2	6	46	0	0.058837891	3.5610352	0.57006836	0.18676758	-0.71826172	0.2746582	0.009277344	0	0	0	0	0	0	0	0	0	0.93579102	0.064208984	0.014404297	0.005615234	-0.006835938	-0.001464844	0	44330	0	0	0
171	19810	19810	Category A	0.57592773	0.19189453	-0.75585938	-0.36987305	-0.23339844	0.2565918	0	0	9/7/2018	9	7	2018	2:06:46	7606	0.6	2	6	46	0	0.058837891	3.5610352	0.56982422	0.18676758	-0.71801758	0.094482422	0.038574219	0	0	0	0	0	0	0	0	0	0.93554688	0.064453125	0.048828125	0.005859375	0.004882813	-0.037597656	0	44330	0	0	0
172	19811	19811	Category A	0.57592773	0.19189453	-0.7199707	-0.36621094	-0.22949219	0.25854492	0	0	9/7/2018	9	7	2018	2:06:46	7606	0.7	2	6	46	0	0.058837891	3.5610352	0.56982422	0.18676758	-0.71801758	0.20922852	0.0078125	0	0	0	0	0	0	0	0	0	0.93554688	0.064453125	0.012695313	0.005859375	0.004882813	-0.001708984	0	44330	0	0	0
173	19812	19812	Category A	0.56396484	0.17993164	-0.70776367	-0.36108398	-0.23608398	0.25952148	0	0	9/7/2018	9	7	2018	2:06:46	7606	0.8	2	6	46	0	0.058837891	3.5610352	0.56958008	0.18676758	-0.71801758	0.88818359	0.013671875	0	0	0	0	0	0	0	0	0	0.93554688	0.064453125	0.023193359	-0.005615234	-0.006835938	0.010253906	0	44330	0	0	0
174	19813	19813	Category A	0.57592773	0.16796875	-0.70776367	-0.36621094	-0.23339844	0.25683594	0	0	9/7/2018	9	7	2018	2:06:46	7606	0.9	2	6	46	0	0.058837891	3.5610352	0.56982422	0.18701172	-0.71850586	1.3034668	0.022705078	0	0	0	0	0	0	0	0	0	0.93579102	0.064208984	0.035888672	0.005859375	-0.019042969	0.010742188	0	44330	0	0	0
175	19814	19814	Category A	0.56396484	0.16796875	-0.73193359	-0.3671875	-0.23339844	0.25952148	0	0	9/7/2018	9	7	2018	2:06:47	7607	0	2	6	47	0	0.058837891	3.5610352	0.56958008	0.18676758	-0.71850586	1.0834961	0.023925781	0	0	0	0	0	0	0	0	0	0.93579102	0.064208984	0.038085938	-0.005615234	-0.018798828	-0.013183594	0	44330	0	0	0
176	19815	19815	Category A	0.57592773	0.19189453	-0.7199707	-0.36376953	-0.22973633	0.25561523	0	0	9/7/2018	9	7	2018	2:06:47	7607	0.1	2	6	47	0	0.058837891	3.5610352	0.56958008	0.18676758	-0.71850586	1.0234375	0.008056641	0	0	0	0	0	0	0	0	0	0.93579102	0.064208984	0.012695313	0.006103516	0.004882813	-0.001220703	0	44330	0	0	0
177	19816	19816	Category A	0.57592773	0.17993164	-0.7199707	-0.36547852	-0.22900391	0.25878906	0	0	9/7/2018	9	7	2018	2:06:47	7607	0.2	2	6	47	0	0.058837891	3.5610352	0.56958008	0.18676758	-0.71826172	1.3850098	0.009277344	0	0	0	0	0	0	0	0	0	0.93554688	0.064453125	0.014648438	0.006103516	-0.006835938	-0.001464844	0	44330	0	0	0
178	19817	19817	Category A	0.57592773	0.17993164	-0.75585938	-0.36791992	-0.22875977	0.25683594	0	0	9/7/2018	9	7	2018	2:06:47	7607	0.3	2	6	47	0	0.058837891	3.5610352	0.56933594	0.18676758	-0.71850586	1.6547852	0.038330078	0	0	0	0	0	0	0	0	0	0.93554688	0.064453125	0.050292969	0.006347656	-0.006835938	-0.037109375	0	44330	0	0	0
179	19818	19818	Category A	0.57592773	0.19189453	-0.7199707	-0.37060547	-0.23168945	0.25683594	0	0	9/7/2018	9	7	2018	2:06:47	7607	0.4	2	6	47	0	0.058837891	3.5610352	0.5690918	0.18676758	-0.71850586	1.4470215	0.008300781	0	0	0	0	0	0	0	0	0	0.93554688	0.064453125	0.012939453	0.006591797	0.004882813	-0.001220703	0	44330	0	0	0
180	19819	19819	Category A	0.57592773	0.17993164	-0.68383789	-0.36401367	-0.23486328	0.25756836	0	0	9/7/2018	9	7	2018	2:06:47	7607	0.5	2	6	47	0	0.058837891	3.5610352	0.5690918	0.18676758	-0.71850586	1.5129395	0.035888672	0	0	0	0	0	0	0	0	0	0.93554688	0.064453125	0.048095703	0.006591797	-0.006835938	0.034667969	0	44330	0	0	0
181	19820	19820	Category A	0.56396484	0.17993164	-0.73193359	-0.36450195	-0.23413086	0.25756836	0	0	9/7/2018	9	7	2018	2:06:47	7607	0.6	2	6	47	0	0.058837891	3.5610352	0.56933594	0.18701172	-0.71850586	1.4799805	0.015869141	0	0	0	0	0	0	0	0	0	0.93579102	0.064208984	0.025878906	-0.005371094	-0.007080078	-0.013183594	0	44330	0	0	0
182	19821	19821	Category A	0.56396484	0.19189453	-0.73193359	-0.37109375	-0.22558594	0.2565918	0	0	9/7/2018	9	7	2018	2:06:47	7607	0.7	2	6	47	0	0.058837891	3.5610352	0.56933594	0.1875	-0.71875	1.3259277	0.014648438	0	0	0	0	0	0	0	0	0	0.93603516	0.063964844	0.022949219	-0.005371094	0.004150391	-0.012939453	0	44330	0	0	0
183	19822	19822	Category A	0.57592773	0.19189453	-0.69580078	-0.36035156	-0.23583984	0.2565918	0	0	9/7/2018	9	7	2018	2:06:47	7607	0.8	2	6	47	0	0.058837891	3.5610352	0.56933594	0.1875	-0.71923828	0.47021484	0.024658203	0	0	0	0	0	0	0	0	0	0.9362793	0.063720703	0.033935547	0.006347656	0.004150391	0.0234375	0	44330	0	0	0
184	19823	19823	Category A	0.57592773	0.17993164	-0.70776367	-0.35668945	-0.23486328	0.26074219	0	0	9/7/2018	9	7	2018	2:06:47	7607	0.9	2	6	47	0	0.058837891	3.5610352	0.56933594	0.1875	-0.71923828	0.42724609	0.015136719	0	0	0	0	0	0	0	0	0	0.9362793	0.063720703	0.025634766	0.006347656	-0.007568359	0.011474609	0	44330	0	0	0
185	19824	19824	Category A	0.57592773	0.20385742	-0.70776367	-0.36352539	-0.23095703	0.25683594	0	0	9/7/2018	9	7	2018	2:06:48	7608	0	2	6	48	0	0.058837891	3.5610352	0.56933594	0.1875	-0.71948242	0.53344727	0.020996094	0	0	0	0	0	0	0	0	0	0.93652344	0.063476563	0.034667969	0.006347656	0.016113281	0.01171875	0	44330	0	0	0
186	19825	19825	Category A	0.56396484	0.19189453	-0.70776367	-0.36376953	-0.23242188	0.25683594	0	0	9/7/2018	9	7	2018	2:06:48	7608	0.1	2	6	48	0	0.058837891	3.5610352	0.56958008	0.1875	-0.71923828	0.47094727	0.013671875	0	0	0	0	0	0	0	0	0	0.93652344	0.063476563	0.021728516	-0.005615234	0.004150391	0.011474609	0	44330	0	0	0
187	19826	19826	Category A	0.57592773	0.17993164	-0.70776367	-0.36889648	-0.23583984	0.2565918	0	0	9/7/2018	9	7	2018	2:06:48	7608	0.2	2	6	48	0	0.058837891	3.5610352	0.56958008	0.1875	-0.71923828	0.2890625	0.015136719	0	0	0	0	0	0	0	0	0	0.93652344	0.063476563	0.025390625	0.006103516	-0.007568359	0.011474609	0	44330	0	0	0
188	19827	19827	Category A	0.56396484	0.17993164	-0.69580078	-0.36010742	-0.2355957	0.2578125	0	0	9/7/2018	9	7	2018	2:06:48	7608	0.3	2	6	48	0	0.058837891	3.5610352	0.56958008	0.1875	-0.71923828	0.28466797	0.025146484	0	0	0	0	0	0	0	0	0	0.93652344	0.063476563	0.036865234	-0.005615234	-0.007568359	0.0234375	0	44330	0	0	0
189	19828	19828	Category A	0.56396484	0.17993164	-0.70776367	-0.36547852	-0.23242188	0.25561523	0	0	9/7/2018	9	7	2018	2:06:48	7608	0.4	2	6	48	0	0.058837891	3.5610352	0.56933594	0.1875	-0.71923828	0.1796875	0.014648438	0	0	0	0	0	0	0	0	0	0.9362793	0.063720703	0.024414063	-0.005371094	-0.007568359	0.011474609	0	44330	0	0	0
190	19829	19829	Category A	0.57592773	0.19189453	-0.73193359	-0.37060547	-0.22631836	0.26049805	0	0	9/7/2018	9	7	2018	2:06:48	7608	0.5	2	6	48	0	0.058837891	3.5610352	0.56933594	0.1875	-0.71899414	0.13671875	0.014892578	0	0	0	0	0	0	0	0	0	0.9362793	0.063720703	0.0234375	0.006347656	0.004150391	-0.012695313	0	44330	0	0	0
191	19830	19830	Category A	0.56396484	0.17993164	-0.7199707	-0.36645508	-0.23461914	0.25756836	0	0	9/7/2018	9	7	2018	2:06:48	7608	0.6	2	6	48	0	0.058837891	3.5610352	0.56958008	0.1875	-0.71899414	0.21337891	0.009521484	0	0	0	0	0	0	0	0	0	0.9362793	0.063720703	0.014404297	-0.005615234	-0.007568359	-0.000732422	0	44330	0	0	0
192	19831	19831	Category A	0.58789063	0.19189453	-0.7199707	-0.36376953	-0.23608398	0.25854492	0	0	9/7/2018	9	7	2018	2:06:48	7608	0.7	2	6	48	0	0.058837891	3.5610352	0.57006836	0.18798828	-0.71923828	0.016845703	0.018066406	0	0	0	0	0	0	0	0	0	0.93676758	0.063232422	0.022216797	0.017578125	0.003662109	-0.000488281	0	44330	0	0	0
193	19832	19832	Category A	0.55175781	0.17993164	-0.70776367	-0.36865234	-0.23217773	0.26049805	0	0	9/7/2018	9	7	2018	2:06:48	7608	0.8	2	6	48	0	0.058837891	3.5610352	0.56982422	0.18823242	-0.71899414	0.020263672	0.022949219	0	0	0	0	0	0	0	0	0	0.93652344	0.063476563	0.037841797	-0.018066406	-0.008300781	0.011230469	0	44330	0	0	0
194	19833	19833	Category A	0.57592773	0.17993164	-0.73193359	-0.36523438	-0.22631836	0.25878906	0	0	9/7/2018	9	7	2018	2:06:48	7608	0.9	2	6	48	0	0.058837891	3.5610352	0.56982422	0.18823242	-0.71948242	0.27392578	0.015869141	0	0	0	0	0	0	0	0	0	0.93701172	0.062988281	0.026611328	0.005859375	-0.008300781	-0.012207031	0	44330	0	0	0
195	19834	19834	Category A	0.58789063	0.17993164	-0.7199707	-0.3671875	-0.23071289	0.25878906	0	0	9/7/2018	9	7	2018	2:06:49	7609	0	2	6	49	0	0.058837891	3.5610352	0.56958008	0.18774414	-0.71923828	0.35083008	0.019775391	0	0	0	0	0	0	0	0	0	0.93652344	0.063476563	0.026367188	0.018066406	-0.0078125	-0.000488281	0	44330	0	0	0
196	19835	19835	Category A	0.56396484	0.19189453	-0.7199707	-0.36450195	-0.23583984	0.2565918	0	0	9/7/2018	9	7	2018	2:06:49	7609	0.1	2	6	49	0	0.058837891	3.5610352	0.56958008	0.1875	-0.71948242	0.032470703	0.006835938	0	0	0	0	0	0	0	0	0	0.93652344	0.063476563	0.010009766	-0.005615234	0.004150391	-0.000244141	0	44330	0	0	0
197	19836	19836	Category A	0.57592773	0.17993164	-0.7199707	-0.36206055	-0.22900391	0.25708008	0	0	9/7/2018	9	7	2018	2:06:49	7609	0.2	2	6	49	0	0.058837891	3.5610352	0.56958008	0.1875	-0.71923828	0.41796875	0.009765625	0	0	0	0	0	0	0	0	0	0.93652344	0.063476563	0.014404297	0.006103516	-0.007568359	-0.000488281	0	44330	0	0	0
198	19837	19837	Category A	0.56396484	0.20385742	-0.73193359	-0.37158203	-0.22875977	0.25854492	0	0	9/7/2018	9	7	2018	2:06:49	7609	0.3	2	6	49	0	0.05859375	3.491748	0.56933594	0.1875	-0.71875	0.27026367	0.021484375	0	0	0	0	0	0	0	0	0	0.93603516	0.063964844	0.034912109	-0.005371094	0.016113281	-0.012939453	0	44330	0	0	0
199	19838	19838	Category A	0.57592773	0.19189453	-0.7199707	-0.36376953	-0.23242188	0.25683594	0	0	9/7/2018	9	7	2018	2:06:49	7609	0.4	2	6	49	0	0.05859375	3.491748	0.5690918	0.18725586	-0.71850586	0.18334961	0.008056641	0	0	0	0	0	0	0	0	0	0.93554688	0.064453125	0.012451172	0.006591797	0.004394531	-0.001220703	0	44330	0	0	0
200	19839	19839	Category A	0.57592773	0.17993164	-0.70776367	-0.36035156	-0.22900391	0.25708008	0	0	9/7/2018	9	7	2018	2:06:49	7609	0.5	2	6	49	0	0.05859375	3.491748	0.5690918	0.18725586	-0.71850586	0.28662109	0.014648438	0	0	0	0	0	0	0	0	0	0.93554688	0.064453125	0.024658203	0.006591797	-0.007324219	0.010742188	0	44330	0	0	0
201	19840	19840	Category A	0.58789063	0.17993164	-0.74389648	-0.36181641	-0.23071289	0.26074219	0	0	9/7/2018	9	7	2018	2:06:49	7609	0.6	2	6	49	0	0.05859375	3.491748	0.5690918	0.18725586	-0.71875	0.19775391	0.031982422	0	0	0	0	0	0	0	0	0	0.93579102	0.064208984	0.051025391	0.018554688	-0.007324219	-0.024902344	0	44330	0	0	0
202	19841	19841	Category A	0.58789063	0.19189453	-0.73193359	-0.35913086	-0.23071289	0.25952148	0	0	9/7/2018	9	7	2018	2:06:49	7609	0.7	2	6	49	0	0.05859375	3.491748	0.56933594	0.18725586	-0.71899414	0.1184082	0.022705078	0	0	0	0	0	0	0	0	0	0.93603516	0.063964844	0.035644531	0.018310547	0.004394531	-0.012695313	0	44330	0	0	0
203	19842	19842	Category A	0.56396484	0.17993164	-0.7199707	-0.36279297	-0.22900391	0.25488281	0	0	9/7/2018	9	7	2018	2:06:49	7609	0.8	2	6	49	0	0.05859375	3.491748	0.5690918	0.18725586	-0.71899414	0.42578125	0.009033203	0	0	0	0	0	0	0	0	0	0.93603516	0.063964844	0.013427734	-0.005126953	-0.007324219	-0.000732422	0	44330	0	0	0
204	19843	19843	Category A	0.57592773	0.19189453	-0.70776367	-0.36523438	-0.23413086	0.2578125	0	0	9/7/2018	9	7	2018	2:06:49	7609	0.9	2	6	49	0	0.05859375	3.491748	0.56958008	0.18725586	-0.71826172	0.55615234	0.012939453	0	0	0	0	0	0	0	0	0	0.93579102	0.064208984	0.021240234	0.006103516	0.004394531	0.010498047	0	44330	0	0	0
205	19844	19844	Category A	0.57592773	0.16796875	-0.75585938	-0.36376953	-0.24023438	0.25683594	0	0	9/7/2018	9	7	2018	2:06:50	7610	0	2	6	50	0	0.05859375	3.491748	0.56982422	0.18725586	-0.71801758	0.62963867	0.042480469	0	0	0	0	0	0	0	0	0	0.93579102	0.064208984	0.062744141	0.005859375	-0.019287109	-0.037597656	0	44330	0	0	0
206	19845	19845	Category A	0.57592773	0.17993164	-0.7199707	-0.36108398	-0.23168945	0.2578125	0	0	9/7/2018	9	7	2018	2:06:50	7610	0.1	2	6	50	0	0.05859375	3.491748	0.56958008	0.18725586	-0.71801758	0.91210938	0.009521484	0	0	0	0	0	0	0	0	0	0.93554688	0.064453125	0.015380859	0.006103516	-0.007324219	-0.001708984	0	44330	0	0	0
207	19846	19846	Category A	0.58789063	0.16796875	-0.70776367	-0.36132813	-0.22363281	0.2578125	0	0	9/7/2018	9	7	2018	2:06:50	7610	0.2	2	6	50	0	0.05859375	3.491748	0.5690918	0.18725586	-0.71826172	1.064209	0.028808594	0	0	0	0	0	0	0	0	0	0.93554688	0.064453125	0.048583984	0.018554688	-0.019287109	0.010498047	0	44330	0	0	0
208	19847	19847	Category A	0.57592773	0.17993164	-0.73193359	-0.36474609	-0.23168945	0.2578125	0	0	9/7/2018	9	7	2018	2:06:50	7610	0.3	2	6	50	0	0.05859375	3.491748	0.5690918	0.18725586	-0.71826172	0.99072266	0.016845703	0	0	0	0	0	0	0	0	0	0.93530273	0.064697266	0.027587891	0.006591797	-0.007324219	-0.013427734	0	44330	0	0	0
209	19848	19848	Category A	0.56396484	0.19189453	-0.70776367	-0.36352539	-0.22705078	0.25683594	0	0	9/7/2018	9	7	2018	2:06:50	7610	0.4	2	6	50	0	0.05859375	3.491748	0.56884766	0.18725586	-0.71801758	0.8347168	0.012207031	0	0	0	0	0	0	0	0	0	0.93505859	0.064941406	0.019775391	-0.004882813	0.004394531	0.010253906	0	44330	0	0	0
210	19849	19849	Category A	0.57592773	0.17993164	-0.70776367	-0.36328125	-0.23071289	0.25878906	0	0	9/7/2018	9	7	2018	2:06:50	7610	0.5	2	6	50	0	0.05859375	3.491748	0.57128906	0.1875	-0.71826172	0.42895508	0.013671875	0	0	0	0	0	0	0	0	0	0.93676758	0.063232422	0.022705078	0.004394531	-0.007568359	0.010498047	0	44330	0	0	0
211	19850	19850	Category A	0.57592773	0.19189453	-0.70776367	-0.37158203	-0.22631836	0.25854492	0	0	9/7/2018	9	7	2018	2:06:50	7610	0.6	2	6	50	0	0.05859375	3.491748	0.57104492	0.1875	-0.71850586	0.023193359	0.012451172	0	0	0	0	0	0	0	0	0	0.93701172	0.062988281	0.01953125	0.004638672	0.004150391	0.010742188	0	44330	0	0	0
212	19851	19851	Category A	0.56396484	0.19189453	-0.7199707	-0.36767578	-0.2331543	0.25952148	0	0	9/7/2018	9	7	2018	2:06:50	7610	0.7	2	6	50	0	0.05859375	3.491748	0.57104492	0.1875	-0.71850586	0.48706055	0.008544922	0	0	0	0	0	0	0	0	0	0.93676758	0.063232422	0.012939453	-0.007080078	0.004150391	-0.001220703	0	44330	0	0	0
213	19852	19852	Category A	0.57592773	0.19189453	-0.73193359	-0.36279297	-0.23144531	0.25878906	0	0	9/7/2018	9	7	2018	2:06:50	7610	0.8	2	6	50	0	0.05859375	3.491748	0.57104492	0.1875	-0.71875	0.78759766	0.014404297	0	0	0	0	0	0	0	0	0	0.93725586	0.062744141	0.021728516	0.004638672	0.004150391	-0.012939453	0	44330	0	0	0
214	19853	19853	Category A	0.55175781	0.17993164	-0.70776367	-0.36303711	-0.23217773	0.25561523	0	0	9/7/2018	9	7	2018	2:06:50	7610	0.9	2	6	50	0	0.05859375	3.491748	0.57128906	0.1875	-0.71875	0.98608398	0.023925781	0	0	0	0	0	0	0	0	0	0.93725586	0.062744141	0.038574219	-0.01953125	-0.007568359	0.010986328	0	44330	0	0	0
215	19854	19854	Category A	0.56396484	0.17993164	-0.70776367	-0.36523438	-0.23486328	0.2565918	0	0	9/7/2018	9	7	2018	2:06:51	7611	0	2	6	51	0	0.05859375	3.491748	0.57104492	0.18798828	-0.71899414	1.2121582	0.015625	0	0	0	0	0	0	0	0	0	0.93725586	0.062744141	0.026611328	-0.007080078	-0.008056641	0.011230469	0	44330	0	0	0
216	19855	19855	Category A	0.56396484	0.19189453	-0.69580078	-0.36108398	-0.23242188	0.26074219	0	0	9/7/2018	9	7	2018	2:06:51	7611	0.1	2	6	51	0	0.05859375	3.491748	0.57128906	0.18798828	-0.71850586	1.3481445	0.024169922	0	0	0	0	0	0	0	0	0	0.93701172	0.062988281	0.033935547	-0.007324219	0.003662109	0.022705078	0	44330	0	0	0
217	19856	19856	Category A	0.56396484	0.19189453	-0.73193359	-0.36889648	-0.23168945	0.25439453	0	0	9/7/2018	9	7	2018	2:06:51	7611	0.2	2	6	51	0	0.05859375	3.491748	0.57128906	0.18798828	-0.71850586	1.1208496	0.015625	0	0	0	0	0	0	0	0	0	0.93701172	0.062988281	0.024658203	-0.007324219	0.003662109	-0.013183594	0	44330	0	0	0
218	19857	19857	Category A	0.56396484	0.19189453	-0.70776367	-0.36376953	-0.23413086	0.2578125	0	0	9/7/2018	9	7	2018	2:06:51	7611	0.3	2	6	51	0	0.05859375	3.491748	0.57104492	0.18798828	-0.71826172	0.80004883	0.013183594	0	0	0	0	0	0	0	0	0	0.93676758	0.063232422	0.021484375	-0.007080078	0.003662109	0.010498047	0	44330	0	0	0
219	19858	19858	Category A	0.57592773	0.17993164	-0.69580078	-0.36450195	-0.23242188	0.25756836	0	0	9/7/2018	9	7	2018	2:06:51	7611	0.4	2	6	51	0	0.05859375	3.491748	0.57128906	0.18798828	-0.71801758	0.84106445	0.023925781	0	0	0	0	0	0	0	0	0	0.93676758	0.063232422	0.034912109	0.004394531	-0.008056641	0.022216797	0	44330	0	0	0
220	19859	19859	Category A	0.58789063	0.17993164	-0.70776367	-0.36376953	-0.22973633	0.25976563	0	0	9/7/2018	9	7	2018	2:06:51	7611	0.5	2	6	51	0	0.05859375	3.491748	0.5715332	0.18798828	-0.71801758	0.8671875	0.020996094	0	0	0	0	0	0	0	0	0	0.93676758	0.063232422	0.034912109	0.016113281	-0.008056641	0.010253906	0	44330	0	0	0
221	19860	19860	Category A	0.56396484	0.21582031	-0.7199707	-0.36743164	-0.23583984	0.25756836	0	0	9/7/2018	9	7	2018	2:06:51	7611	0.6	2	6	51	0	0.05859375	3.491748	0.5715332	0.18798828	-0.71826172	0.58569336	0.028564453	0	0	0	0	0	0	0	0	0	0.93701172	0.062988281	0.036865234	-0.007568359	0.027587891	-0.001464844	0	44330	0	0	0
222	19861	19861	Category A	0.57592773	0.20385742	-0.7199707	-0.36132813	-0.23046875	0.2578125	0	0	9/7/2018	9	7	2018	2:06:51	7611	0.7	2	6	51	0	0.05859375	3.491748	0.57177734	0.18798828	-0.71801758	0.32299805	0.016357422	0	0	0	0	0	0	0	0	0	0.93701172	0.062988281	0.021484375	0.00390625	0.015625	-0.001708984	0	44330	0	0	0
223	19862	19862	Category A	0.57592773	0.20385742	-0.70776367	-0.36010742	-0.23217773	0.25976563	0	0	9/7/2018	9	7	2018	2:06:51	7611	0.8	2	6	51	0	0.05859375	3.491748	0.5715332	0.18774414	-0.71777344	0.44458008	0.019287109	0	0	0	0	0	0	0	0	0	0.93676758	0.063232422	0.030273438	0.004150391	0.015869141	0.010009766	0	44330	0	0	0
224	19863	19863	Category A	0.57592773	0.19189453	-0.74389648	-0.36474609	-0.22900391	0.25561523	0	0	9/7/2018	9	7	2018	2:06:51	7611	0.9	2	6	51	0	0.05859375	3.491748	0.5715332	0.18774414	-0.71801758	0.79345703	0.026367188	0	0	0	0	0	0	0	0	0	0.93676758	0.063232422	0.033935547	0.004150391	0.00390625	-0.025634766	0	44330	0	0	0
225	19864	19864	Category A	0.58789063	0.19189453	-0.70776367	-0.36279297	-0.234375	0.25683594	0	0	9/7/2018	9	7	2018	2:06:52	7612	0	2	6	52	0	0.05859375	3.491748	0.5715332	0.18798828	-0.71850586	0.69775391	0.019775391	0	0	0	0	0	0	0	0	0	0.93725586	0.062744141	0.030761719	0.016113281	0.003662109	0.010742188	0	44330	0	0	0
226	19865	19865	Category A	0.56396484	0.20385742	-0.7199707	-0.37133789	-0.23095703	0.25561523	0	0	9/7/2018	9	7	2018	2:06:52	7612	0.1	2	6	52	0	0.05859375	3.491748	0.5715332	0.18774414	-0.71850586	0.30688477	0.017822266	0	0	0	0	0	0	0	0	0	0.93725586	0.062744141	0.024902344	-0.007568359	0.015869141	-0.001220703	0	44330	0	0	0
227	19866	19866	Category A	0.56396484	0.17993164	-0.7199707	-0.3671875	-0.23486328	0.2578125	0	0	9/7/2018	9	7	2018	2:06:52	7612	0.2	2	6	52	0	0.05859375	3.491748	0.57177734	0.18774414	-0.71899414	0.3137207	0.010986328	0	0	0	0	0	0	0	0	0	0.93774414	0.062255859	0.016601563	-0.0078125	-0.0078125	-0.000732422	0	44330	0	0	0
228	19867	19867	Category A	0.56396484	0.17993164	-0.73193359	-0.36450195	-0.22583008	0.25976563	0	0	9/7/2018	9	7	2018	2:06:52	7612	0.3	2	6	52	0	0.05859375	3.491748	0.57177734	0.18798828	-0.71923828	0.53051758	0.016845703	0	0	0	0	0	0	0	0	0	0.93774414	0.062255859	0.028564453	-0.0078125	-0.008056641	-0.012451172	0	44330	0	0	0
229	19868	19868	Category A	0.57592773	0.19189453	-0.7199707	-0.36352539	-0.22607422	0.25976563	0	0	9/7/2018	9	7	2018	2:06:52	7612	0.4	2	6	52	0	0.05859375	3.491748	0.57177734	0.18798828	-0.71948242	0.42895508	0.005371094	0	0	0	0	0	0	0	0	0	0.93823242	0.061767578	0.0078125	0.00390625	0.003662109	-0.000244141	0	44330	0	0	0
230	19869	19869	Category A	0.57592773	0.19189453	-0.70776367	-0.36547852	-0.23071289	0.2578125	0	0	9/7/2018	9	7	2018	2:06:52	7612	0.5	2	6	52	0	0.05859375	3.491748	0.57202148	0.18823242	-0.71948242	0.0234375	0.012695313	0	0	0	0	0	0	0	0	0	0.93823242	0.061767578	0.019042969	0.003662109	0.003417969	0.01171875	0	44330	0	0	0
231	19870	19870	Category A	0.58789063	0.19189453	-0.7199707	-0.36279297	-0.22705078	0.25976563	0	0	9/7/2018	9	7	2018	2:06:52	7612	0.6	2	6	52	0	0.05859375	3.491748	0.57177734	0.18823242	-0.71875	0.18359375	0.016113281	0	0	0	0	0	0	0	0	0	0.93774414	0.062255859	0.020263672	0.015869141	0.003417969	-0.000976563	0	44330	0	0	0
232	19871	19871	Category A	0.56396484	0.19189453	-0.70776367	-0.36791992	-0.23657227	0.25830078	0	0	9/7/2018	9	7	2018	2:06:52	7612	0.7	2	6	52	0	0.05859375	3.491748	0.57202148	0.18823242	-0.71875	0.15771484	0.014160156	0	0	0	0	0	0	0	0	0	0.93774414	0.062255859	0.022460938	-0.008056641	0.003417969	0.010986328	0	44330	0	0	0
233	19872	19872	Category A	0.57592773	0.17993164	-0.74389648	-0.36743164	-0.23071289	0.25756836	0	0	9/7/2018	9	7	2018	2:06:52	7612	0.8	2	6	52	0	0.05859375	3.491748	0.5715332	0.18823242	-0.71875	0.12939453	0.026611328	0	0	0	0	0	0	0	0	0	0.9375	0.0625	0.037597656	0.004150391	-0.008300781	-0.024902344	0	44330	0	0	0
234	19873	19873	Category A	0.56396484	0.19189453	-0.69580078	-0.36376953	-0.2253418	0.25976563	0	0	9/7/2018	9	7	2018	2:06:52	7612	0.9	2	6	52	0	0.05859375	3.491748	0.57226563	0.18823242	-0.71875	0.44384766	0.024902344	0	0	0	0	0	0	0	0	0	0.93798828	0.062011719	0.03515625	-0.008300781	0.003417969	0.022949219	0	44330	0	0	0
235	19874	19874	Category A	0.56396484	0.19189453	-0.73193359	-0.37231445	-0.22973633	0.25854492	0	0	9/7/2018	9	7	2018	2:06:53	7613	0	2	6	53	0	0.05859375	3.491748	0.57226563	0.18823242	-0.71875	0.30419922	0.015869141	0	0	0	0	0	0	0	0	0	0.93798828	0.062011719	0.024902344	-0.008300781	0.003417969	-0.012939453	0	44330	0	0	0
236	19875	19875	Category A	0.57592773	0.19189453	-0.73193359	-0.36547852	-0.23583984	0.25854492	0	0	9/7/2018	9	7	2018	2:06:53	7613	0.1	2	6	53	0	0.059326172	3.5513672	0.57226563	0.18847656	-0.71875	0.32568359	0.013916016	0	0	0	0	0	0	0	0	0	0.93798828	0.062011719	0.019775391	0.003417969	0.003173828	-0.012939453	0	44330	0	0	0
237	19876	19876	Category A	0.55175781	0.20385742	-0.70776367	-0.36523438	-0.22973633	0.25268555	0	0	9/7/2018	9	7	2018	2:06:53	7613	0.2	2	6	53	0	0.059326172	3.5513672	0.57250977	0.18823242	-0.71875	0.58886719	0.028076172	0	0	0	0	0	0	0	0	0	0.93798828	0.062011719	0.047119141	-0.020751953	0.015380859	0.010986328	0	44330	0	0	0
238	19877	19877	Category A	0.55175781	0.19189453	-0.70776367	-0.36743164	-0.22998047	0.25561523	0	0	9/7/2018	9	7	2018	2:06:53	7613	0.3	2	6	53	0	0.059326172	3.5513672	0.57226563	0.1887207	-0.71875	0.68286133	0.0234375	0	0	0	0	0	0	0	0	0	0.93798828	0.062011719	0.034667969	-0.020507813	0.002929688	0.010986328	0	44330	0	0	0
239	19878	19878	Category A	0.57592773	0.19189453	-0.7199707	-0.36621094	-0.23583984	0.25854492	0	0	9/7/2018	9	7	2018	2:06:53	7613	0.4	2	6	53	0	0.059326172	3.5513672	0.57226563	0.18847656	-0.71850586	0.50708008	0.004882813	0	0	0	0	0	0	0	0	0	0.93774414	0.062255859	0.008056641	0.003417969	0.003173828	-0.001220703	0	44330	0	0	0
240	19879	19879	Category A	0.57592773	0.19189453	-0.73193359	-0.36962891	-0.23217773	0.26025391	0	0	9/7/2018	9	7	2018	2:06:53	7613	0.5	2	6	53	0	0.059326172	3.5513672	0.57226563	0.18847656	-0.71875	0.52636719	0.013916016	0	0	0	0	0	0	0	0	0	0.93774414	0.062255859	0.019775391	0.003417969	0.003173828	-0.012939453	0	44330	0	0	0
241	19880	19880	Category A	0.56396484	0.17993164	-0.73193359	-0.36523438	-0.23486328	0.26171875	0	0	9/7/2018	9	7	2018	2:06:53	7613	0.6	2	6	53	0	0.059326172	3.5513672	0.57226563	0.1887207	-0.71875	0.44555664	0.017822266	0	0	0	0	0	0	0	0	0	0.93798828	0.062011719	0.030273438	-0.008300781	-0.008789063	-0.012939453	0	44330	0	0	0
242	19881	19881	Category A	0.55175781	0.19189453	-0.7199707	-0.36181641	-0.22973633	0.2578125	0	0	9/7/2018	9	7	2018	2:06:53	7613	0.7	2	6	53	0	0.059326172	3.5513672	0.57202148	0.1887207	-0.71850586	0.003417969	0.020507813	0	0	0	0	0	0	0	0	0	0.9375	0.0625	0.024902344	-0.020263672	0.002929688	-0.001220703	0	44330	0	0	0
243	19882	19882	Category A	0.58789063	0.19189453	-0.70776367	-0.36376953	-0.22875977	0.25561523	0	0	9/7/2018	9	7	2018	2:06:53	7613	0.8	2	6	53	0	0.059326172	3.5513672	0.57177734	0.1887207	-0.71801758	0.27294922	0.019042969	0	0	0	0	0	0	0	0	0	0.93725586	0.062744141	0.029296875	0.015869141	0.002929688	0.010253906	0	44330	0	0	0
244	19883	19883	Category A	0.57592773	0.19189453	-0.68383789	-0.36376953	-0.23413086	0.2578125	0	0	9/7/2018	9	7	2018	2:06:53	7613	0.9	2	6	53	0	0.059326172	3.5513672	0.57202148	0.1887207	-0.71777344	0.30493164	0.034423828	0	0	0	0	0	0	0	0	0	0.93701172	0.062988281	0.040771484	0.003662109	0.002929688	0.033935547	0	44330	0	0	0
245	19884	19884	Category A	0.57592773	0.19189453	-0.69580078	-0.36987305	-0.23339844	0.2565918	0	0	9/7/2018	9	7	2018	2:06:54	7614	0	2	6	54	0	0.059326172	3.5513672	0.57202148	0.1887207	-0.71801758	0.35327148	0.022705078	0	0	0	0	0	0	0	0	0	0.93725586	0.062744141	0.029052734	0.003662109	0.002929688	0.022216797	0	44330	0	0	0
246	19885	19885	Category A	0.55175781	0.19189453	-0.74389648	-0.36865234	-0.23510742	0.25732422	0	0	9/7/2018	9	7	2018	2:06:54	7614	0.1	2	6	54	0	0.059326172	3.5513672	0.57202148	0.1887207	-0.7175293	0.68676758	0.033203125	0	0	0	0	0	0	0	0	0	0.93701172	0.062988281	0.049316406	-0.020263672	0.002929688	-0.026123047	0	44330	0	0	0
247	19886	19886	Category A	0.56396484	0.19189453	-0.70776367	-0.35986328	-0.23486328	0.25878906	0	0	9/7/2018	9	7	2018	2:06:54	7614	0.2	2	6	54	0	0.059326172	3.5513672	0.57177734	0.18896484	-0.7175293	0.76049805	0.012939453	0	0	0	0	0	0	0	0	0	0.93701172	0.062988281	0.020751953	-0.0078125	0.002685547	0.009765625	0	44330	0	0	0
248	19887	19887	Category A	0.56396484	0.17993164	-0.7199707	-0.36523438	-0.23071289	0.25683594	0	0	9/7/2018	9	7	2018	2:06:54	7614	0.3	2	6	54	0	0.059326172	3.5513672	0.57177734	0.18945313	-0.71801758	0.52392578	0.012451172	0	0	0	0	0	0	0	0	0	0.93725586	0.062744141	0.019287109	-0.0078125	-0.009521484	-0.001708984	0	44330	0	0	0
249	19888	19888	Category A	0.57592773	0.20385742	-0.74389648	-0.36279297	-0.22998047	0.25683594	0	0	9/7/2018	9	7	2018	2:06:54	7614	0.4	2	6	54	0	0.059326172	3.5513672	0.57202148	0.18969727	-0.71801758	0.36279297	0.029296875	0	0	0	0	0	0	0	0	0	0.9375	0.0625	0.043457031	0.003662109	0.013916016	-0.025634766	0	44330	0	0	0
250	19889	19889	Category A	0.56396484	0.19189453	-0.74389648	-0.36791992	-0.2355957	0.25927734	0	0	9/7/2018	9	7	2018	2:06:54	7614	0.5	2	6	54	0	0.059326172	3.5513672	0.57226563	0.18969727	-0.71826172	0.43725586	0.026855469	0	0	0	0	0	0	0	0	0	0.93774414	0.062255859	0.035888672	-0.008300781	0.001953125	-0.025390625	0	44330	0	0	0
251	19890	19890	Category A	0.57592773	0.17993164	-0.74389648	-0.36376953	-0.23413086	0.25952148	0	0	9/7/2018	9	7	2018	2:06:54	7614	0.6	2	6	54	0	0.059326172	3.5513672	0.57226563	0.18994141	-0.71850586	0.35913086	0.02734375	0	0	0	0	0	0	0	0	0	0.93798828	0.062011719	0.038818359	0.003417969	-0.010009766	-0.025146484	0	44330	0	0	0
252	19891	19891	Category A	0.57592773	0.19189453	-0.75585938	-0.36376953	-0.22875977	0.2578125	0	0	9/7/2018	9	7	2018	2:06:54	7614	0.7	2	6	54	0	0.059326172	3.5513672	0.57226563	0.18994141	-0.71850586	0.088134766	0.037353516	0	0	0	0	0	0	0	0	0	0.93823242	0.061767578	0.042236328	0.003417969	0.001708984	-0.037109375	0	44330	0	0	0
253	19892	19892	Category A	0.57592773	0.19189453	-0.70776367	-0.36279297	-0.22631836	0.25708008	0	0	9/7/2018	9	7	2018	2:06:54	7614	0.8	2	6	54	0	0.059326172	3.5513672	0.57226563	0.19018555	-0.71875	0.12060547	0.01171875	0	0	0	0	0	0	0	0	0	0.93823242	0.061767578	0.016113281	0.003417969	0.001464844	0.010986328	0	44330	0	0	0
254	19893	19893	Category A	0.56396484	0.19189453	-0.7199707	-0.36743164	-0.23242188	0.25756836	0	0	9/7/2018	9	7	2018	2:06:54	7614	0.9	2	6	54	0	0.059326172	3.5513672	0.57202148	0.19018555	-0.71826172	0.29492188	0.008300781	0	0	0	0	0	0	0	0	0	0.93774414	0.062255859	0.011230469	-0.008056641	0.001464844	-0.001464844	0	44330	0	0	0
255	19894	19894	Category A	0.57592773	0.17993164	-0.69580078	-0.36743164	-0.23681641	0.25537109	0	0	9/7/2018	9	7	2018	2:06:55	7615	0	2	6	55	0	0.059326172	3.5513672	0.57226563	0.19042969	-0.71850586	0.46484375	0.025146484	0	0	0	0	0	0	0	0	0	0.93823242	0.061767578	0.036621094	0.003417969	-0.010498047	0.022705078	0	44330	0	0	0
256	19895	19895	Category A	0.57592773	0.17993164	-0.70776367	-0.36132813	-0.22900391	0.25683594	0	0	9/7/2018	9	7	2018	2:06:55	7615	0.1	2	6	55	0	0.059326172	3.5513672	0.57250977	0.19018555	-0.71850586	0.39379883	0.015380859	0	0	0	0	0	0	0	0	0	0.93823242	0.061767578	0.024658203	0.003173828	-0.010253906	0.010742188	0	44330	0	0	0
257	19896	19896	Category A	0.56396484	0.19189453	-0.70776367	-0.36206055	-0.23242188	0.2578125	0	0	9/7/2018	9	7	2018	2:06:55	7615	0.2	2	6	55	0	0.059326172	3.5513672	0.57275391	0.19018555	-0.71875	0.58422852	0.014160156	0	0	0	0	0	0	0	0	0	0.93847656	0.061523438	0.021484375	-0.008789063	0.001464844	0.010986328	0	44330	0	0	0
258	19897	19897	Category A	0.58789063	0.17993164	-0.73193359	-0.36987305	-0.23217773	0.25683594	0	0	9/7/2018	9	7	2018	2:06:55	7615	0.3	2	6	55	0	0.059326172	3.5513672	0.57299805	0.19018555	-0.71850586	1.0695801	0.022216797	0	0	0	0	0	0	0	0	0	0.93847656	0.061523438	0.038330078	0.014648438	-0.010253906	-0.013183594	0	44330	0	0	0
259	19898	19898	Category A	0.58789063	0.19189453	-0.73193359	-0.36401367	-0.23486328	0.25756836	0	0	9/7/2018	9	7	2018	2:06:55	7615	0.4	2	6	55	0	0.059326172	3.5513672	0.57275391	0.18994141	-0.71875	1.3642578	0.019775391	0	0	0	0	0	0	0	0	0	0.9387207	0.061279297	0.029541016	0.014892578	0.001708984	-0.012939453	0	44330	0	0	0
260	19899	19899	Category A	0.58789063	0.17993164	-0.69580078	-0.36108398	-0.22875977	0.25878906	0	0	9/7/2018	9	7	2018	2:06:55	7615	0.5	2	6	55	0	0.059326172	3.5513672	0.57275391	0.19018555	-0.71923828	1.2163086	0.029541016	0	0	0	0	0	0	0	0	0	0.9387207	0.061279297	0.048828125	0.014892578	-0.010253906	0.0234375	0	44330	0	0	0
261	19900	19900	Category A	0.57592773	0.16796875	-0.7199707	-0.36889648	-0.23193359	0.2565918	0	0	9/7/2018	9	7	2018	2:06:55	7615	0.6	2	6	55	0	0.059326172	3.5513672	0.57275391	0.19042969	-0.71948242	1.0739746	0.022705078	0	0	0	0	0	0	0	0	0	0.93920898	0.060791016	0.026123047	0.002929688	-0.022460938	-0.000244141	0	44330	0	0	0
262	19901	19901	Category A	0.55175781	0.17993164	-0.70776367	-0.36791992	-0.23168945	0.25439453	0	0	9/7/2018	9	7	2018	2:06:55	7615	0.7	2	6	55	0	0.059326172	3.5513672	0.57275391	0.19018555	-0.7199707	1.0732422	0.026611328	0	0	0	0	0	0	0	0	0	0.93969727	0.060302734	0.043701172	-0.020996094	-0.010253906	0.012207031	0	44330	0	0	0
263	19902	19902	Category A	0.57592773	0.19189453	-0.70776367	-0.36621094	-0.23461914	0.26025391	0	0	9/7/2018	9	7	2018	2:06:55	7615	0.8	2	6	55	0	0.059326172	3.5513672	0.57275391	0.18969727	-0.7199707	0.77563477	0.012939453	0	0	0	0	0	0	0	0	0	0.93945313	0.060546875	0.017578125	0.002929688	0.001953125	0.012207031	0	44330	0	0	0
264	19903	19903	Category A	0.57592773	0.19189453	-0.74389648	-0.36450195	-0.23413086	0.25683594	0	0	9/7/2018	9	7	2018	2:06:55	7615	0.9	2	6	55	0	0.059326172	3.5513672	0.57250977	0.18945313	-0.72021484	0.18261719	0.023681641	0	0	0	0	0	0	0	0	0	0.93945313	0.060546875	0.029052734	0.003173828	0.002197266	-0.0234375	0	44330	0	0	0
265	19904	19904	Category A	0.57592773	0.19189453	-0.7199707	-0.36108398	-0.22631836	0.25683594	0	0	9/7/2018	9	7	2018	2:06:56	7616	0	2	6	56	0	0.059326172	3.5513672	0.57226563	0.18896484	-0.71948242	0.2043457	0.004394531	0	0	0	0	0	0	0	0	0	0.9387207	0.061279297	0.006591797	0.003417969	0.002685547	-0.000244141	0	44330	0	0	0
266	19905	19905	Category A	0.57592773	0.19189453	-0.74389648	-0.36523438	-0.22973633	0.2565918	0	0	9/7/2018	9	7	2018	2:06:56	7616	0.111	2	6	56	0	0.059326172	3.5513672	0.57226563	0.18896484	-0.71923828	0.41333008	0.024902344	0	0	0	0	0	0	0	0	0	0.93847656	0.061523438	0.030761719	0.003417969	0.002685547	-0.024414063	0	44330	0	0	0
267	19906	19906	Category A	0.57592773	0.19189453	-0.7199707	-0.36206055	-0.234375	0.2578125	0	0	9/7/2018	9	7	2018	2:06:56	7616	0.222	2	6	56	0	0.059326172	3.5513672	0.57250977	0.1887207	-0.71899414	0.61669922	0.004394531	0	0	0	0	0	0	0	0	0	0.93823242	0.061767578	0.007080078	0.003173828	0.002929688	-0.000732422	0	44330	0	0	0
268	19907	19907	Category A	0.57592773	0.19189453	-0.73193359	-0.36376953	-0.2331543	0.25561523	0	0	9/7/2018	9	7	2018	2:06:56	7616	0.333	2	6	56	0	0.059326172	3.5513672	0.57275391	0.1887207	-0.71923828	0.87963867	0.013183594	0	0	0	0	0	0	0	0	0	0.9387207	0.061279297	0.018310547	0.002929688	0.002929688	-0.012451172	0	44330	0	0	0
269	19908	19908	Category A	0.57592773	0.19189453	-0.69580078	-0.36865234	-0.2331543	0.25952148	0	0	9/7/2018	9	7	2018	2:06:56	7616	0.444	2	6	56	0	0.059326172	3.5513672	0.57299805	0.18847656	-0.71923828	1.1811523	0.023925781	0	0	0	0	0	0	0	0	0	0.93896484	0.061035156	0.029541016	0.002685547	0.003173828	0.0234375	0	44330	0	0	0
270	19909	19909	Category A	0.56396484	0.19189453	-0.68383789	-0.36791992	-0.234375	0.2565918	0	0	9/7/2018	9	7	2018	2:06:56	7616	0.555	2	6	56	0	0.059326172	3.5513672	0.57299805	0.18823242	-0.71948242	1.1687012	0.036865234	0	0	0	0	0	0	0	0	0	0.93896484	0.061035156	0.048095703	-0.009033203	0.003417969	0.035644531	0	44330	0	0	0
271	19910	19910	Category A	0.57592773	0.19189453	-0.70776367	-0.36889648	-0.2331543	0.2565918	0	0	9/7/2018	9	7	2018	2:06:56	7616	0.666	2	6	56	0	0.059326172	3.5513672	0.57275391	0.18798828	-0.71972656	0.94628906	0.012939453	0	0	0	0	0	0	0	0	0	0.93896484	0.061035156	0.018798828	0.002929688	0.003662109	0.011962891	0	44330	0	0	0
272	19911	19911	Category A	0.55175781	0.17993164	-0.7199707	-0.36523438	-0.23168945	0.25683594	0	0	9/7/2018	9	7	2018	2:06:56	7616	0.777	2	6	56	0	0.059326172	3.5513672	0.57202148	0.18798828	-0.71972656	0.71337891	0.021972656	0	0	0	0	0	0	0	0	0	0.93847656	0.061523438	0.028564453	-0.020263672	-0.008056641	0	0	44330	0	0	0
273	19912	19912	Category A	0.61181641	0.17993164	-0.7199707	-0.37280273	-0.22558594	0.26342773	0	0	9/7/2018	9	7	2018	2:06:56	7616	0.888	2	6	56	0	0.059326172	3.5513672	0.57202148	0.18798828	-0.7199707	0.56567383	0.040283203	0	0	0	0	0	0	0	0	0	0.93847656	0.061523438	0.047607422	0.039550781	-0.008056641	0	0	44330	0	0	0
274	19913	19913	Category A	0.57592773	0.19189453	-0.7199707	-0.36157227	-0.22607422	0.25561523	0	0	9/7/2018	9	7	2018	2:06:57	7617	0	2	6	57	0	0.058837891	3.5610352	0.57202148	0.18798828	-0.71972656	0.22143555	0.005371094	0	0	0	0	0	0	0	0	0	0.93823242	0.061767578	0.0078125	0.003662109	0.003662109	0	0	44330	0	0	0
275	19914	19914	Category A	0.57592773	0.19189453	-0.7199707	-0.36889648	-0.22729492	0.25463867	0	0	9/7/2018	9	7	2018	2:06:57	7617	0.1	2	6	57	0	0.058837891	3.5610352	0.57177734	0.18798828	-0.71972656	0.11010742	0.005615234	0	0	0	0	0	0	0	0	0	0.93823242	0.061767578	0.008056641	0.00390625	0.003662109	0	0	44330	0	0	0
276	19915	19915	Category A	0.58789063	0.17993164	-0.7199707	-0.37060547	-0.23168945	0.25756836	0	0	9/7/2018	9	7	2018	2:06:57	7617	0.2	2	6	57	0	0.058837891	3.5610352	0.57177734	0.18774414	-0.71972656	0.088623047	0.017822266	0	0	0	0	0	0	0	0	0	0.93823242	0.061767578	0.024169922	0.015869141	-0.0078125	0	0	44330	0	0	0
277	19916	19916	Category A	0.55175781	0.20385742	-0.73193359	-0.36621094	-0.23583984	0.2578125	0	0	9/7/2018	9	7	2018	2:06:57	7617	0.3	2	6	57	0	0.058837891	3.5610352	0.5715332	0.18774414	-0.71972656	0.098144531	0.028320313	0	0	0	0	0	0	0	0	0	0.93798828	0.062011719	0.048095703	-0.019775391	0.015869141	-0.011962891	0	44330	0	0	0
278	19917	19917	Category A	0.56396484	0.19189453	-0.70776367	-0.36108398	-0.23242188	0.25878906	0	0	9/7/2018	9	7	2018	2:06:57	7617	0.4	2	6	57	0	0.058837891	3.5610352	0.57202148	0.1875	-0.71972656	0.21655273	0.015136719	0	0	0	0	0	0	0	0	0	0.93847656	0.061523438	0.024658203	-0.008056641	0.004150391	0.011962891	0	44330	0	0	0
279	19918	19918	Category A	0.57592773	0.19189453	-0.73193359	-0.36108398	-0.23168945	0.25488281	0	0	9/7/2018	9	7	2018	2:06:57	7617	0.5	2	6	57	0	0.058837891	3.5610352	0.57250977	0.1875	-0.7199707	0.016357422	0.012939453	0	0	0	0	0	0	0	0	0	0.93896484	0.061035156	0.019287109	0.003173828	0.004150391	-0.01171875	0	44330	0	0	0
280	19919	19919	Category A	0.57592773	0.19189453	-0.70776367	-0.36035156	-0.23168945	0.25390625	0	0	9/7/2018	9	7	2018	2:06:57	7617	0.6	2	6	57	0	0.058837891	3.5610352	0.57299805	0.1875	-0.7199707	0.021240234	0.013183594	0	0	0	0	0	0	0	0	0	0.93896484	0.061035156	0.019287109	0.002685547	0.004150391	0.012207031	0	44330	0	0	0
281	19920	19920	Category A	0.57592773	0.17993164	-0.7199707	-0.36181641	-0.22973633	0.25561523	0	0	9/7/2018	9	7	2018	2:06:57	7617	0.7	2	6	57	0	0.058837891	3.5610352	0.57275391	0.1875	-0.71972656	0.048339844	0.008056641	0	0	0	0	0	0	0	0	0	0.9387207	0.061279297	0.010742188	0.002929688	-0.007568359	0	0	44330	0	0	0
282	19921	19921	Category A	0.57592773	0.19189453	-0.70776367	-0.36376953	-0.22973633	0.25683594	0	0	9/7/2018	9	7	2018	2:06:57	7617	0.8	2	6	57	0	0.058837891	3.5610352	0.57299805	0.1875	-0.71923828	0.22924805	0.012451172	0	0	0	0	0	0	0	0	0	0.93847656	0.061523438	0.018554688	0.002685547	0.004150391	0.011474609	0	44330	0	0	0
283	19922	19922	Category A	0.57592773	0.17993164	-0.69580078	-0.36254883	-0.23071289	0.25683594	0	0	9/7/2018	9	7	2018	2:06:57	7617	0.9	2	6	57	0	0.058837891	3.5610352	0.57324219	0.18774414	-0.71923828	0.37036133	0.024902344	0	0	0	0	0	0	0	0	0	0.9387207	0.061279297	0.033935547	0.002441406	-0.0078125	0.0234375	0	44330	0	0	0
284	19923	19923	Category A	0.57592773	0.19189453	-0.7199707	-0.37011719	-0.23681641	0.25952148	0	0	9/7/2018	9	7	2018	2:06:58	7618	0	2	6	58	0	0.058837891	3.5610352	0.57299805	0.18774414	-0.71972656	0.26000977	0.004638672	0	0	0	0	0	0	0	0	0	0.93896484	0.061035156	0.006835938	0.002685547	0.00390625	0	0	44330	0	0	0
285	19924	19924	Category A	0.57592773	0.17993164	-0.73193359	-0.36791992	-0.23657227	0.25830078	0	0	9/7/2018	9	7	2018	2:06:58	7618	0.09	2	6	58	0	0.058837891	3.5610352	0.57299805	0.18774414	-0.7199707	0.019042969	0.014404297	0	0	0	0	0	0	0	0	0	0.93920898	0.060791016	0.022460938	0.002685547	-0.0078125	-0.01171875	0	44330	0	0	0
286	19925	19925	Category A	0.56396484	0.19189453	-0.7199707	-0.36547852	-0.22705078	0.25952148	0	0	9/7/2018	9	7	2018	2:06:58	7618	0.181	2	6	58	0	0.058837891	3.5610352	0.57299805	0.18774414	-0.72045898	0.017333984	0.009765625	0	0	0	0	0	0	0	0	0	0.93945313	0.060546875	0.013427734	-0.009033203	0.00390625	0.000488281	0	44330	0	0	0
287	19926	19926	Category A	0.57592773	0.20385742	-0.73193359	-0.36499023	-0.22924805	0.25366211	0	0	9/7/2018	9	7	2018	2:06:58	7618	0.272	2	6	58	0	0.058837891	3.5610352	0.57299805	0.1875	-0.71972656	0.070556641	0.020263672	0	0	0	0	0	0	0	0	0	0.93896484	0.061035156	0.030761719	0.002685547	0.016113281	-0.011962891	0	44330	0	0	0
288	19927	19927	Category A	0.59985352	0.20385742	-0.74389648	-0.37133789	-0.22998047	0.2578125	0	0	9/7/2018	9	7	2018	2:06:58	7618	0.363	2	6	58	0	0.058837891	3.5610352	0.57324219	0.1875	-0.71948242	0.074707031	0.039306641	0	0	0	0	0	0	0	0	0	0.93896484	0.061035156	0.066894531	0.026367188	0.016113281	-0.024169922	0	44330	0	0	0
289	19928	19928	Category A	0.58789063	0.19189453	-0.7199707	-0.36523438	-0.23413086	0.25537109	0	0	9/7/2018	9	7	2018	2:06:58	7618	0.454	2	6	58	0	0.058837891	3.5610352	0.57348633	0.1875	-0.71948242	0.25732422	0.014892578	0	0	0	0	0	0	0	0	0	0.93896484	0.061035156	0.018798828	0.014160156	0.004150391	-0.000244141	0	44330	0	0	0
290	19929	19929	Category A	0.57592773	0.20385742	-0.7199707	-0.36376953	-0.23486328	0.25952148	0	0	9/7/2018	9	7	2018	2:06:58	7618	0.545	2	6	58	0	0.058837891	3.5610352	0.57348633	0.18725586	-0.71923828	0.49462891	0.016601563	0	0	0	0	0	0	0	0	0	0.9387207	0.061279297	0.01953125	0.002197266	0.016357422	-0.000488281	0	44330	0	0	0
291	19930	19930	Category A	0.57592773	0.19189453	-0.7199707	-0.36376953	-0.23217773	0.25952148	0	0	9/7/2018	9	7	2018	2:06:58	7618	0.636	2	6	58	0	0.058837891	3.5610352	0.57348633	0.18725586	-0.71875	0.86425781	0.005126953	0	0	0	0	0	0	0	0	0	0.93847656	0.061523438	0.0078125	0.002197266	0.004394531	-0.000976563	0	44330	0	0	0
292	19931	19931	Category A	0.55175781	0.20385742	-0.73193359	-0.36035156	-0.22900391	0.25708008	0	0	9/7/2018	9	7	2018	2:06:58	7618	0.727	2	6	58	0	0.058837891	3.5610352	0.57348633	0.1875	-0.71826172	1.1896973	0.030273438	0	0	0	0	0	0	0	0	0	0.93823242	0.061767578	0.051513672	-0.021728516	0.016113281	-0.013427734	0	44330	0	0	0
293	19932	19932	Category A	0.56396484	0.20385742	-0.69580078	-0.375	-0.23413086	0.26025391	0	0	9/7/2018	9	7	2018	2:06:58	7618	0.818	2	6	58	0	0.058837891	3.5610352	0.57373047	0.18725586	-0.71801758	1.1208496	0.029296875	0	0	0	0	0	0	0	0	0	0.93798828	0.062011719	0.048583984	-0.009765625	0.016357422	0.022216797	0	44330	0	0	0
294	19933	19933	Category A	0.57592773	0.19189453	-0.7199707	-0.36401367	-0.23486328	0.25756836	0	0	9/7/2018	9	7	2018	2:06:58	7618	0.909	2	6	58	0	0.058837891	3.5610352	0.57373047	0.18725586	-0.71801758	0.76977539	0.005126953	0	0	0	0	0	0	0	0	0	0.93823242	0.061767578	0.008056641	0.001953125	0.004394531	-0.001708984	0	44330	0	0	0
295	19934	19934	Category A	0.57592773	0.16796875	-0.7199707	-0.36132813	-0.23046875	0.25878906	0	0	9/7/2018	9	7	2018	2:06:59	7619	0	2	6	59	0	0.058837891	3.5610352	0.57421875	0.18725586	-0.71850586	0.26513672	0.01953125	0	0	0	0	0	0	0	0	0	0.93847656	0.061523438	0.022460938	0.001464844	-0.019287109	-0.001220703	0	44330	0	0	0
296	19935	19935	Category A	0.58789063	0.17993164	-0.70776367	-0.3671875	-0.22875977	0.25878906	0	0	9/7/2018	9	7	2018	2:06:59	7619	0.1	2	6	59	0	0.058837891	3.5610352	0.57421875	0.1875	-0.71923828	0.1628418	0.019287109	0	0	0	0	0	0	0	0	0	0.93920898	0.060791016	0.032714844	0.013427734	-0.007568359	0.011474609	0	44330	0	0	0
297	19936	19936	Category A	0.57592773	0.19189453	-0.7199707	-0.36889648	-0.23168945	0.25952148	0	0	9/7/2018	9	7	2018	2:06:59	7619	0.2	2	6	59	0	0.058837891	3.5610352	0.57421875	0.18725586	-0.7199707	0.57006836	0.004638672	0	0	0	0	0	0	0	0	0	0.93969727	0.060302734	0.006103516	0.001464844	0.004394531	0	0	44330	0	0	0
298	19937	19937	Category A	0.55175781	0.17993164	-0.73193359	-0.36523438	-0.23413086	0.25854492	0	0	9/7/2018	9	7	2018	2:06:59	7619	0.3	2	6	59	0	0.058837891	3.5610352	0.57421875	0.18701172	-0.7199707	0.7434082	0.026367188	0	0	0	0	0	0	0	0	0	0.93969727	0.060302734	0.041748047	-0.022460938	-0.007080078	-0.01171875	0	44330	0	0	0
299	19938	19938	Category A	0.56396484	0.19189453	-0.7199707	-0.36181641	-0.22363281	0.25878906	0	0	9/7/2018	9	7	2018	2:06:59	7619	0.4	2	6	59	0	0.058837891	3.5610352	0.57421875	0.18725586	-0.7199707	0.65234375	0.011230469	0	0	0	0	0	0	0	0	0	0.93969727	0.060302734	0.014648438	-0.010253906	0.004394531	0	0	44330	0	0	0
300	19939	19939	Category A	0.58789063	0.20385742	-0.73193359	-0.36621094	-0.23242188	0.25561523	0	0	9/7/2018	9	7	2018	2:06:59	7619	0.5	2	6	59	0	0.058837891	3.5610352	0.57397461	0.18701172	-0.71972656	0.65869141	0.024658203	0	0	0	0	0	0	0	0	0	0.93945313	0.060546875	0.042480469	0.013671875	0.016601563	-0.011962891	0	44330	0	0	0
301	19940	19940	Category A	0.57592773	0.19189453	-0.76782227	-0.36791992	-0.23657227	0.26049805	0	0	9/7/2018	9	7	2018	2:06:59	7619	0.6	2	6	59	0	0.058837891	3.5610352	0.57373047	0.1875	-0.7199707	0.80810547	0.047851563	0	0	0	0	0	0	0	0	0	0.93969727	0.060302734	0.053955078	0.001953125	0.004150391	-0.047607422	0	44330	0	0	0
302	19941	19941	Category A	0.56396484	0.16796875	-0.7199707	-0.36010742	-0.23144531	0.25878906	0	0	9/7/2018	9	7	2018	2:06:59	7619	0.7	2	6	59	0	0.058837891	3.5610352	0.57348633	0.1875	-0.71972656	1.1398926	0.021972656	0	0	0	0	0	0	0	0	0	0.93920898	0.060791016	0.029296875	-0.009521484	-0.01953125	0	0	44330	0	0	0
303	19942	19942	Category A	0.56396484	0.19189453	-0.7199707	-0.36303711	-0.23217773	0.2578125	0	0	9/7/2018	9	7	2018	2:06:59	7619	0.8	2	6	59	0	0.058837891	3.5610352	0.57373047	0.1875	-0.7199707	1.4694824	0.010742188	0	0	0	0	0	0	0	0	0	0.93969727	0.060302734	0.014160156	-0.009765625	0.004150391	0	0	44330	0	0	0
304	19943	19943	Category A	0.56396484	0.14379883	-0.68383789	-0.36523438	-0.23217773	0.25854492	0	0	9/7/2018	9	7	2018	2:06:59	7619	0.9	2	6	59	0	0.058837891	3.5610352	0.57373047	0.1875	-0.7199707	1.2717285	0.057617188	0	0	0	0	0	0	0	0	0	0.93945313	0.060546875	0.08984375	-0.009765625	-0.043701172	0.036132813	0	44330	0	0	0
305	19944	19944	Category A	0.58789063	0.19189453	-0.68383789	-0.36376953	-0.23608398	0.25854492	0	0	9/7/2018	9	7	2018	2:07:00	7620	0	2	7	0	0	0.058837891	3.5610352	0.57348633	0.18725586	-0.71972656	1.2490234	0.038818359	0	0	0	0	0	0	0	0	0	0.93920898	0.060791016	0.0546875	0.014160156	0.004394531	0.035888672	0	44330	0	0	0
306	19945	19945	Category A	0.57592773	0.19189453	-0.70776367	-0.36376953	-0.22729492	0.2578125	0	0	9/7/2018	9	7	2018	2:07:00	7620	0.111	2	7	0	0	0.058837891	3.5610352	0.57373047	0.18701172	-0.71972656	1.3642578	0.012939453	0	0	0	0	0	0	0	0	0	0.93920898	0.060791016	0.018798828	0.001953125	0.004638672	0.011962891	0	44330	0	0	0
307	19946	19946	Category A	0.58789063	0.17993164	-0.74389648	-0.36254883	-0.22875977	0.25976563	0	0	9/7/2018	9	7	2018	2:07:00	7620	0.222	2	7	0	0	0.058837891	3.5610352	0.57373047	0.18701172	-0.71948242	1.2988281	0.028808594	0	0	0	0	0	0	0	0	0	0.93920898	0.060791016	0.045654297	0.013916016	-0.007080078	-0.024169922	0	44330	0	0	0
308	19947	19947	Category A	0.58789063	0.15576172	-0.73193359	-0.36694336	-0.234375	0.25927734	0	0	9/7/2018	9	7	2018	2:07:00	7620	0.333	2	7	0	0	0.058837891	3.5610352	0.57348633	0.18701172	-0.71948242	1.0681152	0.036621094	0	0	0	0	0	0	0	0	0	0.93896484	0.061035156	0.057861328	0.014160156	-0.03125	-0.012207031	0	44330	0	0	0
309	19948	19948	Category A	0.56396484	0.17993164	-0.73193359	-0.36376953	-0.23242188	0.2578125	0	0	9/7/2018	9	7	2018	2:07:00	7620	0.444	2	7	0	0	0.058837891	3.5610352	0.57348633	0.18701172	-0.71899414	0.80566406	0.017578125	0	0	0	0	0	0	0	0	0	0.93847656	0.061523438	0.029785156	-0.009521484	-0.007080078	-0.012939453	0	44330	0	0	0
310	19949	19949	Category A	0.55175781	0.16796875	-0.73193359	-0.37255859	-0.22705078	0.25854492	0	0	9/7/2018	9	7	2018	2:07:00	7620	0.555	2	7	0	0	0.058837891	3.5610352	0.57348633	0.18701172	-0.71875	0.86181641	0.031982422	0	0	0	0	0	0	0	0	0	0.93847656	0.061523438	0.054199219	-0.021728516	-0.019042969	-0.012939453	0	44330	0	0	0
311	19950	19950	Category A	0.53979492	0.19189453	-0.7199707	-0.36767578	-0.23852539	0.25756836	0	0	9/7/2018	9	7	2018	2:07:00	7620	0.666	2	7	0	0	0.058837891	3.5610352	0.57373047	0.18701172	-0.71948242	0.87036133	0.034423828	0	0	0	0	0	0	0	0	0	0.93920898	0.060791016	0.0390625	-0.033935547	0.004638672	-0.000244141	0	44330	0	0	0
312	19951	19951	Category A	0.56396484	0.17993164	-0.7199707	-0.36645508	-0.22875977	0.25683594	0	0	9/7/2018	9	7	2018	2:07:00	7620	0.777	2	7	0	0	0.059082031	3.5449219	0.57373047	0.18701172	-0.71972656	0.079589844	0.012207031	0	0	0	0	0	0	0	0	0	0.93945313	0.060546875	0.017089844	-0.009765625	-0.007080078	0	0	44330	0	0	0
313	19952	19952	Category A	0.57592773	0.17993164	-0.7199707	-0.36889648	-0.23510742	0.2565918	0	0	9/7/2018	9	7	2018	2:07:00	7620	0.888	2	7	0	0	0.059082031	3.5449219	0.57421875	0.18701172	-0.71972656	0.84033203	0.007324219	0	0	0	0	0	0	0	0	0	0.93945313	0.060546875	0.009033203	0.001464844	-0.007080078	0	0	44330	0	0	0
314	19953	19953	Category A	0.53979492	0.19189453	-0.69580078	-0.36108398	-0.23413086	0.25878906	0	0	9/7/2018	9	7	2018	2:07:01	7621	0	2	7	1	0	0.059082031	3.5449219	0.57348633	0.18725586	-0.71972656	1.1442871	0.041503906	0	0	0	0	0	0	0	0	0	0.93896484	0.061035156	0.062011719	-0.033691406	0.004394531	0.023925781	0	44330	0	0	0
315	19954	19954	Category A	0.56396484	0.17993164	-0.73193359	-0.36450195	-0.23486328	0.25537109	0	0	9/7/2018	9	7	2018	2:07:01	7621	0.1	2	7	1	0	0.059082031	3.5449219	0.57348633	0.18701172	-0.71972656	1.2333984	0.016845703	0	0	0	0	0	0	0	0	0	0.93920898	0.060791016	0.028808594	-0.009521484	-0.007080078	-0.011962891	0	44330	0	0	0
316	19955	19955	Category A	0.56396484	0.19189453	-0.73193359	-0.36376953	-0.23413086	0.2578125	0	0	9/7/2018	9	7	2018	2:07:01	7621	0.2	2	7	1	0	0.059082031	3.5449219	0.57324219	0.18701172	-0.7199707	1.2746582	0.015625	0	0	0	0	0	0	0	0	0	0.93920898	0.060791016	0.025634766	-0.009277344	0.004638672	-0.01171875	0	44330	0	0	0
317	19956	19956	Category A	0.58789063	0.17993164	-0.7199707	-0.36621094	-0.22363281	0.26074219	0	0	9/7/2018	9	7	2018	2:07:01	7621	0.3	2	7	1	0	0.059082031	3.5449219	0.57299805	0.18725586	-0.72045898	1.4333496	0.016357422	0	0	0	0	0	0	0	0	0	0.93945313	0.060546875	0.022460938	0.014648438	-0.007324219	0.000488281	0	44330	0	0	0
318	19957	19957	Category A	0.58789063	0.19189453	-0.73193359	-0.36791992	-0.234375	0.2565918	0	0	9/7/2018	9	7	2018	2:07:01	7621	0.4	2	7	1	0	0.059082031	3.5449219	0.57324219	0.18701172	-0.7199707	1.0878906	0.019042969	0	0	0	0	0	0	0	0	0	0.93920898	0.060791016	0.030761719	0.014404297	0.004638672	-0.01171875	0	44330	0	0	0
319	19958	19958	Category A	0.61181641	0.19189453	-0.70776367	-0.36450195	-0.23168945	0.26074219	0	0	9/7/2018	9	7	2018	2:07:01	7621	0.5	2	7	1	0	0.059082031	3.5449219	0.57299805	0.18725586	-0.7199707	0.52514648	0.040527344	0	0	0	0	0	0	0	0	0	0.93920898	0.060791016	0.055175781	0.038574219	0.004394531	0.012207031	0	44330	0	0	0
320	19959	19959	Category A	0.56396484	0.19189453	-0.70776367	-0.36132813	-0.22973633	0.25585938	0	0	9/7/2018	9	7	2018	2:07:01	7621	0.6	2	7	1	0	0.059082031	3.5449219	0.57299805	0.1875	-0.7199707	0.47412109	0.015869141	0	0	0	0	0	0	0	0	0	0.93920898	0.060791016	0.025634766	-0.009033203	0.004150391	0.012207031	0	44330	0	0	0
321	19960	19960	Category A	0.57592773	0.19189453	-0.69580078	-0.36621094	-0.23071289	0.25756836	0	0	9/7/2018	9	7	2018	2:07:01	7621	0.7	2	7	1	0	0.059082031	3.5449219	0.57299805	0.1875	-0.72045898	0.65771484	0.025146484	0	0	0	0	0	0	0	0	0	0.93945313	0.060546875	0.031738281	0.002685547	0.004150391	0.024658203	0	44330	0	0	0
322	19961	19961	Category A	0.57592773	0.20385742	-0.7199707	-0.36743164	-0.23779297	0.2565918	0	0	9/7/2018	9	7	2018	2:07:01	7621	0.8	2	7	1	0	0.059082031	3.5449219	0.57299805	0.18725586	-0.72045898	0.45825195	0.016601563	0	0	0	0	0	0	0	0	0	0.93945313	0.060546875	0.019775391	0.002685547	0.016357422	0.000488281	0	44330	0	0	0
323	19962	19962	Category A	0.57592773	0.19189453	-0.74389648	-0.36376953	-0.22973633	0.25976563	0	0	9/7/2018	9	7	2018	2:07:01	7621	0.9	2	7	1	0	0.059082031	3.5449219	0.57299805	0.18701172	-0.72070313	0.27929688	0.023681641	0	0	0	0	0	0	0	0	0	0.93969727	0.060302734	0.030273438	0.002685547	0.004638672	-0.022949219	0	44330	0	0	0
324	19963	19963	Category A	0.56396484	0.19189453	-0.70776367	-0.36181641	-0.23071289	0.2578125	0	0	9/7/2018	9	7	2018	2:07:02	7622	0	2	7	2	0	0.059082031	3.5449219	0.57299805	0.18725586	-0.72070313	0.20385742	0.016601563	0	0	0	0	0	0	0	0	0	0.93969727	0.060302734	0.026611328	-0.009033203	0.004394531	0.012939453	0	44330	0	0	0
325	19964	19964	Category A	0.57592773	0.19189453	-0.73193359	-0.37402344	-0.23071289	0.26049805	0	0	9/7/2018	9	7	2018	2:07:02	7622	0.1	2	7	2	0	0.059082031	3.5449219	0.57275391	0.18725586	-0.72070313	0.20117188	0.012207031	0	0	0	0	0	0	0	0	0	0.93945313	0.060546875	0.018554688	0.002929688	0.004394531	-0.010986328	0	44330	0	0	0
326	19965	19965	Category A	0.56396484	0.17993164	-0.69580078	-0.36767578	-0.23339844	0.25756836	0	0	9/7/2018	9	7	2018	2:07:02	7622	0.2	2	7	2	0	0.059082031	3.5449219	0.57275391	0.1875	-0.72021484	0.23510742	0.027099609	0	0	0	0	0	0	0	0	0	0.93920898	0.060791016	0.041015625	-0.008789063	-0.007568359	0.024414063	0	44330	0	0	0
327	19966	19966	Category A	0.57592773	0.19189453	-0.68383789	-0.36279297	-0.23339844	0.25854492	0	0	9/7/2018	9	7	2018	2:07:02	7622	0.3	2	7	2	0	0.059082031	3.5449219	0.57275391	0.1875	-0.72021484	0.002929688	0.036865234	0	0	0	0	0	0	0	0	0	0.93920898	0.060791016	0.043701172	0.002929688	0.004150391	0.036376953	0	44330	0	0	0
328	19967	19967	Category A	0.57592773	0.17993164	-0.7199707	-0.36376953	-0.22729492	0.25463867	0	0	9/7/2018	9	7	2018	2:07:02	7622	0.4	2	7	2	0	0.059082031	3.5449219	0.57299805	0.18701172	-0.7199707	0.013671875	0.0078125	0	0	0	0	0	0	0	0	0	0.93896484	0.061035156	0.010253906	0.002685547	-0.007080078	0	0	44330	0	0	0
329	19968	19968	Category A	0.57592773	0.17993164	-0.7199707	-0.36621094	-0.23681641	0.25756836	0	0	9/7/2018	9	7	2018	2:07:02	7622	0.5	2	7	2	0	0.059082031	3.5449219	0.57226563	0.18701172	-0.71923828	0.026123047	0.0078125	0	0	0	0	0	0	0	0	0	0.93823242	0.061767578	0.010986328	0.003417969	-0.007080078	-0.000488281	0	44330	0	0	0
330	19969	19969	Category A	0.57592773	0.19189453	-0.70776367	-0.36328125	-0.23071289	0.25878906	0	0	9/7/2018	9	7	2018	2:07:02	7622	0.6	2	7	2	0	0.059082031	3.5449219	0.57226563	0.18701172	-0.71923828	0.19287109	0.012939453	0	0	0	0	0	0	0	0	0	0.93798828	0.062011719	0.020019531	0.003417969	0.004638672	0.011474609	0	44330	0	0	0
331	19970	19970	Category A	0.57592773	0.19189453	-0.70776367	-0.36376953	-0.22875977	0.25463867	0	0	9/7/2018	9	7	2018	2:07:02	7622	0.7	2	7	2	0	0.059082031	3.5449219	0.57177734	0.18701172	-0.71923828	0.43945313	0.013183594	0	0	0	0	0	0	0	0	0	0.93774414	0.062255859	0.020263672	0.00390625	0.004638672	0.011474609	0	44330	0	0	0
332	19971	19971	Category A	0.58789063	0.17993164	-0.73193359	-0.36816406	-0.23681641	0.2565918	0	0	9/7/2018	9	7	2018	2:07:02	7622	0.8	2	7	2	0	0.059082031	3.5449219	0.57177734	0.18701172	-0.71948242	0.62573242	0.021240234	0	0	0	0	0	0	0	0	0	0.93798828	0.062011719	0.035400391	0.015869141	-0.007080078	-0.012207031	0	44330	0	0	0
333	19972	19972	Category A	0.58789063	0.19189453	-0.7199707	-0.36474609	-0.23168945	0.2578125	0	0	9/7/2018	9	7	2018	2:07:02	7622	0.9	2	7	2	0	0.059082031	3.5449219	0.57226563	0.18676758	-0.71972656	0.64404297	0.016113281	0	0	0	0	0	0	0	0	0	0.93823242	0.061767578	0.020751953	0.015380859	0.004882813	0	0	44330	0	0	0
334	19973	19973	Category A	0.58789063	0.19189453	-0.74389648	-0.36450195	-0.23168945	0.25683594	0	0	9/7/2018	9	7	2018	2:07:03	7623	0	2	7	3	0	0.059082031	3.5449219	0.57226563	0.18652344	-0.7199707	0.6887207	0.028808594	0	0	0	0	0	0	0	0	0	0.93847656	0.061523438	0.044433594	0.015380859	0.005126953	-0.023681641	0	44330	0	0	0
335	19974	19974	Category A	0.57592773	0.19189453	-0.76782227	-0.37207031	-0.22875977	0.26025391	0	0	9/7/2018	9	7	2018	2:07:03	7623	0.1	2	7	3	0	0.059082031	3.5449219	0.57226563	0.18652344	-0.71972656	0.77685547	0.048339844	0	0	0	0	0	0	0	0	0	0.93823242	0.061767578	0.056640625	0.003417969	0.005126953	-0.047851563	0	44330	0	0	0
336	19975	19975	Category A	0.57592773	0.16796875	-0.75585938	-0.36743164	-0.23242188	0.25952148	0	0	9/7/2018	9	7	2018	2:07:03	7623	0.2	2	7	3	0	0.059082031	3.5449219	0.57226563	0.18676758	-0.71972656	0.49047852	0.040771484	0	0	0	0	0	0	0	0	0	0.93823242	0.061767578	0.05859375	0.003417969	-0.018798828	-0.035888672	0	44330	0	0	0
337	19976	19976	Category A	0.57592773	0.17993164	-0.70776367	-0.36352539	-0.23681641	0.25537109	0	0	9/7/2018	9	7	2018	2:07:03	7623	0.3	2	7	3	0	0.059082031	3.5449219	0.57177734	0.18701172	-0.71972656	0.088134766	0.014404297	0	0	0	0	0	0	0	0	0	0.93823242	0.061767578	0.023193359	0.00390625	-0.007080078	0.011962891	0	44330	0	0	0
338	19977	19977	Category A	0.57592773	0.19189453	-0.73193359	-0.36547852	-0.23071289	0.2578125	0	0	9/7/2018	9	7	2018	2:07:03	7623	0.4	2	7	3	0	0.059082031	3.5449219	0.57177734	0.18701172	-0.71948242	0.15649414	0.013671875	0	0	0	0	0	0	0	0	0	0.93798828	0.062011719	0.020996094	0.00390625	0.004638672	-0.012207031	0	44330	0	0	0
339	19978	19978	Category A	0.57592773	0.17993164	-0.70776367	-0.37329102	-0.23095703	0.25952148	0	0	9/7/2018	9	7	2018	2:07:03	7623	0.5	2	7	3	0	0.059082031	3.5449219	0.57202148	0.18701172	-0.71948242	0.27783203	0.014160156	0	0	0	0	0	0	0	0	0	0.93798828	0.062011719	0.022705078	0.003662109	-0.007080078	0.01171875	0	44330	0	0	0
340	19979	19979	Category A	0.57592773	0.20385742	-0.7199707	-0.36645508	-0.23461914	0.25756836	0	0	9/7/2018	9	7	2018	2:07:03	7623	0.6	2	7	3	0	0.059082031	3.5449219	0.57202148	0.18701172	-0.71923828	0.33666992	0.016845703	0	0	0	0	0	0	0	0	0	0.93774414	0.062255859	0.020996094	0.003662109	0.016601563	-0.000488281	0	44330	0	0	0
341	19980	19980	Category A	0.55175781	0.17993164	-0.70776367	-0.36987305	-0.23217773	0.25854492	0	0	9/7/2018	9	7	2018	2:07:03	7623	0.7	2	7	3	0	0.059082031	3.5449219	0.57177734	0.18701172	-0.71899414	0.58544922	0.024169922	0	0	0	0	0	0	0	0	0	0.9375	0.0625	0.038574219	-0.020019531	-0.007080078	0.011230469	0	44330	0	0	0
342	19981	19981	Category A	0.57592773	0.17993164	-0.7199707	-0.36743164	-0.22900391	0.25463867	0	0	9/7/2018	9	7	2018	2:07:03	7623	0.8	2	7	3	0	0.059082031	3.5449219	0.57177734	0.18676758	-0.71826172	0.49194336	0.008056641	0	0	0	0	0	0	0	0	0	0.93701172	0.062988281	0.012451172	0.00390625	-0.006835938	-0.001464844	0	44330	0	0	0
343	19982	19982	Category A	0.56396484	0.19189453	-0.70776367	-0.36181641	-0.22363281	0.25488281	0	0	9/7/2018	9	7	2018	2:07:03	7623	0.9	2	7	3	0	0.059082031	3.5449219	0.5715332	0.18701172	-0.71801758	0.046630859	0.013671875	0	0	0	0	0	0	0	0	0	0.93676758	0.063232422	0.022949219	-0.007568359	0.004638672	0.010253906	0	44330	0	0	0
344	19983	19983	Category A	0.56396484	0.16796875	-0.73193359	-0.36108398	-0.23168945	0.2578125	0	0	9/7/2018	9	7	2018	2:07:04	7624	0	2	7	4	0	0.059082031	3.5449219	0.57177734	0.18701172	-0.71777344	0.14697266	0.024902344	0	0	0	0	0	0	0	0	0	0.93676758	0.063232422	0.041015625	-0.0078125	-0.019042969	-0.013916016	0	44330	0	0	0
345	19984	19984	Category A	0.58789063	0.17993164	-0.7199707	-0.36523438	-0.2331543	0.25756836	0	0	9/7/2018	9	7	2018	2:07:04	7624	0.1	2	7	4	0	0.059082031	3.5449219	0.57202148	0.1875	-0.71801758	0.011474609	0.017578125	0	0	0	0	0	0	0	0	0	0.93725586	0.062744141	0.025146484	0.015625	-0.007568359	-0.001708984	0	44330	0	0	0
346	19985	19985	Category A	0.57592773	0.19189453	-0.7199707	-0.36645508	-0.23852539	0.25561523	0	0	9/7/2018	9	7	2018	2:07:04	7624	0.2	2	7	4	0	0.059082031	3.5449219	0.57177734	0.1875	-0.71826172	0.016845703	0.005859375	0	0	0	0	0	0	0	0	0	0.93701172	0.062988281	0.009765625	0.00390625	0.004150391	-0.001464844	0	44330	0	0	0
347	19986	19986	Category A	0.56396484	0.19189453	-0.7199707	-0.36010742	-0.23217773	0.25683594	0	0	9/7/2018	9	7	2018	2:07:04	7624	0.3	2	7	4	0	0.059082031	3.5449219	0.5715332	0.18725586	-0.71850586	0.19067383	0.008789063	0	0	0	0	0	0	0	0	0	0.93701172	0.062988281	0.013183594	-0.007568359	0.004394531	-0.001220703	0	44330	0	0	0
348	19987	19987	Category A	0.57592773	0.19189453	-0.68383789	-0.36010742	-0.23217773	0.2578125	0	0	9/7/2018	9	7	2018	2:07:04	7624	0.4	2	7	4	0	0.059082031	3.5449219	0.57104492	0.18725586	-0.71801758	0.29736328	0.034667969	0	0	0	0	0	0	0	0	0	0.93652344	0.063476563	0.043212891	0.004638672	0.004394531	0.034179688	0	44330	0	0	0
349	19988	19988	Category A	0.57592773	0.19189453	-0.68383789	-0.36376953	-0.22973633	0.25976563	0	0	9/7/2018	9	7	2018	2:07:04	7624	0.5	2	7	4	0	0.059082031	3.5449219	0.57080078	0.1875	-0.71777344	0.24023438	0.034423828	0	0	0	0	0	0	0	0	0	0.93603516	0.063964844	0.043212891	0.004882813	0.004150391	0.033935547	0	44330	0	0	0
350	19989	19989	Category A	0.58789063	0.19189453	-0.74389648	-0.35766602	-0.22998047	0.2590332	0	0	9/7/2018	9	7	2018	2:07:04	7624	0.6	2	7	4	0	0.058837891	3.5545898	0.57104492	0.1875	-0.71777344	0.2199707	0.03125	0	0	0	0	0	0	0	0	0	0.9362793	0.063720703	0.046875	0.016601563	0.004150391	-0.026123047	0	44330	0	0	0
351	19990	19990	Category A	0.57592773	0.17993164	-0.73193359	-0.36279297	-0.23168945	0.25976563	0	0	9/7/2018	9	7	2018	2:07:04	7624	0.7	2	7	4	0	0.058837891	3.5545898	0.5715332	0.18774414	-0.7175293	0.38623047	0.016845703	0	0	0	0	0	0	0	0	0	0.9362793	0.063720703	0.026367188	0.004150391	-0.0078125	-0.014160156	0	44330	0	0	0
352	19991	19991	Category A	0.57592773	0.19189453	-0.70776367	-0.36474609	-0.23168945	0.2578125	0	0	9/7/2018	9	7	2018	2:07:04	7624	0.8	2	7	4	0	0.058837891	3.5545898	0.57177734	0.18798828	-0.71777344	0.35375977	0.011474609	0	0	0	0	0	0	0	0	0	0.93676758	0.063232422	0.017822266	0.00390625	0.003662109	0.010009766	0	44330	0	0	0
353	19992	19992	Category A	0.55175781	0.19189453	-0.7199707	-0.36743164	-0.22900391	0.25561523	0	0	9/7/2018	9	7	2018	2:07:04	7624	0.9	2	7	4	0	0.058837891	3.5545898	0.57177734	0.18823242	-0.71728516	0.090576172	0.020507813	0	0	0	0	0	0	0	0	0	0.93652344	0.063476563	0.026123047	-0.020019531	0.003417969	-0.002441406	0	44330	0	0	0
354	19993	19993	Category A	0.57592773	0.17993164	-0.73193359	-0.36474609	-0.23950195	0.25952148	0	0	9/7/2018	9	7	2018	2:07:05	7625	0	2	7	5	0	0.058837891	3.5545898	0.5715332	0.18847656	-0.71728516	0.23828125	0.017333984	0	0	0	0	0	0	0	0	0	0.9362793	0.063720703	0.02734375	0.004150391	-0.008544922	-0.014404297	0	44330	0	0	0
355	19994	19994	Category A	0.56396484	0.19189453	-0.74389648	-0.36523438	-0.23217773	0.25952148	0	0	9/7/2018	9	7	2018	2:07:05	7625	0.1	2	7	5	0	0.058837891	3.5545898	0.57177734	0.18847656	-0.7175293	0.49462891	0.027587891	0	0	0	0	0	0	0	0	0	0.93676758	0.063232422	0.037597656	-0.0078125	0.003173828	-0.026123047	0	44330	0	0	0
356	19995	19995	Category A	0.57592773	0.19189453	-0.74389648	-0.36376953	-0.2331543	0.25756836	0	0	9/7/2018	9	7	2018	2:07:05	7625	0.2	2	7	5	0	0.058837891	3.5545898	0.57226563	0.1887207	-0.71728516	0.74023438	0.026611328	0	0	0	0	0	0	0	0	0	0.93676758	0.063232422	0.032958984	0.003417969	0.002929688	-0.026367188	0	44330	0	0	0
357	19996	19996	Category A	0.56396484	0.19189453	-0.70776367	-0.36376953	-0.23217773	0.25854492	0	0	9/7/2018	9	7	2018	2:07:05	7625	0.3	2	7	5	0	0.058837891	3.5545898	0.57226563	0.1887207	-0.71704102	0.97753906	0.012939453	0	0	0	0	0	0	0	0	0	0.93676758	0.063232422	0.020996094	-0.008300781	0.002929688	0.009277344	0	44330	0	0	0
358	19997	19997	Category A	0.55175781	0.20385742	-0.69580078	-0.36279297	-0.23217773	0.25952148	0	0	9/7/2018	9	7	2018	2:07:05	7625	0.4	2	7	5	0	0.058837891	3.5545898	0.57202148	0.1887207	-0.71679688	1.1540527	0.032958984	0	0	0	0	0	0	0	0	0	0.93652344	0.063476563	0.056396484	-0.020263672	0.014892578	0.020996094	0	44330	0	0	0
359	19998	19998	Category A	0.57592773	0.20385742	-0.73193359	-0.36279297	-0.234375	0.25683594	0	0	9/7/2018	9	7	2018	2:07:05	7625	0.5	2	7	5	0	0.058837891	3.5545898	0.57421875	0.1887207	-0.71704102	0.95654297	0.020996094	0	0	0	0	0	0	0	0	0	0.93774414	0.062255859	0.031494141	0.001464844	0.014892578	-0.014648438	0	44330	0	0	0
360	19999	19999	Category A	0.56396484	0.19189453	-0.74389648	-0.36621094	-0.22875977	0.25976563	0	0	9/7/2018	9	7	2018	2:07:05	7625	0.6	2	7	5	0	0.058837891	3.5545898	0.57348633	0.1887207	-0.71728516	0.56469727	0.028320313	0	0	0	0	0	0	0	0	0	0.93774414	0.062255859	0.0390625	-0.009521484	0.002929688	-0.026367188	0	44330	0	0	0
361	20000	20000	Category A	0.57592773	0.16796875	-0.7199707	-0.36523438	-0.23217773	0.25854492	0	0	9/7/2018	9	7	2018	2:07:05	7625	0.7	2	7	5	0	0.058837891	3.5545898	0.57373047	0.1887207	-0.7175293	0.39282227	0.020996094	0	0	0	0	0	0	0	0	0	0.93798828	0.062011719	0.025146484	0.001953125	-0.020751953	-0.002197266	0	44330	0	0	0
362	20001	20001	Category A	0.58789063	0.17993164	-0.73193359	-0.36474609	-0.22900391	0.25463867	0	0	9/7/2018	9	7	2018	2:07:05	7625	0.8	2	7	5	0	0.058837891	3.5545898	0.57348633	0.18847656	-0.71777344	0.25585938	0.021728516	0	0	0	0	0	0	0	0	0	0.93798828	0.062011719	0.036865234	0.014160156	-0.008544922	-0.013916016	0	44330	0	0	0
363	20002	20002	Category A	0.56396484	0.19189453	-0.70776367	-0.36376953	-0.2331543	0.25756836	0	0	9/7/2018	9	7	2018	2:07:05	7625	0.9	2	7	5	0	0.058837891	3.5545898	0.57348633	0.18823242	-0.71777344	0.005859375	0.014404297	0	0	0	0	0	0	0	0	0	0.93798828	0.062011719	0.0234375	-0.009521484	0.003417969	0.010009766	0	44330	0	0	0
364	20003	20003	Category A	0.56396484	0.19189453	-0.70776367	-0.36865234	-0.2331543	0.25854492	0	0	9/7/2018	9	7	2018	2:07:06	7626	0	2	7	6	0	0.058837891	3.5545898	0.57373047	0.18823242	-0.7175293	0.29150391	0.014160156	0	0	0	0	0	0	0	0	0	0.93774414	0.062255859	0.022949219	-0.009765625	0.003417969	0.009765625	0	44330	0	0	0
365	20004	20004	Category A	0.57592773	0.19189453	-0.69580078	-0.3671875	-0.23950195	0.25854492	0	0	9/7/2018	9	7	2018	2:07:06	7626	0.1	2	7	6	0	0.058837891	3.5545898	0.57373047	0.18823242	-0.71777344	0.45410156	0.022216797	0	0	0	0	0	0	0	0	0	0.93798828	0.062011719	0.02734375	0.001953125	0.003417969	0.021972656	0	44330	0	0	0
366	20005	20005	Category A	0.56396484	0.19189453	-0.7199707	-0.36157227	-0.23583984	0.25756836	0	0	9/7/2018	9	7	2018	2:07:06	7626	0.2	2	7	6	0	0.058837891	3.5545898	0.57373047	0.18823242	-0.71801758	0.54101563	0.010742188	0	0	0	0	0	0	0	0	0	0.93823242	0.061767578	0.015380859	-0.009765625	0.003417969	-0.001708984	0	44330	0	0	0
367	20006	20006	Category A	0.58789063	0.17993164	-0.70776367	-0.36376953	-0.234375	0.25561523	0	0	9/7/2018	9	7	2018	2:07:06	7626	0.3	2	7	6	0	0.058837891	3.5545898	0.57397461	0.18798828	-0.71801758	0.55737305	0.019042969	0	0	0	0	0	0	0	0	0	0.93847656	0.061523438	0.032226563	0.013671875	-0.008056641	0.010253906	0	44330	0	0	0
368	20007	20007	Category A	0.55175781	0.19189453	-0.69580078	-0.36010742	-0.23217773	0.2578125	0	0	9/7/2018	9	7	2018	2:07:06	7626	0.4	2	7	6	0	0.058837891	3.5545898	0.57397461	0.18798828	-0.71875	0.609375	0.032226563	0	0	0	0	0	0	0	0	0	0.93896484	0.061035156	0.049072266	-0.022216797	0.003662109	0.022949219	0	44330	0	0	0
369	20008	20008	Category A	0.57592773	0.19189453	-0.7199707	-0.36474609	-0.2331543	0.25463867	0	0	9/7/2018	9	7	2018	2:07:06	7626	0.5	2	7	6	0	0.058837891	3.5545898	0.57397461	0.18798828	-0.71875	0.34863281	0.004394531	0	0	0	0	0	0	0	0	0	0.93896484	0.061035156	0.006835938	0.001708984	0.003662109	-0.000976563	0	44330	0	0	0
370	20009	20009	Category A	0.55175781	0.20385742	-0.7199707	-0.36376953	-0.22875977	0.25463867	0	0	9/7/2018	9	7	2018	2:07:06	7626	0.6	2	7	6	0	0.058837891	3.5545898	0.57373047	0.18798828	-0.71875	0.071289063	0.027099609	0	0	0	0	0	0	0	0	0	0.93896484	0.061035156	0.038818359	-0.021972656	0.015625	-0.000976563	0	44330	0	0	0
371	20010	20010	Category A	0.57592773	0.19189453	-0.73193359	-0.36523438	-0.23071289	0.25854492	0	0	9/7/2018	9	7	2018	2:07:06	7626	0.7	2	7	6	0	0.058837891	3.5545898	0.57373047	0.18823242	-0.71899414	0.32666016	0.013427734	0	0	0	0	0	0	0	0	0	0.93896484	0.061035156	0.018310547	0.001953125	0.003417969	-0.012695313	0	44330	0	0	0
372	20011	20011	Category A	0.57592773	0.19189453	-0.74389648	-0.36181641	-0.22827148	0.25683594	0	0	9/7/2018	9	7	2018	2:07:06	7626	0.8	2	7	6	0	0.058837891	3.5545898	0.57348633	0.18823242	-0.71923828	0.53466797	0.024902344	0	0	0	0	0	0	0	0	0	0.93896484	0.061035156	0.030273438	0.002197266	0.003417969	-0.024414063	0	44330	0	0	0
373	20012	20012	Category A	0.56396484	0.17993164	-0.7199707	-0.36279297	-0.22998047	0.25463867	0	0	9/7/2018	9	7	2018	2:07:06	7626	0.9	2	7	6	0	0.058837891	3.5545898	0.57324219	0.1887207	-0.71899414	0.72265625	0.012695313	0	0	0	0	0	0	0	0	0	0.9387207	0.061279297	0.019042969	-0.009277344	-0.008789063	-0.000732422	0	44330	0	0	0
374	20013	20013	Category A	0.57592773	0.19189453	-0.70776367	-0.36889648	-0.23071289	0.25854492	0	0	9/7/2018	9	7	2018	2:07:07	7627	0	2	7	7	0	0.058837891	3.5545898	0.57299805	0.1887207	-0.71899414	0.76025391	0.011962891	0	0	0	0	0	0	0	0	0	0.9387207	0.061279297	0.017089844	0.002685547	0.002929688	0.011230469	0	44330	0	0	0
375	20014	20014	Category A	0.57592773	0.19189453	-0.70776367	-0.36767578	-0.23486328	0.25830078	0	0	9/7/2018	9	7	2018	2:07:07	7627	0.1	2	7	7	0	0.058837891	3.5545898	0.57299805	0.1887207	-0.71875	0.62329102	0.01171875	0	0	0	0	0	0	0	0	0	0.93847656	0.061523438	0.016845703	0.002685547	0.002929688	0.010986328	0	44330	0	0	0
376	20015	20015	Category A	0.56396484	0.19189453	-0.7199707	-0.36791992	-0.23071289	0.25976563	0	0	9/7/2018	9	7	2018	2:07:07	7627	0.2	2	7	7	0	0.058837891	3.5545898	0.57275391	0.1887207	-0.71826172	0.40283203	0.009521484	0	0	0	0	0	0	0	0	0	0.93798828	0.062011719	0.013671875	-0.008789063	0.002929688	-0.001464844	0	44330	0	0	0
377	20016	20016	Category A	0.57592773	0.19189453	-0.69580078	-0.36108398	-0.23168945	0.2578125	0	0	9/7/2018	9	7	2018	2:07:07	7627	0.3	2	7	7	0	0.058837891	3.5545898	0.57275391	0.18896484	-0.71777344	0.32104492	0.022460938	0	0	0	0	0	0	0	0	0	0.9375	0.0625	0.028076172	0.002929688	0.002685547	0.021972656	0	44330	0	0	0
378	20017	20017	Category A	0.56396484	0.19189453	-0.73193359	-0.36010742	-0.23217773	0.2578125	0	0	9/7/2018	9	7	2018	2:07:07	7627	0.4	2	7	7	0	0.058837891	3.5545898	0.57250977	0.18896484	-0.71777344	0.30297852	0.016601563	0	0	0	0	0	0	0	0	0	0.9375	0.0625	0.025146484	-0.008544922	0.002685547	-0.013916016	0	44330	0	0	0
379	20018	20018	Category A	0.56396484	0.19189453	-0.69580078	-0.36254883	-0.22875977	0.25683594	0	0	9/7/2018	9	7	2018	2:07:07	7627	0.5	2	7	7	0	0.058837891	3.5545898	0.57226563	0.18896484	-0.71777344	0.033691406	0.023681641	0	0	0	0	0	0	0	0	0	0.93725586	0.062744141	0.032958984	-0.008300781	0.002685547	0.021972656	0	44330	0	0	0
380	20019	20019	Category A	0.56396484	0.19189453	-0.7199707	-0.36523438	-0.22680664	0.25683594	0	0	9/7/2018	9	7	2018	2:07:07	7627	0.6	2	7	7	0	0.058837891	3.5545898	0.57226563	0.18920898	-0.71826172	0.20751953	0.008789063	0	0	0	0	0	0	0	0	0	0.93774414	0.062255859	0.012451172	-0.008300781	0.002441406	-0.001464844	0	44330	0	0	0
381	20020	20020	Category A	0.57592773	0.17993164	-0.70776367	-0.36987305	-0.23168945	0.25854492	0	0	9/7/2018	9	7	2018	2:07:07	7627	0.7	2	7	7	0	0.058837891	3.5545898	0.57226563	0.18896484	-0.71826172	0.45288086	0.014404297	0	0	0	0	0	0	0	0	0	0.93774414	0.062255859	0.023193359	0.003417969	-0.009033203	0.010498047	0	44330	0	0	0
382	20021	20021	Category A	0.55175781	0.17993164	-0.70776367	-0.36499023	-0.23925781	0.25854492	0	0	9/7/2018	9	7	2018	2:07:07	7627	0.8	2	7	7	0	0.058837891	3.5545898	0.57275391	0.18920898	-0.71826172	0.64575195	0.025146484	0	0	0	0	0	0	0	0	0	0.93798828	0.062011719	0.041015625	-0.020996094	-0.009277344	0.010498047	0	44330	0	0	0
383	20022	20022	Category A	0.58789063	0.19189453	-0.69580078	-0.36010742	-0.23339844	0.25952148	0	0	9/7/2018	9	7	2018	2:07:07	7627	0.9	2	7	7	0	0.058837891	3.5545898	0.57226563	0.18920898	-0.71801758	0.80029297	0.02734375	0	0	0	0	0	0	0	0	0	0.93774414	0.062255859	0.040283203	0.015380859	0.002441406	0.022216797	0	44330	0	0	0
384	20023	20023	Category A	0.57592773	0.19189453	-0.70776367	-0.36181641	-0.22973633	0.25878906	0	0	9/7/2018	9	7	2018	2:07:08	7628	0	2	7	8	0	0.058837891	3.5545898	0.57226563	0.18920898	-0.71850586	0.84912109	0.011474609	0	0	0	0	0	0	0	0	0	0.93774414	0.062255859	0.016845703	0.003417969	0.002441406	0.010742188	0	44330	0	0	0
385	20024	20024	Category A	0.57592773	0.17993164	-0.69580078	-0.36010742	-0.23510742	0.25561523	0	0	9/7/2018	9	7	2018	2:07:08	7628	0.1	2	7	8	0	0.058837891	3.5545898	0.57226563	0.18945313	-0.71850586	0.67724609	0.024902344	0	0	0	0	0	0	0	0	0	0.93798828	0.062011719	0.035644531	0.003417969	-0.009521484	0.022705078	0	44330	0	0	0
386	20025	20025	Category A	0.53979492	0.17993164	-0.73193359	-0.36108398	-0.22631836	0.2578125	0	0	9/7/2018	9	7	2018	2:07:08	7628	0.2	2	7	8	0	0.058837891	3.5545898	0.57226563	0.18945313	-0.71826172	0.77563477	0.036376953	0	0	0	0	0	0	0	0	0	0.93774414	0.062255859	0.055664063	-0.032470703	-0.009521484	-0.013427734	0	44330	0	0	0
387	20026	20026	Category A	0.56396484	0.17993164	-0.69580078	-0.36279297	-0.22607422	0.25463867	0	0	9/7/2018	9	7	2018	2:07:08	7628	0.3	2	7	8	0	0.058837891	3.5545898	0.57202148	0.18945313	-0.71875	1.0754395	0.026123047	0	0	0	0	0	0	0	0	0	0.93798828	0.062011719	0.040771484	-0.008056641	-0.009521484	0.022949219	0	44330	0	0	0
388	20027	20027	Category A	0.56396484	0.16796875	-0.70776367	-0.36621094	-0.24023438	0.25756836	0	0	9/7/2018	9	7	2018	2:07:08	7628	0.4	2	7	8	0	0.059082031	3.5529785	0.57202148	0.18920898	-0.71875	1.229248	0.025390625	0	0	0	0	0	0	0	0	0	0.93798828	0.062011719	0.040527344	-0.008056641	-0.021240234	0.010986328	0	44330	0	0	0
389	20028	20028	Category A	0.58789063	0.17993164	-0.73193359	-0.37231445	-0.234375	0.25952148	0	0	9/7/2018	9	7	2018	2:07:08	7628	0.5	2	7	8	0	0.059082031	3.5529785	0.57177734	0.18920898	-0.71875	0.87939453	0.022460938	0	0	0	0	0	0	0	0	0	0.93798828	0.062011719	0.038085938	0.015869141	-0.009277344	-0.012939453	0	44330	0	0	0
390	20029	20029	Category A	0.57592773	0.19189453	-0.7199707	-0.36791992	-0.23583984	0.25756836	0	0	9/7/2018	9	7	2018	2:07:08	7628	0.6	2	7	8	0	0.059082031	3.5529785	0.57177734	0.18920898	-0.71923828	0.32714844	0.004638672	0	0	0	0	0	0	0	0	0	0.93823242	0.061767578	0.006835938	0.00390625	0.002441406	-0.000488281	0	44330	0	0	0
391	20030	20030	Category A	0.56396484	0.20385742	-0.73193359	-0.36791992	-0.22729492	0.25561523	0	0	9/7/2018	9	7	2018	2:07:08	7628	0.7	2	7	8	0	0.059082031	3.5529785	0.57177734	0.18896484	-0.71923828	0.13183594	0.020751953	0	0	0	0	0	0	0	0	0	0.93798828	0.062011719	0.03515625	-0.0078125	0.014648438	-0.012451172	0	44330	0	0	0
392	20031	20031	Category A	0.56396484	0.20385742	-0.69580078	-0.36010742	-0.234375	0.25683594	0	0	9/7/2018	9	7	2018	2:07:08	7628	0.8	2	7	8	0	0.059082031	3.5529785	0.5715332	0.18920898	-0.71923828	0.68481445	0.028564453	0	0	0	0	0	0	0	0	0	0.93798828	0.062011719	0.045654297	-0.007568359	0.014404297	0.0234375	0	44330	0	0	0
393	20032	20032	Category A	0.55175781	0.20385742	-0.7199707	-0.35644531	-0.23242188	0.2578125	0	0	9/7/2018	9	7	2018	2:07:08	7628	0.9	2	7	8	0	0.059082031	3.5529785	0.57128906	0.18920898	-0.71948242	1.1320801	0.024414063	0	0	0	0	0	0	0	0	0	0.93798828	0.062011719	0.034423828	-0.01953125	0.014404297	-0.000244141	0	44330	0	0	0
394	20033	20033	Category A	0.57592773	0.19189453	-0.70776367	-0.36474609	-0.22900391	0.2578125	0	0	9/7/2018	9	7	2018	2:07:09	7629	0	2	7	9	0	0.059082031	3.5529785	0.5715332	0.18896484	-0.71948242	1.3808594	0.012695313	0	0	0	0	0	0	0	0	0	0.93823242	0.061767578	0.018798828	0.004150391	0.002685547	0.01171875	0	44330	0	0	0
395	20034	20034	Category A	0.58789063	0.19189453	-0.7199707	-0.36010742	-0.23144531	0.25878906	0	0	9/7/2018	9	7	2018	2:07:09	7629	0.1	2	7	9	0	0.059082031	3.5529785	0.5715332	0.18920898	-0.71923828	1.2319336	0.016357422	0	0	0	0	0	0	0	0	0	0.93798828	0.062011719	0.01953125	0.016113281	0.002441406	-0.000488281	0	44330	0	0	0
396	20035	20035	Category A	0.57592773	0.19189453	-0.70776367	-0.36376953	-0.22900391	0.25292969	0	0	9/7/2018	9	7	2018	2:07:09	7629	0.2	2	7	9	0	0.059082031	3.5529785	0.5715332	0.18896484	-0.71875	0.39379883	0.011962891	0	0	0	0	0	0	0	0	0	0.93774414	0.062255859	0.017822266	0.004150391	0.002685547	0.010986328	0	44330	0	0	0
397	20036	20036	Category A	0.56396484	0.19189453	-0.70776367	-0.36352539	-0.23144531	0.26049805	0	0	9/7/2018	9	7	2018	2:07:09	7629	0.3	2	7	9	0	0.059082031	3.5529785	0.5715332	0.18896484	-0.71850586	0.28491211	0.013427734	0	0	0	0	0	0	0	0	0	0.93725586	0.062744141	0.021240234	-0.007568359	0.002685547	0.010742188	0	44330	0	0	0
398	20037	20037	Category A	0.75585938	0.17993164	-0.74389648	-0.36962891	-0.22705078	0.25683594	0	0	9/7/2018	9	7	2018	2:07:09	7629	0.4	2	7	9	0	0.059082031	3.5529785	0.57177734	0.18896484	-0.71875	0.31860352	0.18579102	0	0	0	0	0	0	0	0	0	0.93774414	0.062255859	0.21801758	0.18383789	-0.009033203	-0.024902344	0	44330	0	0	0
399	20038	20038	Category A	0.56396484	0.19189453	-0.73193359	-0.36108398	-0.23339844	0.2578125	0	0	9/7/2018	9	7	2018	2:07:09	7629	0.5	2	7	9	0	0.059082031	3.5529785	0.57226563	0.18896484	-0.71923828	0.52392578	0.015380859	0	0	0	0	0	0	0	0	0	0.93847656	0.061523438	0.023925781	-0.008300781	0.002685547	-0.012451172	0	44330	0	0	0
400	20039	20039	Category A	0.57592773	0.19189453	-0.7199707	-0.36547852	-0.22900391	0.25878906	0	0	9/7/2018	9	7	2018	2:07:09	7629	0.6	2	7	9	0	0.059082031	3.5529785	0.57250977	0.18896484	-0.71875	0.91259766	0.004394531	0	0	0	0	0	0	0	0	0	0.93823242	0.061767578	0.007080078	0.003173828	0.002685547	-0.000976563	0	44330	0	0	0
401	20040	20040	Category A	0.56396484	0.17993164	-0.7199707	-0.36474609	-0.22900391	0.25463867	0	0	9/7/2018	9	7	2018	2:07:09	7629	0.7	2	7	9	0	0.059082031	3.5529785	0.57299805	0.18896484	-0.71850586	1.2370605	0.012939453	0	0	0	0	0	0	0	0	0	0.93823242	0.061767578	0.01953125	-0.009033203	-0.009033203	-0.001220703	0	44330	0	0	0
402	20041	20041	Category A	0.57592773	0.17993164	-0.7199707	-0.36474609	-0.234375	0.25463867	0	0	9/7/2018	9	7	2018	2:07:09	7629	0.8	2	7	9	0	0.059082031	3.5529785	0.57299805	0.18945313	-0.71850586	0.97583008	0.010009766	0	0	0	0	0	0	0	0	0	0.93823242	0.061767578	0.013916016	0.002685547	-0.009521484	-0.001220703	0	44330	0	0	0
403	20042	20042	Category A	0.58789063	0.20385742	-0.7199707	-0.37011719	-0.22631836	0.25683594	0	0	9/7/2018	9	7	2018	2:07:09	7629	0.9	2	7	9	0	0.059082031	3.5529785	0.57275391	0.18969727	-0.71801758	0.62646484	0.020507813	0	0	0	0	0	0	0	0	0	0.93798828	0.062011719	0.030761719	0.014892578	0.013916016	-0.001708984	0	44330	0	0	0
404	20043	20043	Category A	0.57592773	0.17993164	-0.7199707	-0.36254883	-0.22705078	0.2578125	0	0	9/7/2018	9	7	2018	2:07:10	7630	0	2	7	10	0	0.059082031	3.5529785	0.57275391	0.18969727	-0.71801758	0.94189453	0.010253906	0	0	0	0	0	0	0	0	0	0.93798828	0.062011719	0.014648438	0.002929688	-0.009765625	-0.001708984	0	44330	0	0	0
405	20044	20044	Category A	0.57592773	0.19189453	-0.75585938	-0.36547852	-0.22900391	0.25439453	0	0	9/7/2018	9	7	2018	2:07:10	7630	0.1	2	7	10	0	0.059082031	3.5529785	0.57275391	0.18969727	-0.71801758	1.097168	0.037841797	0	0	0	0	0	0	0	0	0	0.93774414	0.062255859	0.04296875	0.002929688	0.001953125	-0.037597656	0	44330	0	0	0
406	20045	20045	Category A	0.57592773	0.16796875	-0.70776367	-0.36108398	-0.22631836	0.25488281	0	0	9/7/2018	9	7	2018	2:07:10	7630	0.2	2	7	10	0	0.059082031	3.5529785	0.57299805	0.18969727	-0.71850586	0.20581055	0.024414063	0	0	0	0	0	0	0	0	0	0.93847656	0.061523438	0.035400391	0.002685547	-0.021728516	0.010742188	0	44330	0	0	0
407	20046	20046	Category A	0.57592773	0.17993164	-0.73193359	-0.36108398	-0.22875977	0.2578125	0	0	9/7/2018	9	7	2018	2:07:10	7630	0.3	2	7	10	0	0.059082031	3.5529785	0.57299805	0.18945313	-0.71875	0.64648438	0.016357422	0	0	0	0	0	0	0	0	0	0.9387207	0.061279297	0.025390625	0.002685547	-0.009521484	-0.012939453	0	44330	0	0	0
408	20047	20047	Category A	0.57592773	0.17993164	-0.7199707	-0.36010742	-0.22802734	0.26074219	0	0	9/7/2018	9	7	2018	2:07:10	7630	0.4	2	7	10	0	0.059082031	3.5529785	0.57275391	0.18969727	-0.71923828	0.89086914	0.010253906	0	0	0	0	0	0	0	0	0	0.9387207	0.061279297	0.013427734	0.002929688	-0.009765625	-0.000488281	0	44330	0	0	0
409	20048	20048	Category A	0.56396484	0.19189453	-0.73193359	-0.36181641	-0.23168945	0.25878906	0	0	9/7/2018	9	7	2018	2:07:10	7630	0.5	2	7	10	0	0.059082031	3.5529785	0.57299805	0.18969727	-0.71948242	1.1345215	0.015380859	0	0	0	0	0	0	0	0	0	0.93920898	0.060791016	0.023681641	-0.009033203	0.001953125	-0.012207031	0	44330	0	0	0
410	20049	20049	Category A	0.57592773	0.20385742	-0.7199707	-0.36279297	-0.23168945	0.25561523	0	0	9/7/2018	9	7	2018	2:07:10	7630	0.6	2	7	10	0	0.059082031	3.5529785	0.57299805	0.18969727	-0.71923828	1.621582	0.014160156	0	0	0	0	0	0	0	0	0	0.93896484	0.061035156	0.017333984	0.002685547	0.013916016	-0.000488281	0	44330	0	0	0
411	20050	20050	Category A	0.55175781	0.20385742	-0.7199707	-0.36108398	-0.23046875	0.25976563	0	0	9/7/2018	9	7	2018	2:07:10	7630	0.7	2	7	10	0	0.059082031	3.5529785	0.57348633	0.18945313	-0.71923828	2.0244141	0.026123047	0	0	0	0	0	0	0	0	0	0.93945313	0.060546875	0.036621094	-0.021728516	0.014160156	-0.000488281	0	44330	0	0	0
412	20051	20051	Category A	0.56396484	0.20385742	-0.7199707	-0.37426758	-0.22998047	0.25756836	0	0	9/7/2018	9	7	2018	2:07:10	7630	0.8	2	7	10	0	0.059082031	3.5529785	0.57348633	0.18945313	-0.71923828	1.4741211	0.017089844	0	0	0	0	0	0	0	0	0	0.93920898	0.060791016	0.024414063	-0.009521484	0.014160156	-0.000488281	0	44330	0	0	0
413	20052	20052	Category A	0.57592773	0.19189453	-0.7199707	-0.36376953	-0.22729492	0.25585938	0	0	9/7/2018	9	7	2018	2:07:10	7630	0.9	2	7	10	0	0.059082031	3.5529785	0.57348633	0.18920898	-0.71899414	0.97216797	0.003417969	0	0	0	0	0	0	0	0	0	0.93896484	0.061035156	0.005615234	0.002197266	0.002441406	-0.000732422	0	44330	0	0	0
414	20053	20053	Category A	0.58789063	0.19189453	-0.7199707	-0.36279297	-0.23168945	0.25683594	0	0	9/7/2018	9	7	2018	2:07:11	7631	0	2	7	11	0	0.059082031	3.5529785	0.57348633	0.18945313	-0.71875	1.1774902	0.014404297	0	0	0	0	0	0	0	0	0	0.93896484	0.061035156	0.017578125	0.014160156	0.002197266	-0.000976563	0	44330	0	0	0
415	20054	20054	Category A	0.55175781	0.19189453	-0.73193359	-0.36181641	-0.23071289	0.25878906	0	0	9/7/2018	9	7	2018	2:07:11	7631	0.1	2	7	11	0	0.059082031	3.5529785	0.57324219	0.18920898	-0.71875	1.2375488	0.025390625	0	0	0	0	0	0	0	0	0	0.9387207	0.061279297	0.037109375	-0.021484375	0.002441406	-0.012939453	0	44330	0	0	0
416	20055	20055	Category A	0.56396484	0.19189453	-0.7199707	-0.36743164	-0.22729492	0.25537109	0	0	9/7/2018	9	7	2018	2:07:11	7631	0.2	2	7	11	0	0.059082031	3.5529785	0.57275391	0.18920898	-0.71875	1.0183105	0.009277344	0	0	0	0	0	0	0	0	0	0.93847656	0.061523438	0.012451172	-0.008789063	0.002441406	-0.000976563	0	44330	0	0	0
417	20056	20056	Category A	0.56396484	0.19189453	-0.70776367	-0.36376953	-0.234375	0.2565918	0	0	9/7/2018	9	7	2018	2:07:11	7631	0.3	2	7	11	0	0.059082031	3.5529785	0.57275391	0.18896484	-0.71875	0.94262695	0.014404297	0	0	0	0	0	0	0	0	0	0.93847656	0.061523438	0.022705078	-0.008789063	0.002685547	0.010986328	0	44330	0	0	0
418	20057	20057	Category A	0.56396484	0.19189453	-0.7199707	-0.36132813	-0.22558594	0.2578125	0	0	9/7/2018	9	7	2018	2:07:11	7631	0.4	2	7	11	0	0.059082031	3.5529785	0.57275391	0.18896484	-0.71923828	0.80297852	0.009277344	0	0	0	0	0	0	0	0	0	0.9387207	0.061279297	0.012451172	-0.008789063	0.002685547	-0.000488281	0	44330	0	0	0
419	20058	20058	Category A	0.57592773	0.19189453	-0.75585938	-0.36010742	-0.23217773	0.25683594	0	0	9/7/2018	9	7	2018	2:07:11	7631	0.5	2	7	11	0	0.059082031	3.5529785	0.57299805	0.18896484	-0.71875	0.40673828	0.036865234	0	0	0	0	0	0	0	0	0	0.93847656	0.061523438	0.042480469	0.002685547	0.002685547	-0.036865234	0	44330	0	0	0
420	20059	20059	Category A	0.57592773	0.19189453	-0.7199707	-0.35986328	-0.23144531	0.25683594	0	0	9/7/2018	9	7	2018	2:07:11	7631	0.6	2	7	11	0	0.059082031	3.5529785	0.57299805	0.18896484	-0.71899414	0.25878906	0.00390625	0	0	0	0	0	0	0	0	0	0.9387207	0.061279297	0.006347656	0.002685547	0.002685547	-0.000732422	0	44330	0	0	0
421	20060	20060	Category A	0.57592773	0.19189453	-0.70776367	-0.36352539	-0.23583984	0.25976563	0	0	9/7/2018	9	7	2018	2:07:11	7631	0.7	2	7	11	0	0.059082031	3.5529785	0.57299805	0.18920898	-0.71875	0.69775391	0.011474609	0	0	0	0	0	0	0	0	0	0.93847656	0.061523438	0.016113281	0.002685547	0.002441406	0.010986328	0	44330	0	0	0
422	20061	20061	Category A	0.55175781	0.17993164	-0.70776367	-0.36035156	-0.22900391	0.25585938	0	0	9/7/2018	9	7	2018	2:07:11	7631	0.8	2	7	11	0	0.059082031	3.5529785	0.57299805	0.18945313	-0.71875	0.8972168	0.025878906	0	0	0	0	0	0	0	0	0	0.9387207	0.061279297	0.042236328	-0.021240234	-0.009521484	0.010986328	0	44330	0	0	0
423	20062	20062	Category A	0.55175781	0.19189453	-0.73193359	-0.36621094	-0.23242188	0.26074219	0	0	9/7/2018	9	7	2018	2:07:11	7631	0.9	2	7	11	0	0.059082031	3.5529785	0.57348633	0.18969727	-0.71948242	1.1328125	0.024902344	0	0	0	0	0	0	0	0	0	0.93945313	0.060546875	0.036132813	-0.021728516	0.001953125	-0.012207031	0	44330	0	0	0
424	20063	20063	Category A	0.57592773	0.17993164	-0.73193359	-0.36621094	-0.23339844	0.25683594	0	0	9/7/2018	9	7	2018	2:07:12	7632	0	2	7	12	0	0.059082031	3.5529785	0.57324219	0.18969727	-0.72021484	1.1469727	0.015380859	0	0	0	0	0	0	0	0	0	0.93994141	0.060058594	0.023925781	0.002441406	-0.009765625	-0.011474609	0	44330	0	0	0
425	20064	20064	Category A	0.57592773	0.19189453	-0.70776367	-0.36108398	-0.22631836	0.25683594	0	0	9/7/2018	9	7	2018	2:07:12	7632	0.1	2	7	12	0	0.059082031	3.5529785	0.57324219	0.18969727	-0.72021484	0.97387695	0.012939453	0	0	0	0	0	0	0	0	0	0.93994141	0.060058594	0.017089844	0.002441406	0.001953125	0.012451172	0	44330	0	0	0
426	20065	20065	Category A	0.56396484	0.17993164	-0.75585938	-0.36279297	-0.23486328	0.25976563	0	0	9/7/2018	9	7	2018	2:07:12	7632	0.2	2	7	12	0	0.059082031	3.5191406	0.57348633	0.18994141	-0.72070313	0.65478516	0.037597656	0	0	0	0	0	0	0	0	0	0.94042969	0.059570313	0.054443359	-0.009521484	-0.010009766	-0.034912109	0	44330	0	0	0
427	20066	20066	Category A	0.56396484	0.17993164	-0.7199707	-0.36132813	-0.22558594	0.25683594	0	0	9/7/2018	9	7	2018	2:07:12	7632	0.3	2	7	12	0	0.059082031	3.5191406	0.57397461	0.18969727	-0.72045898	0.55297852	0.014160156	0	0	0	0	0	0	0	0	0	0.94067383	0.059326172	0.020507813	-0.010009766	-0.009765625	0.000488281	0	44330	0	0	0
428	20067	20067	Category A	0.56396484	0.19189453	-0.69580078	-0.36303711	-0.23217773	0.2578125	0	0	9/7/2018	9	7	2018	2:07:12	7632	0.4	2	7	12	0	0.059082031	3.5191406	0.57397461	0.18969727	-0.72045898	0.60473633	0.026855469	0	0	0	0	0	0	0	0	0	0.94067383	0.059326172	0.036865234	-0.010009766	0.001953125	0.024658203	0	44330	0	0	0
429	20068	20068	Category A	0.57592773	0.19189453	-0.7199707	-0.36889648	-0.2331543	0.25463867	0	0	9/7/2018	9	7	2018	2:07:12	7632	0.5	2	7	12	0	0.059082031	3.5191406	0.57421875	0.18994141	-0.72045898	0.40112305	0.002441406	0	0	0	0	0	0	0	0	0	0.94067383	0.059326172	0.004150391	0.001464844	0.001708984	0.000488281	0	44330	0	0	0
430	20069	20069	Category A	0.57592773	0.17993164	-0.73193359	-0.37231445	-0.22607422	0.26171875	0	0	9/7/2018	9	7	2018	2:07:12	7632	0.6	2	7	12	0	0.059082031	3.5191406	0.57373047	0.18994141	-0.72021484	0.018798828	0.015380859	0	0	0	0	0	0	0	0	0	0.94042969	0.059570313	0.023681641	0.001953125	-0.010009766	-0.011474609	0	44330	0	0	0
431	20070	20070	Category A	0.56396484	0.19189453	-0.73193359	-0.36743164	-0.23242188	0.25952148	0	0	9/7/2018	9	7	2018	2:07:12	7632	0.7	2	7	12	0	0.059082031	3.5191406	0.57373047	0.18994141	-0.72021484	0.16796875	0.015380859	0	0	0	0	0	0	0	0	0	0.94018555	0.059814453	0.0234375	-0.009765625	0.001708984	-0.011474609	0	44330	0	0	0
432	20071	20071	Category A	0.55175781	0.19189453	-0.73193359	-0.36181641	-0.23168945	0.25878906	0	0	9/7/2018	9	7	2018	2:07:12	7632	0.8	2	7	12	0	0.059082031	3.5191406	0.57397461	0.18945313	-0.72045898	0.21508789	0.025146484	0	0	0	0	0	0	0	0	0	0.94042969	0.059570313	0.036132813	-0.022216797	0.002197266	-0.011230469	0	44330	0	0	0
433	20072	20072	Category A	0.56396484	0.17993164	-0.7199707	-0.36791992	-0.23242188	0.25952148	0	0	9/7/2018	9	7	2018	2:07:12	7632	0.9	2	7	12	0	0.059082031	3.5191406	0.57421875	0.18920898	-0.72070313	0.21362305	0.013916016	0	0	0	0	0	0	0	0	0	0.94067383	0.059326172	0.020507813	-0.010253906	-0.009277344	0.000732422	0	44330	0	0	0
434	20073	20073	Category A	0.57592773	0.19189453	-0.70776367	-0.36987305	-0.23339844	0.25439453	0	0	9/7/2018	9	7	2018	2:07:13	7633	0	2	7	13	0	0.059082031	3.5191406	0.57421875	0.18896484	-0.72094727	0.077880859	0.013671875	0	0	0	0	0	0	0	0	0	0.94091797	0.059082031	0.017578125	0.001464844	0.002685547	0.013183594	0	44330	0	0	0
435	20074	20074	Category A	0.57592773	0.17993164	-0.70776367	-0.36743164	-0.23242188	0.25439453	0	0	9/7/2018	9	7	2018	2:07:13	7633	0.1	2	7	13	0	0.059082031	3.5191406	0.57421875	0.1887207	-0.72119141	0.012451172	0.016357422	0	0	0	0	0	0	0	0	0	0.94116211	0.058837891	0.023925781	0.001464844	-0.008789063	0.013427734	0	44330	0	0	0
436	20075	20075	Category A	0.57592773	0.17993164	-0.7199707	-0.36889648	-0.23242188	0.2565918	0	0	9/7/2018	9	7	2018	2:07:13	7633	0.2	2	7	13	0	0.059082031	3.5191406	0.57397461	0.1887207	-0.72143555	0.21264648	0.009277344	0	0	0	0	0	0	0	0	0	0.94116211	0.058837891	0.012207031	0.001708984	-0.008789063	0.001464844	0	44330	0	0	0
437	20076	20076	Category A	0.57592773	0.19189453	-0.74389648	-0.36376953	-0.23925781	0.25756836	0	0	9/7/2018	9	7	2018	2:07:13	7633	0.3	2	7	13	0	0.059082031	3.5191406	0.57421875	0.1887207	-0.72143555	0.24169922	0.022460938	0	0	0	0	0	0	0	0	0	0.94116211	0.058837891	0.026855469	0.001464844	0.002929688	-0.022216797	0	44330	0	0	0
438	20077	20077	Category A	0.59985352	0.20385742	-0.7199707	-0.36083984	-0.23608398	0.25683594	0	0	9/7/2018	9	7	2018	2:07:13	7633	0.4	2	7	13	0	0.059082031	3.5191406	0.57421875	0.18896484	-0.72167969	0.1315918	0.029541016	0	0	0	0	0	0	0	0	0	0.94140625	0.05859375	0.041992188	0.025390625	0.014648438	0.001708984	0	44330	0	0	0
439	20078	20078	Category A	0.58789063	0.20385742	-0.69580078	-0.36450195	-0.23486328	0.25854492	0	0	9/7/2018	9	7	2018	2:07:13	7633	0.5	2	7	13	0	0.059082031	3.5191406	0.57177734	0.18945313	-0.72119141	0.064697266	0.033203125	0	0	0	0	0	0	0	0	0	0.93994141	0.060058594	0.055664063	0.015869141	0.014160156	0.025390625	0	44330	0	0	0
440	20079	20079	Category A	0.59985352	0.20385742	-0.73193359	-0.36328125	-0.23071289	0.25878906	0	0	9/7/2018	9	7	2018	2:07:13	7633	0.6	2	7	13	0	0.059082031	3.5191406	0.57226563	0.18945313	-0.72119141	0.022460938	0.032714844	0	0	0	0	0	0	0	0	0	0.93994141	0.060058594	0.052490234	0.02734375	0.014160156	-0.010498047	0	44330	0	0	0
441	20080	20080	Category A	0.57592773	0.20385742	-0.70776367	-0.36132813	-0.22363281	0.2578125	0	0	9/7/2018	9	7	2018	2:07:13	7633	0.7	2	7	13	0	0.059082031	3.5191406	0.57226563	0.18945313	-0.72119141	0.015136719	0.020019531	0	0	0	0	0	0	0	0	0	0.93994141	0.060058594	0.031494141	0.003417969	0.014160156	0.013427734	0	44330	0	0	0
442	20081	20081	Category A	0.56396484	0.19189453	-0.70776367	-0.36474609	-0.23168945	0.2578125	0	0	9/7/2018	9	7	2018	2:07:13	7633	0.8	2	7	13	0	0.059082031	3.5191406	0.57226563	0.18945313	-0.72167969	0.041748047	0.016357422	0	0	0	0	0	0	0	0	0	0.94042969	0.059570313	0.024658203	-0.008300781	0.002197266	0.013916016	0	44330	0	0	0
443	20082	20082	Category A	0.57592773	0.19189453	-0.69580078	-0.36352539	-0.2331543	0.25878906	0	0	9/7/2018	9	7	2018	2:07:13	7633	0.9	2	7	13	0	0.059082031	3.5191406	0.57275391	0.18945313	-0.72143555	0.15869141	0.025878906	0	0	0	0	0	0	0	0	0	0.94042969	0.059570313	0.03125	0.002929688	0.002197266	0.025634766	0	44330	0	0	0
444	20083	20083	Category A	0.55175781	0.19189453	-0.70776367	-0.36303711	-0.23217773	0.25561523	0	0	9/7/2018	9	7	2018	2:07:14	7634	0	2	7	14	0	0.059082031	3.5191406	0.57250977	0.18896484	-0.72070313	0.12670898	0.024658203	0	0	0	0	0	0	0	0	0	0.93969727	0.060302734	0.036621094	-0.020751953	0.002685547	0.012939453	0	44330	0	0	0
445	20084	20084	Category A	0.59985352	0.19189453	-0.74389648	-0.36352539	-0.22973633	0.26171875	0	0	9/7/2018	9	7	2018	2:07:14	7634	0.1	2	7	14	0	0.059082031	3.5191406	0.57226563	0.18945313	-0.72070313	0.10888672	0.035644531	0	0	0	0	0	0	0	0	0	0.93969727	0.060302734	0.052734375	0.02734375	0.002197266	-0.022949219	0	44330	0	0	0
446	20085	20085	Category A	0.57592773	0.17993164	-0.73193359	-0.36376953	-0.22875977	0.25976563	0	0	9/7/2018	9	7	2018	2:07:14	7634	0.2	2	7	14	0	0.059082031	3.5191406	0.57226563	0.18945313	-0.72045898	0.23168945	0.015136719	0	0	0	0	0	0	0	0	0	0.93945313	0.060546875	0.024414063	0.003417969	-0.009521484	-0.011230469	0	44330	0	0	0
447	20086	20086	Category A	0.56396484	0.19189453	-0.74389648	-0.36010742	-0.23339844	0.2578125	0	0	9/7/2018	9	7	2018	2:07:14	7634	0.3	2	7	14	0	0.059082031	3.5191406	0.57226563	0.18994141	-0.72094727	0.22290039	0.024414063	0	0	0	0	0	0	0	0	0	0.93994141	0.060058594	0.033203125	-0.008300781	0.001708984	-0.022705078	0	44330	0	0	0
448	20087	20087	Category A	0.57592773	0.19189453	-0.7199707	-0.36108398	-0.23168945	0.25561523	0	0	9/7/2018	9	7	2018	2:07:14	7634	0.4	2	7	14	0	0.059082031	3.5191406	0.57226563	0.18994141	-0.72119141	0.072753906	0.004150391	0	0	0	0	0	0	0	0	0	0.94018555	0.059814453	0.006591797	0.003417969	0.001708984	0.001220703	0	44330	0	0	0
449	20088	20088	Category A	0.57592773	0.19189453	-0.69580078	-0.36865234	-0.23413086	0.25756836	0	0	9/7/2018	9	7	2018	2:07:14	7634	0.5	2	7	14	0	0.059082031	3.5191406	0.57202148	0.18994141	-0.72143555	0.35864258	0.025878906	0	0	0	0	0	0	0	0	0	0.94018555	0.059814453	0.03125	0.003662109	0.001708984	0.025634766	0	44330	0	0	0
450	20089	20089	Category A	0.58789063	0.17993164	-0.73193359	-0.36035156	-0.22827148	0.25683594	0	0	9/7/2018	9	7	2018	2:07:14	7634	0.6	2	7	14	0	0.059082031	3.5191406	0.57226563	0.18994141	-0.72094727	0.56738281	0.021240234	0	0	0	0	0	0	0	0	0	0.93994141	0.060058594	0.036376953	0.015380859	-0.010009766	-0.010742188	0	44330	0	0	0
451	20090	20090	Category A	0.56396484	0.19189453	-0.7199707	-0.36254883	-0.22875977	0.25561523	0	0	9/7/2018	9	7	2018	2:07:14	7634	0.7	2	7	14	0	0.059082031	3.5191406	0.57226563	0.18994141	-0.72045898	0.67993164	0.008544922	0	0	0	0	0	0	0	0	0	0.93945313	0.060546875	0.010742188	-0.008300781	0.001708984	0.000488281	0	44330	0	0	0
452	20091	20091	Category A	0.57592773	0.17993164	-0.73193359	-0.36010742	-0.23144531	0.2578125	0	0	9/7/2018	9	7	2018	2:07:14	7634	0.8	2	7	14	0	0.059082031	3.5191406	0.57250977	0.18969727	-0.72045898	0.7746582	0.015380859	0	0	0	0	0	0	0	0	0	0.93945313	0.060546875	0.024414063	0.003173828	-0.009765625	-0.011230469	0	44330	0	0	0
453	20092	20092	Category A	0.56396484	0.19189453	-0.70776367	-0.35742188	-0.2331543	0.25976563	0	0	9/7/2018	9	7	2018	2:07:14	7634	0.9	2	7	14	0	0.059082031	3.5191406	0.57275391	0.18945313	-0.72045898	0.64453125	0.015625	0	0	0	0	0	0	0	0	0	0.93969727	0.060302734	0.023681641	-0.008789063	0.002197266	0.012695313	0	44330	0	0	0
454	20093	20093	Category A	0.56396484	0.17993164	-0.69580078	-0.36181641	-0.22875977	0.2578125	0	0	9/7/2018	9	7	2018	2:07:15	7635	0	2	7	15	0	0.059082031	3.5191406	0.57275391	0.18945313	-0.72021484	0.21850586	0.027587891	0	0	0	0	0	0	0	0	0	0.93945313	0.060546875	0.04296875	-0.008789063	-0.009521484	0.024414063	0	44330	0	0	0
455	20094	20094	Category A	0.53979492	0.19189453	-0.7199707	-0.36254883	-0.22827148	0.2578125	0	0	9/7/2018	9	7	2018	2:07:15	7635	0.1	2	7	15	0	0.059082031	3.5191406	0.57226563	0.18945313	-0.71972656	0.15893555	0.032714844	0	0	0	0	0	0	0	0	0	0.93896484	0.061035156	0.03515625	-0.032470703	0.002197266	-0.000244141	0	44330	0	0	0
456	20095	20095	Category A	0.56396484	0.17993164	-0.7199707	-0.36547852	-0.23242188	0.25561523	0	0	9/7/2018	9	7	2018	2:07:15	7635	0.2	2	7	15	0	0.059082031	3.5191406	0.57275391	0.18945313	-0.71948242	0.15307617	0.013183594	0	0	0	0	0	0	0	0	0	0.93896484	0.061035156	0.019042969	-0.008789063	-0.009521484	-0.000244141	0	44330	0	0	0
457	20096	20096	Category A	0.57592773	0.17993164	-0.7199707	-0.36523438	-0.23413086	0.25537109	0	0	9/7/2018	9	7	2018	2:07:15	7635	0.3	2	7	15	0	0.059082031	3.5191406	0.57299805	0.18945313	-0.71923828	0.091308594	0.010009766	0	0	0	0	0	0	0	0	0	0.93896484	0.061035156	0.012939453	0.002685547	-0.009521484	-0.000488281	0	44330	0	0	0
458	20097	20097	Category A	0.57592773	0.19189453	-0.70776367	-0.37060547	-0.22875977	0.26147461	0	0	9/7/2018	9	7	2018	2:07:15	7635	0.4	2	7	15	0	0.059082031	3.5191406	0.57299805	0.18945313	-0.71948242	0.57519531	0.012207031	0	0	0	0	0	0	0	0	0	0.93920898	0.060791016	0.016845703	0.002685547	0.002197266	0.01171875	0	44330	0	0	0
459	20098	20098	Category A	0.56396484	0.20385742	-0.70776367	-0.36523438	-0.23681641	0.2565918	0	0	9/7/2018	9	7	2018	2:07:15	7635	0.5	2	7	15	0	0.059082031	3.5191406	0.57299805	0.18945313	-0.71923828	0.85180664	0.020507813	0	0	0	0	0	0	0	0	0	0.93896484	0.061035156	0.034912109	-0.009033203	0.014160156	0.011474609	0	44330	0	0	0
460	20099	20099	Category A	0.57592773	0.20385742	-0.69580078	-0.3671875	-0.234375	0.25854492	0	0	9/7/2018	9	7	2018	2:07:15	7635	0.6	2	7	15	0	0.059082031	3.5191406	0.57299805	0.18945313	-0.71875	0.86474609	0.027099609	0	0	0	0	0	0	0	0	0	0.93847656	0.061523438	0.040039063	0.002685547	0.014160156	0.022949219	0	44330	0	0	0
461	20100	20100	Category A	0.57592773	0.20385742	-0.7199707	-0.36181641	-0.23071289	0.25561523	0	0	9/7/2018	9	7	2018	2:07:15	7635	0.7	2	7	15	0	0.059082031	3.5191406	0.57299805	0.18945313	-0.71850586	1.151123	0.014404297	0	0	0	0	0	0	0	0	0	0.93847656	0.061523438	0.018066406	0.002685547	0.014160156	-0.001220703	0	44330	0	0	0
462	20101	20101	Category A	0.57592773	0.19189453	-0.75585938	-0.36157227	-0.22705078	0.25878906	0	0	9/7/2018	9	7	2018	2:07:15	7635	0.8	2	7	15	0	0.059082031	3.5191406	0.57324219	0.18945313	-0.71850586	1.3967285	0.037353516	0	0	0	0	0	0	0	0	0	0.93847656	0.061523438	0.042236328	0.002441406	0.002197266	-0.037109375	0	44330	0	0	0
463	20102	20102	Category A	0.57592773	0.19189453	-0.75585938	-0.36523438	-0.22875977	0.25561523	0	0	9/7/2018	9	7	2018	2:07:15	7635	0.9	2	7	15	0	0.059082031	3.5191406	0.57348633	0.18945313	-0.71899414	1.168457	0.036865234	0	0	0	0	0	0	0	0	0	0.93920898	0.060791016	0.041259766	0.002197266	0.002197266	-0.036621094	0	44330	0	0	0
464	20103	20103	Category A	0.57592773	0.19189453	-0.70776367	-0.36474609	-0.22900391	0.2578125	0	0	9/7/2018	9	7	2018	2:07:16	7636	0	2	7	16	0	0.058837891	3.5368652	0.57373047	0.18896484	-0.71923828	0.48657227	0.011962891	0	0	0	0	0	0	0	0	0	0.93920898	0.060791016	0.016113281	0.001953125	0.002685547	0.011474609	0	44330	0	0	0
465	20104	20104	Category A	0.58789063	0.19189453	-0.73193359	-0.37573242	-0.23071289	0.25927734	0	0	9/7/2018	9	7	2018	2:07:16	7636	0.1	2	7	16	0	0.058837891	3.5368652	0.57373047	0.18920898	-0.71875	0.045166016	0.019287109	0	0	0	0	0	0	0	0	0	0.93896484	0.061035156	0.029541016	0.013916016	0.002441406	-0.012939453	0	44330	0	0	0
466	20105	20105	Category A	0.58789063	0.16796875	-0.7199707	-0.37133789	-0.23608398	0.25756836	0	0	9/7/2018	9	7	2018	2:07:16	7636	0.2	2	7	16	0	0.058837891	3.5368652	0.57373047	0.18920898	-0.71850586	0.23120117	0.025390625	0	0	0	0	0	0	0	0	0	0.93896484	0.061035156	0.036376953	0.013916016	-0.021240234	-0.001220703	0	44330	0	0	0
467	20106	20106	Category A	0.56396484	0.17993164	-0.69580078	-0.36523438	-0.22973633	0.25878906	0	0	9/7/2018	9	7	2018	2:07:16	7636	0.3	2	7	16	0	0.058837891	3.5368652	0.57397461	0.18945313	-0.71801758	0.58642578	0.026367188	0	0	0	0	0	0	0	0	0	0.9387207	0.061279297	0.041992188	-0.010009766	-0.009521484	0.022216797	0	44330	0	0	0
468	20107	20107	Category A	0.57592773	0.17993164	-0.70776367	-0.36157227	-0.22607422	0.26074219	0	0	9/7/2018	9	7	2018	2:07:16	7636	0.4	2	7	16	0	0.058837891	3.5368652	0.57397461	0.18945313	-0.71801758	0.96044922	0.014160156	0	0	0	0	0	0	0	0	0	0.9387207	0.061279297	0.021972656	0.001708984	-0.009521484	0.010253906	0	44330	0	0	0
469	20108	20108	Category A	0.56396484	0.19189453	-0.70776367	-0.36181641	-0.22973633	0.2578125	0	0	9/7/2018	9	7	2018	2:07:16	7636	0.5	2	7	16	0	0.058837891	3.5368652	0.57421875	0.18945313	-0.71850586	1.3813477	0.014892578	0	0	0	0	0	0	0	0	0	0.93896484	0.061035156	0.0234375	-0.010253906	0.002197266	0.010742188	0	44330	0	0	0
470	20109	20109	Category A	0.57592773	0.17993164	-0.7199707	-0.36010742	-0.23071289	0.2578125	0	0	9/7/2018	9	7	2018	2:07:16	7636	0.6	2	7	16	0	0.058837891	3.5368652	0.57397461	0.18945313	-0.71826172	1.4272461	0.009765625	0	0	0	0	0	0	0	0	0	0.9387207	0.061279297	0.012939453	0.001708984	-0.009521484	-0.001464844	0	44330	0	0	0
471	20110	20110	Category A	0.57592773	0.16796875	-0.74389648	-0.36010742	-0.234375	0.25976563	0	0	9/7/2018	9	7	2018	2:07:16	7636	0.7	2	7	16	0	0.058837891	3.5368652	0.57373047	0.18945313	-0.71801758	1.4472656	0.033447266	0	0	0	0	0	0	0	0	0	0.9387207	0.061279297	0.049072266	0.001953125	-0.021484375	-0.025634766	0	44330	0	0	0
472	20111	20111	Category A	0.57592773	0.19189453	-0.7199707	-0.36376953	-0.23486328	0.2565918	0	0	9/7/2018	9	7	2018	2:07:16	7636	0.8	2	7	16	0	0.058837891	3.5368652	0.57373047	0.18945313	-0.71801758	1.5998535	0.003417969	0	0	0	0	0	0	0	0	0	0.93847656	0.061523438	0.006103516	0.001953125	0.002197266	-0.001708984	0	44330	0	0	0
473	20112	20112	Category A	0.56396484	0.17993164	-0.74389648	-0.36865234	-0.23071289	0.26049805	0	0	9/7/2018	9	7	2018	2:07:16	7636	0.9	2	7	16	0	0.058837891	3.5368652	0.57397461	0.18945313	-0.7175293	1.4746094	0.029541016	0	0	0	0	0	0	0	0	0	0.93823242	0.061767578	0.045654297	-0.010009766	-0.009521484	-0.026123047	0	44330	0	0	0
474	20113	20113	Category A	0.57592773	0.17993164	-0.73193359	-0.36987305	-0.23583984	0.2565918	0	0	9/7/2018	9	7	2018	2:07:17	7637	0	2	7	17	0	0.058837891	3.5368652	0.57421875	0.18969727	-0.71777344	1.0192871	0.017089844	0	0	0	0	0	0	0	0	0	0.9387207	0.061279297	0.025390625	0.001464844	-0.009765625	-0.013916016	0	44330	0	0	0
475	20114	20114	Category A	0.56396484	0.19189453	-0.73193359	-0.36889648	-0.23510742	0.2565918	0	0	9/7/2018	9	7	2018	2:07:17	7637	0.1	2	7	17	0	0.058837891	3.5368652	0.57397461	0.18969727	-0.71777344	0.11669922	0.017333984	0	0	0	0	0	0	0	0	0	0.93847656	0.061523438	0.026123047	-0.010009766	0.001953125	-0.013916016	0	44330	0	0	0
476	20115	20115	Category A	0.58789063	0.19189453	-0.70776367	-0.36791992	-0.23657227	0.25756836	0	0	9/7/2018	9	7	2018	2:07:17	7637	0.2	2	7	17	0	0.058837891	3.5368652	0.57397461	0.18994141	-0.71777344	0.68286133	0.017089844	0	0	0	0	0	0	0	0	0	0.93847656	0.061523438	0.025634766	0.013671875	0.001708984	0.010009766	0	44330	0	0	0
477	20116	20116	Category A	0.56396484	0.21582031	-0.73193359	-0.36889648	-0.23242188	0.2578125	0	0	9/7/2018	9	7	2018	2:07:17	7637	0.3	2	7	17	0	0.058837891	3.5368652	0.57421875	0.19018555	-0.7175293	0.90698242	0.030761719	0	0	0	0	0	0	0	0	0	0.93847656	0.061523438	0.049804688	-0.010253906	0.025390625	-0.014160156	0	44330	0	0	0
478	20117	20117	Category A	0.57592773	0.20385742	-0.70776367	-0.359375	-0.23583984	0.25756836	0	0	9/7/2018	9	7	2018	2:07:17	7637	0.4	2	7	17	0	0.058837891	3.5368652	0.57421875	0.19018555	-0.71704102	1.1228027	0.016357422	0	0	0	0	0	0	0	0	0	0.93823242	0.061767578	0.024414063	0.001464844	0.013427734	0.009277344	0	44330	0	0	0
479	20118	20118	Category A	0.58789063	0.19189453	-0.7199707	-0.36376953	-0.234375	0.2565918	0	0	9/7/2018	9	7	2018	2:07:17	7637	0.5	2	7	17	0	0.058837891	3.5368652	0.57373047	0.19018555	-0.71679688	1.3845215	0.014404297	0	0	0	0	0	0	0	0	0	0.93774414	0.062255859	0.018554688	0.013916016	0.001464844	-0.002929688	0	44330	0	0	0
480	20119	20119	Category A	0.57592773	0.19189453	-0.73193359	-0.36450195	-0.23583984	0.25952148	0	0	9/7/2018	9	7	2018	2:07:17	7637	0.6	2	7	17	0	0.058837891	3.5368652	0.57324219	0.18994141	-0.71728516	1.1411133	0.014892578	0	0	0	0	0	0	0	0	0	0.93774414	0.062255859	0.018798828	0.002441406	0.001708984	-0.014404297	0	44330	0	0	0
481	20120	20120	Category A	0.57592773	0.17993164	-0.74389648	-0.36791992	-0.2355957	0.25854492	0	0	9/7/2018	9	7	2018	2:07:17	7637	0.7	2	7	17	0	0.058837891	3.5368652	0.57275391	0.18994141	-0.71679688	0.44946289	0.028808594	0	0	0	0	0	0	0	0	0	0.93701172	0.062988281	0.039794922	0.002929688	-0.010009766	-0.026855469	0	44330	0	0	0
482	20121	20121	Category A	0.59985352	0.17993164	-0.70776367	-0.3671875	-0.22558594	0.25561523	0	0	9/7/2018	9	7	2018	2:07:17	7637	0.8	2	7	17	0	0.058837891	3.5368652	0.57275391	0.18945313	-0.71704102	0.16137695	0.030029297	0	0	0	0	0	0	0	0	0	0.93725586	0.062744141	0.045898438	0.026855469	-0.009521484	0.009277344	0	44330	0	0	0
483	20122	20122	Category A	0.57592773	0.17993164	-0.671875	-0.36865234	-0.2331543	0.25952148	0	0	9/7/2018	9	7	2018	2:07:17	7637	0.9	2	7	17	0	0.058837891	3.5368652	0.57299805	0.18945313	-0.71728516	0.40869141	0.046386719	0	0	0	0	0	0	0	0	0	0.93725586	0.062744141	0.057861328	0.002685547	-0.009521484	0.045410156	0	44330	0	0	0
484	20123	20123	Category A	0.56396484	0.20385742	-0.7199707	-0.37084961	-0.22900391	0.25952148	0	0	9/7/2018	9	7	2018	2:07:18	7638	0	2	7	18	0	0.058837891	3.5368652	0.57275391	0.18945313	-0.7175293	0.59057617	0.016845703	0	0	0	0	0	0	0	0	0	0.9375	0.0625	0.025634766	-0.008789063	0.014160156	-0.002197266	0	44330	0	0	0
485	20124	20124	Category A	0.57592773	0.20385742	-0.73193359	-0.3671875	-0.23486328	0.25854492	0	0	9/7/2018	9	7	2018	2:07:18	7638	0.1	2	7	18	0	0.058837891	3.5368652	0.57299805	0.18945313	-0.71777344	0.24487305	0.020263672	0	0	0	0	0	0	0	0	0	0.93774414	0.062255859	0.031005859	0.002685547	0.014160156	-0.014160156	0	44330	0	0	0
486	20125	20125	Category A	0.57592773	0.19189453	-0.74389648	-0.37084961	-0.22900391	0.25952148	0	0	9/7/2018	9	7	2018	2:07:18	7638	0.2	2	7	18	0	0.058837891	3.5368652	0.57275391	0.18896484	-0.7175293	0.058837891	0.026367188	0	0	0	0	0	0	0	0	0	0.93725586	0.062744141	0.031982422	0.002929688	0.002685547	-0.026123047	0	44330	0	0	0
487	20126	20126	Category A	0.57592773	0.17993164	-0.74389648	-0.37060547	-0.2331543	0.25830078	0	0	9/7/2018	9	7	2018	2:07:18	7638	0.3	2	7	18	0	0.058837891	3.5368652	0.57275391	0.18920898	-0.71728516	0.35327148	0.028076172	0	0	0	0	0	0	0	0	0	0.93725586	0.062744141	0.038818359	0.002929688	-0.009277344	-0.026367188	0	44330	0	0	0
488	20127	20127	Category A	0.55175781	0.19189453	-0.74389648	-0.36376953	-0.23168945	0.25878906	0	0	9/7/2018	9	7	2018	2:07:18	7638	0.4	2	7	18	0	0.058837891	3.5368652	0.57275391	0.18920898	-0.71679688	0.15844727	0.034179688	0	0	0	0	0	0	0	0	0	0.93701172	0.062988281	0.050292969	-0.020996094	0.002441406	-0.026855469	0	44330	0	0	0
489	20128	20128	Category A	0.58789063	0.19189453	-0.69580078	-0.36157227	-0.22802734	0.2578125	0	0	9/7/2018	9	7	2018	2:07:18	7638	0.5	2	7	18	0	0.058837891	3.5368652	0.57250977	0.18920898	-0.71679688	0.10229492	0.026123047	0	0	0	0	0	0	0	0	0	0.93676758	0.063232422	0.038818359	0.015136719	0.002441406	0.020996094	0	44330	0	0	0
490	20129	20129	Category A	0.56396484	0.19189453	-0.68383789	-0.36303711	-0.23217773	0.25463867	0	0	9/7/2018	9	7	2018	2:07:18	7638	0.6	2	7	18	0	0.058837891	3.5368652	0.57250977	0.18920898	-0.71679688	0.084228516	0.034179688	0	0	0	0	0	0	0	0	0	0.93676758	0.063232422	0.044189453	-0.008544922	0.002441406	0.032958984	0	44330	0	0	0
491	20130	20130	Category A	0.57592773	0.19189453	-0.70776367	-0.36376953	-0.22973633	0.25683594	0	0	9/7/2018	9	7	2018	2:07:18	7638	0.7	2	7	18	0	0.058837891	3.5368652	0.57226563	0.18945313	-0.71655273	0.35180664	0.009765625	0	0	0	0	0	0	0	0	0	0.9362793	0.063720703	0.014648438	0.003417969	0.002197266	0.008789063	0	44330	0	0	0
492	20131	20131	Category A	0.57592773	0.19189453	-0.7199707	-0.36132813	-0.23046875	0.25561523	0	0	9/7/2018	9	7	2018	2:07:18	7638	0.8	2	7	18	0	0.058837891	3.5368652	0.57226563	0.18945313	-0.71630859	0.52587891	0.005371094	0	0	0	0	0	0	0	0	0	0.9362793	0.063720703	0.009277344	0.003417969	0.002197266	-0.003417969	0	44330	0	0	0
493	20132	20132	Category A	0.57592773	0.19189453	-0.70776367	-0.36621094	-0.23779297	0.2565918	0	0	9/7/2018	9	7	2018	2:07:18	7638	0.9	2	7	18	0	0.058837891	3.5368652	0.57226563	0.18945313	-0.71582031	0.15161133	0.009033203	0	0	0	0	0	0	0	0	0	0.93603516	0.063964844	0.013671875	0.003417969	0.002197266	0.008056641	0	44330	0	0	0
494	20133	20133	Category A	0.56396484	0.19189453	-0.671875	-0.36010742	-0.23217773	0.2578125	0	0	9/7/2018	9	7	2018	2:07:19	7639	0	2	7	19	0	0.058837891	3.5368652	0.57226563	0.18945313	-0.71582031	0.1015625	0.044921875	0	0	0	0	0	0	0	0	0	0.93603516	0.063964844	0.0546875	-0.008300781	0.002197266	0.043945313	0	44330	0	0	0
495	20134	20134	Category A	0.58789063	0.19189453	-0.7199707	-0.36791992	-0.234375	0.2565918	0	0	9/7/2018	9	7	2018	2:07:19	7639	0.1	2	7	19	0	0.058837891	3.5368652	0.57250977	0.18969727	-0.71606445	0.20605469	0.015625	0	0	0	0	0	0	0	0	0	0.9362793	0.063720703	0.020996094	0.015136719	0.001953125	-0.003662109	0	44330	0	0	0
496	20135	20135	Category A	0.57592773	0.19189453	-0.70776367	-0.36987305	-0.23754883	0.2565918	0	0	9/7/2018	9	7	2018	2:07:19	7639	0.2	2	7	19	0	0.058837891	3.5368652	0.57275391	0.18969727	-0.71606445	0.47485352	0.009033203	0	0	0	0	0	0	0	0	0	0.93652344	0.063476563	0.013427734	0.002929688	0.001953125	0.008300781	0	44330	0	0	0
497	20136	20136	Category A	0.56396484	0.19189453	-0.7199707	-0.36791992	-0.23168945	0.2565918	0	0	9/7/2018	9	7	2018	2:07:19	7639	0.3	2	7	19	0	0.058837891	3.5368652	0.57275391	0.18994141	-0.71606445	0.85229492	0.009765625	0	0	0	0	0	0	0	0	0	0.93652344	0.063476563	0.014404297	-0.008789063	0.001708984	-0.003662109	0	44330	0	0	0
498	20137	20137	Category A	0.56396484	0.19189453	-0.70776367	-0.36010742	-0.23852539	0.2578125	0	0	9/7/2018	9	7	2018	2:07:19	7639	0.4	2	7	19	0	0.058837891	3.5368652	0.57275391	0.18994141	-0.71606445	0.83447266	0.012451172	0	0	0	0	0	0	0	0	0	0.93652344	0.063476563	0.019042969	-0.008789063	0.001708984	0.008300781	0	44330	0	0	0
499	20138	20138	Category A	0.57592773	0.19189453	-0.70776367	-0.36523438	-0.23754883	0.25952148	0	0	9/7/2018	9	7	2018	2:07:19	7639	0.5	2	7	19	0	0.058837891	3.5368652	0.57299805	0.18969727	-0.71606445	0.73754883	0.009033203	0	0	0	0	0	0	0	0	0	0.93652344	0.063476563	0.013427734	0.002685547	0.001953125	0.008300781	0	44330	0	0	0
500	20139	20139	Category A	0.58789063	0.19189453	-0.70776367	-0.36279297	-0.23681641	0.25537109	0	0	9/7/2018	9	7	2018	2:07:19	7639	0.6	2	7	19	0	0.058837891	3.5368652	0.57348633	0.18945313	-0.71630859	0.6940918	0.016845703	0	0	0	0	0	0	0	0	0	0.93701172	0.062988281	0.025146484	0.014160156	0.002197266	0.008544922	0	44330	0	0	0
501	20140	20140	Category A	0.58789063	0.17993164	-0.69580078	-0.3671875	-0.23168945	0.25854492	0	0	9/7/2018	9	7	2018	2:07:19	7639	0.7	2	7	19	0	0.058837891	3.5368652	0.57299805	0.18945313	-0.71630859	0.86376953	0.026855469	0	0	0	0	0	0	0	0	0	0.93676758	0.063232422	0.044677734	0.014648438	-0.009521484	0.020507813	0	44330	0	0	0
502	20141	20141	Category A	0.57592773	0.17993164	-0.75585938	-0.36352539	-0.23583984	0.25756836	0	0	9/7/2018	9	7	2018	2:07:19	7639	0.8	2	7	19	0	0.059082031	3.4804688	0.57324219	0.18920898	-0.71655273	0.94482422	0.040283203	0	0	0	0	0	0	0	0	0	0.93701172	0.062988281	0.051025391	0.002441406	-0.009277344	-0.0390625	0	44330	0	0	0
503	20142	20142	Category A	0.56396484	0.16796875	-0.74389648	-0.36621094	-0.22949219	0.25854492	0	0	9/7/2018	9	7	2018	2:07:19	7639	0.9	2	7	19	0	0.059082031	3.4804688	0.57299805	0.18920898	-0.71606445	0.87792969	0.036132813	0	0	0	0	0	0	0	0	0	0.93652344	0.063476563	0.058349609	-0.009033203	-0.021240234	-0.027587891	0	44330	0	0	0
504	20143	20143	Category A	0.57592773	0.19189453	-0.69580078	-0.36621094	-0.23168945	0.25878906	0	0	9/7/2018	9	7	2018	2:07:20	7640	0	2	7	20	0	0.059082031	3.4804688	0.57299805	0.18896484	-0.71533203	0.78027344	0.020019531	0	0	0	0	0	0	0	0	0	0.93603516	0.063964844	0.025146484	0.002685547	0.002685547	0.01953125	0	44330	0	0	0
505	20144	20144	Category A	0.58789063	0.19189453	-0.69580078	-0.36962891	-0.23217773	0.26147461	0	0	9/7/2018	9	7	2018	2:07:20	7640	0.1	2	7	20	0	0.059082031	3.4804688	0.57299805	0.18896484	-0.71557617	0.47753906	0.024902344	0	0	0	0	0	0	0	0	0	0.93603516	0.063964844	0.037353516	0.014648438	0.002685547	0.019775391	0	44330	0	0	0
506	20145	20145	Category A	0.57592773	0.19189453	-0.7199707	-0.37133789	-0.23608398	0.2565918	0	0	9/7/2018	9	7	2018	2:07:20	7640	0.2	2	7	20	0	0.059082031	3.4804688	0.57299805	0.1887207	-0.71533203	0.33105469	0.006103516	0	0	0	0	0	0	0	0	0	0.93579102	0.064208984	0.010498047	0.002685547	0.002929688	-0.004394531	0	44330	0	0	0
507	20146	20146	Category A	0.56396484	0.19189453	-0.7199707	-0.36010742	-0.234375	0.25878906	0	0	9/7/2018	9	7	2018	2:07:20	7640	0.3	2	7	20	0	0.059082031	3.4804688	0.57299805	0.1887207	-0.71533203	0.19750977	0.010498047	0	0	0	0	0	0	0	0	0	0.93579102	0.064208984	0.016357422	-0.009033203	0.002929688	-0.004394531	0	44330	0	0	0
508	20147	20147	Category A	0.57592773	0.17993164	-0.7199707	-0.36621094	-0.23413086	0.25537109	0	0	9/7/2018	9	7	2018	2:07:20	7640	0.4	2	7	20	0	0.059082031	3.4804688	0.57348633	0.1887207	-0.71582031	0.085693359	0.010009766	0	0	0	0	0	0	0	0	0	0.9362793	0.063720703	0.015380859	0.002197266	-0.008789063	-0.004150391	0	44330	0	0	0
509	20148	20148	Category A	0.56396484	0.19189453	-0.70776367	-0.36791992	-0.23657227	0.25756836	0	0	9/7/2018	9	7	2018	2:07:20	7640	0.5	2	7	20	0	0.059082031	3.4804688	0.57348633	0.1887207	-0.71582031	0.30029297	0.012939453	0	0	0	0	0	0	0	0	0	0.93652344	0.063476563	0.020996094	-0.009521484	0.002929688	0.008056641	0	44330	0	0	0
510	20149	20149	Category A	0.56396484	0.19189453	-0.7199707	-0.36767578	-0.2331543	0.25952148	0	0	9/7/2018	9	7	2018	2:07:20	7640	0.6	2	7	20	0	0.059082031	3.4804688	0.57373047	0.18847656	-0.71606445	0.44482422	0.010986328	0	0	0	0	0	0	0	0	0	0.93676758	0.063232422	0.016845703	-0.009765625	0.003173828	-0.003662109	0	44330	0	0	0
511	20150	20150	Category A	0.56396484	0.17993164	-0.7199707	-0.36474609	-0.234375	0.25463867	0	0	9/7/2018	9	7	2018	2:07:20	7640	0.7	2	7	20	0	0.059082031	3.4804688	0.57373047	0.1887207	-0.71630859	0.69897461	0.013671875	0	0	0	0	0	0	0	0	0	0.93701172	0.062988281	0.022216797	-0.009765625	-0.008789063	-0.003417969	0	44330	0	0	0
512	20151	20151	Category A	0.56396484	0.19189453	-0.70776367	-0.35986328	-0.23413086	0.2578125	0	0	9/7/2018	9	7	2018	2:07:20	7640	0.8	2	7	20	0	0.059082031	3.4804688	0.57373047	0.1887207	-0.71606445	1.0356445	0.013183594	0	0	0	0	0	0	0	0	0	0.93701172	0.062988281	0.021240234	-0.009765625	0.002929688	0.008300781	0	44330	0	0	0
513	20152	20152	Category A	0.57592773	0.20385742	-0.73193359	-0.36083984	-0.22802734	0.25878906	0	0	9/7/2018	9	7	2018	2:07:20	7640	0.9	2	7	20	0	0.059082031	3.4804688	0.57373047	0.1887207	-0.71606445	1.2753906	0.021728516	0	0	0	0	0	0	0	0	0	0.93676758	0.063232422	0.032958984	0.001953125	0.014892578	-0.015625	0	44330	0	0	0
514	20153	20153	Category A	0.56396484	0.19189453	-0.70776367	-0.36889648	-0.234375	0.2565918	0	0	9/7/2018	9	7	2018	2:07:21	7641	0	2	7	21	0	0.059082031	3.4804688	0.57373047	0.1887207	-0.71582031	1.1843262	0.013183594	0	0	0	0	0	0	0	0	0	0.93652344	0.063476563	0.020996094	-0.009765625	0.002929688	0.008056641	0	44330	0	0	0
515	20154	20154	Category A	0.57592773	0.20385742	-0.70776367	-0.36010742	-0.23339844	0.2578125	0	0	9/7/2018	9	7	2018	2:07:21	7641	0.1	2	7	21	0	0.059082031	3.4804688	0.57397461	0.18847656	-0.71582031	0.94921875	0.017333984	0	0	0	0	0	0	0	0	0	0.93676758	0.063232422	0.025146484	0.001708984	0.015136719	0.008056641	0	44330	0	0	0
516	20155	20155	Category A	0.58789063	0.19189453	-0.70776367	-0.3671875	-0.23339844	0.25756836	0	0	9/7/2018	9	7	2018	2:07:21	7641	0.2	2	7	21	0	0.059082031	3.4804688	0.57397461	0.18823242	-0.71582031	0.91210938	0.016113281	0	0	0	0	0	0	0	0	0	0.93652344	0.063476563	0.025390625	0.013671875	0.003417969	0.008056641	0	44330	0	0	0
517	20156	20156	Category A	0.57592773	0.20385742	-0.69580078	-0.36279297	-0.23754883	0.25854492	0	0	9/7/2018	9	7	2018	2:07:21	7641	0.3	2	7	21	0	0.059082031	3.4804688	0.57373047	0.18823242	-0.71606445	0.77807617	0.025634766	0	0	0	0	0	0	0	0	0	0.93676758	0.063232422	0.037597656	0.001953125	0.015380859	0.020263672	0	44330	0	0	0
518	20157	20157	Category A	0.56396484	0.19189453	-0.70776367	-0.36743164	-0.23193359	0.2565918	0	0	9/7/2018	9	7	2018	2:07:21	7641	0.4	2	7	21	0	0.059082031	3.4804688	0.57421875	0.18774414	-0.71582031	0.54223633	0.013671875	0	0	0	0	0	0	0	0	0	0.93652344	0.063476563	0.022216797	-0.010253906	0.00390625	0.008056641	0	44330	0	0	0
519	20158	20158	Category A	0.55175781	0.19189453	-0.7199707	-0.36108398	-0.23168945	0.25976563	0	0	9/7/2018	9	7	2018	2:07:21	7641	0.5	2	7	21	0	0.059082031	3.4804688	0.57421875	0.1875	-0.71582031	0.23193359	0.023193359	0	0	0	0	0	0	0	0	0	0.93676758	0.063232422	0.030761719	-0.022460938	0.004150391	-0.00390625	0	44330	0	0	0
520	20159	20159	Category A	0.56396484	0.19189453	-0.70776367	-0.36035156	-0.22900391	0.25585938	0	0	9/7/2018	9	7	2018	2:07:21	7641	0.6	2	7	21	0	0.059082031	3.4804688	0.57421875	0.18798828	-0.71582031	0.024658203	0.013671875	0	0	0	0	0	0	0	0	0	0.93676758	0.063232422	0.022216797	-0.010253906	0.003662109	0.008056641	0	44330	0	0	0
521	20160	20160	Category A	0.57592773	0.16796875	-0.7199707	-0.36206055	-0.23242188	0.25976563	0	0	9/7/2018	9	7	2018	2:07:21	7641	0.7	2	7	21	0	0.059082031	3.4804688	0.57421875	0.18798828	-0.71582031	0.006835938	0.020507813	0	0	0	0	0	0	0	0	0	0.93676758	0.063232422	0.025634766	0.001464844	-0.020019531	-0.00390625	0	44330	0	0	0
522	20161	20161	Category A	0.57592773	0.19189453	-0.7199707	-0.36254883	-0.22705078	0.2578125	0	0	9/7/2018	9	7	2018	2:07:21	7641	0.8	2	7	21	0	0.059082031	3.4804688	0.57397461	0.18798828	-0.71484375	0.21948242	0.006347656	0	0	0	0	0	0	0	0	0	0.93603516	0.063964844	0.010253906	0.001708984	0.003662109	-0.004882813	0	44330	0	0	0
523	20162	20162	Category A	0.56396484	0.19189453	-0.7199707	-0.36376953	-0.22875977	0.26074219	0	0	9/7/2018	9	7	2018	2:07:21	7641	0.9	2	7	21	0	0.059082031	3.4804688	0.57373047	0.18798828	-0.71459961	0.63623047	0.01171875	0	0	0	0	0	0	0	0	0	0.93554688	0.064453125	0.018554688	-0.009765625	0.003662109	-0.005126953	0	44330	0	0	0
524	20163	20163	Category A	0.57592773	0.19189453	-0.7199707	-0.36206055	-0.23242188	0.25463867	0	0	9/7/2018	9	7	2018	2:07:22	7642	0	2	7	22	0	0.059082031	3.4804688	0.57373047	0.18823242	-0.71484375	0.85644531	0.006347656	0	0	0	0	0	0	0	0	0	0.93579102	0.064208984	0.010498047	0.001953125	0.003417969	-0.004882813	0	44330	0	0	0
525	20164	20164	Category A	0.56396484	0.16796875	-0.73193359	-0.36108398	-0.22875977	0.26074219	0	0	9/7/2018	9	7	2018	2:07:22	7642	0.1	2	7	22	0	0.059082031	3.4804688	0.57373047	0.18798828	-0.71484375	0.69091797	0.027832031	0	0	0	0	0	0	0	0	0	0.93579102	0.064208984	0.046875	-0.009765625	-0.020019531	-0.016845703	0	44330	0	0	0
526	20165	20165	Category A	0.58789063	0.19189453	-0.7199707	-0.36157227	-0.22607422	0.25561523	0	0	9/7/2018	9	7	2018	2:07:22	7642	0.2	2	7	22	0	0.059082031	3.4804688	0.57373047	0.18774414	-0.71484375	0.55273438	0.015380859	0	0	0	0	0	0	0	0	0	0.93554688	0.064453125	0.022949219	0.013916016	0.00390625	-0.004882813	0	44330	0	0	0
527	20166	20166	Category A	0.55175781	0.19189453	-0.70776367	-0.36083984	-0.23217773	0.25683594	0	0	9/7/2018	9	7	2018	2:07:22	7642	0.3	2	7	22	0	0.059082031	3.4804688	0.57373047	0.18774414	-0.71459961	0.59155273	0.0234375	0	0	0	0	0	0	0	0	0	0.93554688	0.064453125	0.032958984	-0.021972656	0.00390625	0.006835938	0	44330	0	0	0
528	20167	20167	Category A	0.56396484	0.19189453	-0.70776367	-0.36206055	-0.23242188	0.25683594	0	0	9/7/2018	9	7	2018	2:07:22	7642	0.4	2	7	22	0	0.059082031	3.4804688	0.57397461	0.18774414	-0.71435547	0.60644531	0.012695313	0	0	0	0	0	0	0	0	0	0.93554688	0.064453125	0.020751953	-0.010009766	0.00390625	0.006591797	0	44330	0	0	0
529	20168	20168	Category A	0.57592773	0.19189453	-0.70776367	-0.36010742	-0.23339844	0.25952148	0	0	9/7/2018	9	7	2018	2:07:22	7642	0.5	2	7	22	0	0.059082031	3.4804688	0.57421875	0.1875	-0.71386719	0.19848633	0.007568359	0	0	0	0	0	0	0	0	0	0.93505859	0.064941406	0.01171875	0.001464844	0.004150391	0.006103516	0	44330	0	0	0
530	20169	20169	Category A	0.56396484	0.19189453	-0.69580078	-0.36523438	-0.23144531	0.25952148	0	0	9/7/2018	9	7	2018	2:07:22	7642	0.6	2	7	22	0	0.059082031	3.4804688	0.57421875	0.18774414	-0.71411133	0.13745117	0.021240234	0	0	0	0	0	0	0	0	0	0.93530273	0.064697266	0.032714844	-0.010253906	0.00390625	0.018310547	0	44330	0	0	0
531	20170	20170	Category A	0.57592773	0.19189453	-0.70776367	-0.36376953	-0.234375	0.2565918	0	0	9/7/2018	9	7	2018	2:07:22	7642	0.7	2	7	22	0	0.059082031	3.4804688	0.57421875	0.1875	-0.71484375	0.081298828	0.008300781	0	0	0	0	0	0	0	0	0	0.93603516	0.063964844	0.012695313	0.001464844	0.004150391	0.007080078	0	44330	0	0	0
532	20171	20171	Category A	0.57592773	0.19189453	-0.69580078	-0.35986328	-0.23144531	0.25683594	0	0	9/7/2018	9	7	2018	2:07:22	7642	0.8	2	7	22	0	0.059082031	3.4804688	0.57397461	0.1875	-0.71533203	0.088623047	0.020019531	0	0	0	0	0	0	0	0	0	0.93603516	0.063964844	0.025390625	0.001708984	0.004150391	0.01953125	0	44330	0	0	0
533	20172	20172	Category A	0.56396484	0.19189453	-0.70776367	-0.36450195	-0.22973633	0.25683594	0	0	9/7/2018	9	7	2018	2:07:22	7642	0.9	2	7	22	0	0.059082031	3.4804688	0.57397461	0.1875	-0.71508789	0.39111328	0.013183594	0	0	0	0	0	0	0	0	0	0.93603516	0.063964844	0.021728516	-0.010009766	0.004150391	0.007324219	0	44330	0	0	0
534	20173	20173	Category A	0.57592773	0.19189453	-0.7199707	-0.36523438	-0.23168945	0.25683594	0	0	9/7/2018	9	7	2018	2:07:23	7643	0	2	7	23	0	0.059082031	3.4804688	0.57397461	0.1875	-0.71508789	0.7800293	0.006347656	0	0	0	0	0	0	0	0	0	0.93603516	0.063964844	0.010498047	0.001708984	0.004150391	-0.004638672	0	44330	0	0	0
535	20174	20174	Category A	0.56396484	0.19189453	-0.7199707	-0.36132813	-0.23046875	0.25683594	0	0	9/7/2018	9	7	2018	2:07:23	7643	0.1	2	7	23	0	0.059082031	3.4804688	0.57421875	0.18774414	-0.71533203	0.66577148	0.011962891	0	0	0	0	0	0	0	0	0	0.9362793	0.063720703	0.018798828	-0.010253906	0.00390625	-0.004394531	0	44330	0	0	0
536	20175	20175	Category A	0.56396484	0.19189453	-0.7199707	-0.36303711	-0.23217773	0.25561523	0	0	9/7/2018	9	7	2018	2:07:23	7643	0.2	2	7	23	0	0.059082031	3.4804688	0.57373047	0.18798828	-0.71533203	0.25390625	0.011474609	0	0	0	0	0	0	0	0	0	0.93603516	0.063964844	0.018310547	-0.009765625	0.003662109	-0.004394531	0	44330	0	0	0
537	20176	20176	Category A	0.57592773	0.19189453	-0.7199707	-0.37133789	-0.23095703	0.25683594	0	0	9/7/2018	9	7	2018	2:07:23	7643	0.3	2	7	23	0	0.059082031	3.4804688	0.57348633	0.18823242	-0.71533203	0.002685547	0.006103516	0	0	0	0	0	0	0	0	0	0.93603516	0.063964844	0.010253906	0.002197266	0.003417969	-0.004394531	0	44330	0	0	0
538	20177	20177	Category A	0.58789063	0.16796875	-0.70776367	-0.36376953	-0.23486328	0.2565918	0	0	9/7/2018	9	7	2018	2:07:23	7643	0.4	2	7	23	0	0.059082031	3.4804688	0.57348633	0.18823242	-0.71557617	0.033447266	0.026123047	0	0	0	0	0	0	0	0	0	0.9362793	0.063720703	0.042724609	0.014160156	-0.020263672	0.0078125	0	44330	0	0	0
539	20178	20178	Category A	0.59985352	0.19189453	-0.7199707	-0.37060547	-0.23413086	0.26049805	0	0	9/7/2018	9	7	2018	2:07:23	7643	0.5	2	7	23	0	0.059082031	3.4804688	0.57348633	0.18823242	-0.71582031	0.089355469	0.026855469	0	0	0	0	0	0	0	0	0	0.9362793	0.063720703	0.033691406	0.026123047	0.003417969	-0.00390625	0	44330	0	0	0
540	20179	20179	Category A	0.55175781	0.19189453	-0.69580078	-0.37207031	-0.22875977	0.25854492	0	0	9/7/2018	9	7	2018	2:07:23	7643	0.6	2	7	23	0	0.058837891	3.5320312	0.57348633	0.18798828	-0.71582031	0.28051758	0.029785156	0	0	0	0	0	0	0	0	0	0.9362793	0.063720703	0.045654297	-0.021728516	0.003662109	0.020019531	0	44330	0	0	0
541	20180	20180	Category A	0.58789063	0.19189453	-0.73193359	-0.36889648	-0.23242188	0.2578125	0	0	9/7/2018	9	7	2018	2:07:23	7643	0.7	2	7	23	0	0.058837891	3.5320312	0.57299805	0.18774414	-0.71582031	0.45996094	0.021972656	0	0	0	0	0	0	0	0	0	0.93603516	0.063964844	0.034667969	0.014648438	0.00390625	-0.015869141	0	44330	0	0	0
542	20181	20181	Category A	0.56396484	0.19189453	-0.7199707	-0.36474609	-0.22900391	0.25561523	0	0	9/7/2018	9	7	2018	2:07:23	7643	0.8	2	7	23	0	0.058837891	3.5320312	0.57275391	0.18774414	-0.71655273	0.31201172	0.010253906	0	0	0	0	0	0	0	0	0	0.93652344	0.063476563	0.016113281	-0.008789063	0.00390625	-0.003173828	0	44330	0	0	0
543	20182	20182	Category A	0.57592773	0.16796875	-0.70776367	-0.36376953	-0.234375	0.25366211	0	0	9/7/2018	9	7	2018	2:07:23	7643	0.9	2	7	23	0	0.058837891	3.5320312	0.57275391	0.18798828	-0.71606445	0.23144531	0.021972656	0	0	0	0	0	0	0	0	0	0.93603516	0.063964844	0.031494141	0.002929688	-0.020019531	0.008300781	0	44330	0	0	0
544	20183	20183	Category A	0.56396484	0.19189453	-0.7199707	-0.36474609	-0.23095703	0.2578125	0	0	9/7/2018	9	7	2018	2:07:24	7644	0	2	7	24	0	0.058837891	3.5320312	0.57299805	0.18823242	-0.71606445	0.68359375	0.010253906	0	0	0	0	0	0	0	0	0	0.9362793	0.063720703	0.016357422	-0.009033203	0.003417969	-0.003662109	0	44330	0	0	0
545	20184	20184	Category A	0.58789063	0.16796875	-0.70776367	-0.36523438	-0.23144531	0.25854492	0	0	9/7/2018	9	7	2018	2:07:24	7644	0.1	2	7	24	0	0.058837891	3.5320312	0.57299805	0.18823242	-0.71606445	1.1022949	0.026611328	0	0	0	0	0	0	0	0	0	0.9362793	0.063720703	0.043701172	0.014648438	-0.020263672	0.008300781	0	44330	0	0	0
546	20185	20185	Category A	0.58789063	0.17993164	-0.73193359	-0.3671875	-0.23486328	0.25854492	0	0	9/7/2018	9	7	2018	2:07:24	7644	0.2	2	7	24	0	0.058837891	3.5320312	0.57275391	0.18823242	-0.71582031	1.3891602	0.023193359	0	0	0	0	0	0	0	0	0	0.93603516	0.063964844	0.0390625	0.014892578	-0.008300781	-0.015869141	0	44330	0	0	0
547	20186	20186	Category A	0.59985352	0.17993164	-0.7199707	-0.36474609	-0.22900391	0.25976563	0	0	9/7/2018	9	7	2018	2:07:24	7644	0.3	2	7	24	0	0.058837891	3.5320312	0.57275391	0.18798828	-0.71582031	1.2568359	0.028320313	0	0	0	0	0	0	0	0	0	0.93603516	0.063964844	0.038818359	0.026855469	-0.008056641	-0.00390625	0	44330	0	0	0
548	20187	20187	Category A	0.58789063	0.16796875	-0.7199707	-0.36987305	-0.23168945	0.2578125	0	0	9/7/2018	9	7	2018	2:07:24	7644	0.4	2	7	24	0	0.058837891	3.5320312	0.57275391	0.1875	-0.71606445	1.1931152	0.024902344	0	0	0	0	0	0	0	0	0	0.93603516	0.063964844	0.038330078	0.014892578	-0.01953125	-0.003662109	0	44330	0	0	0
549	20188	20188	Category A	0.57592773	0.17993164	-0.7199707	-0.36474609	-0.23095703	0.2578125	0	0	9/7/2018	9	7	2018	2:07:24	7644	0.5	2	7	24	0	0.058837891	3.5320312	0.57275391	0.18774414	-0.71630859	1.1074219	0.009033203	0	0	0	0	0	0	0	0	0	0.9362793	0.063720703	0.014404297	0.002929688	-0.0078125	-0.003417969	0	44330	0	0	0
550	20189	20189	Category A	0.57592773	0.19189453	-0.74389648	-0.36889648	-0.22949219	0.25854492	0	0	9/7/2018	9	7	2018	2:07:24	7644	0.6	2	7	24	0	0.058837891	3.5320312	0.57275391	0.18774414	-0.71630859	0.88696289	0.027832031	0	0	0	0	0	0	0	0	0	0.9362793	0.063720703	0.034423828	0.002929688	0.00390625	-0.02734375	0	44330	0	0	0
551	20190	20190	Category A	0.57592773	0.17993164	-0.73193359	-0.36767578	-0.23339844	0.25854492	0	0	9/7/2018	9	7	2018	2:07:24	7644	0.7	2	7	24	0	0.058837891	3.5320312	0.57299805	0.18774414	-0.71606445	0.60253906	0.017822266	0	0	0	0	0	0	0	0	0	0.93603516	0.063964844	0.026367188	0.002685547	-0.0078125	-0.015625	0	44330	0	0	0
552	20191	20191	Category A	0.57592773	0.17993164	-0.70776367	-0.36474609	-0.22802734	0.25561523	0	0	9/7/2018	9	7	2018	2:07:24	7644	0.8	2	7	24	0	0.058837891	3.5320312	0.57299805	0.18774414	-0.71606445	0.6015625	0.01171875	0	0	0	0	0	0	0	0	0	0.9362793	0.063720703	0.018798828	0.002685547	-0.0078125	0.008300781	0	44330	0	0	0
553	20192	20192	Category A	0.57592773	0.17993164	-0.7199707	-0.36181641	-0.23071289	0.25976563	0	0	9/7/2018	9	7	2018	2:07:24	7644	0.9	2	7	24	0	0.058837891	3.5320312	0.57299805	0.18774414	-0.71606445	0.76098633	0.009033203	0	0	0	0	0	0	0	0	0	0.9362793	0.063720703	0.014160156	0.002685547	-0.0078125	-0.003662109	0	44330	0	0	0
554	20193	20193	Category A	0.58789063	0.16796875	-0.74389648	-0.36376953	-0.22875977	0.25976563	0	0	9/7/2018	9	7	2018	2:07:25	7645	0	2	7	25	0	0.058837891	3.5320312	0.57275391	0.18725586	-0.71606445	0.47827148	0.036865234	0	0	0	0	0	0	0	0	0	0.93603516	0.063964844	0.062011719	0.014892578	-0.019287109	-0.027587891	0	44330	0	0	0
555	20194	20194	Category A	0.56396484	0.16796875	-0.7199707	-0.36206055	-0.234375	0.2578125	0	0	9/7/2018	9	7	2018	2:07:25	7645	0.1	2	7	25	0	0.058837891	3.5320312	0.57275391	0.18725586	-0.71606445	0.22045898	0.021484375	0	0	0	0	0	0	0	0	0	0.93579102	0.064208984	0.031982422	-0.008789063	-0.019287109	-0.003662109	0	44330	0	0	0
556	20195	20195	Category A	0.57592773	0.19189453	-0.73193359	-0.36254883	-0.22875977	0.2578125	0	0	9/7/2018	9	7	2018	2:07:25	7645	0.2	2	7	25	0	0.058837891	3.5320312	0.57250977	0.18701172	-0.71655273	0.1652832	0.016357422	0	0	0	0	0	0	0	0	0	0.93603516	0.063964844	0.0234375	0.003173828	0.004638672	-0.015136719	0	44330	0	0	0
557	20196	20196	Category A	0.58789063	0.17993164	-0.70776367	-0.36035156	-0.22900391	0.25708008	0	0	9/7/2018	9	7	2018	2:07:25	7645	0.3	2	7	25	0	0.058837891	3.5320312	0.57226563	0.18676758	-0.71655273	0.65136719	0.019042969	0	0	0	0	0	0	0	0	0	0.93579102	0.064208984	0.03125	0.015380859	-0.006835938	0.008789063	0	44330	0	0	0
558	20197	20197	Category A	0.58789063	0.19189453	-0.7199707	-0.36254883	-0.22875977	0.25561523	0	0	9/7/2018	9	7	2018	2:07:25	7645	0.4	2	7	25	0	0.058837891	3.5320312	0.57226563	0.18676758	-0.71655273	1.0461426	0.016601563	0	0	0	0	0	0	0	0	0	0.93579102	0.064208984	0.023681641	0.015380859	0.004882813	-0.003173828	0	44330	0	0	0
559	20198	20198	Category A	0.57592773	0.21582031	-0.7199707	-0.37597656	-0.23486328	0.25927734	0	0	9/7/2018	9	7	2018	2:07:25	7645	0.5	2	7	25	0	0.058837891	3.5320312	0.57226563	0.18676758	-0.71679688	1.2678223	0.029052734	0	0	0	0	0	0	0	0	0	0.93603516	0.063964844	0.035400391	0.003417969	0.028808594	-0.002929688	0	44330	0	0	0
560	20199	20199	Category A	0.57592773	0.19189453	-0.7199707	-0.37255859	-0.22998047	0.25952148	0	0	9/7/2018	9	7	2018	2:07:25	7645	0.6	2	7	25	0	0.058837891	3.5320312	0.57275391	0.18676758	-0.71679688	1.1135254	0.006591797	0	0	0	0	0	0	0	0	0	0.9362793	0.063720703	0.011230469	0.002929688	0.004882813	-0.002929688	0	44330	0	0	0
561	20200	20200	Category A	0.56396484	0.19189453	-0.68383789	-0.36352539	-0.23999023	0.25830078	0	0	9/7/2018	9	7	2018	2:07:25	7645	0.7	2	7	25	0	0.058837891	3.5320312	0.57275391	0.18652344	-0.71704102	1.0136719	0.034912109	0	0	0	0	0	0	0	0	0	0.93652344	0.063476563	0.047363281	-0.008789063	0.005126953	0.033203125	0	44330	0	0	0
562	20201	20201	Category A	0.57592773	0.17993164	-0.68383789	-0.36523438	-0.23413086	0.25854492	0	0	9/7/2018	9	7	2018	2:07:25	7645	0.8	2	7	25	0	0.058837891	3.5320312	0.57275391	0.18676758	-0.71679688	1.0212402	0.033691406	0	0	0	0	0	0	0	0	0	0.93652344	0.063476563	0.04296875	0.002929688	-0.006835938	0.032958984	0	44330	0	0	0
563	20202	20202	Category A	0.57592773	0.19189453	-0.69580078	-0.36352539	-0.22607422	0.26049805	0	0	9/7/2018	9	7	2018	2:07:25	7645	0.9	2	7	25	0	0.058837891	3.5320312	0.57275391	0.18676758	-0.71655273	0.84643555	0.021484375	0	0	0	0	0	0	0	0	0	0.9362793	0.063720703	0.028808594	0.002929688	0.004882813	0.020751953	0	44330	0	0	0
564	20203	20203	Category A	0.57592773	0.17993164	-0.7199707	-0.36010742	-0.2355957	0.25952148	0	0	9/7/2018	9	7	2018	2:07:26	7646	0	2	7	26	0	0.058837891	3.5320312	0.57299805	0.18652344	-0.71655273	0.76147461	0.0078125	0	0	0	0	0	0	0	0	0	0.9362793	0.063720703	0.012695313	0.002685547	-0.006591797	-0.003173828	0	44330	0	0	0
565	20204	20204	Category A	0.56396484	0.19189453	-0.7199707	-0.36108398	-0.22631836	0.25585938	0	0	9/7/2018	9	7	2018	2:07:26	7646	0.1	2	7	26	0	0.058837891	3.5320312	0.57299805	0.1862793	-0.71679688	0.65991211	0.010742188	0	0	0	0	0	0	0	0	0	0.93652344	0.063476563	0.017333984	-0.009033203	0.005371094	-0.002929688	0	44330	0	0	0
566	20205	20205	Category A	0.57592773	0.19189453	-0.73193359	-0.36474609	-0.22705078	0.25561523	0	0	9/7/2018	9	7	2018	2:07:26	7646	0.2	2	7	26	0	0.058837891	3.5320312	0.57324219	0.18676758	-0.71655273	0.54614258	0.016113281	0	0	0	0	0	0	0	0	0	0.93652344	0.063476563	0.022705078	0.002441406	0.004882813	-0.015136719	0	44330	0	0	0
567	20206	20206	Category A	0.59985352	0.17993164	-0.7199707	-0.36108398	-0.23168945	0.25878906	0	0	9/7/2018	9	7	2018	2:07:26	7646	0.3	2	7	26	0	0.058837891	3.5320312	0.57299805	0.18652344	-0.71655273	0.34423828	0.027587891	0	0	0	0	0	0	0	0	0	0.93652344	0.063476563	0.036376953	0.026611328	-0.006591797	-0.003173828	0	44330	0	0	0
568	20207	20207	Category A	0.56396484	0.17993164	-0.69580078	-0.37060547	-0.22875977	0.26147461	0	0	9/7/2018	9	7	2018	2:07:26	7646	0.4	2	7	26	0	0.058837891	3.5320312	0.57348633	0.1862793	-0.71679688	0.020019531	0.023925781	0	0	0	0	0	0	0	0	0	0.93676758	0.063232422	0.037109375	-0.009521484	-0.006347656	0.020996094	0	44330	0	0	0
569	20208	20208	Category A	0.58789063	0.20385742	-0.7199707	-0.36132813	-0.23046875	0.25878906	0	0	9/7/2018	9	7	2018	2:07:26	7646	0.5	2	7	26	0	0.058837891	3.5320312	0.57348633	0.1862793	-0.71704102	0.26000977	0.022460938	0	0	0	0	0	0	0	0	0	0.93701172	0.062988281	0.034423828	0.014160156	0.017333984	-0.002929688	0	44330	0	0	0
570	20209	20209	Category A	0.57592773	0.17993164	-0.74389648	-0.36547852	-0.234375	0.25366211	0	0	9/7/2018	9	7	2018	2:07:26	7646	0.6	2	7	26	0	0.058837891	3.5320312	0.57348633	0.1862793	-0.71704102	0.19140625	0.027587891	0	0	0	0	0	0	0	0	0	0.93701172	0.062988281	0.035644531	0.002197266	-0.006347656	-0.026855469	0	44330	0	0	0
571	20210	20210	Category A	0.55175781	0.19189453	-0.74389648	-0.36254883	-0.22875977	0.25683594	0	0	9/7/2018	9	7	2018	2:07:26	7646	0.7	2	7	26	0	0.058837891	3.5320312	0.57373047	0.1862793	-0.71728516	0.021240234	0.034912109	0	0	0	0	0	0	0	0	0	0.93725586	0.062744141	0.053955078	-0.021972656	0.005371094	-0.026367188	0	44330	0	0	0
572	20211	20211	Category A	0.57592773	0.19189453	-0.70776367	-0.36889648	-0.23242188	0.2578125	0	0	9/7/2018	9	7	2018	2:07:26	7646	0.8	2	7	26	0	0.058837891	3.5320312	0.57373047	0.1862793	-0.71728516	0.19628906	0.010986328	0	0	0	0	0	0	0	0	0	0.93725586	0.062744141	0.016845703	0.001953125	0.005371094	0.009521484	0	44330	0	0	0
573	20212	20212	Category A	0.57592773	0.19189453	-0.70776367	-0.36743164	-0.23193359	0.2565918	0	0	9/7/2018	9	7	2018	2:07:26	7646	0.9	2	7	26	0	0.058837891	3.5320312	0.57373047	0.1862793	-0.71728516	0.68481445	0.010986328	0	0	0	0	0	0	0	0	0	0.93725586	0.062744141	0.016845703	0.001953125	0.005371094	0.009521484	0	44330	0	0	0
574	20213	20213	Category A	0.57592773	0.20385742	-0.68383789	-0.36621094	-0.23583984	0.25854492	0	0	9/7/2018	9	7	2018	2:07:27	7647	0	2	7	27	0	0.058837891	3.5320312	0.57397461	0.1862793	-0.71777344	1.3049316	0.038085938	0	0	0	0	0	0	0	0	0	0.93774414	0.062255859	0.052978516	0.001708984	0.017333984	0.033935547	0	44330	0	0	0
575	20214	20214	Category A	0.55175781	0.20385742	-0.7199707	-0.36791992	-0.23583984	0.2565918	0	0	9/7/2018	9	7	2018	2:07:27	7647	0.1	2	7	27	0	0.058837891	3.5320312	0.57397461	0.18603516	-0.71801758	1.876709	0.028320313	0	0	0	0	0	0	0	0	0	0.93798828	0.062011719	0.041748047	-0.022216797	0.017578125	-0.001708984	0	44330	0	0	0
576	20215	20215	Category A	0.55175781	0.21582031	-0.7199707	-0.36352539	-0.22607422	0.25976563	0	0	9/7/2018	9	7	2018	2:07:27	7647	0.2	2	7	27	0	0.058837891	3.5320312	0.57397461	0.18603516	-0.71801758	2.1254883	0.037109375	0	0	0	0	0	0	0	0	0	0.93798828	0.062011719	0.053955078	-0.022216797	0.029541016	-0.001708984	0	44330	0	0	0
577	20216	20216	Category A	0.56396484	0.20385742	-0.73193359	-0.36352539	-0.23144531	0.26049805	0	0	9/7/2018	9	7	2018	2:07:27	7647	0.3	2	7	27	0	0.058837891	3.5320312	0.57421875	0.18603516	-0.71777344	1.9023438	0.024658203	0	0	0	0	0	0	0	0	0	0.93798828	0.062011719	0.041992188	-0.010253906	0.017578125	-0.013916016	0	44330	0	0	0
578	20217	20217	Category A	0.56396484	0.19189453	-0.7199707	-0.36645508	-0.22875977	0.25854492	0	0	9/7/2018	9	7	2018	2:07:27	7647	0.4	2	7	27	0	0.059082031	3.5449219	0.57397461	0.18603516	-0.71801758	1.4973145	0.01171875	0	0	0	0	0	0	0	0	0	0.93798828	0.062011719	0.017822266	-0.010009766	0.005615234	-0.001708984	0	44330	0	0	0
579	20218	20218	Category A	0.57592773	0.16796875	-0.7199707	-0.37426758	-0.22998047	0.25756836	0	0	9/7/2018	9	7	2018	2:07:27	7647	0.5	2	7	27	0	0.059082031	3.5449219	0.57373047	0.1862793	-0.71850586	1.0087891	0.018310547	0	0	0	0	0	0	0	0	0	0.93823242	0.061767578	0.021728516	0.001953125	-0.018310547	-0.001220703	0	44330	0	0	0
580	20219	20219	Category A	0.55175781	0.16796875	-0.70776367	-0.36816406	-0.22998047	0.25756836	0	0	9/7/2018	9	7	2018	2:07:27	7647	0.6	2	7	27	0	0.059082031	3.5449219	0.57348633	0.18603516	-0.71850586	0.47143555	0.030273438	0	0	0	0	0	0	0	0	0	0.93798828	0.062011719	0.050537109	-0.021728516	-0.018066406	0.010742188	0	44330	0	0	0
581	20220	20220	Category A	0.57592773	0.17993164	-0.75585938	-0.36865234	-0.23754883	0.25830078	0	0	9/7/2018	9	7	2018	2:07:27	7647	0.7	2	7	27	0	0.059082031	3.5449219	0.57373047	0.18603516	-0.71850586	0.018798828	0.037597656	0	0	0	0	0	0	0	0	0	0.93823242	0.061767578	0.045410156	0.001953125	-0.006103516	-0.037109375	0	44330	0	0	0
582	20221	20221	Category A	0.56396484	0.19189453	-0.7199707	-0.36523438	-0.22973633	0.2578125	0	0	9/7/2018	9	7	2018	2:07:27	7647	0.8	2	7	27	0	0.059082031	3.5449219	0.57348633	0.18603516	-0.71850586	0.42041016	0.011230469	0	0	0	0	0	0	0	0	0	0.93798828	0.062011719	0.016601563	-0.009521484	0.005615234	-0.001220703	0	44330	0	0	0
583	20222	20222	Category A	0.58789063	0.20385742	-0.73193359	-0.3671875	-0.22729492	0.2578125	0	0	9/7/2018	9	7	2018	2:07:27	7647	0.9	2	7	27	0	0.059082031	3.5449219	0.57348633	0.18603516	-0.71875	0.74267578	0.026123047	0	0	0	0	0	0	0	0	0	0.93823242	0.061767578	0.044921875	0.014160156	0.017578125	-0.012939453	0	44330	0	0	0
584	20223	20223	Category A	0.57592773	0.19189453	-0.70776367	-0.36206055	-0.22900391	0.25708008	0	0	9/7/2018	9	7	2018	2:07:28	7648	0	2	7	28	0	0.059082031	3.5449219	0.57348633	0.18603516	-0.71875	1.3186035	0.012451172	0	0	0	0	0	0	0	0	0	0.93823242	0.061767578	0.018798828	0.002197266	0.005615234	0.010986328	0	44330	0	0	0
585	20224	20224	Category A	0.57592773	0.17993164	-0.671875	-0.36621094	-0.23413086	0.25854492	0	0	9/7/2018	9	7	2018	2:07:28	7648	0.1	2	7	28	0	0.059082031	3.5449219	0.57373047	0.18603516	-0.71850586	1.9123535	0.047119141	0	0	0	0	0	0	0	0	0	0.93798828	0.062011719	0.054931641	0.001953125	-0.006103516	0.046630859	0	44330	0	0	0
586	20225	20225	Category A	0.57592773	0.16796875	-0.7199707	-0.36376953	-0.234375	0.25561523	0	0	9/7/2018	9	7	2018	2:07:28	7648	0.2	2	7	28	0	0.059082031	3.5449219	0.57348633	0.1862793	-0.71850586	2.1474609	0.018554688	0	0	0	0	0	0	0	0	0	0.93798828	0.062011719	0.022216797	0.002197266	-0.018310547	-0.001220703	0	44330	0	0	0
587	20226	20226	Category A	0.56396484	0.16796875	-0.73193359	-0.36547852	-0.22900391	0.25952148	0	0	9/7/2018	9	7	2018	2:07:28	7648	0.3	2	7	28	0	0.059082031	3.5449219	0.57348633	0.1862793	-0.71801758	2.151123	0.024902344	0	0	0	0	0	0	0	0	0	0.9375	0.0625	0.041748047	-0.009521484	-0.018310547	-0.013671875	0	44330	0	0	0
588	20227	20227	Category A	0.57592773	0.19189453	-0.74389648	-0.36181641	-0.23168945	0.25561523	0	0	9/7/2018	9	7	2018	2:07:28	7648	0.4	2	7	28	0	0.059082031	3.5449219	0.57299805	0.18652344	-0.71777344	1.9162598	0.026611328	0	0	0	0	0	0	0	0	0	0.93725586	0.062744141	0.033691406	0.002685547	0.005126953	-0.025878906	0	44330	0	0	0
589	20228	20228	Category A	0.56396484	0.19189453	-0.70776367	-0.36157227	-0.2331543	0.25561523	0	0	9/7/2018	9	7	2018	2:07:28	7648	0.5	2	7	28	0	0.059082031	3.5449219	0.57324219	0.18676758	-0.7175293	1.5048828	0.014404297	0	0	0	0	0	0	0	0	0	0.93725586	0.062744141	0.024169922	-0.009277344	0.004882813	0.009765625	0	44330	0	0	0
590	20229	20229	Category A	0.57592773	0.19189453	-0.69580078	-0.36450195	-0.23168945	0.25854492	0	0	9/7/2018	9	7	2018	2:07:28	7648	0.6	2	7	28	0	0.059082031	3.5449219	0.57324219	0.18701172	-0.71728516	0.75292969	0.022216797	0	0	0	0	0	0	0	0	0	0.93725586	0.062744141	0.028808594	0.002441406	0.004638672	0.021484375	0	44330	0	0	0
591	20230	20230	Category A	0.57592773	0.17993164	-0.7199707	-0.36108398	-0.23339844	0.2578125	0	0	9/7/2018	9	7	2018	2:07:28	7648	0.7	2	7	28	0	0.059082031	3.5449219	0.57348633	0.18701172	-0.71679688	0.20361328	0.008056641	0	0	0	0	0	0	0	0	0	0.93701172	0.062988281	0.012451172	0.002197266	-0.007080078	-0.002929688	0	44330	0	0	0
592	20231	20231	Category A	0.56396484	0.19189453	-0.7199707	-0.36547852	-0.22900391	0.25439453	0	0	9/7/2018	9	7	2018	2:07:28	7648	0.8	2	7	28	0	0.059082031	3.5449219	0.57348633	0.18701172	-0.71679688	0.12402344	0.010986328	0	0	0	0	0	0	0	0	0	0.93701172	0.062988281	0.017333984	-0.009521484	0.004638672	-0.002929688	0	44330	0	0	0
593	20232	20232	Category A	0.55175781	0.16796875	-0.7199707	-0.3671875	-0.22875977	0.25952148	0	0	9/7/2018	9	7	2018	2:07:28	7648	0.9	2	7	28	0	0.059082031	3.5449219	0.57373047	0.18725586	-0.71704102	0.094970703	0.029296875	0	0	0	0	0	0	0	0	0	0.93725586	0.062744141	0.043945313	-0.021972656	-0.019287109	-0.002685547	0	44330	0	0	0
594	20233	20233	Category A	0.56396484	0.17993164	-0.70776367	-0.36108398	-0.22875977	0.25878906	0	0	9/7/2018	9	7	2018	2:07:29	7649	0	2	7	29	0	0.059082031	3.5449219	0.57348633	0.18725586	-0.71704102	0.020019531	0.015136719	0	0	0	0	0	0	0	0	0	0.93725586	0.062744141	0.026367188	-0.009521484	-0.007324219	0.009277344	0	44330	0	0	0
595	20234	20234	Category A	0.55175781	0.19189453	-0.74389648	-0.36254883	-0.22875977	0.25878906	0	0	9/7/2018	9	7	2018	2:07:29	7649	0.1	2	7	29	0	0.059082031	3.5449219	0.57348633	0.1875	-0.71655273	0.2722168	0.034912109	0	0	0	0	0	0	0	0	0	0.93676758	0.063232422	0.052978516	-0.021728516	0.004150391	-0.027099609	0	44330	0	0	0
596	20235	20235	Category A	0.56396484	0.17993164	-0.70776367	-0.36254883	-0.22875977	0.25683594	0	0	9/7/2018	9	7	2018	2:07:29	7649	0.2	2	7	29	0	0.059082031	3.5449219	0.57324219	0.18798828	-0.71655273	0.52319336	0.015136719	0	0	0	0	0	0	0	0	0	0.93676758	0.063232422	0.026367188	-0.009277344	-0.008056641	0.008789063	0	44330	0	0	0
597	20236	20236	Category A	0.57592773	0.19189453	-0.70776367	-0.3671875	-0.23486328	0.25537109	0	0	9/7/2018	9	7	2018	2:07:29	7649	0.3	2	7	29	0	0.059082031	3.5449219	0.57324219	0.18774414	-0.71630859	0.66137695	0.009765625	0	0	0	0	0	0	0	0	0	0.93652344	0.063476563	0.015136719	0.002441406	0.00390625	0.008544922	0	44330	0	0	0
598	20237	20237	Category A	0.57592773	0.20385742	-0.7199707	-0.36547852	-0.23242188	0.2565918	0	0	9/7/2018	9	7	2018	2:07:29	7649	0.4	2	7	29	0	0.059082031	3.5449219	0.57299805	0.18798828	-0.71630859	0.70043945	0.016357422	0	0	0	0	0	0	0	0	0	0.93652344	0.063476563	0.021972656	0.002685547	0.015625	-0.003417969	0	44330	0	0	0
599	20238	20238	Category A	0.57592773	0.17993164	-0.7199707	-0.36352539	-0.23583984	0.25756836	0	0	9/7/2018	9	7	2018	2:07:29	7649	0.5	2	7	29	0	0.059082031	3.5449219	0.57299805	0.18798828	-0.71630859	0.52514648	0.009033203	0	0	0	0	0	0	0	0	0	0.9362793	0.063720703	0.014404297	0.002685547	-0.008056641	-0.003417969	0	44330	0	0	0
600	20239	20239	Category A	0.57592773	0.17993164	-0.73193359	-0.35864258	-0.22973633	0.25683594	0	0	9/7/2018	9	7	2018	2:07:29	7649	0.6	2	7	29	0	0.059082031	3.5449219	0.57275391	0.18774414	-0.71630859	0.053710938	0.017578125	0	0	0	0	0	0	0	0	0	0.9362793	0.063720703	0.026367188	0.002929688	-0.0078125	-0.015380859	0	44330	0	0	0
601	20240	20240	Category A	0.57592773	0.19189453	-0.69580078	-0.36523438	-0.23217773	0.2578125	0	0	9/7/2018	9	7	2018	2:07:29	7649	0.7	2	7	29	0	0.059082031	3.5449219	0.57299805	0.18774414	-0.71655273	0.34619141	0.021484375	0	0	0	0	0	0	0	0	0	0.93652344	0.063476563	0.027587891	0.002685547	0.00390625	0.020751953	0	44330	0	0	0
602	20241	20241	Category A	0.57592773	0.17993164	-0.69580078	-0.36108398	-0.22875977	0.25878906	0	0	9/7/2018	9	7	2018	2:07:29	7649	0.8	2	7	29	0	0.059082031	3.5449219	0.57299805	0.1875	-0.71728516	0.53466797	0.022949219	0	0	0	0	0	0	0	0	0	0.93701172	0.062988281	0.031738281	0.002685547	-0.007568359	0.021484375	0	44330	0	0	0
603	20242	20242	Category A	0.57592773	0.17993164	-0.73193359	-0.36352539	-0.23583984	0.25537109	0	0	9/7/2018	9	7	2018	2:07:29	7649	0.9	2	7	29	0	0.059082031	3.5449219	0.57299805	0.1875	-0.71801758	0.62426758	0.016113281	0	0	0	0	0	0	0	0	0	0.93774414	0.062255859	0.024169922	0.002685547	-0.007568359	-0.013671875	0	44330	0	0	0
604	20243	20243	Category A	0.57592773	0.17993164	-0.74389648	-0.36108398	-0.22729492	0.25683594	0	0	9/7/2018	9	7	2018	2:07:30	7650	0	2	7	30	0	0.059082031	3.5449219	0.57299805	0.1875	-0.71826172	0.58837891	0.026611328	0	0	0	0	0	0	0	0	0	0.93798828	0.062011719	0.035888672	0.002685547	-0.007568359	-0.025390625	0	44330	0	0	0
605	20244	20244	Category A	0.58789063	0.19189453	-0.70776367	-0.36157227	-0.22705078	0.25878906	0	0	9/7/2018	9	7	2018	2:07:30	7650	0.1	2	7	30	0	0.059082031	3.5449219	0.57299805	0.18774414	-0.71826172	0.69702148	0.018554688	0	0	0	0	0	0	0	0	0	0.93798828	0.062011719	0.029296875	0.014648438	0.00390625	0.010498047	0	44330	0	0	0
606	20245	20245	Category A	0.57592773	0.17993164	-0.7199707	-0.36279297	-0.23095703	0.25390625	0	0	9/7/2018	9	7	2018	2:07:30	7650	0.2	2	7	30	0	0.059082031	3.5449219	0.57299805	0.18774414	-0.71850586	0.75756836	0.008544922	0	0	0	0	0	0	0	0	0	0.93798828	0.062011719	0.012207031	0.002685547	-0.0078125	-0.001220703	0	44330	0	0	0
607	20246	20246	Category A	0.57592773	0.17993164	-0.7199707	-0.36376953	-0.22875977	0.2578125	0	0	9/7/2018	9	7	2018	2:07:30	7650	0.3	2	7	30	0	0.059082031	3.5449219	0.57275391	0.18774414	-0.71826172	0.58007813	0.008544922	0	0	0	0	0	0	0	0	0	0.93774414	0.062255859	0.012451172	0.002929688	-0.0078125	-0.001464844	0	44330	0	0	0
608	20247	20247	Category A	0.57592773	0.19189453	-0.7199707	-0.36987305	-0.22900391	0.25976563	0	0	9/7/2018	9	7	2018	2:07:30	7650	0.4	2	7	30	0	0.059082031	3.5449219	0.57226563	0.18798828	-0.71850586	0.43969727	0.005371094	0	0	0	0	0	0	0	0	0	0.9375	0.0625	0.008789063	0.003417969	0.003662109	-0.001220703	0	44330	0	0	0
609	20248	20248	Category A	0.57592773	0.19189453	-0.70776367	-0.36450195	-0.22973633	0.25561523	0	0	9/7/2018	9	7	2018	2:07:30	7650	0.5	2	7	30	0	0.059082031	3.5449219	0.57250977	0.18798828	-0.71875	0.21582031	0.011962891	0	0	0	0	0	0	0	0	0	0.93798828	0.062011719	0.018066406	0.003173828	0.003662109	0.010986328	0	44330	0	0	0
610	20249	20249	Category A	0.58789063	0.19189453	-0.7199707	-0.36450195	-0.23657227	0.26025391	0	0	9/7/2018	9	7	2018	2:07:30	7650	0.6	2	7	30	0	0.059082031	3.5449219	0.57226563	0.1875	-0.71850586	0.089111328	0.015869141	0	0	0	0	0	0	0	0	0	0.93774414	0.062255859	0.020996094	0.015380859	0.004150391	-0.001220703	0	44330	0	0	0
611	20250	20250	Category A	0.57592773	0.19189453	-0.70776367	-0.36474609	-0.22900391	0.25683594	0	0	9/7/2018	9	7	2018	2:07:30	7650	0.7	2	7	30	0	0.059082031	3.5449219	0.57226563	0.1875	-0.71826172	0.42382813	0.011962891	0	0	0	0	0	0	0	0	0	0.93725586	0.062744141	0.018554688	0.003417969	0.004150391	0.010498047	0	44330	0	0	0
612	20251	20251	Category A	0.57592773	0.19189453	-0.69580078	-0.36010742	-0.234375	0.25878906	0	0	9/7/2018	9	7	2018	2:07:30	7650	0.8	2	7	30	0	0.059082031	3.5449219	0.57226563	0.18725586	-0.71801758	0.60644531	0.022949219	0	0	0	0	0	0	0	0	0	0.93725586	0.062744141	0.030029297	0.003417969	0.004394531	0.022216797	0	44330	0	0	0
613	20252	20252	Category A	0.57592773	0.19189453	-0.74389648	-0.36376953	-0.22875977	0.25683594	0	0	9/7/2018	9	7	2018	2:07:30	7650	0.9	2	7	30	0	0.059082031	3.5449219	0.57226563	0.18725586	-0.71801758	0.47607422	0.026123047	0	0	0	0	0	0	0	0	0	0.93725586	0.062744141	0.033691406	0.003417969	0.004394531	-0.025634766	0	44330	0	0	0
614	20253	20253	Category A	0.57592773	0.16796875	-0.74389648	-0.36108398	-0.23339844	0.25878906	0	0	9/7/2018	9	7	2018	2:07:31	7651	0	2	7	31	0	0.059082031	3.5449219	0.57202148	0.18725586	-0.71826172	0.41650391	0.032226563	0	0	0	0	0	0	0	0	0	0.93725586	0.062744141	0.048583984	0.003662109	-0.019287109	-0.025390625	0	44330	0	0	0
615	20254	20254	Category A	0.56396484	0.17993164	-0.7199707	-0.36279297	-0.23168945	0.25366211	0	0	9/7/2018	9	7	2018	2:07:31	7651	0.1	2	7	31	0	0.059082031	3.5449219	0.57177734	0.18701172	-0.71875	0.57128906	0.010498047	0	0	0	0	0	0	0	0	0	0.93725586	0.062744141	0.016113281	-0.0078125	-0.007080078	-0.000976563	0	44330	0	0	0
616	20255	20255	Category A	0.57592773	0.19189453	-0.70776367	-0.36547852	-0.22900391	0.25439453	0	0	9/7/2018	9	7	2018	2:07:31	7651	0.2	2	7	31	0	0.058837891	3.5320312	0.57177734	0.18676758	-0.71899414	0.61376953	0.012939453	0	0	0	0	0	0	0	0	0	0.9375	0.0625	0.020019531	0.00390625	0.004882813	0.011230469	0	44330	0	0	0
617	20256	20256	Category A	0.56396484	0.19189453	-0.73193359	-0.37426758	-0.23242188	0.25927734	0	0	9/7/2018	9	7	2018	2:07:31	7651	0.3	2	7	31	0	0.058837891	3.5320312	0.57177734	0.18652344	-0.71923828	0.37524414	0.015625	0	0	0	0	0	0	0	0	0	0.9375	0.0625	0.025634766	-0.0078125	0.005126953	-0.012451172	0	44330	0	0	0
618	20257	20257	Category A	0.57592773	0.19189453	-0.74389648	-0.36499023	-0.23339844	0.25952148	0	0	9/7/2018	9	7	2018	2:07:31	7651	0.4	2	7	31	0	0.058837891	3.5320312	0.5715332	0.1862793	-0.71899414	0.38183594	0.025634766	0	0	0	0	0	0	0	0	0	0.93725586	0.062744141	0.034179688	0.004150391	0.005371094	-0.024658203	0	44330	0	0	0
619	20258	20258	Category A	0.56396484	0.17993164	-0.7199707	-0.36474609	-0.23095703	0.2578125	0	0	9/7/2018	9	7	2018	2:07:31	7651	0.5	2	7	31	0	0.058837891	3.5320312	0.57177734	0.18603516	-0.71923828	0.54956055	0.010009766	0	0	0	0	0	0	0	0	0	0.9375	0.0625	0.014648438	-0.0078125	-0.006103516	-0.000488281	0	44330	0	0	0
620	20259	20259	Category A	0.57592773	0.19189453	-0.70776367	-0.36401367	-0.23242188	0.25170898	0	0	9/7/2018	9	7	2018	2:07:31	7651	0.6	2	7	31	0	0.058837891	3.5320312	0.57177734	0.1862793	-0.71899414	0.56176758	0.013183594	0	0	0	0	0	0	0	0	0	0.9375	0.0625	0.020751953	0.00390625	0.005371094	0.011230469	0	44330	0	0	0
621	20260	20260	Category A	0.57592773	0.19189453	-0.7199707	-0.36376953	-0.22973633	0.25683594	0	0	9/7/2018	9	7	2018	2:07:31	7651	0.7	2	7	31	0	0.058837891	3.5320312	0.57177734	0.18676758	-0.71923828	0.1953125	0.006347656	0	0	0	0	0	0	0	0	0	0.93774414	0.062255859	0.009521484	0.00390625	0.004882813	-0.000488281	0	44330	0	0	0
622	20261	20261	Category A	0.56396484	0.19189453	-0.74389648	-0.36376953	-0.22875977	0.25683594	0	0	9/7/2018	9	7	2018	2:07:31	7651	0.8	2	7	31	0	0.058837891	3.5320312	0.57177734	0.18676758	-0.71875	0.033203125	0.026367188	0	0	0	0	0	0	0	0	0	0.9375	0.0625	0.037597656	-0.0078125	0.004882813	-0.024902344	0	44330	0	0	0
623	20262	20262	Category A	0.57592773	0.16796875	-0.70776367	-0.36376953	-0.22875977	0.25561523	0	0	9/7/2018	9	7	2018	2:07:31	7651	0.9	2	7	31	0	0.058837891	3.5320312	0.5715332	0.18676758	-0.71875	0.20532227	0.022216797	0	0	0	0	0	0	0	0	0	0.93725586	0.062744141	0.034179688	0.004150391	-0.018798828	0.010986328	0	44330	0	0	0
624	20263	20263	Category A	0.57592773	0.19189453	-0.69580078	-0.36376953	-0.23413086	0.25854492	0	0	9/7/2018	9	7	2018	2:07:32	7652	0	2	7	32	0	0.058837891	3.5320312	0.5715332	0.18652344	-0.71875	0.13696289	0.023925781	0	0	0	0	0	0	0	0	0	0.93701172	0.062988281	0.032470703	0.004150391	0.005126953	0.022949219	0	44330	0	0	0
625	20264	20264	Category A	0.57592773	0.19189453	-0.70776367	-0.36206055	-0.23242188	0.2578125	0	0	9/7/2018	9	7	2018	2:07:32	7652	0.1	2	7	32	0	0.058837891	3.5320312	0.5715332	0.1862793	-0.71923828	0.08203125	0.013183594	0	0	0	0	0	0	0	0	0	0.9375	0.0625	0.020996094	0.004150391	0.005371094	0.011474609	0	44330	0	0	0
626	20265	20265	Category A	0.57592773	0.17993164	-0.69580078	-0.36767578	-0.23339844	0.25439453	0	0	9/7/2018	9	7	2018	2:07:32	7652	0.2	2	7	32	0	0.058837891	3.5320312	0.57177734	0.18652344	-0.7199707	0.36572266	0.025390625	0	0	0	0	0	0	0	0	0	0.93823242	0.061767578	0.034912109	0.00390625	-0.006591797	0.024169922	0	44330	0	0	0
627	20266	20266	Category A	0.57592773	0.19189453	-0.70776367	-0.36132813	-0.22973633	0.25708008	0	0	9/7/2018	9	7	2018	2:07:32	7652	0.3	2	7	32	0	0.058837891	3.5320312	0.57177734	0.18676758	-0.71972656	0.32739258	0.013671875	0	0	0	0	0	0	0	0	0	0.93798828	0.062011719	0.021240234	0.00390625	0.004882813	0.011962891	0	44330	0	0	0
628	20267	20267	Category A	0.59985352	0.19189453	-0.69580078	-0.37207031	-0.22875977	0.25952148	0	0	9/7/2018	9	7	2018	2:07:32	7652	0.4	2	7	32	0	0.058837891	3.5320312	0.57177734	0.18701172	-0.71948242	0.29467773	0.036865234	0	0	0	0	0	0	0	0	0	0.93798828	0.062011719	0.056396484	0.027832031	0.004638672	0.023681641	0	44330	0	0	0
629	20268	20268	Category A	0.57592773	0.19189453	-0.70776367	-0.37304688	-0.23242188	0.26245117	0	0	9/7/2018	9	7	2018	2:07:32	7652	0.5	2	7	32	0	0.058837891	3.5320312	0.5715332	0.18701172	-0.71923828	0.69970703	0.012939453	0	0	0	0	0	0	0	0	0	0.9375	0.0625	0.020507813	0.004150391	0.004638672	0.011474609	0	44330	0	0	0
630	20269	20269	Category A	0.58789063	0.19189453	-0.70776367	-0.3671875	-0.23754883	0.25952148	0	0	9/7/2018	9	7	2018	2:07:32	7652	0.6	2	7	32	0	0.058837891	3.5320312	0.57177734	0.18701172	-0.71899414	0.89306641	0.020019531	0	0	0	0	0	0	0	0	0	0.9375	0.0625	0.031982422	0.015869141	0.004638672	0.011230469	0	44330	0	0	0
631	20270	20270	Category A	0.58789063	0.17993164	-0.73193359	-0.36694336	-0.234375	0.26049805	0	0	9/7/2018	9	7	2018	2:07:32	7652	0.7	2	7	32	0	0.058837891	3.5320312	0.57177734	0.18676758	-0.71923828	0.69140625	0.021484375	0	0	0	0	0	0	0	0	0	0.93774414	0.062255859	0.035400391	0.015869141	-0.006835938	-0.012451172	0	44330	0	0	0
632	20271	20271	Category A	0.58789063	0.19189453	-0.7199707	-0.36376953	-0.23217773	0.25952148	0	0	9/7/2018	9	7	2018	2:07:32	7652	0.8	2	7	32	0	0.058837891	3.5320312	0.5715332	0.18676758	-0.71923828	0.27148438	0.016845703	0	0	0	0	0	0	0	0	0	0.9375	0.0625	0.021728516	0.016113281	0.004882813	-0.000488281	0	44330	0	0	0
633	20272	20272	Category A	0.56396484	0.17993164	-0.7199707	-0.36767578	-0.23852539	0.25756836	0	0	9/7/2018	9	7	2018	2:07:32	7652	0.9	2	7	32	0	0.058837891	3.5320312	0.57177734	0.18701172	-0.71948242	0.02734375	0.010498047	0	0	0	0	0	0	0	0	0	0.93798828	0.062011719	0.015380859	-0.0078125	-0.007080078	-0.000244141	0	44330	0	0	0
634	20273	20273	Category A	0.57592773	0.20385742	-0.70776367	-0.36474609	-0.22900391	0.25561523	0	0	9/7/2018	9	7	2018	2:07:33	7653	0	2	7	33	0	0.058837891	3.5320312	0.57177734	0.18725586	-0.71948242	0.071289063	0.020507813	0	0	0	0	0	0	0	0	0	0.93798828	0.062011719	0.032226563	0.00390625	0.016357422	0.01171875	0	44330	0	0	0
635	20274	20274	Category A	0.55175781	0.19189453	-0.7199707	-0.36083984	-0.23217773	0.25683594	0	0	9/7/2018	9	7	2018	2:07:33	7653	0.1	2	7	33	0	0.058837891	3.5320312	0.57202148	0.1875	-0.7199707	0.24658203	0.020751953	0	0	0	0	0	0	0	0	0	0.9387207	0.061279297	0.024902344	-0.020263672	0.004150391	0	0	44330	0	0	0
636	20275	20275	Category A	0.57592773	0.17993164	-0.70776367	-0.36376953	-0.23168945	0.25463867	0	0	9/7/2018	9	7	2018	2:07:33	7653	0.2	2	7	33	0	0.058837891	3.5320312	0.57226563	0.1875	-0.71972656	0.58935547	0.014404297	0	0	0	0	0	0	0	0	0	0.93847656	0.061523438	0.022949219	0.003417969	-0.007568359	0.011962891	0	44330	0	0	0
637	20276	20276	Category A	0.57592773	0.19189453	-0.70776367	-0.36352539	-0.22851563	0.25878906	0	0	9/7/2018	9	7	2018	2:07:33	7653	0.3	2	7	33	0	0.058837891	3.5320312	0.57226563	0.1875	-0.71972656	0.80761719	0.012939453	0	0	0	0	0	0	0	0	0	0.93847656	0.061523438	0.01953125	0.003417969	0.004150391	0.011962891	0	44330	0	0	0
638	20277	20277	Category A	0.57592773	0.19189453	-0.7199707	-0.37329102	-0.23242188	0.26147461	0	0	9/7/2018	9	7	2018	2:07:33	7653	0.4	2	7	33	0	0.058837891	3.5320312	0.57226563	0.1875	-0.7199707	0.75195313	0.005371094	0	0	0	0	0	0	0	0	0	0.9387207	0.061279297	0.0078125	0.003417969	0.004150391	0	0	44330	0	0	0
639	20278	20278	Category A	0.56396484	0.20385742	-0.7199707	-0.3671875	-0.23754883	0.25952148	0	0	9/7/2018	9	7	2018	2:07:33	7653	0.5	2	7	33	0	0.058837891	3.5320312	0.57226563	0.18725586	-0.7199707	0.61083984	0.018310547	0	0	0	0	0	0	0	0	0	0.93847656	0.061523438	0.024658203	-0.008300781	0.016357422	0	0	44330	0	0	0
640	20279	20279	Category A	0.58789063	0.19189453	-0.74389648	-0.36987305	-0.23168945	0.25854492	0	0	9/7/2018	9	7	2018	2:07:33	7653	0.6	2	7	33	0	0.058837891	3.5320312	0.57177734	0.18725586	-0.72021484	0.56176758	0.028564453	0	0	0	0	0	0	0	0	0	0.93847656	0.061523438	0.043945313	0.015869141	0.004394531	-0.0234375	0	44330	0	0	0
641	20280	20280	Category A	0.57592773	0.16796875	-0.73193359	-0.36108398	-0.22875977	0.25878906	0	0	9/7/2018	9	7	2018	2:07:33	7653	0.7	2	7	33	0	0.058837891	3.5320312	0.57177734	0.18725586	-0.72045898	0.69238281	0.022705078	0	0	0	0	0	0	0	0	0	0.9387207	0.061279297	0.034912109	0.00390625	-0.019287109	-0.011230469	0	44330	0	0	0
642	20281	20281	Category A	0.57592773	0.19189453	-0.74389648	-0.36547852	-0.22705078	0.2578125	0	0	9/7/2018	9	7	2018	2:07:33	7653	0.8	2	7	33	0	0.058837891	3.5320312	0.5715332	0.18725586	-0.72070313	0.56054688	0.023925781	0	0	0	0	0	0	0	0	0	0.9387207	0.061279297	0.031982422	0.004150391	0.004394531	-0.022949219	0	44330	0	0	0
643	20282	20282	Category A	0.57592773	0.19189453	-0.7199707	-0.36450195	-0.23168945	0.26074219	0	0	9/7/2018	9	7	2018	2:07:33	7653	0.9	2	7	33	0	0.058837891	3.5320312	0.57104492	0.18725586	-0.72070313	0.26000977	0.006591797	0	0	0	0	0	0	0	0	0	0.93847656	0.061523438	0.010253906	0.004638672	0.004394531	0.000732422	0	44330	0	0	0
644	20283	20283	Category A	0.57592773	0.19189453	-0.7199707	-0.36206055	-0.22900391	0.25708008	0	0	9/7/2018	9	7	2018	2:07:34	7654	0	2	7	34	0	0.058837891	3.5320312	0.57104492	0.18725586	-0.72070313	0.25805664	0.006591797	0	0	0	0	0	0	0	0	0	0.93847656	0.061523438	0.010253906	0.004638672	0.004394531	0.000732422	0	44330	0	0	0
645	20284	20284	Category A	0.55175781	0.19189453	-0.73193359	-0.36547852	-0.234375	0.2565918	0	0	9/7/2018	9	7	2018	2:07:34	7654	0.1	2	7	34	0	0.058837891	3.5320312	0.57104492	0.18725586	-0.72070313	0.48999023	0.022705078	0	0	0	0	0	0	0	0	0	0.93847656	0.061523438	0.034912109	-0.019287109	0.004394531	-0.010986328	0	44330	0	0	0
646	20285	20285	Category A	0.56396484	0.19189453	-0.7199707	-0.36132813	-0.22900391	0.25488281	0	0	9/7/2018	9	7	2018	2:07:34	7654	0.2	2	7	34	0	0.058837891	3.5320312	0.57104492	0.18725586	-0.72070313	0.42822266	0.008544922	0	0	0	0	0	0	0	0	0	0.93847656	0.061523438	0.012695313	-0.007080078	0.004394531	0.000732422	0	44330	0	0	0
647	20286	20286	Category A	0.56396484	0.19189453	-0.73193359	-0.36791992	-0.23242188	0.25463867	0	0	9/7/2018	9	7	2018	2:07:34	7654	0.3	2	7	34	0	0.058837891	3.5320312	0.57080078	0.18725586	-0.72070313	0.12084961	0.013671875	0	0	0	0	0	0	0	0	0	0.93847656	0.061523438	0.022460938	-0.006835938	0.004394531	-0.010986328	0	44330	0	0	0
648	20287	20287	Category A	0.57592773	0.17993164	-0.7199707	-0.36791992	-0.23583984	0.25756836	0	0	9/7/2018	9	7	2018	2:07:34	7654	0.4	2	7	34	0	0.058837891	3.5320312	0.57080078	0.1875	-0.72094727	0.43530273	0.009033203	0	0	0	0	0	0	0	0	0	0.93847656	0.061523438	0.013671875	0.004882813	-0.007568359	0.000976563	0	44330	0	0	0
649	20288	20288	Category A	0.57592773	0.16796875	-0.70776367	-0.36132813	-0.22558594	0.26000977	0	0	9/7/2018	9	7	2018	2:07:34	7654	0.5	2	7	34	0	0.058837891	3.5320312	0.57080078	0.1875	-0.72070313	0.29882813	0.023925781	0	0	0	0	0	0	0	0	0	0.93823242	0.061767578	0.037597656	0.004882813	-0.01953125	0.012939453	0	44330	0	0	0
650	20289	20289	Category A	0.56396484	0.17993164	-0.7199707	-0.36547852	-0.23242188	0.25561523	0	0	9/7/2018	9	7	2018	2:07:34	7654	0.6	2	7	34	0	0.058837891	3.5320312	0.5703125	0.18725586	-0.72070313	0.32910156	0.009765625	0	0	0	0	0	0	0	0	0	0.93823242	0.061767578	0.014892578	-0.006347656	-0.007324219	0.000732422	0	44330	0	0	0
651	20290	20290	Category A	0.56396484	0.17993164	-0.7199707	-0.37158203	-0.23413086	0.26049805	0	0	9/7/2018	9	7	2018	2:07:34	7654	0.7	2	7	34	0	0.058837891	3.5320312	0.57006836	0.18725586	-0.72094727	0.5012207	0.009765625	0	0	0	0	0	0	0	0	0	0.93798828	0.062011719	0.014648438	-0.006103516	-0.007324219	0.000976563	0	44330	0	0	0
652	20291	20291	Category A	0.56396484	0.19189453	-0.7199707	-0.36108398	-0.22729492	0.25878906	0	0	9/7/2018	9	7	2018	2:07:34	7654	0.8	2	7	34	0	0.058837891	3.5320312	0.57006836	0.18725586	-0.72070313	0.41259766	0.007568359	0	0	0	0	0	0	0	0	0	0.93798828	0.062011719	0.011474609	-0.006103516	0.004394531	0.000732422	0	44330	0	0	0
653	20292	20292	Category A	0.56396484	0.19189453	-0.7199707	-0.36132813	-0.22973633	0.25292969	0	0	9/7/2018	9	7	2018	2:07:34	7654	0.9	2	7	34	0	0.058837891	3.5320312	0.5703125	0.18725586	-0.72070313	0.022705078	0.0078125	0	0	0	0	0	0	0	0	0	0.93798828	0.062011719	0.01171875	-0.006347656	0.004394531	0.000732422	0	44330	0	0	0
654	20293	20293	Category A	0.55175781	0.17993164	-0.7199707	-0.37084961	-0.23242188	0.25756836	0	0	9/7/2018	9	7	2018	2:07:35	7655	0	2	7	35	0	0.05859375	3.5336426	0.5703125	0.18725586	-0.72045898	0.38085938	0.020019531	0	0	0	0	0	0	0	0	0	0.93774414	0.062255859	0.026367188	-0.018554688	-0.007324219	0.000488281	0	44330	0	0	0
655	20294	20294	Category A	0.56396484	0.19189453	-0.74389648	-0.36108398	-0.23046875	0.25976563	0	0	9/7/2018	9	7	2018	2:07:35	7655	0.111	2	7	35	0	0.05859375	3.5336426	0.5703125	0.18774414	-0.72021484	0.38330078	0.024658203	0	0	0	0	0	0	0	0	0	0.93774414	0.062255859	0.033935547	-0.006347656	0.00390625	-0.0234375	0	44330	0	0	0
656	20295	20295	Category A	0.53979492	0.19189453	-0.73193359	-0.36108398	-0.23046875	0.25976563	0	0	9/7/2018	9	7	2018	2:07:35	7655	0.222	2	7	35	0	0.05859375	3.5336426	0.5703125	0.18798828	-0.72045898	0.19360352	0.032958984	0	0	0	0	0	0	0	0	0	0.93798828	0.062011719	0.045898438	-0.030517578	0.003662109	-0.011230469	0	44330	0	0	0
657	20296	20296	Category A	0.55175781	0.19189453	-0.7199707	-0.36352539	-0.22851563	0.25878906	0	0	9/7/2018	9	7	2018	2:07:35	7655	0.333	2	7	35	0	0.05859375	3.5336426	0.5703125	0.1875	-0.72070313	0.2265625	0.019042969	0	0	0	0	0	0	0	0	0	0.93798828	0.062011719	0.023681641	-0.018554688	0.004150391	0.000732422	0	44330	0	0	0
658	20297	20297	Category A	0.57592773	0.16796875	-0.73193359	-0.37329102	-0.23242188	0.25756836	0	0	9/7/2018	9	7	2018	2:07:35	7655	0.444	2	7	35	0	0.05859375	3.5336426	0.57080078	0.18701172	-0.72045898	0.42260742	0.022705078	0	0	0	0	0	0	0	0	0	0.93798828	0.062011719	0.035644531	0.004882813	-0.019042969	-0.011230469	0	44330	0	0	0
659	20298	20298	Category A	0.57592773	0.19189453	-0.70776367	-0.36523438	-0.23144531	0.25756836	0	0	9/7/2018	9	7	2018	2:07:35	7655	0.555	2	7	35	0	0.05859375	3.5336426	0.57080078	0.18701172	-0.7199707	0.61743164	0.014160156	0	0	0	0	0	0	0	0	0	0.93774414	0.062255859	0.022216797	0.004882813	0.004638672	0.012207031	0	44330	0	0	0
660	20299	20299	Category A	0.56396484	0.19189453	-0.7199707	-0.36889648	-0.23510742	0.2565918	0	0	9/7/2018	9	7	2018	2:07:35	7655	0.666	2	7	35	0	0.05859375	3.5336426	0.57080078	0.18701172	-0.72045898	0.59179688	0.008056641	0	0	0	0	0	0	0	0	0	0.93798828	0.062011719	0.011962891	-0.006835938	0.004638672	0.000488281	0	44330	0	0	0
661	20300	20300	Category A	0.56396484	0.19189453	-0.73193359	-0.36474609	-0.23681641	0.25854492	0	0	9/7/2018	9	7	2018	2:07:35	7655	0.777	2	7	35	0	0.05859375	3.5336426	0.57104492	0.18725586	-0.72045898	0.37646484	0.014160156	0	0	0	0	0	0	0	0	0	0.93823242	0.061767578	0.022949219	-0.007080078	0.004394531	-0.011230469	0	44330	0	0	0
662	20301	20301	Category A	0.55175781	0.17993164	-0.7199707	-0.36279297	-0.22705078	0.25878906	0	0	9/7/2018	9	7	2018	2:07:35	7655	0.888	2	7	35	0	0.05859375	3.5336426	0.57104492	0.18725586	-0.72021484	0.22192383	0.020507813	0	0	0	0	0	0	0	0	0	0.93798828	0.062011719	0.027099609	-0.019287109	-0.007324219	0.000244141	0	44330	0	0	0
663	20302	20302	Category A	0.57592773	0.19189453	-0.7199707	-0.36206055	-0.234375	0.25854492	0	0	9/7/2018	9	7	2018	2:07:36	7656	0	2	7	36	0	0.05859375	3.5336426	0.57104492	0.18725586	-0.7199707	0.10986328	0.006347656	0	0	0	0	0	0	0	0	0	0.93798828	0.062011719	0.009277344	0.004638672	0.004394531	0	0	44330	0	0	0
664	20303	20303	Category A	0.58789063	0.17993164	-0.74389648	-0.36645508	-0.23193359	0.25463867	0	0	9/7/2018	9	7	2018	2:07:36	7656	0.09	2	7	36	0	0.05859375	3.5336426	0.57104492	0.1875	-0.7199707	0.73803711	0.030029297	0	0	0	0	0	0	0	0	0	0.93798828	0.062011719	0.048095703	0.016601563	-0.007568359	-0.023681641	0	44330	0	0	0
665	20304	20304	Category A	0.58789063	0.19189453	-0.73193359	-0.36279297	-0.234375	0.25683594	0	0	9/7/2018	9	7	2018	2:07:36	7656	0.181	2	7	36	0	0.05859375	3.5336426	0.57104492	0.1875	-0.72021484	1.2114258	0.020507813	0	0	0	0	0	0	0	0	0	0.93823242	0.061767578	0.032226563	0.016601563	0.004150391	-0.011474609	0	44330	0	0	0
666	20305	20305	Category A	0.57592773	0.17993164	-0.70776367	-0.36889648	-0.23242188	0.26171875	0	0	9/7/2018	9	7	2018	2:07:36	7656	0.272	2	7	36	0	0.05859375	3.5336426	0.57104492	0.1875	-0.72070313	1.1218262	0.015869141	0	0	0	0	0	0	0	0	0	0.9387207	0.061279297	0.025390625	0.004638672	-0.007568359	0.012939453	0	44330	0	0	0
667	20306	20306	Category A	0.56396484	0.19189453	-0.70776367	-0.36010742	-0.23217773	0.25683594	0	0	9/7/2018	9	7	2018	2:07:36	7656	0.363	2	7	36	0	0.05859375	3.5336426	0.57104492	0.18774414	-0.72119141	0.81225586	0.015625	0	0	0	0	0	0	0	0	0	0.93896484	0.061035156	0.024658203	-0.007080078	0.00390625	0.013427734	0	44330	0	0	0
668	20307	20307	Category A	0.56396484	0.19189453	-0.7199707	-0.36621094	-0.23339844	0.25854492	0	0	9/7/2018	9	7	2018	2:07:36	7656	0.454	2	7	36	0	0.05859375	3.5336426	0.57104492	0.18774414	-0.72143555	0.77539063	0.008300781	0	0	0	0	0	0	0	0	0	0.93920898	0.060791016	0.012695313	-0.007080078	0.00390625	0.001464844	0	44330	0	0	0
669	20308	20308	Category A	0.57592773	0.19189453	-0.69580078	-0.36474609	-0.22900391	0.2578125	0	0	9/7/2018	9	7	2018	2:07:36	7656	0.545	2	7	36	0	0.05859375	3.5336426	0.57080078	0.18774414	-0.72167969	0.78930664	0.026611328	0	0	0	0	0	0	0	0	0	0.93920898	0.060791016	0.034667969	0.004882813	0.00390625	0.025878906	0	44330	0	0	0
670	20309	20309	Category A	0.57592773	0.17993164	-0.7199707	-0.36376953	-0.23486328	0.26049805	0	0	9/7/2018	9	7	2018	2:07:36	7656	0.636	2	7	36	0	0.05859375	3.5336426	0.57080078	0.18774414	-0.72216797	0.43164063	0.009521484	0	0	0	0	0	0	0	0	0	0.93945313	0.060546875	0.015136719	0.004882813	-0.0078125	0.002197266	0	44330	0	0	0
671	20310	20310	Category A	0.56396484	0.17993164	-0.70776367	-0.36523438	-0.22973633	0.2578125	0	0	9/7/2018	9	7	2018	2:07:36	7656	0.727	2	7	36	0	0.05859375	3.5336426	0.57055664	0.1875	-0.72265625	0.064697266	0.018066406	0	0	0	0	0	0	0	0	0	0.93969727	0.060302734	0.029296875	-0.006591797	-0.007568359	0.014892578	0	44330	0	0	0
672	20311	20311	Category A	0.57592773	0.20385742	-0.74389648	-0.36181641	-0.22973633	0.25561523	0	0	9/7/2018	9	7	2018	2:07:36	7656	0.818	2	7	36	0	0.05859375	3.5336426	0.5703125	0.18774414	-0.72241211	0.13012695	0.027099609	0	0	0	0	0	0	0	0	0	0.93945313	0.060546875	0.042480469	0.005371094	0.015869141	-0.021240234	0	44330	0	0	0
673	20312	20312	Category A	0.55175781	0.19189453	-0.7199707	-0.36450195	-0.23242188	0.25561523	0	0	9/7/2018	9	7	2018	2:07:36	7656	0.909	2	7	36	0	0.05859375	3.5336426	0.5703125	0.18774414	-0.72241211	0.059814453	0.019042969	0	0	0	0	0	0	0	0	0	0.93920898	0.060791016	0.024902344	-0.018554688	0.00390625	0.002441406	0	44330	0	0	0
674	20313	20313	Category A	0.58789063	0.19189453	-0.75585938	-0.36206055	-0.234375	0.25683594	0	0	9/7/2018	9	7	2018	2:07:37	7657	0	2	7	37	0	0.05859375	3.5336426	0.5703125	0.18798828	-0.72241211	0.40405273	0.037597656	0	0	0	0	0	0	0	0	0	0.93945313	0.060546875	0.054443359	0.017333984	0.003662109	-0.033203125	0	44330	0	0	0
675	20314	20314	Category A	0.57592773	0.19189453	-0.70776367	-0.36254883	-0.22875977	0.25683594	0	0	9/7/2018	9	7	2018	2:07:37	7657	0.1	2	7	37	0	0.05859375	3.5336426	0.56982422	0.18774414	-0.72265625	0.67675781	0.016357422	0	0	0	0	0	0	0	0	0	0.93945313	0.060546875	0.024658203	0.005859375	0.00390625	0.014892578	0	44330	0	0	0
676	20315	20315	Category A	0.56396484	0.19189453	-0.70776367	-0.36132813	-0.23046875	0.2578125	0	0	9/7/2018	9	7	2018	2:07:37	7657	0.2	2	7	37	0	0.05859375	3.5336426	0.57055664	0.1875	-0.72314453	0.59594727	0.017333984	0	0	0	0	0	0	0	0	0	0.94018555	0.059814453	0.026367188	-0.006591797	0.004150391	0.015380859	0	44330	0	0	0
677	20316	20316	Category A	0.57592773	0.17993164	-0.73193359	-0.36376953	-0.23168945	0.25537109	0	0	9/7/2018	9	7	2018	2:07:37	7657	0.3	2	7	37	0	0.05859375	3.5336426	0.57080078	0.1875	-0.72363281	0.35375977	0.012451172	0	0	0	0	0	0	0	0	0	0.94042969	0.059570313	0.020996094	0.004882813	-0.007568359	-0.008056641	0	44330	0	0	0
678	20317	20317	Category A	0.56396484	0.19189453	-0.7199707	-0.36376953	-0.234375	0.2565918	0	0	9/7/2018	9	7	2018	2:07:37	7657	0.4	2	7	37	0	0.05859375	3.5336426	0.57080078	0.1875	-0.72363281	0.28027344	0.008789063	0	0	0	0	0	0	0	0	0	0.94042969	0.059570313	0.014648438	-0.006835938	0.004150391	0.003662109	0	44330	0	0	0
679	20318	20318	Category A	0.55175781	0.16796875	-0.74389648	-0.36987305	-0.234375	0.25854492	0	0	9/7/2018	9	7	2018	2:07:37	7657	0.5	2	7	37	0	0.05859375	3.5336426	0.57080078	0.1875	-0.72314453	0.37255859	0.034179688	0	0	0	0	0	0	0	0	0	0.94018555	0.059814453	0.059326172	-0.019042969	-0.01953125	-0.020507813	0	44330	0	0	0
680	20319	20319	Category A	0.56396484	0.19189453	-0.74389648	-0.36474609	-0.23242188	0.25683594	0	0	9/7/2018	9	7	2018	2:07:37	7657	0.6	2	7	37	0	0.05859375	3.5336426	0.57080078	0.1875	-0.72314453	0.15332031	0.022216797	0	0	0	0	0	0	0	0	0	0.94018555	0.059814453	0.031738281	-0.006835938	0.004150391	-0.020507813	0	44330	0	0	0
681	20320	20320	Category A	0.55175781	0.17993164	-0.7199707	-0.36108398	-0.23168945	0.25683594	0	0	9/7/2018	9	7	2018	2:07:37	7657	0.7	2	7	37	0	0.05859375	3.5336426	0.57080078	0.1875	-0.72265625	0.12719727	0.020507813	0	0	0	0	0	0	0	0	0	0.93969727	0.060302734	0.029296875	-0.019042969	-0.007568359	0.002685547	0	44330	0	0	0
682	20321	20321	Category A	0.55175781	0.17993164	-0.70776367	-0.37304688	-0.23071289	0.26049805	0	0	9/7/2018	9	7	2018	2:07:37	7657	0.8	2	7	37	0	0.05859375	3.5336426	0.57080078	0.18774414	-0.72241211	0.14990234	0.025390625	0	0	0	0	0	0	0	0	0	0.93969727	0.060302734	0.041748047	-0.019042969	-0.0078125	0.014648438	0	44330	0	0	0
683	20322	20322	Category A	0.57592773	0.17993164	-0.73193359	-0.36791992	-0.23754883	0.2565918	0	0	9/7/2018	9	7	2018	2:07:37	7657	0.9	2	7	37	0	0.05859375	3.5336426	0.57080078	0.18774414	-0.72241211	0.1394043	0.013183594	0	0	0	0	0	0	0	0	0	0.93969727	0.060302734	0.022460938	0.004882813	-0.0078125	-0.009277344	0	44330	0	0	0
684	20323	20323	Category A	0.57592773	0.19189453	-0.73193359	-0.36108398	-0.22949219	0.25854492	0	0	9/7/2018	9	7	2018	2:07:38	7658	0	2	7	38	0	0.05859375	3.5336426	0.57080078	0.18798828	-0.72241211	0.32324219	0.011230469	0	0	0	0	0	0	0	0	0	0.93969727	0.060302734	0.018310547	0.004882813	0.003662109	-0.009277344	0	44330	0	0	0
685	20324	20324	Category A	0.57592773	0.17993164	-0.7199707	-0.36083984	-0.22802734	0.25878906	0	0	9/7/2018	9	7	2018	2:07:38	7658	0.111	2	7	38	0	0.05859375	3.5336426	0.57080078	0.18774414	-0.72192383	0.37231445	0.009521484	0	0	0	0	0	0	0	0	0	0.93945313	0.060546875	0.015136719	0.004882813	-0.0078125	0.001953125	0	44330	0	0	0
686	20325	20325	Category A	0.56396484	0.19189453	-0.7199707	-0.36376953	-0.22827148	0.2578125	0	0	9/7/2018	9	7	2018	2:07:38	7658	0.222	2	7	38	0	0.05859375	3.5336426	0.57080078	0.1875	-0.72192383	0.23632813	0.008300781	0	0	0	0	0	0	0	0	0	0.93920898	0.060791016	0.013183594	-0.006835938	0.004150391	0.001953125	0	44330	0	0	0
687	20326	20326	Category A	0.56396484	0.19189453	-0.73193359	-0.36450195	-0.22973633	0.25561523	0	0	9/7/2018	9	7	2018	2:07:38	7658	0.333	2	7	38	0	0.05859375	3.5336426	0.57104492	0.18725586	-0.72192383	0.079345703	0.012939453	0	0	0	0	0	0	0	0	0	0.93920898	0.060791016	0.021484375	-0.007080078	0.004394531	-0.009765625	0	44330	0	0	0
688	20327	20327	Category A	0.57592773	0.19189453	-0.69580078	-0.36401367	-0.23486328	0.25756836	0	0	9/7/2018	9	7	2018	2:07:38	7658	0.444	2	7	38	0	0.05859375	3.5336426	0.57104492	0.18701172	-0.72192383	0.30151367	0.026855469	0	0	0	0	0	0	0	0	0	0.93920898	0.060791016	0.035644531	0.004638672	0.004638672	0.026123047	0	44330	0	0	0
689	20328	20328	Category A	0.55175781	0.17993164	-0.7199707	-0.36621094	-0.23583984	0.25927734	0	0	9/7/2018	9	7	2018	2:07:38	7658	0.555	2	7	38	0	0.05859375	3.5336426	0.57080078	0.18701172	-0.72192383	0.37451172	0.020507813	0	0	0	0	0	0	0	0	0	0.93920898	0.060791016	0.028320313	-0.019042969	-0.007080078	0.001953125	0	44330	0	0	0
690	20329	20329	Category A	0.56396484	0.19189453	-0.73193359	-0.36376953	-0.22875977	0.25976563	0	0	9/7/2018	9	7	2018	2:07:38	7658	0.666	2	7	38	0	0.05859375	3.5336426	0.57080078	0.1875	-0.72192383	0.3684082	0.012695313	0	0	0	0	0	0	0	0	0	0.93920898	0.060791016	0.020996094	-0.006835938	0.004150391	-0.009765625	0	44330	0	0	0
691	20330	20330	Category A	0.57592773	0.19189453	-0.69580078	-0.36523438	-0.23071289	0.25854492	0	0	9/7/2018	9	7	2018	2:07:38	7658	0.777	2	7	38	0	0.05859375	3.5336426	0.57080078	0.1875	-0.72167969	0.11352539	0.026855469	0	0	0	0	0	0	0	0	0	0.93896484	0.061035156	0.035400391	0.004882813	0.004150391	0.025878906	0	44330	0	0	0
692	20331	20331	Category A	0.59985352	0.19189453	-0.68383789	-0.36987305	-0.22729492	0.25561523	0	0	9/7/2018	9	7	2018	2:07:38	7658	0.888	2	7	38	0	0.058837891	3.491748	0.57080078	0.18774414	-0.72167969	0.26489258	0.047851563	0	0	0	0	0	0	0	0	0	0.93896484	0.061035156	0.070800781	0.028808594	0.00390625	0.037841797	0	44330	0	0	0
693	20332	20332	Category A	0.57592773	0.17993164	-0.7199707	-0.37109375	-0.23071289	0.25830078	0	0	9/7/2018	9	7	2018	2:07:39	7659	0	2	7	39	0	0.058837891	3.491748	0.57080078	0.18774414	-0.72167969	0.58642578	0.009521484	0	0	0	0	0	0	0	0	0	0.93920898	0.060791016	0.014648438	0.004882813	-0.0078125	0.001708984	0	44330	0	0	0
694	20333	20333	Category A	0.56396484	0.21582031	-0.73193359	-0.36889648	-0.23071289	0.2578125	0	0	9/7/2018	9	7	2018	2:07:39	7659	0.1	2	7	39	0	0.058837891	3.491748	0.57104492	0.1875	-0.72192383	0.33374023	0.030517578	0	0	0	0	0	0	0	0	0	0.93945313	0.060546875	0.045166016	-0.007080078	0.028076172	-0.009765625	0	44330	0	0	0
695	20334	20334	Category A	0.57592773	0.19189453	-0.73193359	-0.36352539	-0.23095703	0.25976563	0	0	9/7/2018	9	7	2018	2:07:39	7659	0.2	2	7	39	0	0.058837891	3.491748	0.57128906	0.18774414	-0.72167969	0.33178711	0.01171875	0	0	0	0	0	0	0	0	0	0.93945313	0.060546875	0.018554688	0.004394531	0.00390625	-0.010009766	0	44330	0	0	0
696	20335	20335	Category A	0.57592773	0.15576172	-0.73193359	-0.36279297	-0.23217773	0.25952148	0	0	9/7/2018	9	7	2018	2:07:39	7659	0.3	2	7	39	0	0.058837891	3.491748	0.5715332	0.18774414	-0.72119141	0.59057617	0.033935547	0	0	0	0	0	0	0	0	0	0.93920898	0.060791016	0.046875	0.004150391	-0.031982422	-0.010498047	0	44330	0	0	0
697	20336	20336	Category A	0.58789063	0.15576172	-0.70776367	-0.36547852	-0.22900391	0.25439453	0	0	9/7/2018	9	7	2018	2:07:39	7659	0.4	2	7	39	0	0.058837891	3.491748	0.57177734	0.18774414	-0.72119141	0.41455078	0.038085938	0	0	0	0	0	0	0	0	0	0.93920898	0.060791016	0.061523438	0.015869141	-0.031982422	0.013427734	0	44330	0	0	0
698	20337	20337	Category A	0.57592773	0.19189453	-0.7199707	-0.36206055	-0.23242188	0.2578125	0	0	9/7/2018	9	7	2018	2:07:39	7659	0.5	2	7	39	0	0.058837891	3.491748	0.57177734	0.1875	-0.72119141	0.64160156	0.005859375	0	0	0	0	0	0	0	0	0	0.93945313	0.060546875	0.009277344	0.00390625	0.004150391	0.001220703	0	44330	0	0	0
699	20338	20338	Category A	0.56396484	0.19189453	-0.74389648	-0.36889648	-0.23071289	0.2578125	0	0	9/7/2018	9	7	2018	2:07:39	7659	0.6	2	7	39	0	0.058837891	3.491748	0.57226563	0.18774414	-0.72094727	1.0493164	0.024414063	0	0	0	0	0	0	0	0	0	0.93945313	0.060546875	0.03515625	-0.008300781	0.00390625	-0.022705078	0	44330	0	0	0
700	20339	20339	Category A	0.59985352	0.20385742	-0.70776367	-0.36743164	-0.22998047	0.2565918	0	0	9/7/2018	9	7	2018	2:07:39	7659	0.7	2	7	39	0	0.058837891	3.491748	0.57226563	0.18774414	-0.72119141	0.76049805	0.034423828	0	0	0	0	0	0	0	0	0	0.93969727	0.060302734	0.056884766	0.02734375	0.015869141	0.013427734	0	44330	0	0	0
701	20340	20340	Category A	0.57592773	0.19189453	-0.70776367	-0.36791992	-0.23071289	0.25854492	0	0	9/7/2018	9	7	2018	2:07:39	7659	0.8	2	7	39	0	0.058837891	3.491748	0.57275391	0.1875	-0.72119141	0.058837891	0.014404297	0	0	0	0	0	0	0	0	0	0.93994141	0.060058594	0.020751953	0.002929688	0.004150391	0.013427734	0	44330	0	0	0
702	20341	20341	Category A	0.57592773	0.19189453	-0.73193359	-0.36743164	-0.23242188	0.25537109	0	0	9/7/2018	9	7	2018	2:07:39	7659	0.9	2	7	39	0	0.058837891	3.491748	0.57275391	0.1875	-0.72094727	0.23022461	0.011962891	0	0	0	0	0	0	0	0	0	0.93969727	0.060302734	0.018066406	0.002929688	0.004150391	-0.010742188	0	44330	0	0	0
703	20342	20342	Category A	0.57592773	0.19189453	-0.69580078	-0.36889648	-0.23242188	0.2565918	0	0	9/7/2018	9	7	2018	2:07:40	7660	0	2	7	40	0	0.058837891	3.491748	0.57299805	0.18798828	-0.72094727	0.092041016	0.025634766	0	0	0	0	0	0	0	0	0	0.93994141	0.060058594	0.031982422	0.002685547	0.003662109	0.025146484	0	44330	0	0	0
704	20343	20343	Category A	0.57592773	0.19189453	-0.7199707	-0.36987305	-0.23217773	0.25854492	0	0	9/7/2018	9	7	2018	2:07:40	7660	0.1	2	7	40	0	0.058837891	3.491748	0.57299805	0.18798828	-0.72094727	0.1315918	0.004638672	0	0	0	0	0	0	0	0	0	0.93994141	0.060058594	0.007568359	0.002685547	0.003662109	0.000976563	0	44330	0	0	0
705	20344	20344	Category A	0.57592773	0.19189453	-0.75585938	-0.36547852	-0.234375	0.25463867	0	0	9/7/2018	9	7	2018	2:07:40	7660	0.2	2	7	40	0	0.058837891	3.491748	0.57275391	0.18823242	-0.72045898	0.72314453	0.035400391	0	0	0	0	0	0	0	0	0	0.93969727	0.060302734	0.041503906	0.002929688	0.003417969	-0.03515625	0	44330	0	0	0
706	20345	20345	Category A	0.57592773	0.19189453	-0.7199707	-0.36889648	-0.23583984	0.2565918	0	0	9/7/2018	9	7	2018	2:07:40	7660	0.3	2	7	40	0	0.058837891	3.491748	0.57275391	0.18847656	-0.72021484	0.87475586	0.004394531	0	0	0	0	0	0	0	0	0	0.93920898	0.060791016	0.006591797	0.002929688	0.003173828	0.000244141	0	44330	0	0	0
707	20346	20346	Category A	0.57592773	0.19189453	-0.73193359	-0.36035156	-0.23583984	0.25878906	0	0	9/7/2018	9	7	2018	2:07:40	7660	0.4	2	7	40	0	0.058837891	3.491748	0.57250977	0.1887207	-0.72045898	0.64404297	0.011962891	0	0	0	0	0	0	0	0	0	0.93945313	0.060546875	0.017578125	0.003173828	0.002929688	-0.011230469	0	44330	0	0	0
708	20347	20347	Category A	0.57592773	0.19189453	-0.70776367	-0.36157227	-0.22607422	0.2578125	0	0	9/7/2018	9	7	2018	2:07:40	7660	0.5	2	7	40	0	0.058837891	3.491748	0.57250977	0.1887207	-0.72070313	0.68359375	0.013916016	0	0	0	0	0	0	0	0	0	0.93969727	0.060302734	0.01953125	0.003173828	0.002929688	0.012939453	0	44330	0	0	0
709	20348	20348	Category A	0.56396484	0.19189453	-0.75585938	-0.36254883	-0.22875977	0.25878906	0	0	9/7/2018	9	7	2018	2:07:40	7660	0.6	2	7	40	0	0.058837891	3.491748	0.57275391	0.18847656	-0.72094727	0.77734375	0.035888672	0	0	0	0	0	0	0	0	0	0.93994141	0.060058594	0.046875	-0.008789063	0.003173828	-0.034667969	0	44330	0	0	0
710	20349	20349	Category A	0.57592773	0.17993164	-0.74389648	-0.37084961	-0.234375	0.25756836	0	0	9/7/2018	9	7	2018	2:07:40	7660	0.7	2	7	40	0	0.058837891	3.491748	0.57275391	0.18847656	-0.72143555	0.45922852	0.023925781	0	0	0	0	0	0	0	0	0	0.94042969	0.059570313	0.033935547	0.002929688	-0.008544922	-0.022216797	0	44330	0	0	0
711	20350	20350	Category A	0.57592773	0.19189453	-0.7199707	-0.36889648	-0.23583984	0.2565918	0	0	9/7/2018	9	7	2018	2:07:40	7660	0.8	2	7	40	0	0.058837891	3.491748	0.57299805	0.1887207	-0.72167969	0.075195313	0.004394531	0	0	0	0	0	0	0	0	0	0.94042969	0.059570313	0.007568359	0.002685547	0.002929688	0.001708984	0	44330	0	0	0
712	20351	20351	Category A	0.57592773	0.19189453	-0.70776367	-0.36181641	-0.23168945	0.25878906	0	0	9/7/2018	9	7	2018	2:07:40	7660	0.9	2	7	40	0	0.058837891	3.491748	0.57299805	0.1887207	-0.72167969	0.25830078	0.014404297	0	0	0	0	0	0	0	0	0	0.94067383	0.059326172	0.019775391	0.002685547	0.002929688	0.013916016	0	44330	0	0	0
713	20352	20352	Category A	0.56396484	0.19189453	-0.73193359	-0.36450195	-0.23583984	0.2565918	0	0	9/7/2018	9	7	2018	2:07:41	7661	0	2	7	41	0	0.058837891	3.491748	0.57299805	0.18847656	-0.72119141	0.32836914	0.014160156	0	0	0	0	0	0	0	0	0	0.94018555	0.059814453	0.022705078	-0.009033203	0.003173828	-0.010498047	0	44330	0	0	0
714	20353	20353	Category A	0.55175781	0.19189453	-0.7199707	-0.36254883	-0.23071289	0.25561523	0	0	9/7/2018	9	7	2018	2:07:41	7661	0.09	2	7	41	0	0.058837891	3.491748	0.57299805	0.18823242	-0.72143555	0.50756836	0.021728516	0	0	0	0	0	0	0	0	0	0.94042969	0.059570313	0.026367188	-0.021240234	0.003417969	0.001464844	0	44330	0	0	0
715	20354	20354	Category A	0.59985352	0.17993164	-0.76782227	-0.36181641	-0.2331543	0.25952148	0	0	9/7/2018	9	7	2018	2:07:41	7661	0.181	2	7	41	0	0.058837891	3.491748	0.57299805	0.18798828	-0.72119141	0.55395508	0.054199219	0	0	0	0	0	0	0	0	0	0.94018555	0.059814453	0.081298828	0.026611328	-0.008056641	-0.046386719	0	44330	0	0	0
716	20355	20355	Category A	0.58789063	0.17993164	-0.73193359	-0.36987305	-0.23657227	0.25756836	0	0	9/7/2018	9	7	2018	2:07:41	7661	0.272	2	7	41	0	0.058837891	3.491748	0.57275391	0.18798828	-0.72143555	0.52148438	0.020019531	0	0	0	0	0	0	0	0	0	0.94018555	0.059814453	0.033691406	0.014892578	-0.008056641	-0.010253906	0	44330	0	0	0
717	20356	20356	Category A	0.57592773	0.19189453	-0.70776367	-0.36791992	-0.23583984	0.2565918	0	0	9/7/2018	9	7	2018	2:07:41	7661	0.363	2	7	41	0	0.058837891	3.491748	0.57275391	0.18798828	-0.72167969	0.59936523	0.014648438	0	0	0	0	0	0	0	0	0	0.94042969	0.059570313	0.020507813	0.002929688	0.003662109	0.013916016	0	44330	0	0	0
718	20357	20357	Category A	0.57592773	0.19189453	-0.69580078	-0.36352539	-0.22851563	0.25878906	0	0	9/7/2018	9	7	2018	2:07:41	7661	0.454	2	7	41	0	0.058837891	3.491748	0.57275391	0.18823242	-0.72167969	0.72900391	0.026123047	0	0	0	0	0	0	0	0	0	0.94042969	0.059570313	0.032470703	0.002929688	0.003417969	0.025878906	0	44330	0	0	0
719	20358	20358	Category A	0.56396484	0.19189453	-0.70776367	-0.3671875	-0.234375	0.25439453	0	0	9/7/2018	9	7	2018	2:07:41	7661	0.545	2	7	41	0	0.058837891	3.491748	0.57299805	0.18798828	-0.72167969	0.57080078	0.017089844	0	0	0	0	0	0	0	0	0	0.94067383	0.059326172	0.026855469	-0.009033203	0.003662109	0.013916016	0	44330	0	0	0
720	20359	20359	Category A	0.58789063	0.19189453	-0.70776367	-0.37060547	-0.23071289	0.25854492	0	0	9/7/2018	9	7	2018	2:07:41	7661	0.636	2	7	41	0	0.058837891	3.491748	0.57324219	0.18823242	-0.72167969	0.23632813	0.020507813	0	0	0	0	0	0	0	0	0	0.94067383	0.059326172	0.031982422	0.014404297	0.003417969	0.013916016	0	44330	0	0	0
721	20360	20360	Category A	0.57592773	0.19189453	-0.7199707	-0.35668945	-0.2331543	0.25878906	0	0	9/7/2018	9	7	2018	2:07:41	7661	0.727	2	7	41	0	0.058837891	3.491748	0.57348633	0.18798828	-0.72143555	0.091552734	0.004638672	0	0	0	0	0	0	0	0	0	0.94067383	0.059326172	0.007568359	0.002197266	0.003662109	0.001464844	0	44330	0	0	0
722	20361	20361	Category A	0.57592773	0.19189453	-0.73193359	-0.36523438	-0.23413086	0.25854492	0	0	9/7/2018	9	7	2018	2:07:41	7661	0.818	2	7	41	0	0.058837891	3.491748	0.57348633	0.18798828	-0.72119141	0.008544922	0.011474609	0	0	0	0	0	0	0	0	0	0.94042969	0.059570313	0.016601563	0.002197266	0.003662109	-0.010498047	0	44330	0	0	0
723	20362	20362	Category A	0.57592773	0.21582031	-0.7199707	-0.36010742	-0.22973633	0.25952148	0	0	9/7/2018	9	7	2018	2:07:41	7661	0.909	2	7	41	0	0.058837891	3.491748	0.57373047	0.18823242	-0.72119141	0.15673828	0.027587891	0	0	0	0	0	0	0	0	0	0.94067383	0.059326172	0.031005859	0.001953125	0.02734375	0.001220703	0	44330	0	0	0
724	20363	20363	Category A	0.57592773	0.16796875	-0.69580078	-0.36181641	-0.23168945	0.2578125	0	0	9/7/2018	9	7	2018	2:07:42	7662	0	2	7	42	0	0.058837891	3.491748	0.57348633	0.18847656	-0.72094727	0.16699219	0.032714844	0	0	0	0	0	0	0	0	0	0.94042969	0.059570313	0.048095703	0.002197266	-0.020507813	0.025146484	0	44330	0	0	0
725	20364	20364	Category A	0.56396484	0.17993164	-0.7199707	-0.36352539	-0.22705078	0.25683594	0	0	9/7/2018	9	7	2018	2:07:42	7662	0.111	2	7	42	0	0.058837891	3.491748	0.57299805	0.1887207	-0.72070313	0.31103516	0.012695313	0	0	0	0	0	0	0	0	0	0.93994141	0.060058594	0.018798828	-0.009033203	-0.008789063	0.000732422	0	44330	0	0	0
726	20365	20365	Category A	0.57592773	0.16796875	-0.7199707	-0.36547852	-0.23071289	0.25952148	0	0	9/7/2018	9	7	2018	2:07:42	7662	0.222	2	7	42	0	0.058837891	3.491748	0.57324219	0.18896484	-0.72045898	0.37670898	0.021240234	0	0	0	0	0	0	0	0	0	0.93994141	0.060058594	0.024169922	0.002441406	-0.020996094	0.000488281	0	44330	0	0	0
727	20366	20366	Category A	0.56396484	0.17993164	-0.73193359	-0.36523438	-0.23486328	0.25854492	0	0	9/7/2018	9	7	2018	2:07:42	7662	0.333	2	7	42	0	0.058837891	3.491748	0.57348633	0.1887207	-0.72045898	0.5703125	0.017333984	0	0	0	0	0	0	0	0	0	0.94018555	0.059814453	0.029785156	-0.009521484	-0.008789063	-0.011230469	0	44330	0	0	0
728	20367	20367	Category A	0.55175781	0.17993164	-0.7199707	-0.36181641	-0.22973633	0.2578125	0	0	9/7/2018	9	7	2018	2:07:42	7662	0.444	2	7	42	0	0.058837891	3.491748	0.57373047	0.1887207	-0.72045898	0.49316406	0.023681641	0	0	0	0	0	0	0	0	0	0.94018555	0.059814453	0.031494141	-0.021972656	-0.008789063	0.000488281	0	44330	0	0	0
729	20368	20368	Category A	0.57592773	0.19189453	-0.70776367	-0.36767578	-0.23339844	0.25683594	0	0	9/7/2018	9	7	2018	2:07:42	7662	0.555	2	7	42	0	0.058837891	3.491748	0.57373047	0.1887207	-0.72094727	0.22241211	0.013671875	0	0	0	0	0	0	0	0	0	0.94067383	0.059326172	0.018310547	0.001953125	0.002929688	0.013183594	0	44330	0	0	0
730	20369	20369	Category A	0.56396484	0.17993164	-0.70776367	-0.35913086	-0.24121094	0.2565918	0	0	9/7/2018	9	7	2018	2:07:42	7662	0.666	2	7	42	0	0.059082031	3.5513672	0.57397461	0.18896484	-0.72119141	0.10644531	0.019042969	0	0	0	0	0	0	0	0	0	0.94091797	0.059082031	0.032714844	-0.010009766	-0.009033203	0.013427734	0	44330	0	0	0
731	20370	20370	Category A	0.56396484	0.20385742	-0.70776367	-0.3671875	-0.23681641	0.25732422	0	0	9/7/2018	9	7	2018	2:07:42	7662	0.777	2	7	42	0	0.059082031	3.5513672	0.57421875	0.1887207	-0.72094727	0.28320313	0.022460938	0	0	0	0	0	0	0	0	0	0.94091797	0.059082031	0.038574219	-0.010253906	0.014892578	0.013183594	0	44330	0	0	0
732	20371	20371	Category A	0.57592773	0.19189453	-0.73193359	-0.36791992	-0.23071289	0.25756836	0	0	9/7/2018	9	7	2018	2:07:42	7662	0.888	2	7	42	0	0.059082031	3.5513672	0.57421875	0.1887207	-0.72119141	0.33349609	0.010986328	0	0	0	0	0	0	0	0	0	0.94116211	0.058837891	0.015136719	0.001464844	0.002929688	-0.010498047	0	44330	0	0	0
733	20372	20372	Category A	0.57592773	0.17993164	-0.73193359	-0.36352539	-0.23681641	0.25854492	0	0	9/7/2018	9	7	2018	2:07:43	7663	0	2	7	43	0	0.059082031	3.5513672	0.57397461	0.18847656	-0.72143555	0.054199219	0.013427734	0	0	0	0	0	0	0	0	0	0.94116211	0.058837891	0.020751953	0.001708984	-0.008544922	-0.010253906	0	44330	0	0	0
734	20373	20373	Category A	0.57592773	0.19189453	-0.70776367	-0.36474609	-0.23779297	0.2565918	0	0	9/7/2018	9	7	2018	2:07:43	7663	0.1	2	7	43	0	0.059082031	3.5513672	0.57373047	0.1887207	-0.72094727	0.34692383	0.013671875	0	0	0	0	0	0	0	0	0	0.94067383	0.059326172	0.018310547	0.001953125	0.002929688	0.013183594	0	44330	0	0	0
735	20374	20374	Category A	0.57592773	0.19189453	-0.70776367	-0.36450195	-0.23413086	0.25683594	0	0	9/7/2018	9	7	2018	2:07:43	7663	0.2	2	7	43	0	0.059082031	3.5513672	0.57397461	0.18823242	-0.72070313	0.53979492	0.013671875	0	0	0	0	0	0	0	0	0	0.94067383	0.059326172	0.018310547	0.001708984	0.003417969	0.012939453	0	44330	0	0	0
736	20375	20375	Category A	0.56396484	0.19189453	-0.7199707	-0.36791992	-0.22875977	0.25756836	0	0	9/7/2018	9	7	2018	2:07:43	7663	0.3	2	7	43	0	0.059082031	3.5513672	0.57397461	0.18823242	-0.72045898	0.33154297	0.010742188	0	0	0	0	0	0	0	0	0	0.94042969	0.059570313	0.014160156	-0.010009766	0.003417969	0.000488281	0	44330	0	0	0
737	20376	20376	Category A	0.56396484	0.17993164	-0.7199707	-0.36108398	-0.22460938	0.25878906	0	0	9/7/2018	9	7	2018	2:07:43	7663	0.4	2	7	43	0	0.059082031	3.5513672	0.57397461	0.1887207	-0.7199707	0.50146484	0.013427734	0	0	0	0	0	0	0	0	0	0.94018555	0.059814453	0.019287109	-0.010009766	-0.008789063	0	0	44330	0	0	0
738	20377	20377	Category A	0.59985352	0.17993164	-0.7199707	-0.36474609	-0.22705078	0.2578125	0	0	9/7/2018	9	7	2018	2:07:43	7663	0.5	2	7	43	0	0.059082031	3.5513672	0.57373047	0.18920898	-0.72045898	0.60375977	0.027587891	0	0	0	0	0	0	0	0	0	0.94018555	0.059814453	0.035888672	0.025878906	-0.009277344	0.000488281	0	44330	0	0	0
739	20378	20378	Category A	0.58789063	0.19189453	-0.73193359	-0.36279297	-0.22998047	0.2578125	0	0	9/7/2018	9	7	2018	2:07:43	7663	0.6	2	7	43	0	0.059082031	3.5513672	0.57373047	0.18896484	-0.72021484	0.3371582	0.018310547	0	0	0	0	0	0	0	0	0	0.94018555	0.059814453	0.028076172	0.013916016	0.002685547	-0.011474609	0	44330	0	0	0
740	20379	20379	Category A	0.58789063	0.17993164	-0.7199707	-0.36450195	-0.22973633	0.25561523	0	0	9/7/2018	9	7	2018	2:07:43	7663	0.7	2	7	43	0	0.059082031	3.5513672	0.57421875	0.18896484	-0.7199707	0.11499023	0.016357422	0	0	0	0	0	0	0	0	0	0.94018555	0.059814453	0.022949219	0.013427734	-0.009033203	0	0	44330	0	0	0
741	20380	20380	Category A	0.56396484	0.19189453	-0.70776367	-0.36279297	-0.234375	0.25756836	0	0	9/7/2018	9	7	2018	2:07:43	7663	0.8	2	7	43	0	0.059082031	3.5513672	0.57373047	0.18896484	-0.72021484	0.21240234	0.016113281	0	0	0	0	0	0	0	0	0	0.93994141	0.060058594	0.025146484	-0.009765625	0.002685547	0.012451172	0	44330	0	0	0
742	20381	20381	Category A	0.57592773	0.20385742	-0.7199707	-0.37573242	-0.22631836	0.26025391	0	0	9/7/2018	9	7	2018	2:07:43	7663	0.9	2	7	43	0	0.059082031	3.5513672	0.57348633	0.18896484	-0.72045898	0.68554688	0.014892578	0	0	0	0	0	0	0	0	0	0.93994141	0.060058594	0.017578125	0.002197266	0.014648438	0.000488281	0	44330	0	0	0
743	20382	20382	Category A	0.57592773	0.20385742	-0.7199707	-0.36450195	-0.23168945	0.25683594	0	0	9/7/2018	9	7	2018	2:07:44	7664	0	2	7	44	0	0.059082031	3.5513672	0.57373047	0.18896484	-0.72021484	1.059082	0.014892578	0	0	0	0	0	0	0	0	0	0.93994141	0.060058594	0.017089844	0.001953125	0.014648438	0.000244141	0	44330	0	0	0
744	20383	20383	Category A	0.57592773	0.20385742	-0.70776367	-0.37084961	-0.2253418	0.25952148	0	0	9/7/2018	9	7	2018	2:07:44	7664	0.1	2	7	44	0	0.059082031	3.5513672	0.57373047	0.18896484	-0.72045898	1.1813965	0.01953125	0	0	0	0	0	0	0	0	0	0.94018555	0.059814453	0.029541016	0.001953125	0.014648438	0.012695313	0	44330	0	0	0
745	20384	20384	Category A	0.57592773	0.20385742	-0.70776367	-0.36376953	-0.23168945	0.2565918	0	0	9/7/2018	9	7	2018	2:07:44	7664	0.2	2	7	44	0	0.059082031	3.5513672	0.57373047	0.18920898	-0.7199707	1.3894043	0.019042969	0	0	0	0	0	0	0	0	0	0.93994141	0.060058594	0.028808594	0.001953125	0.014404297	0.012207031	0	44330	0	0	0
746	20385	20385	Category A	0.56396484	0.19189453	-0.73193359	-0.36767578	-0.23339844	0.25854492	0	0	9/7/2018	9	7	2018	2:07:44	7664	0.3	2	7	44	0	0.059082031	3.5513672	0.57348633	0.18945313	-0.71972656	1.4521484	0.015625	0	0	0	0	0	0	0	0	0	0.93969727	0.060302734	0.024169922	-0.009521484	0.002197266	-0.011962891	0	44330	0	0	0
747	20386	20386	Category A	0.56396484	0.19189453	-0.73193359	-0.37231445	-0.234375	0.25634766	0	0	9/7/2018	9	7	2018	2:07:44	7664	0.4	2	7	44	0	0.059082031	3.5513672	0.57348633	0.18945313	-0.71972656	1.1850586	0.015380859	0	0	0	0	0	0	0	0	0	0.93969727	0.060302734	0.023925781	-0.009521484	0.002197266	-0.011962891	0	44330	0	0	0
748	20387	20387	Category A	0.58789063	0.17993164	-0.73193359	-0.36376953	-0.23168945	0.25878906	0	0	9/7/2018	9	7	2018	2:07:44	7664	0.5	2	7	44	0	0.059082031	3.5513672	0.57348633	0.18945313	-0.71948242	0.92944336	0.020996094	0	0	0	0	0	0	0	0	0	0.93945313	0.060546875	0.036132813	0.014160156	-0.009521484	-0.012207031	0	44330	0	0	0
749	20388	20388	Category A	0.57592773	0.19189453	-0.73193359	-0.36303711	-0.23217773	0.25878906	0	0	9/7/2018	9	7	2018	2:07:44	7664	0.6	2	7	44	0	0.059082031	3.5513672	0.57348633	0.18945313	-0.71972656	0.68212891	0.012451172	0	0	0	0	0	0	0	0	0	0.93945313	0.060546875	0.016845703	0.002197266	0.002197266	-0.011962891	0	44330	0	0	0
750	20389	20389	Category A	0.58789063	0.19189453	-0.73193359	-0.3671875	-0.22875977	0.26049805	0	0	9/7/2018	9	7	2018	2:07:44	7664	0.7	2	7	44	0	0.059082031	3.5513672	0.57348633	0.18920898	-0.71875	0.31811523	0.019287109	0	0	0	0	0	0	0	0	0	0.93896484	0.061035156	0.029541016	0.014160156	0.002441406	-0.012939453	0	44330	0	0	0
751	20390	20390	Category A	0.57592773	0.19189453	-0.7199707	-0.36889648	-0.22949219	0.25952148	0	0	9/7/2018	9	7	2018	2:07:44	7664	0.8	2	7	44	0	0.059082031	3.5513672	0.57324219	0.18896484	-0.71850586	0.17749023	0.00390625	0	0	0	0	0	0	0	0	0	0.93847656	0.061523438	0.006347656	0.002441406	0.002685547	-0.001220703	0	44330	0	0	0
752	20391	20391	Category A	0.56396484	0.17993164	-0.70776367	-0.36303711	-0.23217773	0.25366211	0	0	9/7/2018	9	7	2018	2:07:44	7664	0.9	2	7	44	0	0.059082031	3.5513672	0.57299805	0.18896484	-0.71850586	0.7565918	0.016845703	0	0	0	0	0	0	0	0	0	0.93847656	0.061523438	0.029296875	-0.009033203	-0.009033203	0.010742188	0	44330	0	0	0
753	20392	20392	Category A	0.56396484	0.17993164	-0.73193359	-0.36474609	-0.2331543	0.25756836	0	0	9/7/2018	9	7	2018	2:07:45	7665	0	2	7	45	0	0.059082031	3.5513672	0.57299805	0.18896484	-0.71875	1.1220703	0.018310547	0	0	0	0	0	0	0	0	0	0.93847656	0.061523438	0.031494141	-0.009033203	-0.009033203	-0.012939453	0	44330	0	0	0
754	20393	20393	Category A	0.57592773	0.16796875	-0.74389648	-0.36791992	-0.23510742	0.25756836	0	0	9/7/2018	9	7	2018	2:07:45	7665	0.1	2	7	45	0	0.059082031	3.5513672	0.57324219	0.18896484	-0.71850586	1.2929688	0.032958984	0	0	0	0	0	0	0	0	0	0.93847656	0.061523438	0.049072266	0.002441406	-0.020996094	-0.025146484	0	44330	0	0	0
755	20394	20394	Category A	0.55175781	0.19189453	-0.7199707	-0.36132813	-0.22900391	0.25683594	0	0	9/7/2018	9	7	2018	2:07:45	7665	0.2	2	7	45	0	0.059082031	3.5513672	0.57299805	0.18896484	-0.71801758	1.4709473	0.021484375	0	0	0	0	0	0	0	0	0	0.93798828	0.062011719	0.025878906	-0.021240234	0.002685547	-0.001708984	0	44330	0	0	0
756	20395	20395	Category A	0.57592773	0.19189453	-0.7199707	-0.36523438	-0.22631836	0.2578125	0	0	9/7/2018	9	7	2018	2:07:45	7665	0.3	2	7	45	0	0.059082031	3.5513672	0.57250977	0.18920898	-0.71704102	1.3271484	0.004882813	0	0	0	0	0	0	0	0	0	0.93701172	0.062988281	0.008544922	0.003173828	0.002441406	-0.002685547	0	44330	0	0	0
757	20396	20396	Category A	0.57592773	0.19189453	-0.73193359	-0.36254883	-0.22875977	0.25683594	0	0	9/7/2018	9	7	2018	2:07:45	7665	0.4	2	7	45	0	0.059082031	3.5513672	0.57226563	0.18920898	-0.71679688	1.0722656	0.015625	0	0	0	0	0	0	0	0	0	0.93652344	0.063476563	0.020996094	0.003417969	0.002441406	-0.014892578	0	44330	0	0	0
758	20397	20397	Category A	0.58789063	0.17993164	-0.73193359	-0.36376953	-0.22973633	0.25878906	0	0	9/7/2018	9	7	2018	2:07:45	7665	0.5	2	7	45	0	0.059082031	3.5513672	0.57226563	0.18920898	-0.71704102	0.77368164	0.023193359	0	0	0	0	0	0	0	0	0	0.93676758	0.063232422	0.039550781	0.015380859	-0.009277344	-0.014648438	0	44330	0	0	0
759	20398	20398	Category A	0.56396484	0.17993164	-0.74389648	-0.36621094	-0.23681641	0.25537109	0	0	9/7/2018	9	7	2018	2:07:45	7665	0.6	2	7	45	0	0.059082031	3.5513672	0.57202148	0.18920898	-0.7175293	0.63256836	0.029052734	0	0	0	0	0	0	0	0	0	0.93701172	0.062988281	0.043701172	-0.008056641	-0.009277344	-0.026123047	0	44330	0	0	0
760	20399	20399	Category A	0.57592773	0.17993164	-0.7199707	-0.36181641	-0.22875977	0.2578125	0	0	9/7/2018	9	7	2018	2:07:45	7665	0.7	2	7	45	0	0.059082031	3.5513672	0.57226563	0.18945313	-0.71777344	0.55664063	0.010253906	0	0	0	0	0	0	0	0	0	0.9375	0.0625	0.014892578	0.003417969	-0.009521484	-0.001953125	0	44330	0	0	0
761	20400	20400	Category A	0.56396484	0.17993164	-0.69580078	-0.36010742	-0.23071289	0.25854492	0	0	9/7/2018	9	7	2018	2:07:45	7665	0.8	2	7	45	0	0.059082031	3.5513672	0.57226563	0.18896484	-0.71801758	0.13989258	0.025390625	0	0	0	0	0	0	0	0	0	0.9375	0.0625	0.040039063	-0.008300781	-0.009033203	0.022216797	0	44330	0	0	0
762	20401	20401	Category A	0.56396484	0.19189453	-0.7199707	-0.36791992	-0.23242188	0.25952148	0	0	9/7/2018	9	7	2018	2:07:45	7665	0.9	2	7	45	0	0.059082031	3.5513672	0.57250977	0.18896484	-0.71801758	0.41748047	0.009277344	0	0	0	0	0	0	0	0	0	0.9375	0.0625	0.013183594	-0.008544922	0.002685547	-0.001708984	0	44330	0	0	0
763	20402	20402	Category A	0.55175781	0.20385742	-0.70776367	-0.36767578	-0.23339844	0.25756836	0	0	9/7/2018	9	7	2018	2:07:46	7666	0	2	7	46	0	0.059082031	3.5513672	0.57275391	0.18896484	-0.71801758	0.73388672	0.027587891	0	0	0	0	0	0	0	0	0	0.93774414	0.062255859	0.046142578	-0.020996094	0.014648438	0.010253906	0	44330	0	0	0
764	20403	20403	Category A	0.55175781	0.20385742	-0.70776367	-0.36254883	-0.22875977	0.26074219	0	0	9/7/2018	9	7	2018	2:07:46	7666	0.1	2	7	46	0	0.059082031	3.5513672	0.57299805	0.1887207	-0.71777344	0.61450195	0.027832031	0	0	0	0	0	0	0	0	0	0.93774414	0.062255859	0.046386719	-0.021240234	0.014892578	0.010009766	0	44330	0	0	0
765	20404	20404	Category A	0.58789063	0.20385742	-0.70776367	-0.36376953	-0.22875977	0.25683594	0	0	9/7/2018	9	7	2018	2:07:46	7666	0.2	2	7	46	0	0.059082031	3.5513672	0.57299805	0.18920898	-0.71826172	0.58154297	0.023193359	0	0	0	0	0	0	0	0	0	0.93823242	0.061767578	0.039794922	0.014648438	0.014404297	0.010498047	0	44330	0	0	0
766	20405	20405	Category A	0.58789063	0.17993164	-0.7199707	-0.36523438	-0.23657227	0.25927734	0	0	9/7/2018	9	7	2018	2:07:46	7666	0.3	2	7	46	0	0.059082031	3.5513672	0.57324219	0.18945313	-0.71801758	0.67431641	0.017333984	0	0	0	0	0	0	0	0	0	0.93823242	0.061767578	0.025878906	0.014404297	-0.009521484	-0.001708984	0	44330	0	0	0
767	20406	20406	Category A	0.57592773	0.19189453	-0.7199707	-0.36010742	-0.23754883	0.25756836	0	0	9/7/2018	9	7	2018	2:07:46	7666	0.4	2	7	46	0	0.059082031	3.5513672	0.57348633	0.18994141	-0.71826172	0.54443359	0.003417969	0	0	0	0	0	0	0	0	0	0.93847656	0.061523438	0.005859375	0.002197266	0.001708984	-0.001464844	0	44330	0	0	0
768	20407	20407	Category A	0.57592773	0.19189453	-0.74389648	-0.36083984	-0.22802734	0.25878906	0	0	9/7/2018	9	7	2018	2:07:46	7666	0.5	2	7	46	0	0.058837891	3.4853027	0.57348633	0.18994141	-0.71850586	0.002929688	0.025390625	0	0	0	0	0	0	0	0	0	0.9387207	0.061279297	0.029541016	0.002197266	0.001708984	-0.025146484	0	44330	0	0	0
769	20408	20408	Category A	0.57592773	0.19189453	-0.73193359	-0.36865234	-0.23510742	0.25732422	0	0	9/7/2018	9	7	2018	2:07:46	7666	0.6	2	7	46	0	0.058837891	3.4853027	0.57373047	0.18994141	-0.71850586	0.29980469	0.013671875	0	0	0	0	0	0	0	0	0	0.93896484	0.061035156	0.017089844	0.001953125	0.001708984	-0.013183594	0	44330	0	0	0
770	20409	20409	Category A	0.58789063	0.17993164	-0.7199707	-0.36474609	-0.2331543	0.25854492	0	0	9/7/2018	9	7	2018	2:07:46	7666	0.7	2	7	46	0	0.058837891	3.4853027	0.57373047	0.18994141	-0.71850586	0.29589844	0.017333984	0	0	0	0	0	0	0	0	0	0.93896484	0.061035156	0.025634766	0.013916016	-0.010009766	-0.001220703	0	44330	0	0	0
771	20410	20410	Category A	0.57592773	0.19189453	-0.70776367	-0.36376953	-0.23486328	0.25878906	0	0	9/7/2018	9	7	2018	2:07:46	7666	0.8	2	7	46	0	0.058837891	3.4853027	0.57373047	0.18994141	-0.71801758	0.5090332	0.010742188	0	0	0	0	0	0	0	0	0	0.9387207	0.061279297	0.014160156	0.001953125	0.001708984	0.010253906	0	44330	0	0	0
772	20411	20411	Category A	0.57592773	0.16796875	-0.70776367	-0.36108398	-0.22875977	0.25878906	0	0	9/7/2018	9	7	2018	2:07:46	7666	0.9	2	7	46	0	0.058837891	3.4853027	0.57373047	0.18969727	-0.71801758	0.89990234	0.024169922	0	0	0	0	0	0	0	0	0	0.93847656	0.061523438	0.034179688	0.001953125	-0.021728516	0.010253906	0	44330	0	0	0
773	20412	20412	Category A	0.56396484	0.19189453	-0.68383789	-0.36010742	-0.234375	0.25976563	0	0	9/7/2018	9	7	2018	2:07:47	7667	0	2	7	47	0	0.058837891	3.4853027	0.57373047	0.18969727	-0.71777344	1.2307129	0.035400391	0	0	0	0	0	0	0	0	0	0.93823242	0.061767578	0.045898438	-0.009765625	0.001953125	0.033935547	0	44330	0	0	0
774	20413	20413	Category A	0.57592773	0.19189453	-0.7199707	-0.36254883	-0.22973633	0.25878906	0	0	9/7/2018	9	7	2018	2:07:47	7667	0.1	2	7	47	0	0.058837891	3.4853027	0.57373047	0.18994141	-0.71777344	1.0844727	0.003417969	0	0	0	0	0	0	0	0	0	0.93847656	0.061523438	0.005859375	0.001953125	0.001708984	-0.001953125	0	44330	0	0	0
775	20414	20414	Category A	0.57592773	0.19189453	-0.70776367	-0.36108398	-0.23168945	0.2578125	0	0	9/7/2018	9	7	2018	2:07:47	7667	0.2	2	7	47	0	0.058837891	3.4853027	0.57373047	0.18994141	-0.71777344	0.83862305	0.010253906	0	0	0	0	0	0	0	0	0	0.93823242	0.061767578	0.013916016	0.001953125	0.001708984	0.010009766	0	44330	0	0	0
776	20415	20415	Category A	0.57592773	0.19189453	-0.69580078	-0.36279297	-0.22705078	0.26049805	0	0	9/7/2018	9	7	2018	2:07:47	7667	0.3	2	7	47	0	0.058837891	3.4853027	0.57348633	0.18994141	-0.7175293	0.71923828	0.021972656	0	0	0	0	0	0	0	0	0	0.93798828	0.062011719	0.025878906	0.002197266	0.001708984	0.021728516	0	44330	0	0	0
777	20416	20416	Category A	0.56396484	0.19189453	-0.73193359	-0.36987305	-0.22558594	0.25878906	0	0	9/7/2018	9	7	2018	2:07:47	7667	0.4	2	7	47	0	0.058837891	3.4853027	0.57373047	0.18994141	-0.7175293	0.52001953	0.017333984	0	0	0	0	0	0	0	0	0	0.93823242	0.061767578	0.025878906	-0.009765625	0.001708984	-0.014160156	0	44330	0	0	0
778	20417	20417	Category A	0.58789063	0.17993164	-0.70776367	-0.36791992	-0.23583984	0.2565918	0	0	9/7/2018	9	7	2018	2:07:47	7667	0.5	2	7	47	0	0.058837891	3.4853027	0.57592773	0.18945313	-0.71728516	0.05859375	0.017822266	0	0	0	0	0	0	0	0	0	0.93920898	0.060791016	0.031005859	0.01171875	-0.009521484	0.009521484	0	44330	0	0	0
779	20418	20418	Category A	0.58789063	0.19189453	-0.7199707	-0.36474609	-0.22900391	0.2578125	0	0	9/7/2018	9	7	2018	2:07:47	7667	0.6	2	7	47	0	0.058837891	3.4853027	0.57592773	0.18945313	-0.71704102	0.43847656	0.012207031	0	0	0	0	0	0	0	0	0	0.93920898	0.060791016	0.016845703	0.01171875	0.002197266	-0.002685547	0	44330	0	0	0
780	20419	20419	Category A	0.56396484	0.19189453	-0.73193359	-0.36010742	-0.23510742	0.25683594	0	0	9/7/2018	9	7	2018	2:07:47	7667	0.7	2	7	47	0	0.058837891	3.4853027	0.57592773	0.18945313	-0.71655273	0.60839844	0.01953125	0	0	0	0	0	0	0	0	0	0.9387207	0.061279297	0.029541016	-0.011962891	0.002197266	-0.015136719	0	44330	0	0	0
781	20420	20420	Category A	0.56396484	0.19189453	-0.7199707	-0.36645508	-0.23193359	0.25756836	0	0	9/7/2018	9	7	2018	2:07:47	7667	0.8	2	7	47	0	0.058837891	3.4853027	0.57592773	0.18945313	-0.71679688	0.63745117	0.012451172	0	0	0	0	0	0	0	0	0	0.93896484	0.061035156	0.017333984	-0.011962891	0.002197266	-0.002929688	0	44330	0	0	0
782	20421	20421	Category A	0.58789063	0.19189453	-0.7199707	-0.35668945	-0.23486328	0.25854492	0	0	9/7/2018	9	7	2018	2:07:47	7667	0.9	2	7	47	0	0.058837891	3.4853027	0.57617188	0.18945313	-0.71679688	0.87158203	0.012207031	0	0	0	0	0	0	0	0	0	0.93896484	0.061035156	0.016845703	0.011474609	0.002197266	-0.002929688	0	44330	0	0	0
783	20422	20422	Category A	0.57592773	0.20385742	-0.7199707	-0.36206055	-0.22900391	0.25585938	0	0	9/7/2018	9	7	2018	2:07:48	7668	0	2	7	48	0	0.058837891	3.4853027	0.57617188	0.18945313	-0.71655273	1.2446289	0.014648438	0	0	0	0	0	0	0	0	0	0.9387207	0.061279297	0.017822266	-0.000244141	0.014160156	-0.003173828	0	44330	0	0	0
784	20423	20423	Category A	0.57592773	0.20385742	-0.68383789	-0.36010742	-0.23217773	0.25878906	0	0	9/7/2018	9	7	2018	2:07:48	7668	0.1	2	7	48	0	0.058837891	3.4853027	0.57617188	0.18920898	-0.71606445	1.2973633	0.035400391	0	0	0	0	0	0	0	0	0	0.93847656	0.061523438	0.047363281	-0.000244141	0.014404297	0.032226563	0	44330	0	0	0
785	20424	20424	Category A	0.56396484	0.20385742	-0.7199707	-0.36376953	-0.22729492	0.2578125	0	0	9/7/2018	9	7	2018	2:07:48	7668	0.2	2	7	48	0	0.058837891	3.4853027	0.57617188	0.18896484	-0.71655273	1.0090332	0.01953125	0	0	0	0	0	0	0	0	0	0.9387207	0.061279297	0.030517578	-0.012207031	0.014648438	-0.003173828	0	44330	0	0	0
786	20425	20425	Category A	0.56396484	0.19189453	-0.73193359	-0.36181641	-0.22875977	0.2578125	0	0	9/7/2018	9	7	2018	2:07:48	7668	0.3	2	7	48	0	0.058837891	3.4853027	0.57617188	0.18896484	-0.71655273	0.88476563	0.019775391	0	0	0	0	0	0	0	0	0	0.9387207	0.061279297	0.030273438	-0.012207031	0.002685547	-0.015136719	0	44330	0	0	0
787	20426	20426	Category A	0.57592773	0.19189453	-0.70776367	-0.36450195	-0.23583984	0.25439453	0	0	9/7/2018	9	7	2018	2:07:48	7668	0.4	2	7	48	0	0.058837891	3.4853027	0.57617188	0.18896484	-0.71679688	0.76977539	0.009521484	0	0	0	0	0	0	0	0	0	0.93896484	0.061035156	0.012207031	-0.000244141	0.002685547	0.009033203	0	44330	0	0	0
788	20427	20427	Category A	0.57592773	0.19189453	-0.7199707	-0.36767578	-0.23339844	0.25683594	0	0	9/7/2018	9	7	2018	2:07:48	7668	0.5	2	7	48	0	0.058837891	3.4853027	0.57592773	0.18896484	-0.71704102	0.43994141	0.00390625	0	0	0	0	0	0	0	0	0	0.93896484	0.061035156	0.005615234	0	0.002685547	-0.002685547	0	44330	0	0	0
789	20428	20428	Category A	0.57592773	0.17993164	-0.69580078	-0.36083984	-0.22436523	0.25683594	0	0	9/7/2018	9	7	2018	2:07:48	7668	0.6	2	7	48	0	0.058837891	3.4853027	0.57568359	0.18896484	-0.71704102	0.090576172	0.023193359	0	0	0	0	0	0	0	0	0	0.9387207	0.061279297	0.030761719	0	-0.009033203	0.021240234	0	44330	0	0	0
790	20429	20429	Category A	0.55175781	0.16796875	-0.7199707	-0.36791992	-0.23168945	0.2565918	0	0	9/7/2018	9	7	2018	2:07:48	7668	0.7	2	7	48	0	0.058837891	3.4853027	0.57592773	0.18896484	-0.71728516	0.072509766	0.032226563	0	0	0	0	0	0	0	0	0	0.93920898	0.060791016	0.048095703	-0.024169922	-0.020996094	-0.002441406	0	44330	0	0	0
791	20430	20430	Category A	0.56396484	0.19189453	-0.7199707	-0.36621094	-0.23583984	0.2565918	0	0	9/7/2018	9	7	2018	2:07:48	7668	0.8	2	7	48	0	0.058837891	3.4853027	0.57592773	0.1887207	-0.71704102	0.083496094	0.012695313	0	0	0	0	0	0	0	0	0	0.93896484	0.061035156	0.017822266	-0.011962891	0.002929688	-0.002685547	0	44330	0	0	0
792	20431	20431	Category A	0.57592773	0.19189453	-0.7199707	-0.36108398	-0.22631836	0.25683594	0	0	9/7/2018	9	7	2018	2:07:48	7668	0.9	2	7	48	0	0.058837891	3.4853027	0.57617188	0.18896484	-0.71704102	0.19775391	0.00390625	0	0	0	0	0	0	0	0	0	0.93896484	0.061035156	0.005859375	-0.000244141	0.002685547	-0.002685547	0	44330	0	0	0
793	20432	20432	Category A	0.57592773	0.19189453	-0.70776367	-0.36132813	-0.23046875	0.25561523	0	0	9/7/2018	9	7	2018	2:07:49	7669	0	2	7	49	0	0.058837891	3.4853027	0.57641602	0.18896484	-0.7175293	0.31494141	0.010009766	0	0	0	0	0	0	0	0	0	0.93969727	0.060302734	0.012939453	-0.000488281	0.002685547	0.009765625	0	44330	0	0	0
794	20433	20433	Category A	0.52783203	0.19189453	-0.68383789	-0.35986328	-0.23339844	0.25683594	0	0	9/7/2018	9	7	2018	2:07:49	7669	0.1	2	7	49	0	0.058837891	3.4853027	0.57641602	0.18920898	-0.71728516	0.37182617	0.059082031	0	0	0	0	0	0	0	0	0	0.93945313	0.060546875	0.084472656	-0.048583984	0.002441406	0.033447266	0	44330	0	0	0
795	20434	20434	Category A	0.56396484	0.19189453	-0.69580078	-0.36547852	-0.23510742	0.25756836	0	0	9/7/2018	9	7	2018	2:07:49	7669	0.2	2	7	49	0	0.058837891	3.4853027	0.57641602	0.18945313	-0.71679688	0.27514648	0.024658203	0	0	0	0	0	0	0	0	0	0.93920898	0.060791016	0.035888672	-0.012451172	0.002197266	0.020996094	0	44330	0	0	0
796	20435	20435	Category A	0.57592773	0.17993164	-0.70776367	-0.36547852	-0.22705078	0.2578125	0	0	9/7/2018	9	7	2018	2:07:49	7669	0.3	2	7	49	0	0.058837891	3.4853027	0.57666016	0.18945313	-0.71679688	0.19360352	0.013427734	0	0	0	0	0	0	0	0	0	0.93945313	0.060546875	0.019775391	-0.000732422	-0.009521484	0.009033203	0	44330	0	0	0
797	20436	20436	Category A	0.56396484	0.19189453	-0.73193359	-0.36547852	-0.22900391	0.2578125	0	0	9/7/2018	9	7	2018	2:07:49	7669	0.4	2	7	49	0	0.058837891	3.4853027	0.57641602	0.18945313	-0.71679688	0.048828125	0.01953125	0	0	0	0	0	0	0	0	0	0.93920898	0.060791016	0.029541016	-0.012451172	0.002197266	-0.014892578	0	44330	0	0	0
798	20437	20437	Category A	0.56396484	0.19189453	-0.73193359	-0.36865234	-0.2355957	0.25756836	0	0	9/7/2018	9	7	2018	2:07:49	7669	0.5	2	7	49	0	0.058837891	3.4853027	0.57617188	0.18945313	-0.71655273	0.12475586	0.01953125	0	0	0	0	0	0	0	0	0	0.93896484	0.061035156	0.029785156	-0.012207031	0.002197266	-0.015136719	0	44330	0	0	0
799	20438	20438	Category A	0.58789063	0.20385742	-0.73193359	-0.36108398	-0.23242188	0.25878906	0	0	9/7/2018	9	7	2018	2:07:49	7669	0.6	2	7	49	0	0.058837891	3.4853027	0.57568359	0.18994141	-0.71630859	0.12451172	0.023925781	0	0	0	0	0	0	0	0	0	0.93847656	0.061523438	0.041503906	0.011962891	0.013671875	-0.015380859	0	44330	0	0	0
800	20439	20439	Category A	0.58789063	0.16796875	-0.7199707	-0.36523438	-0.22875977	0.25683594	0	0	9/7/2018	9	7	2018	2:07:49	7669	0.7	2	7	49	0	0.058837891	3.4853027	0.57568359	0.18994141	-0.71582031	0.062988281	0.025390625	0	0	0	0	0	0	0	0	0	0.93798828	0.062011719	0.038085938	0.011962891	-0.021972656	-0.00390625	0	44330	0	0	0
801	20440	20440	Category A	0.58789063	0.17993164	-0.7199707	-0.37158203	-0.22875977	0.25854492	0	0	9/7/2018	9	7	2018	2:07:49	7669	0.8	2	7	49	0	0.058837891	3.4853027	0.57543945	0.19018555	-0.71557617	0.036376953	0.016601563	0	0	0	0	0	0	0	0	0	0.93774414	0.062255859	0.027099609	0.012207031	-0.010253906	-0.004150391	0	44330	0	0	0
802	20441	20441	Category A	0.58789063	0.19189453	-0.73193359	-0.37133789	-0.22558594	0.25952148	0	0	9/7/2018	9	7	2018	2:07:49	7669	0.9	2	7	49	0	0.058837891	3.4853027	0.57543945	0.19018555	-0.71557617	0.25170898	0.020263672	0	0	0	0	0	0	0	0	0	0.93774414	0.062255859	0.030029297	0.012207031	0.001464844	-0.016113281	0	44330	0	0	0
803	20442	20442	Category A	0.59985352	0.20385742	-0.70776367	-0.36352539	-0.23681641	0.25854492	0	0	9/7/2018	9	7	2018	2:07:50	7670	0	2	7	50	0	0.058837891	3.4853027	0.57568359	0.19018555	-0.71484375	0.49609375	0.028564453	0	0	0	0	0	0	0	0	0	0.9375	0.0625	0.044921875	0.023925781	0.013427734	0.007080078	0	44330	0	0	0
804	20443	20443	Category A	0.58789063	0.20385742	-0.73193359	-0.36767578	-0.23339844	0.25756836	0	0	9/7/2018	9	7	2018	2:07:50	7670	0.1	2	7	50	0	0.058837891	3.4853027	0.57568359	0.18994141	-0.71484375	0.44824219	0.024902344	0	0	0	0	0	0	0	0	0	0.93725586	0.062744141	0.042724609	0.011962891	0.013671875	-0.016845703	0	44330	0	0	0
805	20444	20444	Category A	0.57592773	0.20385742	-0.70776367	-0.36035156	-0.23583984	0.25463867	0	0	9/7/2018	9	7	2018	2:07:50	7670	0.2	2	7	50	0	0.058837891	3.4853027	0.57568359	0.18969727	-0.71484375	0.24389648	0.015625	0	0	0	0	0	0	0	0	0	0.93725586	0.062744141	0.021240234	0	0.013916016	0.007080078	0	44330	0	0	0
806	20445	20445	Category A	0.58789063	0.19189453	-0.73193359	-0.36621094	-0.23339844	0.25854492	0	0	9/7/2018	9	7	2018	2:07:50	7670	0.3	2	7	50	0	0.058837891	3.5610352	0.57543945	0.18945313	-0.71484375	0.26635742	0.020996094	0	0	0	0	0	0	0	0	0	0.93701172	0.062988281	0.031494141	0.012207031	0.002197266	-0.016845703	0	44330	0	0	0
807	20446	20446	Category A	0.56396484	0.17993164	-0.74389648	-0.36010742	-0.23071289	0.2578125	0	0	9/7/2018	9	7	2018	2:07:50	7670	0.4	2	7	50	0	0.058837891	3.5610352	0.57543945	0.18969727	-0.71459961	0.4128418	0.032714844	0	0	0	0	0	0	0	0	0	0.93701172	0.062988281	0.050537109	-0.011474609	-0.009765625	-0.029052734	0	44330	0	0	0
808	20447	20447	Category A	0.57592773	0.19189453	-0.7199707	-0.36132813	-0.23046875	0.2578125	0	0	9/7/2018	9	7	2018	2:07:50	7670	0.5	2	7	50	0	0.058837891	3.5610352	0.57568359	0.18969727	-0.71459961	0.38720703	0.005371094	0	0	0	0	0	0	0	0	0	0.93701172	0.062988281	0.007324219	0	0.001953125	-0.005126953	0	44330	0	0	0
809	20448	20448	Category A	0.57592773	0.19189453	-0.70776367	-0.36181641	-0.22875977	0.2578125	0	0	9/7/2018	9	7	2018	2:07:50	7670	0.6	2	7	50	0	0.058837891	3.5610352	0.57568359	0.18969727	-0.71435547	0.22851563	0.006835938	0	0	0	0	0	0	0	0	0	0.93701172	0.062988281	0.008789063	0	0.001953125	0.006591797	0	44330	0	0	0
810	20449	20449	Category A	0.57592773	0.17993164	-0.68383789	-0.36206055	-0.23242188	0.25878906	0	0	9/7/2018	9	7	2018	2:07:50	7670	0.7	2	7	50	0	0.058837891	3.5610352	0.57568359	0.18994141	-0.71435547	0.27368164	0.032226563	0	0	0	0	0	0	0	0	0	0.93701172	0.062988281	0.040527344	0	-0.010009766	0.030517578	0	44330	0	0	0
811	20450	20450	Category A	0.55175781	0.17993164	-0.69580078	-0.36035156	-0.23071289	0.25708008	0	0	9/7/2018	9	7	2018	2:07:50	7670	0.8	2	7	50	0	0.058837891	3.5610352	0.57568359	0.18994141	-0.71435547	0.21508789	0.031982422	0	0	0	0	0	0	0	0	0	0.93701172	0.062988281	0.052734375	-0.023925781	-0.010009766	0.018554688	0	44330	0	0	0
812	20451	20451	Category A	0.57592773	0.19189453	-0.7199707	-0.36010742	-0.22729492	0.25976563	0	0	9/7/2018	9	7	2018	2:07:50	7670	0.9	2	7	50	0	0.058837891	3.5610352	0.57568359	0.19018555	-0.71435547	0.10253906	0.005615234	0	0	0	0	0	0	0	0	0	0.93701172	0.062988281	0.007080078	0	0.001464844	-0.005371094	0	44330	0	0	0
813	20452	20452	Category A	0.57592773	0.19189453	-0.73193359	-0.36083984	-0.22875977	0.25976563	0	0	9/7/2018	9	7	2018	2:07:51	7671	0	2	7	51	0	0.058837891	3.5610352	0.57592773	0.19018555	-0.71435547	0.11694336	0.017333984	0	0	0	0	0	0	0	0	0	0.93725586	0.062744141	0.019042969	0	0.001464844	-0.017333984	0	44330	0	0	0
814	20453	20453	Category A	0.57592773	0.19189453	-0.69580078	-0.36450195	-0.23413086	0.25952148	0	0	9/7/2018	9	7	2018	2:07:51	7671	0.1	2	7	51	0	0.058837891	3.5610352	0.57592773	0.18994141	-0.71459961	0.12255859	0.019042969	0	0	0	0	0	0	0	0	0	0.93725586	0.062744141	0.020751953	0	0.001708984	0.018798828	0	44330	0	0	0
815	20454	20454	Category A	0.56396484	0.19189453	-0.69580078	-0.36376953	-0.23217773	0.25952148	0	0	9/7/2018	9	7	2018	2:07:51	7671	0.2	2	7	51	0	0.058837891	3.5610352	0.57568359	0.18994141	-0.71459961	1.2490234	0.022216797	0	0	0	0	0	0	0	0	0	0.93725586	0.062744141	0.032470703	-0.01171875	0.001708984	0.018798828	0	44330	0	0	0
816	20455	20455	Category A	0.57592773	0.19189453	-0.7199707	-0.36450195	-0.23168945	0.25683594	0	0	9/7/2018	9	7	2018	2:07:51	7671	0.3	2	7	51	0	0.058837891	3.5610352	0.57568359	0.18994141	-0.71459961	2.5727539	0.005615234	0	0	0	0	0	0	0	0	0	0.93701172	0.062988281	0.007080078	0	0.001708984	-0.005126953	0	44330	0	0	0
817	20456	20456	Category A	0.74389648	0.14379883	-0.70776367	-0.36254883	-0.23071289	0.25683594	0	0	9/7/2018	9	7	2018	2:07:51	7671	0.4	2	7	51	0	0.058837891	3.5610352	0.57568359	0.18994141	-0.71459961	2.7302246	0.17431641	0	0	0	0	0	0	0	0	0	0.93725586	0.062744141	0.22119141	0.16796875	-0.046142578	0.006835938	0	44330	0	0	0
818	20457	20457	Category A	0.59985352	0.17993164	-0.69580078	-0.36523438	-0.2331543	0.25756836	0	0	9/7/2018	9	7	2018	2:07:51	7671	0.5	2	7	51	0	0.058837891	3.5610352	0.57568359	0.18994141	-0.71459961	2.5617676	0.032226563	0	0	0	0	0	0	0	0	0	0.93725586	0.062744141	0.053222656	0.023925781	-0.010009766	0.018798828	0	44330	0	0	0
819	20458	20458	Category A	0.58789063	0.20385742	-0.69580078	-0.35986328	-0.23486328	0.26049805	0	0	9/7/2018	9	7	2018	2:07:51	7671	0.6	2	7	51	0	0.058837891	3.5610352	0.57543945	0.19018555	-0.71459961	2.3469238	0.026367188	0	0	0	0	0	0	0	0	0	0.93701172	0.062988281	0.044677734	0.012207031	0.013427734	0.018798828	0	44330	0	0	0
820	20459	20459	Category A	0.58789063	0.17993164	-0.73193359	-0.36376953	-0.22973633	0.25976563	0	0	9/7/2018	9	7	2018	2:07:51	7671	0.7	2	7	51	0	0.058837891	3.5610352	0.57519531	0.19018555	-0.71459961	2.276123	0.0234375	0	0	0	0	0	0	0	0	0	0.93701172	0.062988281	0.040039063	0.012451172	-0.010253906	-0.017089844	0	44330	0	0	0
821	20460	20460	Category A	0.57592773	0.19189453	-0.70776367	-0.36010742	-0.23144531	0.2578125	0	0	9/7/2018	9	7	2018	2:07:51	7671	0.8	2	7	51	0	0.058837891	3.5610352	0.57543945	0.19018555	-0.71459961	1.3586426	0.006835938	0	0	0	0	0	0	0	0	0	0.93701172	0.062988281	0.008789063	0.000244141	0.001464844	0.006835938	0	44330	0	0	0
822	20461	20461	Category A	0.57592773	0.19189453	-0.69580078	-0.36376953	-0.22875977	0.25976563	0	0	9/7/2018	9	7	2018	2:07:51	7671	0.9	2	7	51	0	0.058837891	3.5610352	0.57543945	0.19018555	-0.71459961	0.23730469	0.019042969	0	0	0	0	0	0	0	0	0	0.93701172	0.062988281	0.020751953	0.000244141	0.001464844	0.018798828	0	44330	0	0	0
823	20462	20462	Category A	0.58789063	0.19189453	-0.69580078	-0.36010742	-0.22875977	0.25878906	0	0	9/7/2018	9	7	2018	2:07:52	7672	0	2	7	52	0	0.058837891	3.5610352	0.57543945	0.19018555	-0.71508789	0.033447266	0.022949219	0	0	0	0	0	0	0	0	0	0.93725586	0.062744141	0.033447266	0.012207031	0.001464844	0.019287109	0	44330	0	0	0
824	20463	20463	Category A	0.57592773	0.17993164	-0.73193359	-0.36376953	-0.22729492	0.26074219	0	0	9/7/2018	9	7	2018	2:07:52	7672	0.1	2	7	52	0	0.058837891	3.5610352	0.57543945	0.18994141	-0.71533203	0.10107422	0.019287109	0	0	0	0	0	0	0	0	0	0.9375	0.0625	0.026855469	0.000244141	-0.010009766	-0.016357422	0	44330	0	0	0
825	20464	20464	Category A	0.57592773	0.20385742	-0.7199707	-0.36450195	-0.23413086	0.25756836	0	0	9/7/2018	9	7	2018	2:07:52	7672	0.2	2	7	52	0	0.058837891	3.5610352	0.57543945	0.18969727	-0.71606445	1.3483887	0.014404297	0	0	0	0	0	0	0	0	0	0.93798828	0.062011719	0.018310547	0.000244141	0.013916016	-0.003662109	0	44330	0	0	0
826	20465	20465	Category A	0.55175781	0.19189453	-0.74389648	-0.36376953	-0.22875977	0.25683594	0	0	9/7/2018	9	7	2018	2:07:52	7672	0.3	2	7	52	0	0.058837891	3.5610352	0.57543945	0.18945313	-0.71630859	2.765625	0.036376953	0	0	0	0	0	0	0	0	0	0.93823242	0.061767578	0.053466797	-0.023681641	0.002197266	-0.02734375	0	44330	0	0	0
827	20466	20466	Category A	0.55175781	0.19189453	-0.75585938	-0.36279297	-0.22705078	0.25976563	0	0	9/7/2018	9	7	2018	2:07:52	7672	0.4	2	7	52	0	0.058837891	3.5610352	0.57568359	0.18945313	-0.71655273	3.0241699	0.045898438	0	0	0	0	0	0	0	0	0	0.93847656	0.061523438	0.065429688	-0.023925781	0.002197266	-0.0390625	0	44330	0	0	0
828	20467	20467	Category A	0.56396484	0.19189453	-0.73193359	-0.37109375	-0.23071289	0.26049805	0	0	9/7/2018	9	7	2018	2:07:52	7672	0.5	2	7	52	0	0.058837891	3.5610352	0.57568359	0.18945313	-0.71679688	2.9960938	0.019042969	0	0	0	0	0	0	0	0	0	0.9387207	0.061279297	0.029052734	-0.01171875	0.002197266	-0.014892578	0	44330	0	0	0
829	20468	20468	Category A	0.59985352	0.19189453	-0.74389648	-0.36376953	-0.23486328	0.25878906	0	0	9/7/2018	9	7	2018	2:07:52	7672	0.6	2	7	52	0	0.058837891	3.5610352	0.57568359	0.18945313	-0.71679688	2.96875	0.036132813	0	0	0	0	0	0	0	0	0	0.9387207	0.061279297	0.053466797	0.023925781	0.002197266	-0.026855469	0	44330	0	0	0
830	20469	20469	Category A	0.58789063	0.16796875	-0.7199707	-0.36450195	-0.23413086	0.25854492	0	0	9/7/2018	9	7	2018	2:07:52	7672	0.7	2	7	52	0	0.058837891	3.5610352	0.57543945	0.18945313	-0.71704102	2.871582	0.025146484	0	0	0	0	0	0	0	0	0	0.9387207	0.061279297	0.036865234	0.012207031	-0.021484375	-0.002685547	0	44330	0	0	0
831	20470	20470	Category A	0.58789063	0.20385742	-0.7199707	-0.36181641	-0.22631836	0.25683594	0	0	9/7/2018	9	7	2018	2:07:52	7672	0.8	2	7	52	0	0.058837891	3.5610352	0.57543945	0.18969727	-0.71679688	1.7509766	0.018798828	0	0	0	0	0	0	0	0	0	0.9387207	0.061279297	0.029052734	0.012207031	0.013916016	-0.002929688	0	44330	0	0	0
832	20471	20471	Category A	0.58789063	0.19189453	-0.74389648	-0.36181641	-0.22875977	0.25976563	0	0	9/7/2018	9	7	2018	2:07:52	7672	0.9	2	7	52	0	0.058837891	3.5610352	0.57568359	0.18945313	-0.71679688	0.49731445	0.029541016	0	0	0	0	0	0	0	0	0	0.9387207	0.061279297	0.041259766	0.011962891	0.002197266	-0.026855469	0	44330	0	0	0
833	20472	20472	Category A	0.56396484	0.19189453	-0.70776367	-0.37060547	-0.22973633	0.25952148	0	0	9/7/2018	9	7	2018	2:07:53	7673	0	2	7	53	0	0.058837891	3.5610352	0.57543945	0.18920898	-0.71679688	0.29907227	0.014892578	0	0	0	0	0	0	0	0	0	0.9387207	0.061279297	0.0234375	-0.011474609	0.002441406	0.009033203	0	44330	0	0	0
834	20473	20473	Category A	0.57592773	0.19189453	-0.7199707	-0.37207031	-0.22875977	0.25952148	0	0	9/7/2018	9	7	2018	2:07:53	7673	0.1	2	7	53	0	0.058837891	3.5610352	0.57543945	0.18896484	-0.71679688	0.37011719	0.00390625	0	0	0	0	0	0	0	0	0	0.93847656	0.061523438	0.006103516	0.000244141	0.002685547	-0.002929688	0	44330	0	0	0
835	20474	20474	Category A	0.57592773	0.19189453	-0.7199707	-0.36621094	-0.23950195	0.25537109	0	0	9/7/2018	9	7	2018	2:07:53	7673	0.2	2	7	53	0	0.058837891	3.5610352	0.57592773	0.18920898	-0.7175293	0.28637695	0.003173828	0	0	0	0	0	0	0	0	0	0.93945313	0.060546875	0.004638672	0	0.002441406	-0.002197266	0	44330	0	0	0
836	20475	20475	Category A	0.55175781	0.19189453	-0.7199707	-0.37084961	-0.23779297	0.2565918	0	0	9/7/2018	9	7	2018	2:07:53	7673	0.3	2	7	53	0	0.058837891	3.5610352	0.57592773	0.18920898	-0.71801758	0.30102539	0.024414063	0	0	0	0	0	0	0	0	0	0.93994141	0.060058594	0.028564453	-0.024169922	0.002441406	-0.001708984	0	44330	0	0	0
837	20476	20476	Category A	0.56396484	0.19189453	-0.70776367	-0.36132813	-0.23046875	0.25683594	0	0	9/7/2018	9	7	2018	2:07:53	7673	0.4	2	7	53	0	0.058837891	3.5610352	0.57568359	0.18945313	-0.71850586	0.44848633	0.016113281	0	0	0	0	0	0	0	0	0	0.93994141	0.060058594	0.024902344	-0.01171875	0.002197266	0.010742188	0	44330	0	0	0
838	20477	20477	Category A	0.53979492	0.20385742	-0.70776367	-0.36157227	-0.22558594	0.25683594	0	0	9/7/2018	9	7	2018	2:07:53	7673	0.5	2	7	53	0	0.058837891	3.5610352	0.57592773	0.18945313	-0.71801758	0.71850586	0.040283203	0	0	0	0	0	0	0	0	0	0.93994141	0.060058594	0.061035156	-0.036132813	0.014160156	0.010253906	0	44330	0	0	0
839	20478	20478	Category A	0.56396484	0.19189453	-0.70776367	-0.36865234	-0.23510742	0.25854492	0	0	9/7/2018	9	7	2018	2:07:53	7673	0.6	2	7	53	0	0.058837891	3.5610352	0.57568359	0.18945313	-0.71801758	0.92724609	0.015869141	0	0	0	0	0	0	0	0	0	0.93969727	0.060302734	0.024414063	-0.01171875	0.002197266	0.010253906	0	44330	0	0	0
840	20479	20479	Category A	0.55175781	0.20385742	-0.69580078	-0.3671875	-0.22973633	0.2578125	0	0	9/7/2018	9	7	2018	2:07:53	7673	0.7	2	7	53	0	0.058837891	3.5610352	0.57543945	0.18920898	-0.7175293	0.70410156	0.035400391	0	0	0	0	0	0	0	0	0	0.93920898	0.060791016	0.060302734	-0.023681641	0.014404297	0.021728516	0	44330	0	0	0
841	20480	20480	Category A	0.57592773	0.17993164	-0.69580078	-0.36303711	-0.23217773	0.25561523	0	0	9/7/2018	9	7	2018	2:07:53	7673	0.8	2	7	53	0	0.058837891	3.5610352	0.57543945	0.18945313	-0.7175293	0.53857422	0.023681641	0	0	0	0	0	0	0	0	0	0.93896484	0.061035156	0.031982422	0.000244141	-0.009521484	0.021728516	0	44330	0	0	0
842	20481	20481	Category A	0.57592773	0.17993164	-0.671875	-0.36499023	-0.22729492	0.25366211	0	0	9/7/2018	9	7	2018	2:07:53	7673	0.9	2	7	53	0	0.058837891	3.5610352	0.57519531	0.18969727	-0.71728516	0.37670898	0.046386719	0	0	0	0	0	0	0	0	0	0.9387207	0.061279297	0.055908203	0.000488281	-0.009765625	0.045410156	0	44330	0	0	0
843	20482	20482	Category A	0.56396484	0.17993164	-0.69580078	-0.36303711	-0.22729492	0.25292969	0	0	9/7/2018	9	7	2018	2:07:54	7674	0	2	7	54	0	0.058837891	3.5610352	0.57495117	0.18994141	-0.71679688	0.18652344	0.025878906	0	0	0	0	0	0	0	0	0	0.93847656	0.061523438	0.042236328	-0.010986328	-0.010009766	0.020996094	0	44330	0	0	0
844	20483	20483	Category A	0.55175781	0.19189453	-0.70776367	-0.36303711	-0.23779297	0.25366211	0	0	9/7/2018	9	7	2018	2:07:54	7674	0.1	2	7	54	0	0.059082031	3.5513672	0.57446289	0.18945313	-0.71704102	0.42675781	0.024658203	0	0	0	0	0	0	0	0	0	0.93823242	0.061767578	0.034423828	-0.022705078	0.002197266	0.009277344	0	44330	0	0	0
845	20484	20484	Category A	0.56396484	0.19189453	-0.70776367	-0.36889648	-0.23681641	0.25732422	0	0	9/7/2018	9	7	2018	2:07:54	7674	0.2	2	7	54	0	0.059082031	3.5513672	0.57421875	0.18920898	-0.71679688	0.90063477	0.013916016	0	0	0	0	0	0	0	0	0	0.93774414	0.062255859	0.021728516	-0.010253906	0.002441406	0.009033203	0	44330	0	0	0
846	20485	20485	Category A	0.58789063	0.19189453	-0.70776367	-0.36254883	-0.22875977	0.2578125	0	0	9/7/2018	9	7	2018	2:07:54	7674	0.3	2	7	54	0	0.059082031	3.5513672	0.57421875	0.18896484	-0.71679688	1.0209961	0.016601563	0	0	0	0	0	0	0	0	0	0.93774414	0.062255859	0.025390625	0.013427734	0.002685547	0.009033203	0	44330	0	0	0
847	20486	20486	Category A	0.58789063	0.19189453	-0.7199707	-0.35668945	-0.23413086	0.2578125	0	0	9/7/2018	9	7	2018	2:07:54	7674	0.4	2	7	54	0	0.059082031	3.5513672	0.57373047	0.18896484	-0.71655273	1.0698242	0.014404297	0	0	0	0	0	0	0	0	0	0.93725586	0.062744141	0.019775391	0.013916016	0.002685547	-0.003173828	0	44330	0	0	0
848	20487	20487	Category A	0.58789063	0.19189453	-0.7199707	-0.36352539	-0.23144531	0.26049805	0	0	9/7/2018	9	7	2018	2:07:54	7674	0.5	2	7	54	0	0.059082031	3.5513672	0.57373047	0.18896484	-0.71655273	1.177002	0.014404297	0	0	0	0	0	0	0	0	0	0.93725586	0.062744141	0.020019531	0.013916016	0.002685547	-0.003173828	0	44330	0	0	0
849	20488	20488	Category A	0.57592773	0.20385742	-0.73193359	-0.36181641	-0.22973633	0.25878906	0	0	9/7/2018	9	7	2018	2:07:54	7674	0.6	2	7	54	0	0.059082031	3.5513672	0.57373047	0.1887207	-0.71679688	1.3222656	0.021240234	0	0	0	0	0	0	0	0	0	0.9375	0.0625	0.031982422	0.001953125	0.014892578	-0.014892578	0	44330	0	0	0
850	20489	20489	Category A	0.57592773	0.19189453	-0.7199707	-0.36254883	-0.22875977	0.25683594	0	0	9/7/2018	9	7	2018	2:07:54	7674	0.7	2	7	54	0	0.059082031	3.5513672	0.57373047	0.1887207	-0.71728516	1.1806641	0.004394531	0	0	0	0	0	0	0	0	0	0.93774414	0.062255859	0.007568359	0.001953125	0.002929688	-0.002441406	0	44330	0	0	0
851	20490	20490	Category A	0.58789063	0.20385742	-0.70776367	-0.36010742	-0.23217773	0.2578125	0	0	9/7/2018	9	7	2018	2:07:54	7674	0.8	2	7	54	0	0.059082031	3.5513672	0.57348633	0.1887207	-0.7175293	1.0373535	0.022705078	0	0	0	0	0	0	0	0	0	0.93798828	0.062011719	0.0390625	0.014160156	0.014892578	0.009765625	0	44330	0	0	0
852	20491	20491	Category A	0.58789063	0.16796875	-0.70776367	-0.36108398	-0.23168945	0.26074219	0	0	9/7/2018	9	7	2018	2:07:54	7674	0.9	2	7	54	0	0.059082031	3.5513672	0.57373047	0.18896484	-0.71801758	0.66430664	0.027099609	0	0	0	0	0	0	0	0	0	0.93847656	0.061523438	0.045410156	0.013916016	-0.020996094	0.010253906	0	44330	0	0	0
853	20492	20492	Category A	0.56396484	0.17993164	-0.70776367	-0.36254883	-0.2331543	0.25976563	0	0	9/7/2018	9	7	2018	2:07:55	7675	0	2	7	55	0	0.059082031	3.5513672	0.57373047	0.18896484	-0.71826172	0.56152344	0.017089844	0	0	0	0	0	0	0	0	0	0.93847656	0.061523438	0.029541016	-0.009765625	-0.009033203	0.010498047	0	44330	0	0	0
854	20493	20493	Category A	0.56396484	0.19189453	-0.70776367	-0.36254883	-0.22875977	0.25878906	0	0	9/7/2018	9	7	2018	2:07:55	7675	0.1	2	7	55	0	0.059082031	3.5513672	0.57373047	0.18896484	-0.71777344	0.46875	0.014404297	0	0	0	0	0	0	0	0	0	0.93823242	0.061767578	0.022705078	-0.009765625	0.002685547	0.010009766	0	44330	0	0	0
855	20494	20494	Category A	0.57592773	0.17993164	-0.70776367	-0.36132813	-0.23046875	0.2578125	0	0	9/7/2018	9	7	2018	2:07:55	7675	0.2	2	7	55	0	0.059082031	3.5513672	0.57373047	0.1887207	-0.71777344	0.12695313	0.013427734	0	0	0	0	0	0	0	0	0	0.93823242	0.061767578	0.020996094	0.001953125	-0.008789063	0.010009766	0	44330	0	0	0
856	20495	20495	Category A	0.56396484	0.19189453	-0.70776367	-0.36132813	-0.23046875	0.25683594	0	0	9/7/2018	9	7	2018	2:07:55	7675	0.3	2	7	55	0	0.059082031	3.5513672	0.57348633	0.18847656	-0.71826172	0.26782227	0.014648438	0	0	0	0	0	0	0	0	0	0.93823242	0.061767578	0.0234375	-0.009521484	0.003173828	0.010498047	0	44330	0	0	0
857	20496	20496	Category A	0.56396484	0.20385742	-0.73193359	-0.36865234	-0.22558594	0.26049805	0	0	9/7/2018	9	7	2018	2:07:55	7675	0.4	2	7	55	0	0.059082031	3.5513672	0.57348633	0.18847656	-0.71850586	0.4152832	0.022216797	0	0	0	0	0	0	0	0	0	0.93847656	0.061523438	0.038085938	-0.009521484	0.015136719	-0.013183594	0	44330	0	0	0
858	20497	20497	Category A	0.56396484	0.20385742	-0.70776367	-0.37304688	-0.23168945	0.25927734	0	0	9/7/2018	9	7	2018	2:07:55	7675	0.5	2	7	55	0	0.059082031	3.5513672	0.57128906	0.18896484	-0.71875	0.2878418	0.019775391	0	0	0	0	0	0	0	0	0	0.9375	0.0625	0.032958984	-0.007324219	0.014648438	0.010986328	0	44330	0	0	0
859	20498	20498	Category A	0.57592773	0.17993164	-0.7199707	-0.36108398	-0.23413086	0.25952148	0	0	9/7/2018	9	7	2018	2:07:55	7675	0.6	2	7	55	0	0.059082031	3.5513672	0.57104492	0.18920898	-0.71948242	0.44897461	0.010498047	0	0	0	0	0	0	0	0	0	0.93798828	0.062011719	0.014404297	0.004638672	-0.009277344	-0.000244141	0	44330	0	0	0
860	20499	20499	Category A	0.57592773	0.19189453	-0.7199707	-0.36450195	-0.23413086	0.25756836	0	0	9/7/2018	9	7	2018	2:07:55	7675	0.7	2	7	55	0	0.059082031	3.5513672	0.57104492	0.18920898	-0.71948242	0.77148438	0.005126953	0	0	0	0	0	0	0	0	0	0.93798828	0.062011719	0.007324219	0.004638672	0.002441406	-0.000244141	0	44330	0	0	0
861	20500	20500	Category A	0.57592773	0.19189453	-0.73193359	-0.36303711	-0.23217773	0.25878906	0	0	9/7/2018	9	7	2018	2:07:55	7675	0.8	2	7	55	0	0.059082031	3.5513672	0.57104492	0.18945313	-0.71948242	0.734375	0.013183594	0	0	0	0	0	0	0	0	0	0.93798828	0.062011719	0.019042969	0.004638672	0.002197266	-0.012207031	0	44330	0	0	0
862	20501	20501	Category A	0.57592773	0.19189453	-0.75585938	-0.36621094	-0.23583984	0.2565918	0	0	9/7/2018	9	7	2018	2:07:55	7675	0.9	2	7	55	0	0.059082031	3.5513672	0.57080078	0.18945313	-0.71972656	0.28173828	0.036376953	0	0	0	0	0	0	0	0	0	0.93798828	0.062011719	0.04296875	0.004882813	0.002197266	-0.035888672	0	44330	0	0	0
863	20502	20502	Category A	0.57592773	0.17993164	-0.73193359	-0.36621094	-0.23461914	0.26147461	0	0	9/7/2018	9	7	2018	2:07:56	7676	0	2	7	56	0	0.059082031	3.5513672	0.57055664	0.18945313	-0.7199707	0.32983398	0.016113281	0	0	0	0	0	0	0	0	0	0.93798828	0.062011719	0.026611328	0.005126953	-0.009521484	-0.01171875	0	44330	0	0	0
864	20503	20503	Category A	0.57592773	0.19189453	-0.74389648	-0.36889648	-0.23681641	0.25952148	0	0	9/7/2018	9	7	2018	2:07:56	7676	0.1	2	7	56	0	0.059082031	3.5513672	0.5703125	0.18945313	-0.72045898	0.50634766	0.023925781	0	0	0	0	0	0	0	0	0	0.93823242	0.061767578	0.031005859	0.005371094	0.002197266	-0.023193359	0	44330	0	0	0
865	20504	20504	Category A	0.57592773	0.19189453	-0.74389648	-0.35986328	-0.23413086	0.2578125	0	0	9/7/2018	9	7	2018	2:07:56	7676	0.2	2	7	56	0	0.059082031	3.5513672	0.57006836	0.18945313	-0.72045898	0.27685547	0.024169922	0	0	0	0	0	0	0	0	0	0.93798828	0.062011719	0.03125	0.005615234	0.002197266	-0.023193359	0	44330	0	0	0
866	20505	20505	Category A	0.57592773	0.17993164	-0.75585938	-0.36621094	-0.23242188	0.25756836	0	0	9/7/2018	9	7	2018	2:07:56	7676	0.3	2	7	56	0	0.059082031	3.5513672	0.57006836	0.18920898	-0.72021484	0.27392578	0.037109375	0	0	0	0	0	0	0	0	0	0.93798828	0.062011719	0.050537109	0.005615234	-0.009277344	-0.035400391	0	44330	0	0	0
867	20506	20506	Category A	0.57592773	0.19189453	-0.7199707	-0.36523438	-0.23144531	0.25756836	0	0	9/7/2018	9	7	2018	2:07:56	7676	0.4	2	7	56	0	0.059082031	3.5513672	0.5703125	0.18945313	-0.7199707	0.4855957	0.005859375	0	0	0	0	0	0	0	0	0	0.93798828	0.062011719	0.0078125	0.005371094	0.002197266	0	0	44330	0	0	0
868	20507	20507	Category A	0.57592773	0.19189453	-0.7199707	-0.36889648	-0.23583984	0.25561523	0	0	9/7/2018	9	7	2018	2:07:56	7676	0.5	2	7	56	0	0.059082031	3.5513672	0.57080078	0.18945313	-0.71948242	0.29736328	0.005371094	0	0	0	0	0	0	0	0	0	0.93798828	0.062011719	0.007568359	0.004882813	0.002197266	-0.000244141	0	44330	0	0	0
869	20508	20508	Category A	0.55175781	0.19189453	-0.7199707	-0.36181641	-0.22973633	0.2578125	0	0	9/7/2018	9	7	2018	2:07:56	7676	0.6	2	7	56	0	0.059082031	3.5513672	0.57104492	0.18920898	-0.71972656	0.62768555	0.019287109	0	0	0	0	0	0	0	0	0	0.93798828	0.062011719	0.021972656	-0.019287109	0.002441406	0	0	44330	0	0	0
870	20509	20509	Category A	0.56396484	0.17993164	-0.70776367	-0.36352539	-0.22973633	0.2578125	0	0	9/7/2018	9	7	2018	2:07:56	7676	0.7	2	7	56	0	0.059082031	3.5513672	0.57080078	0.18920898	-0.71948242	0.90722656	0.016601563	0	0	0	0	0	0	0	0	0	0.93774414	0.062255859	0.028076172	-0.006835938	-0.009277344	0.01171875	0	44330	0	0	0
871	20510	20510	Category A	0.57592773	0.16796875	-0.7199707	-0.36962891	-0.23339844	0.25927734	0	0	9/7/2018	9	7	2018	2:07:56	7676	0.8	2	7	56	0	0.059082031	3.5513672	0.57080078	0.18945313	-0.71972656	0.69042969	0.022216797	0	0	0	0	0	0	0	0	0	0.93798828	0.062011719	0.026855469	0.004882813	-0.021484375	0	0	44330	0	0	0
872	20511	20511	Category A	0.56396484	0.17993164	-0.7199707	-0.36523438	-0.23852539	0.25756836	0	0	9/7/2018	9	7	2018	2:07:56	7676	0.9	2	7	56	0	0.059082031	3.5513672	0.57080078	0.18945313	-0.71972656	0.26049805	0.01171875	0	0	0	0	0	0	0	0	0	0.93798828	0.062011719	0.016357422	-0.006835938	-0.009521484	0	0	44330	0	0	0
873	20512	20512	Category A	0.56396484	0.17993164	-0.70776367	-0.36401367	-0.23486328	0.25756836	0	0	9/7/2018	9	7	2018	2:07:57	7677	0	2	7	57	0	0.059082031	3.5513672	0.57080078	0.18896484	-0.71923828	0.13989258	0.016113281	0	0	0	0	0	0	0	0	0	0.9375	0.0625	0.02734375	-0.006835938	-0.009033203	0.011474609	0	44330	0	0	0
874	20513	20513	Category A	0.57592773	0.20385742	-0.74389648	-0.36352539	-0.23095703	0.25463867	0	0	9/7/2018	9	7	2018	2:07:57	7677	0.1	2	7	57	0	0.059082031	3.5513672	0.57080078	0.18896484	-0.71923828	0.10839844	0.028808594	0	0	0	0	0	0	0	0	0	0.9375	0.0625	0.044189453	0.004882813	0.014648438	-0.024414063	0	44330	0	0	0
875	20514	20514	Category A	0.56396484	0.19189453	-0.73193359	-0.36010742	-0.23339844	0.25878906	0	0	9/7/2018	9	7	2018	2:07:57	7677	0.2	2	7	57	0	0.059082031	3.5513672	0.57080078	0.1887207	-0.71875	0.2253418	0.014892578	0	0	0	0	0	0	0	0	0	0.93725586	0.062744141	0.022949219	-0.006835938	0.002929688	-0.012939453	0	44330	0	0	0
876	20515	20515	Category A	0.56396484	0.19189453	-0.73193359	-0.36328125	-0.22607422	0.2578125	0	0	9/7/2018	9	7	2018	2:07:57	7677	0.3	2	7	57	0	0.059082031	3.5513672	0.57104492	0.1887207	-0.71850586	0.56884766	0.015136719	0	0	0	0	0	0	0	0	0	0.93701172	0.062988281	0.023193359	-0.007080078	0.002929688	-0.013183594	0	44330	0	0	0
877	20516	20516	Category A	0.57592773	0.19189453	-0.70776367	-0.36547852	-0.22705078	0.25952148	0	0	9/7/2018	9	7	2018	2:07:57	7677	0.4	2	7	57	0	0.059082031	3.5513672	0.5715332	0.1887207	-0.71875	0.65771484	0.012207031	0	0	0	0	0	0	0	0	0	0.9375	0.0625	0.018310547	0.004150391	0.002929688	0.010986328	0	44330	0	0	0
878	20517	20517	Category A	0.55175781	0.19189453	-0.7199707	-0.36010742	-0.23071289	0.25854492	0	0	9/7/2018	9	7	2018	2:07:57	7677	0.5	2	7	57	0	0.059082031	3.5513672	0.5715332	0.1887207	-0.71899414	0.52832031	0.020019531	0	0	0	0	0	0	0	0	0	0.93774414	0.062255859	0.0234375	-0.019775391	0.002929688	-0.000732422	0	44330	0	0	0
879	20518	20518	Category A	0.56396484	0.19189453	-0.70776367	-0.36791992	-0.23242188	0.25878906	0	0	9/7/2018	9	7	2018	2:07:57	7677	0.6	2	7	57	0	0.059082031	3.5513672	0.57177734	0.1887207	-0.71923828	0.63574219	0.014404297	0	0	0	0	0	0	0	0	0	0.93823242	0.061767578	0.022460938	-0.0078125	0.002929688	0.011474609	0	44330	0	0	0
880	20519	20519	Category A	0.57592773	0.19189453	-0.70776367	-0.35668945	-0.23413086	0.25878906	0	0	9/7/2018	9	7	2018	2:07:57	7677	0.7	2	7	57	0	0.059082031	3.5513672	0.57226563	0.18896484	-0.71923828	0.81445313	0.012451172	0	0	0	0	0	0	0	0	0	0.93847656	0.061523438	0.018066406	0.003417969	0.002685547	0.011474609	0	44330	0	0	0
881	20520	20520	Category A	0.57592773	0.19189453	-0.69580078	-0.36010742	-0.23339844	0.25878906	0	0	9/7/2018	9	7	2018	2:07:57	7677	0.8	2	7	57	0	0.059082031	3.5513672	0.57250977	0.18847656	-0.71948242	0.90942383	0.024169922	0	0	0	0	0	0	0	0	0	0.9387207	0.061279297	0.030273438	0.003173828	0.003173828	0.023681641	0	44330	0	0	0
882	20521	20521	Category A	0.57592773	0.20385742	-0.70776367	-0.37084961	-0.23071289	0.25537109	0	0	9/7/2018	9	7	2018	2:07:57	7677	0.9	2	7	57	0	0.058837891	3.5545898	0.57250977	0.1887207	-0.71972656	0.71484375	0.01953125	0	0	0	0	0	0	0	0	0	0.93896484	0.061035156	0.030517578	0.003173828	0.014892578	0.011962891	0	44330	0	0	0
883	20522	20522	Category A	0.55175781	0.17993164	-0.7199707	-0.36743164	-0.23242188	0.25537109	0	0	9/7/2018	9	7	2018	2:07:58	7678	0	2	7	58	0	0.058837891	3.5545898	0.57250977	0.1887207	-0.72070313	0.42407227	0.022705078	0	0	0	0	0	0	0	0	0	0.93969727	0.060302734	0.030517578	-0.020751953	-0.008789063	0.000732422	0	44330	0	0	0
884	20523	20523	Category A	0.56396484	0.17993164	-0.70776367	-0.36962891	-0.23217773	0.26025391	0	0	9/7/2018	9	7	2018	2:07:58	7678	0.1	2	7	58	0	0.058837891	3.5545898	0.57275391	0.18896484	-0.72143555	0.36962891	0.018554688	0	0	0	0	0	0	0	0	0	0.94018555	0.059814453	0.031494141	-0.008789063	-0.009033203	0.013671875	0	44330	0	0	0
885	20524	20524	Category A	0.57592773	0.19189453	-0.70776367	-0.36621094	-0.23242188	0.25683594	0	0	9/7/2018	9	7	2018	2:07:58	7678	0.2	2	7	58	0	0.058837891	3.5545898	0.57299805	0.18896484	-0.72167969	0.052734375	0.014404297	0	0	0	0	0	0	0	0	0	0.94067383	0.059326172	0.01953125	0.002685547	0.002685547	0.013916016	0	44330	0	0	0
886	20525	20525	Category A	0.56396484	0.19189453	-0.7199707	-0.36791992	-0.23583984	0.25537109	0	0	9/7/2018	9	7	2018	2:07:58	7678	0.3	2	7	58	0	0.058837891	3.5545898	0.57299805	0.18896484	-0.72216797	0.59790039	0.009765625	0	0	0	0	0	0	0	0	0	0.94116211	0.058837891	0.014160156	-0.009033203	0.002685547	0.002197266	0	44330	0	0	0
887	20526	20526	Category A	0.56396484	0.16796875	-0.74389648	-0.36352539	-0.2331543	0.26049805	0	0	9/7/2018	9	7	2018	2:07:58	7678	0.4	2	7	58	0	0.058837891	3.5545898	0.57275391	0.18896484	-0.72241211	0.99755859	0.03125	0	0	0	0	0	0	0	0	0	0.94091797	0.059082031	0.051269531	-0.008789063	-0.020996094	-0.021240234	0	44330	0	0	0
888	20527	20527	Category A	0.57592773	0.16796875	-0.74389648	-0.36132813	-0.22900391	0.25683594	0	0	9/7/2018	9	7	2018	2:07:58	7678	0.5	2	7	58	0	0.058837891	3.5545898	0.57275391	0.18896484	-0.72192383	0.81738281	0.030273438	0	0	0	0	0	0	0	0	0	0.94067383	0.059326172	0.045898438	0.002929688	-0.020996094	-0.021728516	0	44330	0	0	0
889	20528	20528	Category A	0.56396484	0.19189453	-0.74389648	-0.36352539	-0.23095703	0.25756836	0	0	9/7/2018	9	7	2018	2:07:58	7678	0.6	2	7	58	0	0.058837891	3.5545898	0.57275391	0.1887207	-0.72241211	0.53125	0.023193359	0	0	0	0	0	0	0	0	0	0.94091797	0.059082031	0.033203125	-0.008789063	0.002929688	-0.021240234	0	44330	0	0	0
890	20529	20529	Category A	0.56396484	0.19189453	-0.70776367	-0.36376953	-0.23486328	0.2565918	0	0	9/7/2018	9	7	2018	2:07:58	7678	0.7	2	7	58	0	0.058837891	3.5545898	0.57275391	0.18823242	-0.72192383	0.51098633	0.017089844	0	0	0	0	0	0	0	0	0	0.94067383	0.059326172	0.026611328	-0.008789063	0.003417969	0.014160156	0	44330	0	0	0
891	20530	20530	Category A	0.57592773	0.19189453	-0.73193359	-0.36474609	-0.23168945	0.2578125	0	0	9/7/2018	9	7	2018	2:07:58	7678	0.8	2	7	58	0	0.058837891	3.5545898	0.57250977	0.18823242	-0.72192383	0.46240234	0.010986328	0	0	0	0	0	0	0	0	0	0.94042969	0.059570313	0.016601563	0.003173828	0.003417969	-0.009765625	0	44330	0	0	0
892	20531	20531	Category A	0.56396484	0.19189453	-0.73193359	-0.36108398	-0.22875977	0.25878906	0	0	9/7/2018	9	7	2018	2:07:58	7678	0.9	2	7	58	0	0.058837891	3.5545898	0.57226563	0.18823242	-0.72216797	0.25756836	0.013183594	0	0	0	0	0	0	0	0	0	0.94067383	0.059326172	0.021484375	-0.008300781	0.003417969	-0.009521484	0	44330	0	0	0
893	20532	20532	Category A	0.57592773	0.19189453	-0.69580078	-0.36547852	-0.23071289	0.2578125	0	0	9/7/2018	9	7	2018	2:07:59	7679	0	2	7	59	0	0.058837891	3.5545898	0.57202148	0.1887207	-0.72241211	0.10449219	0.026855469	0	0	0	0	0	0	0	0	0	0.94067383	0.059326172	0.033203125	0.003662109	0.002929688	0.026611328	0	44330	0	0	0
894	20533	20533	Category A	0.57592773	0.16796875	-0.69580078	-0.36523438	-0.22827148	0.25878906	0	0	9/7/2018	9	7	2018	2:07:59	7679	0.1	2	7	59	0	0.058837891	3.5545898	0.57226563	0.18896484	-0.72265625	0.10571289	0.034423828	0	0	0	0	0	0	0	0	0	0.94116211	0.058837891	0.051757813	0.003417969	-0.020996094	0.026855469	0	44330	0	0	0
895	20534	20534	Category A	0.55175781	0.17993164	-0.73193359	-0.3671875	-0.22875977	0.25952148	0	0	9/7/2018	9	7	2018	2:07:59	7679	0.2	2	7	59	0	0.058837891	3.5545898	0.57226563	0.18896484	-0.72314453	0.016845703	0.024169922	0	0	0	0	0	0	0	0	0	0.94165039	0.058349609	0.038574219	-0.020507813	-0.009033203	-0.008544922	0	44330	0	0	0
896	20535	20535	Category A	0.56396484	0.19189453	-0.73193359	-0.36132813	-0.22900391	0.25683594	0	0	9/7/2018	9	7	2018	2:07:59	7679	0.3	2	7	59	0	0.058837891	3.5545898	0.57226563	0.18920898	-0.72290039	0.3605957	0.012451172	0	0	0	0	0	0	0	0	0	0.94140625	0.05859375	0.019775391	-0.008300781	0.002441406	-0.008789063	0	44330	0	0	0
897	20536	20536	Category A	0.57592773	0.19189453	-0.73193359	-0.36474609	-0.23095703	0.25341797	0	0	9/7/2018	9	7	2018	2:07:59	7679	0.4	2	7	59	0	0.058837891	3.5545898	0.57226563	0.18920898	-0.72265625	0.55883789	0.010009766	0	0	0	0	0	0	0	0	0	0.94116211	0.058837891	0.014892578	0.003417969	0.002441406	-0.009033203	0	44330	0	0	0
898	20537	20537	Category A	0.58789063	0.19189453	-0.75585938	-0.37060547	-0.22973633	0.25756836	0	0	9/7/2018	9	7	2018	2:07:59	7679	0.5	2	7	59	0	0.058837891	3.5545898	0.57250977	0.18896484	-0.72290039	0.74975586	0.036132813	0	0	0	0	0	0	0	0	0	0.94140625	0.05859375	0.05078125	0.015136719	0.002685547	-0.032714844	0	44330	0	0	0
899	20538	20538	Category A	0.58789063	0.20385742	-0.70776367	-0.37158203	-0.22729492	0.25854492	0	0	9/7/2018	9	7	2018	2:07:59	7679	0.6	2	7	59	0	0.058837891	3.5545898	0.57275391	0.18847656	-0.72290039	0.96875	0.026123047	0	0	0	0	0	0	0	0	0	0.94140625	0.05859375	0.045410156	0.014892578	0.015136719	0.015136719	0	44330	0	0	0
900	20539	20539	Category A	0.58789063	0.20385742	-0.7199707	-0.36621094	-0.23925781	0.25756836	0	0	9/7/2018	9	7	2018	2:07:59	7679	0.7	2	7	59	0	0.058837891	3.5545898	0.57250977	0.1887207	-0.72314453	1.0812988	0.021484375	0	0	0	0	0	0	0	0	0	0.94140625	0.05859375	0.033447266	0.015136719	0.014892578	0.003173828	0	44330	0	0	0
901	20540	20540	Category A	0.55175781	0.19189453	-0.73193359	-0.36987305	-0.23339844	0.2565918	0	0	9/7/2018	9	7	2018	2:07:59	7679	0.8	2	7	59	0	0.058837891	3.5545898	0.57226563	0.18847656	-0.72290039	0.95996094	0.022705078	0	0	0	0	0	0	0	0	0	0.94116211	0.058837891	0.032714844	-0.020507813	0.003173828	-0.008789063	0	44330	0	0	0
902	20541	20541	Category A	0.55175781	0.19189453	-0.7199707	-0.36523438	-0.23071289	0.25683594	0	0	9/7/2018	9	7	2018	2:07:59	7679	0.9	2	7	59	0	0.058837891	3.5545898	0.57226563	0.18823242	-0.72265625	0.87329102	0.020996094	0	0	0	0	0	0	0	0	0	0.94091797	0.059082031	0.026611328	-0.020507813	0.003417969	0.002685547	0	44330	0	0	0
903	20542	20542	Category A	0.56396484	0.17993164	-0.73193359	-0.36181641	-0.23071289	0.25683594	0	0	9/7/2018	9	7	2018	2:08:00	7680	0	2	8	0	0	0.058837891	3.5545898	0.57226563	0.18823242	-0.72241211	0.80639648	0.015136719	0	0	0	0	0	0	0	0	0	0.94067383	0.059326172	0.026367188	-0.008300781	-0.008300781	-0.009277344	0	44330	0	0	0
904	20543	20543	Category A	0.56396484	0.19189453	-0.7199707	-0.36474609	-0.22631836	0.25878906	0	0	9/7/2018	9	7	2018	2:08:00	7680	0.1	2	8	0	0	0.058837891	3.5545898	0.57202148	0.18847656	-0.72241211	0.66113281	0.009033203	0	0	0	0	0	0	0	0	0	0.94042969	0.059570313	0.013916016	-0.008056641	0.003173828	0.002441406	0	44330	0	0	0
905	20544	20544	Category A	0.57592773	0.17993164	-0.70776367	-0.36254883	-0.22583008	0.25878906	0	0	9/7/2018	9	7	2018	2:08:00	7680	0.2	2	8	0	0	0.058837891	3.5545898	0.57177734	0.18847656	-0.72167969	0.48266602	0.016845703	0	0	0	0	0	0	0	0	0	0.93969727	0.060302734	0.026611328	0.00390625	-0.008544922	0.013916016	0	44330	0	0	0
906	20545	20545	Category A	0.57592773	0.20385742	-0.7199707	-0.36938477	-0.22973633	0.26049805	0	0	9/7/2018	9	7	2018	2:08:00	7680	0.3	2	8	0	0	0.058837891	3.5545898	0.57177734	0.18823242	-0.72119141	0.16772461	0.015869141	0	0	0	0	0	0	0	0	0	0.93945313	0.060546875	0.020751953	0.00390625	0.015380859	0.001220703	0	44330	0	0	0
907	20546	20546	Category A	0.58789063	0.19189453	-0.73193359	-0.36523438	-0.22973633	0.2578125	0	0	9/7/2018	9	7	2018	2:08:00	7680	0.4	2	8	0	0	0.058837891	3.5545898	0.5715332	0.18847656	-0.72070313	0.011230469	0.020019531	0	0	0	0	0	0	0	0	0	0.93896484	0.061035156	0.030761719	0.016113281	0.003173828	-0.010986328	0	44330	0	0	0
908	20547	20547	Category A	0.57592773	0.17993164	-0.74389648	-0.36523438	-0.23486328	0.2565918	0	0	9/7/2018	9	7	2018	2:08:00	7680	0.5	2	8	0	0	0.058837891	3.5545898	0.5715332	0.18847656	-0.72045898	0.43554688	0.025146484	0	0	0	0	0	0	0	0	0	0.9387207	0.061279297	0.036132813	0.004150391	-0.008544922	-0.023193359	0	44330	0	0	0
909	20548	20548	Category A	0.57592773	0.19189453	-0.73193359	-0.36743164	-0.23242188	0.26171875	0	0	9/7/2018	9	7	2018	2:08:00	7680	0.6	2	8	0	0	0.058837891	3.5545898	0.5715332	0.1887207	-0.72045898	0.83691406	0.012451172	0	0	0	0	0	0	0	0	0	0.9387207	0.061279297	0.018798828	0.004150391	0.002929688	-0.011230469	0	44330	0	0	0
910	20549	20549	Category A	0.58789063	0.19189453	-0.73193359	-0.36083984	-0.23413086	0.25683594	0	0	9/7/2018	9	7	2018	2:08:00	7680	0.7	2	8	0	0	0.058837891	3.5545898	0.57177734	0.1887207	-0.72045898	1.4084473	0.019775391	0	0	0	0	0	0	0	0	0	0.93896484	0.061035156	0.030273438	0.015869141	0.002929688	-0.011230469	0	44330	0	0	0
911	20550	20550	Category A	0.58789063	0.19189453	-0.7199707	-0.36254883	-0.22875977	0.25878906	0	0	9/7/2018	9	7	2018	2:08:00	7680	0.8	2	8	0	0	0.058837891	3.5545898	0.57177734	0.18896484	-0.72045898	1.8518066	0.016113281	0	0	0	0	0	0	0	0	0	0.93896484	0.061035156	0.019042969	0.015869141	0.002685547	0.000488281	0	44330	0	0	0
912	20551	20551	Category A	0.58789063	0.15576172	-0.69580078	-0.36035156	-0.22900391	0.2578125	0	0	9/7/2018	9	7	2018	2:08:00	7680	0.9	2	8	0	0	0.058837891	3.5545898	0.57177734	0.18896484	-0.72045898	1.8918457	0.044433594	0	0	0	0	0	0	0	0	0	0.93920898	0.060791016	0.073974609	0.015869141	-0.033203125	0.024658203	0	44330	0	0	0
913	20552	20552	Category A	0.57592773	0.19189453	-0.7199707	-0.36254883	-0.22973633	0.25878906	0	0	9/7/2018	9	7	2018	2:08:01	7681	0	2	8	1	0	0.058837891	3.5545898	0.57202148	0.18896484	-0.72070313	1.9521484	0.004638672	0	0	0	0	0	0	0	0	0	0.93945313	0.060546875	0.007324219	0.003662109	0.002685547	0.000732422	0	44330	0	0	0
914	20553	20553	Category A	0.57592773	0.17993164	-0.68383789	-0.36010742	-0.23339844	0.2578125	0	0	9/7/2018	9	7	2018	2:08:01	7681	0.1	2	8	1	0	0.058837891	3.5545898	0.57226563	0.18896484	-0.72094727	1.8950195	0.038330078	0	0	0	0	0	0	0	0	0	0.93969727	0.060302734	0.049804688	0.003417969	-0.009033203	0.037109375	0	44330	0	0	0
915	20554	20554	Category A	0.58789063	0.19189453	-0.69580078	-0.36352539	-0.23144531	0.26049805	0	0	9/7/2018	9	7	2018	2:08:01	7681	0.2	2	8	1	0	0.058837891	3.5545898	0.57202148	0.1887207	-0.72045898	1.6875	0.029296875	0	0	0	0	0	0	0	0	0	0.93920898	0.060791016	0.043457031	0.015625	0.002929688	0.024658203	0	44330	0	0	0
916	20555	20555	Category A	0.58789063	0.19189453	-0.73193359	-0.36523438	-0.22973633	0.25878906	0	0	9/7/2018	9	7	2018	2:08:01	7681	0.3	2	8	1	0	0.058837891	3.5545898	0.57202148	0.1887207	-0.72045898	0.80126953	0.01953125	0	0	0	0	0	0	0	0	0	0.93920898	0.060791016	0.030029297	0.015625	0.002929688	-0.011230469	0	44330	0	0	0
917	20556	20556	Category A	0.56396484	0.19189453	-0.73193359	-0.36987305	-0.23217773	0.25854492	0	0	9/7/2018	9	7	2018	2:08:01	7681	0.4	2	8	1	0	0.058837891	3.5545898	0.57226563	0.18847656	-0.72045898	0.12939453	0.014404297	0	0	0	0	0	0	0	0	0	0.93920898	0.060791016	0.022949219	-0.008300781	0.003173828	-0.011230469	0	44330	0	0	0
918	20557	20557	Category A	0.57592773	0.20385742	-0.73193359	-0.36767578	-0.23486328	0.25830078	0	0	9/7/2018	9	7	2018	2:08:01	7681	0.5	2	8	1	0	0.058837891	3.5545898	0.57250977	0.18847656	-0.72070313	0.052490234	0.019042969	0	0	0	0	0	0	0	0	0	0.93945313	0.060546875	0.029541016	0.003173828	0.015136719	-0.010986328	0	44330	0	0	0
919	20558	20558	Category A	0.58789063	0.20385742	-0.70776367	-0.35986328	-0.23144531	0.25683594	0	0	9/7/2018	9	7	2018	2:08:01	7681	0.6	2	8	1	0	0.058837891	3.5545898	0.57275391	0.18847656	-0.72045898	0.027587891	0.024902344	0	0	0	0	0	0	0	0	0	0.93969727	0.060302734	0.04296875	0.014892578	0.015136719	0.012695313	0	44330	0	0	0
920	20559	20559	Category A	0.57592773	0.16796875	-0.70776367	-0.36376953	-0.23217773	0.25952148	0	0	9/7/2018	9	7	2018	2:08:01	7681	0.7	2	8	1	0	0.05859375	3.5304199	0.57299805	0.18847656	-0.72045898	0.59716797	0.024414063	0	0	0	0	0	0	0	0	0	0.93969727	0.060302734	0.036132813	0.002685547	-0.020507813	0.012695313	0	44330	0	0	0
921	20560	20560	Category A	0.57592773	0.19189453	-0.7199707	-0.36889648	-0.23071289	0.25854492	0	0	9/7/2018	9	7	2018	2:08:01	7681	0.8	2	8	1	0	0.05859375	3.5304199	0.57275391	0.18823242	-0.72070313	1.0795898	0.004638672	0	0	0	0	0	0	0	0	0	0.93969727	0.060302734	0.007324219	0.002929688	0.003417969	0.000732422	0	44330	0	0	0
922	20561	20561	Category A	0.57592773	0.19189453	-0.74389648	-0.36523438	-0.22875977	0.25683594	0	0	9/7/2018	9	7	2018	2:08:01	7681	0.9	2	8	1	0	0.05859375	3.5304199	0.57275391	0.18823242	-0.72070313	1.0117188	0.0234375	0	0	0	0	0	0	0	0	0	0.93969727	0.060302734	0.029541016	0.002929688	0.003417969	-0.022949219	0	44330	0	0	0
923	20562	20562	Category A	0.57592773	0.19189453	-0.75585938	-0.36376953	-0.22827148	0.25561523	0	0	9/7/2018	9	7	2018	2:08:02	7682	0	2	8	2	0	0.05859375	3.5304199	0.57250977	0.18798828	-0.72119141	1.0786133	0.034912109	0	0	0	0	0	0	0	0	0	0.93969727	0.060302734	0.041748047	0.003173828	0.003662109	-0.034423828	0	44330	0	0	0
924	20563	20563	Category A	0.57592773	0.19189453	-0.73193359	-0.3671875	-0.234375	0.2565918	0	0	9/7/2018	9	7	2018	2:08:02	7682	0.1	2	8	2	0	0.05859375	3.5304199	0.57275391	0.18798828	-0.72070313	1.375	0.011962891	0	0	0	0	0	0	0	0	0	0.93969727	0.060302734	0.017822266	0.002929688	0.003662109	-0.010986328	0	44330	0	0	0
925	20564	20564	Category A	0.56396484	0.19189453	-0.74389648	-0.35668945	-0.23266602	0.25878906	0	0	9/7/2018	9	7	2018	2:08:02	7682	0.2	2	8	2	0	0.05859375	3.5304199	0.57275391	0.18798828	-0.72070313	1.4394531	0.024902344	0	0	0	0	0	0	0	0	0	0.93969727	0.060302734	0.035644531	-0.008789063	0.003662109	-0.022949219	0	44330	0	0	0
926	20565	20565	Category A	0.56396484	0.19189453	-0.7199707	-0.36474609	-0.22802734	0.25463867	0	0	9/7/2018	9	7	2018	2:08:02	7682	0.3	2	8	2	0	0.05859375	3.5304199	0.57275391	0.18798828	-0.72070313	0.56079102	0.009521484	0	0	0	0	0	0	0	0	0	0.93969727	0.060302734	0.013427734	-0.008789063	0.003662109	0.000732422	0	44330	0	0	0
927	20566	20566	Category A	0.58789063	0.19189453	-0.69580078	-0.36181641	-0.22973633	0.2578125	0	0	9/7/2018	9	7	2018	2:08:02	7682	0.4	2	8	2	0	0.05859375	3.5304199	0.57275391	0.18554688	-0.72070313	0.33959961	0.029785156	0	0	0	0	0	0	0	0	0	0.93896484	0.061035156	0.046142578	0.014892578	0.006103516	0.024902344	0	44330	0	0	0
928	20567	20567	Category A	0.58789063	0.16796875	-0.74389648	-0.36108398	-0.23242188	0.25878906	0	0	9/7/2018	9	7	2018	2:08:02	7682	0.5	2	8	2	0	0.05859375	3.5304199	0.57275391	0.18579102	-0.72021484	0.48193359	0.033203125	0	0	0	0	0	0	0	0	0	0.9387207	0.061279297	0.056396484	0.014892578	-0.017822266	-0.0234375	0	44330	0	0	0
929	20568	20568	Category A	0.57592773	0.17993164	-0.70776367	-0.36157227	-0.2331543	0.25683594	0	0	9/7/2018	9	7	2018	2:08:02	7682	0.6	2	8	2	0	0.05859375	3.5304199	0.57250977	0.18603516	-0.72021484	0.4543457	0.014404297	0	0	0	0	0	0	0	0	0	0.9387207	0.061279297	0.021972656	0.003173828	-0.006103516	0.012451172	0	44330	0	0	0
930	20569	20569	Category A	0.56396484	0.19189453	-0.70776367	-0.36279297	-0.22998047	0.25976563	0	0	9/7/2018	9	7	2018	2:08:02	7682	0.7	2	8	2	0	0.05859375	3.5304199	0.57275391	0.18603516	-0.7199707	0.50048828	0.016113281	0	0	0	0	0	0	0	0	0	0.9387207	0.061279297	0.026855469	-0.008789063	0.005615234	0.012207031	0	44330	0	0	0
931	20570	20570	Category A	0.57592773	0.20385742	-0.73193359	-0.36108398	-0.23242188	0.25878906	0	0	9/7/2018	9	7	2018	2:08:02	7682	0.8	2	8	2	0	0.05859375	3.5304199	0.57299805	0.1862793	-0.72045898	0.30810547	0.020996094	0	0	0	0	0	0	0	0	0	0.93920898	0.060791016	0.031494141	0.002685547	0.017333984	-0.011230469	0	44330	0	0	0
932	20571	20571	Category A	0.56396484	0.20385742	-0.7199707	-0.36108398	-0.22949219	0.25976563	0	0	9/7/2018	9	7	2018	2:08:02	7682	0.9	2	8	2	0	0.05859375	3.5304199	0.57299805	0.18652344	-0.72045898	0.19702148	0.01953125	0	0	0	0	0	0	0	0	0	0.93920898	0.060791016	0.026855469	-0.009033203	0.017089844	0.000488281	0	44330	0	0	0
933	20572	20572	Category A	0.57592773	0.20385742	-0.74389648	-0.36376953	-0.22875977	0.26074219	0	0	9/7/2018	9	7	2018	2:08:03	7683	0	2	8	3	0	0.05859375	3.5304199	0.57299805	0.18676758	-0.72021484	0.61181641	0.029052734	0	0	0	0	0	0	0	0	0	0.93920898	0.060791016	0.04296875	0.002685547	0.016845703	-0.0234375	0	44330	0	0	0
934	20573	20573	Category A	0.57592773	0.19189453	-0.74389648	-0.36303711	-0.23217773	0.25683594	0	0	9/7/2018	9	7	2018	2:08:03	7683	0.1	2	8	3	0	0.05859375	3.5304199	0.57275391	0.18701172	-0.72045898	0.47680664	0.023925781	0	0	0	0	0	0	0	0	0	0.93920898	0.060791016	0.031005859	0.002929688	0.004638672	-0.023193359	0	44330	0	0	0
935	20574	20574	Category A	0.57592773	0.19189453	-0.68383789	-0.36376953	-0.23217773	0.25854492	0	0	9/7/2018	9	7	2018	2:08:03	7683	0.2	2	8	3	0	0.05859375	3.5304199	0.57250977	0.18701172	-0.72070313	0.24291992	0.037353516	0	0	0	0	0	0	0	0	0	0.93920898	0.060791016	0.044677734	0.003173828	0.004638672	0.036865234	0	44330	0	0	0
936	20575	20575	Category A	0.56396484	0.19189453	-0.69580078	-0.36450195	-0.23413086	0.26196289	0	0	9/7/2018	9	7	2018	2:08:03	7683	0.3	2	8	3	0	0.05859375	3.5304199	0.57275391	0.18725586	-0.72045898	0.11010742	0.026611328	0	0	0	0	0	0	0	0	0	0.93920898	0.060791016	0.038085938	-0.008789063	0.004394531	0.024658203	0	44330	0	0	0
937	20576	20576	Category A	0.57592773	0.19189453	-0.74389648	-0.36621094	-0.23413086	0.25854492	0	0	9/7/2018	9	7	2018	2:08:03	7683	0.4	2	8	3	0	0.05859375	3.5304199	0.57275391	0.18725586	-0.72021484	0.058349609	0.024169922	0	0	0	0	0	0	0	0	0	0.93920898	0.060791016	0.031005859	0.002929688	0.004394531	-0.0234375	0	44330	0	0	0
938	20577	20577	Category A	0.57592773	0.15576172	-0.70776367	-0.36523438	-0.23217773	0.25854492	0	0	9/7/2018	9	7	2018	2:08:03	7683	0.5	2	8	3	0	0.05859375	3.5304199	0.57275391	0.1875	-0.7199707	0.09375	0.034179688	0	0	0	0	0	0	0	0	0	0.93920898	0.060791016	0.047119141	0.002929688	-0.031738281	0.012207031	0	44330	0	0	0
939	20578	20578	Category A	0.56396484	0.19189453	-0.73193359	-0.36279297	-0.22607422	0.25976563	0	0	9/7/2018	9	7	2018	2:08:03	7683	0.6	2	8	3	0	0.05859375	3.5304199	0.57275391	0.1875	-0.71972656	0.055175781	0.015380859	0	0	0	0	0	0	0	0	0	0.9387207	0.061279297	0.025146484	-0.008789063	0.004150391	-0.012207031	0	44330	0	0	0
940	20579	20579	Category A	0.56396484	0.17993164	-0.70776367	-0.36474609	-0.23168945	0.25561523	0	0	9/7/2018	9	7	2018	2:08:03	7683	0.7	2	8	3	0	0.05859375	3.5304199	0.57226563	0.1875	-0.71972656	0.17993164	0.016601563	0	0	0	0	0	0	0	0	0	0.93847656	0.061523438	0.028076172	-0.008300781	-0.007568359	0.011962891	0	44330	0	0	0
941	20580	20580	Category A	0.56396484	0.17993164	-0.70776367	-0.36523438	-0.2331543	0.25683594	0	0	9/7/2018	9	7	2018	2:08:03	7683	0.8	2	8	3	0	0.05859375	3.5304199	0.57202148	0.18725586	-0.7199707	0.37841797	0.016357422	0	0	0	0	0	0	0	0	0	0.93847656	0.061523438	0.027832031	-0.008056641	-0.007324219	0.012207031	0	44330	0	0	0
942	20581	20581	Category A	0.57592773	0.19189453	-0.73193359	-0.36132813	-0.23046875	0.25683594	0	0	9/7/2018	9	7	2018	2:08:03	7683	0.9	2	8	3	0	0.05859375	3.5304199	0.57226563	0.18725586	-0.71923828	0.3762207	0.013671875	0	0	0	0	0	0	0	0	0	0.93798828	0.062011719	0.020507813	0.003417969	0.004394531	-0.012451172	0	44330	0	0	0
943	20582	20582	Category A	0.56396484	0.19189453	-0.73193359	-0.36376953	-0.22875977	0.25683594	0	0	9/7/2018	9	7	2018	2:08:04	7684	0	2	8	4	0	0.05859375	3.5304199	0.57250977	0.1875	-0.71923828	0.47485352	0.015869141	0	0	0	0	0	0	0	0	0	0.93823242	0.061767578	0.025634766	-0.008544922	0.004150391	-0.012451172	0	44330	0	0	0
944	20583	20583	Category A	0.55175781	0.19189453	-0.68383789	-0.3671875	-0.23168945	0.2578125	0	0	9/7/2018	9	7	2018	2:08:04	7684	0.1	2	8	4	0	0.05859375	3.5304199	0.57275391	0.1875	-0.71923828	0.55615234	0.041259766	0	0	0	0	0	0	0	0	0	0.93823242	0.061767578	0.060546875	-0.020996094	0.004150391	0.035400391	0	44330	0	0	0
945	20584	20584	Category A	0.57592773	0.17993164	-0.7199707	-0.36376953	-0.2331543	0.25683594	0	0	9/7/2018	9	7	2018	2:08:04	7684	0.2	2	8	4	0	0.05859375	3.5304199	0.57275391	0.1875	-0.71948242	0.2824707	0.008300781	0	0	0	0	0	0	0	0	0	0.9387207	0.061279297	0.010986328	0.002929688	-0.007568359	-0.000244141	0	44330	0	0	0
946	20585	20585	Category A	0.55175781	0.19189453	-0.70776367	-0.36279297	-0.234375	0.25561523	0	0	9/7/2018	9	7	2018	2:08:04	7684	0.3	2	8	4	0	0.05859375	3.5304199	0.57250977	0.1875	-0.71972656	0.28271484	0.024414063	0	0	0	0	0	0	0	0	0	0.9387207	0.061279297	0.037109375	-0.020751953	0.004150391	0.011962891	0	44330	0	0	0
947	20586	20586	Category A	0.57592773	0.19189453	-0.70776367	-0.36987305	-0.23168945	0.2578125	0	0	9/7/2018	9	7	2018	2:08:04	7684	0.4	2	8	4	0	0.05859375	3.5304199	0.57250977	0.18701172	-0.7199707	0.79638672	0.013671875	0	0	0	0	0	0	0	0	0	0.9387207	0.061279297	0.020507813	0.003173828	0.004638672	0.012207031	0	44330	0	0	0
948	20587	20587	Category A	0.58789063	0.20385742	-0.70776367	-0.36254883	-0.22875977	0.25976563	0	0	9/7/2018	9	7	2018	2:08:04	7684	0.5	2	8	4	0	0.05859375	3.5304199	0.57226563	0.18676758	-0.71972656	0.91699219	0.025878906	0	0	0	0	0	0	0	0	0	0.93847656	0.061523438	0.044433594	0.015380859	0.016845703	0.011962891	0	44330	0	0	0
949	20588	20588	Category A	0.57592773	0.20385742	-0.7199707	-0.37084961	-0.23071289	0.26269531	0	0	9/7/2018	9	7	2018	2:08:04	7684	0.6	2	8	4	0	0.05859375	3.5304199	0.57226563	0.18701172	-0.71923828	0.99389648	0.016845703	0	0	0	0	0	0	0	0	0	0.93798828	0.062011719	0.020751953	0.003417969	0.016601563	-0.000488281	0	44330	0	0	0
950	20589	20589	Category A	0.56396484	0.19189453	-0.70776367	-0.36645508	-0.23461914	0.25854492	0	0	9/7/2018	9	7	2018	2:08:04	7684	0.7	2	8	4	0	0.05859375	3.5304199	0.57226563	0.18725586	-0.71923828	0.79150391	0.014892578	0	0	0	0	0	0	0	0	0	0.93823242	0.061767578	0.024658203	-0.008300781	0.004394531	0.011474609	0	44330	0	0	0
951	20590	20590	Category A	0.57592773	0.17993164	-0.73193359	-0.36352539	-0.2331543	0.25878906	0	0	9/7/2018	9	7	2018	2:08:04	7684	0.8	2	8	4	0	0.05859375	3.5304199	0.57177734	0.1875	-0.71923828	0.43334961	0.015136719	0	0	0	0	0	0	0	0	0	0.93774414	0.062255859	0.024169922	0.00390625	-0.007568359	-0.012451172	0	44330	0	0	0
952	20591	20591	Category A	0.57592773	0.16796875	-0.73193359	-0.36035156	-0.22631836	0.25708008	0	0	9/7/2018	9	7	2018	2:08:04	7684	0.9	2	8	4	0	0.05859375	3.5304199	0.57177734	0.1875	-0.71899414	0.061767578	0.023681641	0	0	0	0	0	0	0	0	0	0.9375	0.0625	0.036376953	0.00390625	-0.01953125	-0.012695313	0	44330	0	0	0
953	20592	20592	Category A	0.57592773	0.17993164	-0.73193359	-0.36523438	-0.23486328	0.25537109	0	0	9/7/2018	9	7	2018	2:08:05	7685	0	2	8	5	0	0.05859375	3.5304199	0.5715332	0.18798828	-0.71923828	0.35717773	0.015625	0	0	0	0	0	0	0	0	0	0.93774414	0.062255859	0.025146484	0.004150391	-0.008056641	-0.012451172	0	44330	0	0	0
954	20593	20593	Category A	0.56396484	0.19189453	-0.70776367	-0.3671875	-0.22875977	0.25952148	0	0	9/7/2018	9	7	2018	2:08:05	7685	0.1	2	8	5	0	0.05859375	3.5304199	0.57128906	0.18798828	-0.71948242	0.63916016	0.014404297	0	0	0	0	0	0	0	0	0	0.93774414	0.062255859	0.022949219	-0.007324219	0.003662109	0.01171875	0	44330	0	0	0
955	20594	20594	Category A	0.56396484	0.19189453	-0.7199707	-0.36450195	-0.23413086	0.25561523	0	0	9/7/2018	9	7	2018	2:08:05	7685	0.2	2	8	5	0	0.05859375	3.5304199	0.57104492	0.18798828	-0.7199707	1.0544434	0.008056641	0	0	0	0	0	0	0	0	0	0.93798828	0.062011719	0.010986328	-0.007080078	0.003662109	0	0	44330	0	0	0
956	20595	20595	Category A	0.57592773	0.16796875	-0.74389648	-0.36157227	-0.2331543	0.25683594	0	0	9/7/2018	9	7	2018	2:08:05	7685	0.3	2	8	5	0	0.05859375	3.5304199	0.5703125	0.18823242	-0.72021484	1.0026855	0.031494141	0	0	0	0	0	0	0	0	0	0.93798828	0.062011719	0.049316406	0.005371094	-0.020263672	-0.0234375	0	44330	0	0	0
957	20596	20596	Category A	0.59985352	0.19189453	-0.7199707	-0.36010742	-0.22558594	0.2578125	0	0	9/7/2018	9	7	2018	2:08:05	7685	0.4	2	8	5	0	0.05859375	3.5304199	0.5703125	0.18798828	-0.72021484	0.86376953	0.029541016	0	0	0	0	0	0	0	0	0	0.93774414	0.062255859	0.033203125	0.029296875	0.003662109	0.000244141	0	44330	0	0	0
958	20597	20597	Category A	0.57592773	0.19189453	-0.70776367	-0.36108398	-0.22949219	0.2578125	0	0	9/7/2018	9	7	2018	2:08:05	7685	0.5	2	8	5	0	0.059082031	3.5191406	0.57080078	0.18798828	-0.7199707	0.87426758	0.013916016	0	0	0	0	0	0	0	0	0	0.93798828	0.062011719	0.021240234	0.004882813	0.003662109	0.012207031	0	44330	0	0	0
959	20598	20598	Category A	0.57592773	0.19189453	-0.70776367	-0.36108398	-0.22875977	0.2578125	0	0	9/7/2018	9	7	2018	2:08:05	7685	0.6	2	8	5	0	0.059082031	3.5191406	0.57080078	0.18798828	-0.71972656	1.0546875	0.013427734	0	0	0	0	0	0	0	0	0	0.93774414	0.062255859	0.020751953	0.004882813	0.003662109	0.011962891	0	44330	0	0	0
960	20599	20599	Category A	0.55175781	0.17993164	-0.7199707	-0.36108398	-0.23339844	0.2578125	0	0	9/7/2018	9	7	2018	2:08:05	7685	0.7	2	8	5	0	0.059082031	3.5191406	0.57055664	0.1875	-0.7199707	0.83081055	0.020263672	0	0	0	0	0	0	0	0	0	0.9375	0.0625	0.026611328	-0.018798828	-0.007568359	0	0	44330	0	0	0
961	20600	20600	Category A	0.57592773	0.17993164	-0.70776367	-0.36376953	-0.2331543	0.25683594	0	0	9/7/2018	9	7	2018	2:08:05	7685	0.8	2	8	5	0	0.059082031	3.5191406	0.5703125	0.1875	-0.72045898	0.36376953	0.015625	0	0	0	0	0	0	0	0	0	0.93774414	0.062255859	0.025878906	0.005371094	-0.007568359	0.012695313	0	44330	0	0	0
962	20601	20601	Category A	0.56396484	0.17993164	-0.73193359	-0.36523438	-0.22558594	0.25878906	0	0	9/7/2018	9	7	2018	2:08:05	7685	0.9	2	8	5	0	0.059082031	3.5191406	0.5703125	0.1875	-0.72045898	0.36816406	0.015136719	0	0	0	0	0	0	0	0	0	0.93774414	0.062255859	0.025390625	-0.006347656	-0.007568359	-0.011230469	0	44330	0	0	0
963	20602	20602	Category A	0.56396484	0.17993164	-0.69580078	-0.36352539	-0.23999023	0.25830078	0	0	9/7/2018	9	7	2018	2:08:06	7686	0	2	8	6	0	0.059082031	3.5191406	0.57006836	0.1875	-0.72021484	0.34936523	0.026367188	0	0	0	0	0	0	0	0	0	0.9375	0.0625	0.038330078	-0.006103516	-0.007568359	0.024414063	0	44330	0	0	0
964	20603	20603	Category A	0.57592773	0.17993164	-0.70776367	-0.36523438	-0.23071289	0.25683594	0	0	9/7/2018	9	7	2018	2:08:06	7686	0.1	2	8	6	0	0.059082031	3.5191406	0.56982422	0.1875	-0.71972656	1.427002	0.015380859	0	0	0	0	0	0	0	0	0	0.93701172	0.062988281	0.025634766	0.005859375	-0.007568359	0.011962891	0	44330	0	0	0
965	20604	20604	Category A	0.56396484	0.19189453	-0.70776367	-0.3671875	-0.23339844	0.25756836	0	0	9/7/2018	9	7	2018	2:08:06	7686	0.2	2	8	6	0	0.059082031	3.5191406	0.56982422	0.1875	-0.71972656	2.4614258	0.013916016	0	0	0	0	0	0	0	0	0	0.93676758	0.063232422	0.022216797	-0.005859375	0.004150391	0.011962891	0	44330	0	0	0
966	20605	20605	Category A	0.56396484	0	-0.70776367	-0.36791992	-0.23071289	0.25976563	0	0	9/7/2018	9	7	2018	2:08:06	7686	0.3	2	8	6	0	0.059082031	3.5191406	0.56982422	0.1875	-0.71923828	2.4020996	0.18798828	0	0	0	0	0	0	0	0	0	0.93676758	0.063232422	0.20507813	-0.005859375	-0.1875	0.011474609	0	44330	0	0	0
967	20606	20606	Category A	0.56396484	0.19189453	-0.70776367	-0.36010742	-0.22558594	0.2578125	0	0	9/7/2018	9	7	2018	2:08:06	7686	0.4	2	8	6	0	0.059082031	3.5191406	0.57006836	0.1875	-0.71923828	2.4846191	0.013671875	0	0	0	0	0	0	0	0	0	0.93676758	0.063232422	0.021972656	-0.006103516	0.004150391	0.011474609	0	44330	0	0	0
968	20607	20607	Category A	0.56396484	0.19189453	-0.74389648	-0.36010742	-0.2355957	0.2578125	0	0	9/7/2018	9	7	2018	2:08:06	7686	0.5	2	8	6	0	0.059082031	3.5191406	0.57006836	0.1875	-0.71972656	2.2868652	0.025146484	0	0	0	0	0	0	0	0	0	0.93725586	0.062744141	0.034423828	-0.006103516	0.004150391	-0.023925781	0	44330	0	0	0
969	20608	20608	Category A	0.58789063	0.19189453	-0.73193359	-0.36035156	-0.23071289	0.25708008	0	0	9/7/2018	9	7	2018	2:08:06	7686	0.6	2	8	6	0	0.059082031	3.5191406	0.56982422	0.18798828	-0.71972656	1.7314453	0.021972656	0	0	0	0	0	0	0	0	0	0.93701172	0.062988281	0.033935547	0.017822266	0.003662109	-0.012207031	0	44330	0	0	0
970	20609	20609	Category A	0.58789063	0.20385742	-0.73193359	-0.36523438	-0.23413086	0.25854492	0	0	9/7/2018	9	7	2018	2:08:06	7686	0.7	2	8	6	0	0.059082031	3.5191406	0.56982422	0.18823242	-0.71972656	0.098144531	0.026611328	0	0	0	0	0	0	0	0	0	0.93701172	0.062988281	0.045654297	0.017822266	0.015380859	-0.012207031	0	44330	0	0	0
971	20610	20610	Category A	0.57592773	0.21582031	-0.73193359	-0.36376953	-0.22875977	0.25683594	0	0	9/7/2018	9	7	2018	2:08:06	7686	0.8	2	8	6	0	0.059082031	3.5191406	0.56958008	0.18798828	-0.71972656	1.7275391	0.030761719	0	0	0	0	0	0	0	0	0	0.93701172	0.062988281	0.045654297	0.006103516	0.027587891	-0.011962891	0	44330	0	0	0
972	20611	20611	Category A	0.56396484	0.21582031	-0.7199707	-0.36010742	-0.23217773	0.26049805	0	0	9/7/2018	9	7	2018	2:08:06	7686	0.9	2	8	6	0	0.059082031	3.5191406	0.56958008	0.1875	-0.71948242	1.9599609	0.028808594	0	0	0	0	0	0	0	0	0	0.93676758	0.063232422	0.034423828	-0.005615234	0.028076172	-0.000244141	0	44330	0	0	0
973	20612	20612	Category A	0.55175781	0.20385742	-0.7199707	-0.36279297	-0.23168945	0.25976563	0	0	9/7/2018	9	7	2018	2:08:07	7687	0	2	8	7	0	0.059082031	3.5191406	0.56982422	0.18701172	-0.71923828	2.0527344	0.024658203	0	0	0	0	0	0	0	0	0	0.93676758	0.063232422	0.035400391	-0.018066406	0.016601563	-0.000488281	0	44330	0	0	0
974	20613	20613	Category A	0.55175781	0.17993164	-0.70776367	-0.36474609	-0.22705078	0.25561523	0	0	9/7/2018	9	7	2018	2:08:07	7687	0.1	2	8	7	0	0.059082031	3.5191406	0.56982422	0.18701172	-0.71899414	3.4384766	0.022460938	0	0	0	0	0	0	0	0	0	0.9362793	0.063720703	0.036621094	-0.018066406	-0.007080078	0.011230469	0	44330	0	0	0
975	20614	20614	Category A	0.56396484	0.19189453	-0.7199707	-0.37402344	-0.22607422	0.26171875	0	0	9/7/2018	9	7	2018	2:08:07	7687	0.2	2	8	7	0	0.059082031	3.5191406	0.56958008	0.18701172	-0.71899414	4.6140137	0.007324219	0	0	0	0	0	0	0	0	0	0.9362793	0.063720703	0.011230469	-0.005615234	0.004638672	-0.000732422	0	44330	0	0	0
976	20615	20615	Category A	0.57592773	0.19189453	-0.70776367	-0.36889648	-0.23242188	0.2578125	0	0	9/7/2018	9	7	2018	2:08:07	7687	0.3	2	8	7	0	0.059082031	3.5191406	0.56958008	0.18701172	-0.71923828	4.197998	0.013671875	0	0	0	0	0	0	0	0	0	0.9362793	0.063720703	0.022460938	0.006103516	0.004638672	0.011474609	0	44330	0	0	0
977	20616	20616	Category A	0.57592773	0.21582031	-0.7199707	-0.3671875	-0.2355957	0.25830078	0	0	9/7/2018	9	7	2018	2:08:07	7687	0.4	2	8	7	0	0.059082031	3.5191406	0.56958008	0.18701172	-0.7199707	3.730957	0.029296875	0	0	0	0	0	0	0	0	0	0.93701172	0.062988281	0.034912109	0.006103516	0.028564453	0	0	44330	0	0	0
978	20617	20617	Category A	0.57592773	0.19189453	-0.7199707	-0.36547852	-0.23071289	0.2578125	0	0	9/7/2018	9	7	2018	2:08:07	7687	0.5	2	8	7	0	0.059082031	3.5191406	0.56958008	0.18701172	-0.71972656	3.4301758	0.0078125	0	0	0	0	0	0	0	0	0	0.93676758	0.063232422	0.010986328	0.006103516	0.004638672	-0.000244141	0	44330	0	0	0
979	20618	20618	Category A	0.56396484	0.19189453	-0.7199707	-0.36376953	-0.23413086	0.2578125	0	0	9/7/2018	9	7	2018	2:08:07	7687	0.6	2	8	7	0	0.059082031	3.5191406	0.56982422	0.18701172	-0.71948242	3.0539551	0.007568359	0	0	0	0	0	0	0	0	0	0.93676758	0.063232422	0.010986328	-0.005859375	0.004638672	-0.000244141	0	44330	0	0	0
980	20619	20619	Category A	0.56396484	0.19189453	-0.73193359	-0.36303711	-0.23217773	0.25463867	0	0	9/7/2018	9	7	2018	2:08:07	7687	0.7	2	8	7	0	0.059082031	3.5191406	0.56982422	0.18701172	-0.71948242	1.2380371	0.014404297	0	0	0	0	0	0	0	0	0	0.93676758	0.063232422	0.023193359	-0.005859375	0.004638672	-0.012207031	0	44330	0	0	0
981	20620	20620	Category A	0.56396484	0.19189453	-0.68383789	-0.36352539	-0.23144531	0.2578125	0	0	9/7/2018	9	7	2018	2:08:07	7687	0.8	2	8	7	0	0.059082031	3.5191406	0.56982422	0.18701172	-0.71948242	0.68847656	0.036376953	0	0	0	0	0	0	0	0	0	0.93676758	0.063232422	0.046630859	-0.005859375	0.004638672	0.035644531	0	44330	0	0	0
982	20621	20621	Category A	0.57592773	0.20385742	-0.70776367	-0.36743164	-0.23681641	0.2565918	0	0	9/7/2018	9	7	2018	2:08:07	7687	0.9	2	8	7	0	0.059082031	3.5191406	0.56982422	0.18701172	-0.71948242	1.0393066	0.020996094	0	0	0	0	0	0	0	0	0	0.93676758	0.063232422	0.034179688	0.005859375	0.016601563	0.01171875	0	44330	0	0	0
983	20622	20622	Category A	0.57592773	0.19189453	-0.73193359	-0.36352539	-0.23583984	0.26171875	0	0	9/7/2018	9	7	2018	2:08:08	7688	0	2	8	8	0	0.059082031	3.5191406	0.56982422	0.18701172	-0.71923828	1.2319336	0.014648438	0	0	0	0	0	0	0	0	0	0.93652344	0.063476563	0.0234375	0.005859375	0.004638672	-0.012451172	0	44330	0	0	0
984	20623	20623	Category A	0.57592773	0.19189453	-0.74389648	-0.36108398	-0.23242188	0.25878906	0	0	9/7/2018	9	7	2018	2:08:08	7688	0.1	2	8	8	0	0.059082031	3.5191406	0.56982422	0.18701172	-0.71875	1.6420898	0.026123047	0	0	0	0	0	0	0	0	0	0.93603516	0.063964844	0.035644531	0.005859375	0.004638672	-0.024902344	0	44330	0	0	0
985	20624	20624	Category A	0.55175781	0.16796875	-0.73193359	-0.36035156	-0.23681641	0.25683594	0	0	9/7/2018	9	7	2018	2:08:08	7688	0.2	2	8	8	0	0.059082031	3.5191406	0.56982422	0.18701172	-0.71899414	1.9084473	0.029296875	0	0	0	0	0	0	0	0	0	0.93652344	0.063476563	0.050048828	-0.018066406	-0.019042969	-0.012695313	0	44330	0	0	0
986	20625	20625	Category A	0.57592773	0.16796875	-0.74389648	-0.36376953	-0.22973633	0.25878906	0	0	9/7/2018	9	7	2018	2:08:08	7688	0.3	2	8	8	0	0.059082031	3.5191406	0.57006836	0.18701172	-0.71948242	1.8146973	0.031494141	0	0	0	0	0	0	0	0	0	0.93676758	0.063232422	0.049072266	0.005615234	-0.019042969	-0.024169922	0	44330	0	0	0
987	20626	20626	Category A	0.57592773	0.17993164	-0.70776367	-0.36743164	-0.22900391	0.25683594	0	0	9/7/2018	9	7	2018	2:08:08	7688	0.4	2	8	8	0	0.059082031	3.5191406	0.57006836	0.18701172	-0.71923828	1.3708496	0.014648438	0	0	0	0	0	0	0	0	0	0.93676758	0.063232422	0.024414063	0.005615234	-0.007080078	0.011474609	0	44330	0	0	0
988	20627	20627	Category A	0.57592773	0.20385742	-0.69580078	-0.36450195	-0.23242188	0.25756836	0	0	9/7/2018	9	7	2018	2:08:08	7688	0.5	2	8	8	0	0.059082031	3.5191406	0.57006836	0.18701172	-0.71923828	1.0136719	0.029296875	0	0	0	0	0	0	0	0	0	0.93676758	0.063232422	0.045898438	0.005615234	0.016601563	0.0234375	0	44330	0	0	0
989	20628	20628	Category A	0.57592773	0.20385742	-0.74389648	-0.36108398	-0.22949219	0.26074219	0	0	9/7/2018	9	7	2018	2:08:08	7688	0.6	2	8	8	0	0.059082031	3.5191406	0.56982422	0.18676758	-0.71972656	0.73095703	0.029785156	0	0	0	0	0	0	0	0	0	0.93701172	0.062988281	0.046630859	0.005859375	0.016845703	-0.023925781	0	44330	0	0	0
990	20629	20629	Category A	0.55175781	0.20385742	-0.7199707	-0.36645508	-0.23486328	0.2565918	0	0	9/7/2018	9	7	2018	2:08:08	7688	0.7	2	8	8	0	0.059082031	3.5191406	0.56982422	0.18652344	-0.7199707	0.34472656	0.024902344	0	0	0	0	0	0	0	0	0	0.93701172	0.062988281	0.035400391	-0.018066406	0.017089844	0	0	44330	0	0	0
991	20630	20630	Category A	0.57592773	0.19189453	-0.70776367	-0.36083984	-0.23217773	0.25683594	0	0	9/7/2018	9	7	2018	2:08:08	7688	0.8	2	8	8	0	0.059082031	3.5191406	0.56982422	0.1862793	-0.72045898	0.25170898	0.014892578	0	0	0	0	0	0	0	0	0	0.93725586	0.062744141	0.024169922	0.005859375	0.005371094	0.012695313	0	44330	0	0	0
992	20631	20631	Category A	0.56396484	0.20385742	-0.70776367	-0.36450195	-0.23413086	0.25854492	0	0	9/7/2018	9	7	2018	2:08:08	7688	0.9	2	8	8	0	0.059082031	3.5191406	0.56958008	0.1862793	-0.72021484	0.51025391	0.022216797	0	0	0	0	0	0	0	0	0	0.93701172	0.062988281	0.035644531	-0.005615234	0.017333984	0.012451172	0	44330	0	0	0
993	20632	20632	Category A	0.56396484	0.19189453	-0.74389648	-0.36865234	-0.2355957	0.25952148	0	0	9/7/2018	9	7	2018	2:08:09	7689	0	2	8	9	0	0.059082031	3.5191406	0.56958008	0.18652344	-0.72021484	0.76782227	0.024658203	0	0	0	0	0	0	0	0	0	0.93701172	0.062988281	0.034423828	-0.005615234	0.005126953	-0.0234375	0	44330	0	0	0
994	20633	20633	Category A	0.56396484	0.17993164	-0.7199707	-0.36010742	-0.23144531	0.2578125	0	0	9/7/2018	9	7	2018	2:08:09	7689	0.111	2	8	9	0	0.059082031	3.5191406	0.56958008	0.18676758	-0.7199707	0.98779297	0.008789063	0	0	0	0	0	0	0	0	0	0.93676758	0.063232422	0.012451172	-0.005615234	-0.006835938	0	0	44330	0	0	0
995	20634	20634	Category A	0.52783203	0.21582031	-0.7199707	-0.36376953	-0.22973633	0.25878906	0	0	9/7/2018	9	7	2018	2:08:09	7689	0.222	2	8	9	0	0.059082031	3.5191406	0.5690918	0.18676758	-0.71948242	0.88085938	0.050537109	0	0	0	0	0	0	0	0	0	0.9362793	0.063720703	0.070556641	-0.041259766	0.028808594	-0.000244141	0	44330	0	0	0
996	20635	20635	Category A	0.58789063	0.16796875	-0.73193359	-0.36791992	-0.23168945	0.25854492	0	0	9/7/2018	9	7	2018	2:08:09	7689	0.333	2	8	9	0	0.058349609	3.5513672	0.56933594	0.18676758	-0.71948242	0.80810547	0.028808594	0	0	0	0	0	0	0	0	0	0.93652344	0.063476563	0.049316406	0.018310547	-0.018798828	-0.012207031	0	44330	0	0	0
997	20636	20636	Category A	0.58789063	0.19189453	-0.7199707	-0.36279297	-0.23510742	0.25854492	0	0	9/7/2018	9	7	2018	2:08:09	7689	0.444	2	8	9	0	0.058349609	3.5513672	0.56933594	0.18701172	-0.71923828	0.47485352	0.018798828	0	0	0	0	0	0	0	0	0	0.9362793	0.063720703	0.0234375	0.018310547	0.004638672	-0.000488281	0	44330	0	0	0
998	20637	20637	Category A	0.58789063	0.19189453	-0.70776367	-0.36425781	-0.23852539	0.25854492	0	0	9/7/2018	9	7	2018	2:08:09	7689	0.555	2	8	9	0	0.058349609	3.5513672	0.56884766	0.18701172	-0.71923828	0.068359375	0.022460938	0	0	0	0	0	0	0	0	0	0.93603516	0.063964844	0.034912109	0.018798828	0.004638672	0.011474609	0	44330	0	0	0
999	20638	20638	Category A	0.56396484	0.17993164	-0.7199707	-0.36621094	-0.23339844	0.25976563	0	0	9/7/2018	9	7	2018	2:08:09	7689	0.666	2	8	9	0	0.058349609	3.5513672	0.56884766	0.18701172	-0.71948242	0.58105469	0.008789063	0	0	0	0	0	0	0	0	0	0.9362793	0.063720703	0.012695313	-0.004882813	-0.007080078	-0.000244141	0	44330	0	0	0
1000	20639	20639	Category A	0.55175781	0.15576172	-0.74389648	-0.36889648	-0.23071289	0.25537109	0	0	9/7/2018	9	7	2018	2:08:09	7689	0.777	2	8	9	0	0.058349609	3.5513672	0.56884766	0.18701172	-0.71972656	1.0212402	0.04296875	0	0	0	0	0	0	0	0	0	0.9362793	0.063720703	0.072753906	-0.017089844	-0.03125	-0.023925781	0	44330	0	0	0
1001	20640	20640	Category A	0.57592773	0.19189453	-0.7199707	-0.36621094	-0.23339844	0.25854492	0	0	9/7/2018	9	7	2018	2:08:09	7689	0.888	2	8	9	0	0.058349609	3.5513672	0.5690918	0.18701172	-0.71972656	1.0644531	0.008056641	0	0	0	0	0	0	0	0	0	0.93652344	0.063476563	0.011230469	0.006591797	0.004638672	0	0	44330	0	0	0
1002	20641	20641	Category A	0.56396484	0.19189453	-0.73193359	-0.36987305	-0.22900391	0.25463867	0	0	9/7/2018	9	7	2018	2:08:10	7690	0	2	8	10	0	0.058349609	3.5513672	0.5690918	0.18701172	-0.7199707	0.92358398	0.013671875	0	0	0	0	0	0	0	0	0	0.93676758	0.063232422	0.021728516	-0.005126953	0.004638672	-0.01171875	0	44330	0	0	0
1003	20642	20642	Category A	0.55175781	0.19189453	-0.7199707	-0.36889648	-0.22949219	0.25854492	0	0	9/7/2018	9	7	2018	2:08:10	7690	0.1	2	8	10	0	0.058349609	3.5513672	0.56933594	0.18725586	-0.7199707	0.88330078	0.018066406	0	0	0	0	0	0	0	0	0	0.93676758	0.063232422	0.022216797	-0.017578125	0.004394531	0	0	44330	0	0	0
1004	20643	20643	Category A	0.57592773	0.19189453	-0.7199707	-0.36987305	-0.23168945	0.2565918	0	0	9/7/2018	9	7	2018	2:08:10	7690	0.2	2	8	10	0	0.058349609	3.5513672	0.56933594	0.1875	-0.7199707	0.56591797	0.007568359	0	0	0	0	0	0	0	0	0	0.93701172	0.062988281	0.010986328	0.006347656	0.004150391	0	0	44330	0	0	0
1005	20644	20644	Category A	0.56396484	0.19189453	-0.7199707	-0.36547852	-0.23510742	0.25756836	0	0	9/7/2018	9	7	2018	2:08:10	7690	0.3	2	8	10	0	0.058349609	3.5513672	0.56933594	0.1875	-0.7199707	0.055419922	0.006835938	0	0	0	0	0	0	0	0	0	0.93701172	0.062988281	0.009765625	-0.005371094	0.004150391	0	0	44330	0	0	0
1006	20645	20645	Category A	0.58789063	0.19189453	-0.70776367	-0.36352539	-0.23779297	0.25878906	0	0	9/7/2018	9	7	2018	2:08:10	7690	0.4	2	8	10	0	0.058349609	3.5513672	0.56958008	0.1875	-0.72021484	0.1940918	0.022460938	0	0	0	0	0	0	0	0	0	0.93725586	0.062744141	0.03515625	0.018066406	0.004150391	0.012451172	0	44330	0	0	0
1007	20646	20646	Category A	0.58789063	0.19189453	-0.74389648	-0.36181641	-0.2331543	0.25878906	0	0	9/7/2018	9	7	2018	2:08:10	7690	0.5	2	8	10	0	0.058349609	3.5513672	0.56958008	0.18994141	-0.72045898	0.49291992	0.029541016	0	0	0	0	0	0	0	0	0	0.93798828	0.062011719	0.043212891	0.018066406	0.001953125	-0.023193359	0	44330	0	0	0
1008	20647	20647	Category A	0.56396484	0.20385742	-0.73193359	-0.36791992	-0.23779297	0.25756836	0	0	9/7/2018	9	7	2018	2:08:10	7690	0.6	2	8	10	0	0.058349609	3.5513672	0.56958008	0.18994141	-0.72045898	0.57543945	0.018798828	0	0	0	0	0	0	0	0	0	0.93798828	0.062011719	0.031005859	-0.005615234	0.013671875	-0.011230469	0	44330	0	0	0
1009	20648	20648	Category A	0.57592773	0.20385742	-0.70776367	-0.36303711	-0.23217773	0.25683594	0	0	9/7/2018	9	7	2018	2:08:10	7690	0.7	2	8	10	0	0.058349609	3.5513672	0.56982422	0.19018555	-0.7199707	0.5847168	0.019287109	0	0	0	0	0	0	0	0	0	0.93774414	0.062255859	0.031738281	0.005859375	0.013427734	0.012207031	0	44330	0	0	0
1010	20649	20649	Category A	0.55175781	0.17993164	-0.7199707	-0.35986328	-0.22802734	0.25976563	0	0	9/7/2018	9	7	2018	2:08:10	7690	0.8	2	8	10	0	0.058349609	3.5513672	0.56958008	0.19018555	-0.71948242	0.18383789	0.020507813	0	0	0	0	0	0	0	0	0	0.93725586	0.062744141	0.028320313	-0.017822266	-0.010253906	-0.000244141	0	44330	0	0	0
1011	20650	20650	Category A	0.57592773	0.15576172	-0.70776367	-0.36523438	-0.23071289	0.25683594	0	0	9/7/2018	9	7	2018	2:08:10	7690	0.9	2	8	10	0	0.058349609	3.5513672	0.56933594	0.18994141	-0.71972656	0.18041992	0.036621094	0	0	0	0	0	0	0	0	0	0.93725586	0.062744141	0.052734375	0.006347656	-0.034179688	0.011962891	0	44330	0	0	0
1012	20651	20651	Category A	0.58789063	0.17993164	-0.70776367	-0.36791992	-0.23779297	0.25756836	0	0	9/7/2018	9	7	2018	2:08:11	7691	0	2	8	11	0	0.058349609	3.5513672	0.5690918	0.18945313	-0.7199707	0.27832031	0.024169922	0	0	0	0	0	0	0	0	0	0.93725586	0.062744141	0.040527344	0.018554688	-0.009521484	0.012207031	0	44330	0	0	0
1013	20652	20652	Category A	0.56396484	0.20385742	-0.7199707	-0.3671875	-0.234375	0.25854492	0	0	9/7/2018	9	7	2018	2:08:11	7691	0.1	2	8	11	0	0.058349609	3.5513672	0.5690918	0.18920898	-0.7199707	0.67700195	0.015380859	0	0	0	0	0	0	0	0	0	0.93701172	0.062988281	0.01953125	-0.005126953	0.014404297	0	0	44330	0	0	0
1014	20653	20653	Category A	0.56396484	0.19189453	-0.74389648	-0.36010742	-0.22973633	0.25585938	0	0	9/7/2018	9	7	2018	2:08:11	7691	0.2	2	8	11	0	0.058349609	3.5513672	0.56933594	0.18896484	-0.71972656	0.92602539	0.024658203	0	0	0	0	0	0	0	0	0	0.93701172	0.062988281	0.032226563	-0.005371094	0.002685547	-0.023925781	0	44330	0	0	0
1015	20654	20654	Category A	0.57592773	0.17993164	-0.69580078	-0.36108398	-0.22949219	0.25854492	0	0	9/7/2018	9	7	2018	2:08:11	7691	0.3	2	8	11	0	0.058349609	3.5513672	0.56982422	0.18920898	-0.71972656	0.60888672	0.026367188	0	0	0	0	0	0	0	0	0	0.93725586	0.062744141	0.039306641	0.005859375	-0.009277344	0.023925781	0	44330	0	0	0
1016	20655	20655	Category A	0.56396484	0.19189453	-0.75585938	-0.36474609	-0.22900391	0.25878906	0	0	9/7/2018	9	7	2018	2:08:11	7691	0.4	2	8	11	0	0.058349609	3.5513672	0.57006836	0.18920898	-0.71972656	0.54711914	0.036376953	0	0	0	0	0	0	0	0	0	0.9375	0.0625	0.044433594	-0.006103516	0.002441406	-0.035888672	0	44330	0	0	0
1017	20656	20656	Category A	0.57592773	0.19189453	-0.7199707	-0.36108398	-0.22949219	0.2578125	0	0	9/7/2018	9	7	2018	2:08:11	7691	0.5	2	8	11	0	0.058349609	3.5513672	0.57006836	0.18920898	-0.71948242	0.93652344	0.006103516	0	0	0	0	0	0	0	0	0	0.9375	0.0625	0.008300781	0.005615234	0.002441406	-0.000244141	0	44330	0	0	0
1018	20657	20657	Category A	0.58789063	0.15576172	-0.69580078	-0.36376953	-0.22875977	0.25683594	0	0	9/7/2018	9	7	2018	2:08:11	7691	0.6	2	8	11	0	0.058349609	3.5513672	0.5703125	0.18896484	-0.71948242	1.1166992	0.044433594	0	0	0	0	0	0	0	0	0	0.9375	0.0625	0.074462891	0.017333984	-0.033203125	0.023681641	0	44330	0	0	0
1019	20658	20658	Category A	0.57592773	0.19189453	-0.73193359	-0.36206055	-0.23242188	0.25976563	0	0	9/7/2018	9	7	2018	2:08:11	7691	0.7	2	8	11	0	0.058349609	3.5513672	0.5703125	0.1887207	-0.71948242	0.71142578	0.013671875	0	0	0	0	0	0	0	0	0	0.9375	0.0625	0.020751953	0.005371094	0.002929688	-0.012207031	0	44330	0	0	0
1020	20659	20659	Category A	0.56396484	0.17993164	-0.70776367	-0.36376953	-0.23242188	0.2578125	0	0	9/7/2018	9	7	2018	2:08:11	7691	0.8	2	8	11	0	0.058349609	3.5513672	0.5703125	0.1887207	-0.71923828	0.23486328	0.015869141	0	0	0	0	0	0	0	0	0	0.93725586	0.062744141	0.027099609	-0.006347656	-0.008789063	0.011474609	0	44330	0	0	0
1021	20660	20660	Category A	0.56396484	0.19189453	-0.70776367	-0.36254883	-0.23071289	0.25561523	0	0	9/7/2018	9	7	2018	2:08:11	7691	0.9	2	8	11	0	0.058349609	3.5513672	0.5703125	0.1887207	-0.71899414	0.37133789	0.013427734	0	0	0	0	0	0	0	0	0	0.93701172	0.062988281	0.020996094	-0.006347656	0.002929688	0.011230469	0	44330	0	0	0
1022	20661	20661	Category A	0.56396484	0.17993164	-0.70776367	-0.36743164	-0.23681641	0.25537109	0	0	9/7/2018	9	7	2018	2:08:12	7692	0	2	8	12	0	0.058349609	3.5513672	0.5703125	0.1887207	-0.71948242	0.037109375	0.016113281	0	0	0	0	0	0	0	0	0	0.93725586	0.062744141	0.027099609	-0.006347656	-0.008789063	0.01171875	0	44330	0	0	0
1023	20662	20662	Category A	0.56396484	0.19189453	-0.69580078	-0.36157227	-0.2331543	0.25683594	0	0	9/7/2018	9	7	2018	2:08:12	7692	0.09	2	8	12	0	0.058349609	3.5513672	0.5703125	0.18823242	-0.7199707	0.58789063	0.025146484	0	0	0	0	0	0	0	0	0	0.9375	0.0625	0.033935547	-0.006347656	0.003417969	0.024169922	0	44330	0	0	0
1024	20663	20663	Category A	0.56396484	0.19189453	-0.70776367	-0.36474609	-0.23242188	0.25683594	0	0	9/7/2018	9	7	2018	2:08:12	7692	0.181	2	8	12	0	0.058349609	3.5513672	0.56982422	0.18823242	-0.71948242	0.68603516	0.013671875	0	0	0	0	0	0	0	0	0	0.93725586	0.062744141	0.021484375	-0.005859375	0.003417969	0.01171875	0	44330	0	0	0
1025	20664	20664	Category A	0.58789063	0.19189453	-0.75585938	-0.3671875	-0.22973633	0.25854492	0	0	9/7/2018	9	7	2018	2:08:12	7692	0.272	2	8	12	0	0.058349609	3.5513672	0.56982422	0.18798828	-0.71948242	0.29614258	0.040527344	0	0	0	0	0	0	0	0	0	0.93701172	0.062988281	0.057861328	0.017822266	0.003662109	-0.036132813	0	44330	0	0	0
1026	20665	20665	Category A	0.55175781	0.17993164	-0.69580078	-0.36523438	-0.22875977	0.25683594	0	0	9/7/2018	9	7	2018	2:08:12	7692	0.363	2	8	12	0	0.058349609	3.5513672	0.5703125	0.18823242	-0.71923828	0.23535156	0.031005859	0	0	0	0	0	0	0	0	0	0.93701172	0.062988281	0.050537109	-0.018554688	-0.008300781	0.0234375	0	44330	0	0	0
1027	20666	20666	Category A	0.57592773	0.19189453	-0.70776367	-0.36474609	-0.22998047	0.2578125	0	0	9/7/2018	9	7	2018	2:08:12	7692	0.454	2	8	12	0	0.058349609	3.5513672	0.57006836	0.1887207	-0.71875	0.60693359	0.012939453	0	0	0	0	0	0	0	0	0	0.93676758	0.063232422	0.020019531	0.005615234	0.002929688	0.010986328	0	44330	0	0	0
1028	20667	20667	Category A	0.57592773	0.19189453	-0.74389648	-0.36132813	-0.22558594	0.26000977	0	0	9/7/2018	9	7	2018	2:08:12	7692	0.545	2	8	12	0	0.058349609	3.5513672	0.57006836	0.1887207	-0.71899414	0.68261719	0.025634766	0	0	0	0	0	0	0	0	0	0.93676758	0.063232422	0.033447266	0.005859375	0.002929688	-0.024658203	0	44330	0	0	0
1029	20668	20668	Category A	0.56396484	0.17993164	-0.74389648	-0.36376953	-0.234375	0.2565918	0	0	9/7/2018	9	7	2018	2:08:12	7692	0.636	2	8	12	0	0.058349609	3.5513672	0.56958008	0.1887207	-0.71923828	0.48852539	0.026611328	0	0	0	0	0	0	0	0	0	0.93652344	0.063476563	0.0390625	-0.005615234	-0.008789063	-0.024414063	0	44330	0	0	0
1030	20669	20669	Category A	0.56396484	0.16796875	-0.73193359	-0.35693359	-0.2331543	0.25585938	0	0	9/7/2018	9	7	2018	2:08:12	7692	0.727	2	8	12	0	0.058349609	3.5513672	0.56958008	0.18823242	-0.71899414	0.48779297	0.024658203	0	0	0	0	0	0	0	0	0	0.93652344	0.063476563	0.038818359	-0.005615234	-0.020263672	-0.012695313	0	44330	0	0	0
1031	20670	20670	Category A	0.56396484	0.17993164	-0.7199707	-0.36108398	-0.22631836	0.2590332	0	0	9/7/2018	9	7	2018	2:08:12	7692	0.818	2	8	12	0	0.058349609	3.5513672	0.56958008	0.18823242	-0.71923828	0.66577148	0.010009766	0	0	0	0	0	0	0	0	0	0.93652344	0.063476563	0.014648438	-0.005615234	-0.008300781	-0.000488281	0	44330	0	0	0
1032	20671	20671	Category A	0.57592773	0.19189453	-0.73193359	-0.36987305	-0.23168945	0.2578125	0	0	9/7/2018	9	7	2018	2:08:12	7692	0.909	2	8	12	0	0.058349609	3.5513672	0.56958008	0.18823242	-0.71923828	0.38720703	0.014160156	0	0	0	0	0	0	0	0	0	0.93676758	0.063232422	0.021972656	0.006103516	0.003417969	-0.012451172	0	44330	0	0	0
1033	20672	20672	Category A	0.56396484	0.19189453	-0.70776367	-0.36743164	-0.23071289	0.25463867	0	0	9/7/2018	9	7	2018	2:08:13	7693	0	2	8	13	0	0.058349609	3.5513672	0.56982422	0.18823242	-0.71923828	0.12402344	0.013427734	0	0	0	0	0	0	0	0	0	0.93676758	0.063232422	0.020996094	-0.005859375	0.003417969	0.011474609	0	44330	0	0	0
1034	20673	20673	Category A	0.53979492	0.19189453	-0.68383789	-0.36987305	-0.22558594	0.25683594	0	0	9/7/2018	9	7	2018	2:08:13	7693	0.111	2	8	13	0	0.05859375	3.4949707	0.56982422	0.18798828	-0.71875	0.32177734	0.046386719	0	0	0	0	0	0	0	0	0	0.93652344	0.063476563	0.068847656	-0.030029297	0.003662109	0.034912109	0	44330	0	0	0
1035	20674	20674	Category A	0.57592773	0.19189453	-0.7199707	-0.36010742	-0.23510742	0.25756836	0	0	9/7/2018	9	7	2018	2:08:13	7693	0.222	2	8	13	0	0.05859375	3.4949707	0.57006836	0.18798828	-0.71875	0.62670898	0.006835938	0	0	0	0	0	0	0	0	0	0.93652344	0.063476563	0.010498047	0.005859375	0.003662109	-0.000976563	0	44330	0	0	0
1036	20675	20675	Category A	0.57592773	0.20385742	-0.7199707	-0.36621094	-0.23339844	0.25976563	0	0	9/7/2018	9	7	2018	2:08:13	7693	0.333	2	8	13	0	0.05859375	3.4949707	0.57055664	0.18774414	-0.71875	0.65454102	0.016845703	0	0	0	0	0	0	0	0	0	0.93676758	0.063232422	0.022216797	0.005126953	0.015869141	-0.000976563	0	44330	0	0	0
1037	20676	20676	Category A	0.56396484	0.19189453	-0.70776367	-0.36791992	-0.23168945	0.26171875	0	0	9/7/2018	9	7	2018	2:08:13	7693	0.444	2	8	13	0	0.05859375	3.4949707	0.5703125	0.18798828	-0.71850586	0.57910156	0.013183594	0	0	0	0	0	0	0	0	0	0.93652344	0.063476563	0.021240234	-0.006347656	0.003662109	0.010742188	0	44330	0	0	0
1038	20677	20677	Category A	0.57592773	0.19189453	-0.73193359	-0.36889648	-0.23168945	0.25756836	0	0	9/7/2018	9	7	2018	2:08:13	7693	0.555	2	8	13	0	0.05859375	3.4949707	0.5703125	0.18798828	-0.71826172	0.48583984	0.014892578	0	0	0	0	0	0	0	0	0	0.9362793	0.063720703	0.022705078	0.005371094	0.003662109	-0.013427734	0	44330	0	0	0
1039	20678	20678	Category A	0.57592773	0.19189453	-0.73193359	-0.36621094	-0.23681641	0.25854492	0	0	9/7/2018	9	7	2018	2:08:13	7693	0.666	2	8	13	0	0.05859375	3.4949707	0.57006836	0.18798828	-0.71826172	0.3371582	0.015136719	0	0	0	0	0	0	0	0	0	0.93603516	0.063964844	0.022949219	0.005615234	0.003662109	-0.013427734	0	44330	0	0	0
1040	20679	20679	Category A	0.57592773	0.17993164	-0.7199707	-0.35986328	-0.23413086	0.2578125	0	0	9/7/2018	9	7	2018	2:08:13	7693	0.777	2	8	13	0	0.05859375	3.4949707	0.57006836	0.18823242	-0.71801758	0.10717773	0.010253906	0	0	0	0	0	0	0	0	0	0.93603516	0.063964844	0.016113281	0.005615234	-0.008300781	-0.001708984	0	44330	0	0	0
1041	20680	20680	Category A	0.57592773	0.17993164	-0.7199707	-0.36987305	-0.23217773	0.25683594	0	0	9/7/2018	9	7	2018	2:08:13	7693	0.888	2	8	13	0	0.05859375	3.4949707	0.5703125	0.1887207	-0.71801758	0.12109375	0.010498047	0	0	0	0	0	0	0	0	0	0.9362793	0.063720703	0.016357422	0.005371094	-0.008789063	-0.001708984	0	44330	0	0	0
1042	20681	20681	Category A	0.57592773	0.19189453	-0.73193359	-0.36621094	-0.23583984	0.25854492	0	0	9/7/2018	9	7	2018	2:08:14	7694	0	2	8	14	0	0.05859375	3.4949707	0.5703125	0.1887207	-0.71777344	0.328125	0.015136719	0	0	0	0	0	0	0	0	0	0.93603516	0.063964844	0.022216797	0.005371094	0.002929688	-0.013916016	0	44330	0	0	0
1043	20682	20682	Category A	0.56396484	0.19189453	-0.70776367	-0.36621094	-0.23242188	0.25854492	0	0	9/7/2018	9	7	2018	2:08:14	7694	0.1	2	8	14	0	0.05859375	3.4949707	0.57080078	0.18896484	-0.7175293	0.60058594	0.012207031	0	0	0	0	0	0	0	0	0	0.9362793	0.063720703	0.01953125	-0.006835938	0.002685547	0.009765625	0	44330	0	0	0
1044	20683	20683	Category A	0.57592773	0.19189453	-0.70776367	-0.36108398	-0.23242188	0.2578125	0	0	9/7/2018	9	7	2018	2:08:14	7694	0.2	2	8	14	0	0.05859375	3.4949707	0.57104492	0.18896484	-0.71728516	0.81982422	0.010986328	0	0	0	0	0	0	0	0	0	0.9362793	0.063720703	0.016845703	0.004638672	0.002685547	0.009521484	0	44330	0	0	0
1045	20684	20684	Category A	0.57592773	0.17993164	-0.7199707	-0.36767578	-0.23486328	0.26049805	0	0	9/7/2018	9	7	2018	2:08:14	7694	0.3	2	8	14	0	0.05859375	3.4949707	0.57128906	0.18896484	-0.71704102	0.81152344	0.010498047	0	0	0	0	0	0	0	0	0	0.9362793	0.063720703	0.016357422	0.004394531	-0.009033203	-0.002685547	0	44330	0	0	0
1046	20685	20685	Category A	0.57592773	0.19189453	-0.73193359	-0.36108398	-0.22875977	0.2578125	0	0	9/7/2018	9	7	2018	2:08:14	7694	0.4	2	8	14	0	0.05859375	3.4949707	0.5715332	0.18896484	-0.71704102	0.5871582	0.015625	0	0	0	0	0	0	0	0	0	0.9362793	0.063720703	0.021728516	0.004150391	0.002685547	-0.014648438	0	44330	0	0	0
1047	20686	20686	Category A	0.56396484	0.20385742	-0.69580078	-0.36376953	-0.23413086	0.25952148	0	0	9/7/2018	9	7	2018	2:08:14	7694	0.5	2	8	14	0	0.05859375	3.4949707	0.57128906	0.18896484	-0.71728516	0.46166992	0.027099609	0	0	0	0	0	0	0	0	0	0.9362793	0.063720703	0.043701172	-0.007324219	0.014648438	0.021484375	0	44330	0	0	0
1048	20687	20687	Category A	0.57592773	0.20385742	-0.70776367	-0.36206055	-0.23242188	0.25878906	0	0	9/7/2018	9	7	2018	2:08:14	7694	0.6	2	8	14	0	0.05859375	3.4949707	0.57104492	0.1887207	-0.71655273	0.2175293	0.017822266	0	0	0	0	0	0	0	0	0	0.93554688	0.064453125	0.028320313	0.004638672	0.014892578	0.008789063	0	44330	0	0	0
1049	20688	20688	Category A	0.56396484	0.19189453	-0.69580078	-0.36010742	-0.23510742	0.25561523	0	0	9/7/2018	9	7	2018	2:08:14	7694	0.7	2	8	14	0	0.05859375	3.4949707	0.57104492	0.18847656	-0.71655273	0.26245117	0.022216797	0	0	0	0	0	0	0	0	0	0.93554688	0.064453125	0.031494141	-0.007080078	0.003173828	0.020751953	0	44330	0	0	0
1050	20689	20689	Category A	0.57592773	0.17993164	-0.75585938	-0.36523438	-0.22973633	0.25878906	0	0	9/7/2018	9	7	2018	2:08:14	7694	0.8	2	8	14	0	0.05859375	3.4949707	0.57104492	0.18823242	-0.71679688	0.73632813	0.040039063	0	0	0	0	0	0	0	0	0	0.93579102	0.064208984	0.052001953	0.004638672	-0.008300781	-0.038818359	0	44330	0	0	0
1051	20690	20690	Category A	0.56396484	0.19189453	-0.75585938	-0.37231445	-0.23168945	0.25756836	0	0	9/7/2018	9	7	2018	2:08:14	7694	0.9	2	8	14	0	0.05859375	3.4949707	0.57104492	0.18823242	-0.71679688	0.84326172	0.039550781	0	0	0	0	0	0	0	0	0	0.93579102	0.064208984	0.049560547	-0.007080078	0.003417969	-0.038818359	0	44330	0	0	0
1052	20691	20691	Category A	0.55175781	0.19189453	-0.70776367	-0.36889648	-0.23071289	0.2565918	0	0	9/7/2018	9	7	2018	2:08:15	7695	0	2	8	15	0	0.05859375	3.4949707	0.57104492	0.1887207	-0.71704102	0.6496582	0.021728516	0	0	0	0	0	0	0	0	0	0.93603516	0.063964844	0.031738281	-0.019287109	0.002929688	0.009277344	0	44330	0	0	0
1053	20692	20692	Category A	0.57592773	0.19189453	-0.70776367	-0.36791992	-0.23510742	0.25756836	0	0	9/7/2018	9	7	2018	2:08:15	7695	0.1	2	8	15	0	0.05859375	3.4949707	0.57080078	0.18920898	-0.71728516	0.66699219	0.010986328	0	0	0	0	0	0	0	0	0	0.93603516	0.063964844	0.016845703	0.004882813	0.002441406	0.009521484	0	44330	0	0	0
1054	20693	20693	Category A	0.58789063	0.19189453	-0.70776367	-0.36889648	-0.23168945	0.25952148	0	0	9/7/2018	9	7	2018	2:08:15	7695	0.2	2	8	15	0	0.05859375	3.4949707	0.57104492	0.18896484	-0.7175293	0.65625	0.01953125	0	0	0	0	0	0	0	0	0	0.93652344	0.063476563	0.029296875	0.016601563	0.002685547	0.009765625	0	44330	0	0	0
1055	20694	20694	Category A	0.57592773	0.19189453	-0.7199707	-0.36791992	-0.234375	0.2565918	0	0	9/7/2018	9	7	2018	2:08:15	7695	0.3	2	8	15	0	0.05859375	3.4949707	0.57104492	0.18896484	-0.7175293	0.1887207	0.005859375	0	0	0	0	0	0	0	0	0	0.9362793	0.063720703	0.009765625	0.004638672	0.002685547	-0.002197266	0	44330	0	0	0
1056	20695	20695	Category A	0.58789063	0.19189453	-0.69580078	-0.36987305	-0.23217773	0.25537109	0	0	9/7/2018	9	7	2018	2:08:15	7695	0.4	2	8	15	0	0.05859375	3.4949707	0.57128906	0.18920898	-0.7175293	0.45629883	0.02734375	0	0	0	0	0	0	0	0	0	0.93676758	0.063232422	0.040771484	0.016357422	0.002441406	0.021728516	0	44330	0	0	0
1057	20696	20696	Category A	0.59985352	0.19189453	-0.7199707	-0.36035156	-0.23583984	0.25878906	0	0	9/7/2018	9	7	2018	2:08:15	7695	0.5	2	8	15	0	0.05859375	3.4949707	0.5715332	0.18945313	-0.71728516	0.69848633	0.028320313	0	0	0	0	0	0	0	0	0	0.93652344	0.063476563	0.033203125	0.028076172	0.002197266	-0.002441406	0	44330	0	0	0
1058	20697	20697	Category A	0.57592773	0.17993164	-0.70776367	-0.36352539	-0.23779297	0.25878906	0	0	9/7/2018	9	7	2018	2:08:15	7695	0.6	2	8	15	0	0.05859375	3.4949707	0.5715332	0.18945313	-0.71728516	0.64892578	0.014160156	0	0	0	0	0	0	0	0	0	0.93652344	0.063476563	0.023681641	0.004150391	-0.009521484	0.009521484	0	44330	0	0	0
1059	20698	20698	Category A	0.56396484	0.19189453	-0.70776367	-0.36083984	-0.23217773	0.25561523	0	0	9/7/2018	9	7	2018	2:08:15	7695	0.7	2	8	15	0	0.05859375	3.4949707	0.57128906	0.19018555	-0.7175293	0.79614258	0.012451172	0	0	0	0	0	0	0	0	0	0.93676758	0.063232422	0.019042969	-0.007324219	0.001464844	0.009765625	0	44330	0	0	0
1060	20699	20699	Category A	0.56396484	0.17993164	-0.70776367	-0.36474609	-0.23095703	0.25854492	0	0	9/7/2018	9	7	2018	2:08:15	7695	0.8	2	8	15	0	0.05859375	3.4949707	0.57128906	0.19018555	-0.7175293	1.0166016	0.016113281	0	0	0	0	0	0	0	0	0	0.93676758	0.063232422	0.027587891	-0.007324219	-0.010253906	0.009765625	0	44330	0	0	0
1061	20700	20700	Category A	0.56396484	0.19189453	-0.7199707	-0.3671875	-0.234375	0.2565918	0	0	9/7/2018	9	7	2018	2:08:15	7695	0.9	2	8	15	0	0.05859375	3.4949707	0.57104492	0.19018555	-0.71777344	0.79150391	0.007568359	0	0	0	0	0	0	0	0	0	0.93676758	0.063232422	0.010986328	-0.007080078	0.001464844	-0.001953125	0	44330	0	0	0
1062	20701	20701	Category A	0.56396484	0.17993164	-0.74389648	-0.37133789	-0.23608398	0.25317383	0	0	9/7/2018	9	7	2018	2:08:16	7696	0	2	8	16	0	0.05859375	3.4949707	0.57128906	0.18994141	-0.71801758	0.4050293	0.028564453	0	0	0	0	0	0	0	0	0	0.93725586	0.062744141	0.043212891	-0.007324219	-0.010009766	-0.025634766	0	44330	0	0	0
1063	20702	20702	Category A	0.55175781	0.19189453	-0.70776367	-0.36157227	-0.22607422	0.25976563	0	0	9/7/2018	9	7	2018	2:08:16	7696	0.1	2	8	16	0	0.05859375	3.4949707	0.5715332	0.18994141	-0.71801758	0.32373047	0.022460938	0	0	0	0	0	0	0	0	0	0.93725586	0.062744141	0.031982422	-0.019775391	0.001708984	0.010253906	0	44330	0	0	0
1064	20703	20703	Category A	0.57592773	0.16796875	-0.73193359	-0.36987305	-0.23071289	0.25854492	0	0	9/7/2018	9	7	2018	2:08:16	7696	0.2	2	8	16	0	0.05859375	3.4949707	0.5715332	0.18994141	-0.71801758	0.20068359	0.026367188	0	0	0	0	0	0	0	0	0	0.93725586	0.062744141	0.040039063	0.004150391	-0.021972656	-0.013671875	0	44330	0	0	0
1065	20704	20704	Category A	0.57592773	0.19189453	-0.70776367	-0.36987305	-0.23754883	0.2565918	0	0	9/7/2018	9	7	2018	2:08:16	7696	0.3	2	8	16	0	0.05859375	3.4949707	0.57128906	0.18994141	-0.71850586	0.11499023	0.01171875	0	0	0	0	0	0	0	0	0	0.9375	0.0625	0.016845703	0.004394531	0.001708984	0.010742188	0	44330	0	0	0
1066	20705	20705	Category A	0.56396484	0.19189453	-0.7199707	-0.36108398	-0.22631836	0.26000977	0	0	9/7/2018	9	7	2018	2:08:16	7696	0.4	2	8	16	0	0.05859375	3.4949707	0.57104492	0.18994141	-0.71801758	0.66381836	0.007568359	0	0	0	0	0	0	0	0	0	0.93701172	0.062988281	0.010986328	-0.007080078	0.001708984	-0.001708984	0	44330	0	0	0
1067	20706	20706	Category A	0.56396484	0.19189453	-0.7199707	-0.36010742	-0.22558594	0.25878906	0	0	9/7/2018	9	7	2018	2:08:16	7696	0.5	2	8	16	0	0.05859375	3.4949707	0.57104492	0.18994141	-0.71801758	0.86914063	0.007568359	0	0	0	0	0	0	0	0	0	0.93701172	0.062988281	0.010986328	-0.007080078	0.001708984	-0.001708984	0	44330	0	0	0
1068	20707	20707	Category A	0.53979492	0.19189453	-0.70776367	-0.36645508	-0.23193359	0.25366211	0	0	9/7/2018	9	7	2018	2:08:16	7696	0.6	2	8	16	0	0.05859375	3.4949707	0.57104492	0.18994141	-0.71801758	0.92382813	0.033203125	0	0	0	0	0	0	0	0	0	0.93701172	0.062988281	0.043701172	-0.03125	0.001708984	0.010253906	0	44330	0	0	0
1069	20708	20708	Category A	0.57592773	0.17993164	-0.73193359	-0.36474609	-0.22705078	0.25561523	0	0	9/7/2018	9	7	2018	2:08:16	7696	0.7	2	8	16	0	0.05859375	3.4949707	0.57128906	0.18994141	-0.71801758	1.2399902	0.017578125	0	0	0	0	0	0	0	0	0	0.93701172	0.062988281	0.028320313	0.004394531	-0.010009766	-0.013671875	0	44330	0	0	0
1070	20709	20709	Category A	0.56396484	0.19189453	-0.73193359	-0.36816406	-0.23168945	0.25756836	0	0	9/7/2018	9	7	2018	2:08:16	7696	0.8	2	8	16	0	0.05859375	3.4949707	0.57177734	0.18994141	-0.71777344	1.25	0.016113281	0	0	0	0	0	0	0	0	0	0.93725586	0.062744141	0.023681641	-0.0078125	0.001708984	-0.013916016	0	44330	0	0	0
1071	20710	20710	Category A	0.57592773	0.20385742	-0.7199707	-0.36621094	-0.23242188	0.25463867	0	0	9/7/2018	9	7	2018	2:08:16	7696	0.9	2	8	16	0	0.05859375	3.4949707	0.57177734	0.19018555	-0.71777344	0.90917969	0.014160156	0	0	0	0	0	0	0	0	0	0.93725586	0.062744141	0.019287109	0.00390625	0.013427734	-0.001953125	0	44330	0	0	0
1072	20711	20711	Category A	0.57592773	0.19189453	-0.70776367	-0.36889648	-0.2331543	0.25537109	0	0	9/7/2018	9	7	2018	2:08:17	7697	0	2	8	17	0	0.058837891	3.5594238	0.57177734	0.19018555	-0.71777344	0.47485352	0.010742188	0	0	0	0	0	0	0	0	0	0.93725586	0.062744141	0.015380859	0.00390625	0.001464844	0.010009766	0	44330	0	0	0
1073	20712	20712	Category A	0.56396484	0.17993164	-0.70776367	-0.36791992	-0.22558594	0.25463867	0	0	9/7/2018	9	7	2018	2:08:17	7697	0.1	2	8	17	0	0.058837891	3.5594238	0.57177734	0.19018555	-0.7175293	0.38208008	0.016357422	0	0	0	0	0	0	0	0	0	0.93701172	0.062988281	0.028076172	-0.0078125	-0.010253906	0.009765625	0	44330	0	0	0
1074	20713	20713	Category A	0.57592773	0.17993164	-0.7199707	-0.36547852	-0.24047852	0.25537109	0	0	9/7/2018	9	7	2018	2:08:17	7697	0.2	2	8	17	0	0.058837891	3.5594238	0.57202148	0.19018555	-0.7175293	0.17041016	0.011230469	0	0	0	0	0	0	0	0	0	0.93725586	0.062744141	0.016357422	0.003662109	-0.010253906	-0.002197266	0	44330	0	0	0
1075	20714	20714	Category A	0.57592773	0.19189453	-0.7199707	-0.36889648	-0.23168945	0.25439453	0	0	9/7/2018	9	7	2018	2:08:17	7697	0.3	2	8	17	0	0.058837891	3.5594238	0.57275391	0.19042969	-0.71801758	0.20092773	0.00390625	0	0	0	0	0	0	0	0	0	0.93798828	0.062011719	0.006347656	0.002929688	0.001220703	-0.001708984	0	44330	0	0	0
1076	20715	20715	Category A	0.57592773	0.17993164	-0.70776367	-0.36645508	-0.23461914	0.25756836	0	0	9/7/2018	9	7	2018	2:08:17	7697	0.4	2	8	17	0	0.058837891	3.5594238	0.57299805	0.19067383	-0.71801758	0.43823242	0.015136719	0	0	0	0	0	0	0	0	0	0.93823242	0.061767578	0.023925781	0.002685547	-0.010742188	0.010253906	0	44330	0	0	0
1077	20716	20716	Category A	0.57592773	0.20385742	-0.69580078	-0.36791992	-0.23242188	0.25756836	0	0	9/7/2018	9	7	2018	2:08:17	7697	0.5	2	8	17	0	0.058837891	3.5594238	0.57299805	0.19018555	-0.71801758	0.36083984	0.026123047	0	0	0	0	0	0	0	0	0	0.93823242	0.061767578	0.038574219	0.002685547	0.013427734	0.022216797	0	44330	0	0	0
1078	20717	20717	Category A	0.56396484	0.19189453	-0.70776367	-0.36621094	-0.23413086	0.2578125	0	0	9/7/2018	9	7	2018	2:08:17	7697	0.6	2	8	17	0	0.058837891	3.5594238	0.57348633	0.19018555	-0.71801758	0.25195313	0.014160156	0	0	0	0	0	0	0	0	0	0.93847656	0.061523438	0.021484375	-0.009521484	0.001464844	0.010253906	0	44330	0	0	0
1079	20718	20718	Category A	0.56396484	0.20385742	-0.70776367	-0.36645508	-0.23193359	0.25756836	0	0	9/7/2018	9	7	2018	2:08:17	7697	0.7	2	8	17	0	0.058837891	3.5594238	0.57348633	0.19018555	-0.71777344	0.63818359	0.019287109	0	0	0	0	0	0	0	0	0	0.93823242	0.061767578	0.033203125	-0.009521484	0.013427734	0.010009766	0	44330	0	0	0
1080	20719	20719	Category A	0.57592773	0.19189453	-0.73193359	-0.36010742	-0.23657227	0.25854492	0	0	9/7/2018	9	7	2018	2:08:17	7697	0.8	2	8	17	0	0.058837891	3.5594238	0.57299805	0.19018555	-0.71777344	0.70751953	0.014404297	0	0	0	0	0	0	0	0	0	0.93798828	0.062011719	0.018310547	0.002685547	0.001464844	-0.014160156	0	44330	0	0	0
1081	20720	20720	Category A	0.58789063	0.19189453	-0.70776367	-0.36181641	-0.23168945	0.2578125	0	0	9/7/2018	9	7	2018	2:08:17	7697	0.9	2	8	17	0	0.058837891	3.5594238	0.57299805	0.19042969	-0.71777344	0.52050781	0.017822266	0	0	0	0	0	0	0	0	0	0.93798828	0.062011719	0.026123047	0.014648438	0.001220703	0.010009766	0	44330	0	0	0
1082	20721	20721	Category A	0.59985352	0.20385742	-0.70776367	-0.36547852	-0.234375	0.25463867	0	0	9/7/2018	9	7	2018	2:08:18	7698	0	2	8	18	0	0.058837891	3.5594238	0.57275391	0.19067383	-0.71777344	0.35009766	0.031494141	0	0	0	0	0	0	0	0	0	0.93774414	0.062255859	0.050048828	0.026855469	0.012939453	0.010009766	0	44330	0	0	0
1083	20722	20722	Category A	0.57592773	0.20385742	-0.70776367	-0.35644531	-0.23583984	0.25683594	0	0	9/7/2018	9	7	2018	2:08:18	7698	0.1	2	8	18	0	0.058837891	3.5594238	0.57275391	0.19018555	-0.7175293	0.43359375	0.016845703	0	0	0	0	0	0	0	0	0	0.9375	0.0625	0.026367188	0.002929688	0.013427734	0.009765625	0	44330	0	0	0
1084	20723	20723	Category A	0.58789063	0.19189453	-0.69580078	-0.36645508	-0.23852539	0.25854492	0	0	9/7/2018	9	7	2018	2:08:18	7698	0.2	2	8	18	0	0.058837891	3.5594238	0.57275391	0.19018555	-0.71801758	0.56567383	0.026855469	0	0	0	0	0	0	0	0	0	0.93798828	0.062011719	0.038818359	0.014892578	0.001464844	0.022216797	0	44330	0	0	0
1085	20724	20724	Category A	0.57592773	0.19189453	-0.7199707	-0.36401367	-0.23486328	0.25756836	0	0	9/7/2018	9	7	2018	2:08:18	7698	0.3	2	8	18	0	0.058837891	3.5594238	0.57275391	0.18994141	-0.71801758	0.47338867	0.00390625	0	0	0	0	0	0	0	0	0	0.93798828	0.062011719	0.006347656	0.002929688	0.001708984	-0.001708984	0	44330	0	0	0
1086	20725	20725	Category A	0.57592773	0.17993164	-0.7199707	-0.36645508	-0.23461914	0.25439453	0	0	9/7/2018	9	7	2018	2:08:18	7698	0.4	2	8	18	0	0.058837891	3.5594238	0.57275391	0.18994141	-0.71826172	0.53833008	0.010498047	0	0	0	0	0	0	0	0	0	0.93823242	0.061767578	0.014648438	0.002929688	-0.010009766	-0.001464844	0	44330	0	0	0
1087	20726	20726	Category A	0.56396484	0.17993164	-0.68383789	-0.36279297	-0.23681641	0.25756836	0	0	9/7/2018	9	7	2018	2:08:18	7698	0.5	2	8	18	0	0.058837891	3.5594238	0.57275391	0.18994141	-0.71801758	0.72729492	0.036865234	0	0	0	0	0	0	0	0	0	0.93798828	0.062011719	0.053222656	-0.008789063	-0.010009766	0.034179688	0	44330	0	0	0
1088	20727	20727	Category A	0.57592773	0.17993164	-0.74389648	-0.36547852	-0.23071289	0.2578125	0	0	9/7/2018	9	7	2018	2:08:18	7698	0.6	2	8	18	0	0.058837891	3.5594238	0.57275391	0.18994141	-0.71850586	0.90478516	0.027099609	0	0	0	0	0	0	0	0	0	0.93847656	0.061523438	0.038085938	0.002929688	-0.010009766	-0.025146484	0	44330	0	0	0
1089	20728	20728	Category A	0.56396484	0.19189453	-0.73193359	-0.36450195	-0.23168945	0.25683594	0	0	9/7/2018	9	7	2018	2:08:18	7698	0.7	2	8	18	0	0.058837891	3.5594238	0.57250977	0.18969727	-0.71875	0.78051758	0.015625	0	0	0	0	0	0	0	0	0	0.93823242	0.061767578	0.023681641	-0.008544922	0.001953125	-0.012939453	0	44330	0	0	0
1090	20729	20729	Category A	0.56396484	0.17993164	-0.7199707	-0.36181641	-0.23071289	0.26074219	0	0	9/7/2018	9	7	2018	2:08:18	7698	0.8	2	8	18	0	0.058837891	3.5594238	0.57275391	0.18969727	-0.71923828	0.40063477	0.013183594	0	0	0	0	0	0	0	0	0	0.9387207	0.061279297	0.019287109	-0.008789063	-0.009765625	-0.000488281	0	44330	0	0	0
1091	20730	20730	Category A	0.57592773	0.19189453	-0.7199707	-0.36376953	-0.22973633	0.25683594	0	0	9/7/2018	9	7	2018	2:08:18	7698	0.9	2	8	18	0	0.058837891	3.5594238	0.57275391	0.18994141	-0.71850586	0.033691406	0.00390625	0	0	0	0	0	0	0	0	0	0.93823242	0.061767578	0.006347656	0.002929688	0.001708984	-0.001220703	0	44330	0	0	0
1092	20731	20731	Category A	0.56396484	0.21582031	-0.7199707	-0.36791992	-0.23242188	0.25756836	0	0	9/7/2018	9	7	2018	2:08:19	7699	0	2	8	19	0	0.058837891	3.5594238	0.57299805	0.18945313	-0.71777344	0.43969727	0.027832031	0	0	0	0	0	0	0	0	0	0.93774414	0.062255859	0.037353516	-0.009033203	0.026123047	-0.001953125	0	44330	0	0	0
1093	20732	20732	Category A	0.57592773	0.19189453	-0.75585938	-0.36889648	-0.23168945	0.25854492	0	0	9/7/2018	9	7	2018	2:08:19	7699	0.1	2	8	19	0	0.058837891	3.5594238	0.57348633	0.18945313	-0.71801758	0.66381836	0.037841797	0	0	0	0	0	0	0	0	0	0.93823242	0.061767578	0.042480469	0.002197266	0.002197266	-0.037597656	0	44330	0	0	0
1094	20733	20733	Category A	0.56396484	0.19189453	-0.73193359	-0.36010742	-0.234375	0.25878906	0	0	9/7/2018	9	7	2018	2:08:19	7699	0.2	2	8	19	0	0.058837891	3.5594238	0.57348633	0.18945313	-0.71850586	0.89477539	0.016601563	0	0	0	0	0	0	0	0	0	0.9387207	0.061279297	0.025390625	-0.009521484	0.002197266	-0.013183594	0	44330	0	0	0
1095	20734	20734	Category A	0.59985352	0.19189453	-0.70776367	-0.36450195	-0.22460938	0.25878906	0	0	9/7/2018	9	7	2018	2:08:19	7699	0.3	2	8	19	0	0.058837891	3.5594238	0.57348633	0.18945313	-0.71875	1.2431641	0.028564453	0	0	0	0	0	0	0	0	0	0.9387207	0.061279297	0.039550781	0.026123047	0.002197266	0.010986328	0	44330	0	0	0
1096	20735	20735	Category A	0.57592773	0.20385742	-0.7199707	-0.36181641	-0.2331543	0.25952148	0	0	9/7/2018	9	7	2018	2:08:19	7699	0.4	2	8	19	0	0.058837891	3.5594238	0.57348633	0.18969727	-0.71850586	1.3132324	0.014160156	0	0	0	0	0	0	0	0	0	0.9387207	0.061279297	0.017578125	0.002197266	0.013916016	-0.001220703	0	44330	0	0	0
1097	20736	20736	Category A	0.57592773	0.20385742	-0.73193359	-0.36376953	-0.23168945	0.2565918	0	0	9/7/2018	9	7	2018	2:08:19	7699	0.5	2	8	19	0	0.058837891	3.5594238	0.57348633	0.18994141	-0.71923828	1.2158203	0.018798828	0	0	0	0	0	0	0	0	0	0.93920898	0.060791016	0.028808594	0.002197266	0.013671875	-0.012451172	0	44330	0	0	0
1098	20737	20737	Category A	0.57592773	0.20385742	-0.7199707	-0.36181641	-0.22973633	0.25683594	0	0	9/7/2018	9	7	2018	2:08:19	7699	0.6	2	8	19	0	0.058837891	3.5594238	0.57299805	0.18994141	-0.71948242	1.1320801	0.013916016	0	0	0	0	0	0	0	0	0	0.93920898	0.060791016	0.016845703	0.002685547	0.013671875	-0.000244141	0	44330	0	0	0
1099	20738	20738	Category A	0.57592773	0.19189453	-0.73193359	-0.35693359	-0.2331543	0.2578125	0	0	9/7/2018	9	7	2018	2:08:19	7699	0.7	2	8	19	0	0.058837891	3.5594238	0.57299805	0.19018555	-0.71972656	1.0061035	0.012207031	0	0	0	0	0	0	0	0	0	0.93969727	0.060302734	0.016113281	0.002685547	0.001464844	-0.011962891	0	44330	0	0	0
1100	20739	20739	Category A	0.55175781	0.17993164	-0.7199707	-0.36010742	-0.23217773	0.25683594	0	0	9/7/2018	9	7	2018	2:08:19	7699	0.8	2	8	19	0	0.058837891	3.5594238	0.57299805	0.19042969	-0.72021484	0.46655273	0.023925781	0	0	0	0	0	0	0	0	0	0.93994141	0.060058594	0.032226563	-0.021240234	-0.010498047	0.000244141	0	44330	0	0	0
1101	20740	20740	Category A	0.57592773	0.17993164	-0.73193359	-0.36206055	-0.22729492	0.2578125	0	0	9/7/2018	9	7	2018	2:08:19	7699	0.9	2	8	19	0	0.058837891	3.5594238	0.57299805	0.19067383	-0.72045898	0.32055664	0.015869141	0	0	0	0	0	0	0	0	0	0.93994141	0.060058594	0.024902344	0.002685547	-0.010742188	-0.011230469	0	44330	0	0	0
1102	20741	20741	Category A	0.57592773	0.17993164	-0.70776367	-0.36791992	-0.22631836	0.2578125	0	0	9/7/2018	9	7	2018	2:08:20	7700	0	2	8	20	0	0.058837891	3.5594238	0.57275391	0.19067383	-0.72045898	0.68774414	0.016845703	0	0	0	0	0	0	0	0	0	0.93994141	0.060058594	0.026367188	0.002929688	-0.010742188	0.012695313	0	44330	0	0	0
1103	20742	20742	Category A	0.57592773	0.19189453	-0.69580078	-0.36181641	-0.23168945	0.2578125	0	0	9/7/2018	9	7	2018	2:08:20	7700	0.1	2	8	20	0	0.058837891	3.5594238	0.57299805	0.19067383	-0.72021484	0.62744141	0.024658203	0	0	0	0	0	0	0	0	0	0.93994141	0.060058594	0.028320313	0.002685547	0.000976563	0.024414063	0	44330	0	0	0
1104	20743	20743	Category A	0.53979492	0.19189453	-0.73193359	-0.36254883	-0.22875977	0.26074219	0	0	9/7/2018	9	7	2018	2:08:20	7700	0.2	2	8	20	0	0.058837891	3.5594238	0.57324219	0.19067383	-0.7199707	0.6328125	0.035400391	0	0	0	0	0	0	0	0	0	0.93994141	0.060058594	0.046386719	-0.033447266	0.000976563	-0.01171875	0	44330	0	0	0
1105	20744	20744	Category A	0.57592773	0.19189453	-0.7199707	-0.36621094	-0.23413086	0.2578125	0	0	9/7/2018	9	7	2018	2:08:20	7700	0.3	2	8	20	0	0.058837891	3.5594238	0.57348633	0.19091797	-0.71972656	0.76123047	0.002441406	0	0	0	0	0	0	0	0	0	0.93969727	0.060302734	0.003417969	0.002197266	0.000732422	0	0	44330	0	0	0
1106	20745	20745	Category A	0.55175781	0.17993164	-0.69580078	-0.36889648	-0.23681641	0.25537109	0	0	9/7/2018	9	7	2018	2:08:20	7700	0.4	2	8	20	0	0.058837891	3.5594238	0.57348633	0.19091797	-0.7199707	0.5769043	0.034179688	0	0	0	0	0	0	0	0	0	0.93994141	0.060058594	0.056884766	-0.021728516	-0.010986328	0.024169922	0	44330	0	0	0
1107	20746	20746	Category A	0.57592773	0.19189453	-0.7199707	-0.36108398	-0.23168945	0.25561523	0	0	9/7/2018	9	7	2018	2:08:20	7700	0.5	2	8	20	0	0.058837891	3.5594238	0.57348633	0.19067383	-0.71972656	0.48706055	0.002441406	0	0	0	0	0	0	0	0	0	0.93994141	0.060058594	0.003173828	0.002197266	0.000976563	0	0	44330	0	0	0
1108	20747	20747	Category A	0.58789063	0.19189453	-0.73193359	-0.35986328	-0.23144531	0.25683594	0	0	9/7/2018	9	7	2018	2:08:20	7700	0.6	2	8	20	0	0.058837891	3.5594238	0.57348633	0.19067383	-0.71972656	0.67529297	0.018554688	0	0	0	0	0	0	0	0	0	0.93969727	0.060302734	0.027587891	0.014160156	0.000976563	-0.011962891	0	44330	0	0	0
1109	20748	20748	Category A	0.59985352	0.17993164	-0.73193359	-0.36254883	-0.22875977	0.2578125	0	0	9/7/2018	9	7	2018	2:08:20	7700	0.7	2	8	20	0	0.058837891	3.5594238	0.57397461	0.19042969	-0.7199707	0.82226563	0.030273438	0	0	0	0	0	0	0	0	0	0.94018555	0.059814453	0.048095703	0.025634766	-0.010498047	-0.01171875	0	44330	0	0	0
1110	20749	20749	Category A	0.57592773	0.19189453	-0.73193359	-0.36279297	-0.22290039	0.2590332	0	0	9/7/2018	9	7	2018	2:08:20	7700	0.8	2	8	20	0	0.058349609	3.5449219	0.57397461	0.19067383	-0.7199707	0.67602539	0.011962891	0	0	0	0	0	0	0	0	0	0.94042969	0.059570313	0.014892578	0.001708984	0.000976563	-0.01171875	0	44330	0	0	0
1111	20750	20750	Category A	0.56396484	0.17993164	-0.70776367	-0.36254883	-0.22875977	0.2578125	0	0	9/7/2018	9	7	2018	2:08:20	7700	0.9	2	8	20	0	0.058349609	3.5449219	0.57397461	0.19018555	-0.7199707	0.38085938	0.019042969	0	0	0	0	0	0	0	0	0	0.94018555	0.059814453	0.032714844	-0.010009766	-0.010253906	0.012207031	0	44330	0	0	0
1112	20751	20751	Category A	0.56396484	0.19189453	-0.7199707	-0.36010742	-0.22973633	0.25878906	0	0	9/7/2018	9	7	2018	2:08:21	7701	0	2	8	21	0	0.058349609	3.5449219	0.57373047	0.19018555	-0.7199707	0.25268555	0.010009766	0	0	0	0	0	0	0	0	0	0.94018555	0.059814453	0.011474609	-0.009765625	0.001464844	0	0	44330	0	0	0
1113	20752	20752	Category A	0.58789063	0.19189453	-0.70776367	-0.36010742	-0.23217773	0.2578125	0	0	9/7/2018	9	7	2018	2:08:21	7701	0.1	2	8	21	0	0.058349609	3.5449219	0.57373047	0.19018555	-0.7199707	0.033935547	0.018554688	0	0	0	0	0	0	0	0	0	0.94018555	0.059814453	0.027832031	0.013916016	0.001464844	0.012207031	0	44330	0	0	0
1114	20753	20753	Category A	0.58789063	0.20385742	-0.7199707	-0.36621094	-0.23413086	0.25952148	0	0	9/7/2018	9	7	2018	2:08:21	7701	0.2	2	8	21	0	0.058349609	3.5449219	0.57397461	0.19018555	-0.7199707	0	0.019042969	0	0	0	0	0	0	0	0	0	0.94042969	0.059570313	0.02734375	0.013671875	0.013427734	0	0	44330	0	0	0
1115	20754	20754	Category A	0.59985352	0.20385742	-0.73193359	-0.36450195	-0.23413086	0.25854492	0	0	9/7/2018	9	7	2018	2:08:21	7701	0.3	2	8	21	0	0.058349609	3.5449219	0.57373047	0.19067383	-0.7199707	0.2331543	0.03125	0	0	0	0	0	0	0	0	0	0.94018555	0.059814453	0.05078125	0.025878906	0.012939453	-0.01171875	0	44330	0	0	0
1116	20755	20755	Category A	0.58789063	0.17993164	-0.7199707	-0.36303711	-0.23217773	0.2578125	0	0	9/7/2018	9	7	2018	2:08:21	7701	0.4	2	8	21	0	0.058349609	3.5449219	0.57348633	0.19067383	-0.7199707	0.53393555	0.017822266	0	0	0	0	0	0	0	0	0	0.94018555	0.059814453	0.025146484	0.014160156	-0.010742188	0	0	44330	0	0	0
1117	20756	20756	Category A	0.58789063	0.19189453	-0.70776367	-0.36376953	-0.234375	0.2565918	0	0	9/7/2018	9	7	2018	2:08:21	7701	0.5	2	8	21	0	0.058349609	3.5449219	0.57348633	0.19091797	-0.7199707	0.48925781	0.018798828	0	0	0	0	0	0	0	0	0	0.94018555	0.059814453	0.027587891	0.014160156	0.000732422	0.012207031	0	44330	0	0	0
1118	20757	20757	Category A	0.57592773	0.17993164	-0.70776367	-0.36889648	-0.2331543	0.25537109	0	0	9/7/2018	9	7	2018	2:08:21	7701	0.6	2	8	21	0	0.058349609	3.5449219	0.57348633	0.19067383	-0.72021484	0.042724609	0.016601563	0	0	0	0	0	0	0	0	0	0.94018555	0.059814453	0.025878906	0.002197266	-0.010742188	0.012451172	0	44330	0	0	0
1119	20758	20758	Category A	0.55175781	0.19189453	-0.7199707	-0.36010742	-0.23217773	0.25683594	0	0	9/7/2018	9	7	2018	2:08:21	7701	0.7	2	8	21	0	0.058349609	3.5449219	0.57348633	0.19018555	-0.72045898	0.23364258	0.021728516	0	0	0	0	0	0	0	0	0	0.94042969	0.059570313	0.023925781	-0.021728516	0.001464844	0.000488281	0	44330	0	0	0
1120	20759	20759	Category A	0.56396484	0.20385742	-0.7199707	-0.36108398	-0.22631836	0.25683594	0	0	9/7/2018	9	7	2018	2:08:21	7701	0.8	2	8	21	0	0.058349609	3.5449219	0.57373047	0.18994141	-0.72070313	0.27612305	0.016845703	0	0	0	0	0	0	0	0	0	0.94067383	0.059326172	0.024658203	-0.009765625	0.013671875	0.000732422	0	44330	0	0	0
1121	20760	20760	Category A	0.56396484	0.19189453	-0.7199707	-0.37133789	-0.22875977	0.25952148	0	0	9/7/2018	9	7	2018	2:08:21	7701	0.9	2	8	21	0	0.058349609	3.5449219	0.57421875	0.18994141	-0.72070313	0.26806641	0.010498047	0	0	0	0	0	0	0	0	0	0.94091797	0.059082031	0.013183594	-0.010253906	0.001708984	0.000732422	0	44330	0	0	0
1122	20761	20761	Category A	0.56396484	0.16796875	-0.7199707	-0.35668945	-0.23583984	0.25878906	0	0	9/7/2018	9	7	2018	2:08:22	7702	0	2	8	22	0	0.058349609	3.5449219	0.57421875	0.18994141	-0.72119141	0.23388672	0.024169922	0	0	0	0	0	0	0	0	0	0.94116211	0.058837891	0.033447266	-0.010253906	-0.021972656	0.001220703	0	44330	0	0	0
1123	20762	20762	Category A	0.57592773	0.17993164	-0.74389648	-0.36010742	-0.23657227	0.25854492	0	0	9/7/2018	9	7	2018	2:08:22	7702	0.1	2	8	22	0	0.058349609	3.5449219	0.57373047	0.18969727	-0.72119141	0.15454102	0.024658203	0	0	0	0	0	0	0	0	0	0.94091797	0.059082031	0.034423828	0.001953125	-0.009765625	-0.022460938	0	44330	0	0	0
1124	20763	20763	Category A	0.57592773	0.17993164	-0.7199707	-0.36108398	-0.22949219	0.2578125	0	0	9/7/2018	9	7	2018	2:08:22	7702	0.2	2	8	22	0	0.058349609	3.5449219	0.57373047	0.18969727	-0.72070313	0.41137695	0.010009766	0	0	0	0	0	0	0	0	0	0.94067383	0.059326172	0.012451172	0.001953125	-0.009765625	0.000732422	0	44330	0	0	0
1125	20764	20764	Category A	0.57592773	0.17993164	-0.73193359	-0.36279297	-0.23339844	0.2578125	0	0	9/7/2018	9	7	2018	2:08:22	7702	0.3	2	8	22	0	0.058349609	3.5449219	0.57348633	0.18969727	-0.72094727	0.38842773	0.014892578	0	0	0	0	0	0	0	0	0	0.94067383	0.059326172	0.022949219	0.002197266	-0.009765625	-0.010986328	0	44330	0	0	0
1126	20765	20765	Category A	0.56396484	0.19189453	-0.7199707	-0.36279297	-0.22631836	0.2578125	0	0	9/7/2018	9	7	2018	2:08:22	7702	0.4	2	8	22	0	0.058349609	3.5449219	0.57348633	0.18945313	-0.72070313	0.02734375	0.009765625	0	0	0	0	0	0	0	0	0	0.94042969	0.059570313	0.012451172	-0.009521484	0.002197266	0.000732422	0	44330	0	0	0
1127	20766	20766	Category A	0.57592773	0.19189453	-0.73193359	-0.36181641	-0.22631836	0.25878906	0	0	9/7/2018	9	7	2018	2:08:22	7702	0.5	2	8	22	0	0.058349609	3.5449219	0.57348633	0.18969727	-0.72070313	0.34521484	0.011474609	0	0	0	0	0	0	0	0	0	0.94042969	0.059570313	0.015625	0.002197266	0.001953125	-0.010986328	0	44330	0	0	0
1128	20767	20767	Category A	0.55175781	0.19189453	-0.7199707	-0.36474609	-0.22900391	0.25976563	0	0	9/7/2018	9	7	2018	2:08:22	7702	0.6	2	8	22	0	0.058349609	3.5449219	0.57348633	0.18969727	-0.72094727	0.37524414	0.021972656	0	0	0	0	0	0	0	0	0	0.94067383	0.059326172	0.024902344	-0.021728516	0.001953125	0.000976563	0	44330	0	0	0
1129	20768	20768	Category A	0.57592773	0.19189453	-0.73193359	-0.36523438	-0.22827148	0.2578125	0	0	9/7/2018	9	7	2018	2:08:22	7702	0.7	2	8	22	0	0.058349609	3.5449219	0.57348633	0.18994141	-0.72045898	0.18408203	0.011474609	0	0	0	0	0	0	0	0	0	0.94042969	0.059570313	0.015380859	0.002197266	0.001708984	-0.011230469	0	44330	0	0	0
1130	20769	20769	Category A	0.57592773	0.19189453	-0.70776367	-0.36108398	-0.22875977	0.25878906	0	0	9/7/2018	9	7	2018	2:08:22	7702	0.8	2	8	22	0	0.058349609	3.5449219	0.57373047	0.18969727	-0.72070313	0.10888672	0.013183594	0	0	0	0	0	0	0	0	0	0.94042969	0.059570313	0.017089844	0.001953125	0.001953125	0.012939453	0	44330	0	0	0
1131	20770	20770	Category A	0.58789063	0.15576172	-0.69580078	-0.36621094	-0.23413086	0.25537109	0	0	9/7/2018	9	7	2018	2:08:22	7702	0.9	2	8	22	0	0.058349609	3.5449219	0.57373047	0.18969727	-0.72070313	0.11352539	0.044433594	0	0	0	0	0	0	0	0	0	0.94067383	0.059326172	0.072753906	0.013916016	-0.033935547	0.024902344	0	44330	0	0	0
1132	20771	20771	Category A	0.58789063	0.19189453	-0.7199707	-0.3671875	-0.23168945	0.25952148	0	0	9/7/2018	9	7	2018	2:08:23	7703	0	2	8	23	0	0.058349609	3.5449219	0.57373047	0.18969727	-0.72094727	0.074951172	0.013916016	0	0	0	0	0	0	0	0	0	0.94091797	0.059082031	0.017089844	0.013916016	0.001953125	0.000976563	0	44330	0	0	0
1133	20772	20772	Category A	0.58789063	0.19189453	-0.74389648	-0.37060547	-0.23071289	0.26025391	0	0	9/7/2018	9	7	2018	2:08:23	7703	0.1	2	8	23	0	0.058349609	3.5449219	0.57348633	0.18945313	-0.72070313	0.17431641	0.027099609	0	0	0	0	0	0	0	0	0	0.94042969	0.059570313	0.039306641	0.014160156	0.002197266	-0.022949219	0	44330	0	0	0
1134	20773	20773	Category A	0.57592773	0.20385742	-0.73193359	-0.36474609	-0.23242188	0.25683594	0	0	9/7/2018	9	7	2018	2:08:23	7703	0.2	2	8	23	0	0.058349609	3.5449219	0.57373047	0.18945313	-0.72021484	0.609375	0.018310547	0	0	0	0	0	0	0	0	0	0.94018555	0.059814453	0.027832031	0.001953125	0.014160156	-0.011474609	0	44330	0	0	0
1135	20774	20774	Category A	0.57592773	0.20385742	-0.70776367	-0.37475586	-0.22631836	0.25952148	0	0	9/7/2018	9	7	2018	2:08:23	7703	0.3	2	8	23	0	0.058349609	3.5449219	0.57348633	0.18945313	-0.72045898	1.2597656	0.019042969	0	0	0	0	0	0	0	0	0	0.94018555	0.059814453	0.029052734	0.002197266	0.014160156	0.012695313	0	44330	0	0	0
1136	20775	20775	Category A	0.58789063	0.20385742	-0.74389648	-0.36352539	-0.23095703	0.25683594	0	0	9/7/2018	9	7	2018	2:08:23	7703	0.4	2	8	23	0	0.058349609	3.5449219	0.57299805	0.18945313	-0.72070313	1.6638184	0.030761719	0	0	0	0	0	0	0	0	0	0.94018555	0.059814453	0.052001953	0.014648438	0.014160156	-0.022949219	0	44330	0	0	0
1137	20776	20776	Category A	0.57592773	0.20385742	-0.74389648	-0.36962891	-0.23339844	0.26049805	0	0	9/7/2018	9	7	2018	2:08:23	7703	0.5	2	8	23	0	0.058349609	3.5449219	0.57299805	0.18945313	-0.72045898	1.6437988	0.02734375	0	0	0	0	0	0	0	0	0	0.93994141	0.060058594	0.040283203	0.002685547	0.014160156	-0.023193359	0	44330	0	0	0
1138	20777	20777	Category A	0.57592773	0.20385742	-0.73193359	-0.36743164	-0.23242188	0.25537109	0	0	9/7/2018	9	7	2018	2:08:23	7703	0.6	2	8	23	0	0.058349609	3.5449219	0.57299805	0.18920898	-0.72045898	1.6018066	0.018554688	0	0	0	0	0	0	0	0	0	0.93994141	0.060058594	0.028564453	0.002685547	0.014404297	-0.011230469	0	44330	0	0	0
1139	20778	20778	Category A	0.56396484	0.20385742	-0.74389648	-0.37060547	-0.23071289	0.26147461	0	0	9/7/2018	9	7	2018	2:08:23	7703	0.7	2	8	23	0	0.058349609	3.5449219	0.57275391	0.18896484	-0.72070313	1.6743164	0.028564453	0	0	0	0	0	0	0	0	0	0.93969727	0.060302734	0.046386719	-0.008789063	0.014648438	-0.022949219	0	44330	0	0	0
1140	20779	20779	Category A	0.55175781	0.19189453	-0.7199707	-0.37670898	-0.23339844	0.25927734	0	0	9/7/2018	9	7	2018	2:08:23	7703	0.8	2	8	23	0	0.058349609	3.5449219	0.57226563	0.18896484	-0.72045898	1.8569336	0.020751953	0	0	0	0	0	0	0	0	0	0.93920898	0.060791016	0.023925781	-0.020507813	0.002685547	0.000488281	0	44330	0	0	0
1141	20780	20780	Category A	0.55175781	0.19189453	-0.7199707	-0.36621094	-0.23583984	0.2578125	0	0	9/7/2018	9	7	2018	2:08:23	7703	0.9	2	8	23	0	0.058349609	3.5449219	0.57226563	0.18896484	-0.72045898	1.6604004	0.020507813	0	0	0	0	0	0	0	0	0	0.93920898	0.060791016	0.023681641	-0.020507813	0.002685547	0.000488281	0	44330	0	0	0
1142	20781	20781	Category A	0.57592773	0.19189453	-0.73193359	-0.37426758	-0.22973633	0.25927734	0	0	9/7/2018	9	7	2018	2:08:24	7704	0	2	8	24	0	0.058349609	3.5449219	0.57226563	0.18896484	-0.72045898	1.1884766	0.011962891	0	0	0	0	0	0	0	0	0	0.93945313	0.060546875	0.017578125	0.003417969	0.002685547	-0.011230469	0	44330	0	0	0
1143	20782	20782	Category A	0.57592773	0.19189453	-0.68383789	-0.36621094	-0.23242188	0.25561523	0	0	9/7/2018	9	7	2018	2:08:24	7704	0.1	2	8	24	0	0.058349609	3.5449219	0.57202148	0.18920898	-0.72070313	0.64575195	0.037109375	0	0	0	0	0	0	0	0	0	0.93945313	0.060546875	0.043212891	0.003662109	0.002441406	0.036865234	0	44330	0	0	0
1144	20783	20783	Category A	0.58789063	0.17993164	-0.70776367	-0.36108398	-0.22875977	0.25878906	0	0	9/7/2018	9	7	2018	2:08:24	7704	0.2	2	8	24	0	0.058349609	3.5449219	0.57177734	0.18920898	-0.72070313	0.068847656	0.022460938	0	0	0	0	0	0	0	0	0	0.93920898	0.060791016	0.038330078	0.015869141	-0.009277344	0.012939453	0	44330	0	0	0
1145	20784	20784	Category A	0.57592773	0.19189453	-0.73193359	-0.36108398	-0.23168945	0.25683594	0	0	9/7/2018	9	7	2018	2:08:24	7704	0.3	2	8	24	0	0.058349609	3.5449219	0.57226563	0.18920898	-0.72045898	0.81030273	0.011962891	0	0	0	0	0	0	0	0	0	0.93945313	0.060546875	0.017089844	0.003417969	0.002441406	-0.011230469	0	44330	0	0	0
1146	20785	20785	Category A	0.57592773	0.17993164	-0.70776367	-0.36450195	-0.22973633	0.25683594	0	0	9/7/2018	9	7	2018	2:08:24	7704	0.4	2	8	24	0	0.058349609	3.5449219	0.57250977	0.18920898	-0.72045898	1.7033691	0.016113281	0	0	0	0	0	0	0	0	0	0.93945313	0.060546875	0.025390625	0.003173828	-0.009277344	0.012695313	0	44330	0	0	0
1147	20786	20786	Category A	0.56396484	0.17993164	-0.70776367	-0.36108398	-0.23681641	0.25463867	0	0	9/7/2018	9	7	2018	2:08:24	7704	0.5	2	8	24	0	0.058349609	3.5449219	0.57275391	0.18920898	-0.72070313	2.1069336	0.018310547	0	0	0	0	0	0	0	0	0	0.93994141	0.060058594	0.031494141	-0.008789063	-0.009277344	0.012939453	0	44330	0	0	0
1148	20787	20787	Category A	0.57592773	0.17993164	-0.73193359	-0.36010742	-0.22558594	0.25878906	0	0	9/7/2018	9	7	2018	2:08:24	7704	0.6	2	8	24	0	0.059082031	3.5513672	0.57275391	0.18896484	-0.72094727	2.2229004	0.014404297	0	0	0	0	0	0	0	0	0	0.94018555	0.059814453	0.022949219	0.002929688	-0.009033203	-0.010742188	0	44330	0	0	0
1149	20788	20788	Category A	0.57592773	0.19189453	-0.73193359	-0.36523438	-0.22631836	0.2578125	0	0	9/7/2018	9	7	2018	2:08:24	7704	0.7	2	8	24	0	0.059082031	3.5513672	0.57250977	0.18896484	-0.72045898	2.0407715	0.011962891	0	0	0	0	0	0	0	0	0	0.93945313	0.060546875	0.017089844	0.003173828	0.002685547	-0.011230469	0	44330	0	0	0
1150	20789	20789	Category A	0.56396484	0.16796875	-0.73193359	-0.36181641	-0.22875977	0.25854492	0	0	9/7/2018	9	7	2018	2:08:24	7704	0.8	2	8	24	0	0.059082031	3.5513672	0.57226563	0.18945313	-0.72045898	1.7038574	0.025634766	0	0	0	0	0	0	0	0	0	0.93945313	0.060546875	0.041015625	-0.008300781	-0.021484375	-0.011230469	0	44330	0	0	0
1151	20790	20790	Category A	0.56396484	0.20385742	-0.73193359	-0.36254883	-0.22875977	0.25683594	0	0	9/7/2018	9	7	2018	2:08:24	7704	0.9	2	8	24	0	0.059082031	3.5513672	0.57226563	0.18969727	-0.72045898	1.3967285	0.019775391	0	0	0	0	0	0	0	0	0	0.93945313	0.060546875	0.033691406	-0.008300781	0.013916016	-0.011230469	0	44330	0	0	0
1152	20791	20791	Category A	0.57592773	0.19189453	-0.70776367	-0.37353516	-0.23266602	0.25952148	0	0	9/7/2018	9	7	2018	2:08:25	7705	0	2	8	25	0	0.059082031	3.5513672	0.57226563	0.18994141	-0.72021484	0.70288086	0.013183594	0	0	0	0	0	0	0	0	0	0.93945313	0.060546875	0.017822266	0.003417969	0.001708984	0.012451172	0	44330	0	0	0
1153	20792	20792	Category A	0.57592773	0.17993164	-0.70776367	-0.36645508	-0.22875977	0.2578125	0	0	9/7/2018	9	7	2018	2:08:25	7705	0.1	2	8	25	0	0.059082031	3.5513672	0.57226563	0.18994141	-0.72045898	0.10961914	0.016601563	0	0	0	0	0	0	0	0	0	0.93945313	0.060546875	0.026123047	0.003417969	-0.010009766	0.012695313	0	44330	0	0	0
1154	20793	20793	Category A	0.55175781	0.20385742	-0.7199707	-0.36181641	-0.22631836	0.25488281	0	0	9/7/2018	9	7	2018	2:08:25	7705	0.2	2	8	25	0	0.059082031	3.5513672	0.57177734	0.18994141	-0.72070313	0.78564453	0.024414063	0	0	0	0	0	0	0	0	0	0.93945313	0.060546875	0.034667969	-0.020019531	0.013671875	0.000732422	0	44330	0	0	0
1155	20794	20794	Category A	0.56396484	0.20385742	-0.70776367	-0.36035156	-0.22827148	0.25683594	0	0	9/7/2018	9	7	2018	2:08:25	7705	0.3	2	8	25	0	0.059082031	3.5513672	0.57177734	0.18994141	-0.72021484	1.1535645	0.020263672	0	0	0	0	0	0	0	0	0	0.93896484	0.061035156	0.034179688	-0.0078125	0.013671875	0.012451172	0	44330	0	0	0
1156	20795	20795	Category A	0.56396484	0.19189453	-0.7199707	-0.36352539	-0.23095703	0.25463867	0	0	9/7/2018	9	7	2018	2:08:25	7705	0.4	2	8	25	0	0.059082031	3.5513672	0.5715332	0.18969727	-0.7199707	0.99804688	0.0078125	0	0	0	0	0	0	0	0	0	0.93847656	0.061523438	0.009521484	-0.007568359	0.001953125	0	0	44330	0	0	0
1157	20796	20796	Category A	0.57592773	0.19189453	-0.70776367	-0.36254883	-0.22875977	0.2578125	0	0	9/7/2018	9	7	2018	2:08:25	7705	0.5	2	8	25	0	0.059082031	3.5513672	0.57128906	0.18945313	-0.71972656	0.76342773	0.012939453	0	0	0	0	0	0	0	0	0	0.93823242	0.061767578	0.018798828	0.004394531	0.002197266	0.011962891	0	44330	0	0	0
1158	20797	20797	Category A	0.57592773	0.15576172	-0.73193359	-0.36450195	-0.23242188	0.25561523	0	0	9/7/2018	9	7	2018	2:08:25	7705	0.6	2	8	25	0	0.059082031	3.5513672	0.57104492	0.18945313	-0.7199707	0.28417969	0.035888672	0	0	0	0	0	0	0	0	0	0.93823242	0.061767578	0.050292969	0.004638672	-0.033691406	-0.01171875	0	44330	0	0	0
1159	20798	20798	Category A	0.58789063	0.17993164	-0.73193359	-0.36376953	-0.23217773	0.25952148	0	0	9/7/2018	9	7	2018	2:08:25	7705	0.7	2	8	25	0	0.059082031	3.5513672	0.57104492	0.18945313	-0.71972656	0.40771484	0.022705078	0	0	0	0	0	0	0	0	0	0.93823242	0.061767578	0.038330078	0.016601563	-0.009521484	-0.011962891	0	44330	0	0	0
1160	20799	20799	Category A	0.59985352	0.17993164	-0.73193359	-0.37133789	-0.23095703	0.25756836	0	0	9/7/2018	9	7	2018	2:08:25	7705	0.8	2	8	25	0	0.059082031	3.5513672	0.57104492	0.18945313	-0.7199707	0.90722656	0.032226563	0	0	0	0	0	0	0	0	0	0.93847656	0.061523438	0.049804688	0.028564453	-0.009521484	-0.01171875	0	44330	0	0	0
1161	20800	20800	Category A	0.58789063	0.19189453	-0.73193359	-0.3671875	-0.23339844	0.25952148	0	0	9/7/2018	9	7	2018	2:08:25	7705	0.9	2	8	25	0	0.059082031	3.5513672	0.57080078	0.18920898	-0.7199707	0.99560547	0.020751953	0	0	0	0	0	0	0	0	0	0.93823242	0.061767578	0.031005859	0.016845703	0.002441406	-0.01171875	0	44330	0	0	0
1162	20801	20801	Category A	0.57592773	0.19189453	-0.70776367	-0.36474609	-0.2331543	0.25756836	0	0	9/7/2018	9	7	2018	2:08:26	7706	0	2	8	26	0	0.059082031	3.5513672	0.57104492	0.18896484	-0.72021484	0.89086914	0.013671875	0	0	0	0	0	0	0	0	0	0.93847656	0.061523438	0.020019531	0.004638672	0.002685547	0.012451172	0	44330	0	0	0
1163	20802	20802	Category A	0.57592773	0.20385742	-0.671875	-0.36352539	-0.23144531	0.25952148	0	0	9/7/2018	9	7	2018	2:08:26	7706	0.1	2	8	26	0	0.059082031	3.5513672	0.57104492	0.18945313	-0.7199707	0.92919922	0.050537109	0	0	0	0	0	0	0	0	0	0.93823242	0.061767578	0.067382813	0.004638672	0.014160156	0.048095703	0	44330	0	0	0
1164	20803	20803	Category A	0.56396484	0.19189453	-0.70776367	-0.35668945	-0.23486328	0.25854492	0	0	9/7/2018	9	7	2018	2:08:26	7706	0.2	2	8	26	0	0.059082031	3.5513672	0.57080078	0.18969727	-0.7199707	1.0065918	0.014160156	0	0	0	0	0	0	0	0	0	0.93823242	0.061767578	0.021240234	-0.006835938	0.001953125	0.012207031	0	44330	0	0	0
1165	20804	20804	Category A	0.56396484	0.17993164	-0.70776367	-0.36352539	-0.22973633	0.2578125	0	0	9/7/2018	9	7	2018	2:08:26	7706	0.3	2	8	26	0	0.059082031	3.5513672	0.57080078	0.18994141	-0.71923828	0.93334961	0.016845703	0	0	0	0	0	0	0	0	0	0.93774414	0.062255859	0.028808594	-0.006835938	-0.010009766	0.011474609	0	44330	0	0	0
1166	20805	20805	Category A	0.57592773	0.19189453	-0.7199707	-0.36523438	-0.22631836	0.25683594	0	0	9/7/2018	9	7	2018	2:08:26	7706	0.4	2	8	26	0	0.059082031	3.5513672	0.57080078	0.19018555	-0.71875	0.58398438	0.005126953	0	0	0	0	0	0	0	0	0	0.9375	0.0625	0.007568359	0.004882813	0.001464844	-0.000976563	0	44330	0	0	0
1167	20806	20806	Category A	0.57592773	0.17993164	-0.70776367	-0.36889648	-0.2331543	0.25463867	0	0	9/7/2018	9	7	2018	2:08:26	7706	0.5	2	8	26	0	0.059082031	3.5513672	0.57080078	0.19018555	-0.71850586	0.41259766	0.015869141	0	0	0	0	0	0	0	0	0	0.93725586	0.062744141	0.026123047	0.004882813	-0.010253906	0.010742188	0	44330	0	0	0
1168	20807	20807	Category A	0.57592773	0.19189453	-0.70776367	-0.36621094	-0.23413086	0.25854492	0	0	9/7/2018	9	7	2018	2:08:26	7706	0.6	2	8	26	0	0.059082031	3.5513672	0.57080078	0.19042969	-0.71826172	0.22290039	0.01171875	0	0	0	0	0	0	0	0	0	0.93701172	0.062988281	0.016845703	0.004882813	0.001220703	0.010498047	0	44330	0	0	0
1169	20808	20808	Category A	0.57592773	0.17993164	-0.74389648	-0.36791992	-0.23583984	0.2565918	0	0	9/7/2018	9	7	2018	2:08:26	7706	0.7	2	8	26	0	0.059082031	3.5513672	0.57104492	0.19067383	-0.71801758	0.28540039	0.028076172	0	0	0	0	0	0	0	0	0	0.93725586	0.062744141	0.041015625	0.004638672	-0.010742188	-0.025634766	0	44330	0	0	0
1170	20809	20809	Category A	0.57592773	0.17993164	-0.7199707	-0.36914063	-0.23950195	0.2565918	0	0	9/7/2018	9	7	2018	2:08:26	7706	0.8	2	8	26	0	0.059082031	3.5513672	0.57128906	0.19067383	-0.71777344	0.82788086	0.01171875	0	0	0	0	0	0	0	0	0	0.93701172	0.062988281	0.017089844	0.004394531	-0.010742188	-0.001953125	0	44330	0	0	0
1171	20810	20810	Category A	0.57592773	0.19189453	-0.74389648	-0.36474609	-0.22705078	0.26074219	0	0	9/7/2018	9	7	2018	2:08:26	7706	0.9	2	8	26	0	0.059082031	3.5513672	0.57128906	0.19091797	-0.7175293	1.1235352	0.026611328	0	0	0	0	0	0	0	0	0	0.93676758	0.063232422	0.031494141	0.004394531	0.000732422	-0.026123047	0	44330	0	0	0
1172	20811	20811	Category A	0.53979492	0.20385742	-0.70776367	-0.36254883	-0.22875977	0.25561523	0	0	9/7/2018	9	7	2018	2:08:27	7707	0	2	8	27	0	0.059082031	3.5513672	0.57104492	0.19140625	-0.7175293	0.94335938	0.03515625	0	0	0	0	0	0	0	0	0	0.93676758	0.063232422	0.053710938	-0.03125	0.012207031	0.009765625	0	44330	0	0	0
1173	20812	20812	Category A	0.58789063	0.19189453	-0.70776367	-0.36791992	-0.23071289	0.25976563	0	0	9/7/2018	9	7	2018	2:08:27	7707	0.1	2	8	27	0	0.059082031	3.5513672	0.57080078	0.19140625	-0.7175293	0.81738281	0.01953125	0	0	0	0	0	0	0	0	0	0.93652344	0.063476563	0.02734375	0.016845703	0.000244141	0.009765625	0	44330	0	0	0
1174	20813	20813	Category A	0.55175781	0.19189453	-0.74389648	-0.36889648	-0.23510742	0.25537109	0	0	9/7/2018	9	7	2018	2:08:27	7707	0.2	2	8	27	0	0.059082031	3.5513672	0.5703125	0.19140625	-0.7175293	0.81884766	0.031982422	0	0	0	0	0	0	0	0	0	0.9362793	0.063720703	0.045166016	-0.018554688	0.000244141	-0.026123047	0	44330	0	0	0
1175	20814	20814	Category A	0.56396484	0.19189453	-0.73193359	-0.36035156	-0.23242188	0.25488281	0	0	9/7/2018	9	7	2018	2:08:27	7707	0.3	2	8	27	0	0.059082031	3.5513672	0.57006836	0.19091797	-0.71728516	0.83300781	0.015625	0	0	0	0	0	0	0	0	0	0.93603516	0.063964844	0.021240234	-0.006103516	0.000732422	-0.014404297	0	44330	0	0	0
1176	20815	20815	Category A	0.56396484	0.19189453	-0.70776367	-0.36108398	-0.23413086	0.2578125	0	0	9/7/2018	9	7	2018	2:08:27	7707	0.4	2	8	27	0	0.059082031	3.5513672	0.57006836	0.19091797	-0.71728516	0.79931641	0.011230469	0	0	0	0	0	0	0	0	0	0.93579102	0.064208984	0.016601563	-0.006103516	0.000732422	0.009521484	0	44330	0	0	0
1177	20816	20816	Category A	0.57592773	0.19189453	-0.73193359	-0.37329102	-0.22875977	0.25952148	0	0	9/7/2018	9	7	2018	2:08:27	7707	0.5	2	8	27	0	0.059082031	3.5513672	0.56982422	0.19042969	-0.71655273	0.85864258	0.016357422	0	0	0	0	0	0	0	0	0	0.93530273	0.064697266	0.022216797	0.005859375	0.001220703	-0.015136719	0	44330	0	0	0
1178	20817	20817	Category A	0.55175781	0.19189453	-0.73193359	-0.36865234	-0.2355957	0.25952148	0	0	9/7/2018	9	7	2018	2:08:27	7707	0.6	2	8	27	0	0.059082031	3.5513672	0.56982422	0.19018555	-0.71630859	1.1657715	0.023681641	0	0	0	0	0	0	0	0	0	0.93481445	0.065185547	0.03515625	-0.018066406	0.001464844	-0.015380859	0	44330	0	0	0
1179	20818	20818	Category A	0.55175781	0.17993164	-0.70776367	-0.36450195	-0.23486328	0.26147461	0	0	9/7/2018	9	7	2018	2:08:27	7707	0.7	2	8	27	0	0.059082031	3.5513672	0.56982422	0.19018555	-0.71655273	1.1359863	0.022460938	0	0	0	0	0	0	0	0	0	0.93505859	0.064941406	0.037109375	-0.018066406	-0.010253906	0.008789063	0	44330	0	0	0
1180	20819	20819	Category A	0.53979492	0.19189453	-0.7199707	-0.36376953	-0.23168945	0.25878906	0	0	9/7/2018	9	7	2018	2:08:27	7707	0.8	2	8	27	0	0.059082031	3.5513672	0.56982422	0.18994141	-0.71630859	0.74316406	0.030273438	0	0	0	0	0	0	0	0	0	0.93481445	0.065185547	0.035400391	-0.030029297	0.001708984	-0.003417969	0	44330	0	0	0
1181	20820	20820	Category A	0.57592773	0.17993164	-0.74389648	-0.37158203	-0.22729492	0.25952148	0	0	9/7/2018	9	7	2018	2:08:27	7707	0.9	2	8	27	0	0.059082031	3.5513672	0.5703125	0.18994141	-0.71606445	0.50048828	0.029785156	0	0	0	0	0	0	0	0	0	0.93505859	0.064941406	0.043212891	0.005371094	-0.010009766	-0.027587891	0	44330	0	0	0
1182	20821	20821	Category A	0.56396484	0.19189453	-0.7199707	-0.36132813	-0.23046875	0.25683594	0	0	9/7/2018	9	7	2018	2:08:28	7708	0	2	8	28	0	0.059082031	3.5513672	0.57080078	0.18994141	-0.71582031	0.2409668	0.008056641	0	0	0	0	0	0	0	0	0	0.93505859	0.064941406	0.012451172	-0.006835938	0.001708984	-0.00390625	0	44330	0	0	0
1183	20822	20822	Category A	0.55175781	0.19189453	-0.69580078	-0.36694336	-0.22607422	0.25878906	0	0	9/7/2018	9	7	2018	2:08:28	7708	0.1	2	8	28	0	0.059082031	3.5513672	0.57080078	0.18994141	-0.71557617	0.17114258	0.027587891	0	0	0	0	0	0	0	0	0	0.93505859	0.064941406	0.041015625	-0.019042969	0.001708984	0.019775391	0	44330	0	0	0
1184	20823	20823	Category A	0.58789063	0.19189453	-0.7199707	-0.3671875	-0.22973633	0.25952148	0	0	9/7/2018	9	7	2018	2:08:28	7708	0.2	2	8	28	0	0.059082031	3.5513672	0.57080078	0.18994141	-0.71630859	0.66772461	0.017333984	0	0	0	0	0	0	0	0	0	0.93554688	0.064453125	0.022216797	0.016845703	0.001708984	-0.003417969	0	44330	0	0	0
1185	20824	20824	Category A	0.58789063	0.19189453	-0.70776367	-0.36791992	-0.2355957	0.25854492	0	0	9/7/2018	9	7	2018	2:08:28	7708	0.3	2	8	28	0	0.059082031	3.5513672	0.57080078	0.18994141	-0.71655273	1.0458984	0.019287109	0	0	0	0	0	0	0	0	0	0.93554688	0.064453125	0.027587891	0.016845703	0.001708984	0.008789063	0	44330	0	0	0
1186	20825	20825	Category A	0.57592773	0.17993164	-0.73193359	-0.359375	-0.23779297	0.2578125	0	0	9/7/2018	9	7	2018	2:08:28	7708	0.4	2	8	28	0	0.058349609	3.5513672	0.57080078	0.18994141	-0.71630859	1.0102539	0.019042969	0	0	0	0	0	0	0	0	0	0.93530273	0.064697266	0.030761719	0.004882813	-0.010009766	-0.015380859	0	44330	0	0	0
1187	20826	20826	Category A	0.57592773	0.17993164	-0.73193359	-0.36743164	-0.23583984	0.25756836	0	0	9/7/2018	9	7	2018	2:08:28	7708	0.5	2	8	28	0	0.058349609	3.5513672	0.57080078	0.19018555	-0.71655273	0.94921875	0.019042969	0	0	0	0	0	0	0	0	0	0.93579102	0.064208984	0.030517578	0.004882813	-0.010253906	-0.015136719	0	44330	0	0	0
1188	20827	20827	Category A	0.56396484	0.19189453	-0.69580078	-0.36083984	-0.22875977	0.25976563	0	0	9/7/2018	9	7	2018	2:08:28	7708	0.6	2	8	28	0	0.058349609	3.5513672	0.57080078	0.19018555	-0.71630859	0.80200195	0.021728516	0	0	0	0	0	0	0	0	0	0.93554688	0.064453125	0.029052734	-0.006835938	0.001464844	0.020507813	0	44330	0	0	0
1189	20828	20828	Category A	0.57592773	0.20385742	-0.73193359	-0.36108398	-0.23242188	0.2578125	0	0	9/7/2018	9	7	2018	2:08:28	7708	0.7	2	8	28	0	0.058349609	3.5513672	0.57080078	0.19018555	-0.71606445	0.51831055	0.021240234	0	0	0	0	0	0	0	0	0	0.93554688	0.064453125	0.033935547	0.004882813	0.013427734	-0.015625	0	44330	0	0	0
1190	20829	20829	Category A	0.57592773	0.21582031	-0.7199707	-0.36132813	-0.23046875	0.25683594	0	0	9/7/2018	9	7	2018	2:08:28	7708	0.8	2	8	28	0	0.058349609	3.5513672	0.57080078	0.19018555	-0.71606445	0.17260742	0.026123047	0	0	0	0	0	0	0	0	0	0.93530273	0.064697266	0.034179688	0.004882813	0.025390625	-0.003662109	0	44330	0	0	0
1191	20830	20830	Category A	0.57592773	0.19189453	-0.69580078	-0.36108398	-0.22631836	0.2590332	0	0	9/7/2018	9	7	2018	2:08:28	7708	0.9	2	8	28	0	0.058349609	3.5513672	0.57104492	0.19042969	-0.71606445	0.17407227	0.020751953	0	0	0	0	0	0	0	0	0	0.93554688	0.064453125	0.026123047	0.004638672	0.001220703	0.020263672	0	44330	0	0	0
1192	20831	20831	Category A	0.56396484	0.20385742	-0.73193359	-0.36083984	-0.23217773	0.25683594	0	0	9/7/2018	9	7	2018	2:08:29	7709	0	2	8	29	0	0.058349609	3.5513672	0.5715332	0.19018555	-0.71582031	0.3828125	0.022216797	0	0	0	0	0	0	0	0	0	0.93554688	0.064453125	0.037109375	-0.007568359	0.013427734	-0.016113281	0	44330	0	0	0
1193	20832	20832	Category A	0.55175781	0.19189453	-0.73193359	-0.36303711	-0.23217773	0.25683594	0	0	9/7/2018	9	7	2018	2:08:29	7709	0.1	2	8	29	0	0.058349609	3.5513672	0.5715332	0.19018555	-0.71557617	0.43969727	0.025634766	0	0	0	0	0	0	0	0	0	0.93530273	0.064697266	0.037353516	-0.019775391	0.001464844	-0.016113281	0	44330	0	0	0
1194	20833	20833	Category A	0.57592773	0.19189453	-0.68383789	-0.36645508	-0.22875977	0.25854492	0	0	9/7/2018	9	7	2018	2:08:29	7709	0.2	2	8	29	0	0.058349609	3.5513672	0.5715332	0.19042969	-0.71582031	0.23950195	0.032226563	0	0	0	0	0	0	0	0	0	0.93554688	0.064453125	0.037597656	0.004150391	0.001220703	0.031982422	0	44330	0	0	0
1195	20834	20834	Category A	0.57592773	0.19189453	-0.70776367	-0.36108398	-0.2331543	0.26049805	0	0	9/7/2018	9	7	2018	2:08:29	7709	0.3	2	8	29	0	0.058349609	3.5513672	0.57177734	0.19018555	-0.71606445	0.0703125	0.009277344	0	0	0	0	0	0	0	0	0	0.93579102	0.064208984	0.013916016	0.00390625	0.001464844	0.008300781	0	44330	0	0	0
1196	20835	20835	Category A	0.57592773	0.16796875	-0.70776367	-0.36035156	-0.22827148	0.25878906	0	0	9/7/2018	9	7	2018	2:08:29	7709	0.4	2	8	29	0	0.058349609	3.5513672	0.57177734	0.19018555	-0.71630859	0.12792969	0.024169922	0	0	0	0	0	0	0	0	0	0.93603516	0.063964844	0.034912109	0.00390625	-0.022216797	0.008544922	0	44330	0	0	0
1197	20836	20836	Category A	0.57592773	0.17993164	-0.7199707	-0.36376953	-0.22875977	0.26074219	0	0	9/7/2018	9	7	2018	2:08:29	7709	0.5	2	8	29	0	0.058349609	3.5513672	0.57177734	0.19018555	-0.71655273	0.32421875	0.011474609	0	0	0	0	0	0	0	0	0	0.9362793	0.063720703	0.017578125	0.00390625	-0.010253906	-0.003173828	0	44330	0	0	0
1198	20837	20837	Category A	0.56396484	0.17993164	-0.69580078	-0.36108398	-0.23046875	0.25976563	0	0	9/7/2018	9	7	2018	2:08:29	7709	0.6	2	8	29	0	0.058349609	3.5513672	0.57177734	0.19018555	-0.71655273	0.42041016	0.024414063	0	0	0	0	0	0	0	0	0	0.9362793	0.063720703	0.0390625	-0.0078125	-0.010253906	0.020751953	0	44330	0	0	0
1199	20838	20838	Category A	0.56396484	0.19189453	-0.74389648	-0.36474609	-0.22705078	0.2578125	0	0	9/7/2018	9	7	2018	2:08:29	7709	0.7	2	8	29	0	0.058349609	3.5513672	0.5715332	0.19067383	-0.71655273	0.5703125	0.028076172	0	0	0	0	0	0	0	0	0	0.9362793	0.063720703	0.035888672	-0.007568359	0.000976563	-0.027099609	0	44330	0	0	0
1200	20839	20839	Category A	0.53979492	0.19189453	-0.7199707	-0.36474609	-0.23681641	0.25854492	0	0	9/7/2018	9	7	2018	2:08:29	7709	0.8	2	8	29	0	0.058349609	3.5513672	0.57128906	0.19091797	-0.71582031	0.65869141	0.031738281	0	0	0	0	0	0	0	0	0	0.93554688	0.064453125	0.036376953	-0.031494141	0.000732422	-0.00390625	0	44330	0	0	0
1201	20840	20840	Category A	0.57592773	0.17993164	-0.73193359	-0.36816406	-0.22998047	0.25756836	0	0	9/7/2018	9	7	2018	2:08:29	7709	0.9	2	8	29	0	0.058349609	3.5513672	0.57080078	0.19116211	-0.71533203	0.59301758	0.020507813	0	0	0	0	0	0	0	0	0	0.93505859	0.064941406	0.032714844	0.004882813	-0.011230469	-0.016357422	0	44330	0	0	0
1202	20841	20841	Category A	0.56396484	0.19189453	-0.70776367	-0.36645508	-0.23193359	0.25756836	0	0	9/7/2018	9	7	2018	2:08:30	7710	0	2	8	30	0	0.058349609	3.5513672	0.57080078	0.19116211	-0.71484375	0.35571289	0.010009766	0	0	0	0	0	0	0	0	0	0.93457031	0.065429688	0.014648438	-0.006835938	0.000488281	0.007080078	0	44330	0	0	0
1203	20842	20842	Category A	0.56396484	0.20385742	-0.73193359	-0.36987305	-0.23583984	0.2565918	0	0	9/7/2018	9	7	2018	2:08:30	7710	0.1	2	8	30	0	0.058349609	3.5513672	0.5703125	0.19116211	-0.71533203	0.20410156	0.021728516	0	0	0	0	0	0	0	0	0	0.93457031	0.065429688	0.035400391	-0.006347656	0.012451172	-0.016357422	0	44330	0	0	0
1204	20843	20843	Category A	0.57592773	0.20385742	-0.671875	-0.36108398	-0.23242188	0.25878906	0	0	9/7/2018	9	7	2018	2:08:30	7710	0.2	2	8	30	0	0.058349609	3.5513672	0.57006836	0.19091797	-0.71582031	0.1796875	0.046142578	0	0	0	0	0	0	0	0	0	0.93481445	0.065185547	0.0625	0.005615234	0.012695313	0.043945313	0	44330	0	0	0
1205	20844	20844	Category A	0.57592773	0.19189453	-0.69580078	-0.36083984	-0.23608398	0.25854492	0	0	9/7/2018	9	7	2018	2:08:30	7710	0.3	2	8	30	0	0.058349609	3.5513672	0.5703125	0.19091797	-0.71582031	0.7565918	0.020751953	0	0	0	0	0	0	0	0	0	0.93481445	0.065185547	0.026367188	0.005371094	0.000732422	0.020019531	0	44330	0	0	0
1206	20845	20845	Category A	0.56396484	0.20385742	-0.69580078	-0.36206055	-0.23242188	0.25561523	0	0	9/7/2018	9	7	2018	2:08:30	7710	0.4	2	8	30	0	0.058349609	3.5513672	0.5703125	0.19091797	-0.71557617	1.2314453	0.024414063	0	0	0	0	0	0	0	0	0	0.93481445	0.065185547	0.0390625	-0.006347656	0.012695313	0.019775391	0	44330	0	0	0
1207	20846	20846	Category A	0.57592773	0.20385742	-0.70776367	-0.36352539	-0.2331543	0.25878906	0	0	9/7/2018	9	7	2018	2:08:30	7710	0.5	2	8	30	0	0.058349609	3.5513672	0.5703125	0.19091797	-0.71557617	1.2897949	0.015869141	0	0	0	0	0	0	0	0	0	0.93481445	0.065185547	0.025878906	0.005371094	0.012695313	0.0078125	0	44330	0	0	0
1208	20847	20847	Category A	0.57592773	0.20385742	-0.70776367	-0.36474609	-0.22900391	0.2578125	0	0	9/7/2018	9	7	2018	2:08:30	7710	0.6	2	8	30	0	0.058349609	3.5513672	0.57055664	0.19091797	-0.71606445	1.0722656	0.016113281	0	0	0	0	0	0	0	0	0	0.93530273	0.064697266	0.026367188	0.005126953	0.012695313	0.008300781	0	44330	0	0	0
1209	20848	20848	Category A	0.58789063	0.19189453	-0.70776367	-0.36279297	-0.234375	0.25756836	0	0	9/7/2018	9	7	2018	2:08:30	7710	0.7	2	8	30	0	0.058349609	3.5513672	0.5703125	0.19067383	-0.71630859	1.1428223	0.019287109	0	0	0	0	0	0	0	0	0	0.93530273	0.064697266	0.026855469	0.017333984	0.000976563	0.008544922	0	44330	0	0	0
1210	20849	20849	Category A	0.57592773	0.21582031	-0.68383789	-0.36352539	-0.2331543	0.26049805	0	0	9/7/2018	9	7	2018	2:08:30	7710	0.8	2	8	30	0	0.058349609	3.5513672	0.5703125	0.19091797	-0.71582031	0.99169922	0.040771484	0	0	0	0	0	0	0	0	0	0.93505859	0.064941406	0.062255859	0.005371094	0.024658203	0.031982422	0	44330	0	0	0
1211	20850	20850	Category A	0.57592773	0.19189453	-0.69580078	-0.36547852	-0.23339844	0.25463867	0	0	9/7/2018	9	7	2018	2:08:30	7710	0.9	2	8	30	0	0.058349609	3.5513672	0.5703125	0.19091797	-0.71582031	0.54345703	0.020751953	0	0	0	0	0	0	0	0	0	0.93481445	0.065185547	0.026123047	0.005371094	0.000732422	0.020019531	0	44330	0	0	0
1212	20851	20851	Category A	0.55175781	0.19189453	-0.7199707	-0.36523438	-0.22973633	0.2578125	0	0	9/7/2018	9	7	2018	2:08:31	7711	0	2	8	31	0	0.058349609	3.5513672	0.5703125	0.19091797	-0.71533203	0.078857422	0.019042969	0	0	0	0	0	0	0	0	0	0.93457031	0.065429688	0.023925781	-0.018554688	0.000732422	-0.004394531	0	44330	0	0	0
1213	20852	20852	Category A	0.55175781	0.19189453	-0.74389648	-0.36108398	-0.22875977	0.2578125	0	0	9/7/2018	9	7	2018	2:08:31	7711	0.1	2	8	31	0	0.058349609	3.5513672	0.57055664	0.19067383	-0.71557617	0.014404297	0.033935547	0	0	0	0	0	0	0	0	0	0.93481445	0.065185547	0.048095703	-0.018798828	0.000976563	-0.028076172	0	44330	0	0	0
1214	20853	20853	Category A	0.56396484	0.17993164	-0.7199707	-0.36108398	-0.22875977	0.2578125	0	0	9/7/2018	9	7	2018	2:08:31	7711	0.2	2	8	31	0	0.058349609	3.5513672	0.57006836	0.19091797	-0.71582031	0.26123047	0.013183594	0	0	0	0	0	0	0	0	0	0.93481445	0.065185547	0.021240234	-0.006103516	-0.010986328	-0.00390625	0	44330	0	0	0
1215	20854	20854	Category A	0.57592773	0.19189453	-0.69580078	-0.36889648	-0.23242188	0.25537109	0	0	9/7/2018	9	7	2018	2:08:31	7711	0.3	2	8	31	0	0.058349609	3.5513672	0.57006836	0.19091797	-0.71533203	0.71411133	0.020263672	0	0	0	0	0	0	0	0	0	0.93432617	0.065673828	0.026123047	0.005615234	0.000732422	0.01953125	0	44330	0	0	0
1216	20855	20855	Category A	0.57592773	0.16796875	-0.69580078	-0.37133789	-0.23095703	0.25683594	0	0	9/7/2018	9	7	2018	2:08:31	7711	0.4	2	8	31	0	0.058349609	3.5513672	0.57006836	0.19091797	-0.71484375	0.9453125	0.030517578	0	0	0	0	0	0	0	0	0	0.93408203	0.065917969	0.047851563	0.005615234	-0.022949219	0.019042969	0	44330	0	0	0
1217	20856	20856	Category A	0.56396484	0.19189453	-0.7199707	-0.36010742	-0.234375	0.25561523	0	0	9/7/2018	9	7	2018	2:08:31	7711	0.5	2	8	31	0	0.058349609	3.5513672	0.5703125	0.19067383	-0.71533203	0.91113281	0.008056641	0	0	0	0	0	0	0	0	0	0.93457031	0.065429688	0.011962891	-0.006347656	0.000976563	-0.004394531	0	44330	0	0	0
1218	20857	20857	Category A	0.57592773	0.19189453	-0.74389648	-0.35986328	-0.23339844	0.25683594	0	0	9/7/2018	9	7	2018	2:08:31	7711	0.6	2	8	31	0	0.058349609	3.5513672	0.5703125	0.19067383	-0.71533203	0.85473633	0.029052734	0	0	0	0	0	0	0	0	0	0.93457031	0.065429688	0.034912109	0.005371094	0.000976563	-0.028320313	0	44330	0	0	0
1219	20858	20858	Category A	0.56396484	0.19189453	-0.73193359	-0.36132813	-0.23046875	0.25561523	0	0	9/7/2018	9	7	2018	2:08:31	7711	0.7	2	8	31	0	0.058349609	3.5513672	0.57055664	0.19067383	-0.71508789	1.0227051	0.017822266	0	0	0	0	0	0	0	0	0	0.93457031	0.065429688	0.024414063	-0.006591797	0.000976563	-0.016601563	0	44330	0	0	0
1220	20859	20859	Category A	0.58789063	0.19189453	-0.70776367	-0.36206055	-0.23242188	0.2578125	0	0	9/7/2018	9	7	2018	2:08:31	7711	0.8	2	8	31	0	0.058349609	3.5513672	0.57104492	0.19067383	-0.71508789	0.99829102	0.018310547	0	0	0	0	0	0	0	0	0	0.93481445	0.065185547	0.025390625	0.016601563	0.000976563	0.007324219	0	44330	0	0	0
[truncated: 10,154 more rows]
[truncated: 29 more columns]
