# Supplementary material for: Development of a multisensor biologging collar and analytical techniques to describe high‐resolution spatial behavior in free‐ranging terrestrial mammals
Source: Ecol Evol. 2024 Sep 23;14(9):e70264. doi: 10.1002/ece3.70264 (PMC11420106; doi:10.1002/ece3.70264)
Supplement: Supplementary file 1 — Appendix S1 [file ECE3-14-e70264-s001.zip › doi_10_5061_dryad_jdfn2z3hv__v20240620/B7_S3_Header.csv]

Split no.	Bookmark number	Category	Pointer	Day#	Time(hh:mm:ss)	Total Event start	Event start	Number events	Duration(s)	Sum VeDBA	Mean VeDBA	Mean Dyn AccX	Mean Dyn AccY	Mean Dyn AccZ	Sum VeSBA	Mean VeSBA	Mean smth AccX	Mean smth AccY	Mean smth AccZ	VeDBA_Var	VeDBA_SD	VeSBA_Var	VeSBA_SD	Mean Animal g	Sum Animal g	Animal g_Var	Animal g_SD	Acc_x_Var	Acc_x_SD	Acc_y_Var	Acc_y_SD	Acc_z_Var	Acc_z_SD	Predominant freq, Hz	Smth press val	Max pressure val	Min pressure val	Grd air press	Altitude begin	Altitude end	Delta max/min altitude
1	1	Category L	0	15	19:48:24	1	1	21	2	0	0	0	0	0	0	0	0	0	0	0	0	0	0	0	0	0	0	0	0	0	0	0	0	0	7	0	0	1000	0	44330	44330
1	2	Category M	21	15	19:48:27	22	22	13	1.2	0	0	0	0	0	0	0	0	0	0	0	0	0	0	0	0	0	0	0	0	0	0	0	0	0	7	0	0	1000	44330	44330	0
1	3	Category E	34	15	19:48:29	35	35	94	9.3	15.3574	0.319946	-0.0186768	-0.00684611	-0.0304311	48.157	1.00327	0.130763	-0.181925	-0.977366	0.0918681	0.303097	0.00034078	0.0184602	0.0127207	0.610596	0.000483195	0.0219817	0.0585988	0.242072	0.0200602	0.141634	0.110692	0.332705	0	7	0	0	1000	44330	44330	0
1	4	Category L	128	15	19:48:39	129	129	29	2.8	5.37817	0.185454	0.0836645	-0.0558914	0.15423	31.061	1.07107	0.152655	-0.125859	-1.05248	0.0423458	0.205781	0.000883957	0.0297314	0.0710702	2.06104	0.000690329	0.0262741	0.00734947	0.0857291	0.00309806	0.0556602	0.0239174	0.154652	0	7	0	0	1000	44330	44330	0
1	5	Category M	157	15	19:48:43	158	158	11	1	14.604	1.32764	-0.0934837	0.459251	-0.596857	11.4585	1.04168	0.204523	-0.120983	-1.01412	3.92381	1.98086	0.000199751	0.0141333	0.0416815	0.458496	0.000244141	0.015625	0.420854	0.648733	3.07158	1.75259	1.19549	1.09338	0	7	0	0	1000	44330	44330	0
1	6	Category L	168	15	19:54:43	169	169	95	9.4	6.99585	0.0736405	0.0256836	-0.0210501	0.0351588	92.5444	0.974152	0.207818	-0.161038	-0.936503	0.00895097	0.0946095	0.000233861	0.0152925	0.0449579	4.271	4.88E-05	0.00698771	0.00132093	0.0363446	0.00220755	0.0469845	0.00359015	0.0599179	0	7	0	0	1000	44330	44330	0
1	7	Category E	263	15	19:54:58	264	264	100	10	20.0979	0.200979	-0.0436523	-0.0335229	-0.00250977	94.3191	0.943191	0.104468	-0.15125	-0.923318	0.0125732	0.11213	2.44E-05	0.00494106	0.0568091	5.68091	2.44E-05	0.00494106	0.0235474	0.153452	0.0132812	0.115244	0.0163794	0.127982	0	7	0	0	1000	44330	44330	0
1	8	Category M	363	15	19:56:35	364	364	79	7.8	31.0422	0.39294	0.00300695	-0.0325047	0.0911386	83.8506	1.0614	0.23266	0.227817	-1.00371	0.0988306	0.314373	0.0108225	0.104031	0.137349	10.8506	0.00676795	0.0822675	0.0377738	0.194355	0.0729671	0.270124	0.0733473	0.270827	0	7	0	0	1000	44330	44330	0
1	9	Category N	442	15	20:05:22	443	443	17	1.5	41.6309	2.44887	0.0549029	1.21148	-1.16659	19.2471	1.13218	0.294951	0.0816579	-1.08848	10.4373	3.23068	7.18E-05	0.00847385	0.132181	2.24707	0.00011489	0.0107187	0.165312	0.406586	9.75118	3.12269	4.31488	2.07723	0	7	0	0	1000	44330	44330	0
1	10	Category M	459	15	20:05:29	460	460	237	23.6	94.9087	0.400459	-0.0146278	-0.0785577	0.0806519	235.487	0.993614	0.198942	-0.472987	-0.801661	0.0533638	0.231006	0.001265	0.0355668	0.0512314	12.1418	0.000502703	0.022421	0.0464032	0.215414	0.0963294	0.31037	0.0714693	0.267337	0	7	0	0	1000	44330	44330	0
1	11	Category N	696	15	20:05:56	697	697	18	1.7	24.2305	1.34614	0.144572	-0.143121	-0.87797	19.3794	1.07663	0.320516	0.0544976	-1.02509	2.2167	1.48886	0.000501845	0.0224019	0.076633	1.37939	0.000651042	0.0255155	0.181383	0.425891	1.05278	1.02605	2.35109	1.53333	0	7	0	0	1000	44330	44330	0
1	12	Category M	714	15	20:05:59	715	715	202	20.1	79.7644	0.394873	0.00428817	0.0229806	0.0388111	199.756	0.988893	0.156567	0.452619	-0.846856	0.0333337	0.182575	0.000875039	0.0295811	0.0463384	9.36035	0.000352916	0.0187861	0.0316186	0.177816	0.0714051	0.267217	0.0902825	0.30047	0	7	0	0	1000	44330	44330	0
1	13	Category N	916	15	20:06:50	917	917	75	7.4	32.5293	0.433724	-0.00708984	0.10346	0.0049349	74.1138	0.988184	0.192985	0.422673	-0.86391	0.0654655	0.255862	0.000283203	0.0168286	0.0298698	2.24023	0.00023112	0.0152026	0.0400358	0.200089	0.132253	0.363666	0.0824479	0.287137	0	7	0	0	1000	44330	44330	0
1	14	Category M	991	15	20:07:05	992	992	128	12.7	51.8298	0.404921	-0.00629044	-0.0969257	0.0753651	121.752	0.951189	0.310844	-0.485678	-0.713871	0.0569363	0.238613	0.0016613	0.0407591	0.083025	10.6272	0.00128937	0.0359078	0.0549011	0.23431	0.0806675	0.28402	0.0622253	0.24945	0	7	0	0	1000	44330	44330	0
1	15	Category N	1119	15	20:07:18	1120	1120	11	1	34.1555	3.10505	0.279896	0.0302069	-1.27219	10.6726	0.970237	0.330766	-0.208896	-0.886408	17.1285	4.13866	0.00510476	0.0714476	0.029763	0.327393	0.000776811	0.0278713	0.412354	0.642148	17.2824	4.15721	3.9367	1.98411	0	7	0	0	1000	44330	44330	0
1	16	Category M	1130	15	20:07:21	1131	1131	92	9.2	40.6062	0.441372	-0.0141416	0.0928026	0.0581665	93.3989	1.01521	0.214692	0.265057	-0.940854	0.112376	0.335226	0.00229015	0.0478555	0.0387865	3.56836	0.00154445	0.0392996	0.0394659	0.19866	0.128766	0.358839	0.0917411	0.302888	0	7	0	0	1000	44330	44330	0
1	17	Category N	1222	15	20:07:39	1253	1253	137	13.6	57.5884	0.420353	0.018658	-0.0394866	0.0168421	120.969	0.882984	0.259306	-0.429773	-0.702719	0.038494	0.196199	0.000793012	0.0281605	0.117016	16.0313	0.000793012	0.0281605	0.0508187	0.22543	0.10798	0.328603	0.0570291	0.238808	0	7	0	0	1000	44330	44330	0
1	18	Category M	1359	15	20:07:54	1390	1390	64	6.3	22.3181	0.348721	-0.00513458	0.124763	-0.0188065	58.2092	0.909519	0.200127	-0.021843	-0.882072	0.0343933	0.185454	0.000190735	0.0138107	0.0904808	5.79077	0.000190735	0.0138107	0.0272522	0.165082	0.095787	0.309495	0.0439873	0.209731	0	7	0	0	1000	44330	44330	0
1	19	Category L	1423	15	20:08:01	1454	1454	47	4.6	2.62598	0.0558718	0.0093189	-0.0410468	0.00406208	45.1428	0.960486	0.115749	-0.141441	-0.942404	0.00389586	0.0624168	0	0	0.0395144	1.85718	0	0	0.000742811	0.0272546	0.00220246	0.0469304	0.000187001	0.0136748	0	7	0	0	1000	44330	44330	0
1	20	Category E	1470	15	20:08:55	1501	1501	47	4.6	8.97852	0.191032	-0.0194274	0.00713722	-0.00163107	44.8987	0.955291	0.0183729	-0.177454	-0.937952	0.01322	0.114978	0	0	0.0447089	2.10132	0	0	0.013033	0.114162	0.0130589	0.114276	0.0201338	0.141894	0	7	0	0	1000	44330	44330	0
1	21	Category L	1517	15	20:09:00	1548	1548	66	6.5	6.35425	0.0962765	-0.0340428	-0.00429466	0.0345681	65.0876	0.986176	-0.0635394	-0.18868	-0.965117	0.0146373	0.120985	0.000251539	0.01586	0.0270885	1.78784	7.40E-06	0.00271996	0.00817501	0.0904158	0.000140566	0.011856	0.00249319	0.0499319	0	7	0	0	1000	44330	44330	0
1	22	Category M	1583	15	20:09:12	1614	1614	11	1	14.907	1.35518	-0.00268555	0.00887784	-0.440918	11.0417	1.0038	0.0320934	-0.186523	-0.985729	3.43783	1.85414	0	0	0.00379528	0.041748	0	0	0.106379	0.326158	3.25639	1.80455	0.80107	0.895025	0	7	0	0	1000	44330	44330	0
1	23	Category L	1594	15	20:09:17	1625	1625	151	15.101	12.6877	0.0840248	0.0318434	0.00216978	0.0385952	148.533	0.983662	0.169999	-0.175823	-0.951372	0.01038	0.101882	0.000420375	0.020503	0.0337221	5.09204	2.10E-05	0.00458462	0.00535654	0.0731884	0.00054002	0.0232383	0.00398547	0.0631306	0	7	0	0	1000	44330	44330	0
1	24	Category M	1745	15	20:13:00	1776	1776	12	1.1	12.697	1.05809	0.190735	-0.176697	-0.496745	12.1443	1.01202	0.0329793	-0.157125	-0.999003	2.85948	1.691	0	0	0.0120239	0.144287	0	0	0.0826213	0.287439	2.41787	1.55495	0.93219	0.9655	0	7	0	0	1000	44330	44330	0
1	25	Category L	1757	15	20:28:27	1863	1863	50	5	6.47412	0.129482	0.125728	-0.00212891	0.0135547	47.2949	0.945898	0.0855615	-0.177622	-0.924604	0.00180176	0.0424471	0	0	0.0541016	2.70508	0	0	0.0170947	0.130747	0.000166016	0.0128847	0.000634766	0.0251946	0	7	0	0	1000	44330	44330	0
1	26	Category E	1807	15	20:28:34	1913	1913	46	4.501	9.10693	0.197977	-0.104482	0.00512165	-0.0159063	43.8909	0.954149	0.0713581	-0.183052	-0.933679	0.010514	0.102538	0	0	0.0458507	2.10913	0	0	0.0221903	0.148964	0.00776473	0.0881177	0.0174561	0.132121	0	7	0	0	1000	44330	44330	0
1	27	Category L	1853	15	20:31:34	1959	1959	214	21.4	11.3027	0.0528165	0.00726832	-0.00581945	0.0277248	208.867	0.976016	0.202464	-0.186399	-0.935588	0.0109042	0.104423	0.000736985	0.0271475	0.0587295	12.5681	9.93E-05	0.0099626	0.00115111	0.033928	0.000195084	0.0139673	0.00452459	0.0672651	0	7	0	0	1000	44330	44330	0
1	28	Category M	2067	15	20:31:56	2173	2173	12	1.101	25.6716	2.1393	0.1816	0.112488	-0.963867	13.4214	1.11845	0.2382	-0.167277	-1.07987	9.23505	3.03892	0	0	0.118449	1.42139	0	0	0.41217	0.642005	6.80575	2.60878	3.88914	1.97209	0	7	0	0	1000	44330	44330	0
1	29	Category E	2079	15	20:57:58	2185	2185	59	5.801	13.261	0.224762	-0.044206	-0.0450419	0.126585	63.4194	1.07491	0.224423	-0.133243	-1.04229	0.0651938	0.255331	0.00261934	0.0511795	0.0817912	4.82568	0.00211451	0.0459838	0.0117684	0.108482	0.00799043	0.0893892	0.0356238	0.188743	0	7	0	0	1000	44330	44330	0
1	30	Category M	2138	15	20:58:04	2244	2244	11	1.001	11.1091	1.00992	0.11195	0.381903	-0.331587	10.8945	0.990412	0.196467	-0.11226	-0.964178	2.3305	1.5266	0.000310724	0.0176274	0.00958807	0.105469	0.000443892	0.0210687	0.271751	0.521297	2.14611	1.46496	0.465132	0.682006	0	7	0	0	1000	44330	44330	0
1	31	Category E	2149	15	20:58:09	2255	2255	112	11.1	27.4204	0.244825	0.0147335	-0.0175847	0.0195269	106.396	0.94996	0.0196533	-0.164498	-0.928944	0.0159629	0.126344	6.76E-05	0.00822038	0.0500401	5.60449	6.76E-05	0.00822038	0.0414995	0.203714	0.0137002	0.117048	0.0194659	0.13952	0	7	0	0	1000	44330	44330	0
1	32	Category F	2261	15	21:08:08	2367	2367	43	4.2	9.10059	0.211642	-0.12014	0.0249875	-0.0448992	39.0349	0.907789	0.0306368	-0.200888	-0.880803	0.0128429	0.113327	0.00014762	0.0121499	0.0922113	3.96509	0.00014762	0.0121499	0.0266	0.163095	0.00794309	0.089124	0.018708	0.136777	0	7	0	0	1000	44330	44330	0
1	33	Category M	2304	15	21:08:16	2410	2410	66	6.6	30.4949	0.462044	0.0312944	-0.0741189	0.0620968	55.7485	0.844675	0.228146	-0.392704	-0.710409	0.0324152	0.180042	2.96E-05	0.00543993	0.155325	10.2515	2.96E-05	0.00543993	0.107181	0.327386	0.0804073	0.283562	0.0548688	0.234241	0	7	0	0	1000	44330	44330	0
1	34	Category K	2370	15	21:08:26	2476	2476	22	2.1	4.63452	0.21066	-0.0992321	-0.00270774	-0.151656	17.9065	0.813932	0.213667	-0.190152	-0.758889	0.0423806	0.205865	0.00126509	0.0355681	0.186068	4.09351	0.00126509	0.0355681	0.024636	0.156959	0.00352894	0.0594049	0.025779	0.160558	0	7	0	0	1000	44330	44330	0
1	35	Category M	2392	15	21:08:38	2498	2498	110	10.9	30.8933	0.280848	-0.00832298	0.0379195	-0.000836737	100.883	0.917116	0.185507	-0.115521	-0.885294	0.0251465	0.158576	9.54E-05	0.00976918	0.0828835	9.11719	9.54E-05	0.00976918	0.0533514	0.230979	0.0310059	0.176085	0.0205389	0.143314	0	7	0	0	1000	44330	44330	0
1	36	Category L	2502	15	21:17:41	2608	2608	140	13.9	9.5813	0.0684378	0.0551078	-0.000142997	0.014917	129.833	0.927375	0.329696	-0.202237	-0.840248	0.000793457	0.0281684	0	0	0.0726249	10.1675	0	0	0.00709229	0.0842157	0.000345285	0.0185818	0.000633022	0.0251599	0	7	0	0	1000	44330	44330	0
1	37	Category E	2642	15	21:26:02	2748	2748	65	6.4	11.8757	0.182704	0.00702749	-0.0182767	-0.0157828	60.4702	0.930311	0.0775879	-0.209281	-0.89541	0.00635892	0.0797429	0	0	0.069689	4.52979	0	0	0.0244666	0.156418	0.00420297	0.0648304	0.00988206	0.0994086	0	7	0	0	1000	44330	44330	0
1	38	Category C	2707	15	22:04:48	2813	2813	123	12.2	20.9407	0.170249	-0.0595128	0.00736392	0.0142078	118.241	0.961307	-0.270839	-0.141078	-0.90889	0.00901732	0.0949596	1.98E-06	0.00140886	0.0386933	4.75928	1.98E-06	0.00140886	0.019033	0.13796	0.00413054	0.0642693	0.012737	0.112858	0	7	0	0	1000	44330	44330	0
1	39	Category M	2830	15	22:05:02	2936	2936	12	1.101	10.7332	0.89443	0.448954	0.0123901	-0.22463	11.7607	0.980062	-0.162028	-0.154114	-0.954122	0.748189	0.864979	0	0	0.0199382	0.239258	0	0	0.238505	0.48837	0.702596	0.83821	0.256978	0.50693	0	7	0	0	1000	44330	44330	0
1	40	Category E	2842	15	22:07:00	2948	2948	80	7.901	15.2688	0.19086	-0.0387482	0.000872803	0.0122894	78.1289	0.976611	-0.091806	-0.161728	-0.958444	0.0115906	0.10766	1.22E-05	0.00349386	0.0233948	1.87158	1.22E-05	0.00349386	0.0150635	0.122733	0.00776062	0.0880944	0.0214325	0.146398	0	7	0	0	1000	44330	44330	0
1	41	Category F	2922	15	22:09:11	3028	3028	69	6.8	12.6277	0.18301	0.00764974	-0.00278108	-0.00362319	66.0261	0.9569	0.0246405	-0.180448	-0.937376	0.00651749	0.080731	0	0	0.0430997	2.97388	0	0	0.0130102	0.114062	0.00508096	0.0712808	0.0203309	0.142586	0	7	0	0	1000	44330	44330	0
1	42	Category L	2991	15	22:09:19	3097	3097	27	2.6	0.798096	0.0295591	0.0171351	-0.00115741	0.00559715	25.7214	0.952646	0.178557	-0.195086	-0.914723	0.00858109	0.0926342	0	0	0.0473542	1.27856	0	0	0.000732422	0.0270633	2.71E-05	0.00520833	0.000144676	0.0120281	0	7	0	0	1000	44330	44330	0
1	43	Category E	3018	15	22:09:59	3124	3124	50	4.9	8.03442	0.160688	0.0103564	0.0524707	-0.0308838	46.5381	0.930762	0.212329	-0.258936	-0.865713	0.00554199	0.0744446	0.000185547	0.0136216	0.0692383	3.46191	0	0	0.0121484	0.11022	0.0077002	0.0877508	0.0107666	0.103762	0	7	0	0	1000	44330	44330	0
1	44	Category M	3068	15	22:10:47	3174	3174	60	5.9	28.4121	0.473535	0.0107056	-0.107296	0.184131	61.1611	1.01935	0.150887	-0.52983	-0.855534	0.0551432	0.234826	0.00343831	0.0586371	0.0916585	5.49951	4.48E-05	0.00669023	0.0590535	0.243009	0.0899984	0.299997	0.10387	0.322288	0	7	0	0	1000	44330	44330	0
1	45	Category N	3128	15	22:10:54	3234	3234	11	1	30.104	2.73673	-0.0688033	-0.0917081	-1.26414	12.0645	1.09677	0.176736	-0.50162	-0.958918	10.9358	3.30694	0	0	0.0967685	1.06445	0	0	0.348722	0.590527	9.95224	3.15472	4.15696	2.03886	0	7	0	0	1000	44330	44330	0
1	46	Category E	3139	15	22:36:12	3245	3245	84	8.301	21.1519	0.251808	-0.0226876	0.052714	0.0527547	85.0081	1.012	0.110113	-0.275641	-0.963702	0.0550711	0.234672	0.00243559	0.0493517	0.073402	6.16577	0.000331334	0.0182026	0.0248965	0.157786	0.0201213	0.141849	0.0272275	0.165008	0	7	0	0	1000	44330	44330	0
1	47	Category L	3223	15	23:09:50	3329	3329	57	5.6	3.84106	0.0673871	0.0630868	0.00789388	0.00439453	54.5952	0.957811	0.0849438	-0.186913	-0.935316	0.00231719	0.0481372	0	0	0.0421892	2.40479	0	0	0.00441595	0.0664526	0.000124212	0.011145	0.000235574	0.0153484	0	7	0	0	1000	44330	44330	0
1	48	Category E	3280	15	23:11:47	3386	3386	67	6.6	11.6846	0.174397	-0.0484637	0.00126443	-0.00390625	64.0674	0.95623	0.0544871	-0.177793	-0.937788	0.00672298	0.0819938	0	0	0.0437704	2.93262	0	0	0.0139415	0.118074	0.00495933	0.0704225	0.0166016	0.128847	0	7	0	0	1000	44330	44330	0
1	49	Category L	3347	15	23:11:54	3453	3453	54	5.3	3.99951	0.074065	0.0691867	0.00957122	-0.00448947	51.2441	0.948966	0.105378	-0.196321	-0.922336	0.00253635	0.0503622	0	0	0.0510344	2.75586	0	0	0.00514956	0.0717604	0.000180845	0.0134479	0.000230577	0.0151848	0	7	0	0	1000	44330	44330	0
1	50	Category E	3401	15	23:33:36	3507	3507	115	11.501	20.5173	0.178412	-0.0105405	-0.00834961	0.00185759	109.107	0.948754	0.0552947	-0.218162	-0.919476	0.0125637	0.112088	0	0	0.0512462	5.89331	0	0	0.0195015	0.139648	0.00468962	0.0684808	0.018578	0.136301	0	7	0	0	1000	44330	44330	0
1	51	Category L	3516	15	23:33:55	3622	3622	156	15.5	7.26685	0.0465823	-0.0258085	-0.00877811	0.00175437	148.92	0.954618	-0.141591	-0.191506	-0.922579	0.000942132	0.0306942	0	0	0.045382	7.07959	0	0	0.00241011	0.0490928	0.000766852	0.0276921	0.000269181	0.0164067	0	7	0	0	1000	44330	44330	0
1	52	Category A	3672	16	1:12:22	23407	23407	1332	134.8	30.8438	0.023156	-6.86E-05	-4.03E-06	-2.47E-05	1352.17	1.01514	0.156831	0.960691	-0.28761	6.31E-05	0.00794049	0	0	0.0151448	20.1729	0	0	0.000182922	0.0135249	0.00013655	0.0116855	0.000101542	0.0100768	0	7	0	0	1000	44330	44330	0
1	53	Category B	5004	16	3:03:11	49697	49697	1997	200.1	51.7676	0.0259227	-1.86E-05	-2.64E-05	2.51E-05	1959.59	0.981269	0.0992667	0.789455	-0.573878	6.85E-05	0.00827418	0	0	0.0187312	37.4063	0	0	0.000287052	0.0169426	0.000140959	0.0118726	0.000142915	0.0119547	0	7	0	0	1000	44330	44330	0
1	54	Category A	7001	16	4:27:18	90653	90653	3790	379.81	106.464	0.0280908	-2.29E-05	2.19E-06	2.71E-06	3649.86	0.963024	0.127837	0.0559413	-0.952443	0.000110475	0.0105107	0	0	0.0369761	140.139	0	0	0.000278088	0.016676	0.000226168	0.0150389	0.000237892	0.0154238	0	7	0	0	1000	44330	44330	0
1	55	Category E	10791	16	4:59:44	102611	102611	87	8.6	13.4387	0.154468	-0.0222926	-0.0270715	-0.00481827	82.7791	0.951483	0.144722	-0.158447	-0.925703	0.00509328	0.0713672	0	0	0.0485166	4.22095	0	0	0.00786862	0.0887053	0.00872733	0.0934202	0.011006	0.104909	0	7	0	0	1000	44330	44330	0
1	56	Category L	10878	16	4:59:53	102698	102698	86	8.6	2.82349	0.0328312	0.0182651	-0.00733557	0.00859602	81.5818	0.948625	0.247692	-0.18325	-0.896987	0.00109579	0.0331028	0	0	0.0513746	4.41821	0	0	0.000740938	0.0272202	6.25E-05	0.00790282	0.000246979	0.0157156	0	7	0	0	1000	44330	44330	0
1	57	Category E	10964	16	5:00:03	102784	102784	50	4.901	7.90112	0.158022	-0.0166406	0.00602051	-0.00817383	47.5488	0.950977	0.2329	-0.175937	-0.905024	0.00754883	0.086884	0	0	0.0490234	2.45117	0	0	0.0089209	0.0944505	0.00645996	0.0803739	0.0144482	0.120201	0	7	0	0	1000	44330	44330	0
1	58	Category L	11014	16	5:00:08	102834	102834	101	10	10.8787	0.10771	-0.0222796	-0.0560412	0.0690845	102.769	1.01751	0.275652	-0.121686	-0.967737	0.0315328	0.177575	0.00245108	0.0495083	0.0830417	8.38721	0.000739674	0.0271969	0.00229395	0.0478953	0.00944413	0.0971809	0.0140683	0.11861	0	7	0	0	1000	44330	44330	0
1	59	Category M	11115	16	5:52:27	102935	102935	15	1.4	32.7222	2.18148	0.234066	0.705664	-0.94974	17.2134	1.14756	0.368099	-0.00709635	-1.08683	13.1263	3.62302	3.26E-05	0.00570544	0.147559	2.21338	0	0	0.676676	0.822603	10.4647	3.23492	4.40446	2.09868	0	7	0	0	1000	44330	44330	0
1	60	Category E	11130	16	5:53:06	102950	102950	62	6.101	15.4497	0.249189	-0.017712	-0.0784361	0.114719	64.6934	1.04344	0.329692	-0.0989557	-0.980295	0.0472845	0.21745	0.0040362	0.0635311	0.101318	6.28174	0.000610352	0.0247053	0.0135616	0.116454	0.0167788	0.129533	0.0442406	0.210335	0	7	0	0	1000	44330	44330	0
1	61	Category L	11192	16	5:53:12	103012	103012	51	5.1	3.69946	0.0725385	0.0581103	0.00268555	0.0147107	47.9382	0.939965	0.211909	-0.193819	-0.894072	0.00323127	0.0568443	1.91E-05	0.00437588	0.0600347	3.06177	0	0	0.0064434	0.0802708	3.35E-05	0.00578874	0.000502642	0.0224197	0	7	0	0	1000	44330	44330	0
1	62	Category E	11243	16	5:56:03	103063	103063	99	9.8	16.0974	0.1626	-0.0313659	-0.00817008	-0.0048039	93.606	0.945515	0.035282	-0.195436	-0.923438	0.00429835	0.0655618	0	0	0.0544853	5.39404	0	0	0.0111269	0.105484	0.00600487	0.0774911	0.0130578	0.114271	0	7	0	0	1000	44330	44330	0
1	63	Category F	11342	16	6:13:58	103162	103162	96	9.501	15.8228	0.16482	-0.00228882	0.0108185	-0.00087738	92.0195	0.958537	0.0383733	-0.163836	-0.9434	0.00508118	0.0712824	0	0	0.0414632	3.98047	0	0	0.00954946	0.0977213	0.00853221	0.0923699	0.0142415	0.119338	0	7	0	0	1000	44330	44330	0
1	64	Category E	11438	16	6:19:17	103258	103258	43	4.2	7.82104	0.181885	-0.022478	-0.0112816	-0.00261174	41.0896	0.955572	0.0973951	-0.181016	-0.932895	0.00849382	0.0921619	0	0	0.0444279	1.9104	0	0	0.0151878	0.123239	0.00766488	0.0875493	0.0179529	0.133988	0	7	0	0	1000	44330	44330	0
1	65	Category L	11481	16	6:19:30	103301	103301	28	2.701	2.73218	0.0975778	0.0940029	0.00909424	0.0145438	26.6851	0.953038	0.124581	-0.181266	-0.927237	0.00256348	0.0506308	0	0	0.0469622	1.31494	0	0	0.00895473	0.0946294	0.000113351	0.0106466	0.000409807	0.0202437	0	7	0	0	1000	44330	44330	0
1	66	Category E	11509	16	6:19:33	103329	103329	63	6.2	9.60962	0.152534	-0.0047278	0.0074056	-0.00578962	59.9692	0.951893	0.114018	-0.182594	-0.926936	0.00420077	0.0648133	0	0	0.0481073	3.03076	0	0	0.0078125	0.0883883	0.00507657	0.0712501	0.0141214	0.118834	0	7	0	0	1000	44330	44330	0
1	67	Category F	11572	16	6:22:00	103392	103392	161	16	24.0732	0.149523	-0.0104055	-0.00553487	0.0334518	158.058	0.981727	0.140925	-0.20456	-0.949194	0.0114276	0.1069	0.000746069	0.0273143	0.0590669	9.50977	0.000104632	0.010229	0.00849033	0.092143	0.00327543	0.0572313	0.0154461	0.124282	0	7	0	0	1000	44330	44330	0
1	68	Category M	11733	16	6:22:24	103553	103553	11	1	17.4468	1.58607	0.12318	0.0926847	-0.988792	12.0771	1.09792	0.219216	-0.203769	-1.05633	3.42512	1.85071	0	0	0.0979226	1.07715	0	0	0.343262	0.585885	1.87347	1.36875	2.2294	1.49312	0	7	0	0	1000	44330	44330	0
1	69	Category L	11744	16	6:22:32	103564	103564	62	6.2	7.9165	0.127686	0.0257332	-0.0132584	0.0943328	63.6787	1.02708	0.183011	-0.197431	-0.990538	0.0187161	0.136807	0.00198856	0.0445933	0.0766287	4.75098	0.000165386	0.0128602	0.00277612	0.0526889	0.000756048	0.0274963	0.0144634	0.120264	0	7	0	0	1000	44330	44330	0
1	70	Category E	11806	16	6:35:18	103626	103626	105	10.401	18.0544	0.171947	-0.0397763	-0.0117955	-0.00125093	99.1982	0.944745	0.0295736	-0.178916	-0.926195	0.0081822	0.0904555	2.56E-05	0.00505733	0.0552548	5.80176	0	0	0.0182082	0.134938	0.00601981	0.0775874	0.012307	0.110937	0	7	0	0	1000	44330	44330	0
1	71	Category G	11911	16	7:50:03	120819	120819	35	3.4	14.2822	0.408064	-0.330901	-0.0531459	0.0157506	31.5164	0.900467	-0.013344	-0.142704	-0.888783	0.0363351	0.190618	0	0	0.0995326	3.48364	0	0	0.146966	0.383361	0.00996791	0.0998394	0.0325893	0.180525	0	7	0	0	1000	44330	44330	0
1	72	Category L	11946	16	8:53:11	125013	125013	332	33.2	15.2776	0.0460168	0.00146117	-0.00116408	0.0220175	320.281	0.964703	0.301061	-0.183291	-0.897123	0.00873538	0.0934633	0.000473574	0.0217618	0.0637634	21.1694	0.000251494	0.0158586	0.000481663	0.0219468	0.000180164	0.0134225	0.00465117	0.0681995	0	7	0	0	1000	44330	44330	0
1	73	Category M	12278	16	8:53:49	125345	125345	12	1.1	21.6321	1.80267	0.137533	-0.0318604	-0.845439	15.2188	1.26823	0.296265	-0.128967	-1.22636	6.20111	2.4902	0.00016276	0.0127578	0.268229	3.21875	0.000142415	0.0119338	0.328735	0.573354	3.92265	1.98057	4.17743	2.04388	0	7	0	0	1000	44330	44330	0
1	74	Category J	12290	16	8:58:32	125357	125357	68	6.7	73.7627	1.08475	-0.0212833	0.00137868	-0.000506233	92.0398	1.35353	0.28563	-0.135491	-1.31575	1.81096	1.34572	0.00763298	0.087367	0.353526	24.0398	0.00748578	0.0865204	0.164773	0.405923	1.71279	1.30874	1.16252	1.0782	0	7	0	0	1000	44330	44330	0
1	75	Category K	12358	16	9:06:00	125425	125425	52	5.1	7.45142	0.143296	0.0226018	0.0135968	0.0780827	52.4807	1.00924	0.222647	-0.187805	-0.965938	0.072768	0.269755	0.00354473	0.0595377	0.0694533	3.61157	0.00152118	0.0390024	0.00551194	0.0742425	0.0081881	0.0904881	0.0278931	0.167012	0	7	0	0	1000	44330	44330	0
1	76	Category J	12410	16	9:10:26	125477	125477	43	4.2	31.823	0.74007	-0.0188613	-0.027991	-0.0240223	41.8928	0.974252	0.199514	-0.220459	-0.927666	0.178047	0.421956	0	0	0.0257483	1.10718	0	0	0.0364792	0.190995	0.0655035	0.255937	0.522563	0.722885	0	7	0	0	1000	44330	44330	0
1	77	Category L	12453	16	9:15:33	125520	125520	41	4	1.33911	0.0326613	0.00808641	0.0175186	0.00638338	39.7336	0.969113	0.199975	-0.192139	-0.928377	0.0477682	0.218559	1.19E-05	0.00345099	0.0308868	1.26636	1.19E-05	0.00345099	0.000136957	0.0117029	0.000631193	0.0251236	0.000410871	0.0202699	0	7	0	0	1000	44330	44330	0
1	78	Category E	12494	16	9:15:38	125561	125561	88	8.7	18.1611	0.206377	0.0112638	0.000907204	0.0646362	88.8752	1.00995	0.0989935	-0.141427	-0.993217	0.0300987	0.17349	0.00200584	0.0447866	0.0718523	6.323	0.000812877	0.028511	0.0183383	0.135419	0.00964355	0.0982016	0.0257568	0.160489	0	7	0	0	1000	44330	44330	0
1	79	Category M	12582	16	9:25:37	125649	125649	11	1	18.4475	1.67705	0.224165	0.169833	-1.10669	12.345	1.12227	-0.0244363	-0.14897	-1.11197	4.66917	2.16083	0.0110751	0.105238	0.12227	1.34497	0.011519	0.107327	0.217995	0.4669	2.01756	1.42041	4.14757	2.03656	0	7	0	0	1000	44330	44330	0
1	80	Category N	12593	16	9:30:56	125693	125693	11	1	16.1211	1.46555	0.1521	-0.131414	-0.786155	14.2944	1.29949	0.069225	-0.0266335	-1.29725	2.37456	1.54096	0.00448331	0.0669575	0.299494	3.29443	0.00448331	0.0669575	0.222101	0.471276	1.1936	1.09252	2.78265	1.66813	0	7	0	0	1000	44330	44330	0
1	81	Category M	12604	16	9:30:59	125704	125704	15	1.4	25.0078	1.66719	0.177116	0.745378	-0.753337	18.8621	1.25747	0.140251	-0.029248	-1.24886	5.14391	2.26802	0.00117187	0.0342327	0.257471	3.86206	0.00117187	0.0342327	0.202507	0.450007	4.26878	2.0661	2.8251	1.6808	0	7	0	0	1000	44330	44330	0
1	82	Category L	12619	16	10:13:08	125719	125719	145	14.5	17.3828	0.119881	-0.00671134	-0.0367541	0.0635995	145.181	1.00125	0.288754	-0.150847	-0.942326	0.0174165	0.131972	0.00260473	0.0510365	0.0901334	13.0693	0.00119881	0.0346239	0.00240773	0.0490686	0.00658338	0.081138	0.0231226	0.152061	0	7	0	0	1000	44330	44330	0
1	83	Category A	12764	16	10:48:52	136994	136994	1341	134.3	36.5974	0.0272911	2.91E-06	-6.74E-05	-1.17E-05	1268.68	0.946067	0.362386	-0.0997272	-0.868066	8.39E-05	0.00916128	0	0	0.0539334	72.3247	0	0	0.000164581	0.0128289	0.000328434	0.0181227	0.000157299	0.0125419	0	7	0	0	1000	44330	44330	0
1	84	Category L	14105	16	14:08:38	143641	143641	112	11.1	10.5625	0.094308	-0.0420728	-0.0379377	0.0329808	110.034	0.982448	0.134456	-0.166497	-0.956079	0.0217547	0.147495	0.000582014	0.024125	0.0550711	6.16797	3.71E-05	0.00608745	0.00360761	0.0600634	0.00410679	0.0640843	0.00524902	0.0724501	0	7	0	0	1000	44330	44330	0
1	85	Category M	14217	16	14:10:32	143753	143753	12	1.1	26.0059	2.16715	0.204895	0.540344	-0.715942	12.8076	1.0673	0.157857	-0.0880941	-1.05178	12.065	3.47347	0	0	0.0673014	0.807617	0	0	0.714335	0.845183	11.2973	3.36115	1.93595	1.39139	0	7	0	0	1000	44330	44330	0
1	86	Category E	14229	16	14:12:24	143765	143765	41	4	8.1084	0.197766	-0.0260278	-0.0557832	0.0876703	42.7981	1.04386	0.225467	-0.100223	-1.01265	0.0565096	0.237718	0.00130407	0.0361119	0.061184	2.50854	0.000113138	0.0106367	0.00299519	0.0547283	0.00949171	0.0974254	0.0312738	0.176844	0	7	0	0	1000	44330	44330	0
1	87	Category L	14270	16	14:12:29	143806	143806	47	4.6	4.45508	0.0947889	0.00350108	0.0505267	-0.0273489	43.8188	0.932316	0.308459	-0.26937	-0.832255	0.00634766	0.0796722	0.000358419	0.018932	0.0676841	3.18115	7.79E-05	0.00882707	0.00141809	0.0376576	0.0076255	0.0873241	0.00344394	0.0586851	0	7	0	0	1000	44330	44330	0
1	88	Category M	14317	16	14:12:42	143853	143853	169	16.801	61.8127	0.365756	0.000878328	-0.0269349	0.0139117	160.03	0.946925	0.257214	-0.623873	-0.629662	0.0327842	0.181064	6.65E-05	0.00815184	0.0530753	8.96973	6.65E-05	0.00815184	0.0355391	0.188518	0.0725358	0.269325	0.0682149	0.26118	0	7	0	0	1000	44330	44330	0
1	89	Category L	14486	16	14:13:00	144022	144022	58	5.7	8.05884	0.138945	-0.050314	-0.0563376	-0.0525407	53.1758	0.916824	0.24377	-0.132989	-0.863239	0.00523219	0.0723339	0.000151536	0.01231	0.0831762	4.82422	0.000151536	0.01231	0.00652866	0.0808001	0.0170562	0.130599	0.00420932	0.0648793	0	7	0	0	1000	44330	44330	0
1	90	Category M	14544	16	14:13:17	144080	144080	179	17.801	71.436	0.399084	0.0126162	0.04469	0.010033	174.973	0.977505	0.274823	0.421406	-0.811935	0.0497283	0.222998	0.000291878	0.0170844	0.0647054	11.5823	0.000395535	0.0198881	0.0384528	0.196094	0.111999	0.334663	0.0615221	0.248036	0	7	0	0	1000	44330	44330	0
1	91	Category L	14723	16	14:14:14	144259	144259	48	4.701	5.30762	0.110575	0.0596364	-0.0733897	0.0322367	45.1191	0.939982	0.276286	-0.130742	-0.88681	0.00370789	0.0608924	0.000244141	0.015625	0.0600179	2.88086	9.66E-05	0.00983051	0.00376383	0.0613501	0.00924683	0.0961604	0.00152079	0.0389973	0	7	0	0	1000	44330	44330	0
1	92	Category E	14771	16	14:17:03	144307	144307	68	6.8	12.1575	0.178786	-0.0317634	0.0116936	-0.0135965	64.5698	0.949556	0.175727	-0.178589	-0.914425	0.0111371	0.105533	0	0	0.0504438	3.43018	0	0	0.0162138	0.127333	0.00537109	0.0732877	0.0198651	0.140944	0	7	0	0	1000	44330	44330	0
1	93	Category F	14839	16	14:17:14	144375	144375	80	7.901	12.8264	0.16033	-0.0139893	-0.00245667	-0.00346375	76.4934	0.956168	0.0937469	-0.169647	-0.936087	0.00630493	0.0794036	0	0	0.0438324	3.50659	0	0	0.00788879	0.0888189	0.0061676	0.0785341	0.0173401	0.131682	0	7	0	0	1000	44330	44330	0
1	94	Category L	14919	16	14:17:22	144455	144455	29	2.8	2.72925	0.094112	0.0876296	-0.00168373	0.0261399	27.8816	0.961434	0.123821	-0.168162	-0.938409	0.0022562	0.0474994	0	0	0.0385658	1.11841	0	0	0.0076778	0.0876231	6.73E-05	0.00820665	0.000909213	0.0301532	0	7	0	0	1000	44330	44330	0
1	95	Category E	14948	16	14:17:26	144484	144484	70	6.901	10.6079	0.151542	0.0353411	0.00364816	-0.0101353	67.3352	0.961932	0.0091483	-0.186499	-0.938508	0.00632673	0.0795407	0	0	0.0380685	2.66479	0	0	0.0101632	0.100813	0.00286691	0.0535435	0.0151786	0.123201	0	7	0	0	1000	44330	44330	0
1	96	Category G	15018	16	14:25:27	144554	144554	38	3.7	10.667	0.28071	-0.11977	-0.00325735	0.00524902	37.1077	0.976518	-0.240909	-0.236816	-0.915437	0.033942	0.184233	0.0006489	0.0254735	0.0234825	0.892334	0.0006489	0.0254735	0.0628405	0.25068	0.0134149	0.115823	0.0318796	0.178549	0	7	0	0	1000	44330	44330	0
1	97	Category H	15056	16	14:25:35	144592	144592	39	3.8	14.1685	0.363294	-0.183156	-0.131529	-0.0380046	34.2454	0.878086	-0.0833959	-0.143505	-0.850993	0.0326773	0.180769	0.00114558	0.0338465	0.121914	4.75464	0.00114558	0.0338465	0.0984388	0.31375	0.0248836	0.157745	0.038305	0.195717	0	7	0	0	1000	44330	44330	0
1	98	Category A	15095	16	15:05:31	161091	161091	1354	135.6	27.3054	0.0201665	1.80E-06	8.51E-05	4.72E-05	1269.53	0.937616	0.588762	0.208316	-0.699239	5.21E-05	0.00721871	0	0	0.0623842	84.4683	0	0	9.66E-05	0.0098309	4.31E-05	0.00656462	0.000173098	0.0131567	0	7	0	0	1000	44330	44330	0
1	99	Category L	16449	16	18:47:37	181557	181557	145	14.4	16.2505	0.112072	-0.0279903	-0.0684857	-0.0433981	133.447	0.920321	0.0547043	-0.117598	-0.899199	0.0082267	0.0907011	0.000991716	0.0314915	0.0796791	11.5535	0.000991716	0.0314915	0.00536436	0.0732418	0.0234863	0.153252	0.00818797	0.0904874	0	7	0	0	1000	44330	44330	0
1	100	Category E	16594	16	18:54:15	181702	181702	82	8.1	16.9771	0.207037	-0.00842583	-0.00226872	0.00432308	77.2739	0.942365	0.141703	-0.1911	-0.911699	0.0145859	0.120772	0	0	0.0576351	4.72607	0	0	0.0302705	0.173984	0.0045434	0.0674047	0.0204453	0.142987	0	7	0	0	1000	44330	44330	0
1	101	Category L	16676	16	18:54:25	181784	181784	91	9.101	2.75952	0.0303244	0.00663741	-0.00527719	0.00255945	87.3147	0.959502	0.0724776	-0.190427	-0.937548	0.00215166	0.046386	0	0	0.0404978	3.6853	0	0	0.00042121	0.0205234	0.000107315	0.0103593	0.000512427	0.0226369	0	7	0	0	1000	44330	44330	0
1	102	Category E	16767	16	18:59:03	181875	181875	97	9.6	18.2231	0.187867	-0.0164505	0.00441718	0.00845683	94.0898	0.969998	0.0772869	-0.175386	-0.949551	0.0245525	0.156692	0.000256725	0.0160226	0.0404216	3.9209	1.51E-05	0.00388606	0.0166041	0.128857	0.00782508	0.0884595	0.0197225	0.140437	0	7	0	0	1000	44330	44330	0
1	103	Category J	16864	16	19:03:44	181972	181972	70	6.9	49.8936	0.712765	0.00787877	-0.00940988	-0.0242188	73.2844	1.04692	0.240513	-0.16814	-1.0048	0.242167	0.492104	0.000345285	0.0185818	0.0483364	3.38354	4.53E-05	0.00673353	0.0933036	0.305456	0.134068	0.366153	0.520068	0.721158	0	7	0	0	1000	44330	44330	0
1	104	Category L	16934	16	19:16:38	182042	182042	56	5.5	3.94507	0.0704476	0.0391323	0.0262102	0.0280195	53.8916	0.96235	0.231005	-0.120762	-0.926165	0.0321263	0.179238	0.000392369	0.0198083	0.03765	2.1084	6.10E-05	0.0078125	0.00309535	0.0556359	0.00198364	0.0445381	0.00132969	0.036465	0	7	0	0	1000	44330	44330	0
1	105	Category J	16990	16	19:20:23	182098	182098	57	5.6	31.7319	0.556701	0.0105195	0.00205592	-0.0319953	55.5242	0.974108	0.0771784	-0.142038	-0.955112	0.100899	0.317645	2.57E-05	0.00506942	0.0258918	1.47583	2.57E-05	0.00506942	0.054983	0.234485	0.0338285	0.183925	0.306371	0.553508	0	7	0	0	1000	44330	44330	0
1	106	Category L	17047	16	19:24:59	182155	182155	80	7.9	8.09985	0.101248	-0.0870697	-0.0176361	0.00991516	74.9775	0.937219	-0.130704	-0.196359	-0.904474	0.00848999	0.0921411	1.22E-05	0.00349386	0.0627808	5.02246	1.22E-05	0.00349386	0.0133392	0.115496	0.000479126	0.0218889	0.000952148	0.0308569	0	7	0	0	1000	44330	44330	0
1	107	Category E	17127	16	20:15:17	182235	182235	42	4.1	9.28296	0.221023	0.120611	0.0206415	0.0028018	39.4182	0.938529	0.105387	-0.16984	-0.91515	0.0190895	0.138165	0	0	0.0614711	2.58179	0	0	0.046317	0.215214	0.00550479	0.0741943	0.0143927	0.119969	0	7	0	0	1000	44330	44330	0
1	108	Category L	17169	16	20:15:26	182277	182277	82	8.101	6.67017	0.0813435	-0.0378001	0.0284215	-0.035844	77.428	0.944244	0.209738	-0.218601	-0.889464	0.00265875	0.0515631	0.000107184	0.010353	0.0557564	4.57202	0.000107184	0.010353	0.00394198	0.0627852	0.00440346	0.0663586	0.00443621	0.0666049	0	7	0	0	1000	44330	44330	0
1	109	Category M	17251	16	20:19:50	182359	182359	97	9.6	39.3975	0.406159	0.00641561	-0.0318968	0.0192343	92.2061	0.950578	0.282846	-0.619329	-0.655996	0.0283128	0.168264	0.000151015	0.0122888	0.0494221	4.79395	0.000151015	0.0122888	0.0470613	0.216936	0.0740249	0.272075	0.0709342	0.266335	0	7	0	0	1000	44330	44330	0
1	110	Category N	17348	16	20:20:07	182456	182456	102	10.1	41.4063	0.405944	-0.00113932	-0.105435	0.00535434	91.4177	0.896252	0.263504	-0.583453	-0.59842	0.0303333	0.174165	0.00242465	0.0492408	0.103748	10.5823	0.00242465	0.0492408	0.0393019	0.198247	0.08813	0.296867	0.0690415	0.262758	0	7	0	0	1000	44330	44330	0
1	111	Category M	17450	16	20:20:20	182558	182558	114	11.3	49.5813	0.434924	0.0115838	0.113264	0.0277185	110.419	0.968592	0.259551	0.30073	-0.866644	0.0443115	0.210503	0.00126782	0.0356064	0.0820741	9.35645	0.00182463	0.0427157	0.0306696	0.175127	0.155034	0.393743	0.0442922	0.210457	0	7	0	0	1000	44330	44330	0
1	112	Category N	17564	16	20:38:30	182672	182672	11	1	13.2229	1.20208	-0.121538	0.0866255	-0.433904	12.7488	1.15898	0.251199	0.15332	-1.12038	1.51449	1.23065	0.00221946	0.0471111	0.15898	1.74878	0.00221946	0.0471111	0.133789	0.365772	1.44198	1.20083	1.06894	1.03389	0	7	0	0	1000	44330	44330	0
1	113	Category L	17575	16	20:41:01	182683	182683	25	2.5	8.08228	0.323291	0.146348	-0.0621289	0.278125	29.1238	1.16495	0.234395	0.0201172	-1.14008	0.0788867	0.280868	0.00136719	0.0369755	0.164951	4.12378	0.00136719	0.0369755	0.0219043	0.148001	0.00495117	0.0703646	0.0775	0.278388	0	7	0	0	1000	44330	44330	0
1	114	Category M	17600	16	20:41:04	182708	182708	11	1	18.9863	1.72603	0.331321	-0.0123402	-0.828236	12.6658	1.15143	0.212757	-0.0606578	-1.12971	5.2996	2.30209	0.000776811	0.0278713	0.151434	1.66577	0.000776811	0.0278713	0.347834	0.589774	3.97312	1.99327	2.65794	1.63032	0	7	0	0	1000	44330	44330	0
1	115	Category L	17611	16	20:42:32	182719	182719	301	30.1	20.4724	0.0680147	0.00105929	-0.00306839	0.0135713	292.82	0.972825	0.113501	-0.151752	-0.950589	0.00485767	0.069697	0.00028064	0.0167523	0.0488979	14.7183	0.000104632	0.010229	0.00561767	0.0749511	0.000993596	0.0315214	0.00213887	0.0462479	0	7	0	0	1000	44330	44330	0
1	116	Category G	17912	16	20:52:26	183020	183020	97	9.6	17.5576	0.181006	-0.0526387	0.000274344	-0.000108227	54.8804	0.565777	-0.154667	-0.1283	-0.526148	0.0309555	0.175942	0.0336939	0.183559	0.0218518	2.11963	0	0	0.0530238	0.230269	0.00649112	0.0805675	0.0265207	0.162852	0	7	0	0	1000	44330	0	44330
