# Supplementary material for: Development of a multisensor biologging collar and analytical techniques to describe high‐resolution spatial behavior in free‐ranging terrestrial mammals
Source: Ecol Evol. 2024 Sep 23;14(9):e70264. doi: 10.1002/ece3.70264 (PMC11420106; doi:10.1002/ece3.70264)
Supplement: Supplementary file 1 — Appendix S1 [file ECE3-14-e70264-s001.zip › doi_10_5061_dryad_jdfn2z3hv__v20240620/B7_S3_Master.csv]

Counter	Total Event no.	Event no.	Category	Acc_x	Acc_y	Acc_z	Mag_x	Mag_y	Mag_z	Temp C	Pressure hbar	Date	DD	MM	YY	Time_dd:hh:mm:ss	Total secs	Decimal secs	Hours	Minutes	Seconds	Anlg	Light	Battery V	Acc_x sm	Acc_y sm	Acc_z sm	Ang vel	VeDBA	Vel m/s	Vel/VEDBA	FFT cleaned	FFT stuff	FFT stuff	FFT stuff	FFT sweep	FFT zero crossings	FFT zero crossings manual	VeSBA	Animal g	ODBA	Dyn AccX	Dyn AccY	Dyn AccZ	Smth Press	Altitude smth	Pressure change	Altitude change	Median pressure
0	1	1	Category L	0.0959473	-0.191895	-0.935791	0.1521	0.155029	0.445801	0	0	15/6/2018	15	6	2018	19:48:24	71304	0.9	19	48	24	0	0.0583496	3.53848	0	0	0	0	0	0	0	0	0	0	0	0	0	0	0	0	0	0	0	0	0	0	0	44330	0
1	2	2	Category L	0.15576172	-0.19189453	-0.92382813	0.15112305	0.15209961	0.44384766	0	0	15/6/2018	15	6	2018	19:48:25	71305	0	19	48	25	0	0.058349609	3.5384766	0	0	0	0	0	0	0	0	0	0	0	0	0	0	0	0	0	0	0	0	0	0	0	44330	0
2	3	3	Category L	0.16796875	-0.20385742	-0.92382813	0.15136719	0.15283203	0.44580078	0	0	15/6/2018	15	6	2018	19:48:25	71305	0.1	19	48	25	0	0.058349609	3.5384766	0	0	0	0	0	0	0	0	0	0	0	0	0	0	0	0	0	0	0	0	0	0	0	44330	0
3	4	4	Category L	0.14379883	-0.20385742	-0.89990234	0.15380859	0.15454102	0.44604492	0	0	15/6/2018	15	6	2018	19:48:25	71305	0.2	19	48	25	0	0.058349609	3.5384766	0	0	0	0	0	0	0	0	0	0	0	0	0	0	0	0	0	0	0	0	0	44330	0	0	0
4	5	5	Category L	0.16796875	-0.20385742	-0.91186523	0.14892578	0.14941406	0.45068359	0	0	15/6/2018	15	6	2018	19:48:25	71305	0.3	19	48	25	0	0.058349609	3.5384766	0	0	0	0	0	0	0	0	0	0	0	0	0	0	0	0	0	0	0	0	0	44330	0	0	0
5	6	6	Category L	0.17993164	-0.19189453	-0.92382813	0.14941406	0.15307617	0.44165039	0	0	15/6/2018	15	6	2018	19:48:25	71305	0.4	19	48	25	0	0.058349609	3.5384766	0	0	0	0	0	0	0	0	0	0	0	0	0	0	0	0	0	0	0	0	0	44330	0	0	0
6	7	7	Category L	0.19189453	-0.20385742	-0.93579102	0.15478516	0.15136719	0.43994141	0	0	15/6/2018	15	6	2018	19:48:25	71305	0.5	19	48	25	0	0.058349609	3.5384766	0	0	0	0	0	0	0	0	0	0	0	0	0	0	0	0	0	0	0	0	0	44330	0	0	0
7	8	8	Category L	0.15576172	-0.2277832	-0.92382813	0.15136719	0.14892578	0.44873047	0	0	15/6/2018	15	6	2018	19:48:25	71305	0.6	19	48	25	0	0.058349609	3.5384766	0	0	0	0	0	0	0	0	0	0	0	0	0	0	0	0	0	0	0	0	0	44330	0	0	0
8	9	9	Category L	0.16796875	-0.21582031	-0.92382813	0.15039063	0.15283203	0.44287109	0	0	15/6/2018	15	6	2018	19:48:25	71305	0.7	19	48	25	0	0.058349609	3.5384766	0	0	0	0	0	0	0	0	0	0	0	0	0	0	0	0	0	0	0	0	0	44330	0	0	0
9	10	10	Category L	0.13183594	-0.19189453	-0.92382813	0.14868164	0.15380859	0.44677734	0	0	15/6/2018	15	6	2018	19:48:25	71305	0.8	19	48	25	0	0.058349609	3.5384766	0	0	0	0	0	0	0	0	0	0	0	0	0	0	0	0	0	0	0	0	0	44330	0	0	0
10	11	11	Category L	0.15576172	-0.20385742	-0.92382813	0.1484375	0.15283203	0.44384766	0	0	15/6/2018	15	6	2018	19:48:25	71305	0.9	19	48	25	0	0.058349609	3.5384766	0	0	0	13.25415	0	0	0	0	0	0	0	0	0	0	0	0	0	0	0	0	0	44330	0	0	0
11	12	12	Category L	0.15576172	-0.21582031	-0.91186523	0.15014648	0.15112305	0.44384766	0	0	15/6/2018	15	6	2018	19:48:26	71306	0	19	48	26	0	0.058349609	3.5384766	0	0	0	13.542725	0	0	0	0	0	0	0	0	0	0	0	0	0	0	0	0	0	44330	0	0	0
12	13	13	Category L	0.16796875	-0.20385742	-0.92382813	0.14648438	0.15161133	0.44848633	0	0	15/6/2018	15	6	2018	19:48:26	71306	0.1	19	48	26	0	0.058349609	3.5384766	0	0	0	13.880859	0	0	0	0	0	0	0	0	0	0	0	0	0	0	0	0	0	44330	0	0	0
13	14	14	Category L	0.17993164	-0.19189453	-0.91186523	0.14794922	0.15307617	0.44580078	0	0	15/6/2018	15	6	2018	19:48:26	71306	0.2	19	48	26	0	0.058349609	3.5384766	0	0	0	13.74585	0	0	0	0	0	0	0	0	0	0	0	0	0	0	0	0	0	44330	0	0	0
14	15	15	Category L	0.16796875	-0.20385742	-0.91186523	0.15136719	0.15478516	0.44482422	0	0	15/6/2018	15	6	2018	19:48:26	71306	0.3	19	48	26	0	0.058349609	3.5384766	0	0	0	11.220703	0	0	0	0	0	0	0	0	0	0	0	0	0	0	0	0	0	44330	0	0	0
15	16	16	Category L	0.15576172	-0.20385742	-0.91186523	0.15039063	0.15039063	0.44384766	0	0	15/6/2018	15	6	2018	19:48:26	71306	0.4	19	48	26	0	0.058349609	3.5384766	0	0	0	9.3623047	0	0	0	0	0	0	0	0	0	0	0	0	0	0	0	0	0	44330	0	0	0
16	17	17	Category L	0.15576172	-0.19189453	-0.92382813	0.15039063	0.14941406	0.44775391	0	0	15/6/2018	15	6	2018	19:48:26	71306	0.5	19	48	26	0	0.058349609	3.5384766	0	0	0	7.7058105	0	0	0	0	0	0	0	0	0	0	0	0	0	0	0	0	0	44330	0	0	0
17	18	18	Category L	0.16796875	-0.20385742	-0.93579102	0.15039063	0.14941406	0.4465332	0	0	15/6/2018	15	6	2018	19:48:26	71306	0.6	19	48	26	0	0.058349609	3.5384766	0	0	0	5.3117676	0	0	0	0	0	0	0	0	0	0	0	0	0	0	0	0	0	44330	0	0	0
18	19	19	Category L	0.16796875	-0.19189453	-0.92382813	0.15307617	0.15063477	0.44384766	0	0	15/6/2018	15	6	2018	19:48:26	71306	0.7	19	48	26	0	0.058349609	3.5384766	0	0	0	2.8764648	0	0	0	0	0	0	0	0	0	0	0	0	0	0	0	0	0	44330	0	0	0
19	20	20	Category L	0.16796875	-0.21582031	-0.89990234	0.15136719	0.1496582	0.44775391	0	0	15/6/2018	15	6	2018	19:48:26	71306	0.8	19	48	26	0	0.058349609	3.5384766	0	0	0	0.34643555	0	0	0	0	0	0	0	0	0	0	0	0	0	0	0	0	0	44330	0	0	0
20	21	21	Category L	0.14379883	-0.19189453	-0.92382813	0.15014648	0.14770508	0.44775391	0	0	15/6/2018	15	6	2018	19:48:26	71306	0.9	19	48	26	0	0.058349609	3.5384766	0	0	0	1.8164063	0	0	0	0	0	0	0	0	0	0	0	0	0	0	0	0	0	44330	0	0	0
21	22	22	Category M	0.21582031	-0.2878418	-0.93579102	0.16186523	0.15844727	0.44335938	0	0	15/6/2018	15	6	2018	19:48:27	71307	0.3	19	48	27	0	0.058349609	3.5384766	0	0	0	3.3483887	0	0	0	0	0	0	0	0	0	0	0	0	0	0	0	0	0	44330	0	0	0
22	23	23	Category M	0.20385742	-0.23999023	-0.7199707	0.13818359	0.17626953	0.44506836	0	0	15/6/2018	15	6	2018	19:48:27	71307	0.4	19	48	27	0	0.058349609	3.5384766	0	0	0	2.472168	0	0	0	0	0	0	0	0	0	0	0	0	0	0	0	0	0	44330	0	0	0
23	24	24	Category M	0.17993164	-0.2878418	-0.95996094	0.14355469	0.15820313	0.44384766	0	0	15/6/2018	15	6	2018	19:48:27	71307	0.5	19	48	27	0	0.058349609	3.5384766	0	0	0	3.7199707	0	0	0	0	0	0	0	0	0	0	0	0	0	0	0	0	0	44330	0	0	0
24	25	25	Category M	0.41992188	-0.11987305	-0.98388672	0.13500977	0.15722656	0.45068359	0	0	15/6/2018	15	6	2018	19:48:27	71307	0.6	19	48	27	0	0.058349609	3.5384766	0	0	0	9.4650879	0	0	0	0	0	0	0	0	0	0	0	0	0	0	0	0	0	44330	0	0	0
25	26	26	Category M	0.26391602	0.79199219	-1.9799805	0.15014648	0.17895508	0.43847656	0	0	15/6/2018	15	6	2018	19:48:27	71307	0.7	19	48	27	0	0.058349609	3.5384766	0	0	0	18.676758	0	0	0	0	0	0	0	0	0	0	0	0	0	0	0	0	0	44330	0	0	0
26	27	27	Category M	1.0439453	-0.81591797	-4.355957	0.12817383	-0.038085938	0.46044922	0	0	15/6/2018	15	6	2018	19:48:27	71307	0.8	19	48	27	0	0.058349609	3.5384766	0	0	0	30.615479	0	0	0	0	0	0	0	0	0	0	0	0	0	0	0	0	0	44330	0	0	0
27	28	28	Category M	0.071777344	5.0397949	-2.5917969	0.11254883	0.38427734	0.33203125	0	0	15/6/2018	15	6	2018	19:48:27	71307	0.9	19	48	27	0	0.05859375	3.4675781	0	0	0	38.482178	0	0	0	0	0	0	0	0	0	0	0	0	0	0	0	0	0	44330	0	0	0
28	29	29	Category M	0.47998047	-0.25195313	-2.3039551	0.079589844	0.40820313	0.32080078	0	0	15/6/2018	15	6	2018	19:48:28	71308	0	19	48	28	0	0.05859375	3.4675781	0	0	0	43.910645	0	0	0	0	0	0	0	0	0	0	0	0	0	0	0	0	0	44330	0	0	0
29	30	30	Category M	0.23999023	0.34790039	-0.97192383	0.031494141	0.2722168	0.42553711	0	0	15/6/2018	15	6	2018	19:48:28	71308	0.1	19	48	28	0	0.05859375	3.4675781	0	0	0	42.79834	0	0	0	0	0	0	0	0	0	0	0	0	0	0	0	0	0	44330	0	0	0
30	31	31	Category M	0.23999023	-0.37182617	-1.1638184	0.070800781	0.31005859	0.39697266	0	0	15/6/2018	15	6	2018	19:48:28	71308	0.2	19	48	28	0	0.05859375	3.4675781	0	0	0	45.192871	0	0	0	0	0	0	0	0	0	0	0	0	0	0	0	0	0	44330	0	0	0
31	32	32	Category M	0.23999023	-0.39599609	-0.95996094	0.068359375	0.28857422	0.41357422	0	0	15/6/2018	15	6	2018	19:48:28	71308	0.3	19	48	28	0	0.05859375	3.4675781	0	0	0	44.136963	0	0	0	0	0	0	0	0	0	0	0	0	0	0	0	0	0	44330	0	0	0
32	33	33	Category M	0.20385742	-0.32397461	-0.89990234	0.088867188	0.25854492	0.42675781	0	0	15/6/2018	15	6	2018	19:48:28	71308	0.4	19	48	28	0	0.05859375	3.4675781	0	0	0	42.280029	0	0	0	0	0	0	0	0	0	0	0	0	0	0	0	0	0	44330	0	0	0
33	34	34	Category M	0.011962891	-0.23999023	-0.87597656	0.068359375	0.28417969	0.41552734	0	0	15/6/2018	15	6	2018	19:48:28	71308	0.5	19	48	28	0	0.05859375	3.4675781	0	0	0	38.904297	0	0	0	0	0	0	0	0	0	0	0	0	0	0	0	0	0	44330	0	0	0
34	35	35	Category E	-0.19189453	-0.13183594	-0.99584961	0.057861328	0.31982422	0.39697266	0	0	15/6/2018	15	6	2018	19:48:29	71309	0.3	19	48	29	0	0.05859375	3.4675781	0	0	0	35.543213	0	0	0	0	0	0	0	0	0	0	0	0	0	0	0	0	0	44330	0	0	0
35	36	36	Category E	-0.023925781	0.023925781	-0.86376953	0.082275391	0.29882813	0.40527344	0	0	15/6/2018	15	6	2018	19:48:29	71309	0.4	19	48	29	0	0.05859375	3.4675781	0	0	0	31.214111	0	0	0	0	0	0	0	0	0	0	0	0	0	0	0	0	0	44330	0	0	0
36	37	37	Category E	-0.14379883	0.071777344	-0.80395508	0.15869141	0.29418945	0.38818359	0	0	15/6/2018	15	6	2018	19:48:29	71309	0.5	19	48	29	0	0.05859375	3.4675781	0	0	0	21.879883	0	0	0	0	0	0	0	0	0	0	0	0	0	0	0	0	0	44330	0	0	0
37	38	38	Category E	-0.20385742	-0.10791016	-0.77978516	0.20629883	0.2746582	0.37597656	0	0	15/6/2018	15	6	2018	19:48:29	71309	0.6	19	48	29	0	0.05859375	3.4675781	0	0	0	11.720215	0	0	0	0	0	0	0	0	0	0	0	0	0	0	0	0	0	44330	0	0	0
38	39	39	Category E	-0.19189453	-0.14379883	-1.079834	0.23242188	0.24975586	0.37426758	0	0	15/6/2018	15	6	2018	19:48:29	71309	0.7	19	48	29	0	0.05859375	3.4675781	0	0	0	1.1450195	0	0	0	0	0	0	0	0	0	0	0	0	0	0	0	0	0	44330	0	0	0
39	40	40	Category E	0.071777344	-0.41992188	-1.1638184	0.25219727	0.23413086	0.37231445	0	0	15/6/2018	15	6	2018	19:48:29	71309	0.8	19	48	29	0	0.05859375	3.4675781	0	0	0	7.4389648	0	0	0	0	0	0	0	0	0	0	0	0	0	0	0	0	0	44330	0	0	0
40	41	41	Category E	0.035888672	-0.25195313	-1.0319824	0.25415039	0.21533203	0.38085938	0	0	15/6/2018	15	6	2018	19:48:29	71309	0.9	19	48	29	0	0.05859375	3.4675781	0.1237793	-0.12402344	-1.0209961	15.964355	0.15551758	0	0	0	0	0	0	0	0	0	1.0361328	0.036132813	0.2265625	-0.087890625	-0.12768555	-0.010742188	0	44330	0	0	0
41	42	42	Category E	-0.011962891	-0.20385742	-0.89990234	0.19873047	0.18383789	0.42041016	0	0	15/6/2018	15	6	2018	19:48:30	71310	0	19	48	30	0	0.05859375	3.4675781	0.1237793	-0.125	-1.026123	20.773193	0.20141602	0	0	0	0	0	0	0	0	0	1.0410156	0.041015625	0.34057617	-0.13574219	-0.078613281	0.1262207	0	44330	0	0	0
42	43	43	Category E	-0.10791016	-0.29980469	-0.92382813	0.171875	0.15478516	0.44140625	0	0	15/6/2018	15	6	2018	19:48:30	71310	0.1	19	48	30	0	0.05859375	3.4675781	0.12524414	-0.12402344	-1.0273438	26.050293	0.30957031	0	0	0	0	0	0	0	0	0	1.0422363	0.042236328	0.51220703	-0.2331543	-0.17553711	0.10351563	0	44330	0	0	0
43	44	44	Category E	-0.10791016	-0.047851563	-0.85180664	0.20361328	0.12402344	0.43383789	0	0	15/6/2018	15	6	2018	19:48:30	71310	0.2	19	48	30	0	0.05859375	3.4675781	0.12451172	-0.12451172	-1.0270996	32.713623	0.30102539	0	0	0	0	0	0	0	0	0	1.0419922	0.041992188	0.484375	-0.23242188	0.076660156	0.17529297	0	44330	0	0	0
44	45	45	Category E	0.11987305	-0.20385742	-1.2119141	0.1574707	0.1394043	0.44873047	0	0	15/6/2018	15	6	2018	19:48:30	71310	0.3	19	48	30	0	0.05859375	3.4675781	0.12329102	-0.1237793	-1.026123	35.890869	0.20214844	0	0	0	0	0	0	0	0	0	1.0407715	0.040771484	0.26928711	-0.003417969	-0.080078125	-0.18554688	0	44330	0	0	0
45	46	46	Category E	0.23999023	-0.15576172	-0.87597656	0.17529297	0.12084961	0.44677734	0	0	15/6/2018	15	6	2018	19:48:30	71310	0.4	19	48	30	0	0.05859375	3.4675781	0.12304688	-0.12207031	-1.0227051	40.572266	0.19042969	0	0	0	0	0	0	0	0	0	1.0371094	0.037109375	0.29711914	0.11669922	-0.033447266	0.14672852	0	44330	0	0	0
46	47	47	Category E	0.071777344	-0.023925781	-0.77978516	0.13525391	0.13696289	0.45703125	0	0	15/6/2018	15	6	2018	19:48:30	71310	0.5	19	48	30	0	0.05859375	3.4675781	0.12402344	-0.12109375	-1.026123	44.619141	0.27001953	0	0	0	0	0	0	0	0	0	1.0407715	0.040771484	0.39599609	-0.052246094	0.097167969	0.24633789	0	44330	0	0	0
47	48	48	Category E	0.059814453	-0.011962891	-0.80395508	0.12475586	0.13696289	0.45678711	0	0	15/6/2018	15	6	2018	19:48:30	71310	0.6	19	48	30	0	0.05859375	3.4675781	0.12695313	-0.12207031	-1.0302734	47.48877	0.26049805	0	0	0	0	0	0	0	0	0	1.045166	0.045166016	0.40356445	-0.067138672	0.11010742	0.22631836	0	44330	0	0	0
48	49	49	Category E	0.17993164	-0.2277832	-1.0678711	0.14013672	0.12744141	0.45410156	0	0	15/6/2018	15	6	2018	19:48:30	71310	0.7	19	48	30	0	0.05859375	3.4675781	0.12890625	-0.12084961	-1.0307617	46.106689	0.1237793	0	0	0	0	0	0	0	0	0	1.0456543	0.045654297	0.19458008	0.05078125	-0.10668945	-0.036865234	0	44330	0	0	0
49	50	50	Category E	0.13183594	-0.21582031	-0.94799805	0.15820313	0.11035156	0.45605469	0	0	15/6/2018	15	6	2018	19:48:30	71310	0.8	19	48	30	0	0.05859375	3.4675781	0.13012695	-0.11791992	-1.0280762	42.327393	0.1262207	0	0	0	0	0	0	0	0	0	1.0429688	0.04296875	0.17919922	0.001464844	-0.09765625	0.080078125	0	44330	0	0	0
50	51	51	Category E	0.11987305	-0.17993164	-0.81591797	0.16577148	0.080810547	0.45385742	0	0	15/6/2018	15	6	2018	19:48:30	71310	0.9	19	48	30	0	0.05859375	3.4675781	0.1315918	-0.11743164	-1.0244141	38.050049	0.21801758	0	0	0	0	0	0	0	0	0	1.0395508	0.039550781	0.28271484	-0.01171875	-0.062255859	0.20849609	0	44330	0	0	0
51	52	52	Category E	0.095947266	-0.20385742	-1.0078125	0.16748047	0.040039063	0.45483398	0	0	15/6/2018	15	6	2018	19:48:31	71311	0	19	48	31	0	0.05859375	3.4675781	0.1328125	-0.11621094	-1.0222168	37.363525	0.095947266	0	0	0	0	0	0	0	0	0	1.0373535	0.037353516	0.13891602	-0.036865234	-0.087402344	0.014404297	0	44330	0	0	0
52	53	53	Category E	0.10791016	-0.13183594	-0.89990234	0.1640625	0.017333984	0.45776367	0	0	15/6/2018	15	6	2018	19:48:31	71311	0.1	19	48	31	0	0.05859375	3.4675781	0.13745117	-0.1159668	-1.0200195	36.2146	0.12475586	0	0	0	0	0	0	0	0	0	1.0358887	0.035888672	0.16577148	-0.029541016	-0.015625	0.12011719	0	44330	0	0	0
53	54	54	Category E	0.059814453	-0.21582031	-0.89990234	0.16162109	0.002441406	0.45507813	0	0	15/6/2018	15	6	2018	19:48:31	71311	0.2	19	48	31	0	0.05859375	3.4675781	0.14208984	-0.11450195	-1.0229492	34.23584	0.17944336	0	0	0	0	0	0	0	0	0	1.0393066	0.039306641	0.30664063	-0.082275391	-0.10107422	0.12304688	0	44330	0	0	0
54	55	55	Category E	0	-0.17993164	-1.0917969	0.15112305	0.004638672	0.46582031	0	0	15/6/2018	15	6	2018	19:48:31	71311	0.3	19	48	31	0	0.05859375	3.4675781	0.14428711	-0.11206055	-1.0224609	34.445557	0.17382813	0	0	0	0	0	0	0	0	0	1.0385742	0.038574219	0.28125	-0.14428711	-0.067626953	-0.069091797	0	44330	0	0	0
55	56	56	Category E	0.10791016	-0.15576172	-0.88793945	0.15551758	0.027832031	0.46142578	0	0	15/6/2018	15	6	2018	19:48:31	71311	0.4	19	48	31	0	0.05859375	3.4675781	0.14526367	-0.10986328	-1.0209961	36.364014	0.14575195	0	0	0	0	0	0	0	0	0	1.0373535	0.037353516	0.21655273	-0.037353516	-0.045654297	0.13305664	0	44330	0	0	0
56	57	57	Category E	-0.011962891	-0.13183594	-0.97192383	0.15112305	0.050537109	0.45800781	0	0	15/6/2018	15	6	2018	19:48:31	71311	0.5	19	48	31	0	0.05859375	3.4675781	0.14501953	-0.10839844	-1.020752	37.878906	0.16601563	0	0	0	0	0	0	0	0	0	1.0366211	0.036621094	0.22924805	-0.15698242	-0.023193359	0.048828125	0	44330	0	0	0
57	58	58	Category E	0.16796875	-0.20385742	-0.82788086	0.16308594	0.044433594	0.45922852	0	0	15/6/2018	15	6	2018	19:48:31	71311	0.6	19	48	31	0	0.05859375	3.4675781	0.14575195	-0.10595703	-1.0209961	34.452148	0.21777344	0	0	0	0	0	0	0	0	0	1.0368652	0.036865234	0.31298828	0.021972656	-0.09765625	0.19311523	0	44330	0	0	0
58	59	59	Category E	0.047851563	-0.2878418	-1.1037598	0.15942383	0.046875	0.45678711	0	0	15/6/2018	15	6	2018	19:48:31	71311	0.7	19	48	31	0	0.058349609	3.5384766	0.14697266	-0.10693359	-1.0249023	30.356934	0.22045898	0	0	0	0	0	0	0	0	0	1.0407715	0.040771484	0.35864258	-0.099121094	-0.18066406	-0.078613281	0	44330	0	0	0
59	60	60	Category E	0.32397461	-0.25195313	-0.87597656	0.16186523	0.040771484	0.46289063	0	0	15/6/2018	15	6	2018	19:48:31	71311	0.8	19	48	31	0	0.058349609	3.5384766	0.1472168	-0.10766602	-1.0241699	29.05957	0.27172852	0	0	0	0	0	0	0	0	0	1.0402832	0.040283203	0.46875	0.17651367	-0.14404297	0.14819336	0	44330	0	0	0
60	61	61	Category E	-0.071777344	-0.31176758	-1.0319824	0.15258789	0.032470703	0.45849609	0	0	15/6/2018	15	6	2018	19:48:31	71311	0.9	19	48	31	0	0.058349609	3.5384766	0.14746094	-0.10742188	-1.0231934	24.931641	0.29980469	0	0	0	0	0	0	0	0	0	1.0393066	0.039306641	0.43237305	-0.21923828	-0.20410156	-0.008544922	0	44330	0	0	0
61	62	62	Category E	0.11987305	-0.15576172	-0.75585938	0.11328125	0.001953125	0.46899414	0	0	15/6/2018	15	6	2018	19:48:32	71312	0	19	48	32	0	0.058349609	3.5384766	0.14697266	-0.10693359	-1.0234375	18.439697	0.27319336	0	0	0	0	0	0	0	0	0	1.0393066	0.039306641	0.34326172	-0.027099609	-0.048583984	0.26757813	0	44330	0	0	0
62	63	63	Category E	0.13183594	-0.14379883	-0.93579102	0.084716797	0.018310547	0.4765625	0	0	15/6/2018	15	6	2018	19:48:32	71312	0.1	19	48	32	0	0.058349609	3.5384766	0.14624023	-0.10546875	-1.0227051	13.380859	0.096191406	0	0	0	0	0	0	0	0	0	1.0385742	0.038574219	0.13989258	-0.014404297	-0.038085938	0.086914063	0	44330	0	0	0
63	64	64	Category E	0.19189453	-0.25195313	-0.92382813	0.10107422	0.012207031	0.47192383	0	0	15/6/2018	15	6	2018	19:48:32	71312	0.2	19	48	32	0	0.058349609	3.5384766	0.14428711	-0.10473633	-1.0280762	11.974609	0.1862793	0	0	0	0	0	0	0	0	0	1.043457	0.043457031	0.29882813	0.047363281	-0.14697266	0.10424805	0	44330	0	0	0
64	65	65	Category E	0.095947266	-0.20385742	-0.95996094	0.14331055	0.059082031	0.46484375	0	0	15/6/2018	15	6	2018	19:48:32	71312	0.3	19	48	32	0	0.058349609	3.5384766	0.14355469	-0.10302734	-1.0273438	11.617676	0.13012695	0	0	0	0	0	0	0	0	0	1.0424805	0.042480469	0.21582031	-0.047607422	-0.10058594	0.067382813	0	44330	0	0	0
65	66	66	Category E	0.16796875	-0.2878418	-0.82788086	0.14770508	0.056396484	0.45996094	0	0	15/6/2018	15	6	2018	19:48:32	71312	0.4	19	48	32	0	0.058349609	3.5384766	0.13769531	-0.10351563	-1.0258789	9.7561035	0.27197266	0	0	0	0	0	0	0	0	0	1.0402832	0.040283203	0.41235352	0.030029297	-0.18408203	0.19799805	0	44330	0	0	0
66	67	67	Category E	0.16796875	-0.32397461	-0.97192383	0.15039063	0.056640625	0.45898438	0	0	15/6/2018	15	6	2018	19:48:32	71312	0.5	19	48	32	0	0.058349609	3.5384766	0.13378906	-0.11547852	-1.0119629	8.2587891	0.21484375	0	0	0	0	0	0	0	0	0	1.0273438	0.02734375	0.2824707	0.033935547	-0.20825195	0.040039063	0	44330	0	0	0
67	68	68	Category E	0.14379883	-0.21582031	-0.89990234	0.12866211	0.047851563	0.46435547	0	0	15/6/2018	15	6	2018	19:48:32	71312	0.6	19	48	32	0	0.058349609	3.5384766	0.12133789	-0.10742188	-0.96923828	6.5058594	0.13061523	0	0	0	0	0	0	0	0	0	0.98291016	0.017089844	0.20019531	0.022216797	-0.1081543	0.069335938	0	44330	0	0	0
68	69	69	Category E	0.10791016	-0.21582031	-0.88793945	0.1652832	0.018310547	0.45849609	0	0	15/6/2018	15	6	2018	19:48:32	71312	0.7	19	48	32	0	0.058349609	3.5384766	0.12280273	-0.17333984	-0.95019531	4.2094727	0.076660156	0	0	0	0	0	0	0	0	0	0.97363281	0.026367188	0.11938477	-0.014892578	-0.042236328	0.062255859	0	44330	0	0	0
69	70	70	Category E	-0.023925781	-0.13183594	-0.91186523	0.11743164	0.015625	0.46728516	0	0	15/6/2018	15	6	2018	19:48:32	71312	0.8	19	48	32	0	0.058349609	3.5384766	0.11865234	-0.171875	-0.93164063	0.094482422	0.14941406	0	0	0	0	0	0	0	0	0	0.95483398	0.045166016	0.20263672	-0.14257813	0.040039063	0.019775391	0	44330	0	0	0
70	71	71	Category E	0.095947266	-0.19189453	-0.81591797	0.10961914	0.013916016	0.47119141	0	0	15/6/2018	15	6	2018	19:48:32	71312	0.9	19	48	32	0	0.058349609	3.5384766	0.11401367	-0.17871094	-0.93164063	2.7321777	0.11791992	0	0	0	0	0	0	0	0	0	0.95532227	0.044677734	0.14697266	-0.018066406	-0.012939453	0.11572266	0	44330	0	0	0
71	72	72	Category E	0.023925781	-0.15576172	-1.1398926	0.10107422	0.028076172	0.47509766	0	0	15/6/2018	15	6	2018	19:48:33	71313	0	19	48	33	0	0.058349609	3.5384766	0.10888672	-0.17651367	-0.92749023	3.8979492	0.22949219	0	0	0	0	0	0	0	0	0	0.95043945	0.049560547	0.31811523	-0.084960938	0.020751953	-0.2121582	0	44330	0	0	0
72	73	73	Category E	0.13183594	-0.15576172	-0.76782227	0.10571289	0.036865234	0.47119141	0	0	15/6/2018	15	6	2018	19:48:33	71313	0.1	19	48	33	0	0.058349609	3.5384766	0.10400391	-0.1730957	-0.92626953	3.7321777	0.16162109	0	0	0	0	0	0	0	0	0	0.94799805	0.052001953	0.20361328	0.027587891	0.017333984	0.15844727	0	44330	0	0	0
73	74	74	Category E	-0.095947266	-0.14379883	-0.92382813	0.12597656	0.052246094	0.46704102	0	0	15/6/2018	15	6	2018	19:48:33	71313	0.2	19	48	33	0	0.058349609	3.5384766	0.098388672	-0.17138672	-0.93188477	4.6694336	0.1965332	0	0	0	0	0	0	0	0	0	0.95263672	0.047363281	0.23022461	-0.19433594	0.027587891	0.008056641	0	44330	0	0	0
74	75	75	Category E	0.13183594	-0.17993164	-0.88793945	0.12255859	0.043457031	0.46582031	0	0	15/6/2018	15	6	2018	19:48:33	71313	0.3	19	48	33	0	0.058349609	3.5384766	0.098876953	-0.16992188	-0.93237305	5.4863281	0.056152344	0	0	0	0	0	0	0	0	0	0.95288086	0.047119141	0.087402344	0.032714844	-0.009765625	0.044433594	0	44330	0	0	0
75	76	76	Category E	0.15576172	-0.20385742	-1.1638184	0.16577148	0.039306641	0.45678711	0	0	15/6/2018	15	6	2018	19:48:33	71313	0.4	19	48	33	0	0.058349609	3.5384766	0.09765625	-0.16918945	-0.93310547	4.3725586	0.24023438	0	0	0	0	0	0	0	0	0	0.95336914	0.046630859	0.32324219	0.057861328	-0.034423828	-0.23046875	0	44330	0	0	0
76	77	77	Category E	0.19189453	-0.25195313	-0.86376953	0.16235352	0.049560547	0.45581055	0	0	15/6/2018	15	6	2018	19:48:33	71313	0.5	19	48	33	0	0.058349609	3.5384766	0.095947266	-0.16992188	-0.93017578	3.7458496	0.14233398	0	0	0	0	0	0	0	0	0	0.95043945	0.049560547	0.24414063	0.095703125	-0.081787109	0.06640625	0	44330	0	0	0
77	78	78	Category E	0.13183594	-0.21582031	-0.83984375	0.16821289	0.025878906	0.45556641	0	0	15/6/2018	15	6	2018	19:48:33	71313	0.6	19	48	33	0	0.058349609	3.5384766	0.095458984	-0.17529297	-0.92993164	2.3112793	0.10522461	0	0	0	0	0	0	0	0	0	0.95117188	0.048828125	0.16674805	0.036132813	-0.040283203	0.090087891	0	44330	0	0	0
78	79	79	Category E	-0.023925781	-0.27587891	-0.87597656	0.13378906	0.026367188	0.4621582	0	0	15/6/2018	15	6	2018	19:48:33	71313	0.7	19	48	33	0	0.058349609	3.5384766	0.096923828	-0.17797852	-0.93725586	2.3381348	0.16699219	0	0	0	0	0	0	0	0	0	0.95898438	0.041015625	0.27978516	-0.12084961	-0.09765625	0.061279297	0	44330	0	0	0
79	80	80	Category E	0.035888672	-0.21582031	-0.81591797	0.14916992	0.020019531	0.45825195	0	0	15/6/2018	15	6	2018	19:48:33	71313	0.8	19	48	33	0	0.058349609	3.5384766	0.099609375	-0.18017578	-0.9387207	2.6469727	0.14282227	0	0	0	0	0	0	0	0	0	0.9609375	0.0390625	0.22216797	-0.063720703	-0.035400391	0.12280273	0	44330	0	0	0
80	81	81	Category E	0.083984375	-0.27587891	-1.3317871	0.14672852	0.032226563	0.46337891	0	0	15/6/2018	15	6	2018	19:48:33	71313	0.9	19	48	33	0	0.058349609	3.5384766	0.11181641	-0.18554688	-0.95874023	2.0998535	0.38452148	0	0	0	0	0	0	0	0	0	0.98291016	0.017089844	0.4909668	-0.027832031	-0.090087891	-0.37280273	0	44330	0	0	0
81	82	82	Category E	0.27587891	-0.11987305	-1.0197754	0.13574219	0.047851563	0.46630859	0	0	15/6/2018	15	6	2018	19:48:34	71314	0	19	48	34	0	0.058349609	3.5384766	0.109375	-0.18725586	-0.96313477	2.4084473	0.18823242	0	0	0	0	0	0	0	0	0	0.98730469	0.012695313	0.2902832	0.16625977	0.067382813	-0.056396484	0	44330	0	0	0
82	83	83	Category E	0.10791016	-0.2277832	-0.91186523	0.14086914	0.060058594	0.46289063	0	0	15/6/2018	15	6	2018	19:48:34	71314	0.1	19	48	34	0	0.058349609	3.5384766	0.10791016	-0.18652344	-0.96557617	5.9443359	0.067626953	0	0	0	0	0	0	0	0	0	0.98925781	0.010742188	0.094970703	0	-0.041015625	0.053710938	0	44330	0	0	0
83	84	84	Category E	0.047851563	-0.14379883	-0.81591797	0.10620117	0.10058594	0.46264648	0	0	15/6/2018	15	6	2018	19:48:34	71314	0.2	19	48	34	0	0.058349609	3.5384766	0.10913086	-0.1862793	-0.97216797	10.38623	0.17333984	0	0	0	0	0	0	0	0	0	0.99584961	0.004150391	0.26025391	-0.061279297	0.042480469	0.15625	0	44330	0	0	0
84	85	85	Category E	0.15576172	-0.071777344	-0.63598633	0.092773438	0.13110352	0.46679688	0	0	15/6/2018	15	6	2018	19:48:34	71314	0.3	19	48	34	0	0.058349609	3.5384766	0.11132813	-0.18798828	-0.97290039	11.245117	0.35913086	0	0	0	0	0	0	0	0	0	0.99707031	0.002929688	0.49731445	0.044189453	0.11621094	0.33691406	0	44330	0	0	0
85	86	86	Category E	0.25195313	-0.11987305	-1.2119141	0.1003418	0.14086914	0.45849609	0	0	15/6/2018	15	6	2018	19:48:34	71314	0.4	19	48	34	0	0.058349609	3.5384766	0.10888672	-0.1887207	-0.96899414	9.9443359	0.29003906	0	0	0	0	0	0	0	0	0	0.99316406	0.006835938	0.45483398	0.14282227	0.068847656	-0.24267578	0	44330	0	0	0
86	87	87	Category E	0.41992188	-0.27587891	-1.2597656	0.11010742	0.1015625	0.47070313	0	0	15/6/2018	15	6	2018	19:48:34	71314	0.5	19	48	34	0	0.058349609	3.5384766	0.10546875	-0.1887207	-0.96801758	11.994873	0.4375	0	0	0	0	0	0	0	0	0	0.99194336	0.008056641	0.69287109	0.31420898	-0.086914063	-0.29150391	0	44330	0	0	0
87	88	88	Category E	0.32397461	-0.13183594	-0.95996094	0.091552734	-0.006591797	0.47216797	0	0	15/6/2018	15	6	2018	19:48:34	71314	0.6	19	48	34	0	0.058349609	3.5384766	0.10522461	-0.19238281	-0.97241211	13.840332	0.22705078	0	0	0	0	0	0	0	0	0	0.99682617	0.003173828	0.29150391	0.21850586	0.060546875	0.012451172	0	44330	0	0	0
88	89	89	Category E	0.26391602	0.011962891	-0.70776367	0.018066406	-0.040283203	0.47485352	0	0	15/6/2018	15	6	2018	19:48:34	71314	0.7	19	48	34	0	0.058349609	3.5384766	0.10644531	-0.19604492	-0.97460938	9.6259766	0.37304688	0	0	0	0	0	0	0	0	0	0.99975586	0.000244141	0.63208008	0.15722656	0.20800781	0.2668457	0	44330	0	0	0
89	90	90	Category E	0.23999023	-0.14379883	-0.63598633	-0.040283203	-0.065673828	0.47485352	0	0	15/6/2018	15	6	2018	19:48:34	71314	0.8	19	48	34	0	0.058349609	3.5384766	0.10668945	-0.19555664	-0.97290039	3.5241699	0.3659668	0	0	0	0	0	0	0	0	0	0.99804688	0.001953125	0.52172852	0.13305664	0.051757813	0.33691406	0	44330	0	0	0
90	91	91	Category E	0.26391602	-0.10791016	-0.74389648	-0.048828125	-0.076904297	0.46948242	0	0	15/6/2018	15	6	2018	19:48:34	71314	0.9	19	48	34	0	0.058349609	3.5384766	0.1081543	-0.1953125	-0.97216797	0.59887695	0.28979492	0	0	0	0	0	0	0	0	0	0.99731445	0.002685547	0.47119141	0.15551758	0.087402344	0.22827148	0	44330	0	0	0
91	92	92	Category E	0.52783203	-0.19189453	-0.74389648	-0.041748047	-0.064697266	0.47802734	0	0	15/6/2018	15	6	2018	19:48:35	71315	0	19	48	35	0	0.058349609	3.5384766	0.10913086	-0.1953125	-0.97314453	1.4624023	0.47729492	0	0	0	0	0	0	0	0	0	0.9987793	0.001220703	0.65136719	0.41845703	0.003417969	0.22924805	0	44330	0	0	0
92	93	93	Category E	0.52783203	-0.095947266	-1.1638184	-0.008789063	-0.042724609	0.47924805	0	0	15/6/2018	15	6	2018	19:48:35	71315	0.1	19	48	35	0	0.058349609	3.5384766	0.1105957	-0.19482422	-0.97216797	5.8156738	0.46948242	0	0	0	0	0	0	0	0	0	0.99755859	0.002441406	0.70751953	0.41699219	0.098876953	-0.19140625	0	44330	0	0	0
93	94	94	Category E	0.35986328	0	-0.86376953	0.01171875	-0.016601563	0.47924805	0	0	15/6/2018	15	6	2018	19:48:35	71315	0.2	19	48	35	0	0.058349609	3.5384766	0.11254883	-0.19555664	-0.97192383	11.686035	0.33325195	0	0	0	0	0	0	0	0	0	0.99780273	0.002197266	0.55126953	0.24707031	0.19555664	0.1081543	0	44330	0	0	0
94	95	95	Category E	0.25195313	-0.023925781	-0.80395508	0.043701172	0.011474609	0.47851563	0	0	15/6/2018	15	6	2018	19:48:35	71315	0.3	19	48	35	0	0.058349609	3.5384766	0.11450195	-0.1953125	-0.97192383	10.427246	0.27661133	0	0	0	0	0	0	0	0	0	0.99804688	0.001953125	0.47680664	0.13720703	0.17138672	0.16796875	0	44330	0	0	0
95	96	96	Category E	0.13183594	-0.083984375	-0.87597656	0.049072266	0.018310547	0.48071289	0	0	15/6/2018	15	6	2018	19:48:35	71315	0.4	19	48	35	0	0.058349609	3.5384766	0.11743164	-0.19555664	-0.96948242	8.0883789	0.14624023	0	0	0	0	0	0	0	0	0	0.99584961	0.004150391	0.21923828	0.014160156	0.11157227	0.093505859	0	44330	0	0	0
96	97	97	Category E	0.21582031	0	-0.95996094	0.067138672	0.030517578	0.47729492	0	0	15/6/2018	15	6	2018	19:48:35	71315	0.5	19	48	35	0	0.058349609	3.5449219	0.11914063	-0.19580078	-0.96948242	10.455566	0.21850586	0	0	0	0	0	0	0	0	0	0.99609375	0.00390625	0.30175781	0.096435547	0.19580078	0.009521484	0	44330	0	0	0
97	98	98	Category E	0.26391602	-0.2878418	-1.2358398	0.10205078	0.033935547	0.47241211	0	0	15/6/2018	15	6	2018	19:48:35	71315	0.6	19	48	35	0	0.058349609	3.5449219	0.12231445	-0.19628906	-0.96826172	14.282227	0.31591797	0	0	0	0	0	0	0	0	0	0.99560547	0.004394531	0.50024414	0.14135742	-0.091308594	-0.26733398	0	44330	0	0	0
98	99	99	Category E	0.19189453	-0.25195313	-0.86376953	0.094970703	0.002685547	0.47338867	0	0	15/6/2018	15	6	2018	19:48:35	71315	0.7	19	48	35	0	0.058349609	3.5449219	0.12304688	-0.19604492	-0.96899414	14.83252	0.13745117	0	0	0	0	0	0	0	0	0	0.99633789	0.003662109	0.22973633	0.068603516	-0.055664063	0.10522461	0	44330	0	0	0
99	100	100	Category E	0.19189453	-0.17993164	-0.82788086	0.080566406	-0.028320313	0.4777832	0	0	15/6/2018	15	6	2018	19:48:35	71315	0.8	19	48	35	0	0.058349609	3.5449219	0.12524414	-0.19458008	-0.96630859	13.155762	0.15405273	0	0	0	0	0	0	0	0	0	0.99365234	0.006347656	0.21948242	0.06640625	0.014648438	0.13842773	0	44330	0	0	0
100	101	101	Category E	0.095947266	-0.16796875	-0.93579102	0.074707031	-0.040527344	0.47119141	0	0	15/6/2018	15	6	2018	19:48:35	71315	0.9	19	48	35	0	0.058349609	3.5449219	0.12426758	-0.19360352	-0.96630859	14.932861	0.049072266	0	0	0	0	0	0	0	0	0	0.9934082	0.006591797	0.084716797	-0.028320313	0.025634766	0.030517578	0	44330	0	0	0
101	102	102	Category E	0.16796875	-0.15576172	-0.88793945	0.076660156	-0.052978516	0.47094727	0	0	15/6/2018	15	6	2018	19:48:36	71316	0	19	48	36	0	0.058349609	3.5449219	0.12768555	-0.19213867	-0.96484375	17.783936	0.093994141	0	0	0	0	0	0	0	0	0	0.9921875	0.0078125	0.15356445	0.040039063	0.036376953	0.076904297	0	44330	0	0	0
102	103	103	Category E	0.035888672	-0.19189453	-1.1398926	0.075927734	-0.044677734	0.47729492	0	0	15/6/2018	15	6	2018	19:48:36	71316	0.1	19	48	36	0	0.058349609	3.5449219	0.12915039	-0.19262695	-0.96655273	18.18335	0.1965332	0	0	0	0	0	0	0	0	0	0.99414063	0.005859375	0.26708984	-0.093261719	0.000732422	-0.1730957	0	44330	0	0	0
103	104	104	Category E	0.13183594	-0.15576172	-0.91186523	0.066162109	-0.037109375	0.47314453	0	0	15/6/2018	15	6	2018	19:48:36	71316	0.2	19	48	36	0	0.058349609	3.5449219	0.13037109	-0.19311523	-0.96630859	20.557373	0.066162109	0	0	0	0	0	0	0	0	0	0.99414063	0.005859375	0.093261719	0.001220703	0.037353516	0.054443359	0	44330	0	0	0
104	105	105	Category E	-0.059814453	-0.15576172	-0.86376953	0.098388672	-0.018554688	0.47216797	0	0	15/6/2018	15	6	2018	19:48:36	71316	0.3	19	48	36	0	0.058349609	3.5449219	0.13110352	-0.19213867	-0.96630859	24.786133	0.2199707	0	0	0	0	0	0	0	0	0	0.99389648	0.006103516	0.33007813	-0.19091797	0.036376953	0.10253906	0	44330	0	0	0
105	106	106	Category E	-0.047851563	-0.16796875	-0.86376953	0.095214844	-0.020507813	0.47119141	0	0	15/6/2018	15	6	2018	19:48:36	71316	0.4	19	48	36	0	0.058349609	3.5449219	0.13330078	-0.19165039	-0.96557617	26.020508	0.20922852	0	0	0	0	0	0	0	0	0	0.9934082	0.006591797	0.30712891	-0.18115234	0.023681641	0.10180664	0	44330	0	0	0
106	107	107	Category E	0.047851563	-0.15576172	-0.94799805	0.13012695	-0.028564453	0.46289063	0	0	15/6/2018	15	6	2018	19:48:36	71316	0.5	19	48	36	0	0.058349609	3.5449219	0.13427734	-0.19042969	-0.96655273	23.253418	0.094970703	0	0	0	0	0	0	0	0	0	0.99414063	0.005859375	0.13964844	-0.086425781	0.034667969	0.018554688	0	44330	0	0	0
107	108	108	Category E	0.19189453	-0.25195313	-1.0559082	0.1640625	-0.021484375	0.45678711	0	0	15/6/2018	15	6	2018	19:48:36	71316	0.6	19	48	36	0	0.058349609	3.5449219	0.13549805	-0.1887207	-0.96557617	19.794678	0.12353516	0	0	0	0	0	0	0	0	0	0.99316406	0.006835938	0.2097168	0.056152344	-0.062988281	-0.090087891	0	44330	0	0	0
108	109	109	Category E	0.14379883	-0.13183594	-0.82788086	0.16479492	-0.036132813	0.45239258	0	0	15/6/2018	15	6	2018	19:48:36	71316	0.7	19	48	36	0	0.058349609	3.5449219	0.13671875	-0.18823242	-0.96582031	18.192871	0.14916992	0	0	0	0	0	0	0	0	0	0.9934082	0.006591797	0.20141602	0.006835938	0.056396484	0.13793945	0	44330	0	0	0
109	110	110	Category E	-0.11987305	-0.19189453	-0.95996094	0.14453125	-0.062744141	0.45141602	0	0	15/6/2018	15	6	2018	19:48:36	71316	0.8	19	48	36	0	0.058349609	3.5449219	0.13842773	-0.18774414	-0.96630859	15.936279	0.25830078	0	0	0	0	0	0	0	0	0	0.99389648	0.006103516	0.26879883	-0.25830078	-0.00390625	0.006347656	0	44330	0	0	0
110	111	111	Category E	-0.17993164	-0.20385742	-0.83984375	0.11621094	-0.070800781	0.46777344	0	0	15/6/2018	15	6	2018	19:48:36	71316	0.9	19	48	36	0	0.058349609	3.5449219	0.14160156	-0.18823242	-0.96606445	12.06543	0.34570313	0	0	0	0	0	0	0	0	0	0.99438477	0.005615234	0.46337891	-0.3215332	-0.015380859	0.1262207	0	44330	0	0	0
111	112	112	Category E	-0.15576172	-0.11987305	-0.85180664	0.15917969	-0.091796875	0.44628906	0	0	15/6/2018	15	6	2018	19:48:37	71317	0	19	48	37	0	0.058349609	3.5449219	0.14379883	-0.18823242	-0.96704102	9.1843262	0.328125	0	0	0	0	0	0	0	0	0	0.99560547	0.004394531	0.4831543	-0.29956055	0.068359375	0.11523438	0	44330	0	0	0
112	113	113	Category E	-0.23999023	-0.17993164	-1.355957	0.17993164	-0.090576172	0.43579102	0	0	15/6/2018	15	6	2018	19:48:37	71317	0.1	19	48	37	0	0.058349609	3.5449219	0.14624023	-0.18847656	-0.96386719	8.0332031	0.55029297	0	0	0	0	0	0	0	0	0	0.99316406	0.006835938	0.78686523	-0.38623047	0.008544922	-0.3918457	0	44330	0	0	0
113	114	114	Category E	0.047851563	-0.11987305	-0.92382813	0.22045898	-0.090332031	0.42456055	0	0	15/6/2018	15	6	2018	19:48:37	71317	0.2	19	48	37	0	0.058349609	3.5449219	0.14746094	-0.1887207	-0.96533203	4.2956543	0.12817383	0	0	0	0	0	0	0	0	0	0.99462891	0.005371094	0.21020508	-0.099609375	0.068847656	0.041503906	0	44330	0	0	0
114	115	115	Category E	-0.2878418	-0.071777344	-1.0439453	0.24389648	-0.044433594	0.42016602	0	0	15/6/2018	15	6	2018	19:48:37	71317	0.3	19	48	37	0	0.058349609	3.5449219	0.15161133	-0.18920898	-0.96508789	0.97680664	0.46166992	0	0	0	0	0	0	0	0	0	0.99511719	0.004882813	0.63574219	-0.43945313	0.11743164	-0.078613281	0	44330	0	0	0
115	116	116	Category E	-0.15576172	-0.035888672	-0.6237793	0.2121582	-0.048583984	0.43334961	0	0	15/6/2018	15	6	2018	19:48:37	71317	0.4	19	48	37	0	0.058349609	3.5449219	0.15307617	-0.18920898	-0.96484375	1.9169922	0.48510742	0	0	0	0	0	0	0	0	0	0.99511719	0.004882813	0.8034668	-0.30883789	0.15332031	0.34106445	0	44330	0	0	0
116	117	117	Category E	-0.17993164	-0.35986328	-0.79199219	0.28125	-0.012695313	0.40576172	0	0	15/6/2018	15	6	2018	19:48:37	71317	0.5	19	48	37	0	0.058349609	3.5449219	0.15429688	-0.18896484	-0.96166992	3.1721191	0.41186523	0	0	0	0	0	0	0	0	0	0.99194336	0.008056641	0.67480469	-0.33422852	-0.1706543	0.16967773	0	44330	0	0	0
117	118	118	Category E	-0.095947266	-0.3359375	-1.3679199	0.26733398	-0.011474609	0.41455078	0	0	15/6/2018	15	6	2018	19:48:37	71317	0.6	19	48	37	0	0.058349609	3.5449219	0.15478516	-0.18798828	-0.96191406	4.8305664	0.49951172	0	0	0	0	0	0	0	0	0	0.9921875	0.0078125	0.80444336	-0.25073242	-0.14770508	-0.40576172	0	44330	0	0	0
118	119	119	Category E	0.035888672	-0.31176758	-1.1879883	0.31005859	-0.038330078	0.38208008	0	0	15/6/2018	15	6	2018	19:48:37	71317	0.7	19	48	37	0	0.058349609	3.5449219	0.15600586	-0.19018555	-0.96118164	7.9880371	0.28393555	0	0	0	0	0	0	0	0	0	0.9921875	0.0078125	0.46850586	-0.12011719	-0.12133789	-0.2265625	0	44330	0	0	0
119	120	120	Category E	1.0439453	-0.85180664	-2.7719727	0.23925781	-0.054931641	0.42089844	0	0	15/6/2018	15	6	2018	19:48:37	71317	0.8	19	48	37	0	0.058349609	3.5449219	0.16064453	-0.19067383	-0.96313477	7.9140625	2.1184082	0	0	0	0	0	0	0	0	0	0.99511719	0.004882813	3.3527832	0.88305664	-0.66088867	-1.8085938	0	44330	0	0	0
120	121	121	Category E	-0.16796875	-0.38378906	-1.3918457	0.15844727	-0.040771484	0.45214844	0	0	15/6/2018	15	6	2018	19:48:37	71317	0.9	19	48	37	0	0.058349609	3.5449219	0.15869141	-0.18212891	-0.96899414	11.022461	0.57104492	0	0	0	0	0	0	0	0	0	0.9987793	0.001220703	0.95117188	-0.32666016	-0.20141602	-0.42260742	0	44330	0	0	0
121	122	122	Category E	-0.13183594	-0.14379883	-1.0917969	0.15209961	-0.071289063	0.44970703	0	0	15/6/2018	15	6	2018	19:48:38	71318	0	19	48	38	0	0.058349609	3.5449219	0.15917969	-0.18847656	-0.99267578	12.50708	0.31054688	0	0	0	0	0	0	0	0	0	1.0229492	0.022949219	0.43481445	-0.29101563	0.044677734	-0.098876953	0	44330	0	0	0
122	123	123	Category E	0	-0.27587891	-1.4519043	0.10229492	-0.060058594	0.46240234	0	0	15/6/2018	15	6	2018	19:48:38	71318	0.1	19	48	38	0	0.058349609	3.5449219	0.13378906	-0.11791992	-1.0065918	10.401123	0.4909668	0	0	0	0	0	0	0	0	0	1.0222168	0.022216797	0.73706055	-0.13378906	-0.15771484	-0.44506836	0	44330	0	0	0
123	124	124	Category E	0.071777344	-0.19189453	-0.89990234	0.17773438	-0.034667969	0.45263672	0	0	15/6/2018	15	6	2018	19:48:38	71318	0.2	19	48	38	0	0.058349609	3.5449219	0.14477539	-0.11401367	-1.0385742	4.84375	0.17504883	0	0	0	0	0	0	0	0	0	1.0549316	0.054931641	0.28955078	-0.072998047	-0.077636719	0.13867188	0	44330	0	0	0
124	125	125	Category E	-0.083984375	-0.26391602	-0.89990234	0.14648438	-0.024169922	0.45825195	0	0	15/6/2018	15	6	2018	19:48:38	71318	0.3	19	48	38	0	0.058349609	3.5449219	0.15087891	-0.12426758	-1.0517578	0.11376953	0.3125	0	0	0	0	0	0	0	0	0	1.0698242	0.069824219	0.52636719	-0.23486328	-0.1394043	0.15185547	0	44330	0	0	0
125	126	126	Category E	-0.035888672	-0.15576172	-0.80395508	0.13183594	-0.01171875	0.46313477	0	0	15/6/2018	15	6	2018	19:48:38	71318	0.4	19	48	38	0	0.058349609	3.5449219	0.15209961	-0.12084961	-1.0568848	3.1442871	0.31713867	0	0	0	0	0	0	0	0	0	1.074707	0.074707031	0.47607422	-0.18798828	-0.034667969	0.25292969	0	44330	0	0	0
126	127	127	Category E	0.059814453	-0.31176758	-1.1279297	0.14331055	0.002685547	0.46044922	0	0	15/6/2018	15	6	2018	19:48:38	71318	0.5	19	48	38	0	0.058349609	3.5449219	0.15185547	-0.11743164	-1.0534668	5.8054199	0.22729492	0	0	0	0	0	0	0	0	0	1.0708008	0.070800781	0.36035156	-0.092041016	-0.1940918	-0.07421875	0	44330	0	0	0
127	128	128	Category E	0.15576172	-0.29980469	-0.98388672	0.10253906	0.011474609	0.47192383	0	0	15/6/2018	15	6	2018	19:48:38	71318	0.6	19	48	38	0	0.058349609	3.5449219	0.15063477	-0.11743164	-1.0510254	6.9128418	0.1940918	0	0	0	0	0	0	0	0	0	1.0683594	0.068359375	0.25439453	0.004882813	-0.18212891	0.067138672	0	44330	0	0	0
128	129	129	Category L	0.20385742	-0.19189453	-0.92382813	0.031005859	-0.015869141	0.48242188	0	0	15/6/2018	15	6	2018	19:48:39	71319	0.8	19	48	39	0	0.059082031	3.4933594	0.14746094	-0.11547852	-1.0498047	5.0952148	0.15771484	0	0	0	0	0	0	0	0	0	1.0664063	0.06640625	0.25854492	0.056152344	-0.076171875	0.12597656	0	44330	0	0	0
129	130	130	Category L	0.23999023	-0.19189453	-0.88793945	0.031738281	-0.015869141	0.47949219	0	0	15/6/2018	15	6	2018	19:48:39	71319	0.9	19	48	39	0	0.059082031	3.4933594	0.14672852	-0.11791992	-1.0522461	0.84912109	0.20263672	0	0	0	0	0	0	0	0	0	1.0688477	0.068847656	0.33105469	0.093017578	-0.073730469	0.16430664	0	44330	0	0	0
130	131	131	Category L	0.20385742	-0.17993164	-0.91186523	0.030029297	-0.018798828	0.48242188	0	0	15/6/2018	15	6	2018	19:48:40	71320	0	19	48	40	0	0.059082031	3.4933594	0.14672852	-0.11865234	-1.0559082	1.6574707	0.16650391	0	0	0	0	0	0	0	0	0	1.0727539	0.072753906	0.26220703	0.056884766	-0.061035156	0.14404297	0	44330	0	0	0
131	132	132	Category L	0.21582031	-0.17993164	-0.91186523	0.029296875	-0.020263672	0.47338867	0	0	15/6/2018	15	6	2018	19:48:40	71320	0.1	19	48	40	0	0.059082031	3.4933594	0.14624023	-0.11962891	-1.0581055	2.2753906	0.17285156	0	0	0	0	0	0	0	0	0	1.0749512	0.074951172	0.27587891	0.069335938	-0.060058594	0.14624023	0	44330	0	0	0
132	133	133	Category L	0.25195313	-0.19189453	-0.88793945	0.030029297	-0.021240234	0.47949219	0	0	15/6/2018	15	6	2018	19:48:40	71320	0.2	19	48	40	0	0.059082031	3.4933594	0.14282227	-0.11962891	-1.0600586	0.87768555	0.21606445	0	0	0	0	0	0	0	0	0	1.076416	0.076416016	0.35327148	0.10888672	-0.072021484	0.17211914	0	44330	0	0	0
133	134	134	Category L	0.2277832	-0.19189453	-0.89990234	0.030029297	-0.021240234	0.48242188	0	0	15/6/2018	15	6	2018	19:48:40	71320	0.3	19	48	40	0	0.059082031	3.4933594	0.13964844	-0.12084961	-1.0568848	3.1013184	0.19360352	0	0	0	0	0	0	0	0	0	1.072998	0.072998047	0.31616211	0.087890625	-0.070800781	0.15698242	0	44330	0	0	0
134	135	135	Category L	0.2277832	-0.19189453	-0.88793945	0.029296875	-0.018798828	0.47851563	0	0	15/6/2018	15	6	2018	19:48:40	71320	0.4	19	48	40	0	0.059082031	3.4933594	0.13793945	-0.12304688	-1.057373	5.9211426	0.20361328	0	0	0	0	0	0	0	0	0	1.0734863	0.073486328	0.328125	0.089599609	-0.068603516	0.16943359	0	44330	0	0	0
135	136	136	Category L	0.25195313	-0.17993164	-0.88793945	0.028076172	-0.022460938	0.47631836	0	0	15/6/2018	15	6	2018	19:48:40	71320	0.5	19	48	40	0	0.059082031	3.4933594	0.13769531	-0.125	-1.0583496	6.5263672	0.2121582	0	0	0	0	0	0	0	0	0	1.0744629	0.074462891	0.33935547	0.11401367	-0.0546875	0.17041016	0	44330	0	0	0
136	137	137	Category L	0.2277832	-0.16796875	-0.88793945	0.027832031	-0.01953125	0.47558594	0	0	15/6/2018	15	6	2018	19:48:40	71320	0.6	19	48	40	0	0.059082031	3.4933594	0.13916016	-0.12597656	-1.0585938	6.9680176	0.19677734	0	0	0	0	0	0	0	0	0	1.0751953	0.075195313	0.30102539	0.088378906	-0.041748047	0.1706543	0	44330	0	0	0
137	138	138	Category L	0.23999023	-0.17993164	-0.88793945	0.028076172	-0.023925781	0.48046875	0	0	15/6/2018	15	6	2018	19:48:40	71320	0.7	19	48	40	0	0.059082031	3.4933594	0.1394043	-0.12841797	-1.0581055	6.7062988	0.20410156	0	0	0	0	0	0	0	0	0	1.0749512	0.074951172	0.32202148	0.1003418	-0.051269531	0.17016602	0	44330	0	0	0
138	139	139	Category L	0.2277832	-0.17993164	-0.87597656	0.02734375	-0.022705078	0.48144531	0	0	15/6/2018	15	6	2018	19:48:40	71320	0.8	19	48	40	0	0.059082031	3.4933594	0.13891602	-0.12719727	-1.0537109	4.4794922	0.20532227	0	0	0	0	0	0	0	0	0	1.0703125	0.0703125	0.3190918	0.088623047	-0.052490234	0.17773438	0	44330	0	0	0
139	140	140	Category L	0.2277832	-0.17993164	-0.88793945	0.030029297	-0.021240234	0.48144531	0	0	15/6/2018	15	6	2018	19:48:40	71320	0.9	19	48	40	0	0.059082031	3.4933594	0.13964844	-0.12646484	-1.0539551	0.3581543	0.1953125	0	0	0	0	0	0	0	0	0	1.0708008	0.070800781	0.30761719	0.087890625	-0.053222656	0.16601563	0	44330	0	0	0
140	141	141	Category L	0.21582031	-0.19189453	-0.91186523	0.027099609	-0.018554688	0.47949219	0	0	15/6/2018	15	6	2018	19:48:41	71321	0	19	48	41	0	0.059082031	3.4933594	0.14013672	-0.12597656	-1.0549316	2.2263184	0.17456055	0	0	0	0	0	0	0	0	0	1.0717773	0.071777344	0.28442383	0.075439453	-0.065673828	0.14306641	0	44330	0	0	0
141	142	142	Category L	0.2277832	-0.19189453	-0.89990234	0.026611328	-0.022216797	0.48046875	0	0	15/6/2018	15	6	2018	19:48:41	71321	0.1	19	48	41	0	0.059082031	3.4933594	0.14160156	-0.1262207	-1.0546875	3.3525391	0.1887207	0	0	0	0	0	0	0	0	0	1.0715332	0.071533203	0.30615234	0.0859375	-0.065429688	0.15478516	0	44330	0	0	0
142	143	143	Category L	0.23999023	-0.17993164	-0.91186523	0.025634766	-0.020263672	0.48046875	0	0	15/6/2018	15	6	2018	19:48:41	71321	0.2	19	48	41	0	0.059082031	3.4933594	0.14282227	-0.12646484	-1.0546875	2.5488281	0.18066406	0	0	0	0	0	0	0	0	0	1.0717773	0.071777344	0.29321289	0.096923828	-0.053222656	0.14282227	0	44330	0	0	0
143	144	144	Category L	0.25195313	-0.16796875	-0.92382813	0.028320313	-0.019287109	0.48242188	0	0	15/6/2018	15	6	2018	19:48:41	71321	0.3	19	48	41	0	0.059082031	3.4933594	0.14526367	-0.12646484	-1.0512695	1.1425781	0.17114258	0	0	0	0	0	0	0	0	0	1.0688477	0.068847656	0.27539063	0.10644531	-0.041259766	0.12744141	0	44330	0	0	0
144	145	145	Category L	0.26391602	-0.17993164	-0.89990234	0.029052734	-0.01953125	0.48071289	0	0	15/6/2018	15	6	2018	19:48:41	71321	0.4	19	48	41	0	0.059082031	3.4933594	0.14648438	-0.12695313	-1.0510254	0.065917969	0.19848633	0	0	0	0	0	0	0	0	0	1.0688477	0.068847656	0.3215332	0.1171875	-0.052734375	0.15112305	0	44330	0	0	0
145	146	146	Category L	0.23999023	-0.17993164	-0.89990234	0.030761719	-0.022216797	0.47949219	0	0	15/6/2018	15	6	2018	19:48:41	71321	0.5	19	48	41	0	0.059082031	3.4933594	0.14990234	-0.12719727	-1.0515137	1.137207	0.18383789	0	0	0	0	0	0	0	0	0	1.0695801	0.069580078	0.29394531	0.08984375	-0.052490234	0.15161133	0	44330	0	0	0
146	147	147	Category L	0.26391602	-0.17993164	-0.89990234	0.029296875	-0.020263672	0.48071289	0	0	15/6/2018	15	6	2018	19:48:41	71321	0.6	19	48	41	0	0.059082031	3.4933594	0.15332031	-0.12768555	-1.052002	1.7478027	0.19506836	0	0	0	0	0	0	0	0	0	1.0705566	0.070556641	0.31469727	0.11035156	-0.052001953	0.15209961	0	44330	0	0	0
147	148	148	Category L	0.23999023	-0.17993164	-0.91186523	0.026855469	-0.018554688	0.47949219	0	0	15/6/2018	15	6	2018	19:48:41	71321	0.7	19	48	41	0	0.059082031	3.4933594	0.15576172	-0.12817383	-1.0512695	1.4963379	0.1706543	0	0	0	0	0	0	0	0	0	1.0705566	0.070556641	0.27514648	0.083984375	-0.051513672	0.1394043	0	44330	0	0	0
148	149	149	Category L	0.25195313	-0.17993164	-0.92382813	0.025634766	-0.022216797	0.48046875	0	0	15/6/2018	15	6	2018	19:48:41	71321	0.8	19	48	41	0	0.059082031	3.4933594	0.15649414	-0.12744141	-1.0493164	1.239502	0.16601563	0	0	0	0	0	0	0	0	0	1.0686035	0.068603516	0.27319336	0.095214844	-0.052246094	0.12548828	0	44330	0	0	0
149	150	150	Category L	0.2277832	-0.17993164	-0.89990234	0.030029297	-0.022216797	0.47729492	0	0	15/6/2018	15	6	2018	19:48:41	71321	0.9	19	48	41	0	0.059082031	3.4933594	0.1574707	-0.12817383	-1.0500488	1.5375977	0.17358398	0	0	0	0	0	0	0	0	0	1.0693359	0.069335938	0.27197266	0.070068359	-0.051513672	0.15014648	0	44330	0	0	0
150	151	151	Category L	0.27587891	-0.17993164	-0.88793945	0.023925781	-0.021240234	0.48242188	0	0	15/6/2018	15	6	2018	19:48:42	71322	0	19	48	42	0	0.059082031	3.4933594	0.16162109	-0.12841797	-1.0495605	1.4353027	0.2043457	0	0	0	0	0	0	0	0	0	1.0698242	0.069824219	0.32714844	0.11401367	-0.051269531	0.16162109	0	44330	0	0	0
151	152	152	Category L	0.2277832	-0.17993164	-0.89990234	0.023193359	-0.021240234	0.48217773	0	0	15/6/2018	15	6	2018	19:48:42	71322	0.1	19	48	42	0	0.059082031	3.4933594	0.16674805	-0.12817383	-1.0500488	0.84326172	0.17016602	0	0	0	0	0	0	0	0	0	1.0710449	0.071044922	0.26269531	0.060791016	-0.051513672	0.15014648	0	44330	0	0	0
152	153	153	Category L	0.2277832	-0.17993164	-0.87597656	0.02734375	-0.021240234	0.47949219	0	0	15/6/2018	15	6	2018	19:48:42	71322	0.2	19	48	42	0	0.059082031	3.4933594	0.17163086	-0.12915039	-1.050293	0.5300293	0.19018555	0	0	0	0	0	0	0	0	0	1.0720215	0.072021484	0.28125	0.055908203	-0.050537109	0.17431641	0	44330	0	0	0
153	154	154	Category L	0.2277832	-0.17993164	-0.89990234	0.024658203	-0.022216797	0.47827148	0	0	15/6/2018	15	6	2018	19:48:42	71322	0.3	19	48	42	0	0.059082031	3.4933594	0.17773438	-0.12915039	-1.0446777	1.1174316	0.16137695	0	0	0	0	0	0	0	0	0	1.067627	0.067626953	0.24536133	0.049804688	-0.050537109	0.14477539	0	44330	0	0	0
154	155	155	Category L	0.25195313	-0.17993164	-0.87597656	0.023925781	-0.023925781	0.47827148	0	0	15/6/2018	15	6	2018	19:48:42	71322	0.4	19	48	42	0	0.059082031	3.4933594	0.17993164	-0.13037109	-1.0444336	1.8234863	0.18969727	0	0	0	0	0	0	0	0	0	1.0678711	0.067871094	0.29003906	0.071777344	-0.049316406	0.16845703	0	44330	0	0	0
155	156	156	Category L	0.25195313	-0.17993164	-0.89990234	0.024902344	-0.023925781	0.47802734	0	0	15/6/2018	15	6	2018	19:48:42	71322	0.5	19	48	42	0	0.059082031	3.4933594	0.1862793	-0.13183594	-1.0429688	1.0388184	0.16430664	0	0	0	0	0	0	0	0	0	1.067627	0.067626953	0.25634766	0.065429688	-0.047851563	0.14306641	0	44330	0	0	0
156	157	157	Category L	0.2277832	-0.17993164	-0.88793945	0.022216797	-0.017578125	0.47924805	0	0	15/6/2018	15	6	2018	19:48:42	71322	0.6	19	48	42	0	0.059082031	3.4933594	0.19140625	-0.13378906	-1.0461426	0.76733398	0.16870117	0	0	0	0	0	0	0	0	0	1.0720215	0.072021484	0.24047852	0.036132813	-0.045898438	0.15820313	0	44330	0	0	0
157	158	158	Category M	0.23999023	-0.38378906	-0.77978516	0.049072266	-0.025390625	0.47607422	0	0	15/6/2018	15	6	2018	19:48:43	71323	0.4	19	48	43	0	0.05859375	3.4691895	0.1965332	-0.1315918	-1.0476074	8.8178711	0.37036133	0	0	0	0	0	0	0	0	0	1.0739746	0.073974609	0.56347656	0.043212891	-0.25195313	0.26782227	0	44330	0	0	0
158	159	159	Category M	0.34790039	-0.31176758	-1.0439453	0.11938477	-0.009033203	0.46899414	0	0	15/6/2018	15	6	2018	19:48:43	71323	0.5	19	48	43	0	0.05859375	3.4691895	0.20043945	-0.12988281	-1.0419922	13.201172	0.23364258	0	0	0	0	0	0	0	0	0	1.0690918	0.069091797	0.33056641	0.1472168	-0.18164063	-0.001708984	0	44330	0	0	0
159	160	160	Category M	-0.11987305	0.46777344	-1.2839355	0.16821289	0.022705078	0.45385742	0	0	15/6/2018	15	6	2018	19:48:43	71323	0.6	19	48	43	0	0.05859375	3.4691895	0.20288086	-0.12866211	-1.0383301	26.840088	0.72119141	0	0	0	0	0	0	0	0	0	1.065918	0.065917969	1.1647949	-0.32275391	0.59643555	-0.24536133	0	44330	0	0	0
160	161	161	Category M	0.10791016	-0.79199219	-3.2158203	0.1796875	0.040283203	0.45336914	0	0	15/6/2018	15	6	2018	19:48:43	71323	0.7	19	48	43	0	0.05859375	3.4691895	0.19287109	-0.12036133	-1.0151367	46.177246	2.3022461	0	0	0	0	0	0	0	0	0	1.0402832	0.040283203	2.9570313	-0.084960938	-0.67138672	-2.2004395	0	44330	0	0	0
161	162	162	Category M	-1.7399902	5.5319824	-2.1359863	0.12036133	0.094726563	0.46606445	0	0	15/6/2018	15	6	2018	19:48:43	71323	0.8	19	48	43	0	0.05859375	3.4691895	0.19799805	-0.11791992	-1.0090332	52.374023	6.0783691	0	0	0	0	0	0	0	0	0	1.0349121	0.034912109	8.7148438	-1.9379883	5.6499023	-1.126709	0	44330	0	0	0
162	163	163	Category M	0.97192383	0.071777344	-3.4799805	0.17822266	-0.18725586	0.40917969	0	0	15/6/2018	15	6	2018	19:48:43	71323	0.9	19	48	43	0	0.05859375	3.4691895	0.20263672	-0.11865234	-1.0063477	55.325684	2.597168	0	0	0	0	0	0	0	0	0	1.0334473	0.033447266	3.4331055	0.76904297	0.19042969	-2.4733887	0	44330	0	0	0
163	164	164	Category M	0.53979492	-0.95996094	-1.8718262	0.12988281	0.1340332	0.45703125	0	0	15/6/2018	15	6	2018	19:48:44	71324	0	19	48	44	0	0.05859375	3.4691895	0.20532227	-0.11743164	-0.99926758	59.402344	1.2578125	0	0	0	0	0	0	0	0	0	1.0270996	0.027099609	2.0488281	0.33422852	-0.84228516	-0.87231445	0	44330	0	0	0
164	165	165	Category M	0.26391602	0.20385742	-1.0439453	0.11010742	0.076904297	0.47119141	0	0	15/6/2018	15	6	2018	19:48:44	71324	0.1	19	48	44	0	0.05859375	3.4691895	0.20727539	-0.11743164	-0.99926758	60.938232	0.3293457	0	0	0	0	0	0	0	0	0	1.0273438	0.02734375	0.42236328	0.056396484	0.32128906	-0.044433594	0	44330	0	0	0
165	166	166	Category M	0.21582031	0.14379883	-0.93579102	0.1171875	0.10766602	0.46313477	0	0	15/6/2018	15	6	2018	19:48:44	71324	0.2	19	48	44	0	0.05859375	3.4691895	0.21166992	-0.11669922	-0.99975586	42.246338	0.26831055	0	0	0	0	0	0	0	0	0	1.0285645	0.028564453	0.32885742	0.00390625	0.26049805	0.063964844	0	44330	0	0	0
166	167	167	Category M	0.32397461	-0.27587891	-1.0678711	0.15258789	0.087646484	0.45556641	0	0	15/6/2018	15	6	2018	19:48:44	71324	0.3	19	48	44	0	0.05859375	3.4691895	0.21508789	-0.11694336	-1.0007324	38.455322	0.20361328	0	0	0	0	0	0	0	0	0	1.0302734	0.030273438	0.33447266	0.10864258	-0.15869141	-0.066894531	0	44330	0	0	0
167	168	168	Category M	0.071777344	0.023925781	-0.86376953	0.18969727	0.0546875	0.44799805	0	0	15/6/2018	15	6	2018	19:48:44	71324	0.4	19	48	44	0	0.05859375	3.4691895	0.21704102	-0.11523438	-0.99780273	15.114502	0.24194336	0	0	0	0	0	0	0	0	0	1.0275879	0.027587891	0.41870117	-0.14526367	0.13916016	0.1340332	0	44330	0	0	0
168	169	169	Category L	0.21582031	-0.17993164	-0.88793945	-0.3034668	0.001464844	0.39916992	0	0	15/6/2018	15	6	2018	19:54:43	71683	0	19	54	43	0	0.058837891	3.491748	0.21826172	-0.11376953	-0.99682617	27.831299	0.12744141	0	0	0	0	0	0	0	0	0	1.0268555	0.026855469	0.17724609	-0.002441406	-0.065917969	0.10888672	0	44330	0	0	0
169	170	170	Category L	0.23999023	-0.19189453	-0.93579102	-0.29931641	-0.001953125	0.39428711	0	0	15/6/2018	15	6	2018	19:54:43	71683	0.099	19	54	43	0	0.058837891	3.491748	0.21850586	-0.11376953	-0.99658203	105.22388	0.10131836	0	0	0	0	0	0	0	0	0	1.0266113	0.026611328	0.16040039	0.021240234	-0.077880859	0.060791016	0	44330	0	0	0
170	171	171	Category L	0.21582031	-0.19189453	-0.92382813	-0.30249023	-0.002929688	0.39404297	0	0	15/6/2018	15	6	2018	19:54:43	71683	0.199	19	54	43	0	0.058837891	3.491748	0.21850586	-0.11352539	-0.99682617	147.38013	0.10693359	0	0	0	0	0	0	0	0	0	1.0268555	0.026855469	0.15405273	-0.002685547	-0.078125	0.072998047	0	44330	0	0	0
171	172	172	Category L	0.25195313	-0.19189453	-0.89990234	-0.30078125	0.000244141	0.39624023	0	0	15/6/2018	15	6	2018	19:54:43	71683	0.3	19	54	43	0	0.058837891	3.491748	0.21923828	-0.11352539	-0.99658203	166.57617	0.12841797	0	0	0	0	0	0	0	0	0	1.0266113	0.026611328	0.20751953	0.032470703	-0.078125	0.096679688	0	44330	0	0	0
172	173	173	Category L	0.27587891	-0.19189453	-0.91186523	-0.3034668	-0.001220703	0.3972168	0	0	15/6/2018	15	6	2018	19:54:43	71683	0.4	19	54	43	0	0.058837891	3.491748	0.21972656	-0.11328125	-0.99658203	162.95581	0.12817383	0	0	0	0	0	0	0	0	0	1.0268555	0.026855469	0.21923828	0.055908203	-0.078369141	0.084716797	0	44330	0	0	0
173	174	174	Category L	0.2277832	-0.16796875	-0.89990234	-0.30200195	0.002197266	0.39526367	0	0	15/6/2018	15	6	2018	19:54:43	71683	0.5	19	54	43	0	0.058837891	3.491748	0.2199707	-0.11328125	-0.99658203	170.77881	0.11132813	0	0	0	0	0	0	0	0	0	1.0268555	0.026855469	0.15893555	0.007568359	-0.054443359	0.096679688	0	44330	0	0	0
174	175	175	Category L	0.23999023	-0.17993164	-0.87597656	-0.29858398	-0.004882813	0.39233398	0	0	15/6/2018	15	6	2018	19:54:43	71683	0.6	19	54	43	0	0.058837891	3.491748	0.2199707	-0.11303711	-0.99633789	166.23291	0.13916016	0	0	0	0	0	0	0	0	0	1.0266113	0.026611328	0.20703125	0.019775391	-0.066650391	0.12036133	0	44330	0	0	0
175	176	176	Category L	0.23999023	-0.17993164	-0.89990234	-0.29736328	0.001220703	0.39550781	0	0	15/6/2018	15	6	2018	19:54:43	71683	0.7	19	54	43	0	0.058837891	3.491748	0.21972656	-0.11279297	-0.99707031	153.69434	0.11962891	0	0	0	0	0	0	0	0	0	1.0270996	0.027099609	0.18408203	0.020019531	-0.066894531	0.097167969	0	44330	0	0	0
176	177	177	Category L	0.23999023	-0.17993164	-0.92382813	-0.30273438	0.000244141	0.39233398	0	0	15/6/2018	15	6	2018	19:54:43	71683	0.8	19	54	43	0	0.058837891	3.491748	0.21948242	-0.11279297	-0.99755859	148.13013	0.1015625	0	0	0	0	0	0	0	0	0	1.0275879	0.027587891	0.16088867	0.020263672	-0.066894531	0.073730469	0	44330	0	0	0
177	178	178	Category L	0.2277832	-0.19189453	-0.87597656	-0.30175781	0.003173828	0.39331055	0	0	15/6/2018	15	6	2018	19:54:43	71683	0.9	19	54	43	0	0.058837891	3.491748	0.21972656	-0.11303711	-0.99780273	137.57471	0.14526367	0	0	0	0	0	0	0	0	0	1.027832	0.027832031	0.20849609	0.0078125	-0.078613281	0.12182617	0	44330	0	0	0
178	179	179	Category L	0.23999023	-0.19189453	-0.88793945	-0.30371094	-0.001220703	0.39306641	0	0	15/6/2018	15	6	2018	19:54:44	71684	0	19	54	44	0	0.058837891	3.491748	0.21948242	-0.11303711	-0.99804688	103.02856	0.13671875	0	0	0	0	0	0	0	0	0	1.0280762	0.028076172	0.20922852	0.020263672	-0.078613281	0.11010742	0	44330	0	0	0
179	180	180	Category L	0.23999023	-0.15576172	-0.91186523	-0.30273438	0.004638672	0.39526367	0	0	15/6/2018	15	6	2018	19:54:44	71684	0.1	19	54	44	0	0.058837891	3.491748	0.21972656	-0.11303711	-0.99829102	42.062256	0.098388672	0	0	0	0	0	0	0	0	0	1.0283203	0.028320313	0.14916992	0.020019531	-0.042480469	0.086425781	0	44330	0	0	0
180	181	181	Category L	0.21582031	-0.17993164	-0.89990234	-0.30371094	-0.002929688	0.39526367	0	0	15/6/2018	15	6	2018	19:54:44	71684	0.2	19	54	44	0	0.058837891	3.491748	0.21972656	-0.11279297	-0.99804688	20.315674	0.11889648	0	0	0	0	0	0	0	0	0	1.0283203	0.028320313	0.16918945	-0.00390625	-0.066894531	0.098144531	0	44330	0	0	0
181	182	182	Category L	0.25195313	-0.16796875	-0.88793945	-0.30371094	0.001953125	0.39819336	0	0	15/6/2018	15	6	2018	19:54:44	71684	0.3	19	54	44	0	0.058837891	3.491748	0.22021484	-0.11279297	-0.99804688	6.2768555	0.12695313	0	0	0	0	0	0	0	0	0	1.0283203	0.028320313	0.19677734	0.031494141	-0.054931641	0.11010742	0	44330	0	0	0
182	183	183	Category L	0.23999023	-0.19189453	-0.87597656	-0.30078125	0.000244141	0.39624023	0	0	15/6/2018	15	6	2018	19:54:44	71684	0.4	19	54	44	0	0.058837891	3.491748	0.22021484	-0.11254883	-0.99804688	13.707764	0.14672852	0	0	0	0	0	0	0	0	0	1.0283203	0.028320313	0.22070313	0.01953125	-0.079101563	0.12207031	0	44330	0	0	0
183	184	184	Category L	0.2277832	-0.19189453	-0.89990234	-0.30078125	-0.001220703	0.39526367	0	0	15/6/2018	15	6	2018	19:54:44	71684	0.5	19	54	44	0	0.058837891	3.491748	0.22021484	-0.11254883	-0.99780273	6.7609863	0.1262207	0	0	0	0	0	0	0	0	0	1.0280762	0.028076172	0.18457031	0.007324219	-0.079101563	0.097900391	0	44330	0	0	0
184	185	185	Category L	0.21582031	-0.19189453	-0.88793945	-0.3034668	0.002929688	0.3972168	0	0	15/6/2018	15	6	2018	19:54:44	71684	0.6	19	54	44	0	0.058837891	3.491748	0.21972656	-0.11279297	-0.99780273	2.9719238	0.13525391	0	0	0	0	0	0	0	0	0	1.027832	0.027832031	0.19287109	-0.00390625	-0.078857422	0.10986328	0	44330	0	0	0
185	186	186	Category L	0.21582031	-0.19189453	-0.89990234	-0.30639648	-0.002929688	0.39208984	0	0	15/6/2018	15	6	2018	19:54:44	71684	0.7	19	54	44	0	0.058837891	3.491748	0.21948242	-0.11254883	-0.99780273	0.54052734	0.12597656	0	0	0	0	0	0	0	0	0	1.027832	0.027832031	0.1809082	-0.003662109	-0.079101563	0.097900391	0	44330	0	0	0
186	187	187	Category L	0.25195313	-0.20385742	-0.89990234	-0.30371094	0	0.39404297	0	0	15/6/2018	15	6	2018	19:54:44	71684	0.8	19	54	44	0	0.058837891	3.491748	0.21923828	-0.11254883	-0.99804688	0.59619141	0.13769531	0	0	0	0	0	0	0	0	0	1.0280762	0.028076172	0.22192383	0.032470703	-0.091064453	0.098144531	0	44330	0	0	0
187	188	188	Category L	0.25195313	-0.19189453	-0.89990234	-0.30175781	0.004638672	0.39624023	0	0	15/6/2018	15	6	2018	19:54:44	71684	0.9	19	54	44	0	0.058837891	3.491748	0.21899414	-0.11254883	-0.99804688	0.60302734	0.13012695	0	0	0	0	0	0	0	0	0	1.0280762	0.028076172	0.20996094	0.032714844	-0.079101563	0.098144531	0	44330	0	0	0
188	189	189	Category L	0.21582031	-0.19189453	-0.87597656	-0.30712891	0.000976563	0.39404297	0	0	15/6/2018	15	6	2018	19:54:45	71685	0	19	54	45	0	0.058837891	3.491748	0.21948242	-0.11254883	-0.99780273	0.90893555	0.14526367	0	0	0	0	0	0	0	0	0	1.027832	0.027832031	0.20483398	-0.003662109	-0.079101563	0.12182617	0	44330	0	0	0
189	190	190	Category L	0.21582031	-0.20385742	-0.93579102	-0.29882813	0.001220703	0.39208984	0	0	15/6/2018	15	6	2018	19:54:45	71685	0.1	19	54	45	0	0.058349609	3.5513672	0.21923828	-0.11254883	-0.99731445	1.2839355	0.11010742	0	0	0	0	0	0	0	0	0	1.0273438	0.02734375	0.15625	-0.003417969	-0.091064453	0.061523438	0	44330	0	0	0
190	191	191	Category L	0.2277832	-0.19189453	-0.87597656	-0.30273438	-0.000244141	0.39526367	0	0	15/6/2018	15	6	2018	19:54:45	71685	0.2	19	54	45	0	0.058349609	3.5513672	0.21923828	-0.11254883	-0.99731445	1.1242676	0.14526367	0	0	0	0	0	0	0	0	0	1.0273438	0.02734375	0.20922852	0.008300781	-0.079101563	0.12133789	0	44330	0	0	0
191	192	192	Category L	0.2277832	-0.19189453	-0.87597656	-0.30786133	0.000244141	0.39697266	0	0	15/6/2018	15	6	2018	19:54:45	71685	0.3	19	54	45	0	0.058349609	3.5513672	0.21899414	-0.11254883	-0.99780273	0.89355469	0.14550781	0	0	0	0	0	0	0	0	0	1.0275879	0.027587891	0.2097168	0.008544922	-0.079101563	0.12182617	0	44330	0	0	0
192	193	193	Category L	0.25195313	-0.19189453	-0.89990234	-0.30371094	0	0.39208984	0	0	15/6/2018	15	6	2018	19:54:45	71685	0.4	19	54	45	0	0.058349609	3.5513672	0.21923828	-0.11254883	-0.99731445	1.1713867	0.12988281	0	0	0	0	0	0	0	0	0	1.0273438	0.02734375	0.20947266	0.032470703	-0.079101563	0.097412109	0	44330	0	0	0
193	194	194	Category L	0.2277832	-0.20385742	-0.91186523	-0.30761719	0.002197266	0.39599609	0	0	15/6/2018	15	6	2018	19:54:45	71685	0.5	19	54	45	0	0.058349609	3.5513672	0.21923828	-0.11254883	-0.99755859	1.34375	0.12548828	0	0	0	0	0	0	0	0	0	1.0275879	0.027587891	0.18554688	0.008300781	-0.091064453	0.085693359	0	44330	0	0	0
194	195	195	Category L	0.2277832	-0.20385742	-0.91186523	-0.29980469	-0.001220703	0.3972168	0	0	15/6/2018	15	6	2018	19:54:45	71685	0.6	19	54	45	0	0.058349609	3.5513672	0.21948242	-0.11254883	-0.99731445	0.87573242	0.12524414	0	0	0	0	0	0	0	0	0	1.0273438	0.02734375	0.18505859	0.008056641	-0.091064453	0.085449219	0	44330	0	0	0
195	196	196	Category L	0.23999023	-0.19189453	-0.88793945	-0.30371094	-0.002197266	0.39208984	0	0	15/6/2018	15	6	2018	19:54:45	71685	0.7	19	54	45	0	0.058349609	3.5513672	0.21923828	-0.11254883	-0.99780273	0.37280273	0.13696289	0	0	0	0	0	0	0	0	0	1.027832	0.027832031	0.2097168	0.020507813	-0.079101563	0.10986328	0	44330	0	0	0
196	197	197	Category L	0.2277832	-0.17993164	-0.91186523	-0.30004883	0.000976563	0.39648438	0	0	15/6/2018	15	6	2018	19:54:45	71685	0.8	19	54	45	0	0.058349609	3.5513672	0.21899414	-0.11279297	-0.99780273	0.52709961	0.109375	0	0	0	0	0	0	0	0	0	1.027832	0.027832031	0.16162109	0.008544922	-0.066894531	0.0859375	0	44330	0	0	0
197	198	198	Category L	0.2277832	-0.20385742	-0.91186523	-0.29980469	-0.006347656	0.39501953	0	0	15/6/2018	15	6	2018	19:54:45	71685	0.9	19	54	45	0	0.058349609	3.5513672	0.21923828	-0.11279297	-0.99829102	0.93774414	0.12573242	0	0	0	0	0	0	0	0	0	1.0283203	0.028320313	0.18579102	0.008300781	-0.090820313	0.086425781	0	44330	0	0	0
198	199	199	Category L	0.2277832	-0.20385742	-0.89990234	-0.30493164	-0.006103516	0.39892578	0	0	15/6/2018	15	6	2018	19:54:46	71686	0	19	54	46	0	0.058349609	3.5513672	0.21948242	-0.11010742	-0.99975586	1.0805664	0.13696289	0	0	0	0	0	0	0	0	0	1.029541	0.029541016	0.20141602	0.008056641	-0.093505859	0.099853516	0	44330	0	0	0
199	200	200	Category L	0.25195313	-0.19189453	-0.91186523	-0.29736328	0	0.39526367	0	0	15/6/2018	15	6	2018	19:54:46	71686	0.1	19	54	46	0	0.058349609	3.5513672	0.21826172	-0.1081543	-0.99755859	1.0874023	0.12426758	0	0	0	0	0	0	0	0	0	1.0268555	0.026855469	0.203125	0.033447266	-0.083496094	0.085693359	0	44330	0	0	0
200	201	201	Category L	0.2277832	-0.19189453	-0.89990234	-0.30102539	-0.009277344	0.39306641	0	0	15/6/2018	15	6	2018	19:54:46	71686	0.2	19	54	46	0	0.058349609	3.5513672	0.22290039	-0.11621094	-0.99267578	1.4418945	0.11962891	0	0	0	0	0	0	0	0	0	1.0239258	0.023925781	0.1730957	0.004638672	-0.075439453	0.092773438	0	44330	0	0	0
201	202	202	Category L	0.23999023	-0.19189453	-0.88793945	-0.2980957	-0.007080078	0.3972168	0	0	15/6/2018	15	6	2018	19:54:46	71686	0.3	19	54	46	0	0.058349609	3.5513672	0.22485352	-0.10864258	-0.96386719	1.8515625	0.11376953	0	0	0	0	0	0	0	0	0	0.99584961	0.004150391	0.17431641	0.014892578	-0.083007813	0.075927734	0	44330	0	0	0
202	203	203	Category L	0.21582031	-0.19189453	-0.88793945	-0.30078125	-0.008056641	0.39404297	0	0	15/6/2018	15	6	2018	19:54:46	71686	0.4	19	54	46	0	0.058349609	3.5513672	0.24975586	-0.17993164	-0.94848633	1.8835449	0.070556641	0	0	0	0	0	0	0	0	0	0.99731445	0.002685547	0.10644531	-0.033935547	-0.01171875	0.060546875	0	44330	0	0	0
203	204	204	Category L	0.23999023	-0.19189453	-0.89990234	-0.29663086	-0.008056641	0.39819336	0	0	15/6/2018	15	6	2018	19:54:46	71686	0.5	19	54	46	0	0.058349609	3.5513672	0.24047852	-0.18286133	-0.91625977	1.7124023	0.018554688	0	0	0	0	0	0	0	0	0	0.96484375	0.03515625	0.025878906	-0.000488281	-0.008789063	0.016357422	0	44330	0	0	0
204	205	205	Category L	0.25195313	-0.19189453	-0.93579102	-0.29907227	-0.008056641	0.39208984	0	0	15/6/2018	15	6	2018	19:54:46	71686	0.6	19	54	46	0	0.058349609	3.5513672	0.23681641	-0.1730957	-0.90405273	1.71875	0.039550781	0	0	0	0	0	0	0	0	0	0.95043945	0.049560547	0.065185547	0.014892578	-0.018554688	-0.031494141	0	44330	0	0	0
205	206	206	Category L	0.25195313	-0.17993164	-0.87597656	-0.29296875	-0.006347656	0.39428711	0	0	15/6/2018	15	6	2018	19:54:46	71686	0.7	19	54	46	0	0.058349609	3.5513672	0.23657227	-0.17797852	-0.90258789	1.6315918	0.030761719	0	0	0	0	0	0	0	0	0	0.94970703	0.050292969	0.043701172	0.015136719	-0.001708984	0.026611328	0	44330	0	0	0
206	207	207	Category L	0.21582031	-0.17993164	-0.88793945	-0.29638672	-0.009765625	0.40014648	0	0	15/6/2018	15	6	2018	19:54:46	71686	0.8	19	54	46	0	0.058349609	3.5513672	0.23657227	-0.18212891	-0.90161133	1.2871094	0.024902344	0	0	0	0	0	0	0	0	0	0.94970703	0.050292969	0.036621094	-0.020751953	0.002197266	0.013671875	0	44330	0	0	0
207	208	208	Category L	0.23999023	-0.17993164	-0.91186523	-0.30444336	-0.009033203	0.39501953	0	0	15/6/2018	15	6	2018	19:54:46	71686	0.9	19	54	46	0	0.058349609	3.5513672	0.23510742	-0.1809082	-0.89941406	0.97314453	0.013183594	0	0	0	0	0	0	0	0	0	0.94726563	0.052734375	0.017822266	0.004638672	0.000976563	-0.012207031	0	44330	0	0	0
208	209	209	Category L	0.2277832	-0.17993164	-0.91186523	-0.2980957	-0.012451172	0.39501953	0	0	15/6/2018	15	6	2018	19:54:47	71687	0	19	54	47	0	0.058349609	3.5513672	0.23681641	-0.18334961	-0.90014648	0.92602539	0.015136719	0	0	0	0	0	0	0	0	0	0.94873047	0.051269531	0.024169922	-0.009033203	0.003417969	-0.011474609	0	44330	0	0	0
209	210	210	Category L	0.23999023	-0.17993164	-0.89990234	-0.29663086	-0.009033203	0.3972168	0	0	15/6/2018	15	6	2018	19:54:47	71687	0.1	19	54	47	0	0.058349609	3.5513672	0.23706055	-0.18359375	-0.90014648	0.71704102	0.004638672	0	0	0	0	0	0	0	0	0	0.94897461	0.051025391	0.006835938	0.002685547	0.003662109	0.000244141	0	44330	0	0	0
210	211	211	Category L	0.26391602	-0.17993164	-0.88793945	-0.29541016	-0.009765625	0.3972168	0	0	15/6/2018	15	6	2018	19:54:47	71687	0.2	19	54	47	0	0.058349609	3.5513672	0.23706055	-0.18334961	-0.8996582	0.47558594	0.029296875	0	0	0	0	0	0	0	0	0	0.94848633	0.051513672	0.042236328	0.026611328	0.003417969	0.01171875	0	44330	0	0	0
211	212	212	Category L	0.25195313	-0.16796875	-0.91186523	-0.29882813	-0.0078125	0.39892578	0	0	15/6/2018	15	6	2018	19:54:47	71687	0.3	19	54	47	0	0.058349609	3.5513672	0.23706055	-0.18310547	-0.8996582	0.52709961	0.024169922	0	0	0	0	0	0	0	0	0	0.94848633	0.051513672	0.041748047	0.014648438	0.015136719	-0.011962891	0	44330	0	0	0
212	213	213	Category L	0.27587891	-0.17993164	-0.88793945	-0.30078125	-0.010498047	0.39794922	0	0	15/6/2018	15	6	2018	19:54:47	71687	0.4	19	54	47	0	0.058349609	3.5513672	0.23657227	-0.18261719	-0.8996582	0.37988281	0.041015625	0	0	0	0	0	0	0	0	0	0.94824219	0.051757813	0.053955078	0.0390625	0.002685547	0.01171875	0	44330	0	0	0
213	214	214	Category L	0.2277832	-0.17993164	-0.88793945	-0.30004883	-0.012451172	0.39501953	0	0	15/6/2018	15	6	2018	19:54:47	71687	0.5	19	54	47	0	0.058349609	3.5513672	0.23583984	-0.18237305	-0.89990234	0.081787109	0.014648438	0	0	0	0	0	0	0	0	0	0.94799805	0.052001953	0.022705078	-0.008056641	0.002441406	0.011962891	0	44330	0	0	0
214	215	215	Category L	0.21582031	-0.17993164	-0.93579102	-0.29467773	-0.011230469	0.39916992	0	0	15/6/2018	15	6	2018	19:54:47	71687	0.6	19	54	47	0	0.058349609	3.5513672	0.2355957	-0.18237305	-0.89990234	0.23901367	0.040771484	0	0	0	0	0	0	0	0	0	0.94799805	0.052001953	0.058105469	-0.019775391	0.002441406	-0.035644531	0	44330	0	0	0
215	216	216	Category L	0.2277832	-0.17993164	-0.93579102	-0.2980957	-0.007080078	0.39208984	0	0	15/6/2018	15	6	2018	19:54:47	71687	0.7	19	54	47	0	0.058349609	3.5513672	0.23510742	-0.18237305	-0.90014648	0.2019043	0.036376953	0	0	0	0	0	0	0	0	0	0.94799805	0.052001953	0.045654297	-0.007324219	0.002441406	-0.035400391	0	44330	0	0	0
216	217	217	Category L	0.23999023	-0.17993164	-0.89990234	-0.29492188	-0.012451172	0.39624023	0	0	15/6/2018	15	6	2018	19:54:47	71687	0.8	19	54	47	0	0.058349609	3.5513672	0.23461914	-0.18237305	-0.90014648	0.15258789	0.005615234	0	0	0	0	0	0	0	0	0	0.94799805	0.052001953	0.008056641	0.005126953	0.002441406	0.000244141	0	44330	0	0	0
217	218	218	Category L	0.2277832	-0.17993164	-0.91186523	-0.2902832	-0.011474609	0.3972168	0	0	15/6/2018	15	6	2018	19:54:47	71687	0.9	19	54	47	0	0.058349609	3.5513672	0.234375	-0.18237305	-0.89941406	0.21044922	0.014160156	0	0	0	0	0	0	0	0	0	0.94726563	0.052734375	0.021484375	-0.006591797	0.002441406	-0.012207031	0	44330	0	0	0
218	219	219	Category L	0.23999023	-0.17993164	-0.88793945	-0.30102539	-0.01171875	0.39599609	0	0	15/6/2018	15	6	2018	19:54:48	71688	0	19	54	48	0	0.058349609	3.5513672	0.23413086	-0.18212891	-0.8996582	0.090576172	0.013183594	0	0	0	0	0	0	0	0	0	0.94726563	0.052734375	0.019775391	0.005615234	0.002197266	0.01171875	0	44330	0	0	0
219	220	220	Category L	0.23999023	-0.16796875	-0.87597656	-0.30517578	-0.010742188	0.39501953	0	0	15/6/2018	15	6	2018	19:54:48	71688	0.1	19	54	48	0	0.058349609	3.5513672	0.23388672	-0.18212891	-0.89990234	0.3059082	0.028564453	0	0	0	0	0	0	0	0	0	0.94750977	0.052490234	0.044189453	0.005859375	0.014160156	0.023925781	0	44330	0	0	0
220	221	221	Category L	0.25195313	-0.17993164	-0.91186523	-0.29541016	-0.016601563	0.39697266	0	0	15/6/2018	15	6	2018	19:54:48	71688	0.2	19	54	48	0	0.058349609	3.5513672	0.23364258	-0.18212891	-0.90014648	0.31884766	0.021484375	0	0	0	0	0	0	0	0	0	0.94775391	0.052246094	0.031982422	0.018066406	0.002197266	-0.011474609	0	44330	0	0	0
221	222	222	Category L	0.2277832	-0.17993164	-0.89990234	-0.30249023	-0.014160156	0.39599609	0	0	15/6/2018	15	6	2018	19:54:48	71688	0.3	19	54	48	0	0.058349609	3.5513672	0.23339844	-0.18237305	-0.90087891	0.094482422	0.006347656	0	0	0	0	0	0	0	0	0	0.94824219	0.051757813	0.009277344	-0.005615234	0.002441406	0.000976563	0	44330	0	0	0
222	223	223	Category L	0.23999023	-0.17993164	-0.89990234	-0.30249023	-0.013427734	0.39575195	0	0	15/6/2018	15	6	2018	19:54:48	71688	0.4	19	54	48	0	0.058349609	3.5513672	0.23291016	-0.18237305	-0.90136719	0.31787109	0.007568359	0	0	0	0	0	0	0	0	0	0.94873047	0.051269531	0.010986328	0.006835938	0.002441406	0.001464844	0	44330	0	0	0
223	224	224	Category L	0.21582031	-0.17993164	-0.91186523	-0.2980957	-0.012451172	0.39697266	0	0	15/6/2018	15	6	2018	19:54:48	71688	0.5	19	54	48	0	0.058349609	3.5513672	0.23291016	-0.18212891	-0.90161133	0.37695313	0.020019531	0	0	0	0	0	0	0	0	0	0.94873047	0.051269531	0.029541016	-0.017089844	0.002197266	-0.010009766	0	44330	0	0	0
224	225	225	Category L	0.2277832	-0.16796875	-0.91186523	-0.30175781	-0.014160156	0.39697266	0	0	15/6/2018	15	6	2018	19:54:48	71688	0.6	19	54	48	0	0.058349609	3.5513672	0.22802734	-0.18383789	-0.90136719	0.15991211	0.019042969	0	0	0	0	0	0	0	0	0	0.94799805	0.052001953	0.026611328	-0.000244141	0.015869141	-0.010253906	0	44330	0	0	0
225	226	226	Category L	0.2277832	-0.17993164	-0.91186523	-0.29516602	-0.01171875	0.39526367	0	0	15/6/2018	15	6	2018	19:54:48	71688	0.7	19	54	48	0	0.058349609	3.5513672	0.22314453	-0.18457031	-0.90161133	0.009277344	0.011962891	0	0	0	0	0	0	0	0	0	0.94702148	0.052978516	0.019287109	0.004394531	0.004638672	-0.010009766	0	44330	0	0	0
226	227	227	Category L	0.25195313	-0.17993164	-0.89990234	-0.2956543	-0.011474609	0.39379883	0	0	15/6/2018	15	6	2018	19:54:48	71688	0.8	19	54	48	0	0.058349609	3.5513672	0.22143555	-0.1862793	-0.90063477	0.22045898	0.031005859	0	0	0	0	0	0	0	0	0	0.94604492	0.053955078	0.037841797	0.030273438	0.006347656	0.000732422	0	44330	0	0	0
227	228	228	Category L	0.26391602	-0.16796875	-0.88793945	-0.3034668	-0.010986328	0.38989258	0	0	15/6/2018	15	6	2018	19:54:48	71688	0.9	19	54	48	0	0.058837891	3.5175293	0.22143555	-0.18920898	-0.90185547	0.44750977	0.049316406	0	0	0	0	0	0	0	0	0	0.94775391	0.052246094	0.077636719	0.042236328	0.021240234	0.013916016	0	44330	0	0	0
228	229	229	Category L	0.23999023	-0.17993164	-0.88793945	-0.30029297	-0.01171875	0.39282227	0	0	15/6/2018	15	6	2018	19:54:49	71689	0	19	54	49	0	0.058837891	3.5175293	0.22045898	-0.19018555	-0.90234375	0.50952148	0.026123047	0	0	0	0	0	0	0	0	0	0.94824219	0.051757813	0.044189453	0.019287109	0.010253906	0.014404297	0	44330	0	0	0
229	230	230	Category L	0.2277832	-0.17993164	-0.91186523	-0.29882813	-0.014160156	0.39697266	0	0	15/6/2018	15	6	2018	19:54:49	71689	0.1	19	54	49	0	0.058837891	3.5175293	0.21850586	-0.19165039	-0.90405273	0.52490234	0.016601563	0	0	0	0	0	0	0	0	0	0.94970703	0.050292969	0.028564453	0.009033203	0.01171875	-0.007568359	0	44330	0	0	0
230	231	231	Category L	0.26391602	-0.17993164	-0.91186523	-0.29663086	-0.012207031	0.39624023	0	0	15/6/2018	15	6	2018	19:54:49	71689	0.2	19	54	49	0	0.058837891	3.5175293	0.21899414	-0.19238281	-0.90039063	0.46240234	0.047607422	0	0	0	0	0	0	0	0	0	0.9465332	0.053466797	0.068603516	0.044677734	0.012451172	-0.011230469	0	44330	0	0	0
231	232	232	Category L	0.23999023	-0.17993164	-0.87597656	-0.30004883	-0.014404297	0.39599609	0	0	15/6/2018	15	6	2018	19:54:49	71689	0.3	19	54	49	0	0.058837891	3.5175293	0.21557617	-0.1953125	-0.90283203	0.48535156	0.039306641	0	0	0	0	0	0	0	0	0	0.94848633	0.051513672	0.066650391	0.024169922	0.015380859	0.026855469	0	44330	0	0	0
232	233	233	Category L	0.2277832	-0.17993164	-0.88793945	-0.29736328	-0.012451172	0.39526367	0	0	15/6/2018	15	6	2018	19:54:49	71689	0.4	19	54	49	0	0.058837891	3.5175293	0.21435547	-0.19628906	-0.90161133	0.8293457	0.025146484	0	0	0	0	0	0	0	0	0	0.94750977	0.052490234	0.043457031	0.013183594	0.016357422	0.013671875	0	44330	0	0	0
233	234	234	Category L	0.23999023	-0.17993164	-0.87597656	-0.30102539	-0.014160156	0.39672852	0	0	15/6/2018	15	6	2018	19:54:49	71689	0.5	19	54	49	0	0.058837891	3.5175293	0.21289063	-0.19726563	-0.90014648	1.2927246	0.040039063	0	0	0	0	0	0	0	0	0	0.94580078	0.054199219	0.068359375	0.026855469	0.017333984	0.024169922	0	44330	0	0	0
234	235	235	Category L	0.23999023	-0.19189453	-0.91186523	-0.29907227	-0.01171875	0.3972168	0	0	15/6/2018	15	6	2018	19:54:49	71689	0.6	19	54	49	0	0.058837891	3.5175293	0.20922852	-0.19848633	-0.89916992	1.4289551	0.033691406	0	0	0	0	0	0	0	0	0	0.94433594	0.055664063	0.049804688	0.030517578	0.006591797	-0.012451172	0	44330	0	0	0
235	236	236	Category L	0.23999023	-0.19189453	-0.91186523	-0.29736328	-0.012451172	0.39404297	0	0	15/6/2018	15	6	2018	19:54:49	71689	0.7	19	54	49	0	0.058837891	3.5175293	0.20654297	-0.19970703	-0.89794922	1.3234863	0.036621094	0	0	0	0	0	0	0	0	0	0.94287109	0.057128906	0.054931641	0.033203125	0.0078125	-0.013671875	0	44330	0	0	0
236	237	237	Category L	0.23999023	-0.17993164	-0.91186523	-0.30249023	-0.013427734	0.39575195	0	0	15/6/2018	15	6	2018	19:54:49	71689	0.8	19	54	49	0	0.058837891	3.5175293	0.20581055	-0.20288086	-0.89916992	1.1105957	0.04296875	0	0	0	0	0	0	0	0	0	0.94458008	0.055419922	0.069580078	0.033935547	0.022949219	-0.012451172	0	44330	0	0	0
237	238	238	Category L	0.26391602	-0.17993164	-0.89990234	-0.30102539	-0.014160156	0.39794922	0	0	15/6/2018	15	6	2018	19:54:49	71689	0.9	19	54	49	0	0.058837891	3.5175293	0.20336914	-0.20410156	-0.89819336	0.92358398	0.064941406	0	0	0	0	0	0	0	0	0	0.94335938	0.056640625	0.086181641	0.060302734	0.024169922	-0.001464844	0	44330	0	0	0
238	239	239	Category L	0.23999023	-0.14379883	-0.87597656	-0.2956543	-0.013427734	0.39697266	0	0	15/6/2018	15	6	2018	19:54:50	71690	0	19	54	50	0	0.058837891	3.5175293	0.19995117	-0.20239258	-0.89916992	0.61254883	0.074707031	0	0	0	0	0	0	0	0	0	0.94311523	0.056884766	0.12182617	0.039794922	0.05859375	0.023193359	0	44330	0	0	0
239	240	240	Category L	0.26391602	-0.17993164	-0.88793945	-0.30004883	-0.016601563	0.39501953	0	0	15/6/2018	15	6	2018	19:54:50	71690	0.1	19	54	50	0	0.058837891	3.5175293	0.19677734	-0.20166016	-0.89916992	0.1418457	0.071044922	0	0	0	0	0	0	0	0	0	0.94238281	0.057617188	0.099853516	0.066894531	0.021728516	0.011230469	0	44330	0	0	0
240	241	241	Category L	0.25195313	-0.17993164	-0.92382813	-0.29394531	-0.014160156	0.39794922	0	0	15/6/2018	15	6	2018	19:54:50	71690	0.2	19	54	50	0	0.058837891	3.5175293	0.19360352	-0.20141602	-0.89941406	0.038818359	0.066650391	0	0	0	0	0	0	0	0	0	0.94189453	0.058105469	0.10400391	0.058105469	0.021484375	-0.024169922	0	44330	0	0	0
241	242	242	Category L	0.25195313	-0.17993164	-0.89990234	-0.30004883	-0.012451172	0.39501953	0	0	15/6/2018	15	6	2018	19:54:50	71690	0.3	19	54	50	0	0.058837891	3.5175293	0.19091797	-0.20043945	-0.90014648	0.10351563	0.064208984	0	0	0	0	0	0	0	0	0	0.94165039	0.058349609	0.081542969	0.060791016	0.020507813	0.000244141	0	44330	0	0	0
242	243	243	Category L	0.23999023	-0.16796875	-0.89990234	-0.30004883	-0.012451172	0.39624023	0	0	15/6/2018	15	6	2018	19:54:50	71690	0.4	19	54	50	0	0.058837891	3.5175293	0.18798828	-0.19604492	-0.89697266	0.073730469	0.059082031	0	0	0	0	0	0	0	0	0	0.93725586	0.062744141	0.082763672	0.051757813	0.028076172	-0.002685547	0	44330	0	0	0
243	244	244	Category L	0.23999023	-0.17993164	-0.88793945	-0.29833984	-0.014160156	0.3918457	0	0	15/6/2018	15	6	2018	19:54:50	71690	0.5	19	54	50	0	0.058837891	3.5175293	0.18774414	-0.19775391	-0.89770508	0.2019043	0.055908203	0	0	0	0	0	0	0	0	0	0.93823242	0.061767578	0.079589844	0.052001953	0.017822266	0.009765625	0	44330	0	0	0
244	245	245	Category L	0.23999023	-0.17993164	-0.92382813	-0.30004883	-0.010742188	0.39282227	0	0	15/6/2018	15	6	2018	19:54:50	71690	0.6	19	54	50	0	0.058837891	3.5175293	0.18188477	-0.1940918	-0.90161133	0.35791016	0.063476563	0	0	0	0	0	0	0	0	0	0.94018555	0.059814453	0.093994141	0.057861328	0.014160156	-0.021972656	0	44330	0	0	0
245	246	246	Category L	0.21582031	-0.17993164	-0.86376953	-0.29760742	-0.01171875	0.39208984	0	0	15/6/2018	15	6	2018	19:54:50	71690	0.7	19	54	50	0	0.058837891	3.5175293	0.17773438	-0.1940918	-0.90332031	0.73266602	0.056640625	0	0	0	0	0	0	0	0	0	0.94091797	0.059082031	0.091796875	0.037841797	0.014160156	0.039550781	0	44330	0	0	0
246	247	247	Category L	0.21582031	-0.17993164	-0.89990234	-0.29492188	-0.010742188	0.39208984	0	0	15/6/2018	15	6	2018	19:54:50	71690	0.8	19	54	50	0	0.058837891	3.5175293	0.17407227	-0.19213867	-0.90332031	1.6401367	0.043457031	0	0	0	0	0	0	0	0	0	0.93994141	0.060058594	0.057373047	0.041503906	0.012207031	0.003417969	0	44330	0	0	0
247	248	248	Category L	0.21582031	-0.17993164	-0.92382813	-0.28881836	-0.024658203	0.39794922	0	0	15/6/2018	15	6	2018	19:54:50	71690	0.9	19	54	50	0	0.058837891	3.5175293	0.16918945	-0.18994141	-0.90332031	2.8696289	0.051757813	0	0	0	0	0	0	0	0	0	0.93847656	0.061523438	0.076904297	0.046386719	0.010009766	-0.020263672	0	44330	0	0	0
248	249	249	Category L	0.2277832	-0.19189453	-0.88793945	-0.27636719	-0.036621094	0.4050293	0	0	15/6/2018	15	6	2018	19:54:51	71691	0	19	54	51	0	0.058837891	3.5175293	0.16577148	-0.19067383	-0.90332031	3.697998	0.063720703	0	0	0	0	0	0	0	0	0	0.93823242	0.061767578	0.078369141	0.061767578	-0.000976563	0.015380859	0	44330	0	0	0
249	250	250	Category L	0.23999023	-0.17993164	-0.89990234	-0.27197266	-0.037353516	0.40820313	0	0	15/6/2018	15	6	2018	19:54:51	71691	0.1	19	54	51	0	0.058837891	3.5175293	0.16259766	-0.18994141	-0.90551758	4.3161621	0.078125	0	0	0	0	0	0	0	0	0	0.93945313	0.060546875	0.093017578	0.077148438	0.010009766	0.005615234	0	44330	0	0	0
250	251	251	Category L	0.21582031	-0.16796875	-0.92382813	-0.2746582	-0.043457031	0.40698242	0	0	15/6/2018	15	6	2018	19:54:51	71691	0.2	19	54	51	0	0.058837891	3.5175293	0.16015625	-0.18847656	-0.90478516	5.1003418	0.062011719	0	0	0	0	0	0	0	0	0	0.93798828	0.062011719	0.094970703	0.055419922	0.020507813	-0.018798828	0	44330	0	0	0
251	252	252	Category L	0.20385742	-0.15576172	-0.89990234	-0.27197266	-0.0390625	0.40820313	0	0	15/6/2018	15	6	2018	19:54:51	71691	0.3	19	54	51	0	0.058837891	3.5175293	0.15551758	-0.18847656	-0.90576172	6.1318359	0.05859375	0	0	0	0	0	0	0	0	0	0.93823242	0.061767578	0.086914063	0.048095703	0.032714844	0.005859375	0	44330	0	0	0
252	253	253	Category L	0.21582031	-0.17993164	-0.92382813	-0.27001953	-0.040527344	0.40917969	0	0	15/6/2018	15	6	2018	19:54:51	71691	0.4	19	54	51	0	0.058837891	3.5175293	0.15356445	-0.18652344	-0.90454102	6.5383301	0.065185547	0	0	0	0	0	0	0	0	0	0.9362793	0.063720703	0.087890625	0.062011719	0.006591797	-0.019042969	0	44330	0	0	0
253	254	254	Category L	0.21582031	-0.16796875	-0.89990234	-0.27807617	-0.04296875	0.40771484	0	0	15/6/2018	15	6	2018	19:54:51	71691	0.5	19	54	51	0	0.058837891	3.5175293	0.15039063	-0.18554688	-0.90649414	6.5322266	0.067871094	0	0	0	0	0	0	0	0	0	0.9375	0.0625	0.089599609	0.065185547	0.017578125	0.006591797	0	44330	0	0	0
254	255	255	Category L	0.20385742	-0.17993164	-0.88793945	-0.27197266	-0.040771484	0.40722656	0	0	15/6/2018	15	6	2018	19:54:51	71691	0.6	19	54	51	0	0.058837891	3.5175293	0.14819336	-0.18457031	-0.90649414	6.8618164	0.05859375	0	0	0	0	0	0	0	0	0	0.93701172	0.062988281	0.078857422	0.055419922	0.004638672	0.018554688	0	44330	0	0	0
255	256	256	Category L	0.20385742	-0.17993164	-0.89990234	-0.27734375	-0.044433594	0.40576172	0	0	15/6/2018	15	6	2018	19:54:51	71691	0.7	19	54	51	0	0.058837891	3.5175293	0.14550781	-0.18359375	-0.90698242	7.2836914	0.05859375	0	0	0	0	0	0	0	0	0	0.93676758	0.063232422	0.069091797	0.058105469	0.003662109	0.007080078	0	44330	0	0	0
256	257	257	Category L	0.21582031	-0.17993164	-0.87597656	-0.27563477	-0.041748047	0.40600586	0	0	15/6/2018	15	6	2018	19:54:51	71691	0.8	19	54	51	0	0.058837891	3.5175293	0.14404297	-0.18383789	-0.90527344	6.902832	0.077636719	0	0	0	0	0	0	0	0	0	0.93505859	0.064941406	0.10522461	0.071533203	0.00390625	0.029296875	0	44330	0	0	0
257	258	258	Category L	0.21582031	-0.16796875	-0.88793945	-0.27001953	-0.040039063	0.40917969	0	0	15/6/2018	15	6	2018	19:54:51	71691	0.9	19	54	51	0	0.058837891	3.5175293	0.14160156	-0.18334961	-0.90551758	4.6875	0.077636719	0	0	0	0	0	0	0	0	0	0.93481445	0.065185547	0.10742188	0.073974609	0.015380859	0.017578125	0	44330	0	0	0
258	259	259	Category L	0.21582031	-0.17993164	-0.91186523	-0.26953125	-0.047607422	0.40698242	0	0	15/6/2018	15	6	2018	19:54:52	71692	0	19	54	52	0	0.058837891	3.5175293	0.13964844	-0.18359375	-0.90551758	1.060791	0.076416016	0	0	0	0	0	0	0	0	0	0.93432617	0.065673828	0.086181641	0.075927734	0.003662109	-0.006103516	0	44330	0	0	0
259	260	260	Category L	0.21582031	-0.16796875	-0.93579102	-0.27001953	-0.040039063	0.40917969	0	0	15/6/2018	15	6	2018	19:54:52	71692	0.1	19	54	52	0	0.058837891	3.5175293	0.13745117	-0.18554688	-0.90722656	4.4123535	0.084960938	0	0	0	0	0	0	0	0	0	0.9362793	0.063720703	0.12426758	0.078125	0.017578125	-0.028320313	0	44330	0	0	0
260	261	261	Category L	0.20385742	-0.19189453	-0.94799805	-0.27270508	-0.042724609	0.40698242	0	0	15/6/2018	15	6	2018	19:54:52	71692	0.2	19	54	52	0	0.058837891	3.5175293	0.13427734	-0.18579102	-0.9074707	13.071777	0.080322266	0	0	0	0	0	0	0	0	0	0.93603516	0.063964844	0.11547852	0.069335938	-0.005859375	-0.040283203	0	44330	0	0	0
261	262	262	Category L	0.20385742	-0.16796875	-0.92382813	-0.27001953	-0.034667969	0.41088867	0	0	15/6/2018	15	6	2018	19:54:52	71692	0.3	19	54	52	0	0.058837891	3.5175293	0.13183594	-0.18530273	-0.91015625	21.533447	0.075195313	0	0	0	0	0	0	0	0	0	0.93823242	0.061767578	0.1027832	0.071777344	0.017333984	-0.013427734	0	44330	0	0	0
262	263	263	Category L	0.23999023	-0.16796875	-0.89990234	-0.27001953	-0.045166016	0.40698242	0	0	15/6/2018	15	6	2018	19:54:52	71692	0.4	19	54	52	0	0.058837891	3.5175293	0.12817383	-0.18408203	-0.91357422	30.072266	0.11352539	0	0	0	0	0	0	0	0	0	0.94067383	0.059326172	0.14160156	0.11157227	0.016113281	0.013671875	0	44330	0	0	0
263	264	264	Category E	-0.15576172	-0.3359375	-0.88793945	-0.12304688	0.30419922	0.39331055	0	0	15/6/2018	15	6	2018	19:54:58	71698	0.8	19	54	58	0	0.058837891	3.491748	0.12573242	-0.18408203	-0.91357422	38.898438	0.32080078	0	0	0	0	0	0	0	0	0	0.94042969	0.059570313	0.45898438	-0.28149414	-0.15161133	0.025634766	0	44330	0	0	0
264	265	265	Category E	-0.17993164	-0.25195313	-0.91186523	-0.13818359	0.32568359	0.37744141	0	0	15/6/2018	15	6	2018	19:54:58	71698	0.9	19	54	58	0	0.058837891	3.491748	0.12304688	-0.18383789	-0.91333008	48.133789	0.31054688	0	0	0	0	0	0	0	0	0	0.93969727	0.060302734	0.37255859	-0.30297852	-0.067871094	0.001464844	0	44330	0	0	0
265	266	266	Category E	0.071777344	-0.32397461	-0.81591797	-0.13232422	0.33789063	0.37084961	0	0	15/6/2018	15	6	2018	19:54:59	71699	0	19	54	59	0	0.058837891	3.491748	0.12231445	-0.18261719	-0.91333008	57.908447	0.17871094	0	0	0	0	0	0	0	0	0	0.93945313	0.060546875	0.2890625	-0.050537109	-0.14111328	0.097412109	0	44330	0	0	0
266	267	267	Category E	0.25195313	-0.43188477	-0.99584961	-0.11743164	0.33813477	0.3762207	0	0	15/6/2018	15	6	2018	19:54:59	71699	0.1	19	54	59	0	0.058837891	3.491748	0.12255859	-0.18139648	-0.9152832	65.547363	0.29296875	0	0	0	0	0	0	0	0	0	0.94116211	0.058837891	0.45996094	0.12915039	-0.25024414	-0.080322266	0	44330	0	0	0
267	268	268	Category E	0.19189453	-0.2878418	-0.93579102	-0.12963867	0.34130859	0.36987305	0	0	15/6/2018	15	6	2018	19:54:59	71699	0.2	19	54	59	0	0.058837891	3.491748	0.12182617	-0.18164063	-0.91601563	72.572021	0.12841797	0	0	0	0	0	0	0	0	0	0.94165039	0.058349609	0.19555664	0.069824219	-0.10595703	-0.01953125	0	44330	0	0	0
268	269	269	Category E	0.059814453	-0.29980469	-1.0078125	-0.12744141	0.35595703	0.35522461	0	0	15/6/2018	15	6	2018	19:54:59	71699	0.3	19	54	59	0	0.058837891	3.491748	0.12011719	-0.18188477	-0.91552734	75.93335	0.16113281	0	0	0	0	0	0	0	0	0	0.94116211	0.058837891	0.27026367	-0.060302734	-0.11767578	-0.092041016	0	44330	0	0	0
269	270	270	Category E	0.25195313	-0.26391602	-0.64794922	-0.18945313	0.34326172	0.35083008	0	0	15/6/2018	15	6	2018	19:54:59	71699	0.4	19	54	59	0	0.058837891	3.491748	0.11621094	-0.18066406	-0.91503906	74.999756	0.31079102	0	0	0	0	0	0	0	0	0	0.93994141	0.060058594	0.48583984	0.13549805	-0.083007813	0.26708984	0	44330	0	0	0
270	271	271	Category E	-0.047851563	-0.43188477	-1.0678711	-0.20922852	0.30419922	0.36547852	0	0	15/6/2018	15	6	2018	19:54:59	71699	0.5	19	54	59	0	0.058837891	3.491748	0.11572266	-0.18017578	-0.91430664	69.992676	0.3371582	0	0	0	0	0	0	0	0	0	0.93920898	0.060791016	0.56860352	-0.16357422	-0.25146484	-0.15332031	0	44330	0	0	0
271	272	272	Category E	0.13183594	-0.26391602	-0.79199219	-0.2265625	0.30615234	0.35180664	0	0	15/6/2018	15	6	2018	19:54:59	71699	0.6	19	54	59	0	0.058837891	3.491748	0.11572266	-0.1796875	-0.91845703	61.774658	0.15258789	0	0	0	0	0	0	0	0	0	0.94287109	0.057128906	0.2265625	0.015869141	-0.083984375	0.12646484	0	44330	0	0	0
272	273	273	Category E	0.13183594	-0.26391602	-0.76782227	-0.17578125	0.32714844	0.36352539	0	0	15/6/2018	15	6	2018	19:54:59	71699	0.7	19	54	59	0	0.058837891	3.491748	0.11523438	-0.17797852	-0.91772461	50.772705	0.17333984	0	0	0	0	0	0	0	0	0	0.94189453	0.058105469	0.25219727	0.016357422	-0.085693359	0.14990234	0	44330	0	0	0
273	274	274	Category E	-0.071777344	-0.29980469	-0.83984375	-0.1706543	0.34204102	0.35400391	0	0	15/6/2018	15	6	2018	19:54:59	71699	0.8	19	54	59	0	0.058837891	3.491748	0.11474609	-0.17700195	-0.91796875	37.638184	0.23657227	0	0	0	0	0	0	0	0	0	0.94189453	0.058105469	0.38745117	-0.18652344	-0.12255859	0.078125	0	44330	0	0	0
274	275	275	Category E	0.023925781	-0.31176758	-0.81591797	-0.17724609	0.35180664	0.34716797	0	0	15/6/2018	15	6	2018	19:54:59	71699	0.9	19	54	59	0	0.058837891	3.491748	0.11206055	-0.17651367	-0.91845703	24.843262	0.19091797	0	0	0	0	0	0	0	0	0	0.94189453	0.058105469	0.32568359	-0.088134766	-0.13500977	0.10253906	0	44330	0	0	0
275	276	276	Category E	0.16796875	-0.44384766	-0.98388672	-0.16845703	0.34619141	0.34912109	0	0	15/6/2018	15	6	2018	19:55:00	71700	0	19	55	0	0	0.058837891	3.491748	0.11108398	-0.17602539	-0.91845703	13.251709	0.28125	0	0	0	0	0	0	0	0	0	0.94165039	0.058349609	0.38964844	0.056640625	-0.26757813	-0.065185547	0	44330	0	0	0
276	277	277	Category E	0.047851563	-0.27587891	-0.82788086	-0.20605469	0.27807617	0.3840332	0	0	15/6/2018	15	6	2018	19:55:00	71700	0.1	19	55	0	0	0.058837891	3.491748	0.109375	-0.17700195	-0.92089844	2.7368164	0.14892578	0	0	0	0	0	0	0	0	0	0.9440918	0.055908203	0.25341797	-0.061523438	-0.098632813	0.093017578	0	44330	0	0	0
277	278	278	Category E	-0.047851563	-0.071777344	-0.99584961	-0.22363281	0.20996094	0.40405273	0	0	15/6/2018	15	6	2018	19:55:00	71700	0.2	19	55	0	0	0.058837891	3.491748	0.10864258	-0.17749023	-0.92041016	8.3098145	0.20336914	0	0	0	0	0	0	0	0	0	0.94360352	0.056396484	0.33764648	-0.15649414	0.10571289	-0.075195313	0	44330	0	0	0
278	279	279	Category E	-0.023925781	-0.13183594	-0.89990234	-0.25341797	0.15454102	0.40429688	0	0	15/6/2018	15	6	2018	19:55:00	71700	0.3	19	55	0	0	0.059326172	3.5513672	0.10546875	-0.17724609	-0.92016602	16.130859	0.13867188	0	0	0	0	0	0	0	0	0	0.94311523	0.056884766	0.1953125	-0.12939453	0.045410156	0.020263672	0	44330	0	0	0
279	280	280	Category E	-0.011962891	-0.17993164	-0.93579102	-0.24243164	0.089111328	0.42822266	0	0	15/6/2018	15	6	2018	19:55:00	71700	0.4	19	55	0	0	0.059326172	3.5513672	0.1027832	-0.17773438	-0.92016602	18.729248	0.11572266	0	0	0	0	0	0	0	0	0	0.94287109	0.057128906	0.13232422	-0.11474609	-0.001953125	-0.015380859	0	44330	0	0	0
280	281	281	Category E	0.011962891	-0.10791016	-0.94799805	-0.21972656	0.079589844	0.43261719	0	0	15/6/2018	15	6	2018	19:55:00	71700	0.5	19	55	0	0	0.059326172	3.5513672	0.10351563	-0.1784668	-0.921875	21.578857	0.1184082	0	0	0	0	0	0	0	0	0	0.94482422	0.055175781	0.18798828	-0.091552734	0.070556641	-0.025878906	0	44330	0	0	0
281	282	282	Category E	0.011962891	0.14379883	-0.63598633	-0.19067383	0.094482422	0.44458008	0	0	15/6/2018	15	6	2018	19:55:00	71700	0.6	19	55	0	0	0.059326172	3.5513672	0.10229492	-0.17944336	-0.92333984	23.692871	0.44189453	0	0	0	0	0	0	0	0	0	0.94628906	0.053710938	0.70117188	-0.090332031	0.32324219	0.28735352	0	44330	0	0	0
282	283	283	Category E	0.19189453	-0.31176758	-0.94799805	-0.15307617	0.10595703	0.45361328	0	0	15/6/2018	15	6	2018	19:55:00	71700	0.7	19	55	0	0	0.059326172	3.5513672	0.10058594	-0.17944336	-0.92211914	23.468506	0.16259766	0	0	0	0	0	0	0	0	0	0.94482422	0.055175781	0.24902344	0.091308594	-0.13208008	-0.025634766	0	44330	0	0	0
283	284	284	Category E	-0.2277832	0.095947266	-1.223877	-0.089355469	0.12744141	0.46728516	0	0	15/6/2018	15	6	2018	19:55:00	71700	0.8	19	55	0	0	0.059326172	3.5513672	0.098632813	-0.1796875	-0.92089844	21.94165	0.52368164	0	0	0	0	0	0	0	0	0	0.94335938	0.056640625	0.90478516	-0.32641602	0.27563477	-0.30273438	0	44330	0	0	0
284	285	285	Category E	-0.083984375	-0.20385742	-1.0559082	-0.12304688	0.1340332	0.4609375	0	0	15/6/2018	15	6	2018	19:55:00	71700	0.9	19	55	0	0	0.059326172	3.5513672	0.097412109	-0.18286133	-0.91992188	19.055908	0.22753906	0	0	0	0	0	0	0	0	0	0.94287109	0.057128906	0.33813477	-0.18139648	-0.020751953	-0.13574219	0	44330	0	0	0
285	286	286	Category E	-0.035888672	-0.011962891	-0.88793945	-0.13476563	0.099365234	0.46679688	0	0	15/6/2018	15	6	2018	19:55:01	71701	0	19	55	1	0	0.059326172	3.5513672	0.094726563	-0.18432617	-0.92236328	22.26123	0.21899414	0	0	0	0	0	0	0	0	0	0.94555664	0.054443359	0.33764648	-0.13061523	0.17236328	0.034423828	0	44330	0	0	0
286	287	287	Category E	-0.17993164	-0.011962891	-0.88793945	-0.17675781	0.065429688	0.45532227	0	0	15/6/2018	15	6	2018	19:55:01	71701	0.1	19	55	1	0	0.059326172	3.5513672	0.094238281	-0.18603516	-0.92163086	23.442139	0.32641602	0	0	0	0	0	0	0	0	0	0.94482422	0.055175781	0.48193359	-0.27416992	0.17407227	0.033691406	0	44330	0	0	0
287	288	288	Category E	-0.023925781	-0.23999023	-0.91186523	-0.15136719	0.036376953	0.46435547	0	0	15/6/2018	15	6	2018	19:55:01	71701	0.2	19	55	1	0	0.059326172	3.5513672	0.092529297	-0.18676758	-0.92138672	20.868408	0.12841797	0	0	0	0	0	0	0	0	0	0.94482422	0.055175781	0.17919922	-0.11645508	-0.052978516	0.009521484	0	44330	0	0	0
288	289	289	Category E	-0.035888672	-0.10791016	-1.079834	-0.16723633	0.027099609	0.45751953	0	0	15/6/2018	15	6	2018	19:55:01	71701	0.3	19	55	1	0	0.059326172	3.5513672	0.090332031	-0.18701172	-0.92138672	20.653809	0.21728516	0	0	0	0	0	0	0	0	0	0.94458008	0.055419922	0.36376953	-0.1262207	0.079101563	-0.15820313	0	44330	0	0	0
289	290	290	Category E	0.047851563	-0.071777344	-0.83984375	-0.17919922	0.079101563	0.4543457	0	0	15/6/2018	15	6	2018	19:55:01	71701	0.4	19	55	1	0	0.059326172	3.5513672	0.089355469	-0.18701172	-0.92407227	21.742188	0.14868164	0	0	0	0	0	0	0	0	0	0.94702148	0.052978516	0.24121094	-0.041503906	0.11523438	0.084228516	0	44330	0	0	0
290	291	291	Category E	-0.10791016	-0.17993164	-0.97192383	-0.16772461	0.087646484	0.45288086	0	0	15/6/2018	15	6	2018	19:55:01	71701	0.5	19	55	1	0	0.059326172	3.5513672	0.086669922	-0.18725586	-0.92651367	21.860596	0.19995117	0	0	0	0	0	0	0	0	0	0.94921875	0.05078125	0.24731445	-0.19458008	0.007324219	-0.045166016	0	44330	0	0	0
291	292	292	Category E	0.095947266	-0.011962891	-0.81591797	-0.18554688	0.11108398	0.44799805	0	0	15/6/2018	15	6	2018	19:55:01	71701	0.6	19	55	1	0	0.059326172	3.5513672	0.085205078	-0.1875	-0.92578125	16.990479	0.20751953	0	0	0	0	0	0	0	0	0	0.94848633	0.051513672	0.29614258	0.010498047	0.17553711	0.10986328	0	44330	0	0	0
292	293	293	Category E	0.023925781	-0.10791016	-1.0439453	-0.18798828	0.13671875	0.43652344	0	0	15/6/2018	15	6	2018	19:55:01	71701	0.7	19	55	1	0	0.059326172	3.5513672	0.083007813	-0.1875	-0.92651367	11.220703	0.15356445	0	0	0	0	0	0	0	0	0	0.94897461	0.051025391	0.25610352	-0.059082031	0.079589844	-0.1171875	0	44330	0	0	0
293	294	294	Category E	0.059814453	-0.095947266	-0.88793945	-0.22949219	0.13305664	0.42236328	0	0	15/6/2018	15	6	2018	19:55:01	71701	0.8	19	55	1	0	0.059326172	3.5513672	0.082763672	-0.18823242	-0.92504883	8.9941406	0.10229492	0	0	0	0	0	0	0	0	0	0.94775391	0.052246094	0.15283203	-0.022949219	0.092285156	0.037109375	0	44330	0	0	0
294	295	295	Category E	-0.011962891	-0.095947266	-0.97192383	-0.19140625	0.11743164	0.44287109	0	0	15/6/2018	15	6	2018	19:55:01	71701	0.9	19	55	1	0	0.059326172	3.5513672	0.084472656	-0.18945313	-0.92822266	8.0415039	0.14111328	0	0	0	0	0	0	0	0	0	0.95117188	0.048828125	0.23339844	-0.096435547	0.093505859	-0.043457031	0	44330	0	0	0
295	296	296	Category E	0.10791016	-0.20385742	-0.80395508	-0.22827148	0.10375977	0.42993164	0	0	15/6/2018	15	6	2018	19:55:02	71702	0	19	55	2	0	0.059326172	3.5513672	0.083496094	-0.18945313	-0.92797852	3.2246094	0.12719727	0	0	0	0	0	0	0	0	0	0.95092773	0.049072266	0.16259766	0.024169922	-0.014160156	0.12402344	0	44330	0	0	0
296	297	297	Category E	0.047851563	-0.14379883	-0.92382813	-0.21777344	0.080322266	0.43969727	0	0	15/6/2018	15	6	2018	19:55:02	71702	0.1	19	55	2	0	0.059326172	3.5513672	0.082763672	-0.18994141	-0.92749023	2.9641113	0.057861328	0	0	0	0	0	0	0	0	0	0.95043945	0.049560547	0.084960938	-0.034912109	0.046142578	0.003662109	0	44330	0	0	0
297	298	298	Category E	0.071777344	-0.20385742	-0.89990234	-0.23071289	0.10180664	0.42895508	0	0	15/6/2018	15	6	2018	19:55:02	71702	0.2	19	55	2	0	0.059326172	3.5513672	0.080810547	-0.19018555	-0.92700195	6.1970215	0.031738281	0	0	0	0	0	0	0	0	0	0.94995117	0.050048828	0.050048828	-0.009033203	-0.013427734	0.027099609	0	44330	0	0	0
298	299	299	Category E	0.059814453	-0.32397461	-1.0319824	-0.20825195	0.10327148	0.43823242	0	0	15/6/2018	15	6	2018	19:55:02	71702	0.3	19	55	2	0	0.059326172	3.5513672	0.081298828	-0.18945313	-0.92553711	6.9404297	0.17260742	0	0	0	0	0	0	0	0	0	0.94824219	0.051757813	0.26220703	-0.021484375	-0.13427734	-0.10620117	0	44330	0	0	0
299	300	300	Category E	0	-0.19189453	-0.89990234	-0.2199707	0.10205078	0.43408203	0	0	15/6/2018	15	6	2018	19:55:02	71702	0.4	19	55	2	0	0.059326172	3.5513672	0.080810547	-0.19018555	-0.9309082	7.5915527	0.086669922	0	0	0	0	0	0	0	0	0	0.95361328	0.046386719	0.11376953	-0.080810547	-0.001464844	0.031005859	0	44330	0	0	0
300	301	301	Category E	0.047851563	-0.13183594	-1.1159668	-0.22412109	0.10888672	0.42993164	0	0	15/6/2018	15	6	2018	19:55:02	71702	0.5	19	55	2	0	0.059326172	3.5513672	0.080566406	-0.1887207	-0.92944336	8.2202148	0.19750977	0	0	0	0	0	0	0	0	0	0.95166016	0.048339844	0.27612305	-0.032714844	0.056884766	-0.18652344	0	44330	0	0	0
301	302	302	Category E	-0.059814453	-0.095947266	-1.1757813	-0.2434082	0.11645508	0.4206543	0	0	15/6/2018	15	6	2018	19:55:02	71702	0.6	19	55	2	0	0.059326172	3.5513672	0.080322266	-0.18847656	-0.92773438	11.828125	0.29931641	0	0	0	0	0	0	0	0	0	0.94995117	0.050048828	0.48071289	-0.14013672	0.092529297	-0.24780273	0	44330	0	0	0
302	303	303	Category E	0.047851563	-0.17993164	-0.89990234	-0.23999023	0.10473633	0.42749023	0	0	15/6/2018	15	6	2018	19:55:02	71702	0.7	19	55	2	0	0.059326172	3.5513672	0.078125	-0.18823242	-0.92700195	13.595215	0.041503906	0	0	0	0	0	0	0	0	0	0.94897461	0.051025391	0.065673828	-0.030273438	0.008300781	0.027099609	0	44330	0	0	0
303	304	304	Category E	0	-0.15576172	-0.88793945	-0.26098633	0.038330078	0.41772461	0	0	15/6/2018	15	6	2018	19:55:02	71702	0.8	19	55	2	0	0.059326172	3.5513672	0.077636719	-0.18725586	-0.92626953	11.017822	0.092285156	0	0	0	0	0	0	0	0	0	0.94824219	0.051757813	0.14770508	-0.077636719	0.031494141	0.038330078	0	44330	0	0	0
304	305	305	Category E	0.15576172	-0.071777344	-0.91186523	-0.25952148	0.012207031	0.4152832	0	0	15/6/2018	15	6	2018	19:55:02	71702	0.9	19	55	2	0	0.059326172	3.5513672	0.083251953	-0.18505859	-0.92919922	12.312012	0.13549805	0	0	0	0	0	0	0	0	0	0.95117188	0.048828125	0.203125	0.072265625	0.11328125	0.017333984	0	44330	0	0	0
305	306	306	Category E	0.25195313	-0.083984375	-1.079834	-0.25317383	0.013183594	0.42138672	0	0	15/6/2018	15	6	2018	19:55:03	71703	0	19	55	3	0	0.059326172	3.5513672	0.088134766	-0.18481445	-0.92993164	15.076172	0.24365234	0	0	0	0	0	0	0	0	0	0.95214844	0.047851563	0.41455078	0.16381836	0.10083008	-0.1496582	0	44330	0	0	0
306	307	307	Category E	0.20385742	-0.19189453	-0.94799805	-0.25488281	0.014160156	0.41845703	0	0	15/6/2018	15	6	2018	19:55:03	71703	0.1	19	55	3	0	0.059326172	3.5513672	0.088867188	-0.18310547	-0.93041992	12.562256	0.11645508	0	0	0	0	0	0	0	0	0	0.95239258	0.047607422	0.14086914	0.11474609	-0.008544922	-0.017333984	0	44330	0	0	0
307	308	308	Category E	0.11987305	-0.19189453	-0.85180664	-0.26000977	0.015869141	0.41967773	0	0	15/6/2018	15	6	2018	19:55:03	71703	0.2	19	55	3	0	0.059326172	3.5513672	0.086914063	-0.1809082	-0.92944336	8.6247559	0.084960938	0	0	0	0	0	0	0	0	0	0.95092773	0.049072266	0.12133789	0.032714844	-0.010742188	0.077636719	0	44330	0	0	0
308	309	309	Category E	-0.071777344	-0.083984375	-0.85180664	-0.29492188	0.020507813	0.40161133	0	0	15/6/2018	15	6	2018	19:55:03	71703	0.3	19	55	3	0	0.059326172	3.5513672	0.086914063	-0.18017578	-0.92919922	6.3867188	0.20117188	0	0	0	0	0	0	0	0	0	0.95043945	0.049560547	0.33251953	-0.15869141	0.096191406	0.077392578	0	44330	0	0	0
309	310	310	Category E	0.19189453	-0.13183594	-0.85180664	-0.30249023	0.050537109	0.39648438	0	0	15/6/2018	15	6	2018	19:55:03	71703	0.4	19	55	3	0	0.059326172	3.5513672	0.088378906	-0.1784668	-0.93115234	5.5234375	0.13842773	0	0	0	0	0	0	0	0	0	0.95239258	0.047607422	0.22973633	0.10327148	0.046630859	0.079345703	0	44330	0	0	0
310	311	311	Category E	0.25195313	-0.14379883	-1.2358398	-0.29394531	0.061279297	0.39941406	0	0	15/6/2018	15	6	2018	19:55:03	71703	0.5	19	55	3	0	0.059326172	3.5513672	0.086669922	-0.17651367	-0.93603516	1.9624023	0.34375	0	0	0	0	0	0	0	0	0	0.95629883	0.043701172	0.49755859	0.16503906	0.032714844	-0.29956055	0	44330	0	0	0
311	312	312	Category E	0.20385742	-0.047851563	-0.81591797	-0.27612305	0.10131836	0.40380859	0	0	15/6/2018	15	6	2018	19:55:03	71703	0.6	19	55	3	0	0.059326172	3.5513672	0.088378906	-0.171875	-0.93188477	3.729248	0.20532227	0	0	0	0	0	0	0	0	0	0.95166016	0.048339844	0.35571289	0.11523438	0.12402344	0.1159668	0	44330	0	0	0
312	313	313	Category E	0.19189453	-0.095947266	-0.91186523	-0.265625	0.109375	0.41210938	0	0	15/6/2018	15	6	2018	19:55:03	71703	0.7	19	55	3	0	0.059326172	3.5513672	0.086425781	-0.16992188	-0.93164063	5.9780273	0.13012695	0	0	0	0	0	0	0	0	0	0.95092773	0.049072266	0.19921875	0.10522461	0.073974609	0.019775391	0	44330	0	0	0
313	314	314	Category E	0.023925781	-0.15576172	-0.91186523	-0.27075195	0.10473633	0.40771484	0	0	15/6/2018	15	6	2018	19:55:03	71703	0.8	19	55	3	0	0.059326172	3.5513672	0.085205078	-0.16870117	-0.93212891	6.5720215	0.065917969	0	0	0	0	0	0	0	0	0	0.95092773	0.049072266	0.094482422	-0.061279297	0.012939453	0.020263672	0	44330	0	0	0
314	315	315	Category E	0.16796875	-0.14379883	-0.91186523	-0.26538086	0.092285156	0.41357422	0	0	15/6/2018	15	6	2018	19:55:03	71703	0.9	19	55	3	0	0.059326172	3.5513672	0.087158203	-0.16699219	-0.93310547	10.198486	0.086425781	0	0	0	0	0	0	0	0	0	0.9519043	0.048095703	0.12524414	0.080566406	0.023193359	0.021240234	0	44330	0	0	0
315	316	316	Category E	0.095947266	-0.27587891	-1.1159668	-0.26000977	0.096679688	0.41601563	0	0	15/6/2018	15	6	2018	19:55:04	71704	0	19	55	4	0	0.059326172	3.5513672	0.087646484	-0.1652832	-0.93554688	15.793701	0.21142578	0	0	0	0	0	0	0	0	0	0.95410156	0.045898438	0.29882813	0.008056641	-0.11035156	-0.18017578	0	44330	0	0	0
316	317	317	Category E	0.17993164	-0.20385742	-0.86376953	-0.25732422	0.13208008	0.41577148	0	0	15/6/2018	15	6	2018	19:55:04	71704	0.111	19	55	4	0	0.058837891	3.515918	0.085205078	-0.16210938	-0.93481445	18.958984	0.12524414	0	0	0	0	0	0	0	0	0	0.95263672	0.047363281	0.20703125	0.094482422	-0.041503906	0.071044922	0	44330	0	0	0
317	318	318	Category E	0.023925781	-0.16796875	-0.88793945	-0.24023438	0.17407227	0.40698242	0	0	15/6/2018	15	6	2018	19:55:04	71704	0.222	19	55	4	0	0.058837891	3.515918	0.082519531	-0.16259766	-0.93774414	22.083496	0.077148438	0	0	0	0	0	0	0	0	0	0.95532227	0.044677734	0.11401367	-0.05859375	-0.005126953	0.049804688	0	44330	0	0	0
318	319	319	Category E	0.011962891	-0.17993164	-0.87597656	-0.25708008	0.21386719	0.38549805	0	0	15/6/2018	15	6	2018	19:55:04	71704	0.333	19	55	4	0	0.058837891	3.515918	0.080078125	-0.16381836	-0.9362793	25.965088	0.092529297	0	0	0	0	0	0	0	0	0	0.95410156	0.045898438	0.14453125	-0.068115234	-0.015869141	0.060302734	0	44330	0	0	0
319	320	320	Category E	0.32397461	-0.23999023	-1.0319824	-0.25390625	0.25	0.3762207	0	0	15/6/2018	15	6	2018	19:55:04	71704	0.444	19	55	4	0	0.058837891	3.515918	0.077880859	-0.16479492	-0.93334961	29.134277	0.27539063	0	0	0	0	0	0	0	0	0	0.95092773	0.049072266	0.41943359	0.24584961	-0.074951172	-0.098388672	0	44330	0	0	0
320	321	321	Category E	0.15576172	-0.26391602	-1.0319824	-0.25195313	0.25512695	0.36962891	0	0	15/6/2018	15	6	2018	19:55:04	71704	0.555	19	55	4	0	0.058837891	3.515918	0.073242188	-0.16259766	-0.93237305	30.001953	0.16381836	0	0	0	0	0	0	0	0	0	0.94946289	0.050537109	0.28295898	0.082275391	-0.10107422	-0.099365234	0	44330	0	0	0
321	322	322	Category E	0.10791016	-0.17993164	-0.80395508	-0.22851563	0.29296875	0.35571289	0	0	15/6/2018	15	6	2018	19:55:04	71704	0.666	19	55	4	0	0.058837891	3.515918	0.071777344	-0.16430664	-0.93530273	27.27124	0.13720703	0	0	0	0	0	0	0	0	0	0.95239258	0.047607422	0.18286133	0.035888672	-0.015380859	0.13134766	0	44330	0	0	0
322	323	323	Category E	0.083984375	-0.17993164	-0.80395508	-0.23852539	0.30004883	0.3515625	0	0	15/6/2018	15	6	2018	19:55:04	71704	0.777	19	55	4	0	0.058837891	3.515918	0.069824219	-0.16870117	-0.93774414	24.691895	0.13500977	0	0	0	0	0	0	0	0	0	0.95556641	0.044433594	0.15917969	0.013916016	-0.010986328	0.13378906	0	44330	0	0	0
323	324	324	Category E	0.14379883	-0.43188477	-0.80395508	-0.25219727	0.265625	0.36474609	0	0	15/6/2018	15	6	2018	19:55:04	71704	0.888	19	55	4	0	0.058837891	3.515918	0.063476563	-0.16674805	-0.93652344	22.343018	0.30688477	0	0	0	0	0	0	0	0	0	0.95336914	0.046630859	0.4777832	0.080078125	-0.26489258	0.13256836	0	44330	0	0	0
324	325	325	Category E	0.023925781	-0.31176758	-1.1279297	-0.25097656	0.2512207	0.37329102	0	0	15/6/2018	15	6	2018	19:55:05	71705	0	19	55	5	0	0.058837891	3.515918	0.068115234	-0.17480469	-0.93139648	19.394287	0.2434082	0	0	0	0	0	0	0	0	0	0.95019531	0.049804688	0.37744141	-0.044189453	-0.13671875	-0.19628906	0	44330	0	0	0
325	326	326	Category E	0.17993164	-0.29980469	-0.79199219	-0.23730469	0.24658203	0.38061523	0	0	15/6/2018	15	6	2018	19:55:05	71705	0.1	19	55	5	0	0.058837891	3.515918	0.067871094	-0.17456055	-0.93383789	16.63501	0.21972656	0	0	0	0	0	0	0	0	0	0.95263672	0.047363281	0.37890625	0.11181641	-0.125	0.1418457	0	44330	0	0	0
326	327	327	Category E	0.083984375	-0.25195313	-0.88793945	-0.22460938	0.21606445	0.3972168	0	0	15/6/2018	15	6	2018	19:55:05	71705	0.2	19	55	5	0	0.058837891	3.515918	0.067382813	-0.17382813	-0.93481445	14.401855	0.092529297	0	0	0	0	0	0	0	0	0	0.953125	0.046875	0.14135742	0.016357422	-0.077880859	0.046875	0	44330	0	0	0
327	328	328	Category E	0.035888672	-0.20385742	-0.92382813	-0.22998047	0.22558594	0.39526367	0	0	15/6/2018	15	6	2018	19:55:05	71705	0.3	19	55	5	0	0.058837891	3.515918	0.071044922	-0.17456055	-0.93432617	11.384521	0.046875	0	0	0	0	0	0	0	0	0	0.953125	0.046875	0.074951172	-0.03515625	-0.029052734	0.010498047	0	44330	0	0	0
328	329	329	Category E	0.15576172	-0.17993164	-1.1037598	-0.22851563	0.23242188	0.39331055	0	0	15/6/2018	15	6	2018	19:55:05	71705	0.4	19	55	5	0	0.058837891	3.515918	0.073974609	-0.17382813	-0.93457031	7.1965332	0.18774414	0	0	0	0	0	0	0	0	0	0.95361328	0.046386719	0.2565918	0.081542969	-0.005859375	-0.16894531	0	44330	0	0	0
329	330	330	Category E	0.023925781	-0.20385742	-1.0917969	-0.21459961	0.22216797	0.40844727	0	0	15/6/2018	15	6	2018	19:55:05	71705	0.5	19	55	5	0	0.058837891	3.515918	0.080078125	-0.17114258	-0.93554688	2.1206055	0.16918945	0	0	0	0	0	0	0	0	0	0.9543457	0.045654297	0.24511719	-0.056152344	-0.032470703	-0.15600586	0	44330	0	0	0
330	331	331	Category E	0.095947266	-0.19189453	-0.86376953	-0.21899414	0.19360352	0.41479492	0	0	15/6/2018	15	6	2018	19:55:05	71705	0.6	19	55	5	0	0.058837891	3.515918	0.08203125	-0.17260742	-0.93774414	3.690918	0.077636719	0	0	0	0	0	0	0	0	0	0.95727539	0.042724609	0.10693359	0.013671875	-0.019042969	0.073974609	0	44330	0	0	0
331	332	332	Category E	0.023925781	-0.15576172	-0.95996094	-0.24169922	0.17260742	0.41308594	0	0	15/6/2018	15	6	2018	19:55:05	71705	0.7	19	55	5	0	0.058837891	3.515918	0.0859375	-0.17163086	-0.93579102	6.7714844	0.068359375	0	0	0	0	0	0	0	0	0	0.95532227	0.044677734	0.10205078	-0.062011719	0.015869141	-0.023925781	0	44330	0	0	0
332	333	333	Category E	0.20385742	-0.23999023	-0.81591797	-0.25756836	0.13867188	0.40869141	0	0	15/6/2018	15	6	2018	19:55:05	71705	0.8	19	55	5	0	0.058837891	3.515918	0.087646484	-0.171875	-0.93286133	9.8935547	0.17822266	0	0	0	0	0	0	0	0	0	0.95263672	0.047363281	0.30102539	0.1159668	-0.067871094	0.11694336	0	44330	0	0	0
333	334	334	Category E	0.34790039	-0.25195313	-1.1518555	-0.27612305	0.10400391	0.40258789	0	0	15/6/2018	15	6	2018	19:55:05	71705	0.9	19	55	5	0	0.058837891	3.515918	0.090332031	-0.17163086	-0.93310547	13.238525	0.34692383	0	0	0	0	0	0	0	0	0	0.953125	0.046875	0.5559082	0.25732422	-0.080078125	-0.21850586	0	44330	0	0	0
334	335	335	Category E	0.13183594	-0.19189453	-0.86376953	-0.28564453	0.12133789	0.39086914	0	0	15/6/2018	15	6	2018	19:55:06	71706	0	19	55	6	0	0.058837891	3.515918	0.090576172	-0.16577148	-0.93212891	15.5271	0.083740234	0	0	0	0	0	0	0	0	0	0.95092773	0.049072266	0.13549805	0.041015625	-0.025878906	0.068359375	0	44330	0	0	0
335	336	336	Category E	0.14379883	-0.20385742	-0.86376953	-0.26904297	0.11279297	0.40795898	0	0	15/6/2018	15	6	2018	19:55:06	71706	0.09	19	55	6	0	0.058837891	3.515918	0.092285156	-0.15869141	-0.92895508	17.157471	0.094482422	0	0	0	0	0	0	0	0	0	0.94677734	0.053222656	0.16162109	0.051269531	-0.044921875	0.065185547	0	44330	0	0	0
336	337	337	Category E	0.059814453	-0.20385742	-0.83984375	-0.28881836	0.109375	0.40136719	0	0	15/6/2018	15	6	2018	19:55:06	71706	0.181	19	55	6	0	0.058837891	3.515918	0.094726563	-0.14990234	-0.93164063	18.127686	0.11181641	0	0	0	0	0	0	0	0	0	0.94824219	0.051757813	0.18041992	-0.034912109	-0.053710938	0.091796875	0	44330	0	0	0
337	338	338	Category E	0.25195313	-0.10791016	-0.76782227	-0.2902832	0.11523438	0.39868164	0	0	15/6/2018	15	6	2018	19:55:06	71706	0.272	19	55	6	0	0.058837891	3.515918	0.1027832	-0.15185547	-0.93969727	20.042236	0.23168945	0	0	0	0	0	0	0	0	0	0.95751953	0.042480469	0.36499023	0.14892578	0.043945313	0.171875	0	44330	0	0	0
338	339	339	Category E	0.17993164	-0.23999023	-1.3439941	-0.28857422	0.12817383	0.39306641	0	0	15/6/2018	15	6	2018	19:55:06	71706	0.363	19	55	6	0	0.058837891	3.515918	0.10791016	-0.14111328	-0.93676758	21.131348	0.42480469	0	0	0	0	0	0	0	0	0	0.95361328	0.046386719	0.57739258	0.071777344	-0.098632813	-0.40698242	0	44330	0	0	0
339	340	340	Category E	0.19189453	-0.047851563	-0.80395508	-0.30615234	0.13305664	0.38037109	0	0	15/6/2018	15	6	2018	19:55:06	71706	0.454	19	55	6	0	0.058837891	3.515918	0.11010742	-0.13378906	-0.93188477	21.277832	0.17431641	0	0	0	0	0	0	0	0	0	0.94775391	0.052246094	0.2956543	0.081542969	0.0859375	0.12792969	0	44330	0	0	0
340	341	341	Category E	0.17993164	-0.17993164	-0.81591797	-0.29467773	0.10888672	0.3894043	0	0	15/6/2018	15	6	2018	19:55:06	71706	0.545	19	55	6	0	0.058837891	3.515918	0.11547852	-0.125	-0.92700195	19.501709	0.13964844	0	0	0	0	0	0	0	0	0	0.94238281	0.057617188	0.23022461	0.064208984	-0.0546875	0.11108398	0	44330	0	0	0
341	342	342	Category E	0.035888672	-0.14379883	-0.86376953	-0.3137207	0.071533203	0.38134766	0	0	15/6/2018	15	6	2018	19:55:06	71706	0.636	19	55	6	0	0.058837891	3.515918	0.11962891	-0.11791992	-0.9206543	17.708496	0.10449219	0	0	0	0	0	0	0	0	0	0.93603516	0.063964844	0.16674805	-0.083740234	-0.025634766	0.056884766	0	44330	0	0	0
342	343	343	Category E	0.20385742	-0.095947266	-0.83984375	-0.3112793	0.041015625	0.38574219	0	0	15/6/2018	15	6	2018	19:55:06	71706	0.727	19	55	6	0	0.058837891	3.515918	0.12231445	-0.11303711	-0.91796875	16.905518	0.11425781	0	0	0	0	0	0	0	0	0	0.93310547	0.066894531	0.17700195	0.081298828	0.017089844	0.078125	0	44330	0	0	0
343	344	344	Category E	0.2878418	-0.15576172	-1.1279297	-0.29003906	0.038330078	0.40820313	0	0	15/6/2018	15	6	2018	19:55:06	71706	0.818	19	55	6	0	0.058837891	3.515918	0.12597656	-0.10742188	-0.91918945	16.90332	0.26831055	0	0	0	0	0	0	0	0	0	0.93383789	0.066162109	0.41870117	0.16162109	-0.048095703	-0.20849609	0	44330	0	0	0
344	345	345	Category E	0.20385742	-0.23999023	-0.97192383	-0.27783203	0.05078125	0.40966797	0	0	15/6/2018	15	6	2018	19:55:06	71706	0.909	19	55	6	0	0.058837891	3.515918	0.13208008	-0.10351563	-0.92456055	17.397705	0.16113281	0	0	0	0	0	0	0	0	0	0.93969727	0.060302734	0.25512695	0.071533203	-0.13623047	-0.047119141	0	44330	0	0	0
345	346	346	Category E	0.14379883	-0.19189453	-0.85180664	-0.25732422	0.047119141	0.42211914	0	0	15/6/2018	15	6	2018	19:55:07	71707	0	19	55	7	0	0.058837891	3.515918	0.1328125	-0.096679688	-0.92041016	17.998047	0.11767578	0	0	0	0	0	0	0	0	0	0.93505859	0.064941406	0.17456055	0.010742188	-0.094970703	0.068603516	0	44330	0	0	0
346	347	347	Category E	0.095947266	-0.23999023	-0.92382813	-0.26342773	0.0546875	0.41503906	0	0	15/6/2018	15	6	2018	19:55:07	71707	0.111	19	55	7	0	0.058837891	3.515918	0.13330078	-0.091308594	-0.91625977	19.221191	0.15332031	0	0	0	0	0	0	0	0	0	0.93041992	0.069580078	0.19335938	-0.037353516	-0.1484375	-0.007324219	0	44330	0	0	0
347	348	348	Category E	0.19189453	-0.2277832	-0.91186523	-0.24267578	0.056884766	0.42675781	0	0	15/6/2018	15	6	2018	19:55:07	71707	0.222	19	55	7	0	0.058837891	3.515918	0.13574219	-0.087646484	-0.91625977	19.995361	0.15063477	0	0	0	0	0	0	0	0	0	0.93041992	0.069580078	0.20043945	0.055908203	-0.13989258	0.004394531	0	44330	0	0	0
348	349	349	Category E	0.16796875	-0.16796875	-1.1757813	-0.24072266	0.062011719	0.42871094	0	0	15/6/2018	15	6	2018	19:55:07	71707	0.333	19	55	7	0	0.058837891	3.515918	0.13867188	-0.082763672	-0.9152832	18.856934	0.27539063	0	0	0	0	0	0	0	0	0	0.92944336	0.070556641	0.37451172	0.029052734	-0.084960938	-0.26025391	0	44330	0	0	0
349	350	350	Category E	0.11987305	-0.10791016	-1.0197754	-0.25585938	0.071289063	0.41845703	0	0	15/6/2018	15	6	2018	19:55:07	71707	0.444	19	55	7	0	0.058837891	3.515918	0.14233398	-0.080566406	-0.91381836	16.369141	0.11132813	0	0	0	0	0	0	0	0	0	0.9284668	0.071533203	0.15551758	-0.022460938	-0.027099609	-0.10571289	0	44330	0	0	0
350	351	351	Category E	0.083984375	-0.071777344	-0.74389648	-0.25073242	0.032958984	0.41699219	0	0	15/6/2018	15	6	2018	19:55:07	71707	0.555	19	55	7	0	0.058837891	3.515918	0.14257813	-0.075439453	-0.91113281	15.783203	0.17724609	0	0	0	0	0	0	0	0	0	0.92529297	0.074707031	0.22973633	-0.05859375	0.003662109	0.16723633	0	44330	0	0	0
351	352	352	Category E	-0.011962891	-0.095947266	-0.77978516	-0.26342773	0.005859375	0.40917969	0	0	15/6/2018	15	6	2018	19:55:07	71707	0.666	19	55	7	0	0.058837891	3.515918	0.14624023	-0.073730469	-0.90795898	14.908203	0.20483398	0	0	0	0	0	0	0	0	0	0.92260742	0.077392578	0.30859375	-0.15820313	-0.021972656	0.12817383	0	44330	0	0	0
352	353	353	Category E	0.023925781	-0.16796875	-0.79199219	-0.26391602	-0.010498047	0.41162109	0	0	15/6/2018	15	6	2018	19:55:07	71707	0.777	19	55	7	0	0.058837891	3.515918	0.14916992	-0.069091797	-0.90991211	12.831543	0.19848633	0	0	0	0	0	0	0	0	0	0.92480469	0.075195313	0.34204102	-0.12524414	-0.098632813	0.11791992	0	44330	0	0	0
353	354	354	Category E	0.083984375	-0.15576172	-0.92382813	-0.23950195	-0.008300781	0.42553711	0	0	15/6/2018	15	6	2018	19:55:07	71707	0.888	19	55	7	0	0.058837891	3.515918	0.15039063	-0.065185547	-0.90869141	10.781494	0.11328125	0	0	0	0	0	0	0	0	0	0.92333984	0.076660156	0.171875	-0.06640625	-0.090332031	-0.014892578	0	44330	0	0	0
354	355	355	Category E	0.071777344	-0.17993164	-1.0197754	-0.19970703	0.023925781	0.43725586	0	0	15/6/2018	15	6	2018	19:55:08	71708	0	19	55	8	0	0.058837891	3.5288086	0.15307617	-0.060058594	-0.90551758	9.3522949	0.18432617	0	0	0	0	0	0	0	0	0	0.92041016	0.079589844	0.31542969	-0.081298828	-0.11962891	-0.11401367	0	44330	0	0	0
355	356	356	Category E	-0.035888672	-0.20385742	-0.91186523	-0.16625977	0.045410156	0.45703125	0	0	15/6/2018	15	6	2018	19:55:08	71708	0.1	19	55	8	0	0.058837891	3.5288086	0.15527344	-0.049316406	-0.90625	7.8234863	0.24584961	0	0	0	0	0	0	0	0	0	0.92089844	0.079101563	0.35107422	-0.19116211	-0.15429688	-0.005371094	0	44330	0	0	0
356	357	357	Category E	-0.15576172	-0.29980469	-1.0678711	-0.14697266	0.051513672	0.45458984	0	0	15/6/2018	15	6	2018	19:55:08	71708	0.2	19	55	8	0	0.058837891	3.5288086	0.15869141	-0.043457031	-0.90454102	5.1420898	0.43725586	0	0	0	0	0	0	0	0	0	0.91943359	0.080566406	0.73388672	-0.31445313	-0.25610352	-0.16308594	0	44330	0	0	0
357	358	358	Category E	-0.25195313	-0.17993164	-0.88793945	-0.13037109	0.072265625	0.46142578	0	0	15/6/2018	15	6	2018	19:55:08	71708	0.3	19	55	8	0	0.058837891	3.5288086	0.16015625	-0.034179688	-0.90307617	0.40161133	0.43725586	0	0	0	0	0	0	0	0	0	0.91772461	0.082275391	0.57299805	-0.41210938	-0.14550781	0.015136719	0	44330	0	0	0
358	359	359	Category E	-0.20385742	-0.20385742	-0.65991211	-0.12548828	0.10449219	0.45629883	0	0	15/6/2018	15	6	2018	19:55:08	71708	0.4	19	55	8	0	0.058837891	3.5288086	0.16430664	-0.026855469	-0.90161133	3.7932129	0.47460938	0	0	0	0	0	0	0	0	0	0.91674805	0.083251953	0.78662109	-0.36816406	-0.17675781	0.24169922	0	44330	0	0	0
359	360	360	Category E	-0.37182617	0	-0.86376953	-0.087890625	0.12182617	0.46533203	0	0	15/6/2018	15	6	2018	19:55:08	71708	0.5	19	55	8	0	0.058837891	3.5288086	0.16723633	-0.021240234	-0.89990234	5.6599121	0.54077148	0	0	0	0	0	0	0	0	0	0.91552734	0.084472656	0.59643555	-0.5390625	0.021240234	0.036132813	0	44330	0	0	0
360	361	361	Category E	-0.11987305	-0.25195313	-1.1757813	-0.10839844	0.10986328	0.46166992	0	0	15/6/2018	15	6	2018	19:55:08	71708	0.6	19	55	8	0	0.058837891	3.5288086	0.16577148	-0.013916016	-0.89428711	10.895508	0.46606445	0	0	0	0	0	0	0	0	0	0.90966797	0.090332031	0.8046875	-0.28564453	-0.23779297	-0.28125	0	44330	0	0	0
361	362	362	Category E	-0.14379883	-0.20385742	-0.83984375	-0.019042969	0.090820313	0.4753418	0	0	15/6/2018	15	6	2018	19:55:08	71708	0.7	19	55	8	0	0.058837891	3.5288086	0.16821289	-0.002685547	-0.89233398	2.815918	0.375	0	0	0	0	0	0	0	0	0	0.90820313	0.091796875	0.56567383	-0.31201172	-0.20092773	0.052490234	0	44330	0	0	0
362	363	363	Category E	-0.31176758	-0.15576172	-0.83984375	-0.0390625	0.075195313	0.47436523	0	0	15/6/2018	15	6	2018	19:55:08	71708	0.8	19	55	8	0	0.058837891	3.5288086	0.17236328	0.000976563	-0.89672852	0.29858398	0.51196289	0	0	0	0	0	0	0	0	0	0.91308594	0.086914063	0.69799805	-0.48413086	-0.15673828	0.056884766	0	44330	0	0	0
363	364	364	Category M	0.15576172	-0.55175781	-0.81591797	0.25732422	0.082275391	0.41308594	0	0	15/6/2018	15	6	2018	19:56:35	71795	0	19	56	35	0	0.059326172	3.5288086	0.17529297	0.005859375	-0.89794922	35.265137	0.56396484	0	0	0	0	0	0	0	0	0	0.91503906	0.084960938	0.65942383	-0.01953125	-0.55761719	0.08203125	0	44330	0	0	0
364	365	365	Category M	-0.11987305	-0.19189453	-1.2597656	0.23828125	0.14331055	0.41699219	0	0	15/6/2018	15	6	2018	19:56:35	71795	0.099	19	56	35	0	0.059326172	3.5288086	0.17675781	0.014404297	-0.89648438	136.29224	0.51220703	0	0	0	0	0	0	0	0	0	0.9140625	0.0859375	0.8659668	-0.29663086	-0.20629883	-0.36303711	0	44330	0	0	0
365	366	366	Category M	-0.071777344	0.059814453	-0.94799805	0.16088867	0.19873047	0.42993164	0	0	15/6/2018	15	6	2018	19:56:35	71795	0.199	19	56	35	0	0.059326172	3.5288086	0.17871094	0.024902344	-0.89086914	168.85352	0.25927734	0	0	0	0	0	0	0	0	0	0.90893555	0.091064453	0.3425293	-0.25048828	0.034667969	-0.056884766	0	44330	0	0	0
366	367	367	Category M	0.10791016	-0.071777344	-0.86376953	0.15014648	0.21191406	0.42700195	0	0	15/6/2018	15	6	2018	19:56:35	71795	0.3	19	56	35	0	0.059326172	3.5288086	0.17944336	0.030029297	-0.89428711	171.89844	0.12817383	0	0	0	0	0	0	0	0	0	0.91259766	0.087402344	0.20410156	-0.071533203	-0.10180664	0.030517578	0	44330	0	0	0
367	368	368	Category M	0.21582031	-0.19189453	-0.92382813	0.12768555	0.20849609	0.43847656	0	0	15/6/2018	15	6	2018	19:56:35	71795	0.4	19	56	35	0	0.059326172	3.5288086	0.18359375	0.040771484	-0.89501953	157.80151	0.23657227	0	0	0	0	0	0	0	0	0	0.91455078	0.085449219	0.29345703	0.031982422	-0.23266602	-0.028564453	0	44330	0	0	0
368	369	369	Category M	0.45581055	0.11987305	-1.1518555	0.12353516	0.19897461	0.44018555	0	0	15/6/2018	15	6	2018	19:56:35	71795	0.5	19	56	35	0	0.059326172	3.5288086	0.18603516	0.046630859	-0.89233398	150.11841	0.38134766	0	0	0	0	0	0	0	0	0	0.91259766	0.087402344	0.60229492	0.26953125	0.072998047	-0.25927734	0	44330	0	0	0
369	370	370	Category M	0.20385742	-0.20385742	-1.0319824	0.11621094	0.10302734	0.46704102	0	0	15/6/2018	15	6	2018	19:56:35	71795	0.6	19	56	35	0	0.058837891	3.5288086	0.18530273	0.052734375	-0.88793945	151.92188	0.29467773	0	0	0	0	0	0	0	0	0	0.90869141	0.091308594	0.41870117	0.018310547	-0.2565918	-0.14379883	0	44330	0	0	0
370	371	371	Category M	0.20385742	-0.095947266	-0.80395508	0.026611328	-0.015136719	0.48071289	0	0	15/6/2018	15	6	2018	19:56:35	71795	0.7	19	56	35	0	0.058837891	3.5288086	0.18725586	0.064453125	-0.88574219	150.48535	0.1809082	0	0	0	0	0	0	0	0	0	0.90771484	0.092285156	0.25878906	0.016357422	-0.16040039	0.081787109	0	44330	0	0	0
371	372	372	Category M	0.23999023	-0.023925781	-0.58789063	-0.046386719	-0.056152344	0.47607422	0	0	15/6/2018	15	6	2018	19:56:35	71795	0.8	19	56	35	0	0.058837891	3.5288086	0.19213867	0.065429688	-0.89282227	154.0835	0.32128906	0	0	0	0	0	0	0	0	0	0.91577148	0.084228516	0.44213867	0.047607422	-0.089355469	0.30493164	0	44330	0	0	0
372	373	373	Category M	0.23999023	-0.095947266	-1.0678711	-0.078857422	-0.073486328	0.46777344	0	0	15/6/2018	15	6	2018	19:56:35	71795	0.9	19	56	35	0	0.058837891	3.5288086	0.1953125	0.065185547	-0.89428711	158.15356	0.2409668	0	0	0	0	0	0	0	0	0	0.91772461	0.082275391	0.37915039	0.044433594	-0.16113281	-0.17333984	0	44330	0	0	0
373	374	374	Category M	0.071777344	0.38378906	-0.79199219	-0.051513672	-0.086425781	0.47094727	0	0	15/6/2018	15	6	2018	19:56:36	71796	0	19	56	36	0	0.058837891	3.5288086	0.19458008	0.068847656	-0.89453125	127.41895	0.35302734	0	0	0	0	0	0	0	0	0	0.91796875	0.08203125	0.5402832	-0.12280273	0.31469727	0.10253906	0	44330	0	0	0
374	375	375	Category M	0.11987305	0.46777344	-0.7199707	-0.029296875	-0.018798828	0.48608398	0	0	15/6/2018	15	6	2018	19:56:36	71796	0.1	19	56	36	0	0.058837891	3.5288086	0.19018555	0.079589844	-0.88842773	32.248291	0.42895508	0	0	0	0	0	0	0	0	0	0.91210938	0.087890625	0.62695313	-0.0703125	0.38793945	0.16845703	0	44330	0	0	0
375	376	376	Category M	0.29980469	0.49194336	-1.0197754	-0.008789063	-0.018798828	0.47973633	0	0	15/6/2018	15	6	2018	19:56:36	71796	0.2	19	56	36	0	0.058837891	3.5288086	0.19213867	0.084472656	-0.89160156	1.4389648	0.44018555	0	0	0	0	0	0	0	0	0	0.91601563	0.083984375	0.64282227	0.10742188	0.40722656	-0.12792969	0	44330	0	0	0
376	377	377	Category M	0.69580078	-0.29980469	-1.5717773	0.043945313	-0.17456055	0.44506836	0	0	15/6/2018	15	6	2018	19:56:36	71796	0.3	19	56	36	0	0.058837891	3.5288086	0.19702148	0.090332031	-0.8984375	19.151611	0.92407227	0	0	0	0	0	0	0	0	0	0.92431641	0.075683594	1.5620117	0.49853516	-0.39013672	-0.6730957	0	44330	0	0	0
377	378	378	Category M	0.49194336	0.64794922	-0.671875	0.068359375	-0.171875	0.44238281	0	0	15/6/2018	15	6	2018	19:56:36	71796	0.4	19	56	36	0	0.058837891	3.5288086	0.19677734	0.094970703	-0.90014648	12.70166	0.66674805	0	0	0	0	0	0	0	0	0	0.92626953	0.073730469	1.0761719	0.29492188	0.55273438	0.22827148	0	44330	0	0	0
378	379	379	Category M	0.2277832	0.27587891	-0.63598633	0.016113281	-0.075927734	0.47412109	0	0	15/6/2018	15	6	2018	19:56:36	71796	0.5	19	56	36	0	0.058837891	3.5288086	0.19384766	0.098388672	-0.8972168	7.3813477	0.31762695	0	0	0	0	0	0	0	0	0	0.9230957	0.076904297	0.47241211	0.033691406	0.17724609	0.26123047	0	44330	0	0	0
379	380	380	Category M	0.43188477	0.51586914	-0.50390625	-0.022705078	-0.038330078	0.48095703	0	0	15/6/2018	15	6	2018	19:56:36	71796	0.6	19	56	36	0	0.058837891	3.5288086	0.19189453	0.1081543	-0.88769531	10.91626	0.60913086	0	0	0	0	0	0	0	0	0	0.91479492	0.085205078	1.0314941	0.23974609	0.4074707	0.38378906	0	44330	0	0	0
380	381	381	Category M	0.38378906	0.43188477	-0.6237793	-0.018066406	-0.018554688	0.47949219	0	0	15/6/2018	15	6	2018	19:56:36	71796	0.7	19	56	36	0	0.058837891	3.5288086	0.19335938	0.11035156	-0.89257813	23.897949	0.45996094	0	0	0	0	0	0	0	0	0	0.91992188	0.080078125	0.78027344	0.19018555	0.32128906	0.26879883	0	44330	0	0	0
381	382	382	Category M	0.14379883	0.2878418	-0.95996094	0.026367188	-0.074462891	0.46850586	0	0	15/6/2018	15	6	2018	19:56:36	71796	0.8	19	56	36	0	0.058837891	3.5288086	0.19824219	0.1171875	-0.8996582	22.706299	0.1887207	0	0	0	0	0	0	0	0	0	0.92871094	0.071289063	0.28515625	-0.054443359	0.17041016	-0.060058594	0	44330	0	0	0
382	383	383	Category M	0.34790039	0.27587891	-0.98388672	0.063232422	-0.14331055	0.45581055	0	0	15/6/2018	15	6	2018	19:56:36	71796	0.9	19	56	36	0	0.058837891	3.5288086	0.19946289	0.12084961	-0.90307617	10.69458	0.22900391	0	0	0	0	0	0	0	0	0	0.93261719	0.067382813	0.38378906	0.14819336	0.15478516	-0.080566406	0	44330	0	0	0
383	384	384	Category M	0.49194336	0.15576172	-1.3198242	0.1027832	-0.17358398	0.43725586	0	0	15/6/2018	15	6	2018	19:56:37	71797	0	19	56	37	0	0.058837891	3.5288086	0.19848633	0.12329102	-0.90161133	3.5449219	0.51147461	0	0	0	0	0	0	0	0	0	0.93164063	0.068359375	0.7434082	0.29321289	0.032226563	-0.41796875	0	44330	0	0	0
384	385	385	Category M	0.21582031	0.46777344	-0.58789063	0.063232422	-0.15258789	0.45166016	0	0	15/6/2018	15	6	2018	19:56:37	71797	0.1	19	56	37	0	0.058837891	3.5288086	0.19726563	0.12646484	-0.89819336	0.24438477	0.46142578	0	0	0	0	0	0	0	0	0	0.92822266	0.071777344	0.66992188	0.018310547	0.34106445	0.31030273	0	44330	0	0	0
385	386	386	Category M	0.2878418	0.34790039	-0.74389648	0.023193359	-0.081054688	0.47314453	0	0	15/6/2018	15	6	2018	19:56:37	71797	0.2	19	56	37	0	0.058837891	3.5288086	0.1953125	0.13256836	-0.89355469	4.4519043	0.27783203	0	0	0	0	0	0	0	0	0	0.92431641	0.075683594	0.45727539	0.092285156	0.21508789	0.1496582	0	44330	0	0	0
386	387	387	Category M	0.39599609	0.095947266	-0.94799805	0.012695313	-0.051513672	0.47558594	0	0	15/6/2018	15	6	2018	19:56:37	71797	0.3	19	56	37	0	0.058837891	3.5288086	0.19506836	0.14013672	-0.89697266	16.760498	0.21166992	0	0	0	0	0	0	0	0	0	0.92871094	0.071289063	0.2956543	0.20068359	-0.044189453	-0.05078125	0	44330	0	0	0
387	388	388	Category M	0.35986328	0.20385742	-0.76782227	0.002441406	-0.031494141	0.48242188	0	0	15/6/2018	15	6	2018	19:56:37	71797	0.4	19	56	37	0	0.058837891	3.5288086	0.19702148	0.1418457	-0.90478516	16.688965	0.22143555	0	0	0	0	0	0	0	0	0	0.93676758	0.063232422	0.36181641	0.16259766	0.061767578	0.13696289	0	44330	0	0	0
388	389	389	Category M	0.2277832	0.083984375	-0.74389648	-0.016601563	-0.006591797	0.48339844	0	0	15/6/2018	15	6	2018	19:56:37	71797	0.5	19	56	37	0	0.058837891	3.5288086	0.19702148	0.15136719	-0.9074707	14.377441	0.1796875	0	0	0	0	0	0	0	0	0	0.94091797	0.059082031	0.26196289	0.030517578	-0.067382813	0.16357422	0	44330	0	0	0
389	390	390	Category M	0.20385742	0.2878418	-0.63598633	-0.032714844	-0.013671875	0.48291016	0	0	15/6/2018	15	6	2018	19:56:37	71797	0.6	19	56	37	0	0.058837891	3.5288086	0.19677734	0.15600586	-0.90136719	15.696777	0.29638672	0	0	0	0	0	0	0	0	0	0.93579102	0.064208984	0.40405273	0.006835938	0.1315918	0.26538086	0	44330	0	0	0
390	391	391	Category M	0.53979492	0	-0.98388672	0.003173828	-0.030029297	0.48071289	0	0	15/6/2018	15	6	2018	19:56:37	71797	0.7	19	56	37	0	0.058837891	3.5288086	0.19873047	0.15991211	-0.89746094	18.648926	0.38623047	0	0	0	0	0	0	0	0	0	0.93310547	0.066894531	0.5871582	0.34082031	-0.15991211	-0.086181641	0	44330	0	0	0
391	392	392	Category M	0.44384766	0.31176758	-0.97192383	0.015380859	-0.05859375	0.47631836	0	0	15/6/2018	15	6	2018	19:56:37	71797	0.8	19	56	37	0	0.058837891	3.5288086	0.203125	0.16381836	-0.89624023	15.56958	0.29223633	0	0	0	0	0	0	0	0	0	0.93334961	0.066650391	0.46386719	0.24047852	0.14770508	-0.075439453	0	44330	0	0	0
392	393	393	Category M	0.2878418	0.2277832	-0.81591797	0.014404297	-0.067138672	0.47729492	0	0	15/6/2018	15	6	2018	19:56:37	71797	0.9	19	56	37	0	0.058837891	3.5288086	0.20825195	0.16381836	-0.89624023	4.7495117	0.12988281	0	0	0	0	0	0	0	0	0	0.93457031	0.065429688	0.22387695	0.079345703	0.063720703	0.080322266	0	44330	0	0	0
393	394	394	Category M	0.23999023	0.25195313	-0.64794922	0.020507813	-0.099365234	0.46777344	0	0	15/6/2018	15	6	2018	19:56:38	71798	0	19	56	38	0	0.058837891	3.5288086	0.21166992	0.16748047	-0.89672852	4.2229004	0.26416016	0	0	0	0	0	0	0	0	0	0.93652344	0.063476563	0.36157227	0.028076172	0.084228516	0.2487793	0	44330	0	0	0
394	395	395	Category M	0.34790039	0.70776367	-0.97192383	0.053222656	-0.11669922	0.46508789	0	0	15/6/2018	15	6	2018	19:56:38	71798	0.1	19	56	38	0	0.058837891	3.5288086	0.21337891	0.17285156	-0.89941406	4.232666	0.55615234	0	0	0	0	0	0	0	0	0	0.94042969	0.059570313	0.74169922	0.13427734	0.53466797	-0.072265625	0	44330	0	0	0
395	396	396	Category M	0.35986328	0.19189453	-0.98388672	0.064941406	-0.1315918	0.45214844	0	0	15/6/2018	15	6	2018	19:56:38	71798	0.2	19	56	38	0	0.058837891	3.5288086	0.21948242	0.17602539	-0.90698242	14.981689	0.16064453	0	0	0	0	0	0	0	0	0	0.94970703	0.050292969	0.23266602	0.14013672	0.015625	-0.076660156	0	44330	0	0	0
396	397	397	Category M	0.29980469	0.53979492	-0.74389648	0.042236328	-0.1237793	0.46069336	0	0	15/6/2018	15	6	2018	19:56:38	71798	0.3	19	56	38	0	0.058837891	3.5288086	0.21923828	0.17822266	-0.9074707	16.88623	0.40454102	0	0	0	0	0	0	0	0	0	0.95043945	0.049560547	0.60522461	0.080322266	0.36132813	0.16357422	0	44330	0	0	0
397	398	398	Category M	0.34790039	0.41992188	-0.76782227	0.041015625	-0.11767578	0.46166992	0	0	15/6/2018	15	6	2018	19:56:38	71798	0.4	19	56	38	0	0.058837891	3.5288086	0.21899414	0.18408203	-0.90625	13.720703	0.30224609	0	0	0	0	0	0	0	0	0	0.95043945	0.049560547	0.50292969	0.12866211	0.2355957	0.13842773	0	44330	0	0	0
398	399	399	Category M	0.25195313	0.27587891	-0.74389648	0.018310547	-0.1262207	0.4609375	0	0	15/6/2018	15	6	2018	19:56:38	71798	0.5	19	56	38	0	0.058837891	3.5288086	0.22241211	0.18603516	-0.90478516	15.559814	0.18652344	0	0	0	0	0	0	0	0	0	0.95019531	0.049804688	0.2800293	0.029296875	0.089599609	0.16088867	0	44330	0	0	0
399	400	400	Category M	0.20385742	0.3359375	-0.58789063	0.019287109	-0.10888672	0.4675293	0	0	15/6/2018	15	6	2018	19:56:38	71798	0.6	19	56	38	0	0.058837891	3.5288086	0.22314453	0.1875	-0.90820313	20.328857	0.35351563	0	0	0	0	0	0	0	0	0	0.95385742	0.046142578	0.48803711	-0.019287109	0.14819336	0.3203125	0	44330	0	0	0
400	401	401	Category M	0.35986328	0.63598633	-0.87597656	0.046386719	-0.081054688	0.47167969	0	0	15/6/2018	15	6	2018	19:56:38	71798	0.7	19	56	38	0	0.058837891	3.5288086	0.2277832	0.1875	-0.91113281	14.125244	0.46850586	0	0	0	0	0	0	0	0	0	0.95776367	0.042236328	0.61523438	0.13183594	0.44824219	0.03515625	0	44330	0	0	0
401	402	402	Category M	0.43188477	0.13183594	-1.1518555	0.081542969	-0.072021484	0.46850586	0	0	15/6/2018	15	6	2018	19:56:38	71798	0.8	19	56	38	0	0.058837891	3.5288086	0.23071289	0.18994141	-0.90917969	5.1125488	0.3203125	0	0	0	0	0	0	0	0	0	0.95703125	0.04296875	0.50170898	0.20092773	-0.058105469	-0.24243164	0	44330	0	0	0
402	403	403	Category M	0.32397461	0.20385742	-0.89990234	0.080322266	-0.10473633	0.46411133	0	0	15/6/2018	15	6	2018	19:56:38	71798	0.9	19	56	38	0	0.058837891	3.5288086	0.22875977	0.19091797	-0.91162109	0.8112793	0.096435547	0	0	0	0	0	0	0	0	0	0.95922852	0.040771484	0.11962891	0.094970703	0.012695313	0.01171875	0	44330	0	0	0
403	404	404	Category M	0.25195313	0.25195313	-0.69580078	0.051513672	-0.10717773	0.46533203	0	0	15/6/2018	15	6	2018	19:56:39	71799	0	19	56	39	0	0.058837891	3.5288086	0.23632813	0.19042969	-0.91186523	1.3461914	0.22509766	0	0	0	0	0	0	0	0	0	0.9609375	0.0390625	0.29296875	0.015380859	0.061279297	0.21606445	0	44330	0	0	0
404	405	405	Category M	0.19189453	0.52783203	-0.65991211	0.043457031	-0.096923828	0.46435547	0	0	15/6/2018	15	6	2018	19:56:39	71799	0.1	19	56	39	0	0.058837891	3.5288086	0.23779297	0.19458008	-0.91235352	8.6049805	0.42041016	0	0	0	0	0	0	0	0	0	0.96264648	0.037353516	0.6315918	-0.045898438	0.33300781	0.25244141	0	44330	0	0	0
405	406	406	Category M	0.23999023	0.11987305	-1.0678711	0.067871094	-0.078613281	0.47119141	0	0	15/6/2018	15	6	2018	19:56:39	71799	0.2	19	56	39	0	0.058837891	3.5288086	0.24267578	0.19335938	-0.9074707	13.128418	0.17626953	0	0	0	0	0	0	0	0	0	0.95922852	0.040771484	0.23657227	-0.002685547	-0.073486328	-0.16015625	0	44330	0	0	0
406	407	407	Category M	0.41992188	0.61181641	-0.94799805	0.092773438	-0.10742188	0.46044922	0	0	15/6/2018	15	6	2018	19:56:39	71799	0.3	19	56	39	0	0.058837891	3.5288086	0.24829102	0.18676758	-0.90356445	9.9616699	0.46044922	0	0	0	0	0	0	0	0	0	0.95556641	0.044433594	0.64086914	0.17138672	0.42480469	-0.044189453	0	44330	0	0	0
407	408	408	Category M	0.21582031	0.26391602	-0.70776367	0.080810547	-0.12939453	0.45361328	0	0	15/6/2018	15	6	2018	19:56:39	71799	0.4	19	56	39	0	0.059082031	3.5320312	0.25756836	0.24121094	-0.91967773	5.0004883	0.21728516	0	0	0	0	0	0	0	0	0	0.98510742	0.014892578	0.27636719	-0.041748047	0.022460938	0.21191406	0	44330	0	0	0
408	409	409	Category M	0.10791016	0.29980469	-0.76782227	0.057861328	-0.10424805	0.46459961	0	0	15/6/2018	15	6	2018	19:56:39	71799	0.5	19	56	39	0	0.059082031	3.5320312	0.24316406	0.37280273	-0.94311523	10.36084	0.2331543	0	0	0	0	0	0	0	0	0	1.0429688	0.04296875	0.38378906	-0.13525391	-0.072998047	0.17529297	0	44330	0	0	0
409	410	410	Category M	0.17993164	0.73193359	-0.91186523	0.076660156	-0.065673828	0.47070313	0	0	15/6/2018	15	6	2018	19:56:39	71799	0.6	19	56	39	0	0.059082031	3.5320312	0.2421875	0.38745117	-0.97924805	16.759521	0.35620117	0	0	0	0	0	0	0	0	0	1.0808105	0.080810547	0.47412109	-0.062255859	0.34423828	0.067382813	0	44330	0	0	0
410	411	411	Category M	0.49194336	-0.10791016	-1.4279785	0.1237793	-0.10424805	0.45532227	0	0	15/6/2018	15	6	2018	19:56:39	71799	0.7	19	56	39	0	0.059082031	3.5320312	0.25024414	0.40356445	-1.0246582	20.403809	0.69458008	0	0	0	0	0	0	0	0	0	1.1293945	0.12939453	1.1560059	0.24145508	-0.51147461	-0.40307617	0	44330	0	0	0
411	412	412	Category M	0.27587891	-0.17993164	-1.0678711	0.13989258	-0.13989258	0.44482422	0	0	15/6/2018	15	6	2018	19:56:39	71799	0.8	19	56	39	0	0.059082031	3.5320312	0.24536133	0.47290039	-1.0756836	15.069336	0.65356445	0	0	0	0	0	0	0	0	0	1.2004395	0.20043945	0.69091797	0.030273438	-0.65283203	0.0078125	0	44330	0	0	0
412	413	413	Category M	0.14379883	0.059814453	-0.83984375	0.092285156	-0.1730957	0.44116211	0	0	15/6/2018	15	6	2018	19:56:39	71799	0.9	19	56	39	0	0.059082031	3.5320312	0.24926758	0.51196289	-1.1396484	15.882568	0.55273438	0	0	0	0	0	0	0	0	0	1.2739258	0.27392578	0.85766602	-0.10546875	-0.45214844	0.29980469	0	44330	0	0	0
413	414	414	Category M	0	0.59985352	-0.65991211	0.086914063	-0.12402344	0.45800781	0	0	15/6/2018	15	6	2018	19:56:40	71800	0	19	56	40	0	0.059082031	3.5320312	0.2565918	0.49389648	-1.1821289	23.462646	0.59155273	0	0	0	0	0	0	0	0	0	1.3066406	0.30664063	0.88476563	-0.2565918	0.10571289	0.5222168	0	44330	0	0	0
414	415	415	Category M	0.27587891	0.20385742	-1.1279297	0.10693359	-0.06640625	0.46337891	0	0	15/6/2018	15	6	2018	19:56:40	71800	0.1	19	56	40	0	0.059082031	3.5320312	0.26293945	0.48608398	-1.1928711	20.811279	0.29003906	0	0	0	0	0	0	0	0	0	1.3146973	0.31469727	0.36010742	0.012695313	-0.28222656	0.064941406	0	44330	0	0	0
415	416	416	Category M	0.53979492	0.26391602	-1.4038086	0.15795898	-0.11669922	0.44165039	0	0	15/6/2018	15	6	2018	19:56:40	71800	0.2	19	56	40	0	0.059082031	3.5320312	0.265625	0.47558594	-1.1962891	16.481689	0.40356445	0	0	0	0	0	0	0	0	0	1.3144531	0.31445313	0.69311523	0.27392578	-0.21166992	-0.20727539	0	44330	0	0	0
416	417	417	Category M	0.035888672	0.16796875	-0.97192383	0.13745117	-0.10766602	0.44946289	0	0	15/6/2018	15	6	2018	19:56:40	71800	0.3	19	56	40	0	0.059082031	3.5320312	0.26538086	0.4699707	-1.1953125	7.0039063	0.44042969	0	0	0	0	0	0	0	0	0	1.3117676	0.31176758	0.75512695	-0.22949219	-0.30200195	0.22338867	0	44330	0	0	0
417	418	418	Category M	0.023925781	0.16796875	-0.53979492	0.082519531	-0.10913086	0.45898438	0	0	15/6/2018	15	6	2018	19:56:40	71800	0.4	19	56	40	0	0.059082031	3.5320312	0.26147461	0.47290039	-1.1862793	13.023193	0.75317383	0	0	0	0	0	0	0	0	0	1.3034668	0.3034668	1.189209	-0.23754883	-0.30493164	0.64648438	0	44330	0	0	0
418	419	419	Category M	0.011962891	0.53979492	-0.58789063	0.080078125	-0.067382813	0.46777344	0	0	15/6/2018	15	6	2018	19:56:40	71800	0.5	19	56	40	0	0.059082031	3.5320312	0.26074219	0.46411133	-1.1894531	10.724609	0.65551758	0	0	0	0	0	0	0	0	0	1.3034668	0.3034668	0.92602539	-0.2487793	0.075439453	0.6015625	0	44330	0	0	0
419	420	420	Category M	0.32397461	0.13183594	-1.1879883	0.11279297	-0.052734375	0.46362305	0	0	15/6/2018	15	6	2018	19:56:40	71800	0.6	19	56	40	0	0.059082031	3.5320312	0.26293945	0.45874023	-1.1945801	0.98925781	0.33251953	0	0	0	0	0	0	0	0	0	1.3063965	0.30639648	0.39453125	0.060791016	-0.3269043	0.006591797	0	44330	0	0	0
420	421	421	Category M	0.56396484	0.35986328	-1.3918457	0.16113281	-0.098632813	0.44921875	0	0	15/6/2018	15	6	2018	19:56:40	71800	0.7	19	56	40	0	0.059082031	3.5320312	0.26660156	0.44506836	-1.1977539	12.014893	0.36499023	0	0	0	0	0	0	0	0	0	1.3054199	0.30541992	0.57641602	0.29736328	-0.085205078	-0.19384766	0	44330	0	0	0
421	422	422	Category M	0.13183594	0.15576172	-1.1279297	0.13037109	-0.040527344	0.46142578	0	0	15/6/2018	15	6	2018	19:56:40	71800	0.8	19	56	40	0	0.059082031	3.5320312	0.26586914	0.42700195	-1.1911621	12.632324	0.30908203	0	0	0	0	0	0	0	0	0	1.2932129	0.29321289	0.46875	-0.1340332	-0.27124023	0.063232422	0	44330	0	0	0
422	423	423	Category M	0.13183594	0.095947266	-0.73193359	0.065185547	-0.051513672	0.47363281	0	0	15/6/2018	15	6	2018	19:56:40	71800	0.9	19	56	40	0	0.059082031	3.5320312	0.26879883	0.41552734	-1.1845703	6.2150879	0.57080078	0	0	0	0	0	0	0	0	0	1.2836914	0.28369141	0.90942383	-0.13696289	-0.31958008	0.45263672	0	44330	0	0	0
423	424	424	Category M	0.17993164	0.095947266	-0.83984375	0.056152344	0.008056641	0.48046875	0	0	15/6/2018	15	6	2018	19:56:41	71801	0	19	56	41	0	0.059082031	3.5320312	0.26879883	0.40429688	-1.1779785	16.908691	0.46630859	0	0	0	0	0	0	0	0	0	1.2741699	0.27416992	0.7355957	-0.088867188	-0.30834961	0.33813477	0	44330	0	0	0
424	425	425	Category M	0.059814453	0.25195313	-0.61181641	0.049072266	0.006347656	0.47924805	0	0	15/6/2018	15	6	2018	19:56:41	71801	0.1	19	56	41	0	0.059082031	3.5320312	0.26977539	0.39257813	-1.1694336	19.012939	0.61230469	0	0	0	0	0	0	0	0	0	1.2626953	0.26269531	0.90844727	-0.20996094	-0.140625	0.55761719	0	44330	0	0	0
425	426	426	Category M	0.11987305	0.40795898	-1.1279297	0.10449219	0.000976563	0.47070313	0	0	15/6/2018	15	6	2018	19:56:41	71801	0.2	19	56	41	0	0.059082031	3.5320312	0.2722168	0.37280273	-1.1713867	13.908447	0.16235352	0	0	0	0	0	0	0	0	0	1.2592773	0.25927734	0.23095703	-0.15234375	0.034912109	0.043457031	0	44330	0	0	0
426	427	427	Category M	0.25195313	-0.10791016	-1.5478516	0.12841797	-0.047607422	0.46435547	0	0	15/6/2018	15	6	2018	19:56:41	71801	0.3	19	56	41	0	0.059082031	3.5320312	0.2722168	0.35888672	-1.1682129	6.1203613	0.60180664	0	0	0	0	0	0	0	0	0	1.2521973	0.25219727	0.86669922	-0.020263672	-0.46679688	-0.37939453	0	44330	0	0	0
427	428	428	Category M	0.19189453	0.55175781	-1.1279297	0.13720703	-0.12280273	0.44506836	0	0	15/6/2018	15	6	2018	19:56:41	71801	0.4	19	56	41	0	0.059082031	3.5320312	0.27124023	0.34936523	-1.1608887	10.021484	0.21972656	0	0	0	0	0	0	0	0	0	1.2421875	0.2421875	0.31445313	-0.079345703	0.20214844	0.032958984	0	44330	0	0	0
428	429	429	Category M	0.15576172	0.19189453	-0.68383789	0.056884766	-0.062255859	0.47436523	0	0	15/6/2018	15	6	2018	19:56:41	71801	0.5	19	56	41	0	0.059082031	3.5320312	0.27416992	0.33837891	-1.1599121	14.074951	0.51220703	0	0	0	0	0	0	0	0	0	1.2390137	0.23901367	0.74121094	-0.1184082	-0.14648438	0.47607422	0	44330	0	0	0
429	430	430	Category M	0.27587891	0.21582031	-0.69580078	0.03515625	-0.041992188	0.47924805	0	0	15/6/2018	15	6	2018	19:56:41	71801	0.6	19	56	41	0	0.059082031	3.5320312	0.27612305	0.33056641	-1.1564941	4.3198242	0.47485352	0	0	0	0	0	0	0	0	0	1.2341309	0.23413086	0.57617188	-0.000244141	-0.11474609	0.46069336	0	44330	0	0	0
430	431	431	Category M	0.41992188	0.23999023	-0.64794922	0.036132813	0.024414063	0.48364258	0	0	15/6/2018	15	6	2018	19:56:41	71801	0.7	19	56	41	0	0.059082031	3.5320312	0.27661133	0.31640625	-1.1533203	0.30664063	0.53100586	0	0	0	0	0	0	0	0	0	1.2275391	0.22753906	0.72509766	0.14306641	-0.076416016	0.50537109	0	44330	0	0	0
431	432	432	Category M	0.39599609	-0.10791016	-0.79199219	0.074707031	-0.015625	0.47558594	0	0	15/6/2018	15	6	2018	19:56:41	71801	0.8	19	56	41	0	0.059082031	3.5320312	0.27661133	0.30981445	-1.144043	0.77514648	0.55932617	0	0	0	0	0	0	0	0	0	1.2172852	0.21728516	0.88916016	0.11914063	-0.41772461	0.35205078	0	44330	0	0	0
432	433	433	Category M	0.29980469	0.11987305	-0.82788086	0.1328125	-0.022460938	0.46289063	0	0	15/6/2018	15	6	2018	19:56:41	71801	0.9	19	56	41	0	0.059082031	3.5320312	0.27758789	0.29956055	-1.1374512	1.5317383	0.35864258	0	0	0	0	0	0	0	0	0	1.2084961	0.20849609	0.51147461	0.021972656	-0.1796875	0.30957031	0	44330	0	0	0
433	434	434	Category M	0.2277832	0.27587891	-1.1279297	0.15014648	-0.019042969	0.45654297	0	0	15/6/2018	15	6	2018	19:56:42	71802	0	19	56	42	0	0.059082031	3.5320312	0.27807617	0.28759766	-1.1347656	8.4377441	0.052001953	0	0	0	0	0	0	0	0	0	1.2033691	0.20336914	0.069091797	-0.050292969	-0.01171875	0.006835938	0	44330	0	0	0
434	435	435	Category M	0.55175781	0.083984375	-1.6318359	0.13110352	-0.041259766	0.46264648	0	0	15/6/2018	15	6	2018	19:56:42	71802	0.1	19	56	42	0	0.059082031	3.5320312	0.28051758	0.27563477	-1.1340332	12.010498	0.59814453	0	0	0	0	0	0	0	0	0	1.2004395	0.20043945	0.96020508	0.27099609	-0.19165039	-0.49755859	0	44330	0	0	0
435	436	436	Category M	-0.047851563	-0.023925781	-0.94799805	0.16113281	-0.058837891	0.45288086	0	0	15/6/2018	15	6	2018	19:56:42	71802	0.2	19	56	42	0	0.059082031	3.5320312	0.28369141	0.25976563	-1.1303711	12.360352	0.47290039	0	0	0	0	0	0	0	0	0	1.1940918	0.1940918	0.79785156	-0.33154297	-0.28369141	0.18237305	0	44330	0	0	0
436	437	437	Category M	-0.16796875	0.15576172	-0.98388672	0.10791016	-0.050537109	0.46459961	0	0	15/6/2018	15	6	2018	19:56:42	71802	0.3	19	56	42	0	0.059082031	3.5320312	0.28564453	0.24487305	-1.1257324	19.103516	0.48339844	0	0	0	0	0	0	0	0	0	1.1870117	0.18701172	0.68481445	-0.45361328	-0.089111328	0.1418457	0	44330	0	0	0
437	438	438	Category M	0.011962891	-0.011962891	-0.75585938	0.19506836	-0.006835938	0.44775391	0	0	15/6/2018	15	6	2018	19:56:42	71802	0.4	19	56	42	0	0.059082031	3.5320312	0.28515625	0.22998047	-1.1245117	24.410889	0.51879883	0	0	0	0	0	0	0	0	0	1.1828613	0.18286133	0.8840332	-0.27319336	-0.24194336	0.36865234	0	44330	0	0	0
438	439	439	Category M	-0.14379883	-0.095947266	-0.93579102	0.20263672	-0.008544922	0.44482422	0	0	15/6/2018	15	6	2018	19:56:42	71802	0.5	19	56	42	0	0.059082031	3.5320312	0.28515625	0.21533203	-1.1225586	22.991943	0.56201172	0	0	0	0	0	0	0	0	0	1.1779785	0.17797852	0.92749023	-0.42895508	-0.3112793	0.18676758	0	44330	0	0	0
439	440	440	Category M	0	0.011962891	-1.0917969	0.21411133	-0.015625	0.44213867	0	0	15/6/2018	15	6	2018	19:56:42	71802	0.6	19	56	42	0	0.059082031	3.5320312	0.28710938	0.20776367	-1.1201172	10.356934	0.34887695	0	0	0	0	0	0	0	0	0	1.1748047	0.17480469	0.51147461	-0.28710938	-0.19580078	0.028320313	0	44330	0	0	0
440	441	441	Category M	0.10791016	-0.059814453	-1.0319824	0.25708008	-0.0078125	0.4152832	0	0	15/6/2018	15	6	2018	19:56:42	71802	0.7	19	56	42	0	0.059082031	3.5320312	0.29052734	0.1940918	-1.1213379	4.2990723	0.32543945	0	0	0	0	0	0	0	0	0	1.1745605	0.17456055	0.52612305	-0.18261719	-0.25390625	0.089355469	0	44330	0	0	0
441	442	442	Category M	-0.2878418	-0.13183594	-1.0319824	0.24145508	-0.019287109	0.42578125	0	0	15/6/2018	15	6	2018	19:56:42	71802	0.8	19	56	42	0	0.059082031	3.5320312	0.2890625	0.18261719	-1.1164551	1.8273926	0.66259766	0	0	0	0	0	0	0	0	0	1.1677246	0.16772461	0.97607422	-0.5769043	-0.31445313	0.084472656	0	44330	0	0	0
442	443	443	Category N	0.2878418	-0.20385742	-0.85180664	0.007080078	0.26367188	0.43359375	0	0	15/6/2018	15	6	2018	20:05:22	72322	0.7	20	5	22	0	0.058837891	3.4853027	0.28979492	0.17407227	-1.1074219	10.611084	0.45629883	0	0	0	0	0	0	0	0	0	1.157959	0.15795898	0.63598633	-0.001953125	-0.37792969	0.25561523	0	44330	0	0	0
443	444	444	Category N	0.27587891	-0.21582031	-0.86376953	0	0.25927734	0.43554688	0	0	15/6/2018	15	6	2018	20:05:22	72322	0.8	20	5	22	0	0.058837891	3.4853027	0.29223633	0.16455078	-1.1035156	19.325439	0.44995117	0	0	0	0	0	0	0	0	0	1.1533203	0.15332031	0.63671875	-0.016357422	-0.38037109	0.23974609	0	44330	0	0	0
444	445	445	Category N	0.27587891	-0.2878418	-0.87597656	0.001708984	0.26025391	0.43554688	0	0	15/6/2018	15	6	2018	20:05:22	72322	0.9	20	5	22	0	0.058837891	3.4853027	0.29736328	0.15454102	-1.1079102	31.979248	0.5	0	0	0	0	0	0	0	0	0	1.1574707	0.1574707	0.69604492	-0.021484375	-0.44238281	0.23193359	0	44330	0	0	0
445	446	446	Category N	0.35986328	-0.46777344	-0.6237793	-0.000488281	0.26953125	0.43066406	0	0	15/6/2018	15	6	2018	20:05:23	72323	0	20	5	23	0	0.058837891	3.4853027	0.30102539	0.14160156	-1.1091309	41.808594	0.78125	0	0	0	0	0	0	0	0	0	1.157959	0.15795898	1.1535645	0.05859375	-0.609375	0.48535156	0	44330	0	0	0
446	447	447	Category N	0.85180664	4.2839355	-2.1599121	-0.025878906	0.28637695	0.42236328	0	0	15/6/2018	15	6	2018	20:05:23	72323	0.09	20	5	23	0	0.058837891	3.4853027	0.30126953	0.13500977	-1.1013184	55.663086	4.3168945	0	0	0	0	0	0	0	0	0	1.1496582	0.1496582	5.7575684	0.55029297	4.1486816	-1.0583496	0	44330	0	0	0
447	448	448	Category N	-0.92382813	10.331787	-2.7958984	-0.053222656	0.39868164	0.3449707	0	0	15/6/2018	15	6	2018	20:05:23	72323	0.181	20	5	23	0	0.058837891	3.4853027	0.29760742	0.11987305	-1.0966797	70.090576	10.423828	0	0	0	0	0	0	0	0	0	1.1425781	0.14257813	13.132324	-1.2214355	10.21167	-1.6992188	0	44330	0	0	0
448	449	449	Category N	0.37182617	1.3078613	-4.0439453	-0.061767578	0.49853516	0.1862793	0	0	15/6/2018	15	6	2018	20:05:23	72323	0.272	20	5	23	0	0.058837891	3.4853027	0.29589844	0.10864258	-1.0969238	79.069092	3.182373	0	0	0	0	0	0	0	0	0	1.1413574	0.14135742	4.2216797	0.075683594	1.1989746	-2.9467773	0	44330	0	0	0
449	450	450	Category N	0.85180664	1.0678711	-4.6679688	-0.060791016	0.43286133	0.30078125	0	0	15/6/2018	15	6	2018	20:05:23	72323	0.363	20	5	23	0	0.058837891	3.4853027	0.29931641	0.098632813	-1.1010742	83.221924	3.7370605	0	0	0	0	0	0	0	0	0	1.1452637	0.14526367	5.0881348	0.55224609	0.96899414	-3.5666504	0	44330	0	0	0
450	451	451	Category N	-0.17993164	5.4599609	-4.8718262	-0.096435547	0.27270508	0.42041016	0	0	15/6/2018	15	6	2018	20:05:23	72323	0.454	20	5	23	0	0.058837891	3.4853027	0.29907227	0.078857422	-1.0974121	82.956055	6.5900879	0	0	0	0	0	0	0	0	0	1.1401367	0.14013672	9.6342773	-0.47900391	5.3808594	-3.7741699	0	44330	0	0	0
451	452	452	Category N	0.53979492	3.1079102	-5.7119141	-0.078613281	-0.014404297	0.47900391	0	0	15/6/2018	15	6	2018	20:05:23	72323	0.545	20	5	23	0	0.058837891	3.4853027	0.29443359	0.068603516	-1.0876465	82.179688	5.5388184	0	0	0	0	0	0	0	0	0	1.1289063	0.12890625	7.9084473	0.24511719	3.0390625	-4.6240234	0	44330	0	0	0
452	453	453	Category N	0.82788086	-1.5478516	-4.4758301	-0.10839844	0.23217773	0.44018555	0	0	15/6/2018	15	6	2018	20:05:23	72323	0.636	20	5	23	0	0.058837891	3.4853027	0.29492188	0.057861328	-1.0852051	73.604248	3.7890625	0	0	0	0	0	0	0	0	0	1.1259766	0.12597656	5.5290527	0.53271484	-1.6057129	-3.3903809	0	44330	0	0	0
453	454	454	Category N	0.58789063	-0.23999023	-1.6437988	-0.10961914	0.49414063	0.1809082	0	0	15/6/2018	15	6	2018	20:05:23	72323	0.727	20	5	23	0	0.058837891	3.4853027	0.29296875	0.051025391	-1.0817871	70.253418	0.69799805	0	0	0	0	0	0	0	0	0	1.1218262	0.12182617	1.1477051	0.29467773	-0.29101563	-0.56176758	0	44330	0	0	0
454	455	455	Category N	0.32397461	-0.37182617	-0.99584961	-0.13208008	0.23217773	0.43261719	0	0	15/6/2018	15	6	2018	20:05:23	72323	0.818	20	5	23	0	0.058837891	3.4853027	0.29443359	0.031738281	-1.0800781	60.978271	0.41333008	0	0	0	0	0	0	0	0	0	1.119873	0.11987305	0.51708984	0.029296875	-0.40356445	0.084228516	0	44330	0	0	0
455	456	456	Category N	0.2878418	0.035888672	-0.94799805	-0.11767578	0.27856445	0.41210938	0	0	15/6/2018	15	6	2018	20:05:23	72323	0.909	20	5	23	0	0.058837891	3.4853027	0.29125977	0.01953125	-1.0690918	51.232666	0.12231445	0	0	0	0	0	0	0	0	0	1.1081543	0.1081543	0.14086914	-0.003417969	0.016113281	0.12109375	0	44330	0	0	0
456	457	457	Category N	0.37182617	-0.059814453	-0.83984375	-0.14135742	0.31396484	0.38916016	0	0	15/6/2018	15	6	2018	20:05:24	72324	0	20	5	24	0	0.058837891	3.4853027	0.28686523	0.005371094	-1.0627441	40.515869	0.24707031	0	0	0	0	0	0	0	0	0	1.1008301	0.10083008	0.37280273	0.084716797	-0.065185547	0.22290039	0	44330	0	0	0
457	458	458	Category N	0.44384766	-0.047851563	-0.93579102	-0.14379883	0.30102539	0.39575195	0	0	15/6/2018	15	6	2018	20:05:24	72324	0.1	20	5	24	0	0.058837891	3.4853027	0.29101563	-0.005859375	-1.0585938	31.551514	0.20019531	0	0	0	0	0	0	0	0	0	1.0979004	0.097900391	0.31738281	0.15258789	-0.041748047	0.12280273	0	44330	0	0	0
458	459	459	Category N	0.39599609	-0.16796875	-1.0319824	-0.15527344	0.29467773	0.3972168	0	0	15/6/2018	15	6	2018	20:05:24	72324	0.2	20	5	24	0	0.058837891	3.4853027	0.29467773	-0.015869141	-1.0576172	32.434326	0.18432617	0	0	0	0	0	0	0	0	0	1.0979004	0.097900391	0.27880859	0.10107422	-0.15185547	0.025634766	0	44330	0	0	0
459	460	460	Category M	0.7199707	-0.57592773	-0.76782227	-0.32885742	0.39282227	0.15356445	0	0	15/6/2018	15	6	2018	20:05:29	72329	0	20	5	29	0	0.059326172	3.5255859	0.29907227	-0.028320313	-1.0566406	33.672607	0.74829102	0	0	0	0	0	0	0	0	0	1.0986328	0.098632813	1.2570801	0.4206543	-0.54736328	0.28881836	0	44330	0	0	0
460	461	461	Category M	0.3359375	-1.0078125	-0.095947266	-0.27856445	0.45532227	0.001220703	0	0	15/6/2018	15	6	2018	20:05:29	72329	0.099	20	5	29	0	0.059326172	3.5255859	0.30029297	-0.040039063	-1.0473633	40.637939	1.3574219	0	0	0	0	0	0	0	0	0	1.090332	0.090332031	1.9545898	0.035400391	-0.9675293	0.95141602	0	44330	0	0	0
461	462	462	Category M	0.38378906	-0.6237793	-0.41992188	-0.30761719	0.43554688	0.0078125	0	0	15/6/2018	15	6	2018	20:05:29	72329	0.199	20	5	29	0	0.059326172	3.5255859	0.29663086	-0.053222656	-1.0375977	47.627686	0.84521484	0	0	0	0	0	0	0	0	0	1.0805664	0.080566406	1.2751465	0.086914063	-0.5703125	0.61767578	0	44330	0	0	0
462	463	463	Category M	0.3359375	-0.6237793	-0.45581055	-0.35717773	0.37841797	0.11425781	0	0	15/6/2018	15	6	2018	20:05:29	72329	0.3	20	5	29	0	0.059326172	3.5255859	0.29956055	-0.065429688	-1.0307617	54.427002	0.80224609	0	0	0	0	0	0	0	0	0	1.0754395	0.075439453	1.1694336	0.036132813	-0.55810547	0.57495117	0	44330	0	0	0
463	464	464	Category M	0.57592773	-0.79199219	-0.64794922	-0.34448242	0.39208984	0.12646484	0	0	15/6/2018	15	6	2018	20:05:29	72329	0.4	20	5	29	0	0.059326172	3.5255859	0.30224609	-0.083251953	-1.0288086	56.217529	0.84960938	0	0	0	0	0	0	0	0	0	1.0756836	0.075683594	1.3630371	0.2734375	-0.70849609	0.38085938	0	44330	0	0	0
464	465	465	Category M	0.40795898	-1.1037598	-0.74389648	-0.29736328	0.44335938	0.077880859	0	0	15/6/2018	15	6	2018	20:05:29	72329	0.5	20	5	29	0	0.059326172	3.5255859	0.30004883	-0.096435547	-1.026123	52.94165	1.0515137	0	0	0	0	0	0	0	0	0	1.0734863	0.073486328	1.3974609	0.10791016	-1.0070801	0.28222656	0	44330	0	0	0
465	466	466	Category M	0.29980469	-0.77978516	-0.49194336	-0.2980957	0.44848633	0.058349609	0	0	15/6/2018	15	6	2018	20:05:29	72329	0.6	20	5	29	0	0.059326172	3.5255859	0.30444336	-0.10717773	-1.0234375	49.017578	0.85717773	0	0	0	0	0	0	0	0	0	1.0732422	0.073242188	1.2087402	-0.004638672	-0.67236328	0.53149414	0	44330	0	0	0
466	467	467	Category M	0.29980469	-0.65991211	-0.34790039	-0.33349609	0.39990234	0.11425781	0	0	15/6/2018	15	6	2018	20:05:29	72329	0.7	20	5	29	0	0.059326172	3.5255859	0.3046875	-0.12255859	-1.017334	45.037842	0.85839844	0	0	0	0	0	0	0	0	0	1.0690918	0.069091797	1.2116699	-0.004882813	-0.53710938	0.66943359	0	44330	0	0	0
467	468	468	Category M	0.59985352	-0.671875	-0.70776367	-0.296875	0.43896484	0.083984375	0	0	15/6/2018	15	6	2018	20:05:29	72329	0.8	20	5	29	0	0.059326172	3.5255859	0.30297852	-0.12939453	-1.003418	41.3396	0.68505859	0	0	0	0	0	0	0	0	0	1.0561523	0.056152344	1.1347656	0.29663086	-0.54223633	0.2956543	0	44330	0	0	0
468	469	469	Category M	0.39599609	-0.53979492	-0.46777344	-0.24951172	0.47387695	0.010986328	0	0	15/6/2018	15	6	2018	20:05:29	72329	0.9	20	5	29	0	0.059326172	3.5255859	0.30419922	-0.14624023	-0.99511719	31.82666	0.66430664	0	0	0	0	0	0	0	0	0	1.0507813	0.05078125	1.0124512	0.091552734	-0.39331055	0.52734375	0	44330	0	0	0
469	470	470	Category M	0.2277832	-0.85180664	-0.38378906	-0.29174805	0.4453125	0.097167969	0	0	15/6/2018	15	6	2018	20:05:30	72330	0	20	5	30	0	0.059326172	3.5255859	0.30517578	-0.16308594	-0.99780273	22.283691	0.92602539	0	0	0	0	0	0	0	0	0	1.0561523	0.056152344	1.3803711	-0.077392578	-0.68847656	0.61401367	0	44330	0	0	0
470	471	471	Category M	0.55175781	-0.51586914	-0.23999023	-0.32006836	0.41577148	0.10253906	0	0	15/6/2018	15	6	2018	20:05:30	72330	0.1	20	5	30	0	0.059326172	3.5255859	0.30517578	-0.17480469	-0.99780273	12.442871	0.86669922	0	0	0	0	0	0	0	0	0	1.0578613	0.057861328	1.3449707	0.24633789	-0.34082031	0.7578125	0	44330	0	0	0
471	472	472	Category M	0.51586914	-0.51586914	-0.43188477	-0.32910156	0.40844727	0.12036133	0	0	15/6/2018	15	6	2018	20:05:30	72330	0.2	20	5	30	0	0.059326172	3.5255859	0.30273438	-0.18408203	-0.99584961	4.6201172	0.68823242	0	0	0	0	0	0	0	0	0	1.0571289	0.057128906	1.1088867	0.21289063	-0.33154297	0.56396484	0	44330	0	0	0
472	473	473	Category M	0.32397461	-0.73193359	-0.61181641	-0.32641602	0.3972168	0.1628418	0	0	15/6/2018	15	6	2018	20:05:30	72330	0.3	20	5	30	0	0.059326172	3.5255859	0.30151367	-0.19091797	-0.99169922	0.84838867	0.66137695	0	0	0	0	0	0	0	0	0	1.0539551	0.053955078	0.94335938	0.022216797	-0.54077148	0.37988281	0	44330	0	0	0
473	474	474	Category M	0.44384766	-0.70776367	-0.58789063	-0.33642578	0.38354492	0.17333984	0	0	15/6/2018	15	6	2018	20:05:30	72330	0.4	20	5	30	0	0.059326172	3.5255859	0.30200195	-0.19335938	-0.98950195	4.612793	0.66772461	0	0	0	0	0	0	0	0	0	1.0527344	0.052734375	1.0576172	0.14160156	-0.51416016	0.40161133	0	44330	0	0	0
474	475	475	Category M	0.59985352	-0.56396484	-0.671875	-0.31079102	0.42041016	0.12792969	0	0	15/6/2018	15	6	2018	20:05:30	72330	0.5	20	5	30	0	0.059326172	3.5255859	0.30297852	-0.21435547	-0.98193359	3.1691895	0.55322266	0	0	0	0	0	0	0	0	0	1.0498047	0.049804688	0.95605469	0.29663086	-0.34936523	0.31005859	0	44330	0	0	0
475	476	476	Category M	0.50390625	-0.98388672	-0.61181641	-0.27539063	0.45849609	0.067138672	0	0	15/6/2018	15	6	2018	20:05:30	72330	0.6	20	5	30	0	0.059326172	3.5255859	0.30078125	-0.22631836	-0.97045898	1.0397949	0.86230469	0	0	0	0	0	0	0	0	0	1.0410156	0.041015625	1.3190918	0.20288086	-0.75732422	0.35864258	0	44330	0	0	0
476	477	477	Category M	0.26391602	-0.65991211	-0.65991211	-0.27905273	0.45605469	0.047119141	0	0	15/6/2018	15	6	2018	20:05:30	72330	0.7	20	5	30	0	0.059326172	3.5255859	0.3034668	-0.23852539	-0.96313477	0.28320313	0.52050781	0	0	0	0	0	0	0	0	0	1.0375977	0.037597656	0.76416016	-0.039550781	-0.42114258	0.30322266	0	44330	0	0	0
477	478	478	Category M	0.35986328	-0.74389648	-0.59985352	-0.34033203	0.38500977	0.16650391	0	0	15/6/2018	15	6	2018	20:05:30	72330	0.8	20	5	30	0	0.059326172	3.5255859	0.31054688	-0.25512695	-0.96069336	0.29199219	0.609375	0	0	0	0	0	0	0	0	0	1.0415039	0.041503906	0.89868164	0.049072266	-0.48852539	0.36083984	0	44330	0	0	0
478	479	479	Category M	0.40795898	-0.3359375	-0.55175781	-0.32861328	0.39306641	0.16674805	0	0	15/6/2018	15	6	2018	20:05:30	72330	0.9	20	5	30	0	0.059326172	3.5255859	0.31323242	-0.26171875	-0.96044922	1.6945801	0.42578125	0	0	0	0	0	0	0	0	0	1.043457	0.043457031	0.57739258	0.094482422	-0.073974609	0.40869141	0	44330	0	0	0
479	480	480	Category M	0.46777344	-0.75585938	-0.69580078	-0.29174805	0.43701172	0.11206055	0	0	15/6/2018	15	6	2018	20:05:31	72331	0	20	5	31	0	0.059326172	3.5255859	0.31762695	-0.26489258	-0.95214844	2.78125	0.57373047	0	0	0	0	0	0	0	0	0	1.0383301	0.038330078	0.89746094	0.14990234	-0.49072266	0.25634766	0	44330	0	0	0
480	481	481	Category M	0.25195313	-0.2878418	-0.47998047	-0.31982422	0.41650391	0.10375977	0	0	15/6/2018	15	6	2018	20:05:31	72331	0.1	20	5	31	0	0.059326172	3.5255859	0.32104492	-0.27124023	-0.9453125	2.0244141	0.47070313	0	0	0	0	0	0	0	0	0	1.034668	0.034667969	0.55126953	-0.069091797	-0.016357422	0.46533203	0	44330	0	0	0
481	482	482	Category M	0.49194336	-0.53979492	-0.41992188	-0.34814453	0.37011719	0.16162109	0	0	15/6/2018	15	6	2018	20:05:31	72331	0.2	20	5	31	0	0.059326172	3.5255859	0.32299805	-0.27612305	-0.93725586	3.0693359	0.60449219	0	0	0	0	0	0	0	0	0	1.0292969	0.029296875	0.94970703	0.16870117	-0.26342773	0.51733398	0	44330	0	0	0
482	483	483	Category M	0.50390625	-0.56396484	-0.58789063	-0.3190918	0.34594727	0.25073242	0	0	15/6/2018	15	6	2018	20:05:31	72331	0.3	20	5	31	0	0.059326172	3.5255859	0.33251953	-0.29003906	-0.92773438	4.6279297	0.46875	0	0	0	0	0	0	0	0	0	1.0273438	0.02734375	0.78491211	0.17114258	-0.27368164	0.33984375	0	44330	0	0	0
483	484	484	Category M	0.671875	-0.55175781	-1.0559082	-0.27392578	0.37109375	0.26245117	0	0	15/6/2018	15	6	2018	20:05:31	72331	0.4	20	5	31	0	0.059326172	3.5255859	0.33154297	-0.29418945	-0.93017578	4.4882813	0.44458008	0	0	0	0	0	0	0	0	0	1.0305176	0.030517578	0.72314453	0.34008789	-0.25732422	-0.12548828	0	44330	0	0	0
484	485	485	Category M	0.47998047	-0.50390625	-0.75585938	-0.26635742	0.41870117	0.20751953	0	0	15/6/2018	15	6	2018	20:05:31	72331	0.5	20	5	31	0	0.059326172	3.5255859	0.3293457	-0.29980469	-0.92163086	3.0881348	0.30273438	0	0	0	0	0	0	0	0	0	1.0236816	0.023681641	0.52001953	0.15039063	-0.20385742	0.16577148	0	44330	0	0	0
485	486	486	Category M	0.26391602	-0.40795898	-0.43188477	-0.31005859	0.40405273	0.17041016	0	0	15/6/2018	15	6	2018	20:05:31	72331	0.6	20	5	31	0	0.059326172	3.5255859	0.32714844	-0.29907227	-0.9128418	2.8352051	0.49707031	0	0	0	0	0	0	0	0	0	1.0148926	0.014892578	0.65307617	-0.063232422	-0.10864258	0.48095703	0	44330	0	0	0
486	487	487	Category M	0.11987305	-0.59985352	-0.57592773	-0.32861328	0.40527344	0.14086914	0	0	15/6/2018	15	6	2018	20:05:31	72331	0.7	20	5	31	0	0.059326172	3.5255859	0.32739258	-0.28930664	-0.92529297	5.6682129	0.51123047	0	0	0	0	0	0	0	0	0	1.0231934	0.023193359	0.86743164	-0.20751953	-0.31030273	0.34936523	0	44330	0	0	0
487	488	488	Category M	0.083984375	-0.63598633	-0.73193359	-0.32202148	0.3828125	0.19189453	0	0	15/6/2018	15	6	2018	20:05:31	72331	0.8	20	5	31	0	0.059326172	3.5255859	0.31787109	-0.35742188	-0.90820313	6.2819824	0.40405273	0	0	0	0	0	0	0	0	0	1.0266113	0.026611328	0.6887207	-0.23388672	-0.27832031	0.17626953	0	44330	0	0	0
488	489	489	Category M	0.38378906	-0.50390625	-1.1037598	-0.31152344	0.39379883	0.19238281	0	0	15/6/2018	15	6	2018	20:05:31	72331	0.9	20	5	31	0	0.059326172	3.5255859	0.3293457	-0.49975586	-0.87890625	5.6340332	0.23120117	0	0	0	0	0	0	0	0	0	1.0634766	0.063476563	0.28295898	0.054199219	-0.00390625	-0.22460938	0	44330	0	0	0
489	490	490	Category M	0.15576172	-0.85180664	-0.61181641	-0.28930664	0.44042969	0.11621094	0	0	15/6/2018	15	6	2018	20:05:32	72332	0	20	5	32	0	0.059326172	3.5255859	0.32617188	-0.5222168	-0.83056641	6.0185547	0.43066406	0	0	0	0	0	0	0	0	0	1.0339355	0.033935547	0.71875	-0.17041016	-0.3293457	0.21875	0	44330	0	0	0
490	491	491	Category M	0.13183594	-0.92382813	-0.64794922	-0.26318359	0.44360352	0.15429688	0	0	15/6/2018	15	6	2018	20:05:32	72332	0.1	20	5	32	0	0.059326172	3.5255859	0.31665039	-0.53613281	-0.77539063	8.7138672	0.44799805	0	0	0	0	0	0	0	0	0	0.99438477	0.005615234	0.70019531	-0.18481445	-0.38745117	0.12744141	0	44330	0	0	0
491	492	492	Category M	0.31176758	-1.0439453	-0.87597656	-0.18579102	0.48120117	0.1640625	0	0	15/6/2018	15	6	2018	20:05:32	72332	0.2	20	5	32	0	0.059326172	3.5255859	0.31787109	-0.61523438	-0.71704102	9.300293	0.45703125	0	0	0	0	0	0	0	0	0	0.99682617	0.003173828	0.59350586	-0.006103516	-0.4284668	-0.15869141	0	44330	0	0	0
492	493	493	Category M	-0.023925781	-0.49194336	-0.56396484	-0.098144531	0.52319336	-0.022949219	0	0	15/6/2018	15	6	2018	20:05:32	72332	0.3	20	5	32	0	0.059326172	3.5255859	0.31225586	-0.66650391	-0.65087891	6.9882813	0.38891602	0	0	0	0	0	0	0	0	0	0.98266602	0.017333984	0.59814453	-0.33618164	0.17456055	0.086914063	0	44330	0	0	0
493	494	494	Category M	0.13183594	-0.93579102	-0.52783203	-0.12524414	0.51977539	-0.010498047	0	0	15/6/2018	15	6	2018	20:05:32	72332	0.4	20	5	32	0	0.059326172	3.5255859	0.30224609	-0.66943359	-0.60107422	6.5576172	0.32446289	0	0	0	0	0	0	0	0	0	0.94921875	0.05078125	0.51000977	-0.17041016	-0.26611328	0.073242188	0	44330	0	0	0
494	495	495	Category M	0.011962891	-0.76782227	-0.25195313	-0.19775391	0.48583984	0.13500977	0	0	15/6/2018	15	6	2018	20:05:32	72332	0.5	20	5	32	0	0.059326172	3.5255859	0.29394531	-0.67529297	-0.58691406	8.3112793	0.44750977	0	0	0	0	0	0	0	0	0	0.94165039	0.058349609	0.70947266	-0.28198242	-0.092285156	0.33496094	0	44330	0	0	0
495	496	496	Category M	0.19189453	-0.87597656	-0.88793945	-0.19970703	0.4777832	0.15893555	0	0	15/6/2018	15	6	2018	20:05:32	72332	0.6	20	5	32	0	0.059326172	3.5255859	0.29052734	-0.68896484	-0.57714844	8.2451172	0.37548828	0	0	0	0	0	0	0	0	0	0.94482422	0.055175781	0.59619141	-0.098632813	-0.18676758	-0.31054688	0	44330	0	0	0
496	497	497	Category M	0.37182617	-0.74389648	-0.64794922	-0.22436523	0.4765625	0.12231445	0	0	15/6/2018	15	6	2018	20:05:32	72332	0.7	20	5	32	0	0.059326172	3.5255859	0.28393555	-0.69946289	-0.56787109	4.3574219	0.12646484	0	0	0	0	0	0	0	0	0	0.94482422	0.055175781	0.21191406	0.087646484	-0.044189453	-0.079833984	0	44330	0	0	0
497	498	498	Category M	0.31176758	-0.63598633	-0.45581055	-0.28442383	0.43383789	0.14160156	0	0	15/6/2018	15	6	2018	20:05:32	72332	0.8	20	5	32	0	0.059326172	3.515918	0.28076172	-0.71533203	-0.56274414	1.6164551	0.13671875	0	0	0	0	0	0	0	0	0	0.95239258	0.047607422	0.21728516	0.030761719	0.079345703	0.10693359	0	44330	0	0	0
498	499	499	Category M	0.37182617	-0.45581055	-0.51586914	-0.31689453	0.40625	0.16552734	0	0	15/6/2018	15	6	2018	20:05:32	72332	0.9	20	5	32	0	0.059326172	3.515918	0.27539063	-0.71923828	-0.55615234	1.6184082	0.28344727	0	0	0	0	0	0	0	0	0	0.95019531	0.049804688	0.40014648	0.096191406	0.26342773	0.040283203	0	44330	0	0	0
499	500	500	Category M	0.41992188	-0.80395508	-0.44384766	-0.30175781	0.40258789	0.1796875	0	0	15/6/2018	15	6	2018	20:05:33	72333	0	20	5	33	0	0.059326172	3.515918	0.27197266	-0.72192383	-0.5534668	0.021240234	0.20141602	0	0	0	0	0	0	0	0	0	0.94946289	0.050537109	0.33935547	0.14770508	-0.081787109	0.10961914	0	44330	0	0	0
500	501	501	Category M	0.26391602	-0.69580078	-0.61181641	-0.27514648	0.42919922	0.16699219	0	0	15/6/2018	15	6	2018	20:05:33	72333	0.1	20	5	33	0	0.059326172	3.515918	0.26538086	-0.7277832	-0.55419922	4.7875977	0.065673828	0	0	0	0	0	0	0	0	0	0.95263672	0.047363281	0.090820313	-0.001464844	0.031982422	-0.057373047	0	44330	0	0	0
501	502	502	Category M	0.35986328	-0.82788086	-0.58789063	-0.23999023	0.47241211	0.11230469	0	0	15/6/2018	15	6	2018	20:05:33	72333	0.2	20	5	33	0	0.059326172	3.515918	0.26416016	-0.72583008	-0.55786133	7.425293	0.14257813	0	0	0	0	0	0	0	0	0	0.95288086	0.047119141	0.22705078	0.095458984	-0.10180664	-0.029785156	0	44330	0	0	0
502	503	503	Category M	0.35986328	-1.3198242	-0.57592773	-0.18408203	0.49682617	0.089111328	0	0	15/6/2018	15	6	2018	20:05:33	72333	0.3	20	5	33	0	0.059326172	3.515918	0.25805664	-0.72705078	-0.56054688	6.3498535	0.60131836	0	0	0	0	0	0	0	0	0	0.95361328	0.046386719	0.70947266	0.1015625	-0.5925293	-0.015136719	0	44330	0	0	0
503	504	504	Category M	-0.011962891	-0.95996094	-0.6237793	-0.1418457	0.51586914	0.058105469	0	0	15/6/2018	15	6	2018	20:05:33	72333	0.4	20	5	33	0	0.059326172	3.515918	0.2590332	-0.73120117	-0.5637207	5.078125	0.35961914	0	0	0	0	0	0	0	0	0	0.95922852	0.040771484	0.55957031	-0.27099609	-0.22851563	-0.059814453	0	44330	0	0	0
504	505	505	Category M	0.41992188	-0.61181641	-0.39599609	-0.18969727	0.49609375	0.062011719	0	0	15/6/2018	15	6	2018	20:05:33	72333	0.5	20	5	33	0	0.059326172	3.515918	0.25585938	-0.73632813	-0.56420898	4.4436035	0.26586914	0	0	0	0	0	0	0	0	0	0.96240234	0.037597656	0.45678711	0.16381836	0.12451172	0.16821289	0	44330	0	0	0
505	506	506	Category M	0.14379883	-0.82788086	-0.63598633	-0.20800781	0.48461914	0.11010742	0	0	15/6/2018	15	6	2018	20:05:33	72333	0.6	20	5	33	0	0.059326172	3.515918	0.25048828	-0.74316406	-0.55712891	3.8874512	0.15722656	0	0	0	0	0	0	0	0	0	0.96191406	0.038085938	0.27001953	-0.10668945	-0.084472656	-0.078613281	0	44330	0	0	0
506	507	507	Category M	0.11987305	-0.64794922	-0.43188477	-0.24023438	0.46142578	0.13354492	0	0	15/6/2018	15	6	2018	20:05:33	72333	0.7	20	5	33	0	0.059326172	3.515918	0.24926758	-0.74145508	-0.55297852	1.2053223	0.20043945	0	0	0	0	0	0	0	0	0	0.95800781	0.041992188	0.34423828	-0.12939453	0.093505859	0.12109375	0	44330	0	0	0
507	508	508	Category M	0.2878418	-0.79199219	-0.46777344	-0.23461914	0.46704102	0.14477539	0	0	15/6/2018	15	6	2018	20:05:33	72333	0.8	20	5	33	0	0.059326172	3.515918	0.24462891	-0.74023438	-0.55395508	1.9707031	0.109375	0	0	0	0	0	0	0	0	0	0.95629883	0.043701172	0.1809082	0.04296875	-0.051513672	0.086181641	0	44330	0	0	0
508	509	509	Category M	0.2277832	-1.1518555	-0.89990234	-0.19018555	0.47973633	0.16113281	0	0	15/6/2018	15	6	2018	20:05:33	72333	0.9	20	5	33	0	0.059326172	3.515918	0.23974609	-0.73876953	-0.55859375	3.7541504	0.53564453	0	0	0	0	0	0	0	0	0	0.95678711	0.043212891	0.76611328	-0.011962891	-0.4128418	-0.34106445	0	44330	0	0	0
509	510	510	Category M	0.27587891	-0.73193359	-0.68383789	-0.18432617	0.48852539	0.14038086	0	0	15/6/2018	15	6	2018	20:05:34	72334	0	20	5	34	0	0.059326172	3.515918	0.23779297	-0.74462891	-0.56103516	4.7897949	0.12915039	0	0	0	0	0	0	0	0	0	0.9621582	0.037841797	0.17333984	0.037841797	0.012695313	-0.12280273	0	44330	0	0	0
510	511	511	Category M	0.21582031	-0.49194336	-0.50390625	-0.22583008	0.47192383	0.13208008	0	0	15/6/2018	15	6	2018	20:05:34	72334	0.1	20	5	34	0	0.059326172	3.515918	0.24169922	-0.73876953	-0.55957031	7.9980469	0.25439453	0	0	0	0	0	0	0	0	0	0.95776367	0.042236328	0.32861328	-0.025878906	0.24682617	0.055664063	0	44330	0	0	0
511	512	512	Category M	0.29980469	-0.65991211	-0.45581055	-0.24584961	0.44995117	0.16113281	0	0	15/6/2018	15	6	2018	20:05:34	72334	0.2	20	5	34	0	0.059326172	3.515918	0.23413086	-0.73657227	-0.56079102	9.2539063	0.14550781	0	0	0	0	0	0	0	0	0	0.95507813	0.044921875	0.24707031	0.065429688	0.076660156	0.10498047	0	44330	0	0	0
512	513	513	Category M	0.34790039	-0.083984375	-0.65991211	-0.22631836	0.4597168	0.16967773	0	0	15/6/2018	15	6	2018	20:05:34	72334	0.3	20	5	34	0	0.059326172	3.515918	0.23193359	-0.73950195	-0.56176758	9.1894531	0.67285156	0	0	0	0	0	0	0	0	0	0.95727539	0.042724609	0.86938477	0.11572266	0.65551758	-0.097900391	0	44330	0	0	0
513	514	514	Category M	0.31176758	-1.4038086	-0.51586914	-0.14794922	0.51220703	0.067382813	0	0	15/6/2018	15	6	2018	20:05:34	72334	0.4	20	5	34	0	0.059326172	3.515918	0.23120117	-0.7409668	-0.56518555	7.7753906	0.66943359	0	0	0	0	0	0	0	0	0	0.96020508	0.039794922	0.79272461	0.080566406	-0.66259766	0.049316406	0	44330	0	0	0
514	515	515	Category M	0.37182617	-0.86376953	-0.70776367	-0.1496582	0.51782227	0.029296875	0	0	15/6/2018	15	6	2018	20:05:34	72334	0.5	20	5	34	0	0.059326172	3.515918	0.22973633	-0.74389648	-0.56591797	5.1398926	0.23339844	0	0	0	0	0	0	0	0	0	0.96264648	0.037353516	0.40332031	0.1418457	-0.11962891	-0.14160156	0	44330	0	0	0
515	516	516	Category M	0.16796875	-1.0078125	-0.35986328	-0.1965332	0.49707031	0.075927734	0	0	15/6/2018	15	6	2018	20:05:34	72334	0.6	20	5	34	0	0.059326172	3.515918	0.22387695	-0.7434082	-0.56201172	5.4377441	0.33740234	0	0	0	0	0	0	0	0	0	0.95849609	0.041503906	0.52270508	-0.055908203	-0.26416016	0.20214844	0	44330	0	0	0
516	517	517	Category M	0.39599609	-1.1638184	-0.79199219	-0.17236328	0.50097656	0.10229492	0	0	15/6/2018	15	6	2018	20:05:34	72334	0.7	20	5	34	0	0.059326172	3.515918	0.21899414	-0.73730469	-0.55859375	3.4318848	0.51708984	0	0	0	0	0	0	0	0	0	0.95068359	0.049316406	0.83666992	0.17675781	-0.42626953	-0.2331543	0	44330	0	0	0
517	518	518	Category M	0.2277832	-0.53979492	-0.73193359	-0.14868164	0.50439453	0.10180664	0	0	15/6/2018	15	6	2018	20:05:34	72334	0.8	20	5	34	0	0.059326172	3.515918	0.22436523	-0.73950195	-0.5612793	2.3444824	0.26269531	0	0	0	0	0	0	0	0	0	0.95532227	0.044677734	0.37329102	0.003173828	0.19970703	-0.17041016	0	44330	0	0	0
518	519	519	Category M	0.20385742	-0.34790039	-0.2878418	-0.22119141	0.484375	0.09375	0	0	15/6/2018	15	6	2018	20:05:34	72334	0.9	20	5	34	0	0.059326172	3.515918	0.22070313	-0.73779297	-0.56005859	1.8891602	0.47583008	0	0	0	0	0	0	0	0	0	0.95214844	0.047851563	0.67919922	-0.016845703	0.38989258	0.2722168	0	44330	0	0	0
519	520	520	Category M	0.27587891	-0.49194336	-0.53979492	-0.23486328	0.47070313	0.11523438	0	0	15/6/2018	15	6	2018	20:05:35	72335	0	20	5	35	0	0.059326172	3.515918	0.21582031	-0.74267578	-0.55810547	0.058349609	0.25830078	0	0	0	0	0	0	0	0	0	0.95361328	0.046386719	0.32910156	0.059814453	0.25073242	0.018310547	0	44330	0	0	0
520	521	521	Category M	0.26391602	-0.46777344	-0.38378906	-0.25830078	0.45385742	0.12963867	0	0	15/6/2018	15	6	2018	20:05:35	72335	0.1	20	5	35	0	0.059326172	3.515918	0.21313477	-0.74536133	-0.5559082	0.89038086	0.33056641	0	0	0	0	0	0	0	0	0	0.95410156	0.045898438	0.50048828	0.050537109	0.27758789	0.17211914	0	44330	0	0	0
521	522	522	Category M	0.46777344	-1.2358398	-0.26391602	-0.2746582	0.43774414	0.14404297	0	0	15/6/2018	15	6	2018	20:05:35	72335	0.2	20	5	35	0	0.059326172	3.515918	0.21679688	-0.7565918	-0.56152344	0.84082031	0.6171875	0	0	0	0	0	0	0	0	0	0.96704102	0.032958984	1.0275879	0.25073242	-0.47900391	0.29760742	0	44330	0	0	0
522	523	523	Category M	0.21582031	-0.53979492	-1.0559082	-0.20996094	0.48144531	0.10693359	0	0	15/6/2018	15	6	2018	20:05:35	72335	0.3	20	5	35	0	0.059326172	3.515918	0.20996094	-0.74804688	-0.5637207	2.4880371	0.53442383	0	0	0	0	0	0	0	0	0	0.95996094	0.040039063	0.70605469	0.005615234	0.20825195	-0.49194336	0	44330	0	0	0
523	524	524	Category M	0.10791016	-0.671875	-0.17993164	-0.18579102	0.50512695	0.088134766	0	0	15/6/2018	15	6	2018	20:05:35	72335	0.4	20	5	35	0	0.059326172	3.515918	0.19921875	-0.75317383	-0.56665039	2.0517578	0.40551758	0	0	0	0	0	0	0	0	0	0.96337891	0.036621094	0.55957031	-0.091308594	0.081298828	0.38671875	0	44330	0	0	0
524	525	525	Category M	0.095947266	-0.21582031	-0.16796875	-0.21533203	0.48852539	0.044921875	0	0	15/6/2018	15	6	2018	20:05:35	72335	0.5	20	5	35	0	0.059326172	3.515918	0.19213867	-0.7644043	-0.56738281	6.6188965	0.68530273	0	0	0	0	0	0	0	0	0	0.97119141	0.028808594	1.0444336	-0.096191406	0.54858398	0.39941406	0	44330	0	0	0
525	526	526	Category M	0.37182617	0.31176758	-1.619873	-0.20605469	0.49755859	0.069580078	0	0	15/6/2018	15	6	2018	20:05:35	72335	0.6	20	5	35	0	0.059326172	3.515918	0.18847656	-0.76977539	-0.57006836	10.620605	1.5183105	0	0	0	0	0	0	0	0	0	0.97631836	0.023681641	2.3144531	0.18310547	1.081543	-1.0495605	0	44330	0	0	0
526	527	527	Category M	0.083984375	-1.1757813	-0.80395508	-0.109375	0.52075195	0.083496094	0	0	15/6/2018	15	6	2018	20:05:35	72335	0.7	20	5	35	0	0.059326172	3.515918	0.17504883	-0.76953125	-0.5715332	13.78418	0.4765625	0	0	0	0	0	0	0	0	0	0.97436523	0.025634766	0.72949219	-0.091064453	-0.40600586	-0.23217773	0	44330	0	0	0
527	528	528	Category M	0	-1.0439453	-0.44384766	-0.11523438	0.51831055	0.083251953	0	0	15/6/2018	15	6	2018	20:05:35	72335	0.8	20	5	35	0	0.059326172	3.515918	0.17480469	-0.77099609	-0.5690918	14.290283	0.34741211	0	0	0	0	0	0	0	0	0	0.97412109	0.025878906	0.57299805	-0.17480469	-0.27270508	0.12524414	0	44330	0	0	0
528	529	529	Category M	0.11987305	-0.49194336	-0.17993164	-0.14892578	0.51171875	0.025146484	0	0	15/6/2018	15	6	2018	20:05:35	72335	0.9	20	5	35	0	0.059326172	3.515918	0.17675781	-0.77368164	-0.56982422	18.309082	0.484375	0	0	0	0	0	0	0	0	0	0.97705078	0.022949219	0.72875977	-0.056884766	0.28173828	0.38989258	0	44330	0	0	0
529	530	530	Category M	0.095947266	-0.035888672	-0.25195313	-0.15380859	0.5078125	0.008056641	0	0	15/6/2018	15	6	2018	20:05:36	72336	0	20	5	36	0	0.059326172	3.515918	0.17871094	-0.77929688	-0.56884766	19.566406	0.8125	0	0	0	0	0	0	0	0	0	0.98144531	0.018554688	1.1433105	-0.082763672	0.7434082	0.31689453	0	44330	0	0	0
530	531	531	Category M	-0.095947266	-0.87597656	-0.20385742	-0.063964844	0.52734375	-0.028076172	0	0	15/6/2018	15	6	2018	20:05:36	72336	0.1	20	5	36	0	0.059326172	3.515918	0.17333984	-0.77270508	-0.56933594	19.454102	0.46557617	0	0	0	0	0	0	0	0	0	0.9753418	0.024658203	0.73803711	-0.26928711	-0.10302734	0.36547852	0	44330	0	0	0
531	532	532	Category M	0.10791016	-0.99584961	-0.41992188	-0.078857422	0.52636719	-0.030273438	0	0	15/6/2018	15	6	2018	20:05:36	72336	0.2	20	5	36	0	0.059326172	3.515918	0.17114258	-0.77075195	-0.56958008	21.030029	0.27734375	0	0	0	0	0	0	0	0	0	0.97363281	0.026367188	0.43774414	-0.063232422	-0.22485352	0.1496582	0	44330	0	0	0
532	533	533	Category M	0.023925781	-1.7878418	-0.47998047	-0.11279297	0.52368164	0.006591797	0	0	15/6/2018	15	6	2018	20:05:36	72336	0.3	20	5	36	0	0.059326172	3.515918	0.17016602	-0.76635742	-0.56738281	25.260498	1.0354004	0	0	0	0	0	0	0	0	0	0.96875	0.03125	1.2548828	-0.14624023	-1.0212402	0.087402344	0	44330	0	0	0
533	534	534	Category M	-0.083984375	-0.69580078	-0.51586914	-0.059326172	0.53027344	0.069824219	0	0	15/6/2018	15	6	2018	20:05:36	72336	0.4	20	5	36	0	0.059326172	3.515918	0.17895508	-0.77514648	-0.57495117	24.969727	0.28100586	0	0	0	0	0	0	0	0	0	0.98144531	0.018554688	0.40136719	-0.26293945	0.079345703	0.059082031	0	44330	0	0	0
534	535	535	Category M	0.059814453	-1.4758301	-0.2277832	0.0078125	0.53198242	-0.029052734	0	0	15/6/2018	15	6	2018	20:05:36	72336	0.5	20	5	36	0	0.059326172	3.515918	0.17431641	-0.77075195	-0.57446289	22.453613	0.79370117	0	0	0	0	0	0	0	0	0	0.97705078	0.022949219	1.1662598	-0.11450195	-0.70483398	0.34667969	0	44330	0	0	0
535	536	536	Category M	-0.23999023	-0.80395508	-0.19189453	-0.057617188	0.51489258	-0.089111328	0	0	15/6/2018	15	6	2018	20:05:36	72336	0.6	20	5	36	0	0.059082031	3.5046387	0.17871094	-0.7722168	-0.57861328	17.04248	0.57080078	0	0	0	0	0	0	0	0	0	0.98144531	0.018554688	0.83691406	-0.41870117	-0.031494141	0.38671875	0	44330	0	0	0
536	537	537	Category M	0.10791016	-1.3198242	-0.43188477	-0.10229492	0.52490234	-0.019042969	0	0	15/6/2018	15	6	2018	20:05:36	72336	0.7	20	5	36	0	0.059082031	3.5046387	0.17675781	-0.77026367	-0.57543945	15.059326	0.57202148	0	0	0	0	0	0	0	0	0	0.97753906	0.022460938	0.76171875	-0.068847656	-0.54931641	0.14355469	0	44330	0	0	0
537	538	538	Category M	0.023925781	-0.37182617	-0.41992188	-0.16430664	0.51049805	0.061767578	0	0	15/6/2018	15	6	2018	20:05:36	72336	0.8	20	5	36	0	0.059082031	3.5046387	0.1784668	-0.77246094	-0.57788086	13.07959	0.45776367	0	0	0	0	0	0	0	0	0	0.98120117	0.018798828	0.71337891	-0.15454102	0.40063477	0.15795898	0	44330	0	0	0
538	539	539	Category M	0.11987305	-0.37182617	-0.81591797	-0.13500977	0.50708008	0.1340332	0	0	15/6/2018	15	6	2018	20:05:36	72336	0.9	20	5	36	0	0.059082031	3.5046387	0.17480469	-0.76879883	-0.57861328	5.3361816	0.46557617	0	0	0	0	0	0	0	0	0	0.97802734	0.021972656	0.68920898	-0.054931641	0.39697266	-0.23706055	0	44330	0	0	0
539	540	540	Category M	0.17993164	-1.0559082	-0.82788086	-0.074951172	0.51928711	0.13574219	0	0	15/6/2018	15	6	2018	20:05:37	72337	0	20	5	37	0	0.059082031	3.5046387	0.17114258	-0.77392578	-0.58007813	1.9682617	0.37524414	0	0	0	0	0	0	0	0	0	0.98217773	0.017822266	0.53833008	0.008544922	-0.28173828	-0.24755859	0	44330	0	0	0
540	541	541	Category M	0.25195313	-0.85180664	-0.38378906	-0.13085938	0.51806641	0.095703125	0	0	15/6/2018	15	6	2018	20:05:37	72337	0.1	20	5	37	0	0.059082031	3.5046387	0.16723633	-0.76977539	-0.58032227	1.7150879	0.22900391	0	0	0	0	0	0	0	0	0	0.97851563	0.021484375	0.36303711	0.084472656	-0.081787109	0.1965332	0	44330	0	0	0
541	542	542	Category M	-0.10791016	-0.7199707	-0.6237793	-0.16650391	0.50195313	0.097412109	0	0	15/6/2018	15	6	2018	20:05:37	72337	0.2	20	5	37	0	0.059082031	3.5046387	0.16601563	-0.77001953	-0.58349609	7.1567383	0.28125	0	0	0	0	0	0	0	0	0	0.98022461	0.019775391	0.36425781	-0.27392578	0.050048828	-0.040039063	0	44330	0	0	0
542	543	543	Category M	0.41992188	-0.95996094	-0.7199707	-0.15307617	0.48754883	0.18310547	0	0	15/6/2018	15	6	2018	20:05:37	72337	0.3	20	5	37	0	0.059082031	3.5046387	0.1652832	-0.76782227	-0.59155273	14.285889	0.34350586	0	0	0	0	0	0	0	0	0	0.9831543	0.016845703	0.57495117	0.25439453	-0.19189453	-0.12817383	0	44330	0	0	0
543	544	544	Category M	0.31176758	-1.1999512	-0.68383789	-0.087646484	0.50488281	0.16625977	0	0	15/6/2018	15	6	2018	20:05:37	72337	0.4	20	5	37	0	0.059082031	3.5046387	0.16040039	-0.75976563	-0.59082031	22.561768	0.47436523	0	0	0	0	0	0	0	0	0	0.97583008	0.024169922	0.68408203	0.15112305	-0.43994141	-0.092773438	0	44330	0	0	0
544	545	545	Category M	-0.023925781	-1.6437988	-0.16796875	-0.11547852	0.5144043	0.10595703	0	0	15/6/2018	15	6	2018	20:05:37	72337	0.5	20	5	37	0	0.059082031	3.5046387	0.16333008	-0.75415039	-0.58764648	25.484131	1.0012207	0	0	0	0	0	0	0	0	0	0.97021484	0.029785156	1.496582	-0.18725586	-0.8894043	0.41967773	0	44330	0	0	0
545	546	546	Category M	0.20385742	-0.64794922	-0.16796875	-0.19091797	0.49926758	0.096923828	0	0	15/6/2018	15	6	2018	20:05:37	72337	0.6	20	5	37	0	0.059082031	3.5046387	0.16040039	-0.75366211	-0.59228516	24.476318	0.43945313	0	0	0	0	0	0	0	0	0	0.97192383	0.028076172	0.57348633	0.043212891	0.10571289	0.42431641	0	44330	0	0	0
546	547	547	Category M	-0.071777344	-0.55175781	-0.41992188	-0.19848633	0.48339844	0.13720703	0	0	15/6/2018	15	6	2018	20:05:37	72337	0.7	20	5	37	0	0.059082031	3.5046387	0.16455078	-0.75268555	-0.59594727	25.571045	0.35668945	0	0	0	0	0	0	0	0	0	0.97412109	0.025878906	0.61352539	-0.23632813	0.20092773	0.17602539	0	44330	0	0	0
547	548	548	Category M	0.21582031	-0.56396484	-1.079834	-0.17211914	0.47290039	0.18920898	0	0	15/6/2018	15	6	2018	20:05:37	72337	0.8	20	5	37	0	0.059082031	3.5046387	0.16430664	-0.7512207	-0.6015625	26.07251	0.51586914	0	0	0	0	0	0	0	0	0	0.97631836	0.023681641	0.71655273	0.051269531	0.18725586	-0.47802734	0	44330	0	0	0
548	549	549	Category M	0.23999023	-0.99584961	-0.65991211	-0.15136719	0.49145508	0.14916992	0	0	15/6/2018	15	6	2018	20:05:37	72337	0.9	20	5	37	0	0.059082031	3.5046387	0.16357422	-0.75024414	-0.60253906	23.864502	0.26318359	0	0	0	0	0	0	0	0	0	0.97607422	0.023925781	0.37890625	0.076171875	-0.24536133	-0.057128906	0	44330	0	0	0
549	550	550	Category M	0.53979492	-0.39599609	-0.27587891	-0.22827148	0.47802734	0.093505859	0	0	15/6/2018	15	6	2018	20:05:38	72338	0	20	5	38	0	0.059082031	3.5046387	0.16137695	-0.73999023	-0.59667969	20.025146	0.60351563	0	0	0	0	0	0	0	0	0	0.96411133	0.035888672	1.0432129	0.37817383	0.34399414	0.32080078	0	44330	0	0	0
550	551	551	Category M	-0.047851563	-0.3359375	-0.3359375	-0.2512207	0.453125	0.15283203	0	0	15/6/2018	15	6	2018	20:05:38	72338	0.1	20	5	38	0	0.059082031	3.5046387	0.16455078	-0.74121094	-0.59863281	16.91748	0.52758789	0	0	0	0	0	0	0	0	0	0.96679688	0.033203125	0.88061523	-0.21240234	0.40527344	0.26269531	0	44330	0	0	0
551	552	552	Category M	0.3359375	-0.74389648	-0.50390625	-0.24658203	0.43725586	0.18237305	0	0	15/6/2018	15	6	2018	20:05:38	72338	0.2	20	5	38	0	0.059082031	3.5046387	0.16430664	-0.74365234	-0.60449219	16.120117	0.19873047	0	0	0	0	0	0	0	0	0	0.97241211	0.027587891	0.27197266	0.17138672	0	0.10058594	0	44330	0	0	0
552	553	553	Category M	0.25195313	-0.85180664	-0.89990234	-0.19946289	0.48217773	0.13598633	0	0	15/6/2018	15	6	2018	20:05:38	72338	0.3	20	5	38	0	0.059082031	3.5046387	0.1628418	-0.74169922	-0.60693359	13.440674	0.32519531	0	0	0	0	0	0	0	0	0	0.97216797	0.027832031	0.49169922	0.088867188	-0.10986328	-0.29272461	0	44330	0	0	0
553	554	554	Category M	0.3359375	-0.94799805	-0.64794922	-0.16308594	0.50341797	0.097412109	0	0	15/6/2018	15	6	2018	20:05:38	72338	0.4	20	5	38	0	0.059082031	3.5046387	0.16162109	-0.74780273	-0.60644531	8.270752	0.26831055	0	0	0	0	0	0	0	0	0	0.97631836	0.023681641	0.41552734	0.17407227	-0.19995117	-0.041259766	0	44330	0	0	0
554	555	555	Category M	0.13183594	-0.51586914	-0.35986328	-0.17089844	0.50439453	0.088623047	0	0	15/6/2018	15	6	2018	20:05:38	72338	0.5	20	5	38	0	0.059082031	3.5046387	0.16113281	-0.73535156	-0.60888672	5.8745117	0.33325195	0	0	0	0	0	0	0	0	0	0.96826172	0.031738281	0.49804688	-0.029296875	0.21948242	0.24902344	0	44330	0	0	0
555	556	556	Category M	0.10791016	-0.50390625	-0.32397461	-0.23242188	0.4519043	0.17431641	0	0	15/6/2018	15	6	2018	20:05:38	72338	0.6	20	5	38	0	0.059082031	3.5046387	0.15966797	-0.73095703	-0.609375	5.0976563	0.3684082	0	0	0	0	0	0	0	0	0	0.96484375	0.03515625	0.56445313	-0.051757813	0.22705078	0.28540039	0	44330	0	0	0
556	557	557	Category M	0.70776367	-0.83984375	-0.88793945	-0.25708008	0.42285156	0.19995117	0	0	15/6/2018	15	6	2018	20:05:38	72338	0.7	20	5	38	0	0.059082031	3.5046387	0.15966797	-0.72387695	-0.61694336	2.6767578	0.62207031	0	0	0	0	0	0	0	0	0	0.96435547	0.035644531	0.93457031	0.5480957	-0.11572266	-0.27075195	0	44330	0	0	0
557	558	558	Category M	0.059814453	-0.59985352	-0.49194336	-0.20410156	0.49902344	0.01171875	0	0	15/6/2018	15	6	2018	20:05:38	72338	0.8	20	5	38	0	0.059082031	3.5046387	0.15844727	-0.71386719	-0.61962891	0.30957031	0.19750977	0	0	0	0	0	0	0	0	0	0.95849609	0.041503906	0.34057617	-0.098632813	0.11401367	0.12768555	0	44330	0	0	0
558	559	559	Category M	0.011962891	-0.7199707	-0.39599609	-0.16113281	0.51098633	-0.0078125	0	0	15/6/2018	15	6	2018	20:05:38	72338	0.9	20	5	38	0	0.059082031	3.5046387	0.15869141	-0.70922852	-0.61767578	1.4909668	0.26611328	0	0	0	0	0	0	0	0	0	0.95361328	0.046386719	0.37915039	-0.14672852	-0.010498047	0.22167969	0	44330	0	0	0
559	560	560	Category M	0.25195313	-0.98388672	-0.51586914	-0.1796875	0.47973633	0.16748047	0	0	15/6/2018	15	6	2018	20:05:39	72339	0	20	5	39	0	0.059082031	3.5046387	0.15893555	-0.7097168	-0.62524414	4.9731445	0.30932617	0	0	0	0	0	0	0	0	0	0.95922852	0.040771484	0.47631836	0.092773438	-0.27392578	0.109375	0	44330	0	0	0
560	561	561	Category M	0.53979492	-1.1879883	-0.93579102	-0.19165039	0.46582031	0.18164063	0	0	15/6/2018	15	6	2018	20:05:39	72339	0.1	20	5	39	0	0.059082031	3.5046387	0.15576172	-0.70849609	-0.63183594	11.291992	0.68505859	0	0	0	0	0	0	0	0	0	0.96191406	0.038085938	1.1672363	0.38378906	-0.47924805	-0.30371094	0	44330	0	0	0
561	562	562	Category M	-0.035888672	0.15576172	-0.58789063	-0.13525391	0.50976563	-0.066650391	0	0	15/6/2018	15	6	2018	20:05:39	72339	0.2	20	5	39	0	0.059082031	3.5046387	0.15380859	-0.70874023	-0.6418457	18.224609	0.88671875	0	0	0	0	0	0	0	0	0	0.96850586	0.031494141	1.1081543	-0.18969727	0.86450195	0.053955078	0	44330	0	0	0
562	563	563	Category M	-0.35986328	-0.98388672	-0.82788086	-0.0703125	0.5246582	-0.033447266	0	0	15/6/2018	15	6	2018	20:05:39	72339	0.3	20	5	39	0	0.059082031	3.5046387	0.15136719	-0.69677734	-0.64331055	22.361084	0.61450195	0	0	0	0	0	0	0	0	0	0.96044922	0.039550781	0.98266602	-0.51123047	-0.28686523	-0.18432617	0	44330	0	0	0
563	564	564	Category M	0.10791016	-1.4399414	-1.1159668	-0.021728516	0.49316406	0.2121582	0	0	15/6/2018	15	6	2018	20:05:39	72339	0.4	20	5	39	0	0.059082031	3.5046387	0.15136719	-0.69287109	-0.63867188	28.237061	0.88745117	0	0	0	0	0	0	0	0	0	0.9543457	0.045654297	1.2678223	-0.043457031	-0.74682617	-0.47705078	0	44330	0	0	0
564	565	565	Category M	0.17993164	-0.94799805	-0.97192383	0.012207031	0.515625	0.15966797	0	0	15/6/2018	15	6	2018	20:05:39	72339	0.5	20	5	39	0	0.059082031	3.5046387	0.15258789	-0.69238281	-0.65136719	36.093506	0.41064453	0	0	0	0	0	0	0	0	0	0.96289063	0.037109375	0.60327148	0.027099609	-0.25537109	-0.3203125	0	44330	0	0	0
565	566	566	Category M	-0.81591797	-0.38378906	-0.53979492	0.052001953	0.53051758	-0.002441406	0	0	15/6/2018	15	6	2018	20:05:39	72339	0.6	20	5	39	0	0.059082031	3.5046387	0.15234375	-0.69287109	-0.66162109	34.529297	1.0236816	0	0	0	0	0	0	0	0	0	0.97021484	0.029785156	1.3996582	-0.96826172	0.30908203	0.12182617	0	44330	0	0	0
566	567	567	Category M	0.095947266	-0.70776367	-0.38378906	-0.065673828	0.52954102	0.084716797	0	0	15/6/2018	15	6	2018	20:05:39	72339	0.7	20	5	39	0	0.059082031	3.5046387	0.15185547	-0.70068359	-0.65014648	29.625977	0.2722168	0	0	0	0	0	0	0	0	0	0.96801758	0.031982422	0.3293457	-0.055908203	-0.006835938	0.26635742	0	44330	0	0	0
567	568	568	Category M	0.25195313	-0.86376953	-0.79199219	-0.10888672	0.44873047	0.26806641	0	0	15/6/2018	15	6	2018	20:05:39	72339	0.8	20	5	39	0	0.059082031	3.5046387	0.15405273	-0.68847656	-0.6496582	27.564941	0.24584961	0	0	0	0	0	0	0	0	0	0.95922852	0.040771484	0.41503906	0.09765625	-0.17504883	-0.14208984	0	44330	0	0	0
568	569	569	Category M	0.53979492	-0.94799805	-1.0319824	-0.13598633	0.43603516	0.27783203	0	0	15/6/2018	15	6	2018	20:05:39	72339	0.9	20	5	39	0	0.059082031	3.5046387	0.15527344	-0.6796875	-0.65625	27.247314	0.60058594	0	0	0	0	0	0	0	0	0	0.95751953	0.042480469	1.0283203	0.38427734	-0.26806641	-0.37548828	0	44330	0	0	0
569	570	570	Category M	-0.27587891	-0.32397461	-0.64794922	-0.14111328	0.5168457	0.028564453	0	0	15/6/2018	15	6	2018	20:05:40	72340	0	20	5	40	0	0.059082031	3.5046387	0.15185547	-0.67919922	-0.66674805	18.264648	0.55639648	0	0	0	0	0	0	0	0	0	0.96386719	0.036132813	0.80224609	-0.42773438	0.35522461	0.018798828	0	44330	0	0	0
570	571	571	Category M	-0.047851563	-0.76782227	-0.65991211	-0.17749023	0.5	0.10546875	0	0	15/6/2018	15	6	2018	20:05:40	72340	0.1	20	5	40	0	0.059082031	3.5046387	0.15258789	-0.68505859	-0.68041992	4.3815918	0.21777344	0	0	0	0	0	0	0	0	0	0.9777832	0.022216797	0.30371094	-0.20043945	-0.082519531	0.020507813	0	44330	0	0	0
571	572	572	Category M	0.2277832	-0.69580078	-0.70776367	-0.1496582	0.43164063	0.27148438	0	0	15/6/2018	15	6	2018	20:05:40	72340	0.2	20	5	40	0	0.059082031	3.5046387	0.15698242	-0.67651367	-0.68481445	2.3071289	0.076660156	0	0	0	0	0	0	0	0	0	0.9753418	0.024658203	0.11254883	0.070556641	-0.019042969	-0.022705078	0	44330	0	0	0
572	573	573	Category M	0.68383789	-1.1879883	-1.1638184	-0.16186523	0.42553711	0.28393555	0	0	15/6/2018	15	6	2018	20:05:40	72340	0.3	20	5	40	0	0.059082031	3.5046387	0.15673828	-0.66674805	-0.69165039	6.3496094	0.87866211	0	0	0	0	0	0	0	0	0	0.97338867	0.026611328	1.5200195	0.52685547	-0.52099609	-0.47192383	0	44330	0	0	0
573	574	574	Category M	-0.2277832	-0.58789063	-0.49194336	-0.13134766	0.51611328	0.075683594	0	0	15/6/2018	15	6	2018	20:05:40	72340	0.4	20	5	40	0	0.059326172	3.5255859	0.15478516	-0.65039063	-0.69946289	16.863281	0.43969727	0	0	0	0	0	0	0	0	0	0.96777344	0.032226563	0.65283203	-0.38256836	0.0625	0.20751953	0	44330	0	0	0
574	575	575	Category M	0.34790039	-0.88793945	-0.58789063	-0.12646484	0.50732422	0.1472168	0	0	15/6/2018	15	6	2018	20:05:40	72340	0.5	20	5	40	0	0.059326172	3.5255859	0.16186523	-0.64770508	-0.70629883	29.780762	0.32592773	0	0	0	0	0	0	0	0	0	0.97216797	0.027832031	0.54443359	0.18579102	-0.23999023	0.1184082	0	44330	0	0	0
575	576	576	Category M	0.035888672	-0.70776367	-0.6237793	-0.13452148	0.44506836	0.25830078	0	0	15/6/2018	15	6	2018	20:05:40	72340	0.6	20	5	40	0	0.059326172	3.5255859	0.16308594	-0.63134766	-0.71264648	30.41333	0.17285156	0	0	0	0	0	0	0	0	0	0.96606445	0.033935547	0.29223633	-0.12719727	-0.076171875	0.088867188	0	44330	0	0	0
576	577	577	Category M	0.51586914	-0.93579102	-0.85180664	-0.14453125	0.43579102	0.2746582	0	0	15/6/2018	15	6	2018	20:05:40	72340	0.7	20	5	40	0	0.059326172	3.5255859	0.16821289	-0.62280273	-0.71923828	26.906494	0.48608398	0	0	0	0	0	0	0	0	0	0.96606445	0.033935547	0.79296875	0.34741211	-0.31274414	-0.13232422	0	44330	0	0	0
577	578	578	Category M	0.023925781	-0.3359375	-0.51586914	-0.15893555	0.50292969	0.11352539	0	0	15/6/2018	15	6	2018	20:05:40	72340	0.8	20	5	40	0	0.059326172	3.5255859	0.16845703	-0.60888672	-0.72607422	26.776855	0.3737793	0	0	0	0	0	0	0	0	0	0.96264648	0.037353516	0.62817383	-0.14453125	0.27294922	0.21020508	0	44330	0	0	0
578	579	579	Category M	0.071777344	-0.86376953	-0.6237793	-0.20849609	0.49316406	0.055664063	0	0	15/6/2018	15	6	2018	20:05:40	72340	0.9	20	5	40	0	0.059326172	3.5255859	0.17016602	-0.60913086	-0.73291016	28.333252	0.29370117	0	0	0	0	0	0	0	0	0	0.96826172	0.031738281	0.4621582	-0.098388672	-0.25439453	0.10913086	0	44330	0	0	0
579	580	580	Category M	0.11987305	-0.47998047	-0.47998047	-0.22338867	0.44311523	0.21411133	0	0	15/6/2018	15	6	2018	20:05:41	72341	0	20	5	41	0	0.059326172	3.5255859	0.17260742	-0.60791016	-0.73486328	21.878906	0.29003906	0	0	0	0	0	0	0	0	0	0.96923828	0.030761719	0.43579102	-0.052734375	0.12792969	0.25488281	0	44330	0	0	0
580	581	581	Category M	0.15576172	-0.70776367	-0.85180664	-0.20068359	0.42773438	0.2590332	0	0	15/6/2018	15	6	2018	20:05:41	72341	0.1	20	5	41	0	0.059326172	3.5255859	0.17163086	-0.59716797	-0.73413086	13.058105	0.16186523	0	0	0	0	0	0	0	0	0	0.96191406	0.038085938	0.24365234	-0.015869141	-0.11035156	-0.11743164	0	44330	0	0	0
581	582	582	Category M	0.29980469	-0.64794922	-1.2358398	-0.18481445	0.42260742	0.27026367	0	0	15/6/2018	15	6	2018	20:05:41	72341	0.2	20	5	41	0	0.059326172	3.5255859	0.17163086	-0.58886719	-0.74047852	13.62085	0.51489258	0	0	0	0	0	0	0	0	0	0.96166992	0.038330078	0.68212891	0.12792969	-0.058837891	-0.49511719	0	44330	0	0	0
582	583	583	Category M	-0.023925781	-0.671875	-0.52783203	-0.20849609	0.48120117	0.12695313	0	0	15/6/2018	15	6	2018	20:05:41	72341	0.3	20	5	41	0	0.059326172	3.5255859	0.17382813	-0.58251953	-0.74487305	14.006348	0.30688477	0	0	0	0	0	0	0	0	0	0.96166992	0.038330078	0.50415039	-0.19775391	-0.089111328	0.21704102	0	44330	0	0	0
583	584	584	Category M	0.21582031	-0.52783203	-0.37182617	-0.21386719	0.45751953	0.18359375	0	0	15/6/2018	15	6	2018	20:05:41	72341	0.4	20	5	41	0	0.059326172	3.5255859	0.17089844	-0.57373047	-0.74731445	9.9575195	0.38110352	0	0	0	0	0	0	0	0	0	0.95776367	0.042236328	0.46630859	0.044677734	0.045898438	0.37548828	0	44330	0	0	0
584	585	585	Category M	0.19189453	-0.56396484	-0.75585938	-0.23291016	0.40258789	0.26293945	0	0	15/6/2018	15	6	2018	20:05:41	72341	0.5	20	5	41	0	0.059326172	3.5255859	0.16894531	-0.56201172	-0.75048828	5.3383789	0.0234375	0	0	0	0	0	0	0	0	0	0.95263672	0.047363281	0.030029297	0.022705078	-0.001708984	-0.005126953	0	44330	0	0	0
585	586	586	Category M	0.46777344	-0.75585938	-0.93579102	-0.20947266	0.39013672	0.2980957	0	0	15/6/2018	15	6	2018	20:05:41	72341	0.6	20	5	41	0	0.059326172	3.5255859	0.17163086	-0.54394531	-0.7590332	5.8210449	0.40429688	0	0	0	0	0	0	0	0	0	0.94946289	0.050537109	0.68408203	0.29589844	-0.21166992	-0.17651367	0	44330	0	0	0
586	587	587	Category M	0.10791016	-0.51586914	-0.87597656	-0.21484375	0.44750977	0.20654297	0	0	15/6/2018	15	6	2018	20:05:41	72341	0.7	20	5	41	0	0.059326172	3.5255859	0.17211914	-0.53955078	-0.76757813	8.5588379	0.12792969	0	0	0	0	0	0	0	0	0	0.95385742	0.046142578	0.19628906	-0.064208984	0.023681641	-0.1081543	0	44330	0	0	0
587	588	588	Category M	0.2277832	-0.7199707	-0.55175781	-0.20629883	0.47729492	0.13867188	0	0	15/6/2018	15	6	2018	20:05:41	72341	0.8	20	5	41	0	0.059326172	3.5255859	0.17553711	-0.53637695	-0.77246094	7.1967773	0.29174805	0	0	0	0	0	0	0	0	0	0.95678711	0.043212891	0.45629883	0.052001953	-0.18334961	0.22070313	0	44330	0	0	0
588	589	589	Category M	0.047851563	-0.3359375	-0.41992188	-0.2265625	0.42529297	0.23388672	0	0	15/6/2018	15	6	2018	20:05:41	72341	0.9	20	5	41	0	0.059326172	3.5255859	0.17626953	-0.53271484	-0.77001953	6.9182129	0.42163086	0	0	0	0	0	0	0	0	0	0.95288086	0.047119141	0.67553711	-0.12841797	0.19677734	0.35009766	0	44330	0	0	0
589	590	590	Category M	0.53979492	-0.82788086	-0.83984375	-0.24145508	0.39306641	0.26879883	0	0	15/6/2018	15	6	2018	20:05:42	72342	0	20	5	42	0	0.059326172	3.5255859	0.17651367	-0.52270508	-0.77319336	8.9055176	0.47875977	0	0	0	0	0	0	0	0	0	0.94995117	0.050048828	0.73461914	0.36303711	-0.30493164	-0.06640625	0	44330	0	0	0
590	591	591	Category M	0.19189453	-0.69580078	-0.97192383	-0.21923828	0.41210938	0.26171875	0	0	15/6/2018	15	6	2018	20:05:42	72342	0.1	20	5	42	0	0.059326172	3.5255859	0.17089844	-0.52001953	-0.78027344	11.587158	0.26049805	0	0	0	0	0	0	0	0	0	0.95336914	0.046630859	0.38793945	0.020751953	-0.17553711	-0.19140625	0	44330	0	0	0
591	592	592	Category M	0.17993164	-0.49194336	-0.65991211	-0.25463867	0.45654297	0.14501953	0	0	15/6/2018	15	6	2018	20:05:42	72342	0.2	20	5	42	0	0.059326172	3.5255859	0.17163086	-0.51879883	-0.7878418	10.398682	0.13110352	0	0	0	0	0	0	0	0	0	0.95874023	0.041259766	0.16308594	0.008056641	0.026855469	0.12792969	0	44330	0	0	0
592	593	593	Category M	0.25195313	-0.57592773	-0.61181641	-0.2668457	0.43310547	0.18310547	0	0	15/6/2018	15	6	2018	20:05:42	72342	0.3	20	5	42	0	0.059326172	3.5255859	0.16430664	-0.51538086	-0.79589844	7.8212891	0.21240234	0	0	0	0	0	0	0	0	0	0.96240234	0.037597656	0.33178711	0.087402344	-0.060302734	0.18408203	0	44330	0	0	0
593	594	594	Category M	0.26391602	-0.40795898	-0.7199707	-0.26879883	0.35253906	0.28735352	0	0	15/6/2018	15	6	2018	20:05:42	72342	0.4	20	5	42	0	0.059326172	3.5255859	0.16088867	-0.50805664	-0.79663086	7.4177246	0.1628418	0	0	0	0	0	0	0	0	0	0.95849609	0.041503906	0.27978516	0.1027832	0.10009766	0.076660156	0	44330	0	0	0
594	595	595	Category M	0.26391602	-0.50390625	-0.74389648	-0.26220703	0.33203125	0.30908203	0	0	15/6/2018	15	6	2018	20:05:42	72342	0.5	20	5	42	0	0.059326172	3.5255859	0.16113281	-0.49975586	-0.80078125	6.2614746	0.11743164	0	0	0	0	0	0	0	0	0	0.95776367	0.042236328	0.16357422	0.10253906	-0.00390625	0.056884766	0	44330	0	0	0
595	596	596	Category M	0.15576172	-0.44384766	-0.97192383	-0.25292969	0.35522461	0.30151367	0	0	15/6/2018	15	6	2018	20:05:42	72342	0.6	20	5	42	0	0.059326172	3.5255859	0.16113281	-0.49609375	-0.80908203	3.0803223	0.17089844	0	0	0	0	0	0	0	0	0	0.96289063	0.037109375	0.22045898	-0.005371094	0.052246094	-0.16259766	0	44330	0	0	0
596	597	597	Category M	0.29980469	-0.37182617	-0.99584961	-0.26220703	0.375	0.27368164	0	0	15/6/2018	15	6	2018	20:05:42	72342	0.7	20	5	42	0	0.059326172	3.5255859	0.15966797	-0.49414063	-0.81494141	0.85888672	0.25927734	0	0	0	0	0	0	0	0	0	0.96630859	0.033691406	0.44311523	0.13989258	0.12231445	-0.18066406	0	44330	0	0	0
597	598	598	Category M	0.25195313	-0.15576172	-0.57592773	-0.25341797	0.29394531	0.34912109	0	0	15/6/2018	15	6	2018	20:05:42	72342	0.8	20	5	42	0	0.059326172	3.5255859	0.14868164	-0.4909668	-0.81616211	0.62695313	0.42504883	0	0	0	0	0	0	0	0	0	0.96411133	0.035888672	0.67871094	0.10302734	0.33520508	0.24023438	0	44330	0	0	0
598	599	599	Category M	0.2277832	-0.39599609	-0.89990234	-0.25561523	0.27319336	0.35961914	0	0	15/6/2018	15	6	2018	20:05:42	72342	0.9	20	5	42	0	0.059326172	3.5255859	0.15405273	-0.48779297	-0.81860352	0.30517578	0.14306641	0	0	0	0	0	0	0	0	0	0.96533203	0.034667969	0.24682617	0.073486328	0.091796875	-0.081054688	0	44330	0	0	0
599	600	600	Category M	0.011962891	-0.39599609	-1.0559082	-0.26855469	0.30493164	0.33300781	0	0	15/6/2018	15	6	2018	20:05:43	72343	0	20	5	43	0	0.059326172	3.5255859	0.15454102	-0.47949219	-0.82519531	0.16772461	0.28369141	0	0	0	0	0	0	0	0	0	0.96679688	0.033203125	0.45654297	-0.14257813	0.083496094	-0.23046875	0	44330	0	0	0
600	601	601	Category M	0.10791016	-0.47998047	-1.1879883	-0.27075195	0.35327148	0.29003906	0	0	15/6/2018	15	6	2018	20:05:43	72343	0.1	20	5	43	0	0.059326172	3.5255859	0.15405273	-0.46777344	-0.83203125	0.52392578	0.35888672	0	0	0	0	0	0	0	0	0	0.96704102	0.032958984	0.4140625	-0.046142578	-0.011962891	-0.35571289	0	44330	0	0	0
601	602	602	Category M	0.2878418	-0.2878418	-0.39599609	-0.26293945	0.28198242	0.34960938	0	0	15/6/2018	15	6	2018	20:05:43	72343	0.2	20	5	43	0	0.059326172	3.5255859	0.1472168	-0.46020508	-0.83081055	1.8239746	0.48852539	0	0	0	0	0	0	0	0	0	0.96118164	0.038818359	0.74780273	0.14038086	0.17236328	0.43481445	0	44330	0	0	0
602	603	603	Category M	0.21582031	-0.21582031	-0.671875	-0.26000977	0.24926758	0.37524414	0	0	15/6/2018	15	6	2018	20:05:43	72343	0.3	20	5	43	0	0.059326172	3.5255859	0.15014648	-0.47070313	-0.83642578	4.8532715	0.31054688	0	0	0	0	0	0	0	0	0	0.97143555	0.028564453	0.48510742	0.065429688	0.25488281	0.16455078	0	44330	0	0	0
603	604	604	Category M	0.19189453	-0.63598633	-1.1999512	-0.2824707	0.27734375	0.34326172	0	0	15/6/2018	15	6	2018	20:05:43	72343	0.4	20	5	43	0	0.059326172	3.5255859	0.15405273	-0.46020508	-0.83642578	4.9755859	0.40527344	0	0	0	0	0	0	0	0	0	0.96704102	0.032958984	0.57666016	0.037597656	-0.17553711	-0.36328125	0	44330	0	0	0
604	605	605	Category M	0.083984375	-0.26391602	-0.99584961	-0.26977539	0.32617188	0.3125	0	0	15/6/2018	15	6	2018	20:05:43	72343	0.5	20	5	43	0	0.059326172	3.5255859	0.15551758	-0.44262695	-0.83251953	4.9001465	0.25244141	0	0	0	0	0	0	0	0	0	0.95556641	0.044433594	0.41381836	-0.071533203	0.17871094	-0.16308594	0	44330	0	0	0
605	606	606	Category M	0.3359375	-0.31176758	-0.69580078	-0.26782227	0.31494141	0.32519531	0	0	15/6/2018	15	6	2018	20:05:43	72343	0.6	20	5	43	0	0.059326172	3.5255859	0.15161133	-0.43579102	-0.83007813	5.824707	0.25952148	0	0	0	0	0	0	0	0	0	0.94970703	0.050292969	0.44262695	0.18408203	0.12402344	0.13427734	0	44330	0	0	0
606	607	607	Category M	0.25195313	-0.19189453	-0.76782227	-0.24511719	0.23120117	0.39013672	0	0	15/6/2018	15	6	2018	20:05:43	72343	0.7	20	5	43	0	0.059326172	3.5255859	0.16625977	-0.43994141	-0.8347168	9.6384277	0.27099609	0	0	0	0	0	0	0	0	0	0.95825195	0.041748047	0.40087891	0.085449219	0.24804688	0.066894531	0	44330	0	0	0
607	608	608	Category M	0.10791016	-0.3359375	-0.95996094	-0.29760742	0.20800781	0.36425781	0	0	15/6/2018	15	6	2018	20:05:43	72343	0.8	20	5	43	0	0.059326172	3.5255859	0.16699219	-0.43457031	-0.84204102	10.79541	0.16455078	0	0	0	0	0	0	0	0	0	0.9621582	0.037841797	0.27563477	-0.059082031	0.098632813	-0.11767578	0	44330	0	0	0
608	609	609	Category M	-0.15576172	-0.46777344	-1.0319824	-0.27294922	0.25146484	0.36401367	0	0	15/6/2018	15	6	2018	20:05:43	72343	0.9	20	5	43	0	0.059326172	3.5255859	0.16723633	-0.42602539	-0.84033203	10.487549	0.37768555	0	0	0	0	0	0	0	0	0	0.95703125	0.04296875	0.55615234	-0.32299805	-0.041503906	-0.19140625	0	44330	0	0	0
609	610	610	Category M	0.15576172	-0.50390625	-1.3439941	-0.2578125	0.29199219	0.34814453	0	0	15/6/2018	15	6	2018	20:05:44	72344	0	20	5	44	0	0.059326172	3.5255859	0.16162109	-0.41845703	-0.83666992	9.9211426	0.51416016	0	0	0	0	0	0	0	0	0	0.94946289	0.050537109	0.59814453	-0.005859375	-0.085205078	-0.50708008	0	44330	0	0	0
610	611	611	Category M	0.25195313	-0.19189453	-0.55175781	-0.25024414	0.2355957	0.38208008	0	0	15/6/2018	15	6	2018	20:05:44	72344	0.1	20	5	44	0	0.059326172	3.5255859	0.16479492	-0.42089844	-0.84057617	11.789063	0.37890625	0	0	0	0	0	0	0	0	0	0.95458984	0.045410156	0.60522461	0.086914063	0.22900391	0.28881836	0	44330	0	0	0
611	612	612	Category M	0.083984375	-0.21582031	-0.95996094	-0.29394531	0.20825195	0.37451172	0	0	15/6/2018	15	6	2018	20:05:44	72344	0.2	20	5	44	0	0.059570313	3.4933594	0.16992188	-0.41674805	-0.8449707	11.108643	0.24707031	0	0	0	0	0	0	0	0	0	0.95727539	0.042724609	0.40209961	-0.0859375	0.20092773	-0.11474609	0	44330	0	0	0
612	613	613	Category M	-0.13183594	-0.47998047	-1.1159668	-0.29589844	0.22021484	0.36279297	0	0	15/6/2018	15	6	2018	20:05:44	72344	0.3	20	5	44	0	0.059570313	3.4933594	0.1706543	-0.41162109	-0.84619141	7.2651367	0.41088867	0	0	0	0	0	0	0	0	0	0.95629883	0.043701172	0.64038086	-0.30249023	-0.068115234	-0.26953125	0	44330	0	0	0
613	614	614	Category M	0.47998047	-0.47998047	-1.0678711	-0.27416992	0.25415039	0.35571289	0	0	15/6/2018	15	6	2018	20:05:44	72344	0.4	20	5	44	0	0.059570313	3.4933594	0.16259766	-0.39990234	-0.84130859	4.7431641	0.39770508	0	0	0	0	0	0	0	0	0	0.94580078	0.054199219	0.62353516	0.31713867	-0.079833984	-0.22631836	0	44330	0	0	0
614	615	615	Category M	0.15576172	-0.16796875	-0.7199707	-0.24682617	0.24682617	0.38134766	0	0	15/6/2018	15	6	2018	20:05:44	72344	0.5	20	5	44	0	0.059570313	3.4933594	0.16455078	-0.39916992	-0.84448242	4.4086914	0.26269531	0	0	0	0	0	0	0	0	0	0.94848633	0.051513672	0.36474609	-0.008789063	0.23120117	0.12451172	0	44330	0	0	0
615	616	616	Category M	0.16796875	-0.10791016	-0.7199707	-0.2902832	0.22485352	0.37304688	0	0	15/6/2018	15	6	2018	20:05:44	72344	0.6	20	5	44	0	0.059570313	3.4933594	0.16894531	-0.39624023	-0.84960938	6.0974121	0.31616211	0	0	0	0	0	0	0	0	0	0.95263672	0.047363281	0.41918945	-0.000976563	0.28833008	0.12963867	0	44330	0	0	0
616	617	617	Category M	0.14379883	-0.21582031	-0.98388672	-0.29418945	0.22265625	0.36889648	0	0	15/6/2018	15	6	2018	20:05:44	72344	0.7	20	5	44	0	0.059570313	3.4933594	0.17041016	-0.39086914	-0.85253906	2.8996582	0.22045898	0	0	0	0	0	0	0	0	0	0.95336914	0.046630859	0.33325195	-0.026611328	0.17504883	-0.13110352	0	44330	0	0	0
617	618	618	Category M	0.15576172	-0.39599609	-0.97192383	-0.28369141	0.22827148	0.36499023	0	0	15/6/2018	15	6	2018	20:05:44	72344	0.8	20	5	44	0	0.059570313	3.4933594	0.16650391	-0.38232422	-0.8515625	0.53369141	0.12158203	0	0	0	0	0	0	0	0	0	0.94824219	0.051757813	0.14477539	-0.010742188	-0.013427734	-0.12011719	0	44330	0	0	0
618	619	619	Category M	0.31176758	-0.26391602	-0.97192383	-0.28393555	0.24731445	0.35839844	0	0	15/6/2018	15	6	2018	20:05:44	72344	0.9	20	5	44	0	0.059570313	3.4933594	0.16601563	-0.38085938	-0.85375977	1.1599121	0.22070313	0	0	0	0	0	0	0	0	0	0.94970703	0.050292969	0.38037109	0.14550781	0.11694336	-0.11791992	0	44330	0	0	0
619	620	620	Category M	0.095947266	-0.20385742	-0.76782227	-0.28613281	0.24023438	0.35839844	0	0	15/6/2018	15	6	2018	20:05:45	72345	0	20	5	45	0	0.059570313	3.4933594	0.1628418	-0.3762207	-0.85693359	0.84960938	0.20532227	0	0	0	0	0	0	0	0	0	0.94995117	0.050048828	0.32861328	-0.066894531	0.17236328	0.089111328	0	44330	0	0	0
620	621	621	Category M	0.25195313	-0.19189453	-0.88793945	-0.29052734	0.22241211	0.37280273	0	0	15/6/2018	15	6	2018	20:05:45	72345	0.1	20	5	45	0	0.059570313	3.4933594	0.16845703	-0.37670898	-0.86376953	3.0388184	0.20410156	0	0	0	0	0	0	0	0	0	0.95727539	0.042724609	0.29223633	0.083251953	0.18481445	-0.023925781	0	44330	0	0	0
621	622	622	Category M	0.071777344	-0.20385742	-0.98388672	-0.29321289	0.22216797	0.36669922	0	0	15/6/2018	15	6	2018	20:05:45	72345	0.2	20	5	45	0	0.059570313	3.4933594	0.16723633	-0.37158203	-0.86474609	6.161377	0.22680664	0	0	0	0	0	0	0	0	0	0.95605469	0.043945313	0.38232422	-0.095458984	0.16772461	-0.11889648	0	44330	0	0	0
622	623	623	Category M	0.19189453	-0.26391602	-0.91186523	-0.27661133	0.22045898	0.36816406	0	0	15/6/2018	15	6	2018	20:05:45	72345	0.3	20	5	45	0	0.059570313	3.4933594	0.1640625	-0.36743164	-0.85839844	5.2805176	0.11962891	0	0	0	0	0	0	0	0	0	0.94799805	0.052001953	0.18457031	0.027587891	0.10351563	-0.053222656	0	44330	0	0	0
623	624	624	Category M	0.14379883	-0.25195313	-0.92382813	-0.28710938	0.22631836	0.36694336	0	0	15/6/2018	15	6	2018	20:05:45	72345	0.4	20	5	45	0	0.059570313	3.4933594	0.16210938	-0.36254883	-0.8581543	2.1711426	0.12988281	0	0	0	0	0	0	0	0	0	0.94580078	0.054199219	0.19458008	-0.018310547	0.1105957	-0.065429688	0	44330	0	0	0
624	625	625	Category M	0.20385742	-0.20385742	-0.86376953	-0.2980957	0.22558594	0.36083984	0	0	15/6/2018	15	6	2018	20:05:45	72345	0.5	20	5	45	0	0.059570313	3.4933594	0.16918945	-0.36303711	-0.8671875	0.38134766	0.1628418	0	0	0	0	0	0	0	0	0	0.95532227	0.044677734	0.19726563	0.034423828	0.15917969	0.003417969	0	44330	0	0	0
625	626	626	Category M	0.23999023	-0.2878418	-0.85180664	-0.29858398	0.22875977	0.36083984	0	0	15/6/2018	15	6	2018	20:05:45	72345	0.6	20	5	45	0	0.059570313	3.4933594	0.16894531	-0.35913086	-0.86816406	0.45629883	0.10180664	0	0	0	0	0	0	0	0	0	0.95458984	0.045410156	0.15844727	0.070800781	0.071289063	0.016357422	0	44330	0	0	0
626	627	627	Category M	0.20385742	-0.31176758	-0.81591797	-0.28955078	0.22314453	0.36791992	0	0	15/6/2018	15	6	2018	20:05:45	72345	0.7	20	5	45	0	0.059570313	3.4933594	0.16577148	-0.35400391	-0.86621094	1.7163086	0.075927734	0	0	0	0	0	0	0	0	0	0.95043945	0.049560547	0.13061523	0.037841797	0.042236328	0.050292969	0	44330	0	0	0
627	628	628	Category M	0.26391602	-0.26391602	-0.87597656	-0.28540039	0.22363281	0.36499023	0	0	15/6/2018	15	6	2018	20:05:45	72345	0.8	20	5	45	0	0.059570313	3.4933594	0.16381836	-0.35083008	-0.86303711	2.0168457	0.13305664	0	0	0	0	0	0	0	0	0	0.94580078	0.054199219	0.19970703	0.099853516	0.086914063	-0.012695313	0	44330	0	0	0
628	629	629	Category M	0.26391602	-0.20385742	-0.91186523	-0.26733398	0.21630859	0.3894043	0	0	15/6/2018	15	6	2018	20:05:45	72345	0.9	20	5	45	0	0.059570313	3.4933594	0.15966797	-0.35083008	-0.86938477	3.0737305	0.18505859	0	0	0	0	0	0	0	0	0	0.95092773	0.049072266	0.29345703	0.10400391	0.14697266	-0.042236328	0	44330	0	0	0
629	630	630	Category M	0.083984375	-0.17993164	-0.85180664	-0.24462891	0.23999023	0.38720703	0	0	15/6/2018	15	6	2018	20:05:46	72346	0	20	5	46	0	0.059570313	3.4933594	0.16333008	-0.35180664	-0.87768555	3.5249023	0.19116211	0	0	0	0	0	0	0	0	0	0.9597168	0.040283203	0.27758789	-0.079345703	0.171875	0.025878906	0	44330	0	0	0
630	631	631	Category M	0.011962891	-0.2277832	-0.93579102	-0.20654297	0.26416016	0.38964844	0	0	15/6/2018	15	6	2018	20:05:46	72346	0.1	20	5	46	0	0.059570313	3.4933594	0.15869141	-0.34423828	-0.87646484	5.074707	0.1965332	0	0	0	0	0	0	0	0	0	0.95507813	0.044921875	0.32250977	-0.14672852	0.11645508	-0.059082031	0	44330	0	0	0
631	632	632	Category M	-0.23999023	-0.47998047	-1.1398926	-0.17529297	0.2902832	0.38989258	0	0	15/6/2018	15	6	2018	20:05:46	72346	0.2	20	5	46	0	0.059570313	3.4933594	0.1574707	-0.34008789	-0.87548828	6.9555664	0.49731445	0	0	0	0	0	0	0	0	0	0.95239258	0.047607422	0.80151367	-0.39746094	-0.13964844	-0.26416016	0	44330	0	0	0
632	633	633	Category M	-0.023925781	-0.25195313	-0.97192383	-0.17456055	0.3046875	0.38232422	0	0	15/6/2018	15	6	2018	20:05:46	72346	0.3	20	5	46	0	0.059570313	3.4933594	0.15405273	-0.33691406	-0.87524414	7.9746094	0.21948242	0	0	0	0	0	0	0	0	0	0.95043945	0.049560547	0.35961914	-0.17797852	0.084960938	-0.096435547	0	44330	0	0	0
633	634	634	Category M	0.34790039	-0.29980469	-0.97192383	-0.18481445	0.30419922	0.38183594	0	0	15/6/2018	15	6	2018	20:05:46	72346	0.4	20	5	46	0	0.059570313	3.4933594	0.15869141	-0.3371582	-0.88012695	7.4780273	0.21337891	0	0	0	0	0	0	0	0	0	0.95581055	0.044189453	0.31811523	0.18896484	0.037353516	-0.091552734	0	44330	0	0	0
634	635	635	Category M	0.14379883	-0.21582031	-1.0319824	-0.18408203	0.28588867	0.38769531	0	0	15/6/2018	15	6	2018	20:05:46	72346	0.5	20	5	46	0	0.059570313	3.4933594	0.15917969	-0.3371582	-0.88427734	5.5168457	0.19189453	0	0	0	0	0	0	0	0	0	0.9597168	0.040283203	0.28466797	-0.015380859	0.12133789	-0.14746094	0	44330	0	0	0
635	636	636	Category M	-0.011962891	-0.34790039	-0.77978516	-0.25952148	0.27490234	0.35473633	0	0	15/6/2018	15	6	2018	20:05:46	72346	0.6	20	5	46	0	0.059570313	3.4933594	0.15795898	-0.33374023	-0.8840332	5.0415039	0.19970703	0	0	0	0	0	0	0	0	0	0.95800781	0.041992188	0.28808594	-0.16992188	-0.013916016	0.10424805	0	44330	0	0	0
636	637	637	Category M	-0.16796875	-0.58789063	-0.98388672	-0.24609375	0.28222656	0.36425781	0	0	15/6/2018	15	6	2018	20:05:46	72346	0.7	20	5	46	0	0.059570313	3.4933594	0.15698242	-0.33105469	-0.88110352	7.2138672	0.42651367	0	0	0	0	0	0	0	0	0	0.9543457	0.045654297	0.68432617	-0.32495117	-0.2565918	-0.10253906	0	44330	0	0	0
637	638	638	Category M	0.47998047	-0.34790039	-0.69580078	-0.25585938	0.27099609	0.36376953	0	0	15/6/2018	15	6	2018	20:05:46	72346	0.8	20	5	46	0	0.059570313	3.4933594	0.15039063	-0.33129883	-0.87744141	6.2363281	0.37646484	0	0	0	0	0	0	0	0	0	0.94995117	0.050048828	0.52783203	0.3293457	-0.016357422	0.18164063	0	44330	0	0	0
638	639	639	Category M	0.047851563	-0.047851563	-0.92382813	-0.2434082	0.27709961	0.36401367	0	0	15/6/2018	15	6	2018	20:05:46	72346	0.9	20	5	46	0	0.059570313	3.4933594	0.15405273	-0.33520508	-0.8840332	1.9719238	0.30908203	0	0	0	0	0	0	0	0	0	0.95800781	0.041992188	0.43359375	-0.10620117	0.28735352	-0.039550781	0	44330	0	0	0
639	640	640	Category M	0.2277832	-0.047851563	-1.0678711	-0.29125977	0.26611328	0.34082031	0	0	15/6/2018	15	6	2018	20:05:47	72347	0	20	5	47	0	0.059570313	3.4933594	0.15307617	-0.33520508	-0.88696289	2.1467285	0.34765625	0	0	0	0	0	0	0	0	0	0.96069336	0.039306641	0.54296875	0.074707031	0.28735352	-0.18066406	0	44330	0	0	0
640	641	641	Category M	-0.011962891	-0.57592773	-0.83984375	-0.2409668	0.26660156	0.37084961	0	0	15/6/2018	15	6	2018	20:05:47	72347	0.1	20	5	47	0	0.059570313	3.4933594	0.15454102	-0.33251953	-0.88305664	1.4973145	0.29785156	0	0	0	0	0	0	0	0	0	0.95605469	0.043945313	0.45288086	-0.16650391	-0.24316406	0.043212891	0	44330	0	0	0
641	642	642	Category M	0.19189453	-0.69580078	-1.0197754	-0.22363281	0.2890625	0.37597656	0	0	15/6/2018	15	6	2018	20:05:47	72347	0.2	20	5	47	0	0.059570313	3.4933594	0.15258789	-0.33032227	-0.87719727	0.62207031	0.39379883	0	0	0	0	0	0	0	0	0	0.94970703	0.050292969	0.54663086	0.0390625	-0.36523438	-0.14233398	0	44330	0	0	0
642	643	643	Category M	-0.035888672	-0.14379883	-0.82788086	-0.23510742	0.29443359	0.36450195	0	0	15/6/2018	15	6	2018	20:05:47	72347	0.3	20	5	47	0	0.059570313	3.4933594	0.14916992	-0.33105469	-0.88500977	3.9313965	0.26928711	0	0	0	0	0	0	0	0	0	0.95654297	0.043457031	0.42944336	-0.18505859	0.18725586	0.057128906	0	44330	0	0	0
643	644	644	Category M	0.21582031	-0.035888672	-0.80395508	-0.3125	0.2800293	0.31762695	0	0	15/6/2018	15	6	2018	20:05:47	72347	0.4	20	5	47	0	0.059570313	3.4933594	0.14794922	-0.33203125	-0.89135742	9.4318848	0.31616211	0	0	0	0	0	0	0	0	0	0.96264648	0.037353516	0.45141602	0.067626953	0.29614258	0.087402344	0	44330	0	0	0
644	645	645	Category M	-0.13183594	-0.39599609	-0.77978516	-0.29736328	0.27368164	0.32983398	0	0	15/6/2018	15	6	2018	20:05:47	72347	0.5	20	5	47	0	0.059570313	3.4933594	0.14282227	-0.32421875	-0.88745117	7.5749512	0.30371094	0	0	0	0	0	0	0	0	0	0.95556641	0.044433594	0.45410156	-0.2746582	-0.071533203	0.10766602	0	44330	0	0	0
645	646	646	Category M	0.35986328	-0.7199707	-0.92382813	-0.26049805	0.30078125	0.34106445	0	0	15/6/2018	15	6	2018	20:05:47	72347	0.6	20	5	47	0	0.059570313	3.4933594	0.13720703	-0.32324219	-0.88183594	1.3103027	0.45654297	0	0	0	0	0	0	0	0	0	0.94921875	0.05078125	0.66088867	0.22241211	-0.39648438	-0.041748047	0	44330	0	0	0
646	647	647	Category M	0.15576172	-0.26391602	-0.95996094	-0.23803711	0.31030273	0.34790039	0	0	15/6/2018	15	6	2018	20:05:47	72347	0.7	20	5	47	0	0.059570313	3.4933594	0.13208008	-0.32470703	-0.88720703	4.157959	0.09765625	0	0	0	0	0	0	0	0	0	0.95410156	0.045898438	0.15698242	0.0234375	0.060791016	-0.072509766	0	44330	0	0	0
647	648	648	Category M	0.26391602	-0.17993164	-0.65991211	-0.31347656	0.29907227	0.30395508	0	0	15/6/2018	15	6	2018	20:05:47	72347	0.8	20	5	47	0	0.059570313	3.4933594	0.12841797	-0.32568359	-0.890625	9.5861816	0.3046875	0	0	0	0	0	0	0	0	0	0.95703125	0.04296875	0.51196289	0.13525391	0.14575195	0.23071289	0	44330	0	0	0
648	649	649	Category M	0.095947266	-0.35986328	-0.74389648	-0.30883789	0.2878418	0.31762695	0	0	15/6/2018	15	6	2018	20:05:47	72347	0.9	20	5	47	0	0.059570313	3.4933594	0.12768555	-0.32568359	-0.88916016	7.9753418	0.15258789	0	0	0	0	0	0	0	0	0	0.95556641	0.044433594	0.21118164	-0.031738281	-0.033935547	0.14526367	0	44330	0	0	0
649	650	650	Category M	-0.023925781	-0.51586914	-0.95996094	-0.30029297	0.28637695	0.32202148	0	0	15/6/2018	15	6	2018	20:05:48	72348	0	20	5	48	0	0.059326172	3.515918	0.12744141	-0.32104492	-0.88671875	0.78320313	0.25708008	0	0	0	0	0	0	0	0	0	0.95166016	0.048339844	0.41918945	-0.15136719	-0.19458008	-0.072998047	0	44330	0	0	0
650	651	651	Category M	0.37182617	-0.43188477	-0.99584961	-0.26000977	0.31103516	0.33642578	0	0	15/6/2018	15	6	2018	20:05:48	72348	0.1	20	5	48	0	0.059326172	3.515918	0.1237793	-0.31616211	-0.8815918	1.7392578	0.29614258	0	0	0	0	0	0	0	0	0	0.94482422	0.055175781	0.47729492	0.24780273	-0.11547852	-0.11401367	0	44330	0	0	0
651	652	652	Category M	0.27587891	-0.27587891	-0.81591797	-0.27832031	0.296875	0.32983398	0	0	15/6/2018	15	6	2018	20:05:48	72348	0.2	20	5	48	0	0.059326172	3.515918	0.11791992	-0.31884766	-0.88696289	5.6345215	0.17822266	0	0	0	0	0	0	0	0	0	0.94995117	0.050048828	0.27172852	0.15771484	0.04296875	0.071044922	0	44330	0	0	0
652	653	653	Category M	0.035888672	-0.25195313	-0.77978516	-0.29223633	0.2890625	0.32519531	0	0	15/6/2018	15	6	2018	20:05:48	72348	0.3	20	5	48	0	0.059326172	3.515918	0.11865234	-0.32006836	-0.88647461	5.1567383	0.15136719	0	0	0	0	0	0	0	0	0	0.95019531	0.049804688	0.25805664	-0.082763672	0.068115234	0.10668945	0	44330	0	0	0
653	654	654	Category M	-0.059814453	-0.52783203	-0.73193359	-0.28100586	0.30932617	0.31591797	0	0	15/6/2018	15	6	2018	20:05:48	72348	0.4	20	5	48	0	0.059326172	3.515918	0.12036133	-0.31713867	-0.88427734	3.1179199	0.31616211	0	0	0	0	0	0	0	0	0	0.94726563	0.052734375	0.54321289	-0.18017578	-0.21044922	0.15234375	0	44330	0	0	0
654	655	655	Category M	0.69580078	-0.65991211	-1.0078125	-0.2421875	0.3059082	0.34960938	0	0	15/6/2018	15	6	2018	20:05:48	72348	0.5	20	5	48	0	0.059326172	3.515918	0.11523438	-0.31347656	-0.88037109	6.8027344	0.6875	0	0	0	0	0	0	0	0	0	0.94165039	0.058349609	1.0539551	0.58032227	-0.34619141	-0.12719727	0	44330	0	0	0
655	656	656	Category M	0.15576172	-0.2878418	-0.85180664	-0.2109375	0.3293457	0.34912109	0	0	15/6/2018	15	6	2018	20:05:48	72348	0.6	20	5	48	0	0.059326172	3.515918	0.11303711	-0.31396484	-0.88232422	1.5168457	0.05859375	0	0	0	0	0	0	0	0	0	0.94335938	0.056640625	0.099365234	0.042480469	0.026123047	0.030517578	0	44330	0	0	0
656	657	657	Category M	0.20385742	-0.23999023	-0.76782227	-0.27490234	0.31079102	0.32617188	0	0	15/6/2018	15	6	2018	20:05:48	72348	0.7	20	5	48	0	0.059326172	3.515918	0.10913086	-0.31518555	-0.8840332	1.635498	0.16772461	0	0	0	0	0	0	0	0	0	0.94482422	0.055175781	0.28613281	0.094482422	0.075195313	0.11621094	0	44330	0	0	0
657	658	658	Category M	-0.023925781	-0.21582031	-0.70776367	-0.2746582	0.29614258	0.33447266	0	0	15/6/2018	15	6	2018	20:05:48	72348	0.8	20	5	48	0	0.059326172	3.515918	0.10864258	-0.31274414	-0.88354492	2.8374023	0.24072266	0	0	0	0	0	0	0	0	0	0.94360352	0.056396484	0.40551758	-0.13256836	0.096923828	0.17578125	0	44330	0	0	0
658	659	659	Category M	-0.17993164	-0.49194336	-0.87597656	-0.25268555	0.31445313	0.33862305	0	0	15/6/2018	15	6	2018	20:05:48	72348	0.9	20	5	48	0	0.059326172	3.515918	0.10986328	-0.31005859	-0.88500977	7.3344727	0.34204102	0	0	0	0	0	0	0	0	0	0.9440918	0.055908203	0.48071289	-0.28979492	-0.18164063	0.009033203	0	44330	0	0	0
659	660	660	Category M	0.56396484	-0.52783203	-1.0197754	-0.24609375	0.31103516	0.3449707	0	0	15/6/2018	15	6	2018	20:05:49	72349	0	20	5	49	0	0.059326172	3.515918	0.10986328	-0.30859375	-0.88696289	2.9799805	0.52099609	0	0	0	0	0	0	0	0	0	0.94555664	0.054443359	0.80541992	0.45385742	-0.21899414	-0.13256836	0	44330	0	0	0
660	661	661	Category M	0.071777344	-0.29980469	-0.93579102	-0.23242188	0.31640625	0.34619141	0	0	15/6/2018	15	6	2018	20:05:49	72349	0.1	20	5	49	0	0.059326172	3.515918	0.11181641	-0.30737305	-0.88916016	1.9609375	0.061767578	0	0	0	0	0	0	0	0	0	0.94750977	0.052490234	0.094238281	-0.040039063	0.007568359	-0.046386719	0	44330	0	0	0
661	662	662	Category M	0.035888672	-0.31176758	-0.7199707	-0.30029297	0.30859375	0.30371094	0	0	15/6/2018	15	6	2018	20:05:49	72349	0.2	20	5	49	0	0.059326172	3.515918	0.10400391	-0.31665039	-0.90234375	0.71850586	0.19482422	0	0	0	0	0	0	0	0	0	0.96191406	0.038085938	0.25561523	-0.068115234	0.004882813	0.18237305	0	44330	0	0	0
662	663	663	Category M	-0.17993164	-0.2878418	-0.51586914	-0.28369141	0.31152344	0.32373047	0	0	15/6/2018	15	6	2018	20:05:49	72349	0.3	20	5	49	0	0.059326172	3.515918	0.11108398	-0.29516602	-0.90600586	3.9614258	0.48681641	0	0	0	0	0	0	0	0	0	0.95947266	0.040527344	0.68896484	-0.29101563	0.007324219	0.39013672	0	44330	0	0	0
663	664	664	Category M	0.77978516	-0.56396484	-1.0917969	-0.27709961	0.29125977	0.33642578	0	0	15/6/2018	15	6	2018	20:05:49	72349	0.4	20	5	49	0	0.059326172	3.515918	0.11694336	-0.32177734	-0.91577148	3.3933105	0.72705078	0	0	0	0	0	0	0	0	0	0.9777832	0.022216797	1.0805664	0.66259766	-0.24194336	-0.17578125	0	44330	0	0	0
664	665	665	Category M	0.17993164	-0.23999023	-0.82788086	-0.25219727	0.3203125	0.3347168	0	0	15/6/2018	15	6	2018	20:05:49	72349	0.5	20	5	49	0	0.059326172	3.515918	0.11645508	-0.29785156	-0.96289063	0.69873047	0.15991211	0	0	0	0	0	0	0	0	0	1.0146484	0.014648438	0.25634766	0.063232422	0.057861328	0.13500977	0	44330	0	0	0
665	666	666	Category M	0.21582031	-0.35986328	-0.79199219	-0.31079102	0.28881836	0.31079102	0	0	15/6/2018	15	6	2018	20:05:49	72349	0.6	20	5	49	0	0.059326172	3.515918	0.1262207	-0.28295898	-1.0039063	3.3066406	0.24243164	0	0	0	0	0	0	0	0	0	1.0507813	0.05078125	0.37817383	0.089355469	-0.076660156	0.21191406	0	44330	0	0	0
666	667	667	Category M	-0.059814453	-0.25195313	-0.61181641	-0.3203125	0.27929688	0.31640625	0	0	15/6/2018	15	6	2018	20:05:49	72349	0.7	20	5	49	0	0.059326172	3.515918	0.13256836	-0.29907227	-1.0437012	2.0300293	0.47509766	0	0	0	0	0	0	0	0	0	1.09375	0.09375	0.67138672	-0.19238281	0.047119141	0.43188477	0	44330	0	0	0
667	668	668	Category M	-0.095947266	-0.7199707	-1.0559082	-0.29272461	0.28735352	0.32299805	0	0	15/6/2018	15	6	2018	20:05:49	72349	0.8	20	5	49	0	0.059326172	3.515918	0.15039063	-0.30786133	-1.0734863	1.2519531	0.48022461	0	0	0	0	0	0	0	0	0	1.1269531	0.12695313	0.67602539	-0.24633789	-0.41186523	0.017578125	0	44330	0	0	0
668	669	669	Category M	0.34790039	-0.41992188	-1.0917969	-0.2421875	0.30419922	0.34960938	0	0	15/6/2018	15	6	2018	20:05:49	72349	0.9	20	5	49	0	0.059326172	3.515918	0.15527344	-0.28662109	-1.0996094	5.875	0.23413086	0	0	0	0	0	0	0	0	0	1.1469727	0.14697266	0.33349609	0.19238281	-0.13305664	0.0078125	0	44330	0	0	0
669	670	670	Category M	0.15576172	-0.2277832	-0.74389648	-0.27099609	0.29736328	0.33959961	0	0	15/6/2018	15	6	2018	20:05:50	72350	0	20	5	50	0	0.059326172	3.515918	0.15698242	-0.29174805	-1.1066895	7.0561523	0.3684082	0	0	0	0	0	0	0	0	0	1.1552734	0.15527344	0.42822266	-0.001220703	0.063964844	0.36279297	0	44330	0	0	0
670	671	671	Category M	0.095947266	-0.35986328	-0.88793945	-0.30810547	0.28125	0.31958008	0	0	15/6/2018	15	6	2018	20:05:50	72350	0.1	20	5	50	0	0.059326172	3.515918	0.1628418	-0.29150391	-1.1086426	4.1706543	0.24047852	0	0	0	0	0	0	0	0	0	1.157959	0.15795898	0.35595703	-0.066894531	-0.068115234	0.22070313	0	44330	0	0	0
671	672	672	Category M	-0.095947266	-0.23999023	-0.64794922	-0.30981445	0.29394531	0.31201172	0	0	15/6/2018	15	6	2018	20:05:50	72350	0.2	20	5	50	0	0.059326172	3.515918	0.16723633	-0.28613281	-1.1079102	0.076660156	0.53198242	0	0	0	0	0	0	0	0	0	1.1564941	0.15649414	0.76953125	-0.26318359	0.046142578	0.45996094	0	44330	0	0	0
672	673	673	Category M	0.6237793	-0.58789063	-0.99584961	-0.27880859	0.28686523	0.33837891	0	0	15/6/2018	15	6	2018	20:05:50	72350	0.3	20	5	50	0	0.059326172	3.515918	0.17480469	-0.27978516	-1.1049805	0.45092773	0.55517578	0	0	0	0	0	0	0	0	0	1.1530762	0.15307617	0.8659668	0.44873047	-0.30786133	0.10913086	0	44330	0	0	0
673	674	674	Category M	0.29980469	-0.41992188	-1.0439453	-0.22119141	0.31298828	0.35620117	0	0	15/6/2018	15	6	2018	20:05:50	72350	0.4	20	5	50	0	0.059326172	3.515918	0.17944336	-0.27832031	-1.1057129	0.90673828	0.19555664	0	0	0	0	0	0	0	0	0	1.1542969	0.15429688	0.32348633	0.12011719	-0.14135742	0.061767578	0	44330	0	0	0
674	675	675	Category M	0.16796875	-0.2277832	-0.73193359	-0.27294922	0.30151367	0.33886719	0	0	15/6/2018	15	6	2018	20:05:50	72350	0.5	20	5	50	0	0.059326172	3.515918	0.1796875	-0.27636719	-1.1047363	0.70556641	0.3762207	0	0	0	0	0	0	0	0	0	1.1530762	0.15307617	0.43334961	-0.01171875	0.048583984	0.37280273	0	44330	0	0	0
675	676	676	Category M	0.083984375	-0.2277832	-0.74389648	-0.28491211	0.28686523	0.33935547	0	0	15/6/2018	15	6	2018	20:05:50	72350	0.6	20	5	50	0	0.059326172	3.515918	0.18774414	-0.27319336	-1.1027832	0.99584961	0.3762207	0	0	0	0	0	0	0	0	0	1.1516113	0.15161133	0.50830078	-0.10375977	0.045410156	0.35888672	0	44330	0	0	0
676	677	677	Category M	-0.2277832	-0.38378906	-0.70776367	-0.24731445	0.28442383	0.3581543	0	0	15/6/2018	15	6	2018	20:05:50	72350	0.7	20	5	50	0	0.059326172	3.515918	0.19775391	-0.26953125	-1.1027832	2.1728516	0.59179688	0	0	0	0	0	0	0	0	0	1.1523438	0.15234375	0.93481445	-0.42553711	-0.11401367	0.39501953	0	44330	0	0	0
677	678	678	Category M	0.55175781	-0.47998047	-1.0917969	-0.23828125	0.28564453	0.36547852	0	0	15/6/2018	15	6	2018	20:05:50	72350	0.8	20	5	50	0	0.059326172	3.515918	0.20751953	-0.25756836	-1.0961914	0.64111328	0.40966797	0	0	0	0	0	0	0	0	0	1.1450195	0.14501953	0.57080078	0.34399414	-0.22216797	0.004394531	0	44330	0	0	0
678	679	679	Category M	0.13183594	-0.39599609	-1.1398926	-0.16748047	0.29101563	0.3918457	0	0	15/6/2018	15	6	2018	20:05:50	72350	0.9	20	5	50	0	0.059326172	3.515918	0.21020508	-0.25024414	-1.0915527	0.076660156	0.17236328	0	0	0	0	0	0	0	0	0	1.1394043	0.1394043	0.27246094	-0.078369141	-0.14550781	-0.048095703	0	44330	0	0	0
679	680	680	Category M	0.13183594	-0.16796875	-0.73193359	-0.26269531	0.25097656	0.36694336	0	0	15/6/2018	15	6	2018	20:05:51	72351	0	20	5	51	0	0.059326172	3.515918	0.21704102	-0.24243164	-1.0869141	2.0314941	0.37255859	0	0	0	0	0	0	0	0	0	1.1345215	0.13452148	0.51489258	-0.085205078	0.074462891	0.35498047	0	44330	0	0	0
680	681	681	Category M	-0.035888672	-0.31176758	-0.73193359	-0.28051758	0.21191406	0.37988281	0	0	15/6/2018	15	6	2018	20:05:51	72351	0.1	20	5	51	0	0.059326172	3.515918	0.22509766	-0.23803711	-1.0849609	1.2329102	0.44506836	0	0	0	0	0	0	0	0	0	1.1333008	0.13330078	0.6875	-0.26098633	-0.073486328	0.35302734	0	44330	0	0	0
681	682	682	Category M	0	-0.3359375	-1.0078125	-0.25170898	0.1953125	0.40307617	0	0	15/6/2018	15	6	2018	20:05:51	72351	0.2	20	5	51	0	0.059326172	3.515918	0.2331543	-0.22753906	-1.0822754	1.4907227	0.26757813	0	0	0	0	0	0	0	0	0	1.1303711	0.13037109	0.41601563	-0.2331543	-0.1081543	0.074462891	0	44330	0	0	0
682	683	683	Category M	0.11987305	-0.29980469	-1.1879883	-0.20996094	0.18408203	0.41992188	0	0	15/6/2018	15	6	2018	20:05:51	72351	0.3	20	5	51	0	0.059326172	3.515918	0.23486328	-0.2175293	-1.076416	5.378418	0.17993164	0	0	0	0	0	0	0	0	0	1.1230469	0.12304688	0.30883789	-0.11499023	-0.08203125	-0.11132813	0	44330	0	0	0
683	684	684	Category M	-0.20385742	-0.011962891	-0.88793945	-0.20239258	0.17651367	0.42919922	0	0	15/6/2018	15	6	2018	20:05:51	72351	0.4	20	5	51	0	0.059326172	3.515918	0.24316406	-0.20556641	-1.0744629	8.729248	0.52172852	0	0	0	0	0	0	0	0	0	1.1208496	0.12084961	0.82763672	-0.44702148	0.19360352	0.18652344	0	44330	0	0	0
684	685	685	Category M	-0.37182617	-0.19189453	-0.53979492	-0.23046875	0.19213867	0.41137695	0	0	15/6/2018	15	6	2018	20:05:51	72351	0.5	20	5	51	0	0.059326172	3.515918	0.24487305	-0.19458008	-1.0710449	7.8491211	0.81396484	0	0	0	0	0	0	0	0	0	1.1157227	0.11572266	1.1508789	-0.61669922	0.002685547	0.53125	0	44330	0	0	0
685	686	686	Category M	-0.071777344	-0.43188477	-1.1279297	-0.15087891	0.20776367	0.43676758	0	0	15/6/2018	15	6	2018	20:05:51	72351	0.6	20	5	51	0	0.059326172	3.515918	0.25610352	-0.18286133	-1.0751953	5.6589355	0.41503906	0	0	0	0	0	0	0	0	0	1.1203613	0.12036133	0.62939453	-0.32788086	-0.2487793	-0.052490234	0	44330	0	0	0
686	687	687	Category M	-0.035888672	-0.26391602	-1.0439453	-0.098632813	0.26586914	0.42602539	0	0	15/6/2018	15	6	2018	20:05:51	72351	0.7	20	5	51	0	0.059326172	3.515918	0.25732422	-0.16650391	-1.0693359	6.0524902	0.30981445	0	0	0	0	0	0	0	0	0	1.1123047	0.11230469	0.41577148	-0.29321289	-0.097167969	0.025390625	0	44330	0	0	0
687	688	688	Category M	0.035888672	-0.3359375	-0.85180664	-0.16455078	0.26977539	0.40771484	0	0	15/6/2018	15	6	2018	20:05:51	72351	0.8	20	5	51	0	0.058837891	3.515918	0.25708008	-0.15454102	-1.0603027	5.6274414	0.35375977	0	0	0	0	0	0	0	0	0	1.1018066	0.10180664	0.61083984	-0.22119141	-0.18115234	0.20849609	0	44330	0	0	0
688	689	689	Category M	-0.16796875	-0.095947266	-0.82788086	-0.18603516	0.23266602	0.41430664	0	0	15/6/2018	15	6	2018	20:05:51	72351	0.9	20	5	51	0	0.058837891	3.515918	0.26489258	-0.14208984	-1.0629883	2.7375488	0.49487305	0	0	0	0	0	0	0	0	0	1.1047363	0.10473633	0.71435547	-0.43286133	0.046142578	0.23510742	0	44330	0	0	0
689	690	690	Category M	-0.13183594	-0.11987305	-0.93579102	-0.19970703	0.23364258	0.41113281	0	0	15/6/2018	15	6	2018	20:05:52	72352	0	20	5	52	0	0.058837891	3.515918	0.27319336	-0.12695313	-1.0583496	2.9633789	0.42333984	0	0	0	0	0	0	0	0	0	1.1005859	0.10058594	0.53491211	-0.4050293	0.007080078	0.12255859	0	44330	0	0	0
690	691	691	Category M	-0.21582031	-0.39599609	-0.97192383	-0.20605469	0.23779297	0.40600586	0	0	15/6/2018	15	6	2018	20:05:52	72352	0.1	20	5	52	0	0.058837891	3.515918	0.27636719	-0.11401367	-1.0490723	5.416748	0.57226563	0	0	0	0	0	0	0	0	0	1.0908203	0.090820313	0.85107422	-0.4921875	-0.28173828	0.077148438	0	44330	0	0	0
691	692	692	Category M	0.13183594	-0.32397461	-0.93579102	-0.16723633	0.25170898	0.41113281	0	0	15/6/2018	15	6	2018	20:05:52	72352	0.2	20	5	52	0	0.058837891	3.515918	0.27587891	-0.099121094	-1.041748	6.8237305	0.28710938	0	0	0	0	0	0	0	0	0	1.0820313	0.08203125	0.47460938	-0.14404297	-0.22460938	0.10595703	0	44330	0	0	0
692	693	693	Category M	0	-0.23999023	-0.93579102	-0.14453125	0.27246094	0.41235352	0	0	15/6/2018	15	6	2018	20:05:52	72352	0.3	20	5	52	0	0.058837891	3.515918	0.27929688	-0.083007813	-1.0427246	11.643066	0.33764648	0	0	0	0	0	0	0	0	0	1.0827637	0.082763672	0.54321289	-0.27929688	-0.15673828	0.10693359	0	44330	0	0	0
693	694	694	Category M	0.083984375	-0.19189453	-0.74389648	-0.21435547	0.25756836	0.39135742	0	0	15/6/2018	15	6	2018	20:05:52	72352	0.4	20	5	52	0	0.058837891	3.515918	0.28588867	-0.068603516	-1.041748	16.304688	0.38037109	0	0	0	0	0	0	0	0	0	1.0822754	0.082275391	0.62280273	-0.2019043	-0.12304688	0.29785156	0	44330	0	0	0
694	695	695	Category M	-0.035888672	-0.20385742	-0.87597656	-0.18383789	0.24902344	0.40673828	0	0	15/6/2018	15	6	2018	20:05:52	72352	0.5	20	5	52	0	0.058837891	3.515918	0.29077148	-0.056396484	-1.0366211	21.994385	0.39282227	0	0	0	0	0	0	0	0	0	1.078125	0.078125	0.63500977	-0.32666016	-0.1472168	0.16064453	0	44330	0	0	0
695	696	696	Category M	-0.14379883	-0.20385742	-0.86376953	-0.14697266	0.25708008	0.41699219	0	0	15/6/2018	15	6	2018	20:05:52	72352	0.6	20	5	52	0	0.058837891	3.515918	0.28564453	-0.040039063	-1.0285645	29.371582	0.48828125	0	0	0	0	0	0	0	0	0	1.0683594	0.068359375	0.75805664	-0.42944336	-0.16357422	0.16479492	0	44330	0	0	0
696	697	697	Category N	0.10791016	-0.023925781	-0.94799805	-0.04296875	0.2956543	0.41796875	0	0	15/6/2018	15	6	2018	20:05:56	72356	0	20	5	56	0	0.059326172	3.515918	0.2890625	-0.028076172	-1.0234375	36.56958	0.19628906	0	0	0	0	0	0	0	0	0	1.0639648	0.063964844	0.26123047	-0.18115234	0.004150391	0.075439453	0	44330	0	0	0
697	698	698	Category N	0.25195313	-0.16796875	-1.079834	0.006103516	0.27832031	0.42797852	0	0	15/6/2018	15	6	2018	20:05:56	72356	0.099	20	5	56	0	0.059326172	3.515918	0.29296875	-0.021484375	-1.0288086	43.751709	0.16015625	0	0	0	0	0	0	0	0	0	1.0698242	0.069824219	0.23828125	-0.041015625	-0.14624023	-0.05078125	0	44330	0	0	0
698	699	699	Category N	0.32397461	-0.15576172	-1.1398926	0	0.27587891	0.43579102	0	0	15/6/2018	15	6	2018	20:05:56	72356	0.199	20	5	56	0	0.059326172	3.515918	0.29785156	-0.011474609	-1.029541	43.348145	0.18310547	0	0	0	0	0	0	0	0	0	1.0720215	0.072021484	0.28027344	0.025878906	-0.14404297	-0.11010742	0	44330	0	0	0
699	700	700	Category N	0.25195313	-0.10791016	-0.94799805	-0.055175781	0.25512695	0.43408203	0	0	15/6/2018	15	6	2018	20:05:56	72356	0.3	20	5	56	0	0.059326172	3.515918	0.30444336	0.002929688	-1.026123	47.410645	0.14550781	0	0	0	0	0	0	0	0	0	1.0705566	0.070556641	0.24169922	-0.052490234	-0.11083984	0.078125	0	44330	0	0	0
700	701	701	Category N	-0.37182617	-0.92382813	-1.9318848	-0.12744141	0.24511719	0.42993164	0	0	15/6/2018	15	6	2018	20:05:56	72356	0.4	20	5	56	0	0.059326172	3.515918	0.30297852	0.016601563	-1.0217285	51.423584	1.4724121	0	0	0	0	0	0	0	0	0	1.065918	0.065917969	2.5253906	-0.67480469	-0.94042969	-0.90991211	0	44330	0	0	0
701	702	702	Category N	0.63598633	1.5	-1.2839355	-0.16479492	0.38476563	0.32519531	0	0	15/6/2018	15	6	2018	20:05:56	72356	0.5	20	5	56	0	0.059326172	3.515918	0.30908203	0.027587891	-1.0200195	48.16748	1.5307617	0	0	0	0	0	0	0	0	0	1.0661621	0.066162109	2.0625	0.32666016	1.472168	-0.26367188	0	44330	0	0	0
702	703	703	Category N	0.64794922	-2.3879395	-1.6918945	-0.059570313	0.34277344	0.38769531	0	0	15/6/2018	15	6	2018	20:05:56	72356	0.6	20	5	56	0	0.059326172	3.515918	0.31616211	0.039306641	-1.0239258	44.215576	2.5393066	0	0	0	0	0	0	0	0	0	1.0722656	0.072265625	3.427002	0.33154297	-2.4272461	-0.66772461	0	44330	0	0	0
703	704	704	Category N	0.10791016	1.6679688	-4.6918945	-0.079345703	0.30639648	0.4074707	0	0	15/6/2018	15	6	2018	20:05:56	72356	0.7	20	5	56	0	0.059326172	3.515918	0.32226563	0.044189453	-1.0268555	41.92627	4.0141602	0	0	0	0	0	0	0	0	0	1.0771484	0.077148438	5.5029297	-0.21435547	1.6235352	-3.6647949	0	44330	0	0	0
704	705	705	Category N	0.99584961	0.98388672	-4.1518555	-0.084960938	0.059570313	0.47729492	0	0	15/6/2018	15	6	2018	20:05:56	72356	0.8	20	5	56	0	0.059326172	3.515918	0.31518555	0.058837891	-1.0219727	43.671387	3.3334961	0	0	0	0	0	0	0	0	0	1.0712891	0.071289063	4.7351074	0.68041992	0.92480469	-3.1296387	0	44330	0	0	0
705	706	706	Category N	0.74389648	-1.5717773	-4.0197754	-0.084228516	0.36914063	0.36572266	0	0	15/6/2018	15	6	2018	20:05:56	72356	0.9	20	5	56	0	0.059326172	3.515918	0.32177734	0.064697266	-1.0258789	38.894043	3.4377441	0	0	0	0	0	0	0	0	0	1.0771484	0.077148438	5.0522461	0.421875	-1.6364746	-2.9936523	0	44330	0	0	0
706	707	707	Category N	1.6318359	-1.0197754	-3.2038574	-0.051025391	0.50537109	0.18579102	0	0	15/6/2018	15	6	2018	20:05:57	72357	0	20	5	57	0	0.059326172	3.515918	0.32348633	0.072021484	-1.0300293	30.5271	2.7619629	0	0	0	0	0	0	0	0	0	1.0820313	0.08203125	4.5737305	1.3081055	-1.0917969	-2.173584	0	44330	0	0	0
707	708	708	Category N	0.65991211	1.4399414	-2.9758301	-0.057373047	0.26513672	0.43017578	0	0	15/6/2018	15	6	2018	20:05:57	72357	0.1	20	5	57	0	0.059326172	3.515918	0.32763672	0.076904297	-1.029541	30.227539	2.3989258	0	0	0	0	0	0	0	0	0	1.083252	0.083251953	3.6411133	0.33203125	1.362793	-1.9460449	0	44330	0	0	0
708	709	709	Category N	0.39599609	-0.6237793	-1.4638672	-0.10229492	0.32080078	0.39331055	0	0	15/6/2018	15	6	2018	20:05:57	72357	0.2	20	5	57	0	0.059326172	3.515918	0.33349609	0.093261719	-1.0214844	35.896973	0.84472656	0	0	0	0	0	0	0	0	0	1.0786133	0.078613281	1.2216797	0.062255859	-0.71704102	-0.44213867	0	44330	0	0	0
709	710	710	Category N	0.53979492	-0.15576172	-1.0197754	-0.030517578	0.15844727	0.47167969	0	0	15/6/2018	15	6	2018	20:05:57	72357	0.3	20	5	57	0	0.059326172	3.515918	0.33447266	0.095214844	-1.0214844	33.955078	0.32421875	0	0	0	0	0	0	0	0	0	1.0791016	0.079101563	0.45800781	0.20507813	-0.25097656	0.001708984	0	44330	0	0	0
710	711	711	Category N	0.37182617	0.20385742	-0.87597656	0.028320313	0.22241211	0.45117188	0	0	15/6/2018	15	6	2018	20:05:57	72357	0.4	20	5	57	0	0.059326172	3.515918	0.33666992	0.099365234	-1.020752	31.621094	0.18188477	0	0	0	0	0	0	0	0	0	1.0795898	0.079589844	0.28417969	0.034912109	0.10424805	0.14477539	0	44330	0	0	0
711	712	712	Category N	0.37182617	0.035888672	-0.89990234	0.026855469	0.17333984	0.46704102	0	0	15/6/2018	15	6	2018	20:05:57	72357	0.5	20	5	57	0	0.059326172	3.515918	0.34204102	0.10961914	-1.0246582	37.268799	0.14794922	0	0	0	0	0	0	0	0	0	1.0859375	0.0859375	0.22851563	0.029541016	-0.073730469	0.12475586	0	44330	0	0	0
712	713	713	Category N	0.34790039	-0.14379883	-1.0319824	0.001953125	0.12133789	0.47753906	0	0	15/6/2018	15	6	2018	20:05:57	72357	0.6	20	5	57	0	0.059326172	3.515918	0.3503418	0.11450195	-1.0285645	48.15625	0.25854492	0	0	0	0	0	0	0	0	0	1.0925293	0.092529297	0.2644043	-0.002441406	-0.25830078	-0.003173828	0	44330	0	0	0
713	714	714	Category N	0.35986328	-0.14379883	-0.89990234	-0.033691406	0.12133789	0.47973633	0	0	15/6/2018	15	6	2018	20:05:57	72357	0.7	20	5	57	0	0.059326172	3.515918	0.34936523	0.12695313	-1.0268555	56.195313	0.29931641	0	0	0	0	0	0	0	0	0	1.092041	0.092041016	0.40820313	0.010253906	-0.27075195	0.12695313	0	44330	0	0	0
714	715	715	Category M	0.79199219	0.035888672	-0.86376953	-0.19506836	0.060791016	0.4519043	0	0	15/6/2018	15	6	2018	20:05:59	72359	0.5	20	5	59	0	0.059326172	3.5255859	0.35009766	0.13549805	-1.0212402	55.148926	0.47949219	0	0	0	0	0	0	0	0	0	1.0881348	0.088134766	0.69897461	0.44165039	-0.099609375	0.1574707	0	44330	0	0	0
715	716	716	Category M	0.79199219	-0.047851563	-0.77978516	-0.16552734	0.008056641	0.45825195	0	0	15/6/2018	15	6	2018	20:05:59	72359	0.6	20	5	59	0	0.059326172	3.5255859	0.35107422	0.13989258	-1.0200195	52.725586	0.53613281	0	0	0	0	0	0	0	0	0	1.0878906	0.087890625	0.86914063	0.44067383	-0.18774414	0.24023438	0	44330	0	0	0
716	717	717	Category M	0.59985352	0.35986328	-0.45581055	-0.19897461	-0.031005859	0.44799805	0	0	15/6/2018	15	6	2018	20:05:59	72359	0.7	20	5	59	0	0.059326172	3.5255859	0.3527832	0.14794922	-1.0197754	51.671387	0.65112305	0	0	0	0	0	0	0	0	0	1.0891113	0.089111328	1.0227051	0.24682617	0.21166992	0.56396484	0	44330	0	0	0
717	718	718	Category M	0.69580078	0.25195313	-0.32397461	-0.25048828	-0.04296875	0.43041992	0	0	15/6/2018	15	6	2018	20:05:59	72359	0.8	20	5	59	0	0.059326172	3.5255859	0.35766602	0.1574707	-1.0217285	41.084961	0.78100586	0	0	0	0	0	0	0	0	0	1.0939941	0.093994141	1.130127	0.33789063	0.094238281	0.69775391	0	44330	0	0	0
718	719	719	Category M	0.59985352	0.57592773	-0.56396484	-0.22705078	-0.054931641	0.44091797	0	0	15/6/2018	15	6	2018	20:05:59	72359	0.9	20	5	59	0	0.059326172	3.5255859	0.35375977	0.17236328	-1.0163574	38.827881	0.65405273	0	0	0	0	0	0	0	0	0	1.0898438	0.08984375	1.1018066	0.24584961	0.40332031	0.45239258	0	44330	0	0	0
719	720	720	Category M	0.86376953	0.2878418	-0.89990234	-0.16796875	-0.18017578	0.41894531	0	0	15/6/2018	15	6	2018	20:06:00	72360	0	20	6	0	0	0.059326172	3.5255859	0.35839844	0.18579102	-1.0170898	40.823975	0.52856445	0	0	0	0	0	0	0	0	0	1.0944824	0.094482422	0.72436523	0.50512695	0.10180664	0.1171875	0	44330	0	0	0
720	721	721	Category M	0.63598633	0.27587891	-0.63598633	-0.14160156	-0.28881836	0.37426758	0	0	15/6/2018	15	6	2018	20:06:00	72360	0.1	20	6	0	0	0.059326172	3.5255859	0.35864258	0.19897461	-1.0163574	20.830566	0.47705078	0	0	0	0	0	0	0	0	0	1.0961914	0.096191406	0.73461914	0.27709961	0.076660156	0.38037109	0	44330	0	0	0
721	722	722	Category M	0.3359375	0.10791016	-0.53979492	-0.13452148	-0.2902832	0.37255859	0	0	15/6/2018	15	6	2018	20:06:00	72360	0.2	20	6	0	0	0.059326172	3.5255859	0.359375	0.21362305	-1.0100098	0.71875	0.48242188	0	0	0	0	0	0	0	0	0	1.0932617	0.093261719	0.59960938	-0.0234375	-0.10571289	0.47021484	0	44330	0	0	0
722	723	723	Category M	0.63598633	0.80395508	-0.68383789	-0.12597656	-0.24804688	0.40258789	0	0	15/6/2018	15	6	2018	20:06:00	72360	0.3	20	6	0	0	0.059326172	3.5255859	0.36230469	0.2277832	-1.0073242	6.2543945	0.71484375	0	0	0	0	0	0	0	0	0	1.0944824	0.094482422	1.1730957	0.2734375	0.57592773	0.32348633	0	44330	0	0	0
723	724	724	Category M	0.34790039	0.85180664	-0.52783203	-0.093505859	-0.23291016	0.41430664	0	0	15/6/2018	15	6	2018	20:06:00	72360	0.4	20	6	0	0	0.059326172	3.5255859	0.36621094	0.23925781	-1.0068359	108.80664	0.77758789	0	0	0	0	0	0	0	0	0	1.0979004	0.097900391	1.1098633	-0.018310547	0.61230469	0.47900391	0	44330	0	0	0
724	725	725	Category M	0.76782227	0.52783203	-1.1037598	-0.021240234	-0.34277344	0.34716797	0	0	15/6/2018	15	6	2018	20:06:00	72360	0.5	20	6	0	0	0.059326172	3.5255859	0.37084961	0.24829102	-1.0043945	113.30908	0.49536133	0	0	0	0	0	0	0	0	0	1.0991211	0.099121094	0.77539063	0.39672852	0.27929688	-0.099121094	0	44330	0	0	0
725	726	726	Category M	0.44384766	0.58789063	-0.45581055	-0.000976563	-0.41064453	0.28662109	0	0	15/6/2018	15	6	2018	20:06:00	72360	0.6	20	6	0	0	0.059326172	3.5255859	0.37719727	0.25732422	-1.0031738	97.728516	0.64282227	0	0	0	0	0	0	0	0	0	1.1022949	0.10229492	0.94433594	0.06640625	0.33032227	0.54736328	0	44330	0	0	0
726	727	727	Category M	0.14379883	0.69580078	-0.23999023	-0.061523438	-0.36645508	0.32788086	0	0	15/6/2018	15	6	2018	20:06:00	72360	0.7	20	6	0	0	0.059326172	3.5255859	0.3828125	0.27050781	-0.99975586	94.672852	0.90283203	0	0	0	0	0	0	0	0	0	1.104248	0.10424805	1.4240723	-0.23901367	0.42504883	0.75976563	0	44330	0	0	0
727	728	728	Category M	0.88793945	0.81591797	-0.87597656	-0.037353516	-0.36474609	0.33056641	0	0	15/6/2018	15	6	2018	20:06:00	72360	0.8	20	6	0	0	0.059326172	3.5255859	0.38891602	0.27783203	-1	88.027344	0.74389648	0	0	0	0	0	0	0	0	0	1.1083984	0.10839844	1.1608887	0.4987793	0.5378418	0.12402344	0	44330	0	0	0
728	729	729	Category M	0.76782227	0.86376953	-0.38378906	0	-0.38061523	0.32788086	0	0	15/6/2018	15	6	2018	20:06:00	72360	0.9	20	6	0	0	0.059326172	3.5255859	0.39233398	0.29223633	-0.99853516	80.644775	0.91943359	0	0	0	0	0	0	0	0	0	1.1120605	0.11206055	1.5615234	0.37524414	0.57128906	0.61474609	0	44330	0	0	0
729	730	730	Category M	0.21582031	0.51586914	-0.20385742	-0.050048828	-0.35424805	0.33959961	0	0	15/6/2018	15	6	2018	20:06:01	72361	0	20	6	1	0	0.059326172	3.5255859	0.39550781	0.29736328	-0.99511719	82.022217	0.84033203	0	0	0	0	0	0	0	0	0	1.1115723	0.11157227	1.1894531	-0.1796875	0.21826172	0.79125977	0	44330	0	0	0
730	731	731	Category M	0.3359375	0.75585938	-0.40795898	-0.048339844	-0.35058594	0.34570313	0	0	15/6/2018	15	6	2018	20:06:01	72361	0.09	20	6	1	0	0.059326172	3.5255859	0.39916992	0.30786133	-0.98852539	86.438477	0.73583984	0	0	0	0	0	0	0	0	0	1.1098633	0.10986328	1.0917969	-0.063232422	0.44775391	0.58056641	0	44330	0	0	0
731	732	732	Category M	0.55175781	1.0078125	-0.89990234	0.029785156	-0.38452148	0.31884766	0	0	15/6/2018	15	6	2018	20:06:01	72361	0.181	20	6	1	0	0.059326172	3.5255859	0.4074707	0.31640625	-0.99072266	90.765869	0.71191406	0	0	0	0	0	0	0	0	0	1.1169434	0.11694336	0.92626953	0.14404297	0.69116211	0.090820313	0	44330	0	0	0
732	733	733	Category M	0.56396484	0.89990234	-0.69580078	0.036621094	-0.36376953	0.33642578	0	0	15/6/2018	15	6	2018	20:06:01	72361	0.272	20	6	1	0	0.059326172	3.5255859	0.41235352	0.3269043	-0.99829102	78.199219	0.6652832	0	0	0	0	0	0	0	0	0	1.1286621	0.12866211	1.0268555	0.15136719	0.57275391	0.30249023	0	44330	0	0	0
733	734	734	Category M	0.3359375	0.45581055	-0.3359375	-0.032226563	-0.32568359	0.3671875	0	0	15/6/2018	15	6	2018	20:06:01	72361	0.363	20	6	1	0	0.059326172	3.5255859	0.41430664	0.3371582	-0.99414063	108.41504	0.67333984	0	0	0	0	0	0	0	0	0	1.1286621	0.12866211	0.85498047	-0.078369141	0.1184082	0.65820313	0	44330	0	0	0
734	735	735	Category M	0.2878418	0.64794922	-0.35986328	-0.030517578	-0.33007813	0.36132813	0	0	15/6/2018	15	6	2018	20:06:01	72361	0.454	20	6	1	0	0.059326172	3.5255859	0.41479492	0.34204102	-0.99145508	120.01196	0.71313477	0	0	0	0	0	0	0	0	0	1.1279297	0.12792969	1.0646973	-0.12695313	0.30566406	0.6315918	0	44330	0	0	0
735	736	736	Category M	0.41992188	0.65991211	-0.44384766	0.001953125	-0.31982422	0.36816406	0	0	15/6/2018	15	6	2018	20:06:01	72361	0.545	20	6	1	0	0.059326172	3.5255859	0.41650391	0.35375977	-0.98608398	123.65894	0.62255859	0	0	0	0	0	0	0	0	0	1.1274414	0.12744141	0.8515625	0.003173828	0.3059082	0.54223633	0	44330	0	0	0
736	737	737	Category M	0.51586914	0.2878418	-1.1879883	0.1081543	-0.3762207	0.31201172	0	0	15/6/2018	15	6	2018	20:06:01	72361	0.636	20	6	1	0	0.059326172	3.5255859	0.42114258	0.36376953	-0.98657227	121.77539	0.23486328	0	0	0	0	0	0	0	0	0	1.1328125	0.1328125	0.37182617	0.094482422	-0.075927734	-0.20117188	0	44330	0	0	0
737	738	738	Category M	0.37182617	0.59985352	-0.77978516	0.090820313	-0.33544922	0.35107422	0	0	15/6/2018	15	6	2018	20:06:01	72361	0.727	20	6	1	0	0.059326172	3.5255859	0.42016602	0.37207031	-0.99243164	118.22705	0.31542969	0	0	0	0	0	0	0	0	0	1.1401367	0.14013672	0.48876953	-0.048339844	0.22753906	0.21264648	0	44330	0	0	0
738	739	739	Category M	0.34790039	0.671875	-0.59985352	0.039306641	-0.25878906	0.41040039	0	0	15/6/2018	15	6	2018	20:06:01	72361	0.818	20	6	1	0	0.059326172	3.5255859	0.42163086	0.37963867	-0.99633789	118.87354	0.49804688	0	0	0	0	0	0	0	0	0	1.1464844	0.14648438	0.76245117	-0.073730469	0.29199219	0.39648438	0	44330	0	0	0
739	740	740	Category M	0.44384766	0.56396484	-0.65991211	0.027587891	-0.15112305	0.45800781	0	0	15/6/2018	15	6	2018	20:06:01	72361	0.909	20	6	1	0	0.059326172	3.5255859	0.42016602	0.39013672	-0.99316406	122.91943	0.37646484	0	0	0	0	0	0	0	0	0	1.1467285	0.14672852	0.53027344	0.0234375	0.17358398	0.33325195	0	44330	0	0	0
740	741	741	Category M	0.56396484	0.58789063	-0.80395508	0.052490234	-0.17089844	0.44702148	0	0	15/6/2018	15	6	2018	20:06:02	72362	0	20	6	2	0	0.059326172	3.5255859	0.41748047	0.39575195	-0.98876953	124.05151	0.30395508	0	0	0	0	0	0	0	0	0	1.1437988	0.14379883	0.52319336	0.14624023	0.19189453	0.18481445	0	44330	0	0	0
741	742	742	Category M	0.59985352	0.6237793	-1.0197754	0.085205078	-0.26147461	0.40063477	0	0	15/6/2018	15	6	2018	20:06:02	72362	0.1	20	6	2	0	0.059326172	3.5255859	0.42114258	0.41064453	-0.97094727	124.28662	0.28222656	0	0	0	0	0	0	0	0	0	1.1352539	0.13525391	0.44042969	0.1784668	0.21289063	-0.048583984	0	44330	0	0	0
742	743	743	Category M	0.31176758	0.10791016	-0.75585938	0.052734375	-0.29760742	0.38500977	0	0	15/6/2018	15	6	2018	20:06:02	72362	0.2	20	6	2	0	0.059326172	3.5255859	0.41503906	0.39526367	-0.96704102	122.90991	0.37133789	0	0	0	0	0	0	0	0	0	1.1242676	0.12426758	0.60205078	-0.10327148	-0.28735352	0.21118164	0	44330	0	0	0
743	744	744	Category M	0.21582031	0.59985352	-0.70776367	0.016845703	-0.25537109	0.41064453	0	0	15/6/2018	15	6	2018	20:06:02	72362	0.3	20	6	2	0	0.059326172	3.5255859	0.41015625	0.42773438	-0.96240234	108.78027	0.36352539	0	0	0	0	0	0	0	0	0	1.130127	0.13012695	0.62109375	-0.19433594	0.171875	0.25463867	0	44330	0	0	0
744	745	745	Category M	0.70776367	0.2277832	-1.1398926	0.020507813	-0.15991211	0.45263672	0	0	15/6/2018	15	6	2018	20:06:02	72362	0.4	20	6	2	0	0.059326172	3.5255859	0.41381836	0.41137695	-0.91918945	16.659424	0.41064453	0	0	0	0	0	0	0	0	0	1.0888672	0.088867188	0.69799805	0.29370117	-0.18359375	-0.22045898	0	44330	0	0	0
745	746	746	Category M	0.34790039	0.2277832	-1.1159668	0.011962891	-0.23486328	0.42797852	0	0	15/6/2018	15	6	2018	20:06:02	72362	0.5	20	6	2	0	0.059326172	3.5255859	0.40429688	0.40332031	-0.87866211	1.1049805	0.30029297	0	0	0	0	0	0	0	0	0	1.0480957	0.048095703	0.46899414	-0.056396484	-0.17553711	-0.23706055	0	44330	0	0	0
746	747	747	Category M	0.27587891	0.14379883	-0.57592773	-0.052978516	-0.22583008	0.42651367	0	0	15/6/2018	15	6	2018	20:06:02	72362	0.6	20	6	2	0	0.059326172	3.5255859	0.39599609	0.42749023	-0.83618164	19.581299	0.40332031	0	0	0	0	0	0	0	0	0	1.0192871	0.019287109	0.66430664	-0.12011719	-0.28369141	0.26025391	0	44330	0	0	0
747	748	748	Category M	0.35986328	0.57592773	-0.41992188	-0.069580078	-0.13208008	0.45507813	0	0	15/6/2018	15	6	2018	20:06:02	72362	0.7	20	6	2	0	0.059326172	3.5255859	0.3762207	0.44042969	-0.80566406	36.553223	0.40893555	0	0	0	0	0	0	0	0	0	0.9921875	0.0078125	0.53735352	-0.016357422	0.13525391	0.38574219	0	44330	0	0	0
748	749	749	Category M	0.43188477	-0.25195313	-1.079834	-0.070800781	-0.16357422	0.44946289	0	0	15/6/2018	15	6	2018	20:06:02	72362	0.8	20	6	2	0	0.059326172	3.5255859	0.36865234	0.42993164	-0.77783203	25.359375	0.74829102	0	0	0	0	0	0	0	0	0	0.9621582	0.037841797	1.0466309	0.062988281	-0.68188477	-0.30175781	0	44330	0	0	0
749	750	750	Category M	0.3359375	0.10791016	-0.69580078	-0.047363281	-0.18310547	0.44433594	0	0	15/6/2018	15	6	2018	20:06:02	72362	0.9	20	6	2	0	0.059326172	3.5255859	0.3671875	0.4387207	-0.77490234	10.927002	0.34155273	0	0	0	0	0	0	0	0	0	0.96337891	0.036621094	0.44140625	-0.03125	-0.33081055	0.079101563	0	44330	0	0	0
750	751	751	Category M	0.51586914	0.45581055	-1.1999512	-0.000244141	-0.078613281	0.47558594	0	0	15/6/2018	15	6	2018	20:06:03	72363	0	20	6	3	0	0.059326172	3.5255859	0.36425781	0.44677734	-0.77563477	7.458252	0.45043945	0	0	0	0	0	0	0	0	0	0.96655273	0.033447266	0.58447266	0.15136719	0.008789063	-0.42407227	0	44330	0	0	0
751	752	752	Category M	0.57592773	0.15576172	-0.94799805	0.048828125	-0.086425781	0.4675293	0	0	15/6/2018	15	6	2018	20:06:03	72363	0.111	20	6	3	0	0.059326172	3.5255859	0.36132813	0.44799805	-0.77490234	16.402588	0.40161133	0	0	0	0	0	0	0	0	0	0.96533203	0.034667969	0.6796875	0.21435547	-0.29223633	-0.17285156	0	44330	0	0	0
752	753	753	Category M	0.55175781	0.40795898	-0.86376953	0.051513672	-0.17456055	0.44604492	0	0	15/6/2018	15	6	2018	20:06:03	72363	0.222	20	6	3	0	0.059082031	3.5255859	0.35766602	0.44970703	-0.77246094	11.835693	0.21826172	0	0	0	0	0	0	0	0	0	0.96289063	0.037109375	0.32666016	0.19384766	-0.041748047	-0.091064453	0	44330	0	0	0
753	754	754	Category M	0.34790039	0.25195313	-0.59985352	0	-0.16430664	0.44799805	0	0	15/6/2018	15	6	2018	20:06:03	72363	0.333	20	6	3	0	0.059082031	3.5255859	0.35302734	0.45581055	-0.76855469	2.3500977	0.26464844	0	0	0	0	0	0	0	0	0	0.9609375	0.0390625	0.37792969	-0.005126953	-0.20385742	0.16870117	0	44330	0	0	0
754	755	755	Category M	0.23999023	0.13183594	-0.63598633	-0.041259766	-0.18945313	0.44970703	0	0	15/6/2018	15	6	2018	20:06:03	72363	0.444	20	6	3	0	0.059082031	3.5255859	0.35131836	0.46142578	-0.77099609	10.001465	0.37304688	0	0	0	0	0	0	0	0	0	0.96459961	0.035400391	0.57592773	-0.11132813	-0.32958984	0.13500977	0	44330	0	0	0
755	756	756	Category M	0.2277832	0.40795898	-0.7199707	-0.040039063	-0.15991211	0.45629883	0	0	15/6/2018	15	6	2018	20:06:03	72363	0.555	20	6	3	0	0.059082031	3.5255859	0.34204102	0.46435547	-0.77294922	8.0739746	0.13818359	0	0	0	0	0	0	0	0	0	0.96435547	0.035644531	0.22387695	-0.11425781	-0.056396484	0.052978516	0	44330	0	0	0
756	757	757	Category M	0.16796875	0.38378906	-0.86376953	-0.009033203	-0.19287109	0.4440918	0	0	15/6/2018	15	6	2018	20:06:03	72363	0.666	20	6	3	0	0.059082031	3.5255859	0.33178711	0.47338867	-0.77294922	8.6196289	0.20751953	0	0	0	0	0	0	0	0	0	0.96508789	0.034912109	0.34423828	-0.16381836	-0.089599609	-0.090576172	0	44330	0	0	0
757	758	758	Category M	0.2277832	0.70776367	-0.65991211	0.045898438	-0.28808594	0.39086914	0	0	15/6/2018	15	6	2018	20:06:03	72363	0.777	20	6	3	0	0.059082031	3.5255859	0.32519531	0.47607422	-0.77783203	12.943359	0.27734375	0	0	0	0	0	0	0	0	0	0.96826172	0.031738281	0.44677734	-0.097412109	0.23144531	0.11791992	0	44330	0	0	0
758	759	759	Category M	0.51586914	0.68383789	-1.2119141	0.10961914	-0.30078125	0.37011719	0	0	15/6/2018	15	6	2018	20:06:03	72363	0.888	20	6	3	0	0.059082031	3.5255859	0.31811523	0.47680664	-0.78564453	23.221924	0.51318359	0	0	0	0	0	0	0	0	0	0.97265625	0.02734375	0.83056641	0.19750977	0.20678711	-0.42602539	0	44330	0	0	0
759	760	760	Category M	0.14379883	0.87597656	-0.671875	0.16967773	-0.35693359	0.30688477	0	0	15/6/2018	15	6	2018	20:06:04	72364	0	20	6	4	0	0.059082031	3.5255859	0.3112793	0.47094727	-0.78637695	26.985352	0.45263672	0	0	0	0	0	0	0	0	0	0.96801758	0.031982422	0.68701172	-0.16748047	0.40478516	0.11450195	0	44330	0	0	0
760	761	761	Category M	0.023925781	0.86376953	-0.21582031	0.12084961	-0.31591797	0.36206055	0	0	15/6/2018	15	6	2018	20:06:04	72364	0.1	20	6	4	0	0.059082031	3.5255859	0.30029297	0.47021484	-0.78417969	18.545166	0.74462891	0	0	0	0	0	0	0	0	0	0.96240234	0.037597656	1.2382813	-0.27636719	0.39331055	0.56835938	0	44330	0	0	0
761	762	762	Category M	0.23999023	0.80395508	-0.79199219	0.081298828	-0.32299805	0.35693359	0	0	15/6/2018	15	6	2018	20:06:04	72364	0.2	20	6	4	0	0.059082031	3.5255859	0.29370117	0.47607422	-0.78515625	16.186523	0.33203125	0	0	0	0	0	0	0	0	0	0.96411133	0.035888672	0.38818359	-0.053710938	0.32763672	-0.006591797	0	44330	0	0	0
762	763	763	Category M	0.43188477	0.61181641	-1.1518555	0.13623047	-0.37768555	0.3046875	0	0	15/6/2018	15	6	2018	20:06:04	72364	0.3	20	6	4	0	0.059082031	3.5255859	0.29174805	0.48071289	-0.79272461	16.84375	0.40698242	0	0	0	0	0	0	0	0	0	0.97192383	0.028076172	0.62988281	0.13989258	0.13085938	-0.35888672	0	44330	0	0	0
763	764	764	Category M	0.15576172	0.7199707	-0.69580078	0.1340332	-0.40283203	0.2800293	0	0	15/6/2018	15	6	2018	20:06:04	72364	0.4	20	6	4	0	0.059082031	3.5255859	0.28515625	0.47753906	-0.79736328	13.599854	0.29296875	0	0	0	0	0	0	0	0	0	0.97216797	0.027832031	0.47338867	-0.12939453	0.2421875	0.1015625	0	44330	0	0	0
764	765	765	Category M	0.14379883	0.52783203	-0.44384766	0.061767578	-0.27880859	0.39550781	0	0	15/6/2018	15	6	2018	20:06:04	72364	0.5	20	6	4	0	0.059082031	3.5255859	0.28198242	0.47412109	-0.80297852	1.3435059	0.38842773	0	0	0	0	0	0	0	0	0	0.97412109	0.025878906	0.55102539	-0.13818359	0.053466797	0.35913086	0	44330	0	0	0
765	766	766	Category M	0.38378906	0.61181641	-0.83984375	0.054443359	-0.22460938	0.42626953	0	0	15/6/2018	15	6	2018	20:06:04	72364	0.6	20	6	4	0	0.059082031	3.5255859	0.27172852	0.46826172	-0.79760742	9.7316895	0.18676758	0	0	0	0	0	0	0	0	0	0.96411133	0.035888672	0.29736328	0.11181641	0.14331055	-0.041992188	0	44330	0	0	0
766	767	767	Category M	0.45581055	0.32397461	-1.0678711	0.087402344	-0.32226563	0.35424805	0	0	15/6/2018	15	6	2018	20:06:04	72364	0.7	20	6	4	0	0.059082031	3.5255859	0.26538086	0.46313477	-0.79980469	2.8759766	0.35693359	0	0	0	0	0	0	0	0	0	0.96142578	0.038574219	0.59765625	0.19042969	-0.13916016	-0.26782227	0	44330	0	0	0
767	768	768	Category M	0.29980469	0.82788086	-0.74389648	0.077880859	-0.28955078	0.38769531	0	0	15/6/2018	15	6	2018	20:06:04	72364	0.8	20	6	4	0	0.059082031	3.5255859	0.265625	0.45874023	-0.80981445	11.452637	0.3762207	0	0	0	0	0	0	0	0	0	0.96801758	0.031982422	0.46899414	0.033935547	0.36889648	0.065917969	0	44330	0	0	0
768	769	769	Category M	0.095947266	0.31176758	-0.55175781	0.051269531	-0.19018555	0.44360352	0	0	15/6/2018	15	6	2018	20:06:04	72364	0.9	20	6	4	0	0.059082031	3.5255859	0.26000977	0.45263672	-0.81665039	1.6113281	0.34204102	0	0	0	0	0	0	0	0	0	0.96923828	0.030761719	0.57006836	-0.1640625	-0.14086914	0.26489258	0	44330	0	0	0
769	770	770	Category M	0.15576172	0.7199707	-0.40795898	0.028320313	-0.15136719	0.45288086	0	0	15/6/2018	15	6	2018	20:06:05	72365	0	20	6	5	0	0.059082031	3.5255859	0.25195313	0.44775391	-0.82226563	12.945801	0.50488281	0	0	0	0	0	0	0	0	0	0.96948242	0.030517578	0.78271484	-0.096191406	0.27197266	0.41430664	0	44330	0	0	0
770	771	771	Category M	0.44384766	0.27587891	-1.1398926	0.031494141	-0.17822266	0.44458008	0	0	15/6/2018	15	6	2018	20:06:05	72365	0.1	20	6	5	0	0.059082031	3.5255859	0.24902344	0.44213867	-0.82861328	6.0507813	0.40283203	0	0	0	0	0	0	0	0	0	0.97192383	0.028076172	0.67211914	0.19458008	-0.16625977	-0.31103516	0	44330	0	0	0
771	772	772	Category M	0.51586914	0.52783203	-1.5478516	0.10717773	-0.29663086	0.37402344	0	0	15/6/2018	15	6	2018	20:06:05	72365	0.2	20	6	5	0	0.059082031	3.5255859	0.24438477	0.43652344	-0.83154297	6.1906738	0.77099609	0	0	0	0	0	0	0	0	0	0.97045898	0.029541016	1.0788574	0.27124023	0.091064453	-0.71606445	0	44330	0	0	0
772	773	773	Category M	0.15576172	0.57592773	-0.59985352	0.096923828	-0.28344727	0.38842773	0	0	15/6/2018	15	6	2018	20:06:05	72365	0.3	20	6	5	0	0.059082031	3.5255859	0.23730469	0.42871094	-0.83203125	7.28125	0.28662109	0	0	0	0	0	0	0	0	0	0.96557617	0.034423828	0.4609375	-0.081542969	0.14697266	0.23217773	0	44330	0	0	0
773	774	774	Category M	0.13183594	0.19189453	-0.53979492	0.035888672	-0.19995117	0.43725586	0	0	15/6/2018	15	6	2018	20:06:05	72365	0.4	20	6	5	0	0.059082031	3.5255859	0.23339844	0.42749023	-0.83813477	3.7509766	0.39379883	0	0	0	0	0	0	0	0	0	0.96948242	0.030517578	0.63598633	-0.1015625	-0.2355957	0.29833984	0	44330	0	0	0
774	775	775	Category M	0.10791016	0.73193359	-0.43188477	0.020263672	-0.1484375	0.45458984	0	0	15/6/2018	15	6	2018	20:06:05	72365	0.5	20	6	5	0	0.059082031	3.5255859	0.22827148	0.42871094	-0.84472656	14.39209	0.52612305	0	0	0	0	0	0	0	0	0	0.97436523	0.025634766	0.83618164	-0.12036133	0.30297852	0.4128418	0	44330	0	0	0
775	776	776	Category M	0.21582031	0.59985352	-0.91186523	0.057128906	-0.16479492	0.45336914	0	0	15/6/2018	15	6	2018	20:06:05	72365	0.6	20	6	5	0	0.059082031	3.5255859	0.22265625	0.42382813	-0.84716797	24.386963	0.1875	0	0	0	0	0	0	0	0	0	0.97314453	0.026855469	0.24731445	-0.006835938	0.17578125	-0.064453125	0	44330	0	0	0
776	777	777	Category M	0.023925781	0.63598633	-1.4157715	0.16113281	-0.25463867	0.38720703	0	0	15/6/2018	15	6	2018	20:06:05	72365	0.7	20	6	5	0	0.059082031	3.5255859	0.21508789	0.42285156	-0.84619141	18.443115	0.63720703	0	0	0	0	0	0	0	0	0	0.97021484	0.029785156	0.97363281	-0.19116211	0.21289063	-0.56933594	0	44330	0	0	0
777	778	778	Category M	0.37182617	0.44384766	-1.3918457	0.22607422	-0.27783203	0.33544922	0	0	15/6/2018	15	6	2018	20:06:05	72365	0.8	20	6	5	0	0.059082031	3.5255859	0.20849609	0.421875	-0.84545898	8.3901367	0.57055664	0	0	0	0	0	0	0	0	0	0.9675293	0.032470703	0.73120117	0.16308594	0.021728516	-0.54614258	0	44330	0	0	0
778	779	779	Category M	0.21582031	0.69580078	-0.87597656	0.17602539	-0.28369141	0.36328125	0	0	15/6/2018	15	6	2018	20:06:05	72365	0.9	20	6	5	0	0.059082031	3.5255859	0.20385742	0.4206543	-0.85009766	5.8601074	0.27636719	0	0	0	0	0	0	0	0	0	0.97021484	0.029785156	0.3125	0.01171875	0.27490234	-0.025634766	0	44330	0	0	0
779	780	780	Category M	0.035888672	0.32397461	-0.59985352	0.091552734	-0.17529297	0.44091797	0	0	15/6/2018	15	6	2018	20:06:06	72366	0	20	6	6	0	0.059082031	3.5255859	0.20166016	0.40844727	-0.86010742	4.6323242	0.31982422	0	0	0	0	0	0	0	0	0	0.97338867	0.026611328	0.51074219	-0.16577148	-0.084472656	0.26025391	0	44330	0	0	0
780	781	781	Category M	-0.083984375	0.27587891	-0.50390625	0.056396484	-0.12744141	0.46411133	0	0	15/6/2018	15	6	2018	20:06:06	72366	0.09	20	6	6	0	0.059082031	3.5255859	0.19750977	0.40454102	-0.86352539	1.3151855	0.47436523	0	0	0	0	0	0	0	0	0	0.97387695	0.026123047	0.77001953	-0.28149414	-0.12866211	0.35961914	0	44330	0	0	0
781	782	782	Category M	0.14379883	0.26391602	-0.98388672	0.080322266	-0.094482422	0.46728516	0	0	15/6/2018	15	6	2018	20:06:06	72366	0.181	20	6	6	0	0.059082031	3.5255859	0.19140625	0.40136719	-0.86254883	5.1010742	0.18920898	0	0	0	0	0	0	0	0	0	0.97045898	0.029541016	0.30615234	-0.047607422	-0.13745117	-0.12109375	0	44330	0	0	0
782	783	783	Category M	0.26391602	0.21582031	-1.3078613	0.13305664	-0.11206055	0.45214844	0	0	15/6/2018	15	6	2018	20:06:06	72366	0.272	20	6	6	0	0.059082031	3.5255859	0.18310547	0.39868164	-0.85742188	7.2580566	0.49267578	0	0	0	0	0	0	0	0	0	0.96313477	0.036865234	0.71386719	0.080566406	-0.18286133	-0.45019531	0	44330	0	0	0
783	784	784	Category M	0.39599609	0.35986328	-1.2478027	0.15795898	-0.12866211	0.44042969	0	0	15/6/2018	15	6	2018	20:06:06	72366	0.363	20	6	6	0	0.059082031	3.5255859	0.1809082	0.40576172	-0.85449219	5.9372559	0.45019531	0	0	0	0	0	0	0	0	0	0.96313477	0.036865234	0.65405273	0.21484375	-0.045898438	-0.39306641	0	44330	0	0	0
784	785	785	Category M	0.23999023	0.3359375	-0.91186523	0.13476563	-0.10693359	0.44726563	0	0	15/6/2018	15	6	2018	20:06:06	72366	0.454	20	6	6	0	0.059082031	3.5255859	0.18115234	0.40478516	-0.85961914	5.9919434	0.10449219	0	0	0	0	0	0	0	0	0	0.96728516	0.032714844	0.1796875	0.05859375	-0.068847656	-0.052001953	0	44330	0	0	0
785	786	786	Category M	0.083984375	0.35986328	-0.6237793	0.10327148	-0.095214844	0.46484375	0	0	15/6/2018	15	6	2018	20:06:06	72366	0.545	20	6	6	0	0.059082031	3.5255859	0.17260742	0.40795898	-0.859375	3.6777344	0.25634766	0	0	0	0	0	0	0	0	0	0.96704102	0.032958984	0.37255859	-0.088623047	-0.048095703	0.2355957	0	44330	0	0	0
786	787	787	Category M	0.035888672	0.011962891	-0.74389648	0.088134766	-0.05078125	0.47216797	0	0	15/6/2018	15	6	2018	20:06:06	72366	0.636	20	6	6	0	0.059082031	3.5255859	0.16870117	0.41137695	-0.85302734	1.0893555	0.43481445	0	0	0	0	0	0	0	0	0	0.96191406	0.038085938	0.64160156	-0.1328125	-0.39941406	0.10913086	0	44330	0	0	0
787	788	788	Category M	0.059814453	0.59985352	-0.76782227	0.099365234	-0.044677734	0.47070313	0	0	15/6/2018	15	6	2018	20:06:06	72366	0.727	20	6	6	0	0.059082031	3.5255859	0.16308594	0.4128418	-0.85351563	2.1889648	0.23022461	0	0	0	0	0	0	0	0	0	0.9621582	0.037841797	0.3762207	-0.10327148	0.18676758	0.085693359	0	44330	0	0	0
788	789	789	Category M	0.2878418	0.083984375	-1.223877	0.16113281	-0.091308594	0.44824219	0	0	15/6/2018	15	6	2018	20:06:06	72366	0.818	20	6	6	0	0.059082031	3.5255859	0.15844727	0.41552734	-0.85620117	1.3005371	0.51147461	0	0	0	0	0	0	0	0	0	0.96484375	0.03515625	0.82836914	0.12915039	-0.33154297	-0.36743164	0	44330	0	0	0
789	790	790	Category M	0.29980469	0.49194336	-1.079834	0.19580078	-0.16210938	0.41601563	0	0	15/6/2018	15	6	2018	20:06:06	72366	0.909	20	6	6	0	0.059082031	3.5255859	0.15405273	0.42504883	-0.85717773	4.4838867	0.27392578	0	0	0	0	0	0	0	0	0	0.96923828	0.030761719	0.43481445	0.14550781	0.066650391	-0.22241211	0	44330	0	0	0
790	791	791	Category M	0.14379883	0.29980469	-0.80395508	0.15429688	-0.15917969	0.42675781	0	0	15/6/2018	15	6	2018	20:06:07	72367	0	20	6	7	0	0.059326172	3.515918	0.15039063	0.43237305	-0.86279297	5.9716797	0.14526367	0	0	0	0	0	0	0	0	0	0.97680664	0.023193359	0.19824219	-0.006591797	-0.13256836	0.058837891	0	44330	0	0	0
791	792	792	Category M	0.071777344	0.16796875	-0.7199707	0.10546875	-0.17456055	0.43823242	0	0	15/6/2018	15	6	2018	20:06:07	72367	0.111	20	6	7	0	0.059326172	3.515918	0.14208984	0.43212891	-0.85522461	0.45629883	0.30517578	0	0	0	0	0	0	0	0	0	0.96875	0.03125	0.4699707	-0.0703125	-0.26416016	0.13525391	0	44330	0	0	0
792	793	793	Category M	-0.023925781	0.34790039	-0.7199707	0.098876953	-0.13671875	0.44482422	0	0	15/6/2018	15	6	2018	20:06:07	72367	0.222	20	6	7	0	0.059326172	3.515918	0.13183594	0.43676758	-0.8503418	4.4228516	0.22167969	0	0	0	0	0	0	0	0	0	0.96484375	0.03515625	0.37524414	-0.15576172	-0.088867188	0.13037109	0	44330	0	0	0
793	794	794	Category M	0.21582031	0.29980469	-1.079834	0.14086914	-0.11914063	0.44702148	0	0	15/6/2018	15	6	2018	20:06:07	72367	0.333	20	6	7	0	0.059326172	3.515918	0.12231445	0.43969727	-0.85375977	2.6660156	0.28149414	0	0	0	0	0	0	0	0	0	0.96826172	0.031738281	0.45922852	0.093261719	-0.13989258	-0.22583008	0	44330	0	0	0
794	795	795	Category M	0.059814453	0.2878418	-1.0197754	0.19848633	-0.13598633	0.42431641	0	0	15/6/2018	15	6	2018	20:06:07	72367	0.444	20	6	7	0	0.059326172	3.515918	0.11816406	0.45019531	-0.85742188	1.2854004	0.23681641	0	0	0	0	0	0	0	0	0	0.97558594	0.024414063	0.38305664	-0.058349609	-0.16235352	-0.16210938	0	44330	0	0	0
795	796	796	Category M	-0.035888672	0.65991211	-0.77978516	0.20776367	-0.16210938	0.41625977	0	0	15/6/2018	15	6	2018	20:06:07	72367	0.555	20	6	7	0	0.059326172	3.515918	0.11254883	0.45043945	-0.85717773	3.3674316	0.26782227	0	0	0	0	0	0	0	0	0	0.97485352	0.025146484	0.43505859	-0.1484375	0.20922852	0.077392578	0	44330	0	0	0
796	797	797	Category M	0.071777344	0.58789063	-0.85180664	0.20581055	-0.19897461	0.39624023	0	0	15/6/2018	15	6	2018	20:06:07	72367	0.666	20	6	7	0	0.059326172	3.515918	0.1081543	0.45385742	-0.85473633	11.794189	0.13867188	0	0	0	0	0	0	0	0	0	0.97387695	0.026123047	0.17333984	-0.036376953	0.13378906	0.002929688	0	44330	0	0	0
797	798	798	Category M	0.13183594	0.31176758	-0.94799805	0.20410156	-0.22851563	0.38671875	0	0	15/6/2018	15	6	2018	20:06:07	72367	0.777	20	6	7	0	0.059326172	3.515918	0.10693359	0.45776367	-0.85400391	16.907227	0.17529297	0	0	0	0	0	0	0	0	0	0.97485352	0.025146484	0.26489258	0.024658203	-0.14599609	-0.09375	0	44330	0	0	0
798	799	799	Category M	0.059814453	0.10791016	-0.6237793	0.1394043	-0.2746582	0.38134766	0	0	15/6/2018	15	6	2018	20:06:07	72367	0.888	20	6	7	0	0.059326172	3.515918	0.10351563	0.4543457	-0.85522461	13.543945	0.41894531	0	0	0	0	0	0	0	0	0	0.97412109	0.025878906	0.62207031	-0.043701172	-0.34643555	0.23144531	0	44330	0	0	0
799	800	800	Category M	-0.023925781	0.21582031	-0.73193359	0.11108398	-0.27734375	0.38891602	0	0	15/6/2018	15	6	2018	20:06:08	72368	0	20	6	8	0	0.059326172	3.515918	0.10131836	0.45581055	-0.84838867	9.7104492	0.29467773	0	0	0	0	0	0	0	0	0	0.96850586	0.031494141	0.48193359	-0.12524414	-0.23999023	0.11645508	0	44330	0	0	0
800	801	801	Category M	0.10791016	0.74389648	-0.70776367	0.13208008	-0.24316406	0.40966797	0	0	15/6/2018	15	6	2018	20:06:08	72368	0.1	20	6	8	0	0.059326172	3.515918	0.10180664	0.44970703	-0.85083008	14.69165	0.3269043	0	0	0	0	0	0	0	0	0	0.96777344	0.032226563	0.44311523	0.005859375	0.29394531	0.14306641	0	44330	0	0	0
801	802	802	Category M	0.17993164	0.47998047	-1.1518555	0.21386719	-0.15356445	0.4152832	0	0	15/6/2018	15	6	2018	20:06:08	72368	0.2	20	6	8	0	0.059326172	3.515918	0.1015625	0.44311523	-0.85375977	10.289551	0.31005859	0	0	0	0	0	0	0	0	0	0.9675293	0.032470703	0.41259766	0.078125	0.036621094	-0.29785156	0	44330	0	0	0
802	803	803	Category M	0.11987305	0.55175781	-1.0439453	0.24145508	-0.16064453	0.39599609	0	0	15/6/2018	15	6	2018	20:06:08	72368	0.3	20	6	8	0	0.059326172	3.515918	0.099609375	0.43994141	-0.85131836	4.0795898	0.22338867	0	0	0	0	0	0	0	0	0	0.96337891	0.036621094	0.32421875	0.020019531	0.11157227	-0.19238281	0	44330	0	0	0
803	804	804	Category M	0.083984375	0.57592773	-0.98388672	0.21972656	-0.17993164	0.40039063	0	0	15/6/2018	15	6	2018	20:06:08	72368	0.4	20	6	8	0	0.059326172	3.515918	0.095703125	0.43237305	-0.85571289	6.3657227	0.19262695	0	0	0	0	0	0	0	0	0	0.96362305	0.036376953	0.28344727	-0.01171875	0.14331055	-0.12792969	0	44330	0	0	0
804	805	805	Category M	-0.047851563	0.059814453	-0.671875	0.15063477	-0.21899414	0.41357422	0	0	15/6/2018	15	6	2018	20:06:08	72368	0.5	20	6	8	0	0.059326172	3.515918	0.093505859	0.42944336	-0.86206055	11.62207	0.43896484	0	0	0	0	0	0	0	0	0	0.9675293	0.032470703	0.70117188	-0.14135742	-0.36962891	0.19018555	0	44330	0	0	0
805	806	806	Category M	-0.071777344	0.17993164	-0.6237793	0.12158203	-0.19995117	0.42456055	0	0	15/6/2018	15	6	2018	20:06:08	72368	0.6	20	6	8	0	0.059326172	3.515918	0.092773438	0.43041992	-0.86547852	14.881104	0.38525391	0	0	0	0	0	0	0	0	0	0.97119141	0.028808594	0.65698242	-0.16455078	-0.25048828	0.24169922	0	44330	0	0	0
806	807	807	Category M	0.17993164	0.34790039	-1.0559082	0.17333984	-0.12255859	0.43383789	0	0	15/6/2018	15	6	2018	20:06:08	72368	0.7	20	6	8	0	0.059326172	3.515918	0.0859375	0.42626953	-0.86352539	10.777344	0.2277832	0	0	0	0	0	0	0	0	0	0.96679688	0.033203125	0.36450195	0.09375	-0.078369141	-0.19213867	0	44330	0	0	0
807	808	808	Category M	0.43188477	0.32397461	-1.4157715	0.23242188	-0.13769531	0.41235352	0	0	15/6/2018	15	6	2018	20:06:08	72368	0.8	20	6	8	0	0.059326172	3.515918	0.080322266	0.4296875	-0.85717773	8.6362305	0.66796875	0	0	0	0	0	0	0	0	0	0.96240234	0.037597656	1.0153809	0.35131836	-0.10571289	-0.55834961	0	44330	0	0	0
808	809	809	Category M	0.11987305	0.46777344	-0.82788086	0.19824219	-0.1628418	0.41479492	0	0	15/6/2018	15	6	2018	20:06:08	72368	0.9	20	6	8	0	0.059326172	3.515918	0.075195313	0.42871094	-0.86425781	14.794678	0.069335938	0	0	0	0	0	0	0	0	0	0.96777344	0.032226563	0.11987305	0.044433594	0.038818359	0.036376953	0	44330	0	0	0
809	810	810	Category M	-0.011962891	0.083984375	-0.7199707	0.140625	-0.19824219	0.421875	0	0	15/6/2018	15	6	2018	20:06:09	72369	0	20	6	9	0	0.059326172	3.515918	0.071777344	0.43139648	-0.86767578	9.4433594	0.38671875	0	0	0	0	0	0	0	0	0	0.97167969	0.028320313	0.57910156	-0.083740234	-0.34741211	0.14770508	0	44330	0	0	0
810	811	811	Category M	-0.047851563	0.2878418	-0.64794922	0.13598633	-0.20727539	0.41748047	0	0	15/6/2018	15	6	2018	20:06:09	72369	0.1	20	6	9	0	0.059326172	3.515918	0.067626953	0.42333984	-0.87280273	0.84423828	0.28686523	0	0	0	0	0	0	0	0	0	0.97241211	0.027587891	0.47607422	-0.11547852	-0.13549805	0.22485352	0	44330	0	0	0
811	812	812	Category M	0	0.39599609	-0.92382813	0.18554688	-0.15087891	0.42358398	0	0	15/6/2018	15	6	2018	20:06:09	72369	0.2	20	6	9	0	0.059326172	3.515918	0.060546875	0.42797852	-0.86206055	2.9006348	0.092041016	0	0	0	0	0	0	0	0	0	0.96435547	0.035644531	0.15429688	-0.060546875	-0.031982422	-0.061523438	0	44330	0	0	0
812	813	813	Category M	0.25195313	0.80395508	-1.1999512	0.26635742	-0.17456055	0.37719727	0	0	15/6/2018	15	6	2018	20:06:09	72369	0.3	20	6	9	0	0.059326172	3.515918	0.053222656	0.42871094	-0.85351563	3.229248	0.54760742	0	0	0	0	0	0	0	0	0	0.95678711	0.043212891	0.91992188	0.19848633	0.375	-0.34619141	0	44330	0	0	0
813	814	814	Category M	-0.083984375	0.55175781	-0.85180664	0.2565918	-0.19506836	0.37548828	0	0	15/6/2018	15	6	2018	20:06:09	72369	0.4	20	6	9	0	0.059326172	3.515918	0.047851563	0.43554688	-0.85546875	10.642578	0.17578125	0	0	0	0	0	0	0	0	0	0.96118164	0.038818359	0.25170898	-0.13183594	0.1159668	0.003662109	0	44330	0	0	0
814	815	815	Category M	-0.15576172	0.25195313	-0.55175781	0.19165039	-0.20410156	0.39892578	0	0	15/6/2018	15	6	2018	20:06:09	72369	0.5	20	6	9	0	0.059326172	3.515918	0.043212891	0.43994141	-0.85766602	17.700928	0.41064453	0	0	0	0	0	0	0	0	0	0.96508789	0.034912109	0.69335938	-0.19897461	-0.18798828	0.3059082	0	44330	0	0	0
815	816	816	Category M	-0.17993164	0.58789063	-0.37182617	0.17480469	-0.20385742	0.40966797	0	0	15/6/2018	15	6	2018	20:06:09	72369	0.6	20	6	9	0	0.059326172	3.515918	0.041992188	0.43676758	-0.86083984	18.187988	0.55786133	0	0	0	0	0	0	0	0	0	0.96630859	0.033691406	0.86206055	-0.22192383	0.15087891	0.48901367	0	44330	0	0	0
816	817	817	Category M	-0.023925781	0.20385742	-1.1279297	0.26293945	-0.15136719	0.38964844	0	0	15/6/2018	15	6	2018	20:06:09	72369	0.7	20	6	9	0	0.059326172	3.515918	0.036376953	0.43725586	-0.8581543	11.057129	0.36181641	0	0	0	0	0	0	0	0	0	0.96386719	0.036132813	0.56347656	-0.060302734	-0.23339844	-0.26953125	0	44330	0	0	0
817	818	818	Category M	0.011962891	0.50390625	-1.1518555	0.29272461	-0.1875	0.35986328	0	0	15/6/2018	15	6	2018	20:06:09	72369	0.8	20	6	9	0	0.059326172	3.515918	0.033691406	0.44018555	-0.8503418	4.1123047	0.30859375	0	0	0	0	0	0	0	0	0	0.95825195	0.041748047	0.38671875	-0.021728516	0.063476563	-0.30126953	0	44330	0	0	0
818	819	819	Category M	0.16796875	-0.29980469	-1.3918457	0.23730469	-0.21923828	0.37890625	0	0	15/6/2018	15	6	2018	20:06:09	72369	0.9	20	6	9	0	0.059326172	3.515918	0.027099609	0.44189453	-0.83984375	2.4169922	0.93505859	0	0	0	0	0	0	0	0	0	0.94946289	0.050537109	1.4343262	0.140625	-0.74169922	-0.55175781	0	44330	0	0	0
819	820	820	Category M	0.10791016	0.25195313	-0.93579102	0.18383789	-0.22460938	0.3984375	0	0	15/6/2018	15	6	2018	20:06:10	72370	0	20	6	10	0	0.059326172	3.515918	0.023925781	0.44140625	-0.83325195	6.8527832	0.23120117	0	0	0	0	0	0	0	0	0	0.94335938	0.056640625	0.37597656	0.083740234	-0.18945313	-0.10229492	0	44330	0	0	0
820	821	821	Category M	0.071777344	0.32397461	-0.73193359	0.17382813	-0.22460938	0.39819336	0	0	15/6/2018	15	6	2018	20:06:10	72370	0.1	20	6	10	0	0.059326172	3.515918	0.021728516	0.44604492	-0.83300781	6.015625	0.16625977	0	0	0	0	0	0	0	0	0	0.94506836	0.054931641	0.27319336	0.049804688	-0.12207031	0.10107422	0	44330	0	0	0
821	822	822	Category M	-0.059814453	0.40795898	-0.61181641	0.11816406	-0.21069336	0.41992188	0	0	15/6/2018	15	6	2018	20:06:10	72370	0.2	20	6	10	0	0.059326172	3.515918	0.017578125	0.45849609	-0.83544922	3.8254395	0.2421875	0	0	0	0	0	0	0	0	0	0.95336914	0.046630859	0.35180664	-0.077392578	-0.050537109	0.22363281	0	44330	0	0	0
822	823	823	Category M	0.13183594	0.68383789	-0.52783203	0.10180664	-0.16943359	0.44165039	0	0	15/6/2018	15	6	2018	20:06:10	72370	0.3	20	6	10	0	0.059326172	3.515918	0.012451172	0.46313477	-0.83422852	0.37353516	0.39599609	0	0	0	0	0	0	0	0	0	0.9543457	0.045654297	0.64624023	0.11914063	0.22045898	0.30639648	0	44330	0	0	0
823	824	824	Category M	0.23999023	0.51586914	-1.1037598	0.19433594	-0.13037109	0.42529297	0	0	15/6/2018	15	6	2018	20:06:10	72370	0.4	20	6	10	0	0.059326172	3.515918	0.005615234	0.46899414	-0.82373047	0.99462891	0.36791992	0	0	0	0	0	0	0	0	0	0.94799805	0.052001953	0.56079102	0.23413086	0.046630859	-0.27978516	0	44330	0	0	0
824	825	825	Category M	0.023925781	0.49194336	-1.1279297	0.22949219	-0.16552734	0.40063477	0	0	15/6/2018	15	6	2018	20:06:10	72370	0.5	20	6	10	0	0.059326172	3.515918	0.000244141	0.47509766	-0.81396484	1.739502	0.31518555	0	0	0	0	0	0	0	0	0	0.94238281	0.057617188	0.35400391	0.0234375	0.016845703	-0.3137207	0	44330	0	0	0
825	826	826	Category M	0.035888672	0.49194336	-0.59985352	0.17700195	-0.21850586	0.3984375	0	0	15/6/2018	15	6	2018	20:06:10	72370	0.6	20	6	10	0	0.059326172	3.515918	-0.004394531	0.47924805	-0.80883789	8.3691406	0.21313477	0	0	0	0	0	0	0	0	0	0.94018555	0.059814453	0.26196289	0.040283203	0.012451172	0.20898438	0	44330	0	0	0
826	827	827	Category M	-0.16796875	0.25195313	-0.6237793	0.13916016	-0.22167969	0.41137695	0	0	15/6/2018	15	6	2018	20:06:10	72370	0.7	20	6	10	0	0.059326172	3.515918	-0.010009766	0.48876953	-0.81176758	13.255615	0.34106445	0	0	0	0	0	0	0	0	0	0.94775391	0.052246094	0.58276367	-0.15771484	-0.23681641	0.18798828	0	44330	0	0	0
827	828	828	Category M	-0.011962891	0.80395508	-0.63598633	0.1809082	-0.17407227	0.41723633	0	0	15/6/2018	15	6	2018	20:06:10	72370	0.8	20	6	10	0	0.059326172	3.515918	-0.012451172	0.49023438	-0.81323242	19.111084	0.36035156	0	0	0	0	0	0	0	0	0	0.94970703	0.050292969	0.49145508	0.000488281	0.31347656	0.17724609	0	44330	0	0	0
828	829	829	Category M	0.071777344	0.50390625	-1.1638184	0.25366211	-0.15283203	0.39257813	0	0	15/6/2018	15	6	2018	20:06:10	72370	0.9	20	6	10	0	0.059082031	3.4691895	-0.014160156	0.48999023	-0.81030273	23.752197	0.36376953	0	0	0	0	0	0	0	0	0	0.94702148	0.052978516	0.453125	0.0859375	0.013671875	-0.35327148	0	44330	0	0	0
829	830	830	Category M	0.047851563	0.69580078	-1.1279297	0.26953125	-0.19335938	0.36889648	0	0	15/6/2018	15	6	2018	20:06:11	72371	0	20	6	11	0	0.059082031	3.4691895	-0.021240234	0.4934082	-0.80444336	28.25293	0.38745117	0	0	0	0	0	0	0	0	0	0.9440918	0.055908203	0.59448242	0.069091797	0.20214844	-0.32324219	0	44330	0	0	0
830	831	831	Category M	-0.14379883	0.44384766	-0.59985352	0.22314453	-0.25756836	0.36181641	0	0	15/6/2018	15	6	2018	20:06:11	72371	0.1	20	6	11	0	0.059082031	3.4691895	-0.026611328	0.50097656	-0.80200195	22.058838	0.24047852	0	0	0	0	0	0	0	0	0	0.94604492	0.053955078	0.3762207	-0.11694336	-0.057128906	0.20214844	0	44330	0	0	0
831	832	832	Category M	-0.23999023	0.51586914	-0.55175781	0.21044922	-0.24023438	0.37182617	0	0	15/6/2018	15	6	2018	20:06:11	72371	0.2	20	6	11	0	0.059082031	3.4691895	-0.028564453	0.50488281	-0.80078125	12.289551	0.3269043	0	0	0	0	0	0	0	0	0	0.94726563	0.052734375	0.47119141	-0.21118164	0.010742188	0.24902344	0	44330	0	0	0
832	833	833	Category M	-0.21582031	0.64794922	-1.1518555	0.28491211	-0.18164063	0.36279297	0	0	15/6/2018	15	6	2018	20:06:11	72371	0.3	20	6	11	0	0.059082031	3.4691895	-0.032470703	0.50683594	-0.80664063	4.9968262	0.4152832	0	0	0	0	0	0	0	0	0	0.95336914	0.046630859	0.66918945	-0.18310547	0.14086914	-0.3449707	0	44330	0	0	0
833	834	834	Category M	0.011962891	1.0917969	-0.88793945	0.32958984	-0.2175293	0.30932617	0	0	15/6/2018	15	6	2018	20:06:11	72371	0.4	20	6	11	0	0.059082031	3.4691895	-0.036376953	0.51049805	-0.80810547	2.3544922	0.58837891	0	0	0	0	0	0	0	0	0	0.95654297	0.043457031	0.70922852	0.048339844	0.58105469	-0.079589844	0	44330	0	0	0
834	835	835	Category M	-0.21582031	0.15576172	-0.61181641	0.29443359	-0.23828125	0.32495117	0	0	15/6/2018	15	6	2018	20:06:11	72371	0.5	20	6	11	0	0.059082031	3.4691895	-0.04296875	0.51538086	-0.80053711	4.2941895	0.44140625	0	0	0	0	0	0	0	0	0	0.953125	0.046875	0.72119141	-0.17260742	-0.35961914	0.1887207	0	44330	0	0	0
835	836	836	Category M	-0.10791016	0.68383789	-0.52783203	0.23193359	-0.29199219	0.3293457	0	0	15/6/2018	15	6	2018	20:06:11	72371	0.6	20	6	11	0	0.059082031	3.4691895	-0.042480469	0.51757813	-0.7980957	9.3325195	0.32397461	0	0	0	0	0	0	0	0	0	0.95239258	0.047607422	0.50195313	-0.065185547	0.16601563	0.27026367	0	44330	0	0	0
836	837	837	Category M	0.059814453	0.69580078	-0.80395508	0.22119141	-0.28125	0.33935547	0	0	15/6/2018	15	6	2018	20:06:11	72371	0.7	20	6	11	0	0.059082031	3.4691895	-0.041015625	0.51464844	-0.79956055	4.9897461	0.20703125	0	0	0	0	0	0	0	0	0	0.9519043	0.048095703	0.28588867	0.10083008	0.1809082	-0.004150391	0	44330	0	0	0
837	838	838	Category M	-0.035888672	0.43188477	-0.75585938	0.16796875	-0.26806641	0.3762207	0	0	15/6/2018	15	6	2018	20:06:11	72371	0.8	20	6	11	0	0.059082031	3.4691895	-0.0390625	0.51220703	-0.79907227	1.2319336	0.091308594	0	0	0	0	0	0	0	0	0	0.94995117	0.050048828	0.12695313	0.003173828	-0.080322266	0.043212891	0	44330	0	0	0
838	839	839	Category M	0.3359375	0.79199219	-0.671875	0.13305664	-0.22192383	0.41333008	0	0	15/6/2018	15	6	2018	20:06:11	72371	0.9	20	6	11	0	0.059082031	3.4691895	-0.035644531	0.51074219	-0.80273438	3.8378906	0.48388672	0	0	0	0	0	0	0	0	0	0.95214844	0.047851563	0.78369141	0.37158203	0.28100586	0.13085938	0	44330	0	0	0
839	840	840	Category M	0.17993164	0.39599609	-0.86376953	0.14624023	-0.22143555	0.40966797	0	0	15/6/2018	15	6	2018	20:06:12	72372	0	20	6	12	0	0.059082031	3.4691895	-0.034912109	0.51123047	-0.80541992	1.1018066	0.25073242	0	0	0	0	0	0	0	0	0	0.95458984	0.045410156	0.38842773	0.21484375	-0.11523438	-0.058105469	0	44330	0	0	0
840	841	841	Category M	0.011962891	0.3359375	-0.45581055	0.11621094	-0.18945313	0.43041992	0	0	15/6/2018	15	6	2018	20:06:12	72372	0.1	20	6	12	0	0.059082031	3.4691895	-0.032470703	0.51269531	-0.80444336	6.0871582	0.39355469	0	0	0	0	0	0	0	0	0	0.95458984	0.045410156	0.57006836	0.044433594	-0.17675781	0.34863281	0	44330	0	0	0
841	842	842	Category M	0.071777344	0.55175781	-0.58789063	0.12768555	-0.17138672	0.43286133	0	0	15/6/2018	15	6	2018	20:06:12	72372	0.2	20	6	12	0	0.059082031	3.4691895	-0.029052734	0.50732422	-0.80395508	8.8408203	0.24267578	0	0	0	0	0	0	0	0	0	0.95117188	0.048828125	0.36132813	0.10083008	0.044189453	0.21606445	0	44330	0	0	0
842	843	843	Category M	0.13183594	0	-1.5	0.2097168	-0.16748047	0.41113281	0	0	15/6/2018	15	6	2018	20:06:12	72372	0.3	20	6	12	0	0.059082031	3.4691895	-0.031005859	0.50732422	-0.80200195	8.2851563	0.87817383	0	0	0	0	0	0	0	0	0	0.94946289	0.050537109	1.3684082	0.1628418	-0.50732422	-0.69775391	0	44330	0	0	0
843	844	844	Category M	-0.035888672	0.47998047	-1.1999512	0.24194336	-0.18945313	0.390625	0	0	15/6/2018	15	6	2018	20:06:12	72372	0.4	20	6	12	0	0.059082031	3.4691895	-0.026367188	0.50463867	-0.80664063	8.3137207	0.39379883	0	0	0	0	0	0	0	0	0	0.9519043	0.048095703	0.42724609	-0.009277344	-0.024658203	-0.39306641	0	44330	0	0	0
844	845	845	Category M	0.095947266	0.61181641	-0.73193359	0.19360352	-0.21948242	0.39379883	0	0	15/6/2018	15	6	2018	20:06:12	72372	0.5	20	6	12	0	0.059082031	3.4691895	-0.027099609	0.50463867	-0.80737305	7.4606934	0.1796875	0	0	0	0	0	0	0	0	0	0.95263672	0.047363281	0.30541992	0.12304688	0.10693359	0.075439453	0	44330	0	0	0
845	846	846	Category M	-0.16796875	0.27587891	-0.671875	0.17626953	-0.22729492	0.39916992	0	0	15/6/2018	15	6	2018	20:06:12	72372	0.6	20	6	12	0	0.059082031	3.4691895	-0.024414063	0.51196289	-0.80834961	7.7612305	0.30810547	0	0	0	0	0	0	0	0	0	0.95703125	0.04296875	0.51586914	-0.14331055	-0.23608398	0.13647461	0	44330	0	0	0
846	847	847	Category M	0.011962891	0.59985352	-0.57592773	0.20849609	-0.1796875	0.40283203	0	0	15/6/2018	15	6	2018	20:06:12	72372	0.7	20	6	12	0	0.059082031	3.4691895	-0.021240234	0.51855469	-0.8059082	5.3691406	0.24609375	0	0	0	0	0	0	0	0	0	0.95874023	0.041259766	0.34448242	0.033203125	0.081054688	0.22998047	0	44330	0	0	0
847	848	848	Category M	-0.11987305	0.75585938	-1.2958984	0.29150391	-0.14086914	0.37768555	0	0	15/6/2018	15	6	2018	20:06:12	72372	0.8	20	6	12	0	0.059082031	3.4691895	-0.021240234	0.52001953	-0.80371094	4.2675781	0.55444336	0	0	0	0	0	0	0	0	0	0.95751953	0.042480469	0.82617188	-0.098388672	0.2355957	-0.49194336	0	44330	0	0	0
848	849	849	Category M	-0.16796875	0.51586914	-0.83984375	0.28759766	-0.16113281	0.3671875	0	0	15/6/2018	15	6	2018	20:06:12	72372	0.9	20	6	12	0	0.059082031	3.4691895	-0.023681641	0.51977539	-0.79467773	3.8312988	0.15112305	0	0	0	0	0	0	0	0	0	0.94995117	0.050048828	0.19311523	-0.14428711	-0.00390625	-0.044921875	0	44330	0	0	0
849	850	850	Category M	-0.17993164	0.083984375	-0.80395508	0.23608398	-0.22900391	0.36572266	0	0	15/6/2018	15	6	2018	20:06:13	72373	0	20	6	13	0	0.059082031	3.4691895	-0.01953125	0.52832031	-0.79663086	6.8669434	0.47241211	0	0	0	0	0	0	0	0	0	0.95605469	0.043945313	0.61206055	-0.16015625	-0.44433594	-0.007080078	0	44330	0	0	0
850	851	851	Category M	-0.13183594	0.63598633	-0.27587891	0.22875977	-0.26342773	0.35180664	0	0	15/6/2018	15	6	2018	20:06:13	72373	0.1	20	6	13	0	0.059082031	3.4691895	-0.019775391	0.53540039	-0.79980469	0.41650391	0.54492188	0	0	0	0	0	0	0	0	0	0.96264648	0.037353516	0.73632813	-0.11181641	0.1003418	0.52392578	0	44330	0	0	0
851	852	852	Category M	-0.059814453	0.59985352	-0.87597656	0.3046875	-0.22509766	0.32958984	0	0	15/6/2018	15	6	2018	20:06:13	72373	0.2	20	6	13	0	0.059082031	3.4691895	-0.014648438	0.53857422	-0.79711914	5.3852539	0.109375	0	0	0	0	0	0	0	0	0	0.9621582	0.037841797	0.18481445	-0.044921875	0.061035156	-0.078613281	0	44330	0	0	0
852	853	853	Category M	-0.27587891	1.1159668	-0.75585938	0.34765625	-0.21069336	0.29882813	0	0	15/6/2018	15	6	2018	20:06:13	72373	0.3	20	6	13	0	0.059082031	3.4691895	-0.013183594	0.5402832	-0.79003906	5.2307129	0.63354492	0	0	0	0	0	0	0	0	0	0.95727539	0.042724609	0.87255859	-0.26245117	0.57543945	0.034179688	0	44330	0	0	0
853	854	854	Category M	-0.23999023	0.55175781	-0.7199707	0.29443359	-0.2409668	0.32373047	0	0	15/6/2018	15	6	2018	20:06:13	72373	0.4	20	6	13	0	0.059082031	3.4691895	-0.013916016	0.53613281	-0.78417969	7.6171875	0.23535156	0	0	0	0	0	0	0	0	0	0.94995117	0.050048828	0.30541992	-0.22583008	0.015380859	0.064208984	0	44330	0	0	0
854	855	855	Category M	0.011962891	0.47998047	-0.68383789	0.29199219	-0.27783203	0.30419922	0	0	15/6/2018	15	6	2018	20:06:13	72373	0.5	20	6	13	0	0.059082031	3.4691895	-0.010009766	0.5456543	-0.78149414	4.8344727	0.11987305	0	0	0	0	0	0	0	0	0	0.953125	0.046875	0.18554688	0.021972656	-0.065673828	0.09765625	0	44330	0	0	0
855	856	856	Category M	-0.2277832	0.63598633	-0.69580078	0.36450195	-0.22436523	0.27001953	0	0	15/6/2018	15	6	2018	20:06:13	72373	0.6	20	6	13	0	0.059082031	3.4691895	-0.002929688	0.54516602	-0.79345703	4.560791	0.26123047	0	0	0	0	0	0	0	0	0	0.96289063	0.037109375	0.41333008	-0.22460938	0.090576172	0.09765625	0	44330	0	0	0
856	857	857	Category M	-0.19189453	0.86376953	-0.79199219	0.33227539	-0.22045898	0.30493164	0	0	15/6/2018	15	6	2018	20:06:13	72373	0.7	20	6	13	0	0.059082031	3.4691895	-0.001464844	0.54589844	-0.80249023	0.51757813	0.37036133	0	0	0	0	0	0	0	0	0	0.97070313	0.029296875	0.51855469	-0.19018555	0.31762695	0.010498047	0	44330	0	0	0
857	858	858	Category M	-0.16796875	0.57592773	-0.55175781	0.27880859	-0.27978516	0.30786133	0	0	15/6/2018	15	6	2018	20:06:13	72373	0.8	20	6	13	0	0.059082031	3.4691895	0.002441406	0.55371094	-0.79638672	2.7158203	0.29907227	0	0	0	0	0	0	0	0	0	0.9699707	0.030029297	0.43725586	-0.17041016	0.021972656	0.24462891	0	44330	0	0	0
858	859	859	Category M	-0.035888672	0.671875	-0.3359375	0.28710938	-0.30004883	0.2878418	0	0	15/6/2018	15	6	2018	20:06:13	72373	0.9	20	6	13	0	0.059082031	3.4691895	0.00390625	0.55395508	-0.79541016	0.47924805	0.47607422	0	0	0	0	0	0	0	0	0	0.96948242	0.030517578	0.6171875	-0.039794922	0.11767578	0.45947266	0	44330	0	0	0
859	860	860	Category M	-0.14379883	0.68383789	-0.58789063	0.38647461	-0.21606445	0.2487793	0	0	15/6/2018	15	6	2018	20:06:14	72374	0	20	6	14	0	0.059082031	3.4691895	0.006591797	0.56445313	-0.79003906	1.286377	0.27880859	0	0	0	0	0	0	0	0	0	0.97119141	0.028808594	0.47192383	-0.15039063	0.11914063	0.20214844	0	44330	0	0	0
860	861	861	Category M	-0.40795898	1.2719727	-0.70776367	0.37768555	-0.1965332	0.2800293	0	0	15/6/2018	15	6	2018	20:06:14	72374	0.1	20	6	14	0	0.059082031	3.4691895	0.006591797	0.56274414	-0.79418945	1.003418	0.82592773	0	0	0	0	0	0	0	0	0	0.97338867	0.026611328	1.2102051	-0.41455078	0.70898438	0.086425781	0	44330	0	0	0
861	862	862	Category M	-0.26391602	0.63598633	-0.87597656	0.32446289	-0.27929688	0.27294922	0	0	15/6/2018	15	6	2018	20:06:14	72374	0.2	20	6	14	0	0.059082031	3.4691895	0.009277344	0.56445313	-0.79614258	2.0117188	0.29345703	0	0	0	0	0	0	0	0	0	0.97583008	0.024169922	0.42431641	-0.27319336	0.071289063	-0.079589844	0	44330	0	0	0
862	863	863	Category M	-0.2878418	0.68383789	-0.46777344	0.28808594	-0.29736328	0.28540039	0	0	15/6/2018	15	6	2018	20:06:14	72374	0.3	20	6	14	0	0.059082031	3.4691895	0.010742188	0.56176758	-0.79589844	3.3244629	0.46020508	0	0	0	0	0	0	0	0	0	0.97436523	0.025634766	0.74902344	-0.29858398	0.12182617	0.328125	0	44330	0	0	0
863	864	864	Category M	-0.023925781	0.83984375	-0.46777344	0.30371094	-0.28588867	0.27929688	0	0	15/6/2018	15	6	2018	20:06:14	72374	0.4	20	6	14	0	0.059082031	3.4691895	0.012451172	0.55712891	-0.80102539	0.71704102	0.43847656	0	0	0	0	0	0	0	0	0	0.97583008	0.024169922	0.65258789	-0.036376953	0.2824707	0.33325195	0	44330	0	0	0
864	865	865	Category M	-0.15576172	0.671875	-0.50390625	0.39257813	-0.19946289	0.24902344	0	0	15/6/2018	15	6	2018	20:06:14	72374	0.5	20	6	14	0	0.059082031	3.4691895	0.010009766	0.55395508	-0.80322266	2.0446777	0.36181641	0	0	0	0	0	0	0	0	0	0.97583008	0.024169922	0.58300781	-0.16577148	0.11767578	0.29931641	0	44330	0	0	0
865	866	866	Category M	-0.37182617	1.1279297	-0.86376953	0.38647461	-0.19189453	0.27026367	0	0	15/6/2018	15	6	2018	20:06:14	72374	0.6	20	6	14	0	0.059082031	3.4691895	0.012695313	0.5559082	-0.80004883	3.1970215	0.69213867	0	0	0	0	0	0	0	0	0	0.97436523	0.025634766	1.0202637	-0.38452148	0.57177734	-0.063476563	0	44330	0	0	0
866	867	867	Category M	-0.15576172	0.11987305	-0.85180664	0.32543945	-0.25756836	0.28637695	0	0	15/6/2018	15	6	2018	20:06:14	72374	0.7	20	6	14	0	0.059082031	3.4691895	0.013427734	0.55224609	-0.80126953	3.0146484	0.46704102	0	0	0	0	0	0	0	0	0	0.97314453	0.026855469	0.65209961	-0.16918945	-0.43237305	-0.050292969	0	44330	0	0	0
867	868	868	Category M	-0.071777344	0.58789063	-0.53979492	0.265625	-0.27392578	0.32275391	0	0	15/6/2018	15	6	2018	20:06:14	72374	0.8	20	6	14	0	0.059082031	3.4691895	0.017333984	0.55200195	-0.80444336	3.5859375	0.28149414	0	0	0	0	0	0	0	0	0	0.97558594	0.024414063	0.38964844	-0.089111328	0.035644531	0.26464844	0	44330	0	0	0
868	869	869	Category M	-0.27587891	0.35986328	-0.75585938	0.26538086	-0.27124023	0.32788086	0	0	15/6/2018	15	6	2018	20:06:14	72374	0.9	20	6	14	0	0.059082031	3.4691895	0.020996094	0.546875	-0.80908203	5.8537598	0.35498047	0	0	0	0	0	0	0	0	0	0.97680664	0.023193359	0.53735352	-0.296875	-0.18701172	0.053222656	0	44330	0	0	0
869	870	870	Category M	-0.14379883	1.0917969	-0.87597656	0.31958008	-0.19140625	0.33032227	0	0	15/6/2018	15	6	2018	20:06:15	72375	0	20	6	15	0	0.059082031	3.4691895	0.020019531	0.5456543	-0.80908203	9.9316406	0.57373047	0	0	0	0	0	0	0	0	0	0.97631836	0.023681641	0.77636719	-0.16381836	0.54589844	-0.066650391	0	44330	0	0	0
870	871	871	Category M	0	0.6237793	-0.7199707	0.39355469	-0.19946289	0.25512695	0	0	15/6/2018	15	6	2018	20:06:15	72375	0.1	20	6	15	0	0.059082031	3.4691895	0.022460938	0.54321289	-0.8046875	9.3178711	0.11889648	0	0	0	0	0	0	0	0	0	0.97119141	0.028808594	0.18774414	-0.022460938	0.080322266	0.084716797	0	44330	0	0	0
871	872	872	Category M	-0.23999023	0.32397461	-1.1757813	0.38208008	-0.19824219	0.27880859	0	0	15/6/2018	15	6	2018	20:06:15	72375	0.2	20	6	15	0	0.059082031	3.4691895	0.026367188	0.53808594	-0.80615234	3.4643555	0.50341797	0	0	0	0	0	0	0	0	0	0.96972656	0.030273438	0.85009766	-0.26635742	-0.21411133	-0.36938477	0	44330	0	0	0
872	873	873	Category M	-0.34790039	0.63598633	-0.83984375	0.32836914	-0.23706055	0.296875	0	0	15/6/2018	15	6	2018	20:06:15	72375	0.3	20	6	15	0	0.059082031	3.4691895	0.030761719	0.53613281	-0.81103516	1.0480957	0.39257813	0	0	0	0	0	0	0	0	0	0.97265625	0.02734375	0.50708008	-0.37866211	0.099609375	-0.028564453	0	44330	0	0	0
873	874	874	Category M	-0.31176758	0.68383789	-0.47998047	0.29345703	-0.25952148	0.3203125	0	0	15/6/2018	15	6	2018	20:06:15	72375	0.4	20	6	15	0	0.059082031	3.4691895	0.033935547	0.52880859	-0.81054688	1.7722168	0.50292969	0	0	0	0	0	0	0	0	0	0.96850586	0.031494141	0.83129883	-0.34570313	0.15478516	0.33056641	0	44330	0	0	0
874	875	875	Category M	0.10791016	0.46777344	-0.82788086	0.21191406	-0.18920898	0.39868164	0	0	15/6/2018	15	6	2018	20:06:15	72375	0.5	20	6	15	0	0.059082031	3.4691895	0.034667969	0.51611328	-0.81616211	4.0812988	0.088378906	0	0	0	0	0	0	0	0	0	0.96630859	0.033691406	0.13305664	0.072998047	-0.048339844	-0.011474609	0	44330	0	0	0
875	876	876	Category M	0.083984375	0.43188477	-0.88793945	0.17333984	-0.087646484	0.44873047	0	0	15/6/2018	15	6	2018	20:06:15	72375	0.6	20	6	15	0	0.059082031	3.4691895	0.039550781	0.5168457	-0.81665039	7.6125488	0.11938477	0	0	0	0	0	0	0	0	0	0.96728516	0.032714844	0.20043945	0.044189453	-0.084960938	-0.071044922	0	44330	0	0	0
876	877	877	Category M	0.21582031	0.38378906	-0.81591797	0.15698242	-0.052734375	0.45483398	0	0	15/6/2018	15	6	2018	20:06:15	72375	0.7	20	6	15	0	0.059082031	3.4691895	0.043945313	0.51171875	-0.82080078	6.675293	0.21411133	0	0	0	0	0	0	0	0	0	0.96826172	0.031738281	0.3046875	0.17163086	-0.12792969	0.004882813	0	44330	0	0	0
877	878	878	Category M	0.41992188	0.19189453	-1.2358398	0.12817383	-0.077392578	0.45996094	0	0	15/6/2018	15	6	2018	20:06:15	72375	0.8	20	6	15	0	0.059082031	3.4691895	0.047119141	0.50952148	-0.82104492	2.4331055	0.64160156	0	0	0	0	0	0	0	0	0	0.9675293	0.032470703	1.1049805	0.37255859	-0.31762695	-0.41455078	0	44330	0	0	0
878	879	879	Category M	0.10791016	0.15576172	-0.83984375	0.10644531	-0.16259766	0.44091797	0	0	15/6/2018	15	6	2018	20:06:15	72375	0.9	20	6	15	0	0.059082031	3.4691895	0.051269531	0.50732422	-0.81835938	0.15722656	0.35668945	0	0	0	0	0	0	0	0	0	0.96435547	0.035644531	0.42944336	0.056396484	-0.3515625	-0.021240234	0	44330	0	0	0
879	880	880	Category M	0.17993164	0.32397461	-0.65991211	0.054199219	-0.18334961	0.44287109	0	0	15/6/2018	15	6	2018	20:06:16	72376	0	20	6	16	0	0.059082031	3.4691895	0.051757813	0.5065918	-0.81811523	3.5935059	0.2734375	0	0	0	0	0	0	0	0	0	0.96386719	0.036132813	0.46899414	0.12792969	-0.18261719	0.15820313	0	44330	0	0	0
880	881	881	Category M	0.38378906	0.32397461	-0.671875	0.051269531	-0.13354492	0.45556641	0	0	15/6/2018	15	6	2018	20:06:16	72376	0.1	20	6	16	0	0.059082031	3.4691895	0.056640625	0.51000977	-0.8203125	0.7565918	0.40454102	0	0	0	0	0	0	0	0	0	0.9675293	0.032470703	0.66162109	0.3269043	-0.18603516	0.1484375	0	44330	0	0	0
881	882	882	Category M	0.011962891	0.47998047	-0.98388672	0.10986328	-0.16503906	0.44262695	0	0	15/6/2018	15	6	2018	20:06:16	72376	0.2	20	6	16	0	0.059082031	3.4691895	0.059814453	0.51391602	-0.82299805	7.6958008	0.17114258	0	0	0	0	0	0	0	0	0	0.97216797	0.027832031	0.24243164	-0.047851563	-0.033935547	-0.16064453	0	44330	0	0	0
882	883	883	Category M	0.50390625	0.3359375	-1.4279785	0.14526367	-0.21826172	0.41137695	0	0	15/6/2018	15	6	2018	20:06:16	72376	0.3	20	6	16	0	0.059082031	3.4691895	0.061767578	0.51147461	-0.82080078	8.1364746	0.77099609	0	0	0	0	0	0	0	0	0	0.96899414	0.031005859	1.2246094	0.44189453	-0.17553711	-0.60693359	0	44330	0	0	0
883	884	884	Category M	0.023925781	0.57592773	-1.0319824	0.24169922	-0.31665039	0.3112793	0	0	15/6/2018	15	6	2018	20:06:16	72376	0.4	20	6	16	0	0.059082031	3.4691895	0.063720703	0.52392578	-0.80566406	3.0432129	0.23535156	0	0	0	0	0	0	0	0	0	0.96313477	0.036865234	0.31787109	-0.039794922	0.051757813	-0.22607422	0	44330	0	0	0
884	885	885	Category M	0.15576172	0.63598633	-0.74389648	0.14672852	-0.25195313	0.39794922	0	0	15/6/2018	15	6	2018	20:06:16	72376	0.5	20	6	16	0	0.059082031	3.4691895	0.069091797	0.52758789	-0.80419922	3.3266602	0.15112305	0	0	0	0	0	0	0	0	0	0.96435547	0.035644531	0.25512695	0.086425781	0.1081543	0.060302734	0	44330	0	0	0
885	886	886	Category M	0.19189453	0.7199707	-0.44384766	0.10058594	-0.13623047	0.44897461	0	0	15/6/2018	15	6	2018	20:06:16	72376	0.6	20	6	16	0	0.059082031	3.4691895	0.072265625	0.52807617	-0.8059082	11.131592	0.42700195	0	0	0	0	0	0	0	0	0	0.96630859	0.033691406	0.67358398	0.11938477	0.19165039	0.36206055	0	44330	0	0	0
886	887	887	Category M	0.16796875	0.45581055	-0.86376953	0.081298828	-0.17993164	0.43847656	0	0	15/6/2018	15	6	2018	20:06:16	72376	0.7	20	6	16	0	0.059082031	3.4691895	0.076171875	0.5300293	-0.80395508	10.036865	0.13208008	0	0	0	0	0	0	0	0	0	0.96606445	0.033935547	0.2253418	0.091552734	-0.07421875	-0.059570313	0	44330	0	0	0
887	888	888	Category M	0.25195313	0.31176758	-0.70776367	0.086181641	-0.36157227	0.33032227	0	0	15/6/2018	15	6	2018	20:06:16	72376	0.8	20	6	16	0	0.059082031	3.4691895	0.079101563	0.53125	-0.80297852	2.6206055	0.29516602	0	0	0	0	0	0	0	0	0	0.96606445	0.033935547	0.48754883	0.17260742	-0.21948242	0.095214844	0	44330	0	0	0
888	889	889	Category M	0.44384766	1.1518555	-0.97192383	0.11083984	-0.37792969	0.31274414	0	0	15/6/2018	15	6	2018	20:06:16	72376	0.9	20	6	16	0	0.059082031	3.4691895	0.086669922	0.52929688	-0.79956055	3.8654785	0.73779297	0	0	0	0	0	0	0	0	0	0.96289063	0.037109375	1.1513672	0.35693359	0.62231445	-0.17211914	0	44330	0	0	0
889	890	890	Category M	-0.023925781	0.64794922	-0.97192383	0.16748047	-0.34716797	0.31542969	0	0	15/6/2018	15	6	2018	20:06:17	72377	0	20	6	17	0	0.059082031	3.4691895	0.089599609	0.52880859	-0.80151367	9.0576172	0.23681641	0	0	0	0	0	0	0	0	0	0.96435547	0.035644531	0.40283203	-0.11352539	0.11889648	-0.17016602	0	44330	0	0	0
890	891	891	Category M	0.35986328	0.53979492	-0.44384766	0.13085938	-0.39233398	0.28515625	0	0	15/6/2018	15	6	2018	20:06:17	72377	0.1	20	6	17	0	0.059082031	3.4691895	0.094238281	0.53442383	-0.80004883	10.910645	0.44433594	0	0	0	0	0	0	0	0	0	0.96679688	0.033203125	0.62695313	0.26538086	0.005126953	0.35620117	0	44330	0	0	0
891	892	892	Category M	0.11987305	0.52783203	-0.35986328	0.10717773	-0.42944336	0.2409668	0	0	15/6/2018	15	6	2018	20:06:17	72377	0.2	20	6	17	0	0.059082031	3.4691895	0.098388672	0.53417969	-0.80322266	2.6887207	0.4440918	0	0	0	0	0	0	0	0	0	0.96972656	0.030273438	0.47119141	0.021240234	-0.006347656	0.44335938	0	44330	0	0	0
892	893	893	Category M	0.17993164	0.47998047	-0.7199707	0.12792969	-0.3359375	0.34594727	0	0	15/6/2018	15	6	2018	20:06:17	72377	0.3	20	6	17	0	0.059082031	3.4691895	0.10205078	0.53271484	-0.80004883	8.1303711	0.12353516	0	0	0	0	0	0	0	0	0	0.96679688	0.033203125	0.21069336	0.077636719	-0.052734375	0.080078125	0	44330	0	0	0
893	894	894	Category M	0.23999023	1.3198242	-0.63598633	0.16015625	-0.25634766	0.38818359	0	0	15/6/2018	15	6	2018	20:06:17	72377	0.4	20	6	17	0	0.059082031	3.4691895	0.10888672	0.52563477	-0.80004883	20.246582	0.82128906	0	0	0	0	0	0	0	0	0	0.96362305	0.036376953	1.0891113	0.13085938	0.79394531	0.1640625	0	44330	0	0	0
894	895	895	Category M	0.40795898	0.20385742	-1.5239258	0.19140625	-0.2434082	0.38427734	0	0	15/6/2018	15	6	2018	20:06:17	72377	0.5	20	6	17	0	0.059082031	3.4691895	0.11499023	0.52661133	-0.80297852	18.717529	0.84228516	0	0	0	0	0	0	0	0	0	0.96728516	0.032714844	1.3364258	0.29272461	-0.32275391	-0.72070313	0	44330	0	0	0
895	896	896	Category M	-0.071777344	0.64794922	-1.0917969	0.17675781	-0.43969727	0.20141602	0	0	15/6/2018	15	6	2018	20:06:17	72377	0.6	20	6	17	0	0.059082031	3.4691895	0.1171875	0.52246094	-0.80761719	11.453857	0.36352539	0	0	0	0	0	0	0	0	0	0.96899414	0.031005859	0.59863281	-0.18896484	0.12524414	-0.28393555	0	44330	0	0	0
896	897	897	Category M	0.31176758	0.82788086	-0.63598633	0.1027832	-0.24389648	0.40698242	0	0	15/6/2018	15	6	2018	20:06:17	72377	0.7	20	6	17	0	0.059082031	3.4691895	0.12158203	0.51660156	-0.80834961	9.7653809	0.40307617	0	0	0	0	0	0	0	0	0	0.96704102	0.032958984	0.67358398	0.18994141	0.31103516	0.17236328	0	44330	0	0	0
897	898	898	Category M	0.13183594	0.52783203	-1.079834	0.13378906	-0.15991211	0.4362793	0	0	15/6/2018	15	6	2018	20:06:17	72377	0.8	20	6	17	0	0.059082031	3.4691895	0.12548828	0.51196289	-0.80664063	18.408203	0.2734375	0	0	0	0	0	0	0	0	0	0.96362305	0.036376953	0.29492188	0.006103516	0.015625	-0.27294922	0	44330	0	0	0
898	899	899	Category M	0.37182617	0.53979492	-0.95996094	0.15014648	-0.17480469	0.42822266	0	0	15/6/2018	15	6	2018	20:06:17	72377	0.9	20	6	17	0	0.059082031	3.4691895	0.1340332	0.51367188	-0.81103516	18.074463	0.28149414	0	0	0	0	0	0	0	0	0	0.96923828	0.030761719	0.41235352	0.23754883	0.025878906	-0.14868164	0	44330	0	0	0
899	900	900	Category M	0.10791016	0.10791016	-1.2719727	0.13037109	-0.31689453	0.3515625	0	0	15/6/2018	15	6	2018	20:06:18	72378	0	20	6	18	0	0.059082031	3.4691895	0.13964844	0.50927734	-0.82226563	8.7478027	0.60351563	0	0	0	0	0	0	0	0	0	0.97729492	0.022705078	0.8828125	-0.031738281	-0.40136719	-0.44946289	0	44330	0	0	0
900	901	901	Category M	0.2878418	0.45581055	-0.87597656	0.084960938	-0.32226563	0.36035156	0	0	15/6/2018	15	6	2018	20:06:18	72378	0.1	20	6	18	0	0.059082031	3.4691895	0.14672852	0.50463867	-0.82446289	7.6772461	0.15771484	0	0	0	0	0	0	0	0	0	0.9777832	0.022216797	0.24121094	0.14086914	-0.048828125	-0.051269531	0	44330	0	0	0
901	902	902	Category M	0.071777344	0.19189453	-0.59985352	0.097412109	-0.19824219	0.43066406	0	0	15/6/2018	15	6	2018	20:06:18	72378	0.2	20	6	18	0	0.059082031	3.4691895	0.1550293	0.49731445	-0.82006836	20.682373	0.38574219	0	0	0	0	0	0	0	0	0	0.97143555	0.028564453	0.60913086	-0.083251953	-0.30541992	0.22021484	0	44330	0	0	0
902	903	903	Category M	0.26391602	0.31176758	-0.93579102	0.11328125	-0.18139648	0.43554688	0	0	15/6/2018	15	6	2018	20:06:18	72378	0.3	20	6	18	0	0.059082031	3.4691895	0.16357422	0.4934082	-0.81811523	21.750244	0.23852539	0	0	0	0	0	0	0	0	0	0.96923828	0.030761719	0.39941406	0.10009766	-0.18164063	-0.11743164	0	44330	0	0	0
903	904	904	Category M	0.035888672	0.27587891	-1.2839355	0.1340332	-0.23779297	0.40551758	0	0	15/6/2018	15	6	2018	20:06:18	72378	0.4	20	6	18	0	0.059082031	3.4691895	0.17871094	0.484375	-0.82470703	12.224609	0.52392578	0	0	0	0	0	0	0	0	0	0.97290039	0.027099609	0.81054688	-0.14282227	-0.20849609	-0.45898438	0	44330	0	0	0
904	905	905	Category M	0.25195313	0.63598633	-0.86376953	0.10253906	-0.32763672	0.35571289	0	0	15/6/2018	15	6	2018	20:06:18	72378	0.5	20	6	18	0	0.059082031	3.5384766	0.18408203	0.4831543	-0.82543945	13.018066	0.17138672	0	0	0	0	0	0	0	0	0	0.97387695	0.026123047	0.25854492	0.067626953	0.15258789	-0.038085938	0	44330	0	0	0
905	906	906	Category M	0.083984375	0.20385742	-0.69580078	0.10327148	-0.21777344	0.42553711	0	0	15/6/2018	15	6	2018	20:06:18	72378	0.6	20	6	18	0	0.059082031	3.5384766	0.18994141	0.48120117	-0.82470703	14.975586	0.32373047	0	0	0	0	0	0	0	0	0	0.97363281	0.026367188	0.51245117	-0.10595703	-0.27734375	0.12890625	0	44330	0	0	0
906	907	907	Category M	0.15576172	0.2277832	-0.87597656	0.097900391	-0.22827148	0.41821289	0	0	15/6/2018	15	6	2018	20:06:18	72378	0.7	20	6	18	0	0.059082031	3.5384766	0.19799805	0.47485352	-0.82275391	16.604248	0.25610352	0	0	0	0	0	0	0	0	0	0.97045898	0.029541016	0.3425293	-0.042236328	-0.24707031	-0.052978516	0	44330	0	0	0
907	908	908	Category M	0.27587891	0.40795898	-1.0078125	0.12817383	-0.21069336	0.41918945	0	0	15/6/2018	15	6	2018	20:06:18	72378	0.8	20	6	18	0	0.059082031	3.5384766	0.20385742	0.4777832	-0.82202148	7	0.2109375	0	0	0	0	0	0	0	0	0	0.97241211	0.027587891	0.32739258	0.071777344	-0.069824219	-0.18554688	0	44330	0	0	0
908	909	909	Category M	-0.011962891	0.40795898	-1.1757813	0.11645508	-0.29931641	0.36743164	0	0	15/6/2018	15	6	2018	20:06:18	72378	0.9	20	6	18	0	0.059082031	3.5384766	0.20581055	0.47875977	-0.82397461	2.6860352	0.41967773	0	0	0	0	0	0	0	0	0	0.97509766	0.024902344	0.640625	-0.21777344	-0.070800781	-0.3515625	0	44330	0	0	0
909	910	910	Category M	0.23999023	0.49194336	-0.76782227	0.10449219	-0.28955078	0.37915039	0	0	15/6/2018	15	6	2018	20:06:19	72379	0	20	6	19	0	0.059082031	3.5384766	0.20947266	0.48608398	-0.82666016	11.177734	0.06640625	0	0	0	0	0	0	0	0	0	0.98168945	0.018310547	0.094970703	0.030273438	0.005615234	0.058837891	0	44330	0	0	0
910	911	911	Category M	0.17993164	0.035888672	-0.7199707	0.076416016	-0.21777344	0.42993164	0	0	15/6/2018	15	6	2018	20:06:19	72379	0.1	20	6	19	0	0.059082031	3.5384766	0.21606445	0.47851563	-0.82885742	9.8925781	0.45727539	0	0	0	0	0	0	0	0	0	0.98120117	0.018798828	0.58789063	-0.036132813	-0.44262695	0.10888672	0	44330	0	0	0
911	912	912	Category M	0.10791016	0.35986328	-0.93579102	0.075195313	-0.19384766	0.43798828	0	0	15/6/2018	15	6	2018	20:06:19	72379	0.2	20	6	19	0	0.059082031	3.5384766	0.21704102	0.48632813	-0.8293457	9.8344727	0.19824219	0	0	0	0	0	0	0	0	0	0.9855957	0.014404297	0.34228516	-0.10913086	-0.12646484	-0.10620117	0	44330	0	0	0
912	913	913	Category M	0.035888672	0.059814453	-1.1279297	0.099121094	-0.18603516	0.43505859	0	0	15/6/2018	15	6	2018	20:06:19	72379	0.3	20	6	19	0	0.059082031	3.5384766	0.22290039	0.49243164	-0.82080078	12.903564	0.5625	0	0	0	0	0	0	0	0	0	0.98291016	0.017089844	0.92675781	-0.18701172	-0.43261719	-0.30688477	0	44330	0	0	0
913	914	914	Category M	0.071777344	0.083984375	-1.3317871	0.067871094	-0.24902344	0.40991211	0	0	15/6/2018	15	6	2018	20:06:19	72379	0.4	20	6	19	0	0.059082031	3.5384766	0.22998047	0.50366211	-0.81665039	19.648682	0.68286133	0	0	0	0	0	0	0	0	0	0.98681641	0.013183594	1.0930176	-0.15820313	-0.41967773	-0.51489258	0	44330	0	0	0
914	915	915	Category M	0.17993164	0.20385742	-0.64794922	0.095458984	-0.21557617	0.42456055	0	0	15/6/2018	15	6	2018	20:06:19	72379	0.5	20	6	19	0	0.059082031	3.5384766	0.23852539	0.49658203	-0.81860352	21.419922	0.34399414	0	0	0	0	0	0	0	0	0	0.98681641	0.013183594	0.5222168	-0.05859375	-0.29272461	0.1706543	0	44330	0	0	0
915	916	916	Category M	0.23999023	0.27587891	-0.85180664	0.074462891	-0.17553711	0.44458008	0	0	15/6/2018	15	6	2018	20:06:19	72379	0.6	20	6	19	0	0.059082031	3.5384766	0.23852539	0.49633789	-0.82397461	17.941406	0.22216797	0	0	0	0	0	0	0	0	0	0.9909668	0.009033203	0.24975586	0.001220703	-0.22045898	-0.027587891	0	44330	0	0	0
916	917	917	Category N	0.31176758	0.51586914	-0.82788086	-0.006591797	-0.35473633	0.34423828	0	0	15/6/2018	15	6	2018	20:06:50	72410	0.4	20	6	50	0	0.059082031	3.491748	0.23657227	0.50170898	-0.82080078	9.2695313	0.076660156	0	0	0	0	0	0	0	0	0	0.99072266	0.009277344	0.095947266	0.074951172	0.013916016	-0.006835938	0	44330	0	0	0
917	918	918	Category N	0.29980469	0.26391602	-0.55175781	-0.034179688	-0.35131836	0.34765625	0	0	15/6/2018	15	6	2018	20:06:50	72410	0.5	20	6	50	0	0.059082031	3.491748	0.23413086	0.50341797	-0.81884766	2.5961914	0.36450195	0	0	0	0	0	0	0	0	0	0.98925781	0.010742188	0.57202148	0.065429688	-0.23950195	0.26708984	0	44330	0	0	0
918	919	919	Category N	0.37182617	0.73193359	-0.64794922	-0.052490234	-0.23706055	0.4206543	0	0	15/6/2018	15	6	2018	20:06:50	72410	0.6	20	6	50	0	0.059082031	3.491748	0.23388672	0.51586914	-0.82421875	0.15161133	0.31079102	0	0	0	0	0	0	0	0	0	1.0002441	0.000244141	0.52978516	0.13769531	0.21582031	0.17626953	0	44330	0	0	0
919	920	920	Category N	0.56396484	0.671875	-1.0319824	0.002685547	-0.30200195	0.38354492	0	0	15/6/2018	15	6	2018	20:06:50	72410	0.7	20	6	50	0	0.059082031	3.491748	0.24072266	0.51367188	-0.82983398	3.3852539	0.41235352	0	0	0	0	0	0	0	0	0	1.0053711	0.005371094	0.68286133	0.32299805	0.15795898	-0.2019043	0	44330	0	0	0
920	921	921	Category N	0.26391602	0.63598633	-0.671875	0.026855469	-0.33422852	0.36376953	0	0	15/6/2018	15	6	2018	20:06:50	72410	0.8	20	6	50	0	0.059082031	3.491748	0.23681641	0.52368164	-0.83081055	18.571533	0.19628906	0	0	0	0	0	0	0	0	0	1.0102539	0.010253906	0.2980957	0.026855469	0.11206055	0.15893555	0	44330	0	0	0
921	922	922	Category N	0.23999023	0.35986328	-0.40795898	-0.0078125	-0.35400391	0.3503418	0	0	15/6/2018	15	6	2018	20:06:50	72410	0.9	20	6	50	0	0.059082031	3.491748	0.23120117	0.52929688	-0.83276367	39.219971	0.45751953	0	0	0	0	0	0	0	0	0	1.0134277	0.013427734	0.60302734	0.008544922	-0.16943359	0.42480469	0	44330	0	0	0
922	923	923	Category N	0.27587891	1.0078125	-0.2878418	0.005126953	-0.34155273	0.35717773	0	0	15/6/2018	15	6	2018	20:06:51	72411	0	20	6	51	0	0.059082031	3.491748	0.23632813	0.54443359	-0.83178711	33.295654	0.71557617	0	0	0	0	0	0	0	0	0	1.0219727	0.021972656	1.0466309	0.039306641	0.46313477	0.54394531	0	44330	0	0	0
923	924	924	Category N	0.39599609	0.76782227	-1.0917969	0.079345703	-0.35131836	0.33764648	0	0	15/6/2018	15	6	2018	20:06:51	72411	0.1	20	6	51	0	0.059082031	3.491748	0.22949219	0.53173828	-0.82910156	26.454834	0.39013672	0	0	0	0	0	0	0	0	0	1.0114746	0.011474609	0.66479492	0.16625977	0.23583984	-0.26245117	0	44330	0	0	0
924	925	925	Category N	0.34790039	0.64794922	-0.87597656	0.086669922	-0.36791992	0.32250977	0	0	15/6/2018	15	6	2018	20:06:51	72411	0.2	20	6	51	0	0.059082031	3.491748	0.22924805	0.53393555	-0.82739258	27.896729	0.17114258	0	0	0	0	0	0	0	0	0	1.0109863	0.010986328	0.28076172	0.1184082	0.11376953	-0.048339844	0	44330	0	0	0
925	926	926	Category N	0.15576172	0.43188477	-0.51586914	0.015625	-0.35644531	0.33984375	0	0	15/6/2018	15	6	2018	20:06:51	72411	0.3	20	6	51	0	0.059082031	3.491748	0.23095703	0.53125	-0.82836914	25.56665	0.33642578	0	0	0	0	0	0	0	0	0	1.0109863	0.010986328	0.48730469	-0.075195313	-0.099365234	0.3125	0	44330	0	0	0
926	927	927	Category N	0.23999023	0.69580078	-0.49194336	0.022216797	-0.33886719	0.35253906	0	0	15/6/2018	15	6	2018	20:06:51	72411	0.4	20	6	51	0	0.059082031	3.491748	0.22705078	0.53076172	-0.83276367	0.059326172	0.37890625	0	0	0	0	0	0	0	0	0	1.0134277	0.013427734	0.51855469	0.012695313	0.16479492	0.34082031	0	44330	0	0	0
927	928	928	Category N	0.49194336	0.61181641	-1.0197754	0.072753906	-0.32202148	0.36499023	0	0	15/6/2018	15	6	2018	20:06:51	72411	0.5	20	6	51	0	0.059082031	3.491748	0.22998047	0.53710938	-0.84057617	20.755615	0.32568359	0	0	0	0	0	0	0	0	0	1.0239258	0.023925781	0.51538086	0.26171875	0.074462891	-0.17895508	0	44330	0	0	0
928	929	929	Category N	0.071777344	0.46777344	-0.99584961	0.15771484	-0.40942383	0.25048828	0	0	15/6/2018	15	6	2018	20:06:51	72411	0.6	20	6	51	0	0.059082031	3.491748	0.22460938	0.53149414	-0.85205078	19.070068	0.21923828	0	0	0	0	0	0	0	0	0	1.0290527	0.029052734	0.36035156	-0.15283203	-0.063720703	-0.14355469	0	44330	0	0	0
929	930	930	Category N	0.19189453	0.52783203	-0.69580078	0.096923828	-0.40600586	0.27709961	0	0	15/6/2018	15	6	2018	20:06:51	72411	0.7	20	6	51	0	0.059082031	3.491748	0.21923828	0.52807617	-0.84838867	11.590088	0.1550293	0	0	0	0	0	0	0	0	0	1.0231934	0.023193359	0.18041992	-0.02734375	-0.000244141	0.15258789	0	44330	0	0	0
930	931	931	Category N	0.19189453	0.6237793	-0.52783203	0.041503906	-0.37963867	0.32226563	0	0	15/6/2018	15	6	2018	20:06:51	72411	0.8	20	6	51	0	0.059082031	3.491748	0.2199707	0.52636719	-0.84375	20.681396	0.33178711	0	0	0	0	0	0	0	0	0	1.0185547	0.018554688	0.44140625	-0.028076172	0.097167969	0.31591797	0	44330	0	0	0
931	932	932	Category N	0.23999023	0.47998047	-0.6237793	0.052246094	-0.3527832	0.34301758	0	0	15/6/2018	15	6	2018	20:06:51	72411	0.9	20	6	51	0	0.059082031	3.491748	0.21875	0.5324707	-0.84838867	28.91748	0.23168945	0	0	0	0	0	0	0	0	0	1.0253906	0.025390625	0.29858398	0.020996094	-0.052490234	0.22460938	0	44330	0	0	0
932	933	933	Category N	0.26391602	0.55175781	-0.75585938	0.079345703	-0.30639648	0.37426758	0	0	15/6/2018	15	6	2018	20:06:52	72412	0	20	6	52	0	0.059082031	3.491748	0.2175293	0.52832031	-0.86132813	15.587646	0.11743164	0	0	0	0	0	0	0	0	0	1.0336914	0.033691406	0.17504883	0.046142578	0.023193359	0.10546875	0	44330	0	0	0
933	934	934	Category N	0.25195313	0.63598633	-0.94799805	0.11767578	-0.24584961	0.40649414	0	0	15/6/2018	15	6	2018	20:06:52	72412	0.1	20	6	52	0	0.059082031	3.491748	0.21630859	0.52856445	-0.86401367	5.4614258	0.140625	0	0	0	0	0	0	0	0	0	1.0356445	0.035644531	0.22680664	0.035400391	0.10717773	-0.083740234	0	44330	0	0	0
934	935	935	Category N	0.17993164	0.13183594	-1.0439453	0.14648438	-0.2097168	0.41479492	0	0	15/6/2018	15	6	2018	20:06:52	72412	0.2	20	6	52	0	0.059082031	3.491748	0.21362305	0.51904297	-0.86547852	6.0947266	0.42749023	0	0	0	0	0	0	0	0	0	1.0314941	0.031494141	0.59936523	-0.033691406	-0.38720703	-0.17822266	0	44330	0	0	0
935	936	936	Category N	0.13183594	0.17993164	-0.76782227	0.1081543	-0.22998047	0.41015625	0	0	15/6/2018	15	6	2018	20:06:52	72412	0.3	20	6	52	0	0.059082031	3.491748	0.20898438	0.51977539	-0.85424805	0.59277344	0.35913086	0	0	0	0	0	0	0	0	0	1.0217285	0.021728516	0.50390625	-0.077148438	-0.33984375	0.086425781	0	44330	0	0	0
936	937	937	Category N	0.11987305	0.47998047	-0.65991211	0.057861328	-0.20727539	0.43261719	0	0	15/6/2018	15	6	2018	20:06:52	72412	0.4	20	6	52	0	0.059082031	3.491748	0.21264648	0.51806641	-0.85424805	18.409912	0.21875	0	0	0	0	0	0	0	0	0	1.0214844	0.021484375	0.32543945	-0.092773438	-0.038085938	0.19433594	0	44330	0	0	0
937	938	938	Category N	0.51586914	0.7199707	-0.88793945	0.069580078	-0.13769531	0.45727539	0	0	15/6/2018	15	6	2018	20:06:52	72412	0.5	20	6	52	0	0.059082031	3.491748	0.2109375	0.51123047	-0.86206055	28.002197	0.37011719	0	0	0	0	0	0	0	0	0	1.0244141	0.024414063	0.5390625	0.3046875	0.20849609	-0.025634766	0	44330	0	0	0
938	939	939	Category N	0.40795898	0.32397461	-1.2358398	0.079589844	-0.22436523	0.42285156	0	0	15/6/2018	15	6	2018	20:06:52	72412	0.6	20	6	52	0	0.059082031	3.491748	0.21020508	0.51416016	-0.85571289	35.735107	0.46875	0	0	0	0	0	0	0	0	0	1.0202637	0.020263672	0.76806641	0.19750977	-0.19018555	-0.37988281	0	44330	0	0	0
939	940	940	Category N	0.43188477	0.31176758	-0.76782227	0.0234375	-0.265625	0.40771484	0	0	15/6/2018	15	6	2018	20:06:52	72412	0.7	20	6	52	0	0.059082031	3.491748	0.2043457	0.51098633	-0.85205078	45.349854	0.31396484	0	0	0	0	0	0	0	0	0	1.0144043	0.014404297	0.51098633	0.22729492	-0.19921875	0.084228516	0	44330	0	0	0
940	941	941	Category N	0.25195313	0.68383789	-0.34790039	-0.028076172	-0.25341797	0.41259766	0	0	15/6/2018	15	6	2018	20:06:52	72412	0.8	20	6	52	0	0.059570313	3.4820801	0.20483398	0.51708984	-0.84960938	40.530518	0.53076172	0	0	0	0	0	0	0	0	0	1.015625	0.015625	0.71557617	0.046875	0.16650391	0.50170898	0	44330	0	0	0
941	942	942	Category N	0.41992188	0.32397461	-0.7199707	-0.0390625	-0.21508789	0.43408203	0	0	15/6/2018	15	6	2018	20:06:52	72412	0.9	20	6	52	0	0.059570313	3.4820801	0.20117188	0.51586914	-0.85327148	25.771484	0.32006836	0	0	0	0	0	0	0	0	0	1.017334	0.017333984	0.54394531	0.21850586	-0.19189453	0.13330078	0	44330	0	0	0
942	943	943	Category N	0.91186523	-0.047851563	-0.99584961	-0.028564453	-0.2824707	0.39916992	0	0	15/6/2018	15	6	2018	20:06:53	72413	0	20	6	53	0	0.059570313	3.4820801	0.19750977	0.51831055	-0.86279297	35.859131	0.92089844	0	0	0	0	0	0	0	0	0	1.0258789	0.025878906	1.4133301	0.71411133	-0.56616211	-0.1328125	0	44330	0	0	0
943	944	944	Category N	0.41992188	0.74389648	-0.52783203	-0.012695313	-0.31787109	0.37182617	0	0	15/6/2018	15	6	2018	20:06:53	72413	0.1	20	6	53	0	0.059570313	3.4820801	0.19482422	0.52026367	-0.85986328	43.68042	0.45922852	0	0	0	0	0	0	0	0	0	1.0236816	0.023681641	0.78051758	0.22485352	0.22338867	0.33203125	0	44330	0	0	0
944	945	945	Category N	0.29980469	0.52783203	-0.45581055	-0.050292969	-0.27758789	0.39575195	0	0	15/6/2018	15	6	2018	20:06:53	72413	0.2	20	6	53	0	0.059570313	3.4820801	0.19482422	0.51855469	-0.85302734	28.398926	0.41088867	0	0	0	0	0	0	0	0	0	1.0170898	0.017089844	0.51123047	0.10473633	0.009033203	0.3972168	0	44330	0	0	0
945	946	946	Category N	0.2878418	0.61181641	-0.70776367	-0.027832031	-0.23779297	0.42504883	0	0	15/6/2018	15	6	2018	20:06:53	72413	0.3	20	6	53	0	0.059570313	3.4820801	0.19213867	0.51367188	-0.85498047	4.9243164	0.20092773	0	0	0	0	0	0	0	0	0	1.0158691	0.015869141	0.34082031	0.095458984	0.097900391	0.1472168	0	44330	0	0	0
946	947	947	Category N	0.29980469	0.34790039	-0.79199219	0.017333984	-0.27880859	0.39746094	0	0	15/6/2018	15	6	2018	20:06:53	72413	0.4	20	6	53	0	0.059570313	3.4820801	0.18945313	0.51318359	-0.86230469	5.2932129	0.21069336	0	0	0	0	0	0	0	0	0	1.0212402	0.021240234	0.34594727	0.11010742	-0.1652832	0.0703125	0	44330	0	0	0
947	948	948	Category N	0.095947266	0.68383789	-0.69580078	0.067382813	-0.34667969	0.34448242	0	0	15/6/2018	15	6	2018	20:06:53	72413	0.5	20	6	53	0	0.059570313	3.4820801	0.19140625	0.51391602	-0.86279297	3.9533691	0.2565918	0	0	0	0	0	0	0	0	0	1.0224609	0.022460938	0.43237305	-0.095458984	0.16967773	0.16699219	0	44330	0	0	0
948	949	949	Category N	0.011962891	0.93579102	-0.97192383	0.11230469	-0.38574219	0.30566406	0	0	15/6/2018	15	6	2018	20:06:53	72413	0.6	20	6	53	0	0.059570313	3.4820801	0.1887207	0.51049805	-0.85888672	21.429932	0.47387695	0	0	0	0	0	0	0	0	0	1.0168457	0.016845703	0.71459961	-0.17675781	0.42504883	-0.11279297	0	44330	0	0	0
949	950	950	Category N	0.38378906	0.47998047	-1.0559082	0.20092773	-0.40258789	0.23876953	0	0	15/6/2018	15	6	2018	20:06:53	72413	0.7	20	6	53	0	0.059570313	3.4820801	0.18920898	0.50756836	-0.85571289	40.815674	0.28027344	0	0	0	0	0	0	0	0	0	1.0126953	0.012695313	0.42211914	0.19433594	-0.027587891	-0.19995117	0	44330	0	0	0
950	951	951	Category N	0.083984375	1.2597656	-0.74389648	0.22485352	-0.42675781	0.1809082	0	0	15/6/2018	15	6	2018	20:06:53	72413	0.8	20	6	53	0	0.059570313	3.4820801	0.18652344	0.50415039	-0.8581543	30.980957	0.77099609	0	0	0	0	0	0	0	0	0	1.0126953	0.012695313	0.97241211	-0.10253906	0.75537109	0.11425781	0	44330	0	0	0
951	952	952	Category N	0.2277832	0.81591797	-0.50390625	0.084228516	-0.35546875	0.33862305	0	0	15/6/2018	15	6	2018	20:06:53	72413	0.9	20	6	53	0	0.059570313	3.4820801	0.18212891	0.50561523	-0.86645508	17.26709	0.47924805	0	0	0	0	0	0	0	0	0	1.0195313	0.01953125	0.71826172	0.045410156	0.31005859	0.36254883	0	44330	0	0	0
952	953	953	Category N	0.20385742	1.5358887	-0.50390625	0.089355469	-0.27392578	0.39208984	0	0	15/6/2018	15	6	2018	20:06:54	72414	0	20	6	54	0	0.059570313	3.4820801	0.18041992	0.4987793	-0.86621094	33.624268	1.0986328	0	0	0	0	0	0	0	0	0	1.015625	0.015625	1.4226074	0.023193359	1.0368652	0.36230469	0	44330	0	0	0
953	954	954	Category N	0.37182617	0.10791016	-0.63598633	0.11645508	-0.3840332	0.296875	0	0	15/6/2018	15	6	2018	20:06:54	72414	0.1	20	6	54	0	0.059570313	3.4820801	0.17993164	0.49365234	-0.86401367	42.172363	0.48754883	0	0	0	0	0	0	0	0	0	1.0114746	0.011474609	0.80566406	0.19165039	-0.38574219	0.22802734	0	44330	0	0	0
954	955	955	Category N	0.10791016	0.44384766	-1.2478027	0.13989258	-0.48193359	0.12524414	0	0	15/6/2018	15	6	2018	20:06:54	72414	0.2	20	6	54	0	0.059570313	3.4820801	0.17871094	0.48852539	-0.85888672	28.086182	0.39770508	0	0	0	0	0	0	0	0	0	1.0041504	0.004150391	0.50463867	-0.070800781	-0.044677734	-0.38867188	0	44330	0	0	0
955	956	956	Category N	-0.071777344	0.87597656	-0.63598633	0.14013672	-0.42700195	0.23974609	0	0	15/6/2018	15	6	2018	20:06:54	72414	0.3	20	6	54	0	0.059570313	3.4820801	0.17578125	0.48242188	-0.86206055	16.444336	0.5168457	0	0	0	0	0	0	0	0	0	1.003418	0.003417969	0.8671875	-0.24755859	0.39331055	0.22607422	0	44330	0	0	0
956	957	957	Category N	0.023925781	0.50390625	-0.65991211	0.12036133	-0.29589844	0.37133789	0	0	15/6/2018	15	6	2018	20:06:54	72414	0.4	20	6	54	0	0.059570313	3.4820801	0.17236328	0.47485352	-0.86206055	27.860596	0.25244141	0	0	0	0	0	0	0	0	0	0.99926758	0.000732422	0.37963867	-0.1484375	0.028808594	0.20214844	0	44330	0	0	0
957	958	958	Category N	0.40795898	1.1999512	-1.6679688	0.13989258	-0.28710938	0.36816406	0	0	15/6/2018	15	6	2018	20:06:54	72414	0.5	20	6	54	0	0.059570313	3.4820801	0.16723633	0.46484375	-0.86401367	30.329102	1.1152344	0	0	0	0	0	0	0	0	0	0.99536133	0.004638672	1.7792969	0.24047852	0.73486328	-0.80371094	0	44330	0	0	0
958	959	959	Category N	0.65991211	-0.023925781	-1.2958984	0.19726563	-0.46826172	0.11962891	0	0	15/6/2018	15	6	2018	20:06:54	72414	0.6	20	6	54	0	0.059570313	3.4820801	0.16333008	0.45678711	-0.86669922	12.596436	0.81323242	0	0	0	0	0	0	0	0	0	0.9934082	0.006591797	1.4060059	0.49633789	-0.48071289	-0.42895508	0	44330	0	0	0
959	960	960	Category N	-0.13183594	1.1159668	-0.73193359	0.16381836	-0.48583984	0.095947266	0	0	15/6/2018	15	6	2018	20:06:54	72414	0.7	20	6	54	0	0.059570313	3.4820801	0.15722656	0.44360352	-0.87207031	3.161377	0.74511719	0	0	0	0	0	0	0	0	0	0.9909668	0.009033203	1.1015625	-0.2890625	0.67211914	0.14013672	0	44330	0	0	0
960	961	961	Category N	-0.071777344	0.77978516	-0.82788086	0.11523438	-0.29052734	0.37866211	0	0	15/6/2018	15	6	2018	20:06:54	72414	0.8	20	6	54	0	0.059570313	3.4820801	0.15112305	0.43359375	-0.87011719	12.810059	0.41381836	0	0	0	0	0	0	0	0	0	0.98388672	0.016113281	0.61132813	-0.22290039	0.34594727	0.042236328	0	44330	0	0	0
961	962	962	Category N	0.41992188	1.6918945	-0.91186523	0.1328125	-0.24731445	0.39868164	0	0	15/6/2018	15	6	2018	20:06:54	72414	0.9	20	6	54	0	0.059570313	3.4820801	0.14941406	0.42358398	-0.8737793	20.60791	1.2971191	0	0	0	0	0	0	0	0	0	0.98242188	0.017578125	1.576416	0.27026367	1.2680664	-0.037841797	0	44330	0	0	0
962	963	963	Category N	-0.047851563	-0.671875	-1.2119141	0.18481445	-0.38378906	0.26757813	0	0	15/6/2018	15	6	2018	20:06:55	72415	0	20	6	55	0	0.059570313	3.4820801	0.14770508	0.41674805	-0.88110352	13.579834	1.154541	0	0	0	0	0	0	0	0	0	0.98583984	0.014160156	1.6152344	-0.19555664	-1.088623	-0.33056641	0	44330	0	0	0
963	964	964	Category N	0.011962891	0.74389648	-0.88793945	0.18188477	-0.4909668	0.055419922	0	0	15/6/2018	15	6	2018	20:06:55	72415	0.1	20	6	55	0	0.059570313	3.4820801	0.14672852	0.40161133	-0.88842773	9.8745117	0.36767578	0	0	0	0	0	0	0	0	0	0.98608398	0.013916016	0.4777832	-0.13476563	0.34204102	0.000488281	0	44330	0	0	0
964	965	965	Category N	0.2878418	0.43188477	-0.82788086	0.15625	-0.3762207	0.29101563	0	0	15/6/2018	15	6	2018	20:06:55	72415	0.2	20	6	55	0	0.059570313	3.4820801	0.14160156	0.3894043	-0.88720703	11.326904	0.16308594	0	0	0	0	0	0	0	0	0	0.97924805	0.020751953	0.24780273	0.14599609	0.042236328	0.059326172	0	44330	0	0	0
965	966	966	Category N	-0.11987305	0.671875	-0.80395508	0.19946289	-0.29467773	0.34545898	0	0	15/6/2018	15	6	2018	20:06:55	72415	0.3	20	6	55	0	0.059570313	3.4820801	0.14257813	0.38037109	-0.88623047	11.802979	0.40063477	0	0	0	0	0	0	0	0	0	0.97509766	0.024902344	0.63623047	-0.26245117	0.29125977	0.082275391	0	44330	0	0	0
966	967	967	Category N	0.40795898	0.95996094	-1.487793	0.17504883	-0.26953125	0.37231445	0	0	15/6/2018	15	6	2018	20:06:55	72415	0.4	20	6	55	0	0.059570313	3.4820801	0.1484375	0.37158203	-0.89550781	4.3449707	0.87402344	0	0	0	0	0	0	0	0	0	0.98071289	0.019287109	1.4399414	0.25927734	0.58813477	-0.59204102	0	44330	0	0	0
967	968	968	Category N	-0.17993164	-0.13183594	-1.619873	0.203125	-0.43920898	0.18334961	0	0	15/6/2018	15	6	2018	20:06:55	72415	0.5	20	6	55	0	0.059570313	3.4820801	0.15014648	0.36181641	-0.89892578	9.7971191	0.93383789	0	0	0	0	0	0	0	0	0	0.98071289	0.019287109	1.5444336	-0.33007813	-0.49365234	-0.72070313	0	44330	0	0	0
968	969	969	Category N	0.011962891	0.87597656	-0.671875	0.14672852	-0.43676758	0.22265625	0	0	15/6/2018	15	6	2018	20:06:55	72415	0.6	20	6	55	0	0.059570313	3.4820801	0.14746094	0.35571289	-0.89501953	11.439941	0.58203125	0	0	0	0	0	0	0	0	0	0.97436523	0.025634766	0.87915039	-0.13549805	0.52001953	0.22314453	0	44330	0	0	0
969	970	970	Category N	0.035888672	0.51586914	-0.61181641	0.13793945	-0.26074219	0.390625	0	0	15/6/2018	15	6	2018	20:06:55	72415	0.7	20	6	55	0	0.059570313	3.4820801	0.15234375	0.34912109	-0.89257813	6.4711914	0.34667969	0	0	0	0	0	0	0	0	0	0.97045898	0.029541016	0.56396484	-0.11645508	0.16650391	0.28076172	0	44330	0	0	0
970	971	971	Category N	0.25195313	1.0197754	-0.81591797	0.14453125	-0.22021484	0.41064453	0	0	15/6/2018	15	6	2018	20:06:55	72415	0.8	20	6	55	0	0.059570313	3.4820801	0.15869141	0.34106445	-0.89428711	5.9279785	0.68920898	0	0	0	0	0	0	0	0	0	0.97021484	0.029785156	0.85009766	0.093017578	0.6784668	0.078369141	0	44330	0	0	0
971	972	972	Category N	0.023925781	0.20385742	-1.3918457	0.20385742	-0.28662109	0.34570313	0	0	15/6/2018	15	6	2018	20:06:55	72415	0.9	20	6	55	0	0.059570313	3.4820801	0.16235352	0.33349609	-0.89355469	12.696533	0.53295898	0	0	0	0	0	0	0	0	0	0.9675293	0.032470703	0.76635742	-0.13842773	-0.12963867	-0.49804688	0	44330	0	0	0
972	973	973	Category N	0.083984375	0.49194336	-0.92382813	0.12426758	-0.41601563	0.26049805	0	0	15/6/2018	15	6	2018	20:06:56	72416	0	20	6	56	0	0.059570313	3.4820801	0.1652832	0.32739258	-0.89575195	15.618164	0.18554688	0	0	0	0	0	0	0	0	0	0.96801758	0.031982422	0.27392578	-0.081298828	0.16430664	-0.027832031	0	44330	0	0	0
973	974	974	Category N	0.035888672	0.55175781	-0.75585938	0.12158203	-0.33984375	0.33813477	0	0	15/6/2018	15	6	2018	20:06:56	72416	0.1	20	6	56	0	0.059570313	3.4820801	0.16870117	0.32006836	-0.89770508	8.543457	0.30224609	0	0	0	0	0	0	0	0	0	0.96801758	0.031982422	0.5065918	-0.1328125	0.23144531	0.1418457	0	44330	0	0	0
974	975	975	Category N	0.035888672	0.27587891	-0.63598633	0.12182617	-0.25268555	0.39819336	0	0	15/6/2018	15	6	2018	20:06:56	72416	0.2	20	6	56	0	0.059570313	3.4820801	0.17407227	0.30834961	-0.89599609	3.644043	0.29638672	0	0	0	0	0	0	0	0	0	0.96337891	0.036621094	0.4309082	-0.13818359	-0.032470703	0.26000977	0	44330	0	0	0
975	976	976	Category N	0.21582031	0.50390625	-1.0917969	0.18408203	-0.23022461	0.39013672	0	0	15/6/2018	15	6	2018	20:06:56	72416	0.3	20	6	56	0	0.059570313	3.4820801	0.17285156	0.30102539	-0.8918457	10.068604	0.2878418	0	0	0	0	0	0	0	0	0	0.95703125	0.04296875	0.4453125	0.042724609	0.20263672	-0.19970703	0	44330	0	0	0
976	977	977	Category N	0.16796875	0.2878418	-1.2597656	0.15917969	-0.31713867	0.34326172	0	0	15/6/2018	15	6	2018	20:06:56	72416	0.4	20	6	56	0	0.059570313	3.4820801	0.17480469	0.29833984	-0.88623047	18.64502	0.37353516	0	0	0	0	0	0	0	0	0	0.95141602	0.048583984	0.39086914	-0.006835938	-0.010498047	-0.37329102	0	44330	0	0	0
977	978	978	Category N	0.083984375	0.76782227	-0.56396484	0.11694336	-0.39208984	0.29150391	0	0	15/6/2018	15	6	2018	20:06:56	72416	0.5	20	6	56	0	0.059570313	3.4820801	0.17822266	0.28442383	-0.88720703	10.243164	0.58886719	0	0	0	0	0	0	0	0	0	0.94848633	0.051513672	0.90087891	-0.094238281	0.4831543	0.32324219	0	44330	0	0	0
978	979	979	Category N	-0.10791016	0.27587891	-0.671875	0.12866211	-0.29736328	0.37280273	0	0	15/6/2018	15	6	2018	20:06:56	72416	0.6	20	6	56	0	0.059570313	3.4804688	0.1784668	0.27075195	-0.88525391	3.154541	0.35717773	0	0	0	0	0	0	0	0	0	0.94287109	0.057128906	0.50512695	-0.28637695	0.004882813	0.21337891	0	44330	0	0	0
979	980	980	Category N	0.15576172	0.58789063	-1.079834	0.14379883	-0.2590332	0.39086914	0	0	15/6/2018	15	6	2018	20:06:56	72416	0.7	20	6	56	0	0.059570313	3.4804688	0.18139648	0.26000977	-0.87915039	0.20336914	0.38500977	0	0	0	0	0	0	0	0	0	0.93457031	0.065429688	0.55395508	-0.025634766	0.32763672	-0.20043945	0	44330	0	0	0
980	981	981	Category N	-0.011962891	0.37182617	-1.1638184	0.20068359	-0.27124023	0.36669922	0	0	15/6/2018	15	6	2018	20:06:56	72416	0.8	20	6	56	0	0.059570313	3.4804688	0.18408203	0.25073242	-0.87670898	3.4960938	0.36791992	0	0	0	0	0	0	0	0	0	0.93041992	0.069580078	0.60375977	-0.19604492	0.12084961	-0.28686523	0	44330	0	0	0
981	982	982	Category N	-0.21582031	0.38378906	-1.3679199	0.16162109	-0.32666016	0.33105469	0	0	15/6/2018	15	6	2018	20:06:56	72416	0.9	20	6	56	0	0.059570313	3.4804688	0.18798828	0.23608398	-0.87792969	0.41772461	0.65161133	0	0	0	0	0	0	0	0	0	0.9284668	0.071533203	1.0412598	-0.40380859	0.14746094	-0.48974609	0	44330	0	0	0
982	983	983	Category N	0.047851563	0.46777344	-0.69580078	0.171875	-0.27587891	0.3671875	0	0	15/6/2018	15	6	2018	20:06:57	72417	0	20	6	57	0	0.059570313	3.4804688	0.18994141	0.22705078	-0.87719727	10.310303	0.33325195	0	0	0	0	0	0	0	0	0	0.92602539	0.073974609	0.56445313	-0.14208984	0.24047852	0.18139648	0	44330	0	0	0
983	984	984	Category N	0.035888672	0.14379883	-0.73193359	0.13623047	-0.20092773	0.42333984	0	0	15/6/2018	15	6	2018	20:06:57	72417	0.1	20	6	57	0	0.059570313	3.4804688	0.18798828	0.22412109	-0.87255859	9.6281738	0.22216797	0	0	0	0	0	0	0	0	0	0.92041016	0.079589844	0.37329102	-0.15209961	-0.080322266	0.140625	0	44330	0	0	0
984	985	985	Category N	0.047851563	0.23999023	-1.0319824	0.15136719	-0.20263672	0.41503906	0	0	15/6/2018	15	6	2018	20:06:57	72417	0.2	20	6	57	0	0.059570313	3.4804688	0.19384766	0.21240234	-0.8737793	5.4467773	0.21704102	0	0	0	0	0	0	0	0	0	0.91992188	0.080078125	0.33154297	-0.14599609	0.02734375	-0.15795898	0	44330	0	0	0
985	986	986	Category N	-0.14379883	0.16796875	-1.2719727	0.15356445	-0.24169922	0.39746094	0	0	15/6/2018	15	6	2018	20:06:57	72417	0.3	20	6	57	0	0.059570313	3.4804688	0.20068359	0.20581055	-0.87353516	1.3649902	0.52783203	0	0	0	0	0	0	0	0	0	0.91967773	0.080322266	0.78076172	-0.34448242	-0.037841797	-0.39819336	0	44330	0	0	0
986	987	987	Category N	0.31176758	0.27587891	-0.92382813	0.12792969	-0.28417969	0.37792969	0	0	15/6/2018	15	6	2018	20:06:57	72417	0.4	20	6	57	0	0.059570313	3.4804688	0.20288086	0.1965332	-0.87231445	6.0222168	0.14404297	0	0	0	0	0	0	0	0	0	0.91699219	0.083007813	0.23950195	0.10864258	0.079101563	-0.051269531	0	44330	0	0	0
987	988	988	Category N	0.059814453	0.14379883	-0.69580078	0.10913086	-0.22607422	0.41357422	0	0	15/6/2018	15	6	2018	20:06:57	72417	0.5	20	6	57	0	0.059570313	3.4804688	0.20825195	0.19116211	-0.86962891	3.7348633	0.23364258	0	0	0	0	0	0	0	0	0	0.91455078	0.085449219	0.36987305	-0.1484375	-0.047363281	0.17382813	0	44330	0	0	0
988	989	989	Category N	0.023925781	0.16796875	-0.91186523	0.077148438	-0.2121582	0.42602539	0	0	15/6/2018	15	6	2018	20:06:57	72417	0.6	20	6	57	0	0.059570313	3.4804688	0.21533203	0.18115234	-0.86865234	3.2700195	0.1965332	0	0	0	0	0	0	0	0	0	0.91308594	0.086914063	0.24780273	-0.19140625	-0.013183594	-0.04296875	0	44330	0	0	0
989	990	990	Category N	0.023925781	0.21582031	-0.97192383	0.11645508	-0.21386719	0.42407227	0	0	15/6/2018	15	6	2018	20:06:57	72417	0.7	20	6	57	0	0.059570313	3.4804688	0.22460938	0.16455078	-0.86669922	11.429688	0.23217773	0	0	0	0	0	0	0	0	0	0.91040039	0.089599609	0.35668945	-0.20068359	0.051025391	-0.10498047	0	44330	0	0	0
990	991	991	Category N	-0.15576172	0.15576172	-1.3798828	0.11767578	-0.24389648	0.40429688	0	0	15/6/2018	15	6	2018	20:06:57	72417	0.8	20	6	57	0	0.059570313	3.4804688	0.22460938	0.15478516	-0.86547852	13.455322	0.63964844	0	0	0	0	0	0	0	0	0	0.9074707	0.092529297	0.89550781	-0.38037109	0.000732422	-0.51416016	0	44330	0	0	0
991	992	992	Category M	-0.035888672	-0.19189453	-0.91186523	0.17871094	0.11547852	0.44555664	0	0	15/6/2018	15	6	2018	20:07:05	72425	0.7	20	7	5	0	0.059570313	3.4595215	0.22875977	0.1340332	-0.86132813	13.135986	0.42285156	0	0	0	0	0	0	0	0	0	0.90112305	0.098876953	0.64111328	-0.26464844	-0.32592773	-0.050292969	0	44330	0	0	0
992	993	993	Category M	0	-0.3359375	-0.95996094	0.21142578	0.12402344	0.43383789	0	0	15/6/2018	15	6	2018	20:07:05	72425	0.8	20	7	5	0	0.059570313	3.4595215	0.23193359	0.11474609	-0.86181641	22.812012	0.51611328	0	0	0	0	0	0	0	0	0	0.89990234	0.10009766	0.78076172	-0.23193359	-0.45068359	-0.097900391	0	44330	0	0	0
993	994	994	Category M	-0.023925781	-0.32397461	-0.91186523	0.23120117	0.15112305	0.41796875	0	0	15/6/2018	15	6	2018	20:07:05	72425	0.9	20	7	5	0	0.059570313	3.4595215	0.234375	0.084960938	-0.86206055	30.921387	0.48632813	0	0	0	0	0	0	0	0	0	0.89746094	0.10253906	0.71704102	-0.25830078	-0.40893555	-0.049560547	0	44330	0	0	0
994	995	995	Category M	-0.059814453	-0.29980469	-0.89990234	0.22900391	0.19824219	0.40136719	0	0	15/6/2018	15	6	2018	20:07:06	72426	0	20	7	6	0	0.059570313	3.4595215	0.23535156	0.075683594	-0.86425781	39.918701	0.47900391	0	0	0	0	0	0	0	0	0	0.89916992	0.10083008	0.70629883	-0.29516602	-0.37548828	-0.035400391	0	44330	0	0	0
995	996	996	Category M	-0.035888672	-0.32397461	-0.86376953	0.23168945	0.22827148	0.38867188	0	0	15/6/2018	15	6	2018	20:07:06	72426	0.1	20	7	6	0	0.059570313	3.4595215	0.24121094	0.058349609	-0.85595703	45.521729	0.47241211	0	0	0	0	0	0	0	0	0	0.89135742	0.10864258	0.66723633	-0.27709961	-0.38232422	-0.007568359	0	44330	0	0	0
996	997	997	Category M	-0.095947266	-0.27587891	-0.98388672	0.19506836	0.25585938	0.39428711	0	0	15/6/2018	15	6	2018	20:07:06	72426	0.2	20	7	6	0	0.059570313	3.4595215	0.24560547	0.037353516	-0.8503418	57.289551	0.48217773	0	0	0	0	0	0	0	0	0	0.88574219	0.11425781	0.78833008	-0.34155273	-0.31323242	-0.13330078	0	44330	0	0	0
997	998	998	Category M	-0.011962891	-0.39599609	-0.76782227	0.14819336	0.29077148	0.39599609	0	0	15/6/2018	15	6	2018	20:07:06	72426	0.3	20	7	6	0	0.059570313	3.4595215	0.2487793	0.022949219	-0.84448242	70.265381	0.49951172	0	0	0	0	0	0	0	0	0	0.88061523	0.11938477	0.7565918	-0.26074219	-0.41894531	0.076660156	0	44330	0	0	0
998	999	999	Category M	-0.10791016	-0.31176758	-1.0678711	0.098632813	0.31860352	0.38916016	0	0	15/6/2018	15	6	2018	20:07:06	72426	0.4	20	7	6	0	0.059570313	3.4595215	0.24853516	-0.002929688	-0.83251953	76.950928	0.52685547	0	0	0	0	0	0	0	0	0	0.86889648	0.13110352	0.90039063	-0.35644531	-0.30859375	-0.23510742	0	44330	0	0	0
999	1000	1000	Category M	0.071777344	-0.13183594	-0.87597656	0.049804688	0.34350586	0.38110352	0	0	15/6/2018	15	6	2018	20:07:06	72426	0.5	20	7	6	0	0.059570313	3.4595215	0.24291992	-0.014648438	-0.82202148	81.935547	0.21411133	0	0	0	0	0	0	0	0	0	0.85717773	0.14282227	0.34204102	-0.17114258	-0.11694336	-0.053710938	0	44330	0	0	0
1000	1001	1001	Category M	0.11987305	-0.15576172	-0.95996094	0.011230469	0.35668945	0.37866211	0	0	15/6/2018	15	6	2018	20:07:06	72426	0.6	20	7	6	0	0.059570313	3.4595215	0.24829102	-0.039550781	-0.81738281	87.258789	0.22412109	0	0	0	0	0	0	0	0	0	0.85522461	0.14477539	0.38696289	-0.12841797	-0.1159668	-0.14233398	0	44330	0	0	0
1001	1002	1002	Category M	0.10791016	-0.19189453	-0.99584961	-0.029296875	0.35375977	0.3815918	0	0	15/6/2018	15	6	2018	20:07:06	72426	0.7	20	7	6	0	0.059570313	3.4595215	0.24926758	-0.05859375	-0.81201172	96.067139	0.26733398	0	0	0	0	0	0	0	0	0	0.8515625	0.1484375	0.45825195	-0.14135742	-0.13305664	-0.18359375	0	44330	0	0	0
1002	1003	1003	Category M	0.19189453	-0.21582031	-0.88793945	-0.077148438	0.35888672	0.37060547	0	0	15/6/2018	15	6	2018	20:07:06	72426	0.8	20	7	6	0	0.059570313	3.4595215	0.24829102	-0.091796875	-0.80712891	98.668213	0.15820313	0	0	0	0	0	0	0	0	0	0.84936523	0.15063477	0.26098633	-0.056396484	-0.1237793	-0.080566406	0	44330	0	0	0
1003	1004	1004	Category M	-0.011962891	-0.19189453	-0.98388672	-0.088378906	0.34838867	0.37792969	0	0	15/6/2018	15	6	2018	20:07:06	72426	0.9	20	7	6	0	0.059570313	3.4595215	0.25439453	-0.096679688	-0.80200195	95.301025	0.33618164	0	0	0	0	0	0	0	0	0	0.84716797	0.15283203	0.54321289	-0.26635742	-0.094970703	-0.18164063	0	44330	0	0	0
1004	1005	1005	Category M	0.43188477	-0.083984375	-0.80395508	-0.11206055	0.32080078	0.38696289	0	0	15/6/2018	15	6	2018	20:07:07	72427	0	20	7	7	0	0.059570313	3.4595215	0.25634766	-0.11108398	-0.79467773	90.031738	0.17749023	0	0	0	0	0	0	0	0	0	0.84228516	0.15771484	0.21166992	0.17529297	0.027099609	-0.009033203	0	44330	0	0	0
1005	1006	1006	Category M	0.61181641	-0.27587891	-1.2478027	-0.080078125	0.28930664	0.41796875	0	0	15/6/2018	15	6	2018	20:07:07	72427	0.1	20	7	7	0	0.059570313	3.4595215	0.25341797	-0.1262207	-0.78857422	81.081299	0.60131836	0	0	0	0	0	0	0	0	0	0.83789063	0.16210938	0.96704102	0.3581543	-0.14941406	-0.45898438	0	44330	0	0	0
1006	1007	1007	Category M	0.38378906	-0.083984375	-0.77978516	-0.13476563	0.26318359	0.4230957	0	0	15/6/2018	15	6	2018	20:07:07	72427	0.2	20	7	7	0	0.059570313	3.4595215	0.26025391	-0.14697266	-0.78735352	66.959229	0.13867188	0	0	0	0	0	0	0	0	0	0.84228516	0.15771484	0.19433594	0.12329102	0.062988281	0.007568359	0	44330	0	0	0
1007	1008	1008	Category M	0.27587891	0.11987305	-0.70776367	-0.18041992	0.26538086	0.40209961	0	0	15/6/2018	15	6	2018	20:07:07	72427	0.3	20	7	7	0	0.059570313	3.4595215	0.25830078	-0.16943359	-0.77368164	48.333984	0.29736328	0	0	0	0	0	0	0	0	0	0.83300781	0.16699219	0.37280273	0.017333984	0.28930664	0.065917969	0	44330	0	0	0
1008	1009	1009	Category M	0.46777344	-0.059814453	-0.79199219	-0.2109375	0.26513672	0.38769531	0	0	15/6/2018	15	6	2018	20:07:07	72427	0.4	20	7	7	0	0.059570313	3.4595215	0.26342773	-0.17773438	-0.7590332	31.988037	0.23803711	0	0	0	0	0	0	0	0	0	0.82299805	0.17700195	0.35498047	0.20410156	0.11791992	-0.032714844	0	44330	0	0	0
1009	1010	1010	Category M	0.69580078	-0.10791016	-0.82788086	-0.21435547	0.2565918	0.39233398	0	0	15/6/2018	15	6	2018	20:07:07	72427	0.5	20	7	7	0	0.059570313	3.4595215	0.26586914	-0.20117188	-0.75732422	21.772949	0.4453125	0	0	0	0	0	0	0	0	0	0.82739258	0.17260742	0.59350586	0.4296875	0.093261719	-0.0703125	0	44330	0	0	0
1010	1011	1011	Category M	0.47998047	0.023925781	-0.47998047	-0.23974609	0.25537109	0.37963867	0	0	15/6/2018	15	6	2018	20:07:07	72427	0.6	20	7	7	0	0.059570313	3.4595215	0.27246094	-0.21875	-0.75634766	15.727783	0.42236328	0	0	0	0	0	0	0	0	0	0.83325195	0.16674805	0.72680664	0.20727539	0.24267578	0.27636719	0	44330	0	0	0
1011	1012	1012	Category M	0.47998047	-0.023925781	-0.79199219	-0.26098633	0.25952148	0.3671875	0	0	15/6/2018	15	6	2018	20:07:07	72427	0.7	20	7	7	0	0.059570313	3.4595215	0.27416992	-0.23901367	-0.7512207	8.7658691	0.30029297	0	0	0	0	0	0	0	0	0	0.8347168	0.1652832	0.46142578	0.20556641	0.21508789	-0.040527344	0	44330	0	0	0
1012	1013	1013	Category M	0.53979492	-0.023925781	-0.92382813	-0.2175293	0.30029297	0.3671875	0	0	15/6/2018	15	6	2018	20:07:07	72427	0.8	20	7	7	0	0.059570313	3.4595215	0.27587891	-0.24951172	-0.73876953	9.621582	0.39331055	0	0	0	0	0	0	0	0	0	0.82714844	0.17285156	0.67456055	0.26367188	0.22558594	-0.18481445	0	44330	0	0	0
1013	1014	1014	Category M	0.68383789	-0.31176758	-0.80395508	-0.22558594	0.33935547	0.32885742	0	0	15/6/2018	15	6	2018	20:07:07	72427	0.9	20	7	7	0	0.059570313	3.4595215	0.27905273	-0.26196289	-0.7331543	17.087891	0.41381836	0	0	0	0	0	0	0	0	0	0.82714844	0.17285156	0.52490234	0.40454102	-0.049560547	-0.070556641	0	44330	0	0	0
1014	1015	1015	Category M	0.071777344	-0.44384766	-0.70776367	-0.21337891	0.41064453	0.27563477	0	0	15/6/2018	15	6	2018	20:07:08	72428	0	20	7	8	0	0.059570313	3.5255859	0.28564453	-0.27685547	-0.73193359	25.095703	0.27246094	0	0	0	0	0	0	0	0	0	0.83300781	0.16699219	0.4050293	-0.21386719	-0.16674805	0.024169922	0	44330	0	0	0
1015	1016	1016	Category M	0.2878418	-0.035888672	-0.32397461	-0.23168945	0.44042969	0.20996094	0	0	15/6/2018	15	6	2018	20:07:08	72428	0.1	20	7	8	0	0.059570313	3.5255859	0.29077148	-0.29101563	-0.73461914	31.706299	0.48364258	0	0	0	0	0	0	0	0	0	0.84204102	0.15795898	0.66918945	-0.002929688	0.25512695	0.41064453	0	44330	0	0	0
1016	1017	1017	Category M	0.40795898	-0.63598633	-0.73193359	-0.23022461	0.42602539	0.23071289	0	0	15/6/2018	15	6	2018	20:07:08	72428	0.2	20	7	8	0	0.059570313	3.5255859	0.29248047	-0.3046875	-0.72705078	36.002686	0.35058594	0	0	0	0	0	0	0	0	0	0.84106445	0.15893555	0.45092773	0.11523438	-0.33105469	-0.004638672	0	44330	0	0	0
1017	1018	1018	Category M	0.52783203	-0.37182617	-0.74389648	-0.22802734	0.4387207	0.2109375	0	0	15/6/2018	15	6	2018	20:07:08	72428	0.3	20	7	8	0	0.059570313	3.5255859	0.29663086	-0.31640625	-0.71582031	42.35376	0.23901367	0	0	0	0	0	0	0	0	0	0.8371582	0.1628418	0.31420898	0.23095703	-0.055175781	-0.027832031	0	44330	0	0	0
1018	1019	1019	Category M	0.64794922	-0.53979492	-0.74389648	-0.21435547	0.4543457	0.2019043	0	0	15/6/2018	15	6	2018	20:07:08	72428	0.4	20	7	8	0	0.059570313	3.5255859	0.29907227	-0.32983398	-0.71411133	45.107666	0.40795898	0	0	0	0	0	0	0	0	0	0.84155273	0.15844727	0.58813477	0.34863281	-0.2097168	-0.029541016	0	44330	0	0	0
1019	1020	1020	Category M	0.63598633	-0.41992188	-0.57592773	-0.21948242	0.44726563	0.20043945	0	0	15/6/2018	15	6	2018	20:07:08	72428	0.5	20	7	8	0	0.059570313	3.5255859	0.3046875	-0.34057617	-0.71557617	45.511475	0.36791992	0	0	0	0	0	0	0	0	0	0.84912109	0.15087891	0.55004883	0.33105469	-0.079101563	0.13964844	0	44330	0	0	0
1020	1021	1021	Category M	0.57592773	-0.49194336	-0.44384766	-0.2331543	0.44580078	0.20483398	0	0	15/6/2018	15	6	2018	20:07:08	72428	0.6	20	7	8	0	0.059570313	3.5255859	0.31054688	-0.35668945	-0.7097168	42.448975	0.39916992	0	0	0	0	0	0	0	0	0	0.85302734	0.14697266	0.66625977	0.26513672	-0.13500977	0.26586914	0	44330	0	0	0
1021	1022	1022	Category M	0.57592773	-0.40795898	-0.65991211	-0.24487305	0.41162109	0.23999023	0	0	15/6/2018	15	6	2018	20:07:08	72428	0.7	20	7	8	0	0.059570313	3.5255859	0.31542969	-0.36767578	-0.70043945	35.499268	0.26635742	0	0	0	0	0	0	0	0	0	0.85180664	0.14819336	0.34106445	0.26025391	-0.040039063	0.040527344	0	44330	0	0	0
1022	1023	1023	Category M	0.74389648	-0.27587891	-0.6237793	-0.26489258	0.37548828	0.27172852	0	0	15/6/2018	15	6	2018	20:07:08	72428	0.8	20	7	8	0	0.059570313	3.5255859	0.32299805	-0.38208008	-0.68823242	23.063232	0.4387207	0	0	0	0	0	0	0	0	0	0.85107422	0.14892578	0.59155273	0.4206543	0.10620117	0.064453125	0	44330	0	0	0
1023	1024	1024	Category M	0.88793945	-0.19189453	-0.61181641	-0.26977539	0.32226563	0.32055664	0	0	15/6/2018	15	6	2018	20:07:08	72428	0.9	20	7	8	0	0.059570313	3.5255859	0.32250977	-0.3972168	-0.68774414	8.0698242	0.60620117	0	0	0	0	0	0	0	0	0	0.85717773	0.14282227	0.84667969	0.56518555	0.20532227	0.075927734	0	44330	0	0	0
1024	1025	1025	Category M	0.85180664	0	-0.44384766	-0.28662109	0.28076172	0.34423828	0	0	15/6/2018	15	6	2018	20:07:09	72429	0	20	7	9	0	0.059570313	3.5255859	0.32495117	-0.41210938	-0.69067383	9.2094727	0.71289063	0	0	0	0	0	0	0	0	0	0.86743164	0.13256836	1.185791	0.52661133	0.41210938	0.24682617	0	44330	0	0	0
1025	1026	1026	Category M	0.45581055	-0.13183594	-0.61181641	-0.27001953	0.24536133	0.36376953	0	0	15/6/2018	15	6	2018	20:07:09	72429	0.1	20	7	9	0	0.059570313	3.5255859	0.32495117	-0.42553711	-0.69116211	25.82959	0.33105469	0	0	0	0	0	0	0	0	0	0.87426758	0.12573242	0.50390625	0.13061523	0.29370117	0.079345703	0	44330	0	0	0
1026	1027	1027	Category M	0.74389648	-0.083984375	-0.57592773	-0.26049805	0.23608398	0.37768555	0	0	15/6/2018	15	6	2018	20:07:09	72429	0.2	20	7	9	0	0.059570313	3.5255859	0.32324219	-0.43212891	-0.68334961	33.609619	0.55639648	0	0	0	0	0	0	0	0	0	0.87084961	0.12915039	0.8762207	0.42041016	0.34814453	0.10742188	0	44330	0	0	0
1027	1028	1028	Category M	0.64794922	-0.10791016	-0.61181641	-0.24169922	0.26147461	0.37182617	0	0	15/6/2018	15	6	2018	20:07:09	72429	0.3	20	7	9	0	0.059570313	3.5255859	0.32324219	-0.44506836	-0.67382813	36.040771	0.47216797	0	0	0	0	0	0	0	0	0	0.87011719	0.12988281	0.72387695	0.32446289	0.3371582	0.062011719	0	44330	0	0	0
1028	1029	1029	Category M	0.75585938	-0.39599609	-0.82788086	-0.21484375	0.3112793	0.36450195	0	0	15/6/2018	15	6	2018	20:07:09	72429	0.4	20	7	9	0	0.059570313	3.5255859	0.32519531	-0.46459961	-0.67138672	30.110107	0.46313477	0	0	0	0	0	0	0	0	0	0.87890625	0.12109375	0.65527344	0.43041992	0.068603516	-0.15625	0	44330	0	0	0
1029	1030	1030	Category M	0.38378906	-0.31176758	-0.94799805	-0.19604492	0.38354492	0.30737305	0	0	15/6/2018	15	6	2018	20:07:09	72429	0.5	20	7	9	0	0.059570313	3.5255859	0.32714844	-0.47216797	-0.66821289	21.539551	0.32739258	0	0	0	0	0	0	0	0	0	0.88134766	0.11865234	0.49682617	0.056396484	0.16040039	-0.27954102	0	44330	0	0	0
1030	1031	1031	Category M	0.41992188	-0.39599609	-0.40795898	-0.17797852	0.44970703	0.22949219	0	0	15/6/2018	15	6	2018	20:07:09	72429	0.6	20	7	9	0	0.059570313	3.5255859	0.32861328	-0.48706055	-0.66943359	11.599609	0.29150391	0	0	0	0	0	0	0	0	0	0.890625	0.109375	0.44360352	0.091064453	0.091064453	0.26147461	0	44330	0	0	0
1031	1032	1032	Category M	0.49194336	-0.73193359	-0.55175781	-0.18432617	0.45043945	0.22216797	0	0	15/6/2018	15	6	2018	20:07:09	72429	0.7	20	7	9	0	0.059570313	3.5255859	0.3347168	-0.50805664	-0.65966797	0.34277344	0.29394531	0	0	0	0	0	0	0	0	0	0.89746094	0.10253906	0.48901367	0.15698242	-0.22363281	0.10791016	0	44330	0	0	0
1032	1033	1033	Category M	0.38378906	-0.82788086	-0.52783203	-0.17285156	0.47143555	0.19824219	0	0	15/6/2018	15	6	2018	20:07:09	72429	0.8	20	7	9	0	0.059570313	3.5255859	0.33813477	-0.51123047	-0.65209961	9.0629883	0.34301758	0	0	0	0	0	0	0	0	0	0.89501953	0.10498047	0.48632813	0.045410156	-0.31640625	0.12426758	0	44330	0	0	0
1033	1034	1034	Category M	0.46777344	-0.63598633	-0.81591797	-0.12744141	0.50512695	0.13134766	0	0	15/6/2018	15	6	2018	20:07:09	72429	0.9	20	7	9	0	0.059570313	3.5255859	0.34228516	-0.51733398	-0.64575195	17.775635	0.2421875	0	0	0	0	0	0	0	0	0	0.89550781	0.10449219	0.41381836	0.12524414	-0.1184082	-0.16992188	0	44330	0	0	0
1034	1035	1035	Category M	0.56396484	-0.94799805	-0.57592773	-0.10253906	0.52758789	0.039794922	0	0	15/6/2018	15	6	2018	20:07:10	72430	0	20	7	10	0	0.059570313	3.5255859	0.34448242	-0.52099609	-0.64331055	25.676025	0.48461914	0	0	0	0	0	0	0	0	0	0.89672852	0.10327148	0.71386719	0.21923828	-0.42700195	0.067382813	0	44330	0	0	0
1035	1036	1036	Category M	0.2878418	-0.81591797	-0.17993164	-0.14111328	0.51660156	0.057617188	0	0	15/6/2018	15	6	2018	20:07:10	72430	0.1	20	7	10	0	0.059570313	3.5255859	0.35131836	-0.52197266	-0.6418457	28.914307	0.55102539	0	0	0	0	0	0	0	0	0	0.89892578	0.10107422	0.81933594	-0.063476563	-0.29370117	0.46191406	0	44330	0	0	0
1036	1037	1037	Category M	0.27587891	-0.63598633	-0.19189453	-0.17626953	0.49609375	0.12475586	0	0	15/6/2018	15	6	2018	20:07:10	72430	0.2	20	7	10	0	0.059570313	3.5255859	0.35668945	-0.52783203	-0.63867188	28.055664	0.46655273	0	0	0	0	0	0	0	0	0	0.90209961	0.097900391	0.63549805	-0.080810547	-0.10791016	0.44677734	0	44330	0	0	0
1037	1038	1038	Category M	0.38378906	-0.88793945	-0.7199707	-0.090576172	0.52734375	0.066894531	0	0	15/6/2018	15	6	2018	20:07:10	72430	0.3	20	7	10	0	0.059570313	3.5255859	0.36254883	-0.53222656	-0.6328125	26.724121	0.36669922	0	0	0	0	0	0	0	0	0	0.90283203	0.097167969	0.46362305	0.020996094	-0.35546875	-0.086914063	0	44330	0	0	0
1038	1039	1039	Category M	0.21582031	-0.97192383	-0.44384766	0.004150391	0.53344727	0.001464844	0	0	15/6/2018	15	6	2018	20:07:10	72430	0.4	20	7	10	0	0.059570313	3.5255859	0.36669922	-0.53369141	-0.63085938	21.044189	0.49951172	0	0	0	0	0	0	0	0	0	0.90429688	0.095703125	0.77612305	-0.15087891	-0.43798828	0.18701172	0	44330	0	0	0
1039	1040	1040	Category M	0.29980469	-0.86376953	-0.37182617	0.010498047	0.53564453	0.0703125	0	0	15/6/2018	15	6	2018	20:07:10	72430	0.5	20	7	10	0	0.059570313	3.5255859	0.37060547	-0.54150391	-0.62084961	9.5820313	0.41308594	0	0	0	0	0	0	0	0	0	0.90332031	0.096679688	0.6418457	-0.070800781	-0.32202148	0.24902344	0	44330	0	0	0
1040	1041	1041	Category M	0	-0.74389648	-0.39599609	-0.035888672	0.49389648	0.21069336	0	0	15/6/2018	15	6	2018	20:07:10	72430	0.6	20	7	10	0	0.059570313	3.5255859	0.37231445	-0.55053711	-0.62207031	2.088623	0.4765625	0	0	0	0	0	0	0	0	0	0.91040039	0.089599609	0.79174805	-0.37231445	-0.19311523	0.22607422	0	44330	0	0	0
1041	1042	1042	Category M	0.34790039	-0.97192383	-0.51586914	-0.019775391	0.49951172	0.1965332	0	0	15/6/2018	15	6	2018	20:07:10	72430	0.7	20	7	10	0	0.059570313	3.5255859	0.37451172	-0.55834961	-0.62353516	12.30957	0.42797852	0	0	0	0	0	0	0	0	0	0.91723633	0.082763672	0.5480957	-0.026611328	-0.41333008	0.10766602	0	44330	0	0	0
1042	1043	1043	Category M	0.44384766	-1.0559082	-0.81591797	0.026123047	0.52612305	0.11157227	0	0	15/6/2018	15	6	2018	20:07:10	72430	0.8	20	7	10	0	0.059570313	3.5255859	0.37768555	-0.56494141	-0.61816406	19.219482	0.53295898	0	0	0	0	0	0	0	0	0	0.91894531	0.081054688	0.75415039	0.065917969	-0.49072266	-0.19750977	0	44330	0	0	0
1043	1044	1044	Category M	0.16796875	-0.40795898	-0.2878418	0.012451172	0.53051758	0.089355469	0	0	15/6/2018	15	6	2018	20:07:10	72430	0.9	20	7	10	0	0.059570313	3.5255859	0.37768555	-0.57055664	-0.61279297	24.275635	0.41967773	0	0	0	0	0	0	0	0	0	0.91870117	0.081298828	0.69775391	-0.2097168	0.16259766	0.32495117	0	44330	0	0	0
1044	1045	1045	Category M	0.035888672	-0.79199219	-0.3359375	-0.04296875	0.53173828	0.088867188	0	0	15/6/2018	15	6	2018	20:07:11	72431	0	20	7	11	0	0.059570313	3.5255859	0.38134766	-0.57641602	-0.60961914	26.555664	0.49047852	0	0	0	0	0	0	0	0	0	0.92163086	0.078369141	0.8347168	-0.34545898	-0.21533203	0.27368164	0	44330	0	0	0
1045	1046	1046	Category M	0.43188477	-0.98388672	-0.7199707	-0.036376953	0.52172852	0.12866211	0	0	15/6/2018	15	6	2018	20:07:11	72431	0.1	20	7	11	0	0.059570313	3.5255859	0.38037109	-0.58105469	-0.60644531	22.779053	0.42138672	0	0	0	0	0	0	0	0	0	0.921875	0.078125	0.56762695	0.051269531	-0.40258789	-0.11328125	0	44330	0	0	0
1046	1047	1047	Category M	0.25195313	-0.83984375	-0.38378906	0.044677734	0.53076172	0.043212891	0	0	15/6/2018	15	6	2018	20:07:11	72431	0.2	20	7	11	0	0.059570313	3.5255859	0.37475586	-0.58349609	-0.59521484	17.624756	0.35400391	0	0	0	0	0	0	0	0	0	0.9140625	0.0859375	0.59033203	-0.12280273	-0.25610352	0.21142578	0	44330	0	0	0
1047	1048	1048	Category M	0.23999023	-0.79199219	-0.45581055	0.00390625	0.53613281	0.056152344	0	0	15/6/2018	15	6	2018	20:07:11	72431	0.3	20	7	11	0	0.059570313	3.5255859	0.37426758	-0.58911133	-0.59667969	12.717285	0.28100586	0	0	0	0	0	0	0	0	0	0.91845703	0.081542969	0.47802734	-0.13427734	-0.20263672	0.14086914	0	44330	0	0	0
1048	1049	1049	Category M	0.20385742	-0.99584961	-0.52783203	-0.050048828	0.50488281	0.16796875	0	0	15/6/2018	15	6	2018	20:07:11	72431	0.4	20	7	11	0	0.059570313	3.5255859	0.37353516	-0.59790039	-0.59716797	5.5375977	0.43798828	0	0	0	0	0	0	0	0	0	0.92407227	0.075927734	0.63671875	-0.16967773	-0.39770508	0.069335938	0	44330	0	0	0
1049	1050	1050	Category M	0.55175781	-0.89990234	-0.53979492	-0.085693359	0.49682617	0.19287109	0	0	15/6/2018	15	6	2018	20:07:11	72431	0.5	20	7	11	0	0.059570313	3.5255859	0.37109375	-0.60522461	-0.59472656	2.0979004	0.34985352	0	0	0	0	0	0	0	0	0	0.92626953	0.073730469	0.5300293	0.18041992	-0.29443359	0.054931641	0	44330	0	0	0
1050	1051	1051	Category M	0.39599609	-0.59985352	-0.40795898	-0.095703125	0.51147461	0.14086914	0	0	15/6/2018	15	6	2018	20:07:11	72431	0.6	20	7	11	0	0.059570313	3.5255859	0.36621094	-0.61450195	-0.59204102	8.5981445	0.18701172	0	0	0	0	0	0	0	0	0	0.92871094	0.071289063	0.22851563	0.029541016	0.014648438	0.18408203	0	44330	0	0	0
1051	1052	1052	Category M	0.15576172	-0.6237793	-0.38378906	-0.16601563	0.47680664	0.18847656	0	0	15/6/2018	15	6	2018	20:07:11	72431	0.7	20	7	11	0	0.059570313	3.5255859	0.36450195	-0.63452148	-0.59667969	13.586426	0.29858398	0	0	0	0	0	0	0	0	0	0.94433594	0.055664063	0.43286133	-0.20874023	0.010742188	0.21289063	0	44330	0	0	0
1052	1053	1053	Category M	0.3359375	-0.50390625	-0.49194336	-0.18188477	0.47802734	0.17919922	0	0	15/6/2018	15	6	2018	20:07:11	72431	0.8	20	7	11	0	0.059326172	3.5255859	0.35449219	-0.64428711	-0.59741211	18.291504	0.17651367	0	0	0	0	0	0	0	0	0	0.94750977	0.052490234	0.2644043	-0.018554688	0.14038086	0.10546875	0	44330	0	0	0
1053	1054	1054	Category M	0.57592773	-0.64794922	-0.64794922	-0.13671875	0.49829102	0.17089844	0	0	15/6/2018	15	6	2018	20:07:11	72431	0.9	20	7	11	0	0.059326172	3.5255859	0.35229492	-0.65649414	-0.59521484	21.050293	0.22973633	0	0	0	0	0	0	0	0	0	0.95361328	0.046386719	0.28466797	0.22338867	0.008544922	-0.052490234	0	44330	0	0	0
1054	1055	1055	Category M	0.44384766	-0.86376953	-0.85180664	-0.11743164	0.49121094	0.18823242	0	0	15/6/2018	15	6	2018	20:07:12	72432	0	20	7	12	0	0.059326172	3.5255859	0.34448242	-0.66015625	-0.59130859	22.334961	0.3449707	0	0	0	0	0	0	0	0	0	0.95092773	0.049072266	0.56298828	0.099121094	-0.20336914	-0.26025391	0	44330	0	0	0
1055	1056	1056	Category M	0.35986328	-0.58789063	-0.49194336	-0.15771484	0.48510742	0.17895508	0	0	15/6/2018	15	6	2018	20:07:12	72432	0.1	20	7	12	0	0.059326172	3.5255859	0.34741211	-0.66113281	-0.5859375	22.724609	0.11987305	0	0	0	0	0	0	0	0	0	0.94921875	0.05078125	0.1796875	0.012207031	0.073242188	0.093994141	0	44330	0	0	0
1056	1057	1057	Category M	0.49194336	-0.63598633	-0.35986328	-0.19970703	0.46386719	0.19042969	0	0	15/6/2018	15	6	2018	20:07:12	72432	0.2	20	7	12	0	0.059326172	3.5255859	0.34643555	-0.66479492	-0.58837891	20.733398	0.27246094	0	0	0	0	0	0	0	0	0	0.953125	0.046875	0.40283203	0.14526367	0.028808594	0.22851563	0	44330	0	0	0
1057	1058	1058	Category M	0.2878418	-0.31176758	-0.41992188	-0.22998047	0.453125	0.18945313	0	0	15/6/2018	15	6	2018	20:07:12	72432	0.3	20	7	12	0	0.059326172	3.5255859	0.34741211	-0.6652832	-0.58374023	17.216064	0.39404297	0	0	0	0	0	0	0	0	0	0.95068359	0.049316406	0.5769043	-0.059570313	0.35351563	0.16381836	0	44330	0	0	0
1058	1059	1059	Category M	0.3359375	-0.57592773	-0.79199219	-0.22802734	0.45629883	0.16943359	0	0	15/6/2018	15	6	2018	20:07:12	72432	0.4	20	7	12	0	0.059326172	3.5255859	0.34716797	-0.67260742	-0.58154297	12.559082	0.23168945	0	0	0	0	0	0	0	0	0	0.95458984	0.045410156	0.31835938	-0.011230469	0.096679688	-0.21020508	0	44330	0	0	0
1059	1060	1060	Category M	0.6237793	-0.70776367	-0.61181641	-0.20092773	0.48168945	0.14111328	0	0	15/6/2018	15	6	2018	20:07:12	72432	0.5	20	7	12	0	0.059326172	3.5255859	0.34545898	-0.68115234	-0.58154297	9.4980469	0.28100586	0	0	0	0	0	0	0	0	0	0.96020508	0.039794922	0.33447266	0.27807617	-0.026367188	-0.030029297	0	44330	0	0	0
1060	1061	1061	Category M	0.38378906	-0.50390625	-0.41992188	-0.14575195	0.49267578	0.16650391	0	0	15/6/2018	15	6	2018	20:07:12	72432	0.6	20	7	12	0	0.059326172	3.5255859	0.33032227	-0.68530273	-0.58300781	3.7070313	0.24975586	0	0	0	0	0	0	0	0	0	0.95849609	0.041503906	0.39819336	0.053222656	0.18139648	0.16308594	0	44330	0	0	0
1061	1062	1062	Category M	0.38378906	-0.77978516	-0.39599609	-0.12988281	0.47729492	0.21533203	0	0	15/6/2018	15	6	2018	20:07:12	72432	0.7	20	7	12	0	0.059326172	3.5255859	0.32324219	-0.69213867	-0.58154297	3.2963867	0.21386719	0	0	0	0	0	0	0	0	0	0.96020508	0.039794922	0.33325195	0.060302734	-0.087402344	0.18554688	0	44330	0	0	0
1062	1063	1063	Category M	0	-0.74389648	-0.64794922	-0.032714844	0.4777832	0.23852539	0	0	15/6/2018	15	6	2018	20:07:12	72432	0.8	20	7	12	0	0.059326172	3.5255859	0.31518555	-0.69775391	-0.57568359	8.6960449	0.32666016	0	0	0	0	0	0	0	0	0	0.95825195	0.041748047	0.43310547	-0.31518555	-0.045898438	-0.072021484	0	44330	0	0	0
1063	1064	1064	Category M	0.2277832	-1.0319824	-0.97192383	0.053222656	0.4987793	0.19116211	0	0	15/6/2018	15	6	2018	20:07:12	72432	0.9	20	7	12	0	0.059326172	3.5255859	0.30688477	-0.70629883	-0.57397461	15.642822	0.52001953	0	0	0	0	0	0	0	0	0	0.96044922	0.039550781	0.80249023	-0.079101563	-0.32543945	-0.39770508	0	44330	0	0	0
1064	1065	1065	Category M	0.059814453	-0.83984375	-1.0678711	0.088378906	0.5234375	0.068847656	0	0	15/6/2018	15	6	2018	20:07:13	72433	0	20	7	13	0	0.059326172	3.5255859	0.29443359	-0.71435547	-0.58032227	24.08252	0.55541992	0	0	0	0	0	0	0	0	0	0.96630859	0.033691406	0.84741211	-0.23461914	-0.12524414	-0.48730469	0	44330	0	0	0
1065	1066	1066	Category M	-0.27587891	-0.37182617	-0.64794922	0.028076172	0.52978516	0.029785156	0	0	15/6/2018	15	6	2018	20:07:13	72433	0.1	20	7	13	0	0.059326172	3.5255859	0.28540039	-0.72363281	-0.58349609	29.113281	0.66552734	0	0	0	0	0	0	0	0	0	0.97241211	0.027587891	0.97753906	-0.5612793	0.35180664	-0.064208984	0	44330	0	0	0
1066	1067	1067	Category M	0.31176758	-0.75585938	-0.16796875	-0.02734375	0.52807617	0.092285156	0	0	15/6/2018	15	6	2018	20:07:13	72433	0.2	20	7	13	0	0.059326172	3.5255859	0.27929688	-0.72973633	-0.57421875	30.960205	0.40844727	0	0	0	0	0	0	0	0	0	0.96972656	0.030273438	0.46459961	0.032226563	-0.025878906	0.40625	0	44330	0	0	0
1067	1068	1068	Category M	0.20385742	-1.4038086	-0.50390625	-0.018310547	0.49072266	0.22436523	0	0	15/6/2018	15	6	2018	20:07:13	72433	0.3	20	7	13	0	0.059326172	3.5255859	0.2746582	-0.74560547	-0.57568359	32.053955	0.66552734	0	0	0	0	0	0	0	0	0	0.98144531	0.018554688	0.80053711	-0.070800781	-0.65795898	0.071777344	0	44330	0	0	0
1068	1069	1069	Category M	0.17993164	-0.45581055	-0.64794922	0.057128906	0.51708984	0.13574219	0	0	15/6/2018	15	6	2018	20:07:13	72433	0.4	20	7	13	0	0.059326172	3.5255859	0.26855469	-0.75854492	-0.5769043	30.597412	0.32348633	0	0	0	0	0	0	0	0	0	0.99023438	0.009765625	0.46264648	-0.088623047	0.30273438	-0.070800781	0	44330	0	0	0
1069	1070	1070	Category M	0.15576172	-0.95996094	-1.0678711	0.091796875	0.52368164	-0.018310547	0	0	15/6/2018	15	6	2018	20:07:13	72433	0.5	20	7	13	0	0.059326172	3.5255859	0.26220703	-0.76049805	-0.57421875	25.378906	0.54272461	0	0	0	0	0	0	0	0	0	0.98852539	0.011474609	0.79931641	-0.10644531	-0.19921875	-0.4934082	0	44330	0	0	0
1070	1071	1071	Category M	0.32397461	-1.5239258	-0.61181641	0.009765625	0.53027344	0.11303711	0	0	15/6/2018	15	6	2018	20:07:13	72433	0.6	20	7	13	0	0.059326172	3.5255859	0.26074219	-0.76586914	-0.5703125	16.688477	0.76171875	0	0	0	0	0	0	0	0	0	0.98974609	0.010253906	0.86254883	0.062988281	-0.7578125	-0.041259766	0	44330	0	0	0
1071	1072	1072	Category M	0.2277832	-0.45581055	-0.29980469	-0.096679688	0.47216797	0.22705078	0	0	15/6/2018	15	6	2018	20:07:13	72433	0.7	20	7	13	0	0.059326172	3.5255859	0.26098633	-0.76611328	-0.57568359	10.490479	0.41674805	0	0	0	0	0	0	0	0	0	0.9934082	0.006591797	0.61962891	-0.033203125	0.31030273	0.27587891	0	44330	0	0	0
1072	1073	1073	Category M	0.34790039	-0.81591797	-0.44384766	-0.11621094	0.47827148	0.22973633	0	0	15/6/2018	15	6	2018	20:07:13	72433	0.8	20	7	13	0	0.059326172	3.5255859	0.2590332	-0.76660156	-0.578125	5.3474121	0.16821289	0	0	0	0	0	0	0	0	0	0.99462891	0.005371094	0.27197266	0.088623047	-0.049072266	0.13427734	0	44330	0	0	0
1073	1074	1074	Category M	0.14379883	-0.61181641	-0.73193359	-0.15454102	0.47924805	0.19384766	0	0	15/6/2018	15	6	2018	20:07:13	72433	0.9	20	7	13	0	0.059326172	3.5255859	0.26025391	-0.76293945	-0.57885742	4.7023926	0.24462891	0	0	0	0	0	0	0	0	0	0.99243164	0.007568359	0.4206543	-0.11645508	0.15112305	-0.15283203	0	44330	0	0	0
1074	1075	1075	Category M	0.49194336	-0.39599609	-0.77978516	-0.16552734	0.50415039	0.087646484	0	0	15/6/2018	15	6	2018	20:07:14	72434	0	20	7	14	0	0.059326172	3.5255859	0.25854492	-0.75927734	-0.57250977	15.871094	0.47875977	0	0	0	0	0	0	0	0	0	0.9855957	0.014404297	0.80371094	0.2331543	0.36328125	-0.20703125	0	44330	0	0	0
1075	1076	1076	Category M	0.38378906	-0.79199219	-0.59985352	-0.14770508	0.50024414	0.14648438	0	0	15/6/2018	15	6	2018	20:07:14	72434	0.1	20	7	14	0	0.059326172	3.5255859	0.2590332	-0.75219727	-0.56762695	20.319824	0.13476563	0	0	0	0	0	0	0	0	0	0.97729492	0.022705078	0.1965332	0.12451172	-0.039550781	-0.031982422	0	44330	0	0	0
1076	1077	1077	Category M	0.37182617	-0.61181641	-0.52783203	-0.1472168	0.47436523	0.21606445	0	0	15/6/2018	15	6	2018	20:07:14	72434	0.2	20	7	14	0	0.059326172	3.5255859	0.26147461	-0.74780273	-0.57519531	24.644043	0.18139648	0	0	0	0	0	0	0	0	0	0.97924805	0.020751953	0.29370117	0.11010742	0.13598633	0.047363281	0	44330	0	0	0
1077	1078	1078	Category M	0.32397461	-0.52783203	-0.61181641	-0.13037109	0.47045898	0.22607422	0	0	15/6/2018	15	6	2018	20:07:14	72434	0.3	20	7	14	0	0.059326172	3.5255859	0.26538086	-0.74682617	-0.58374023	27.342285	0.22851563	0	0	0	0	0	0	0	0	0	0.984375	0.015625	0.30566406	0.058349609	0.21899414	-0.027832031	0	44330	0	0	0
1078	1079	1079	Category M	0.20385742	-0.93579102	-0.25195313	-0.11523438	0.46484375	0.24438477	0	0	15/6/2018	15	6	2018	20:07:14	72434	0.4	20	7	14	0	0.059326172	3.5255859	0.26513672	-0.73974609	-0.58496094	25.864746	0.39111328	0	0	0	0	0	0	0	0	0	0.97973633	0.020263672	0.59008789	-0.061279297	-0.19580078	0.33300781	0	44330	0	0	0
1079	1080	1080	Category M	0.20385742	-0.85180664	-0.98388672	-0.045166016	0.46411133	0.26293945	0	0	15/6/2018	15	6	2018	20:07:14	72434	0.5	20	7	14	0	0.059326172	3.5255859	0.26416016	-0.73388672	-0.58618164	19.248779	0.41894531	0	0	0	0	0	0	0	0	0	0.97583008	0.024169922	0.57568359	-0.060302734	-0.11767578	-0.39746094	0	44330	0	0	0
1080	1081	1081	Category M	0.31176758	-0.77978516	-1.079834	0.025146484	0.50561523	0.18359375	0	0	15/6/2018	15	6	2018	20:07:14	72434	0.6	20	7	14	0	0.059326172	3.5255859	0.26074219	-0.73022461	-0.59423828	12.704834	0.49047852	0	0	0	0	0	0	0	0	0	0.97705078	0.022949219	0.58569336	0.05078125	-0.049316406	-0.48535156	0	44330	0	0	0
1081	1082	1082	Category M	0.35986328	-0.7199707	-0.56396484	-0.01171875	0.49658203	0.20751953	0	0	15/6/2018	15	6	2018	20:07:14	72434	0.7	20	7	14	0	0.059326172	3.5255859	0.26245117	-0.72363281	-0.59814453	10.870117	0.10302734	0	0	0	0	0	0	0	0	0	0.97509766	0.024902344	0.13525391	0.097167969	0.003662109	0.034179688	0	44330	0	0	0
1082	1083	1083	Category M	0.19189453	-0.671875	-0.45581055	-0.073974609	0.48266602	0.2265625	0	0	15/6/2018	15	6	2018	20:07:14	72434	0.8	20	7	14	0	0.059326172	3.5255859	0.26000977	-0.71728516	-0.61889648	6.1032715	0.18261719	0	0	0	0	0	0	0	0	0	0.98242188	0.017578125	0.27685547	-0.068115234	0.045410156	0.16308594	0	44330	0	0	0
1083	1084	1084	Category M	0.27587891	-0.64794922	-0.7199707	-0.095458984	0.47680664	0.22998047	0	0	15/6/2018	15	6	2018	20:07:14	72434	0.9	20	7	14	0	0.059326172	3.5255859	0.27807617	-0.78100586	-0.66357422	1.7912598	0.14453125	0	0	0	0	0	0	0	0	0	1.0617676	0.061767578	0.19165039	-0.002197266	0.13305664	-0.056152344	0	44330	0	0	0
1084	1085	1085	Category M	0.34790039	-0.45581055	-0.55175781	-0.12475586	0.46630859	0.2409668	0	0	15/6/2018	15	6	2018	20:07:15	72435	0	20	7	15	0	0.059326172	3.5255859	0.29467773	-0.86865234	-0.72509766	1.5332031	0.45092773	0	0	0	0	0	0	0	0	0	1.1691895	0.16918945	0.6394043	0.052978516	0.4128418	0.17333984	0	44330	0	0	0
1085	1086	1086	Category M	0.16796875	-0.47998047	-0.34790039	-0.17553711	0.4362793	0.2590332	0	0	15/6/2018	15	6	2018	20:07:15	72435	0.1	20	7	15	0	0.059326172	3.5255859	0.30737305	-0.80175781	-0.76904297	3.1650391	0.5480957	0	0	0	0	0	0	0	0	0	1.152832	0.15283203	0.88232422	-0.1394043	0.32177734	0.42114258	0	44330	0	0	0
1086	1087	1087	Category M	0.34790039	-0.52783203	-0.91186523	-0.17285156	0.43554688	0.2590332	0	0	15/6/2018	15	6	2018	20:07:15	72435	0.2	20	7	15	0	0.059326172	3.5255859	0.30786133	-0.6796875	-0.77587891	7.4035645	0.20751953	0	0	0	0	0	0	0	0	0	1.076416	0.076416016	0.32763672	0.039794922	0.15185547	-0.13574219	0	44330	0	0	0
1087	1088	1088	Category M	0.21582031	-0.58789063	-0.73193359	-0.10791016	0.48486328	0.20898438	0	0	15/6/2018	15	6	2018	20:07:15	72435	0.3	20	7	15	0	0.059326172	3.5255859	0.30834961	-0.67504883	-0.79785156	9.440918	0.14331055	0	0	0	0	0	0	0	0	0	1.0898438	0.08984375	0.24609375	-0.092529297	0.087158203	0.065917969	0	44330	0	0	0
1088	1089	1089	Category M	0.27587891	-0.63598633	-0.61181641	-0.088867188	0.48242188	0.2175293	0	0	15/6/2018	15	6	2018	20:07:15	72435	0.4	20	7	15	0	0.059326172	3.5255859	0.31274414	-0.66259766	-0.80664063	8.8181152	0.19995117	0	0	0	0	0	0	0	0	0	1.0898438	0.08984375	0.25854492	-0.036865234	0.026611328	0.19482422	0	44330	0	0	0
1089	1090	1090	Category M	0.29980469	-0.85180664	-0.61181641	-0.02734375	0.48144531	0.24584961	0	0	15/6/2018	15	6	2018	20:07:15	72435	0.5	20	7	15	0	0.059326172	3.5255859	0.31445313	-0.65087891	-0.81176758	11.286865	0.28393555	0	0	0	0	0	0	0	0	0	1.0871582	0.087158203	0.41577148	-0.014648438	-0.20068359	0.19995117	0	44330	0	0	0
1090	1091	1091	Category M	0.34790039	-1.5839844	-0.85180664	0.047851563	0.51635742	0.15454102	0	0	15/6/2018	15	6	2018	20:07:15	72435	0.6	20	7	15	0	0.059082031	3.4691895	0.31103516	-0.64160156	-0.81616211	13.422363	0.94360352	0	0	0	0	0	0	0	0	0	1.0837402	0.083740234	1.0144043	0.036621094	-0.94213867	-0.035400391	0	44330	0	0	0
1091	1092	1092	Category M	-0.32397461	-0.79199219	-0.83984375	0.10986328	0.51342773	0.11938477	0	0	15/6/2018	15	6	2018	20:07:15	72435	0.7	20	7	15	0	0.059082031	3.4691895	0.31152344	-0.63671875	-0.82080078	12.780029	0.65429688	0	0	0	0	0	0	0	0	0	1.0844727	0.084472656	0.80957031	-0.63549805	-0.1550293	-0.018798828	0	44330	0	0	0
1092	1093	1093	Category M	0.35986328	-1.0078125	-0.75585938	0.025634766	0.5234375	0.12939453	0	0	15/6/2018	15	6	2018	20:07:15	72435	0.8	20	7	15	0	0.059082031	3.4691895	0.31591797	-0.6328125	-0.82470703	9.3793945	0.38354492	0	0	0	0	0	0	0	0	0	1.0864258	0.086425781	0.48754883	0.043701172	-0.37475586	0.068847656	0	44330	0	0	0
1093	1094	1094	Category M	0.059814453	-0.59985352	-0.49194336	-0.016357422	0.50634766	0.18481445	0	0	15/6/2018	15	6	2018	20:07:15	72435	0.9	20	7	15	0	0.059082031	3.4691895	0.32080078	-0.63085938	-0.82617188	9.5915527	0.42529297	0	0	0	0	0	0	0	0	0	1.0878906	0.087890625	0.62646484	-0.26098633	0.031005859	0.33422852	0	44330	0	0	0
1094	1095	1095	Category M	0.29980469	-0.52783203	-0.27587891	-0.091064453	0.48266602	0.22412109	0	0	15/6/2018	15	6	2018	20:07:16	72436	0	20	7	16	0	0.059082031	3.4691895	0.32177734	-0.62597656	-0.82739258	10.666748	0.56054688	0	0	0	0	0	0	0	0	0	1.0861816	0.086181641	0.671875	-0.021972656	0.098144531	0.55151367	0	44330	0	0	0
1095	1096	1096	Category M	0.21582031	-0.3359375	-0.51586914	-0.1418457	0.45214844	0.2512207	0	0	15/6/2018	15	6	2018	20:07:16	72436	0.1	20	7	16	0	0.059082031	3.4691895	0.32470703	-0.62158203	-0.82421875	5.5932617	0.43432617	0	0	0	0	0	0	0	0	0	1.0822754	0.082275391	0.703125	-0.10888672	0.28564453	0.30834961	0	44330	0	0	0
1096	1097	1097	Category M	0.47998047	-0.65991211	-0.35986328	-0.14160156	0.51342773	0.10620117	0	0	15/6/2018	15	6	2018	20:07:16	72436	0.2	20	7	16	0	0.059082031	3.4691895	0.32519531	-0.61767578	-0.82446289	0.76391602	0.49145508	0	0	0	0	0	0	0	0	0	1.0803223	0.080322266	0.66113281	0.15454102	-0.041992188	0.46459961	0	44330	0	0	0
1097	1098	1098	Category M	0.51586914	-0.97192383	-0.57592773	-0.11572266	0.51513672	0.10595703	0	0	15/6/2018	15	6	2018	20:07:16	72436	0.3	20	7	16	0	0.059082031	3.4691895	0.32495117	-0.61181641	-0.82861328	1.3371582	0.47924805	0	0	0	0	0	0	0	0	0	1.0800781	0.080078125	0.80322266	0.19067383	-0.35986328	0.25268555	0	44330	0	0	0
1098	1099	1099	Category M	0.51586914	-1.223877	-0.74389648	0.002441406	0.53759766	-0.000244141	0	0	15/6/2018	15	6	2018	20:07:16	72436	0.4	20	7	16	0	0.059082031	3.4691895	0.32788086	-0.60766602	-0.83544922	8.7507324	0.65063477	0	0	0	0	0	0	0	0	0	1.0839844	0.083984375	0.89550781	0.18774414	-0.6159668	0.091552734	0	44330	0	0	0
1099	1100	1100	Category M	-0.58789063	-0.75585938	-0.68383789	0.10498047	0.49584961	-0.12036133	0	0	15/6/2018	15	6	2018	20:07:16	72436	0.5	20	7	16	0	0.059082031	3.4691895	0.32958984	-0.59960938	-0.83642578	11.39209	0.94311523	0	0	0	0	0	0	0	0	0	1.0808105	0.080810547	1.2263184	-0.91748047	-0.15600586	0.15258789	0	44330	0	0	0
1100	1101	1101	Category M	0.023925781	-1.0319824	-0.32397461	0.070800781	0.52563477	0.088623047	0	0	15/6/2018	15	6	2018	20:07:16	72436	0.6	20	7	16	0	0.059082031	3.4691895	0.32617188	-0.58813477	-0.83618164	16.151611	0.74194336	0	0	0	0	0	0	0	0	0	1.0732422	0.073242188	1.2580566	-0.30224609	-0.44360352	0.51220703	0	44330	0	0	0
1101	1102	1102	Category M	-0.071777344	-0.86376953	-0.20385742	0.043945313	0.46777344	0.2512207	0	0	15/6/2018	15	6	2018	20:07:16	72436	0.7	20	7	16	0	0.059082031	3.4691895	0.32495117	-0.578125	-0.83642578	25.05542	0.79931641	0	0	0	0	0	0	0	0	0	1.0673828	0.067382813	1.3149414	-0.39672852	-0.28540039	0.63256836	0	44330	0	0	0
1102	1103	1103	Category M	0.071777344	-0.94799805	-0.47998047	0.044433594	0.49389648	0.20581055	0	0	15/6/2018	15	6	2018	20:07:16	72436	0.8	20	7	16	0	0.059082031	3.4691895	0.32495117	-0.56323242	-0.84399414	32.064697	0.58691406	0	0	0	0	0	0	0	0	0	1.0656738	0.065673828	1.0019531	-0.25317383	-0.38452148	0.36401367	0	44330	0	0	0
1103	1104	1104	Category M	-0.095947266	-0.83984375	-1.1159668	0.071289063	0.51928711	0.11547852	0	0	15/6/2018	15	6	2018	20:07:16	72436	0.9	20	7	16	0	0.059082031	3.4691895	0.33105469	-0.54638672	-0.84814453	32.991455	0.58300781	0	0	0	0	0	0	0	0	0	1.0617676	0.061767578	0.98803711	-0.42700195	-0.29321289	-0.26757813	0	44330	0	0	0
1104	1105	1105	Category M	0.13183594	-0.73193359	-0.69580078	0.08984375	0.53125	0.043457031	0	0	15/6/2018	15	6	2018	20:07:17	72437	0	20	7	17	0	0.059082031	3.4691895	0.33374023	-0.53051758	-0.84448242	27.989014	0.3215332	0	0	0	0	0	0	0	0	0	1.0517578	0.051757813	0.55200195	-0.2019043	-0.20117188	0.14868164	0	44330	0	0	0
1105	1106	1106	Category M	-0.035888672	-0.6237793	0.11987305	0.14819336	0.50317383	-0.049316406	0	0	15/6/2018	15	6	2018	20:07:17	72437	0.1	20	7	17	0	0.059082031	3.4691895	0.33764648	-0.51660156	-0.83740234	27.990723	1.0332031	0	0	0	0	0	0	0	0	0	1.0405273	0.040527344	1.4379883	-0.37353516	-0.10693359	0.95727539	0	44330	0	0	0
1106	1107	1107	Category M	0.37182617	-1.3679199	-0.68383789	0.12109375	0.51904297	0.018066406	0	0	15/6/2018	15	6	2018	20:07:17	72437	0.2	20	7	17	0	0.059082031	3.4691895	0.34667969	-0.50927734	-0.83813477	26.855225	0.87255859	0	0	0	0	0	0	0	0	0	1.0402832	0.040283203	1.0375977	0.024902344	-0.85839844	0.15429688	0	44330	0	0	0
1107	1108	1108	Category M	0.15576172	-1.1398926	-0.70776367	0.060058594	0.51269531	0.15087891	0	0	15/6/2018	15	6	2018	20:07:17	72437	0.3	20	7	17	0	0.059082031	3.4691895	0.34863281	-0.49487305	-0.84716797	19.51001	0.6875	0	0	0	0	0	0	0	0	0	1.0412598	0.041259766	0.97729492	-0.19287109	-0.64477539	0.1394043	0	44330	0	0	0
1108	1109	1109	Category M	0.25195313	-0.55175781	-0.6237793	-0.004638672	0.50805664	0.17114258	0	0	15/6/2018	15	6	2018	20:07:17	72437	0.4	20	7	17	0	0.059082031	3.4691895	0.35522461	-0.47314453	-0.85693359	8.3537598	0.2668457	0	0	0	0	0	0	0	0	0	1.0415039	0.041503906	0.41503906	-0.10327148	-0.078369141	0.2331543	0	44330	0	0	0
1109	1110	1110	Category M	0.26391602	-0.73193359	-0.6237793	-0.056884766	0.49829102	0.1965332	0	0	15/6/2018	15	6	2018	20:07:17	72437	0.5	20	7	17	0	0.059082031	3.4691895	0.35473633	-0.46484375	-0.86181641	2.5375977	0.36914063	0	0	0	0	0	0	0	0	0	1.0415039	0.041503906	0.59594727	-0.090820313	-0.2668457	0.23803711	0	44330	0	0	0
1110	1111	1111	Category M	0.43188477	-0.41992188	-0.85180664	-0.08984375	0.48852539	0.21044922	0	0	15/6/2018	15	6	2018	20:07:17	72437	0.6	20	7	17	0	0.059082031	3.4691895	0.35864258	-0.44506836	-0.85620117	14.945313	0.077392578	0	0	0	0	0	0	0	0	0	1.029541	0.029541016	0.1027832	0.072998047	0.025146484	0.004394531	0	44330	0	0	0
1111	1112	1112	Category M	0.34790039	-0.77978516	-0.74389648	-0.11279297	0.47338867	0.23071289	0	0	15/6/2018	15	6	2018	20:07:17	72437	0.7	20	7	17	0	0.059082031	3.4691895	0.35791016	-0.42163086	-0.85546875	29.135254	0.375	0	0	0	0	0	0	0	0	0	1.0185547	0.018554688	0.47949219	-0.010009766	-0.35791016	0.11157227	0	44330	0	0	0
1112	1113	1113	Category M	0.46777344	-0.52783203	-0.57592773	-0.15698242	0.43823242	0.26367188	0	0	15/6/2018	15	6	2018	20:07:17	72437	0.8	20	7	17	0	0.059082031	3.4691895	0.35498047	-0.40771484	-0.85961914	44.605469	0.32788086	0	0	0	0	0	0	0	0	0	1.015625	0.015625	0.51611328	0.11254883	-0.11987305	0.28369141	0	44330	0	0	0
1113	1114	1114	Category M	0.34790039	-0.34790039	-0.31176758	-0.20800781	0.39550781	0.28833008	0	0	15/6/2018	15	6	2018	20:07:17	72437	0.9	20	7	17	0	0.059082031	3.4691895	0.35400391	-0.39550781	-0.8659668	49.192139	0.55639648	0	0	0	0	0	0	0	0	0	1.0158691	0.015869141	0.6081543	-0.006103516	0.047607422	0.55419922	0	44330	0	0	0
1114	1115	1115	Category M	0.58789063	-0.37182617	-0.17993164	-0.24682617	0.38427734	0.27758789	0	0	15/6/2018	15	6	2018	20:07:18	72438	0	20	7	18	0	0.059082031	3.4691895	0.35351563	-0.38085938	-0.87231445	44.580566	0.73095703	0	0	0	0	0	0	0	0	0	1.0153809	0.015380859	0.93603516	0.23413086	0.009033203	0.69238281	0	44330	0	0	0
1115	1116	1116	Category M	0.49194336	-0.46777344	-0.80395508	-0.20092773	0.42211914	0.25634766	0	0	15/6/2018	15	6	2018	20:07:18	72438	0.1	20	7	18	0	0.059082031	3.4691895	0.35058594	-0.36181641	-0.87133789	38.454346	0.1887207	0	0	0	0	0	0	0	0	0	1.0065918	0.006591797	0.31445313	0.14111328	-0.10571289	0.067382813	0	44330	0	0	0
1116	1117	1117	Category M	0.57592773	-0.56396484	-0.86376953	-0.16040039	0.43164063	0.2722168	0	0	15/6/2018	15	6	2018	20:07:18	72438	0.2	20	7	18	0	0.059082031	3.4691895	0.34375	-0.34790039	-0.86987305	29.506592	0.31689453	0	0	0	0	0	0	0	0	0	0.99804688	0.001953125	0.45410156	0.23193359	-0.21582031	0.006103516	0	44330	0	0	0
1117	1118	1118	Category M	0.37182617	-0.32397461	-0.81591797	-0.095703125	0.40771484	0.328125	0	0	15/6/2018	15	6	2018	20:07:18	72438	0.3	20	7	18	0	0.059082031	3.4691895	0.33837891	-0.32958984	-0.87207031	18.656982	0.065429688	0	0	0	0	0	0	0	0	0	0.99169922	0.008300781	0.095214844	0.033203125	0.005615234	0.056152344	0	44330	0	0	0
1118	1119	1119	Category M	0.14379883	-0.49194336	-0.55175781	0.007568359	0.3762207	0.36474609	0	0	15/6/2018	15	6	2018	20:07:18	72438	0.4	20	7	18	0	0.059082031	3.4691895	0.34155273	-0.31225586	-0.88134766	3.0708008	0.42431641	0	0	0	0	0	0	0	0	0	0.99560547	0.004394531	0.70703125	-0.19775391	-0.17944336	0.32958984	0	44330	0	0	0
1119	1120	1120	Category N	0.023925781	-0.56396484	-1.0197754	0.17919922	0.33959961	0.3527832	0	0	15/6/2018	15	6	2018	20:07:18	72438	0.8	20	7	18	0	0.059082031	3.4691895	0.33740234	-0.29199219	-0.88525391	8.9997559	0.4362793	0	0	0	0	0	0	0	0	0	0.99145508	0.008544922	0.71972656	-0.31347656	-0.27172852	-0.13427734	0	44330	0	0	0
1120	1121	1121	Category N	0.14379883	-0.2277832	-0.70776367	0.10693359	0.32543945	0.38549805	0	0	15/6/2018	15	6	2018	20:07:18	72438	0.9	20	7	18	0	0.059082031	3.4691895	0.33447266	-0.27636719	-0.87768555	26.78418	0.26025391	0	0	0	0	0	0	0	0	0	0.97924805	0.020751953	0.40966797	-0.19067383	0.048583984	0.16992188	0	44330	0	0	0
1121	1122	1122	Category N	0.14379883	-0.45581055	-2.171875	0.035644531	0.28857422	0.42285156	0	0	15/6/2018	15	6	2018	20:07:19	72439	0	20	7	19	0	0.059082031	3.4691895	0.33154297	-0.2512207	-0.86987305	46.782471	1.3310547	0	0	0	0	0	0	0	0	0	0.96435547	0.035644531	1.6938477	-0.18774414	-0.2043457	-1.3017578	0	44330	0	0	0
1122	1123	1123	Category N	1.8837891	-6.1557617	-4.3798828	0.030273438	0.52416992	0.15209961	0	0	15/6/2018	15	6	2018	20:07:19	72439	0.1	20	7	19	0	0.059082031	3.4691895	0.32958984	-0.23950195	-0.87866211	65.580078	7.0478516	0	0	0	0	0	0	0	0	0	0.96850586	0.031494141	10.971436	1.5539551	-5.9160156	-3.5009766	0	44330	0	0	0
1123	1124	1124	Category N	1.5	-7.4157715	-5.2199707	0.031494141	0.2578125	0.43383789	0	0	15/6/2018	15	6	2018	20:07:19	72439	0.2	20	7	19	0	0.059082031	3.4691895	0.33251953	-0.22363281	-0.88891602	68.207031	8.4760742	0	0	0	0	0	0	0	0	0	0.97509766	0.024902344	12.690186	1.1672363	-7.1918945	-4.3308105	0	44330	0	0	0
1124	1125	1125	Category N	1.0439453	4.5598145	-3.8518066	0.016113281	-0.002929688	0.484375	0	0	15/6/2018	15	6	2018	20:07:19	72439	0.3	20	7	19	0	0.059082031	3.4691895	0.33496094	-0.20288086	-0.8918457	66.903809	5.6520996	0	0	0	0	0	0	0	0	0	0.97412109	0.025878906	8.4313965	0.70874023	4.7626953	-2.9597168	0	44330	0	0	0
1125	1126	1126	Category N	0.47998047	8.7719727	-1.2597656	-0.024658203	0.25439453	0.44067383	0	0	15/6/2018	15	6	2018	20:07:19	72439	0.4	20	7	19	0	0.058837891	3.5046387	0.33300781	-0.19165039	-0.89086914	66.878174	8.9724121	0	0	0	0	0	0	0	0	0	0.97021484	0.029785156	9.4794922	0.14672852	8.963623	-0.36865234	0	44330	0	0	0
1126	1127	1127	Category N	0.29980469	-0.46777344	-2.1479492	-0.029052734	0.19702148	0.46166992	0	0	15/6/2018	15	6	2018	20:07:19	72439	0.5	20	7	19	0	0.058837891	3.5046387	0.32910156	-0.17919922	-0.89086914	51.018311	1.2900391	0	0	0	0	0	0	0	0	0	0.96630859	0.033691406	1.5749512	-0.029296875	-0.28833008	-1.2568359	0	44330	0	0	0
1127	1128	1128	Category N	0.57592773	0.20385742	-1.1518555	-0.000732422	0.16870117	0.46630859	0	0	15/6/2018	15	6	2018	20:07:19	72439	0.6	20	7	19	0	0.058837891	3.5046387	0.32763672	-0.16357422	-0.88793945	41.739014	0.51586914	0	0	0	0	0	0	0	0	0	0.96069336	0.039306641	0.87915039	0.24804688	0.36743164	-0.26367188	0	44330	0	0	0
1128	1129	1129	Category N	0.34790039	-0.047851563	-0.94799805	0.036621094	0.26489258	0.43139648	0	0	15/6/2018	15	6	2018	20:07:19	72439	0.7	20	7	19	0	0.058837891	3.5046387	0.32788086	-0.14697266	-0.89282227	34.511475	0.11523438	0	0	0	0	0	0	0	0	0	0.96240234	0.037597656	0.17407227	0.019775391	0.099121094	-0.055175781	0	44330	0	0	0
1129	1130	1130	Category N	0.27587891	-0.16796875	-0.88793945	0.084716797	0.21459961	0.44848633	0	0	15/6/2018	15	6	2018	20:07:19	72439	0.8	20	7	19	0	0.058837891	3.5046387	0.3203125	-0.13085938	-0.89575195	38.04126	0.058349609	0	0	0	0	0	0	0	0	0	0.96020508	0.039794922	0.089111328	-0.044433594	-0.036865234	0.0078125	0	44330	0	0	0
1130	1131	1131	Category M	0.43188477	-0.20385742	-0.77978516	-0.063476563	0.29345703	0.41577148	0	0	15/6/2018	15	6	2018	20:07:21	72441	0.6	20	7	21	0	0.058837891	3.5046387	0.31713867	-0.10913086	-0.89355469	38.587402	0.18725586	0	0	0	0	0	0	0	0	0	0.9543457	0.045654297	0.32299805	0.11450195	-0.094482422	0.11376953	0	44330	0	0	0
1131	1132	1132	Category M	0.51586914	-0.31176758	-0.68383789	-0.063232422	0.26782227	0.42797852	0	0	15/6/2018	15	6	2018	20:07:21	72441	0.7	20	7	21	0	0.058837891	3.5046387	0.31274414	-0.075927734	-0.8918457	32.452881	0.37426758	0	0	0	0	0	0	0	0	0	0.94824219	0.051757813	0.64697266	0.20288086	-0.2355957	0.20800781	0	44330	0	0	0
1132	1133	1133	Category M	0.7199707	-0.34790039	-0.6237793	-0.052734375	0.23950195	0.44262695	0	0	15/6/2018	15	6	2018	20:07:21	72441	0.8	20	7	21	0	0.058837891	3.5046387	0.32275391	-0.051269531	-0.89941406	28.899658	0.56713867	0	0	0	0	0	0	0	0	0	0.95678711	0.043212891	0.96923828	0.39697266	-0.29638672	0.27563477	0	44330	0	0	0
1133	1134	1134	Category M	0.65991211	-0.26391602	-0.73193359	-0.052246094	0.22729492	0.44824219	0	0	15/6/2018	15	6	2018	20:07:21	72441	0.9	20	7	21	0	0.058837891	3.5046387	0.32299805	-0.034179688	-0.90551758	40.516113	0.44311523	0	0	0	0	0	0	0	0	0	0.96191406	0.038085938	0.74023438	0.33666992	-0.22949219	0.17358398	0	44330	0	0	0
1134	1135	1135	Category M	0.671875	-0.50390625	-0.61181641	-0.072509766	0.20996094	0.44775391	0	0	15/6/2018	15	6	2018	20:07:22	72442	0	20	7	22	0	0.058837891	3.5046387	0.32080078	-0.012695313	-0.90698242	51.593262	0.671875	0	0	0	0	0	0	0	0	0	0.9621582	0.037841797	1.137207	0.35083008	-0.4909668	0.29516602	0	44330	0	0	0
1135	1136	1136	Category M	0.40795898	-0.2878418	-0.50390625	-0.10693359	0.19604492	0.45654297	0	0	15/6/2018	15	6	2018	20:07:22	72442	0.1	20	7	22	0	0.058837891	3.5046387	0.31665039	-0.001464844	-0.91064453	50.4375	0.50585938	0	0	0	0	0	0	0	0	0	0.96411133	0.035888672	0.78442383	0.091064453	-0.28613281	0.40673828	0	44330	0	0	0
1136	1137	1137	Category M	0.46777344	-0.16796875	-0.68383789	-0.11669922	0.16088867	0.46166992	0	0	15/6/2018	15	6	2018	20:07:22	72442	0.2	20	7	22	0	0.058837891	3.5046387	0.31933594	0.021972656	-0.92089844	64.367432	0.33813477	0	0	0	0	0	0	0	0	0	0.97485352	0.025146484	0.57543945	0.14819336	-0.18994141	0.23706055	0	44330	0	0	0
1137	1138	1138	Category M	0.52783203	0.035888672	-0.97192383	-0.094970703	0.11083984	0.47631836	0	0	15/6/2018	15	6	2018	20:07:22	72442	0.3	20	7	22	0	0.058837891	3.5046387	0.31591797	0.025878906	-0.93847656	70.619629	0.21459961	0	0	0	0	0	0	0	0	0	0.99047852	0.009521484	0.25488281	0.21166992	0.009765625	-0.033203125	0	44330	0	0	0
1138	1139	1139	Category M	0.46777344	0.059814453	-0.87597656	-0.069335938	-0.0078125	0.47705078	0	0	15/6/2018	15	6	2018	20:07:22	72442	0.4	20	7	22	0	0.058837891	3.5046387	0.30932617	0.053955078	-0.9440918	60.17627	0.17236328	0	0	0	0	0	0	0	0	0	0.99487305	0.005126953	0.23193359	0.15820313	0.005615234	0.068115234	0	44330	0	0	0
1139	1140	1140	Category M	0.34790039	0.20385742	-0.58789063	-0.044921875	-0.20361328	0.43408203	0	0	15/6/2018	15	6	2018	20:07:22	72442	0.5	20	7	22	0	0.058837891	3.5046387	0.30541992	0.076171875	-0.94238281	35.997559	0.37915039	0	0	0	0	0	0	0	0	0	0.99365234	0.006347656	0.5246582	0.042236328	0.12744141	0.35449219	0	44330	0	0	0
1140	1141	1141	Category M	0.2878418	0.31176758	-0.43188477	-0.056396484	-0.234375	0.42529297	0	0	15/6/2018	15	6	2018	20:07:22	72442	0.6	20	7	22	0	0.058837891	3.5046387	0.31420898	0.099609375	-0.94384766	13.261963	0.5546875	0	0	0	0	0	0	0	0	0	0.99975586	0.000244141	0.75048828	-0.026367188	0.21191406	0.51196289	0	44330	0	0	0
1141	1142	1142	Category M	0.38378906	0.39599609	-1.0197754	-0.02734375	-0.19580078	0.44165039	0	0	15/6/2018	15	6	2018	20:07:22	72442	0.7	20	7	22	0	0.058837891	3.5046387	0.32055664	0.12280273	-0.95605469	3.2724609	0.28710938	0	0	0	0	0	0	0	0	0	1.0158691	0.015869141	0.3996582	0.062988281	0.27294922	-0.063476563	0	44330	0	0	0
1142	1143	1143	Category M	0.47998047	0.61181641	-0.97192383	-0.018798828	-0.22290039	0.4284668	0	0	15/6/2018	15	6	2018	20:07:22	72442	0.8	20	7	22	0	0.058837891	3.5046387	0.32226563	0.13598633	-0.96850586	3.2758789	0.50097656	0	0	0	0	0	0	0	0	0	1.0297852	0.029785156	0.63623047	0.1574707	0.47558594	-0.003173828	0	44330	0	0	0
1143	1144	1144	Category M	0.44384766	0.23999023	-0.68383789	-0.062011719	-0.25366211	0.40893555	0	0	15/6/2018	15	6	2018	20:07:22	72442	0.9	20	7	22	0	0.058837891	3.5046387	0.3203125	0.16430664	-0.97021484	11.354492	0.32080078	0	0	0	0	0	0	0	0	0	1.0349121	0.034912109	0.48535156	0.12353516	0.075439453	0.28637695	0	44330	0	0	0
1144	1145	1145	Category M	0.37182617	0.26391602	-0.50390625	-0.094726563	-0.22290039	0.42163086	0	0	15/6/2018	15	6	2018	20:07:23	72443	0	20	7	23	0	0.058837891	3.5046387	0.32080078	0.17797852	-0.96582031	10.329834	0.47265625	0	0	0	0	0	0	0	0	0	1.0332031	0.033203125	0.59887695	0.05078125	0.085693359	0.46191406	0	44330	0	0	0
1145	1146	1146	Category M	0.45581055	0.21582031	-0.69580078	-0.10302734	-0.19165039	0.43188477	0	0	15/6/2018	15	6	2018	20:07:23	72443	0.111	20	7	23	0	0.058837891	3.5046387	0.32470703	0.20361328	-0.96606445	1.9794922	0.30053711	0	0	0	0	0	0	0	0	0	1.0393066	0.039306641	0.41333008	0.13085938	0.011962891	0.27026367	0	44330	0	0	0
1146	1147	1147	Category M	0.45581055	0.40795898	-0.89990234	-0.064697266	-0.16601563	0.45214844	0	0	15/6/2018	15	6	2018	20:07:23	72443	0.222	20	7	23	0	0.059570313	3.4466309	0.3269043	0.21069336	-0.98608398	10.737305	0.25048828	0	0	0	0	0	0	0	0	0	1.0600586	0.060058594	0.41186523	0.12866211	0.19702148	0.086181641	0	44330	0	0	0
1147	1148	1148	Category M	0.74389648	0.32397461	-1.2839355	0	-0.24023438	0.42285156	0	0	15/6/2018	15	6	2018	20:07:23	72443	0.333	20	7	23	0	0.059570313	3.4466309	0.32055664	0.23632813	-0.9909668	17.528076	0.52197266	0	0	0	0	0	0	0	0	0	1.0681152	0.068115234	0.80371094	0.4230957	0.087402344	-0.29272461	0	44330	0	0	0
1148	1149	1149	Category M	0.14379883	0.21582031	-1.0319824	0.018798828	-0.28076172	0.40234375	0	0	15/6/2018	15	6	2018	20:07:23	72443	0.444	20	7	23	0	0.059570313	3.4466309	0.31958008	0.25561523	-0.99389648	22.208008	0.18432617	0	0	0	0	0	0	0	0	0	1.0749512	0.074951172	0.25366211	-0.17578125	-0.039794922	-0.037841797	0	44330	0	0	0
1149	1150	1150	Category M	0.46777344	0.61181641	-0.6237793	-0.013916016	-0.21923828	0.42871094	0	0	15/6/2018	15	6	2018	20:07:23	72443	0.555	20	7	23	0	0.059570313	3.4466309	0.31738281	0.26782227	-0.99536133	30.042969	0.52807617	0	0	0	0	0	0	0	0	0	1.0786133	0.078613281	0.86572266	0.15014648	0.34375	0.37158203	0	44330	0	0	0
1150	1151	1151	Category M	0.25195313	0.35986328	-0.53979492	0.028320313	-0.25097656	0.41601563	0	0	15/6/2018	15	6	2018	20:07:23	72443	0.666	20	7	23	0	0.059570313	3.4466309	0.31787109	0.28564453	-1.0024414	41.120117	0.47314453	0	0	0	0	0	0	0	0	0	1.0898438	0.08984375	0.6027832	-0.065917969	0.073974609	0.46264648	0	44330	0	0	0
1151	1152	1152	Category M	0	0.64794922	-0.63598633	0.075683594	-0.26904297	0.39892578	0	0	15/6/2018	15	6	2018	20:07:23	72443	0.777	20	7	23	0	0.059570313	3.4466309	0.31445313	0.29321289	-1.0087891	44.550537	0.60302734	0	0	0	0	0	0	0	0	0	1.0966797	0.096679688	1.0419922	-0.31445313	0.35449219	0.37280273	0	44330	0	0	0
1152	1153	1153	Category M	0.26391602	0.16796875	-0.95996094	0.12060547	-0.32373047	0.35620117	0	0	15/6/2018	15	6	2018	20:07:23	72443	0.888	20	7	23	0	0.059570313	3.4466309	0.3112793	0.31201172	-1.0097656	33.332031	0.15991211	0	0	0	0	0	0	0	0	0	1.1020508	0.10205078	0.24169922	-0.047363281	-0.14404297	0.049804688	0	44330	0	0	0
1153	1154	1154	Category M	0.10791016	0.55175781	-1.2358398	0.17553711	-0.36914063	0.30249023	0	0	15/6/2018	15	6	2018	20:07:24	72444	0	20	7	24	0	0.059570313	3.4466309	0.30688477	0.32373047	-1.0095215	20.9646	0.37768555	0	0	0	0	0	0	0	0	0	1.1037598	0.10375977	0.65332031	-0.19897461	0.2277832	-0.22607422	0	44330	0	0	0
1154	1155	1155	Category M	0.26391602	1.1279297	-0.70776367	0.1640625	-0.28881836	0.36376953	0	0	15/6/2018	15	6	2018	20:07:24	72444	0.1	20	7	24	0	0.059570313	3.4466309	0.30273438	0.33276367	-1.017334	11.680908	0.85400391	0	0	0	0	0	0	0	0	0	1.1123047	0.11230469	1.1437988	-0.038818359	0.79492188	0.30957031	0	44330	0	0	0
1155	1156	1156	Category M	-0.16796875	0.32397461	-0.47998047	0.13916016	-0.2265625	0.40429688	0	0	15/6/2018	15	6	2018	20:07:24	72444	0.2	20	7	24	0	0.059570313	3.4466309	0.29516602	0.3371582	-1.0322266	3.9130859	0.72094727	0	0	0	0	0	0	0	0	0	1.1252441	0.12524414	1.0288086	-0.46313477	-0.013183594	0.55224609	0	44330	0	0	0
1156	1157	1157	Category M	-0.059814453	0.86376953	-0.69580078	0.11425781	-0.28442383	0.37646484	0	0	15/6/2018	15	6	2018	20:07:24	72444	0.3	20	7	24	0	0.059570313	3.4466309	0.29248047	0.34912109	-1.0344238	11.986084	0.7097168	0	0	0	0	0	0	0	0	0	1.1303711	0.13037109	1.2055664	-0.35229492	0.5144043	0.33862305	0	44330	0	0	0
1157	1158	1158	Category M	0.58789063	0.85180664	-1.355957	0.17236328	-0.34472656	0.31494141	0	0	15/6/2018	15	6	2018	20:07:24	72444	0.4	20	7	24	0	0.059570313	3.4466309	0.28637695	0.35766602	-1.0332031	27.215088	0.66259766	0	0	0	0	0	0	0	0	0	1.1303711	0.13037109	1.1181641	0.30126953	0.49389648	-0.32250977	0	44330	0	0	0
1158	1159	1159	Category M	-0.13183594	0.69580078	-0.57592773	0.17871094	-0.37915039	0.27636719	0	0	15/6/2018	15	6	2018	20:07:24	72444	0.5	20	7	24	0	0.059570313	3.4466309	0.28344727	0.36157227	-1.0332031	29.492676	0.70239258	0	0	0	0	0	0	0	0	0	1.1308594	0.13085938	1.2067871	-0.4152832	0.33398438	0.45727539	0	44330	0	0	0
1159	1160	1160	Category M	-0.023925781	0.38378906	-0.37182617	0.093505859	-0.30078125	0.37890625	0	0	15/6/2018	15	6	2018	20:07:24	72444	0.6	20	7	24	0	0.059570313	3.4466309	0.28369141	0.37084961	-1.0383301	21.794434	0.73413086	0	0	0	0	0	0	0	0	0	1.1384277	0.13842773	0.98706055	-0.30761719	0.012695313	0.66650391	0	44330	0	0	0
1160	1161	1161	Category M	0.059814453	1.2358398	-0.45581055	0.082519531	-0.22119141	0.4230957	0	0	15/6/2018	15	6	2018	20:07:24	72444	0.7	20	7	24	0	0.059570313	3.4466309	0.28442383	0.38085938	-1.0390625	16.585693	1.0588379	0	0	0	0	0	0	0	0	0	1.1428223	0.14282227	1.6628418	-0.22460938	0.85473633	0.58325195	0	44330	0	0	0
1161	1162	1162	Category M	0.20385742	0.2277832	-1.2719727	0.15698242	-0.29492188	0.36450195	0	0	15/6/2018	15	6	2018	20:07:24	72444	0.8	20	7	24	0	0.059570313	3.4466309	0.28540039	0.38867188	-1.041748	17.882813	0.29223633	0	0	0	0	0	0	0	0	0	1.1481934	0.14819336	0.47265625	-0.081542969	-0.16088867	-0.22998047	0	44330	0	0	0
1162	1163	1163	Category M	0.43188477	0.58789063	-1.2719727	0.20092773	-0.3359375	0.3046875	0	0	15/6/2018	15	6	2018	20:07:24	72444	0.9	20	7	24	0	0.059570313	3.4466309	0.28588867	0.39746094	-1.0241699	12.44458	0.34472656	0	0	0	0	0	0	0	0	0	1.1352539	0.13525391	0.58374023	0.14575195	0.19018555	-0.24755859	0	44330	0	0	0
1163	1164	1164	Category M	0.47998047	1.0197754	-0.94799805	0.15454102	-0.20214844	0.41918945	0	0	15/6/2018	15	6	2018	20:07:25	72445	0	20	7	25	0	0.059570313	3.4466309	0.26391602	0.47680664	-0.97900391	3.0129395	0.58496094	0	0	0	0	0	0	0	0	0	1.1206055	0.12060547	0.78979492	0.21582031	0.54272461	0.031005859	0	44330	0	0	0
1164	1165	1165	Category M	0.17993164	0.43188477	-0.46777344	0.10302734	-0.17089844	0.44433594	0	0	15/6/2018	15	6	2018	20:07:25	72445	0.1	20	7	25	0	0.059570313	3.4466309	0.24658203	0.57080078	-0.9230957	0.14135742	0.48071289	0	0	0	0	0	0	0	0	0	1.1130371	0.11303711	0.66113281	-0.066650391	-0.13891602	0.45532227	0	44330	0	0	0
1165	1166	1166	Category M	-0.14379883	0.52783203	-0.34790039	0.0625	-0.2722168	0.3972168	0	0	15/6/2018	15	6	2018	20:07:25	72445	0.2	20	7	25	0	0.059570313	3.4466309	0.23193359	0.5144043	-0.89086914	2.7114258	0.66064453	0	0	0	0	0	0	0	0	0	1.0546875	0.0546875	0.93212891	-0.37573242	0.013183594	0.54296875	0	44330	0	0	0
1166	1167	1167	Category M	0.23999023	0.7199707	-0.69580078	0.063232422	-0.37402344	0.31982422	0	0	15/6/2018	15	6	2018	20:07:25	72445	0.3	20	7	25	0	0.059570313	3.4466309	0.22631836	0.40600586	-0.88916016	0.7668457	0.36889648	0	0	0	0	0	0	0	0	0	1.003418	0.003417969	0.52075195	0.013427734	0.3137207	0.19335938	0	44330	0	0	0
1167	1168	1168	Category M	0.23999023	0.73193359	-1.1037598	0.14477539	-0.44042969	0.21875	0	0	15/6/2018	15	6	2018	20:07:25	72445	0.4	20	7	25	0	0.059570313	3.4466309	0.22387695	0.41430664	-0.87524414	7.6669922	0.39135742	0	0	0	0	0	0	0	0	0	0.99389648	0.006103516	0.56176758	0.015869141	0.31738281	-0.22827148	0	44330	0	0	0
1168	1169	1169	Category M	-0.3359375	0.64794922	-0.85180664	0.20263672	-0.43261719	0.19213867	0	0	15/6/2018	15	6	2018	20:07:25	72445	0.5	20	7	25	0	0.059570313	3.4466309	0.2175293	0.41113281	-0.87329102	13.55127	0.60229492	0	0	0	0	0	0	0	0	0	0.98950195	0.010498047	0.81152344	-0.5534668	0.23657227	0.021484375	0	44330	0	0	0
1169	1170	1170	Category M	0.035888672	0.89990234	-0.43188477	0.088134766	-0.34765625	0.34594727	0	0	15/6/2018	15	6	2018	20:07:25	72445	0.6	20	7	25	0	0.059570313	3.4466309	0.21630859	0.41357422	-0.87597656	14.571045	0.68261719	0	0	0	0	0	0	0	0	0	0.99267578	0.007324219	1.1108398	-0.18041992	0.48608398	0.4440918	0	44330	0	0	0
1170	1171	1171	Category M	0	1.0678711	-0.73193359	0.12036133	-0.22021484	0.41503906	0	0	15/6/2018	15	6	2018	20:07:25	72445	0.7	20	7	25	0	0.059570313	3.4466309	0.21069336	0.41674805	-0.8737793	14.410889	0.69873047	0	0	0	0	0	0	0	0	0	0.99072266	0.009277344	1.0039063	-0.21069336	0.65087891	0.1418457	0	44330	0	0	0
1171	1172	1172	Category M	0.47998047	1.1879883	-1.4279785	0.14648438	-0.20703125	0.41674805	0	0	15/6/2018	15	6	2018	20:07:25	72445	0.8	20	7	25	0	0.059570313	3.4466309	0.20654297	0.41894531	-0.87231445	15.313721	0.98706055	0	0	0	0	0	0	0	0	0	0.98950195	0.010498047	1.5976563	0.27319336	0.76879883	-0.55541992	0	44330	0	0	0
1172	1173	1173	Category M	0.37182617	0.35986328	-1.2478027	0.20483398	-0.4465332	0.15112305	0	0	15/6/2018	15	6	2018	20:07:25	72445	0.9	20	7	25	0	0.059570313	3.4466309	0.2019043	0.42480469	-0.87109375	11.072266	0.41821289	0	0	0	0	0	0	0	0	0	0.98999023	0.010009766	0.61157227	0.16967773	-0.064941406	-0.37646484	0	44330	0	0	0
1173	1174	1174	Category M	-0.10791016	1.1037598	-0.61181641	0.15966797	-0.40991211	0.25830078	0	0	15/6/2018	15	6	2018	20:07:26	72446	0	20	7	26	0	0.059570313	3.4466309	0.19580078	0.42797852	-0.87353516	8.0158691	0.78564453	0	0	0	0	0	0	0	0	0	0.9921875	0.0078125	1.2412109	-0.30371094	0.67553711	0.26171875	0	44330	0	0	0
1174	1175	1175	Category M	-0.035888672	0.38378906	-0.57592773	0.13330078	-0.21411133	0.4230957	0	0	15/6/2018	15	6	2018	20:07:26	72446	0.09	20	7	26	0	0.059570313	3.4466309	0.19262695	0.42822266	-0.88208008	10.82251	0.38452148	0	0	0	0	0	0	0	0	0	0.99926758	0.000732422	0.57910156	-0.22851563	-0.044433594	0.30615234	0	44330	0	0	0
1175	1176	1176	Category M	0.43188477	1.5478516	-1.3317871	0.12988281	-0.21289063	0.41723633	0	0	15/6/2018	15	6	2018	20:07:26	72446	0.181	20	7	26	0	0.059570313	3.4466309	0.18481445	0.43334961	-0.88842773	14.004883	1.2243652	0	0	0	0	0	0	0	0	0	1.0056152	0.005615234	1.8044434	0.24682617	1.1142578	-0.44311523	0	44330	0	0	0
1176	1177	1177	Category M	0.20385742	-0.3359375	-1.763916	0.20092773	-0.3359375	0.3059082	0	0	15/6/2018	15	6	2018	20:07:26	72446	0.272	20	7	26	0	0.059570313	3.4466309	0.17919922	0.4387207	-0.89428711	9.5739746	1.1647949	0	0	0	0	0	0	0	0	0	1.0119629	0.011962891	1.6687012	0.024414063	-0.7746582	-0.86938477	0	44330	0	0	0
1177	1178	1178	Category M	0	1.2719727	-1.0197754	0.15234375	-0.44921875	0.18481445	0	0	15/6/2018	15	6	2018	20:07:26	72446	0.363	20	7	26	0	0.059570313	3.4466309	0.17236328	0.44165039	-0.89941406	4.817627	0.85644531	0	0	0	0	0	0	0	0	0	1.0166016	0.016601563	1.1230469	-0.17236328	0.83007813	-0.12011719	0	44330	0	0	0
1178	1179	1179	Category M	0.19189453	0.53979492	-0.61181641	0.092773438	-0.23852539	0.4128418	0	0	15/6/2018	15	6	2018	20:07:26	72446	0.454	20	7	26	0	0.059570313	3.4466309	0.16723633	0.44238281	-0.89770508	8.4663086	0.30297852	0	0	0	0	0	0	0	0	0	1.0146484	0.014648438	0.40771484	0.024414063	0.097167969	0.28588867	0	44330	0	0	0
1179	1180	1180	Category M	0.11987305	1.1279297	-0.80395508	0.11450195	-0.20947266	0.421875	0	0	15/6/2018	15	6	2018	20:07:26	72446	0.545	20	7	26	0	0.059570313	3.4466309	0.16186523	0.44116211	-0.89746094	11.662354	0.6940918	0	0	0	0	0	0	0	0	0	1.0129395	0.012939453	0.82202148	-0.041992188	0.68652344	0.093505859	0	44330	0	0	0
1180	1181	1181	Category M	0.52783203	0.82788086	-1.3078613	0.17480469	-0.19506836	0.40771484	0	0	15/6/2018	15	6	2018	20:07:26	72446	0.636	20	7	26	0	0.059570313	3.4466309	0.16088867	0.43725586	-0.90161133	1.3713379	0.67211914	0	0	0	0	0	0	0	0	0	1.0151367	0.015136719	1.1630859	0.36669922	0.39038086	-0.40600586	0	44330	0	0	0
1181	1182	1182	Category M	0.071777344	0.19189453	-1.1999512	0.19311523	-0.4230957	0.20800781	0	0	15/6/2018	15	6	2018	20:07:26	72446	0.727	20	7	26	0	0.059570313	3.4466309	0.15966797	0.43188477	-0.90917969	9.7651367	0.38696289	0	0	0	0	0	0	0	0	0	1.019043	0.019042969	0.6184082	-0.087890625	-0.23999023	-0.29052734	0	44330	0	0	0
1182	1183	1183	Category M	-0.095947266	1.3198242	-0.61181641	0.17504883	-0.41479492	0.23291016	0	0	15/6/2018	15	6	2018	20:07:26	72446	0.818	20	7	26	0	0.059570313	3.4466309	0.15698242	0.42504883	-0.90869141	3.5380859	0.97583008	0	0	0	0	0	0	0	0	0	1.015625	0.015625	1.4445801	-0.25292969	0.89453125	0.296875	0	44330	0	0	0
1183	1184	1184	Category M	-0.047851563	0.23999023	-0.76782227	0.14257813	-0.22729492	0.40844727	0	0	15/6/2018	15	6	2018	20:07:26	72446	0.909	20	7	26	0	0.059570313	3.4466309	0.15332031	0.41479492	-0.90844727	3.6005859	0.30151367	0	0	0	0	0	0	0	0	0	1.010498	0.010498047	0.5168457	-0.20117188	-0.17480469	0.140625	0	44330	0	0	0
1184	1185	1185	Category M	0.44384766	1.3198242	-0.70776367	0.14233398	-0.24584961	0.39379883	0	0	15/6/2018	15	6	2018	20:07:27	72447	0	20	7	27	0	0.058837891	3.4853027	0.14990234	0.40942383	-0.91186523	3.121582	0.97802734	0	0	0	0	0	0	0	0	0	1.0107422	0.010742188	1.4082031	0.29370117	0.91040039	0.20410156	0	44330	0	0	0
1185	1186	1186	Category M	0.14379883	-0.047851563	-1.4758301	0.23242188	-0.31225586	0.31323242	0	0	15/6/2018	15	6	2018	20:07:27	72447	0.111	20	7	27	0	0.058837891	3.4853027	0.14746094	0.40356445	-0.91674805	3.5349121	0.71850586	0	0	0	0	0	0	0	0	0	1.0126953	0.012695313	1.0141602	-0.003662109	-0.45141602	-0.55883789	0	44330	0	0	0
1186	1187	1187	Category M	-0.14379883	0.671875	-1.079834	0.20947266	-0.44580078	0.16430664	0	0	15/6/2018	15	6	2018	20:07:27	72447	0.222	20	7	27	0	0.058837891	3.4853027	0.14428711	0.3984375	-0.91992188	3.623291	0.42797852	0	0	0	0	0	0	0	0	0	1.0129395	0.012939453	0.72094727	-0.28808594	0.27319336	-0.15966797	0	44330	0	0	0
1187	1188	1188	Category M	0.083984375	0.40795898	-0.94799805	0.1706543	-0.26586914	0.3762207	0	0	15/6/2018	15	6	2018	20:07:27	72447	0.333	20	7	27	0	0.058837891	3.4853027	0.14086914	0.39111328	-0.92041016	13.79834	0.065429688	0	0	0	0	0	0	0	0	0	1.0100098	0.010009766	0.10107422	-0.056884766	0.016601563	-0.02734375	0	44330	0	0	0
1188	1189	1189	Category M	0.083984375	0.41992188	-0.74389648	0.14746094	-0.22924805	0.40332031	0	0	15/6/2018	15	6	2018	20:07:27	72447	0.444	20	7	27	0	0.058837891	3.4853027	0.1340332	0.38476563	-0.91601563	17.02002	0.18261719	0	0	0	0	0	0	0	0	0	1.0024414	0.002441406	0.25732422	-0.050048828	0.034912109	0.17211914	0	44330	0	0	0
1189	1190	1190	Category M	0.29980469	0.70776367	-1.1879883	0.22583008	-0.16772461	0.40039063	0	0	15/6/2018	15	6	2018	20:07:27	72447	0.555	20	7	27	0	0.058837891	3.4853027	0.13476563	0.37939453	-0.91430664	11.203125	0.45776367	0	0	0	0	0	0	0	0	0	0.99902344	0.000976563	0.76660156	0.16479492	0.328125	-0.2734375	0	44330	0	0	0
1190	1191	1191	Category M	0.15576172	0.17993164	-1.355957	0.18530273	-0.31201172	0.34277344	0	0	15/6/2018	15	6	2018	20:07:27	72447	0.666	20	7	27	0	0.058837891	3.4853027	0.13110352	0.36938477	-0.91796875	4.4003906	0.47753906	0	0	0	0	0	0	0	0	0	0.99829102	0.001708984	0.65161133	0.024414063	-0.18945313	-0.43774414	0	44330	0	0	0
1191	1192	1192	Category M	0.095947266	0.73193359	-0.82788086	0.14501953	-0.37280273	0.3059082	0	0	15/6/2018	15	6	2018	20:07:27	72447	0.777	20	7	27	0	0.058837891	3.4853027	0.13037109	0.36230469	-0.92285156	9.6850586	0.38305664	0	0	0	0	0	0	0	0	0	1	0	0.49902344	-0.034423828	0.36938477	0.094970703	0	44330	0	0	0
1192	1193	1193	Category M	0.11987305	0.39599609	-0.55175781	0.14868164	-0.22119141	0.40551758	0	0	15/6/2018	15	6	2018	20:07:27	72447	0.888	20	7	27	0	0.058837891	3.4853027	0.1328125	0.35180664	-0.92651367	13.731689	0.37744141	0	0	0	0	0	0	0	0	0	1	0	0.43188477	-0.012939453	0.043945313	0.37475586	0	44330	0	0	0
1193	1194	1194	Category M	0.011962891	0.37182617	-0.93579102	0.13134766	-0.15185547	0.43920898	0	0	15/6/2018	15	6	2018	20:07:28	72448	0	20	7	28	0	0.058837891	3.4853027	0.1315918	0.34716797	-0.92626953	12.403809	0.12255859	0	0	0	0	0	0	0	0	0	0.99780273	0.002197266	0.15380859	-0.11962891	0.024414063	-0.009277344	0	44330	0	0	0
1194	1195	1195	Category M	-0.023925781	-0.011962891	-1.3679199	0.11645508	-0.2043457	0.42407227	0	0	15/6/2018	15	6	2018	20:07:28	72448	0.1	20	7	28	0	0.058837891	3.4853027	0.1328125	0.33789063	-0.921875	4.0300293	0.58789063	0	0	0	0	0	0	0	0	0	0.9909668	0.009033203	0.95239258	-0.15673828	-0.34985352	-0.44580078	0	44330	0	0	0
1195	1196	1196	Category M	0.27587891	0.47998047	-0.98388672	0.12011719	-0.28515625	0.37475586	0	0	15/6/2018	15	6	2018	20:07:28	72448	0.2	20	7	28	0	0.058837891	3.4853027	0.13183594	0.3215332	-0.92456055	7.8461914	0.22192383	0	0	0	0	0	0	0	0	0	0.98779297	0.012207031	0.36157227	0.14379883	0.15820313	-0.059082031	0	44330	0	0	0
1196	1197	1197	Category M	0.083984375	0.11987305	-0.76782227	0.14697266	-0.2265625	0.40625	0	0	15/6/2018	15	6	2018	20:07:28	72448	0.3	20	7	28	0	0.058837891	3.4853027	0.13623047	0.31469727	-0.92993164	15.192871	0.2590332	0	0	0	0	0	0	0	0	0	0.99121094	0.008789063	0.40966797	-0.052246094	-0.19482422	0.16210938	0	44330	0	0	0
1197	1198	1198	Category M	0.14379883	0	-0.81591797	0.075927734	-0.19897461	0.43798828	0	0	15/6/2018	15	6	2018	20:07:28	72448	0.4	20	7	28	0	0.058837891	3.4853027	0.1394043	0.30126953	-0.93310547	15.448242	0.32348633	0	0	0	0	0	0	0	0	0	0.99047852	0.009521484	0.42285156	0.004150391	-0.30126953	0.1171875	0	44330	0	0	0
1198	1199	1199	Category M	0.15576172	0.23999023	-0.95996094	0.08984375	-0.17553711	0.43774414	0	0	15/6/2018	15	6	2018	20:07:28	72448	0.5	20	7	28	0	0.058837891	3.4853027	0.1340332	0.28833008	-0.92724609	6.1374512	0.062255859	0	0	0	0	0	0	0	0	0	0.98022461	0.019775391	0.10253906	0.021484375	-0.048339844	-0.032470703	0	44330	0	0	0
1199	1200	1200	Category M	0.095947266	0.25195313	-1.079834	0.10327148	-0.23583984	0.4140625	0	0	15/6/2018	15	6	2018	20:07:28	72448	0.6	20	7	28	0	0.058837891	3.4853027	0.13818359	0.27709961	-0.93139648	0.51171875	0.15625	0	0	0	0	0	0	0	0	0	0.98144531	0.018554688	0.21557617	-0.042236328	-0.025146484	-0.14819336	0	44330	0	0	0
1200	1201	1201	Category M	0.21582031	0.39599609	-0.92382813	0.12670898	-0.26733398	0.39038086	0	0	15/6/2018	15	6	2018	20:07:28	72448	0.7	20	7	28	0	0.058837891	3.4853027	0.140625	0.27001953	-0.93823242	9.9265137	0.1472168	0	0	0	0	0	0	0	0	0	0.98632813	0.013671875	0.21533203	0.074951172	0.12573242	0.014404297	0	44330	0	0	0
1201	1202	1202	Category M	0.17993164	0.23999023	-0.75585938	0.11645508	-0.22021484	0.41796875	0	0	15/6/2018	15	6	2018	20:07:28	72448	0.8	20	7	28	0	0.058837891	3.4853027	0.14233398	0.25219727	-0.9440918	11.048096	0.19213867	0	0	0	0	0	0	0	0	0	0.98754883	0.012451172	0.23803711	0.037353516	-0.012207031	0.18823242	0	44330	0	0	0
1202	1203	1203	Category M	0.13183594	0.19189453	-0.77978516	0.10888672	-0.19360352	0.42919922	0	0	15/6/2018	15	6	2018	20:07:28	72448	0.9	20	7	28	0	0.058837891	3.4853027	0.14208984	0.24682617	-0.93920898	9.4165039	0.16894531	0	0	0	0	0	0	0	0	0	0.98144531	0.018554688	0.22509766	-0.010253906	-0.054931641	0.15942383	0	44330	0	0	0
1203	1204	1204	Category M	0.11987305	0.10791016	-0.73193359	0.11694336	-0.18505859	0.43237305	0	0	15/6/2018	15	6	2018	20:07:29	72449	0	20	7	29	0	0.058837891	3.4853027	0.13916016	0.23706055	-0.93481445	8.6013184	0.24121094	0	0	0	0	0	0	0	0	0	0.97436523	0.025634766	0.3515625	-0.019287109	-0.12915039	0.20288086	0	44330	0	0	0
1204	1205	1205	Category M	-0.13183594	0.047851563	-1.2839355	0.13330078	-0.20703125	0.42236328	0	0	15/6/2018	15	6	2018	20:07:29	72449	0.1	20	7	29	0	0.058837891	3.4853027	0.13549805	0.22192383	-0.93432617	12.684082	0.47314453	0	0	0	0	0	0	0	0	0	0.9699707	0.030029297	0.79101563	-0.26733398	-0.17407227	-0.34936523	0	44330	0	0	0
1205	1206	1206	Category M	0.023925781	0.095947266	-1.1279297	0.15844727	-0.2109375	0.4128418	0	0	15/6/2018	15	6	2018	20:07:29	72449	0.2	20	7	29	0	0.058837891	3.4853027	0.13574219	0.21386719	-0.94018555	15.249023	0.24829102	0	0	0	0	0	0	0	0	0	0.97363281	0.026367188	0.41772461	-0.11181641	-0.11791992	-0.1875	0	44330	0	0	0
1206	1207	1207	Category M	0.10791016	0.19189453	-1.0319824	0.15087891	-0.18017578	0.42431641	0	0	15/6/2018	15	6	2018	20:07:29	72449	0.3	20	7	29	0	0.058837891	3.4853027	0.14013672	0.20483398	-0.94726563	10.29248	0.091308594	0	0	0	0	0	0	0	0	0	0.97924805	0.020751953	0.12988281	-0.032226563	-0.012939453	-0.084472656	0	44330	0	0	0
1207	1208	1208	Category M	0.059814453	-0.047851563	-0.98388672	0.13916016	-0.16162109	0.43334961	0	0	15/6/2018	15	6	2018	20:07:29	72449	0.4	20	7	29	0	0.058837891	3.4853027	0.1394043	0.19360352	-0.95019531	9.4875488	0.25634766	0	0	0	0	0	0	0	0	0	0.97973633	0.020263672	0.35473633	-0.079589844	-0.24145508	-0.033447266	0	44330	0	0	0
1208	1209	1209	Category M	0.25195313	0.15576172	-1.1757813	0.093261719	-0.18530273	0.43383789	0	0	15/6/2018	15	6	2018	20:07:29	72449	0.5	20	7	29	0	0.058837891	3.4853027	0.13891602	0.18188477	-0.94799805	15.96167	0.25537109	0	0	0	0	0	0	0	0	0	0.97509766	0.024902344	0.36694336	0.11279297	-0.026123047	-0.22753906	0	44330	0	0	0
1209	1210	1210	Category M	-0.16796875	0.071777344	-0.70776367	0.08203125	-0.18798828	0.44165039	0	0	15/6/2018	15	6	2018	20:07:29	72449	0.6	20	7	29	0	0.058837891	3.4853027	0.14550781	0.17138672	-0.94873047	16.5271	0.40771484	0	0	0	0	0	0	0	0	0	0.97509766	0.024902344	0.65429688	-0.31347656	-0.099609375	0.2409668	0	44330	0	0	0
1210	1211	1211	Category M	0.10791016	-0.023925781	-0.65991211	-0.055664063	-0.1574707	0.4519043	0	0	15/6/2018	15	6	2018	20:07:29	72449	0.7	20	7	29	0	0.058837891	3.4853027	0.14746094	0.15771484	-0.95483398	15.688477	0.34887695	0	0	0	0	0	0	0	0	0	0.97900391	0.020996094	0.51660156	-0.039550781	-0.18164063	0.29492188	0	44330	0	0	0
1211	1212	1212	Category M	0.13183594	0.16796875	-0.58789063	0.018066406	-0.125	0.46411133	0	0	15/6/2018	15	6	2018	20:07:29	72449	0.8	20	7	29	0	0.058837891	3.4853027	0.15063477	0.14331055	-0.95654297	18.389893	0.37011719	0	0	0	0	0	0	0	0	0	0.97900391	0.020996094	0.41210938	-0.018798828	0.024414063	0.36865234	0	44330	0	0	0
1212	1213	1213	Category M	0.2277832	-0.10791016	-0.81591797	0.012695313	-0.16137695	0.45239258	0	0	15/6/2018	15	6	2018	20:07:29	72449	0.9	20	7	29	0	0.058837891	3.4853027	0.14599609	0.1262207	-0.95117188	18.282227	0.28271484	0	0	0	0	0	0	0	0	0	0.97070313	0.029296875	0.45141602	0.081542969	-0.23413086	0.13525391	0	44330	0	0	0
1213	1214	1214	Category M	0.40795898	-0.23999023	-1.4157715	0.031738281	-0.16088867	0.45092773	0	0	15/6/2018	15	6	2018	20:07:30	72450	0	20	7	30	0	0.058837891	3.4853027	0.14306641	0.12158203	-0.94726563	18.452148	0.6484375	0	0	0	0	0	0	0	0	0	0.96557617	0.034423828	1.0949707	0.26464844	-0.36157227	-0.46850586	0	44330	0	0	0
1214	1215	1215	Category M	0.059814453	-0.083984375	-1.1159668	0.090332031	-0.12744141	0.45800781	0	0	15/6/2018	15	6	2018	20:07:30	72450	0.1	20	7	30	0	0.058837891	3.4853027	0.14770508	0.10668945	-0.95263672	17.034912	0.26586914	0	0	0	0	0	0	0	0	0	0.9699707	0.030029297	0.44189453	-0.087890625	-0.19067383	-0.16308594	0	44330	0	0	0
1215	1216	1216	Category M	-0.047851563	0.13183594	-0.97192383	0.12084961	-0.10424805	0.45800781	0	0	15/6/2018	15	6	2018	20:07:30	72450	0.2	20	7	30	0	0.058837891	3.4853027	0.15136719	0.097167969	-0.95849609	15.969971	0.20263672	0	0	0	0	0	0	0	0	0	0.9753418	0.024658203	0.24682617	-0.19921875	0.034423828	-0.013183594	0	44330	0	0	0
1216	1217	1217	Category M	-0.083984375	0.059814453	-1.0917969	0.063476563	-0.13598633	0.46118164	0	0	15/6/2018	15	6	2018	20:07:30	72450	0.3	20	7	30	0	0.058837891	3.4853027	0.14819336	0.074707031	-0.95263672	14.837646	0.27099609	0	0	0	0	0	0	0	0	0	0.96679688	0.033203125	0.38623047	-0.23217773	-0.014892578	-0.13891602	0	44330	0	0	0
1217	1218	1218	Category M	0.13183594	0.095947266	-0.83984375	0.029785156	-0.13085938	0.46044922	0	0	15/6/2018	15	6	2018	20:07:30	72450	0.4	20	7	30	0	0.058837891	3.4853027	0.14868164	0.076171875	-0.94067383	12.112549	0.10400391	0	0	0	0	0	0	0	0	0	0.95532227	0.044677734	0.13720703	-0.016845703	0.01953125	0.10083008	0	44330	0	0	0
1218	1219	1219	Category M	0.023925781	-0.023925781	-0.85180664	0.035644531	-0.13525391	0.46508789	0	0	15/6/2018	15	6	2018	20:07:30	72450	0.5	20	7	30	0	0.058837891	3.4853027	0.15258789	0.057617188	-0.93896484	8.5522461	0.17553711	0	0	0	0	0	0	0	0	0	0.953125	0.046875	0.29760742	-0.12866211	-0.081542969	0.087158203	0	44330	0	0	0
1219	1220	1220	Category M	0.27587891	-0.10791016	-0.93579102	-0.005859375	-0.14379883	0.45922852	0	0	15/6/2018	15	6	2018	20:07:30	72450	0.6	20	7	30	0	0.058837891	3.4853027	0.15600586	0.047607422	-0.94287109	10.385742	0.19628906	0	0	0	0	0	0	0	0	0	0.95678711	0.043212891	0.28222656	0.11962891	-0.15551758	0.007080078	0	44330	0	0	0
1220	1221	1221	Category M	0.17993164	-0.13183594	-1.0319824	0.033935547	-0.13452148	0.46020508	0	0	15/6/2018	15	6	2018	20:07:30	72450	0.7	20	7	30	0	0.058837891	3.4853027	0.16015625	0.032714844	-0.94165039	8.8540039	0.1887207	0	0	0	0	0	0	0	0	0	0.95581055	0.044189453	0.27441406	0.01953125	-0.16455078	-0.090087891	0	44330	0	0	0
1221	1222	1222	Category M	0.17993164	-0.14379883	-0.98388672	0.033203125	-0.13598633	0.46630859	0	0	15/6/2018	15	6	2018	20:07:30	72450	0.8	20	7	30	0	0.058837891	3.4853027	0.15991211	0.023193359	-0.93530273	9.2861328	0.17504883	0	0	0	0	0	0	0	0	0	0.94921875	0.05078125	0.2355957	0.019775391	-0.16699219	-0.048339844	0	44330	0	0	0
1222	1253	1253	Category N	0.14379883	-0.011962891	-0.92382813	-0.21679688	0.25219727	0.39208984	0	0	15/6/2018	15	6	2018	20:07:39	72459	0.8	20	7	39	0	0.058837891	3.4434082	0.29956055	-0.11645508	-0.85961914	109.6377	0.19824219	0	0	0	0	0	0	0	0	0	0.91796875	0.08203125	0.32446289	-0.15576172	0.10449219	-0.063964844	0	44330	0	0	0
1223	1254	1254	Category N	0.26391602	-0.095947266	-1.0559082	-0.19775391	0.25317383	0.3996582	0	0	15/6/2018	15	6	2018	20:07:39	72459	0.9	20	7	39	0	0.058837891	3.4434082	0.29785156	-0.12036133	-0.85498047	130.63232	0.20507813	0	0	0	0	0	0	0	0	0	0.91333008	0.086669922	0.25927734	-0.033935547	0.024414063	-0.20068359	0	44330	0	0	0
1224	1255	1255	Category N	0.25195313	-0.37182617	-1.0439453	-0.21850586	0.25146484	0.39599609	0	0	15/6/2018	15	6	2018	20:07:40	72460	0	20	7	40	0	0.058837891	3.4434082	0.29492188	-0.12255859	-0.84692383	137.82617	0.3203125	0	0	0	0	0	0	0	0	0	0.90527344	0.094726563	0.48901367	-0.04296875	-0.24902344	-0.19677734	0	44330	0	0	0
1225	1256	1256	Category N	0.17993164	-0.25195313	-0.85180664	-0.22729492	0.24951172	0.38964844	0	0	15/6/2018	15	6	2018	20:07:40	72460	0.1	20	7	40	0	0.058837891	3.4434082	0.296875	-0.12841797	-0.84228516	145.67944	0.17016602	0	0	0	0	0	0	0	0	0	0.90234375	0.09765625	0.24975586	-0.11694336	-0.12329102	-0.009277344	0	44330	0	0	0
1226	1257	1257	Category N	0.23999023	-0.21582031	-0.81591797	-0.24316406	0.26757813	0.37573242	0	0	15/6/2018	15	6	2018	20:07:40	72460	0.2	20	7	40	0	0.058837891	3.4434082	0.29907227	-0.13598633	-0.83740234	146.16602	0.1015625	0	0	0	0	0	0	0	0	0	0.8996582	0.1003418	0.16064453	-0.059082031	-0.079589844	0.021484375	0	44330	0	0	0
1227	1258	1258	Category N	0.32397461	-0.2277832	-0.88793945	-0.24755859	0.27954102	0.36083984	0	0	15/6/2018	15	6	2018	20:07:40	72460	0.3	20	7	40	0	0.058837891	3.4434082	0.30517578	-0.15185547	-0.83959961	144.71265	0.091552734	0	0	0	0	0	0	0	0	0	0.90625	0.09375	0.14257813	0.018554688	-0.075683594	-0.048095703	0	44330	0	0	0
1228	1259	1259	Category N	0.46777344	-0.25195313	-0.91186523	-0.26171875	0.2578125	0.36499023	0	0	15/6/2018	15	6	2018	20:07:40	72460	0.4	20	7	40	0	0.058837891	3.4434082	0.30737305	-0.16259766	-0.83959961	148.36621	0.19702148	0	0	0	0	0	0	0	0	0	0.90869141	0.091308594	0.3215332	0.16015625	-0.089111328	-0.072021484	0	44330	0	0	0
1229	1260	1260	Category N	0.44384766	-0.059814453	-0.7199707	-0.30297852	0.23046875	0.35180664	0	0	15/6/2018	15	6	2018	20:07:40	72460	0.5	20	7	40	0	0.058837891	3.4434082	0.30322266	-0.1706543	-0.83203125	146.36719	0.21118164	0	0	0	0	0	0	0	0	0	0.90185547	0.098144531	0.36352539	0.14038086	0.11083984	0.11206055	0	44330	0	0	0
1230	1261	1261	Category N	0.50390625	0.071777344	-0.79199219	-0.34423828	0.20043945	0.34326172	0	0	15/6/2018	15	6	2018	20:07:40	72460	0.6	20	7	40	0	0.058837891	3.4434082	0.30102539	-0.1809082	-0.82568359	142.72632	0.32568359	0	0	0	0	0	0	0	0	0	0.8972168	0.1027832	0.48901367	0.20263672	0.25268555	0.033691406	0	44330	0	0	0
1231	1262	1262	Category N	0.57592773	0.11987305	-0.75585938	-0.37011719	0.18017578	0.31445313	0	0	15/6/2018	15	6	2018	20:07:40	72460	0.7	20	7	40	0	0.058837891	3.4434082	0.30297852	-0.19506836	-0.82495117	123.60938	0.42211914	0	0	0	0	0	0	0	0	0	0.90039063	0.099609375	0.65698242	0.27270508	0.31494141	0.069091797	0	44330	0	0	0
1232	1263	1263	Category N	0.59985352	0.17993164	-0.59985352	-0.38623047	0.18041992	0.29980469	0	0	15/6/2018	15	6	2018	20:07:40	72460	0.8	20	7	40	0	0.058837891	3.4434082	0.29980469	-0.19995117	-0.82373047	70.619873	0.53344727	0	0	0	0	0	0	0	0	0	0.89916992	0.10083008	0.90380859	0.29980469	0.37988281	0.22387695	0	44330	0	0	0
1233	1264	1264	Category N	0.46777344	0.11987305	-0.53979492	-0.39868164	0.16552734	0.28833008	0	0	15/6/2018	15	6	2018	20:07:40	72460	0.9	20	7	40	0	0.058837891	3.4434082	0.29785156	-0.20947266	-0.82055664	52.870361	0.46484375	0	0	0	0	0	0	0	0	0	0.89770508	0.10229492	0.7800293	0.16967773	0.3293457	0.28076172	0	44330	0	0	0
1234	1265	1265	Category N	0.68383789	0.16796875	-0.73193359	-0.41015625	0.14819336	0.28076172	0	0	15/6/2018	15	6	2018	20:07:41	72461	0	20	7	41	0	0.058837891	3.4434082	0.29711914	-0.21972656	-0.81201172	46.599854	0.55322266	0	0	0	0	0	0	0	0	0	0.89208984	0.10791016	0.85449219	0.38647461	0.38769531	0.080078125	0	44330	0	0	0
1235	1266	1266	Category N	0.64794922	0.17993164	-0.56396484	-0.40478516	0.14916992	0.29077148	0	0	15/6/2018	15	6	2018	20:07:41	72461	0.1	20	7	41	0	0.058837891	3.4434082	0.29370117	-0.22387695	-0.8046875	36.947998	0.58862305	0	0	0	0	0	0	0	0	0	0.88549805	0.11450195	0.9987793	0.35400391	0.40380859	0.24072266	0	44330	0	0	0
1236	1267	1267	Category N	0.59985352	0.19189453	-0.68383789	-0.38476563	0.15283203	0.3112793	0	0	15/6/2018	15	6	2018	20:07:41	72461	0.2	20	7	41	0	0.058837891	3.4434082	0.29492188	-0.22900391	-0.79614258	33.718018	0.53173828	0	0	0	0	0	0	0	0	0	0.87939453	0.12060547	0.83813477	0.3046875	0.42089844	0.11230469	0	44330	0	0	0
1237	1268	1268	Category N	0.57592773	0.071777344	-0.61181641	-0.39233398	0.15258789	0.2980957	0	0	15/6/2018	15	6	2018	20:07:41	72461	0.3	20	7	41	0	0.058837891	3.4434082	0.29760742	-0.23852539	-0.79052734	33.151123	0.45336914	0	0	0	0	0	0	0	0	0	0.87792969	0.12207031	0.76733398	0.27807617	0.31030273	0.17871094	0	44330	0	0	0
[truncated: 16,771 more rows]
[truncated: 29 more columns]
