# Supplementary material for: Development of a multisensor biologging collar and analytical techniques to describe high‐resolution spatial behavior in free‐ranging terrestrial mammals
Source: Ecol Evol. 2024 Sep 23;14(9):e70264. doi: 10.1002/ece3.70264 (PMC11420106; doi:10.1002/ece3.70264)
Supplement: Supplementary file 1 — Appendix S1 [file ECE3-14-e70264-s001.zip › doi_10_5061_dryad_jdfn2z3hv__v20240620/B7_S4_Header.csv]

Split no.	Bookmark number	Category	Pointer	Day#	Time(hh:mm:ss)	Total Event start	Event start	Number events	Duration(s)	Sum VeDBA	Mean VeDBA	Mean Dyn AccX	Mean Dyn AccY	Mean Dyn AccZ	Sum VeSBA	Mean VeSBA	Mean smth AccX	Mean smth AccY	Mean smth AccZ	VeDBA_Var	VeDBA_SD	VeSBA_Var	VeSBA_SD	Mean Animal g	Sum Animal g	Animal g_Var	Animal g_SD	Acc_x_Var	Acc_x_SD	Acc_y_Var	Acc_y_SD	Acc_z_Var	Acc_z_SD	Predominant freq, Hz	Smth press val	Max pressure val	Min pressure val	Grd air press	Altitude begin	Altitude end	Delta max/min altitude
1	1	Category G	0	16	21:07:36	1	1	36	3.5	0	0	0	0	0	0	0	0	0	0	0	0	0	0	0	0	0	0	0	0	0	0	0	0	0	7	0	0	1000	0	44330	44330
1	2	Category L	36	16	21:08:09	37	37	92	9.101	5.31592	0.110748	0.0145365	-0.0363413	0.0882416	50.1333	1.04444	0.00908407	-0.142614	-1.03362	0.0234985	0.153292	0.00177002	0.0420716	0.0656535	3.15137	0.000305176	0.0174693	0.0019989	0.0447091	0.00178019	0.0421923	0.0113271	0.106429	0	7	0	0	1000	44330	44330	0
1	3	Category M	128	16	21:08:30	129	129	11	1	16.741	1.52191	0.367543	0.309925	-0.87733	11.6787	1.0617	-0.0938166	-0.133101	-1.04898	3.85558	1.96356	0	0	0.061701	0.678711	0	0	0.258345	0.508277	2.00133	1.41468	2.60196	1.61306	0	7	0	0	1000	44330	44330	0
1	4	Category C	139	16	21:17:14	140	140	323	32.3	48.9341	0.151499	-0.0319076	-0.00509067	0.0172055	311.917	0.965688	-0.289126	-0.184542	-0.899915	0.00783744	0.0885293	0.000189719	0.0137739	0.0458614	14.8132	1.28E-05	0.00358462	0.0143438	0.119766	0.00135902	0.0368649	0.0151821	0.123216	0	7	0	0	1000	44330	44330	0
1	5	Category L	462	16	21:28:03	463	463	67	6.7	6.90137	0.103005	0.0903065	0.00112596	-0.0142986	61.5347	0.918428	0.147986	-0.177159	-0.883989	0.0683266	0.261394	0.000105673	0.0102797	0.0815721	5.46533	0.000105673	0.0102797	0.016044	0.126665	4.01E-05	0.0063311	0.000568447	0.0238421	0	7	0	0	1000	44330	44330	0
1	6	Category I	529	16	21:30:06	530	530	55	5.401	66.2292	1.20417	0.01871	-0.00573065	0.00575284	53.1226	0.965865	0.189759	-0.198562	-0.925226	0.489276	0.699482	0.000102095	0.0101042	0.0341353	1.87744	0.000102095	0.0101042	0.24221	0.492148	0.180882	0.425302	1.38304	1.17603	0	7	0	0	1000	44330	44330	0
1	7	Category E	584	16	21:34:49	585	585	40	3.8	8.32983	0.208246	-0.100427	0.00665283	0.00181274	38.7585	0.968964	0.114465	-0.169299	-0.946924	0.10249	0.320141	0.000372314	0.0192955	0.0321228	1.28491	0.000280762	0.0167559	0.0269836	0.164267	0.00553589	0.0744036	0.0176636	0.132904	0	7	0	0	1000	44330	44330	0
1	8	Category L	624	16	21:46:25	625	625	67	6.7	4.22754	0.0630976	0.0549061	0.00123163	0.0126151	63.5554	0.948588	0.190324	-0.162732	-0.91442	0.00206973	0.0454943	0	0	0.0514116	3.44458	0	0	0.00403014	0.0634834	0.000138468	0.0117672	0.000433623	0.0208236	0	7	0	0	1000	44330	44330	0
1	9	Category E	691	16	21:46:32	692	692	71	7.1	13.438	0.189267	-3.44E-06	-0.00110379	-0.00223165	67.8076	0.955037	0.15897	-0.173405	-0.925431	0.00940113	0.0969594	0	0	0.0449631	3.19238	0	0	0.01851	0.136051	0.00483811	0.0695565	0.0197444	0.140515	0	7	0	0	1000	44330	44330	0
1	10	Category L	762	16	21:50:12	763	763	35	3.4	1.20215	0.0343471	-0.00761021	-0.00996094	-0.00621512	33.5356	0.958161	0.119155	-0.174191	-0.934319	0.0046596	0.0682612	0	0	0.0418387	1.46436	0	0	0.000676618	0.0260119	0.000111607	0.0105644	0.000334821	0.0182981	0	7	0	0	1000	44330	44330	0
1	11	Category E	797	16	22:39:43	798	798	61	6	9.35596	0.153376	-0.0133117	0.0134317	-0.000348201	58.6877	0.962094	0.0505491	-0.167024	-0.946061	0.00702405	0.0838096	0	0	0.0379058	2.31226	0	0	0.0113265	0.106426	0.00395828	0.0629149	0.0158932	0.126068	0	7	0	0	1000	44330	44330	0
1	12	Category F	858	16	23:12:36	859	859	86	8.5	15.0452	0.174944	-0.00826104	-0.0058026	0.000184525	82.709	0.961732	0.10198	-0.186804	-0.93765	0.0061319	0.0783065	0	0	0.0382676	3.29102	0	0	0.00900765	0.0949087	0.00697504	0.0835167	0.0207292	0.143977	0	7	0	0	1000	44330	44330	0
1	13	Category E	944	16	23:32:14	945	945	71	7.101	11.0437	0.155545	0.00976906	0.00237607	-0.000656773	67.6812	0.953256	0.136509	-0.204439	-0.920926	0.00581123	0.0762315	0	0	0.0467443	3.31885	0	0	0.0103055	0.101516	0.00377902	0.0614737	0.0157144	0.125357	0	7	0	0	1000	44330	44330	0
1	14	Category L	1015	16	23:32:22	1016	1016	92	9.1	4.50415	0.0489582	0.017257	-0.00657853	0.00337286	87.8291	0.954664	0.139633	-0.212936	-0.919964	0.00115436	0.0339759	0	0	0.0453359	4.1709	0	0	0.0015763	0.0397026	0.00069527	0.026368	0.000461744	0.0214882	0	7	0	0	1000	44330	44330	0
1	15	Category E	1107	16	23:47:17	1108	1108	42	4.1	7.5874	0.180652	-0.0563442	0.00683012	-0.0158226	39.9573	0.951364	0.128488	-0.196074	-0.921933	0.00919596	0.0958956	0	0	0.0486363	2.04272	0	0	0.0142008	0.119167	0.00937035	0.0968006	0.0158517	0.125904	0	7	0	0	1000	44330	44330	0
1	16	Category L	1149	17	1:13:15	20400	20400	77	7.5	17.6558	0.229296	0.000389991	-0.20518	0.0547192	76.5281	0.993871	0.169405	0.00294871	-0.973027	0.0535017	0.231304	0.00166142	0.0407606	0.082491	6.35181	0.000272677	0.0165129	0.000221946	0.0148979	0.0537268	0.23179	0.0114778	0.107134	0	7	0	0	1000	44330	44330	0
1	17	Category M	1226	17	1:13:24	20477	20477	14	1.301	36.5505	2.61075	-0.0912563	1.40023	-0.775739	15.1987	1.08562	0.165667	0.0860073	-1.06948	16.8431	4.10404	0	0	0.0856236	1.19873	0	0	0.0986328	0.314059	18.2531	4.27236	1.7944	1.33955	0	7	0	0	1000	44330	44330	0
1	18	Category L	1240	17	1:13:26	20491	20491	155	15.4	19.8074	0.12779	0.00239573	-0.0730012	0.0671796	156.749	1.01128	0.173863	-0.130993	-0.979984	0.0472026	0.217262	0.00103957	0.0322423	0.0639302	9.90918	0.000152785	0.0123606	0.000907258	0.0301207	0.0207457	0.144034	0.0108965	0.104387	0	7	0	0	1000	44330	44330	0
1	19	Category M	1395	17	1:13:43	20646	20646	11	1.001	17.1116	1.5556	-0.0967463	0.151123	-0.682662	12.6135	1.14668	0.237349	-0.123646	-1.11492	2.61035	1.61566	0.000199751	0.0141333	0.146684	1.61353	0.000155362	0.0124644	0.371782	0.609739	2.18508	1.4782	1.9138	1.3834	0	7	0	0	1000	44330	44330	0
1	20	Category I	1406	17	1:15:19	20657	20657	172	17.2	215.964	1.25561	0.0134845	-0.00655631	0.006826	186.562	1.08466	0.167418	-0.0783919	-1.06666	0.304697	0.551994	0.000684162	0.0261565	0.08466	14.5615	0.000695517	0.0263727	0.418111	0.646615	0.19439	0.440897	1.23665	1.11205	0	7	0	0	1000	44330	44330	0
1	21	Category L	1578	17	1:15:40	20829	20829	64	6.301	4.57617	0.0715027	-0.0437851	0.0199394	0.0128746	62.5776	0.977776	0.0645256	-0.21442	-0.951283	0.0852394	0.291958	0.000205994	0.0143525	0.0357742	2.28955	0.000160217	0.0126577	0.00292587	0.0540913	0.000579834	0.0240797	0.00205994	0.0453865	0	7	0	0	1000	44330	44330	0
1	22	Category A	1642	17	1:38:05	30000	30000	1559	156.2	39.1516	0.0251133	-2.74E-05	1.03E-05	-1.74E-05	1458.92	0.935802	0.30634	-0.377276	-0.799622	8.19E-05	0.00904998	0	0	0.064198	100.085	0	0	0.000171478	0.013095	0.000202485	0.0142297	0.000185885	0.013634	0	7	0	0	1000	44330	44330	0
1	23	Category L	3201	17	4:28:43	77371	77371	319	31.901	15.0938	0.0473158	-0.0112557	0.0165526	-0.0180549	302.377	0.947889	0.178117	-0.21514	-0.902095	0.00162556	0.0403183	6.89E-05	0.00829939	0.0521106	16.6233	6.89E-05	0.00829939	0.00183909	0.0428846	0.0026932	0.0518961	0.00355267	0.0596043	0	7	0	0	1000	44330	44330	0
1	24	Category E	3520	17	4:29:16	77690	77690	83	8.2	11.3232	0.136425	0.000400038	-0.00304146	0.00326207	78.875	0.950301	0.16881	-0.190874	-0.915042	0.0059182	0.0769299	0	0	0.0496988	4.125	0	0	0.00701242	0.0837402	0.00359151	0.0599292	0.01281	0.113181	0	7	0	0	1000	44330	44330	0
1	25	Category L	3603	17	4:39:23	77773	77773	36	3.5	1.44971	0.0402696	0.0276896	-0.00742594	0.00171577	33.9343	0.94262	0.17829	-0.172329	-0.909119	0.00428602	0.0654677	0	0	0.0573798	2.06567	0	0	0.00113932	0.0337539	0.000264486	0.016263	0.000427246	0.0206699	0	7	0	0	1000	44330	44330	0
1	26	Category E	3639	17	4:39:28	77809	77809	82	8.101	15.5127	0.189179	-0.0339772	0.0144103	-0.0106171	78.052	0.951854	0.129374	-0.135936	-0.932459	0.00862829	0.0928886	0	0	0.0481463	3.948	0	0	0.0139398	0.118067	0.00581472	0.0762543	0.0243426	0.156021	0	7	0	0	1000	44330	44330	0
1	27	Category L	3721	17	4:39:37	77891	77891	315	31.5	18.1877	0.0577389	-0.00855887	-0.00486886	0.00480221	302.114	0.959091	0.120333	-0.157103	-0.935059	0.00869683	0.0932568	4.65E-06	0.00215645	0.0409094	12.8865	4.65E-06	0.00215645	0.00317538	0.0563505	0.000837054	0.0289319	0.000459604	0.0214384	0	7	0	0	1000	44330	44330	0
1	28	Category I	4036	17	4:42:31	78206	78206	31	3.001	35.7642	1.15368	0.136522	0.0437642	-0.0704779	30.4897	0.98354	0.188122	-0.187224	-0.946604	0.815989	0.903321	0	0	0.0164598	0.510254	0	0	0.51201	0.715549	0.20941	0.457613	1.01008	1.00503	0	7	0	0	1000	44330	44330	0
1	29	Category L	4067	17	4:42:35	78237	78237	163	16.3	5.43262	0.0333289	0.00723735	-0.00568114	0.0099169	154.511	0.947923	0.203989	-0.198856	-0.903605	0.0211534	0.145442	3.15E-05	0.00560836	0.0520768	8.48853	3.15E-05	0.00560836	0.000423876	0.0205883	0.00025163	0.0158628	0.00065903	0.0256716	0	7	0	0	1000	44330	44330	0
1	30	Category E	4230	17	4:47:45	78400	78400	110	11	16.3381	0.148528	-0.00644087	0.0057484	-0.00434792	105.149	0.955904	0.070965	-0.160316	-0.938747	0.00682262	0.0825992	0	0	0.0440962	4.85059	0	0	0.00871138	0.0933348	0.00518244	0.0719892	0.0136297	0.116746	0	7	0	0	1000	44330	44330	0
1	31	Category L	4340	17	4:52:46	78510	78510	255	25.4	13.2092	0.0518009	-0.019448	-0.00228343	0.0263193	252.044	0.988409	0.0107604	-0.175749	-0.971061	0.00718252	0.0847498	0.000900927	0.0300154	0.0531106	13.5432	0.000320734	0.017909	0.00234662	0.0484419	7.85E-05	0.00886047	0.00496706	0.0704774	0	7	0	0	1000	44330	44330	0
1	32	Category M	4595	17	4:59:17	78765	78765	12	1.1	24.4443	2.03703	0.45752	0.0465291	-1.13759	13.7932	1.14943	0.216146	-0.181356	-1.11416	6.61786	2.57252	0	0	0.149434	1.79321	0	0	0.519775	0.720954	3.79824	1.94891	4.10445	2.02594	0	7	0	0	1000	44330	44330	0
1	33	Category E	4607	17	4:59:19	78777	78777	90	8.901	18.5093	0.205659	0.0146105	-0.00486654	0.0856771	91.3511	1.01501	0.260471	-0.187031	-0.961884	0.0294	0.171464	0.00287001	0.0535725	0.0915148	8.23633	0.000496419	0.0222805	0.0177056	0.133062	0.00512424	0.0715838	0.0295953	0.172033	0	7	0	0	1000	44330	44330	0
1	34	Category L	4697	17	4:59:36	78867	78867	31	3	3.08569	0.0995385	-0.091348	-0.00741872	-0.0177199	29.4695	0.950628	0.125315	-0.176207	-0.924962	0.00346522	0.0588661	0	0	0.0493715	1.53052	0	0	0.0103642	0.101805	0.000267767	0.0163636	0.000811177	0.0284812	0	7	0	0	1000	44330	44330	0
1	35	Category E	4728	17	5:02:43	78898	78898	39	3.8	6.33325	0.162391	-0.0545247	0.017791	-0.0287272	37.4729	0.960844	0.119929	-0.168645	-0.937494	0.0113494	0.106534	6.26E-06	0.002502	0.0391564	1.5271	6.26E-06	0.002502	0.0161759	0.127184	0.00357447	0.0597869	0.016589	0.128798	0	7	0	0	1000	44330	44330	0
1	36	Category L	4767	17	5:02:48	78937	78937	54	5.3	5.09717	0.094392	0.0856301	-0.0149016	0.0304181	51.1572	0.947356	0.221761	-0.169009	-0.905192	0.000990126	0.0314663	0	0	0.052644	2.84277	0	0	0.0076407	0.0874111	0.000230577	0.0151848	0.00117549	0.0342854	0	7	0	0	1000	44330	44330	0
1	37	Category E	4821	17	5:02:55	78991	78991	80	7.901	12.3206	0.154007	-0.00270081	0.00684509	-0.00661926	75.3647	0.942059	0.133725	-0.176257	-0.915076	0.00462646	0.0680181	0	0	0.0579407	4.63525	0	0	0.0117432	0.108366	0.00452271	0.0672511	0.0114319	0.10692	0	7	0	0	1000	44330	44330	0
1	38	Category K	4901	17	5:10:55	79071	79071	44	4.3	4.84766	0.110174	-0.102517	-0.00552091	-0.0168513	41.0029	0.931885	0.118525	-0.189714	-0.904352	0.00415594	0.0644666	0	0	0.0681152	2.99707	0	0	0.0139493	0.118107	0.000421697	0.0205353	0.00174782	0.041807	0	7	0	0	1000	44330	44330	0
1	39	Category L	4945	17	5:11:02	79115	79115	180	18	7.81201	0.0434001	0.0128174	0.0120402	-0.00278185	168.495	0.936084	0.312006	-0.208446	-0.855941	0.000339084	0.0184142	0	0	0.063916	11.5049	0	0	0.00145671	0.0381668	0.000855849	0.0292549	0.000500488	0.0223716	0	7	0	0	1000	44330	44330	0
1	40	Category B	5125	17	7:55:08	136783	136783	2174	217.9	50.4463	0.0232044	1.15E-05	3.96E-05	3.27E-05	2100.77	0.966314	0.197282	0.528413	-0.784368	0.000102642	0.0101313	0	0	0.0336865	73.2344	0	0	9.69E-05	0.00984455	0.000166541	0.0129051	0.0002319	0.0152283	0	7	0	0	1000	44330	44330	0
1	41	Category M	7299	17	9:14:03	153087	153087	11	1	21.4629	1.95117	0.170233	-0.562944	-1.09985	11.6431	1.05846	0.142689	0.100342	-1.04355	7.46234	2.73173	0	0	0.0584606	0.643066	0	0	0.310569	0.557287	3.94731	1.98678	4.8443	2.20098	0	7	0	0	1000	44330	44330	0
1	42	Category A	7310	17	11:49:57	183696	183696	1466	146.9	36.1167	0.0246362	-5.40E-05	-6.41E-05	-2.61E-05	1400.53	0.955339	0.204225	-0.0880332	-0.92904	8.26E-05	0.00908853	0	0	0.0446614	65.4736	0	0	5.31E-05	0.00728867	0.000287107	0.0169442	0.000205338	0.0143296	0	7	0	0	1000	44330	44330	0
1	43	Category M	8776	17	17:34:57	199452	199452	24	2.3	7.69995	0.320831	-0.240153	-0.0156453	0.0332845	22.4497	0.935404	-0.00761922	-0.147146	-0.923584	0.0404053	0.201011	0	0	0.0645955	1.55029	0	0	0.0835775	0.289098	0.0167745	0.129516	0.0154215	0.124184	0	7	0	0	1000	44330	44330	0
1	44	Category L	8800	17	17:35:00	199476	199476	36	3.5	1.11108	0.0308634	-0.00457764	0.00469971	-0.00268555	34.7095	0.964152	-0.0119697	-0.169162	-0.948758	0.0752631	0.274341	1.36E-05	0.00368285	0.035848	1.29053	1.36E-05	0.00368285	0.000291612	0.0170767	0.000278049	0.0166748	0.000196669	0.0140239	0	7	0	0	1000	44330	44330	0
1	45	Category J	8836	17	17:37:17	199512	199512	38	3.7	25.9382	0.682585	0.0169678	-0.00174111	-0.0284295	37.4004	0.984221	0.102892	-0.17113	-0.963231	0.211734	0.460146	0	0	0.0157792	0.599609	0	0	0.0663741	0.257632	0.0403346	0.200835	0.456305	0.675504	0	7	0	0	1000	44330	44330	0
1	46	Category L	8874	17	17:37:23	199550	199550	106	10.501	5.87793	0.0554522	0.0120527	-0.0182092	0.0270466	103.655	0.977873	0.170797	-0.161193	-0.948468	0.0146738	0.121135	0.000126677	0.0112551	0.0267012	2.83032	2.53E-05	0.00503342	0.00201301	0.0448666	0.00095353	0.0308793	0.00170898	0.0413399	0	7	0	0	1000	44330	44330	0
1	47	Category M	8980	17	17:37:37	199656	199656	12	1.1	10.3235	0.860291	0.139893	0.289714	-0.346883	12.0542	1.00452	0.0848185	-0.117594	-0.993835	1.44405	1.20169	0	0	0.0045166	0.0541992	0	0	0.0692546	0.263163	1.25433	1.11997	0.487874	0.69848	0	7	0	0	1000	44330	44330	0
1	48	Category E	8992	17	17:46:14	199668	199668	42	4.2	7.42725	0.176839	-0.0629708	-0.0347668	0.0478806	41.916	0.998	0.0164504	-0.127191	-0.989118	0.00640578	0.0800361	0.000203451	0.0142636	0.0154622	0.649414	2.91E-05	0.00539114	0.0104922	0.102432	0.00436547	0.0660717	0.0209728	0.14482	0	7	0	0	1000	44330	44330	0
1	49	Category L	9034	17	17:46:19	199710	199710	39	3.801	1.79956	0.0461426	-0.0274439	-0.0133213	-0.000726162	37.5806	0.963604	0.0283454	-0.165139	-0.948286	0.0272811	0.16517	0.00011894	0.010906	0.0363957	1.41943	5.01E-05	0.00707673	0.00183418	0.0428274	0.000219101	0.014802	0.000325521	0.0180422	0	7	0	0	1000	44330	44330	0
1	50	Category J	9073	17	17:46:24	199749	199749	69	6.8	42.3196	0.613327	0.0277966	0.00550201	-0.00870061	68.6025	0.99424	0.131468	-0.143583	-0.974701	0.0837225	0.289348	2.12E-05	0.00460756	0.00890936	0.614746	0	0	0.0514606	0.226849	0.0321346	0.179261	0.358805	0.599004	0	7	0	0	1000	44330	44330	0
1	51	Category L	9142	17	17:52:31	199818	199818	58	5.7	2.00439	0.0345585	0.00769885	-0.00429351	0.0136971	56.6968	0.977531	0.11656	-0.134214	-0.96114	0.0217496	0.147477	0	0	0.022562	1.30859	0	0	0.000505119	0.0224748	0.000189419	0.013763	0.000454607	0.0213215	0	7	0	0	1000	44330	44330	0
1	52	Category E	9200	17	17:52:37	199876	199876	121	12.1	21.0288	0.173792	-0.00928138	0.000411609	-0.00242526	116.546	0.963187	-0.00544777	-0.127193	-0.953692	0.0086902	0.0932212	0	0	0.0368128	4.45435	0	0	0.0104637	0.102292	0.00416855	0.0645643	0.0244302	0.156302	0	7	0	0	1000	44330	44330	0
1	53	Category L	9321	17	17:52:52	199997	199997	99	9.801	8.92383	0.0901397	0.0299159	0.000981495	0.00660659	93.3882	0.943315	0.191751	-0.096364	-0.91549	0.00230331	0.0479928	0	0	0.056685	5.61182	0	0	0.0065622	0.0810074	0.00105548	0.0324881	0.00129469	0.0359817	0	7	0	0	1000	44330	44330	0
1	54	Category E	9420	17	17:53:03	200096	200096	79	7.801	14.7229	0.186366	-0.0546782	0.00202729	-0.0136842	75.0452	0.949939	0.113819	-0.126511	-0.933801	0.00641255	0.0800784	0	0	0.0500612	3.95483	0	0	0.0140211	0.118411	0.00457068	0.0676068	0.0214535	0.14647	0	7	0	0	1000	44330	44330	0
1	55	Category L	9499	17	17:57:44	200175	200175	23	2.2	3.48169	0.151378	0.144903	-0.0145635	0.0340842	21.8755	0.951108	0.118238	-0.148936	-0.931885	0.000371518	0.0192748	0	0	0.0488918	1.12451	0	0	0.0213145	0.145995	0.000360904	0.0189975	0.00136931	0.0370042	0	7	0	0	1000	44330	44330	0
1	56	Category E	9522	17	17:57:47	200198	200198	52	5.1	7.32007	0.140771	-0.0274423	0.0142306	-0.00345553	49.6096	0.954031	0.0948909	-0.137	-0.939007	0.00454008	0.0673801	0.000173715	0.0131801	0.0459689	2.39038	4.70E-06	0.0021668	0.00917875	0.0958058	0.0033851	0.0581816	0.0114136	0.106834	0	7	0	0	1000	44330	44330	0
1	57	Category L	9574	17	18:12:29	200250	200250	41	4	4.19141	0.102229	-0.0176436	-0.0377644	0.0836628	43.0203	1.04927	0.0698599	-0.11876	-1.04006	0.0464224	0.215459	0.000982517	0.0313451	0.059743	2.44946	0.000714558	0.0267312	0.000619284	0.0248854	0.00166135	0.0407596	0.00956912	0.0978219	0	7	0	0	1000	44330	44330	0
1	58	Category M	9615	17	18:12:33	200291	200291	11	1	11.8855	1.0805	0.0679821	0.159047	-0.249756	12.0244	1.09313	0.0856268	-0.129483	-1.08201	2.07766	1.44141	0.000133168	0.0115398	0.0931286	1.02441	6.66E-05	0.00815989	0.0411932	0.202961	2.44842	1.56474	0.281383	0.530456	0	7	0	0	1000	44330	44330	0
1	59	Category N	9626	17	18:12:40	200302	200302	11	1.001	12.1816	1.10742	0.0579057	0.0440785	-0.432884	12.0222	1.09293	0.0913974	-0.132213	-1.08101	2.22945	1.49313	4.44E-05	0.00666252	0.0929288	1.02222	0	0	0.0529785	0.230171	1.99301	1.41174	0.912886	0.955451	0	7	0	0	1000	44330	44330	0
1	60	Category L	9637	17	18:12:51	200313	200313	47	4.6	7.75732	0.165049	0.0890594	-0.0316136	0.07866	48.8232	1.03879	-0.00599963	-0.149347	-1.02448	0.0494203	0.222307	0.0011324	0.0336511	0.0627805	2.95068	0.000280502	0.0167482	0.0174015	0.131915	0.0013194	0.0363235	0.00966174	0.0982941	0	7	0	0	1000	44330	44330	0
1	61	Category G	9684	17	18:23:17	200360	200360	87	8.601	21.3596	0.245513	-0.0888419	0.00787704	0.00976843	83.4382	0.95906	-0.305226	-0.139665	-0.895746	0.0262521	0.162025	0.000249753	0.0158036	0.0409399	3.56177	2.53E-05	0.00502553	0.0583131	0.241481	0.00671246	0.0819296	0.0206369	0.143655	0	7	0	0	1000	44330	44330	0
1	62	Category L	9771	17	18:56:03	200447	200447	37	3.6	2.57031	0.0694679	0.0569442	-0.00969304	-0.0177827	35.3848	0.956345	-0.161905	-0.139813	-0.930585	0.00407121	0.063806	0	0	0.043655	1.61523	0	0	0.00518634	0.0720162	0.000303526	0.017422	0.000527872	0.0229755	0	7	0	0	1000	44330	44330	0
1	63	Category E	9808	17	18:56:07	200484	200484	68	6.7	11.0703	0.162799	-0.0324671	0.00210751	-0.00793098	65.3184	0.960564	-0.0117008	-0.154139	-0.946372	0.00527775	0.0726481	0	0	0.0394359	2.68164	0	0	0.0108786	0.104301	0.00429759	0.065556	0.0165441	0.128624	0	7	0	0	1000	44330	44330	0
1	64	Category L	9876	17	18:56:26	200552	200552	134	13.3	6.18481	0.0461553	0.0293297	-0.00318294	0.00605068	127.448	0.951108	0.203941	-0.172363	-0.91194	0.000624927	0.0249985	0	0	0.0488919	6.55151	0	0	0.00306451	0.055358	9.29E-05	0.00963946	0.000347991	0.0186545	0	7	0	0	1000	44330	44330	0
1	65	Category E	10010	17	20:16:04	200686	200686	67	6.6	12.9307	0.192995	-0.0541883	0.0679075	-0.0588197	62.2012	0.928376	0.152358	-0.213153	-0.886387	0.00629664	0.0793514	0.000193126	0.013897	0.0716243	4.79883	0.000193126	0.013897	0.0102794	0.101387	0.014448	0.1202	0.020311	0.142517	0	7	0	0	1000	44330	44330	0
1	66	Category M	10077	17	20:16:20	200753	200753	141	14.1	49.4001	0.350356	0.0242738	-0.0468698	0.0338161	131.946	0.935789	0.20028	-0.628962	-0.639541	0.0293194	0.171229	0.000323789	0.0179941	0.0642107	9.05371	0.000323789	0.0179941	0.0402468	0.200616	0.0511379	0.226137	0.0622611	0.249522	0	7	0	0	1000	44330	44330	0
1	67	Category E	10218	17	20:16:43	200894	200894	117	11.6	20.231	0.172914	-0.00907911	0.0231308	-0.0103269	111.037	0.949033	0.161667	-0.196028	-0.913637	0.00640608	0.080038	0	0	0.050967	5.96313	0	0	0.00905824	0.0951748	0.00642069	0.0801292	0.0203471	0.142643	0	7	0	0	1000	44330	44330	0
1	68	Category L	10335	17	20:16:56	201011	201011	30	2.9	2.77734	0.0925781	0.0667562	-0.0501058	0.0272461	28.2996	0.943319	0.152067	-0.182756	-0.912744	0.00391439	0.0625651	0	0	0.0566813	1.70044	0	0	0.00456543	0.067568	0.00327148	0.0571969	0.00086263	0.0293706	0	7	0	0	1000	44330	44330	0
1	69	Category E	10365	17	20:17:00	201041	201041	84	8.301	16.6985	0.198792	-0.0191941	0.0177089	0.0435006	83.709	0.996536	0.104001	-0.161639	-0.977321	0.0440674	0.209922	0.000401088	0.0200272	0.0564662	4.74316	0.000380743	0.0195126	0.0145409	0.120586	0.00775728	0.0880754	0.0263904	0.162451	0	7	0	0	1000	44330	44330	0
1	70	Category I	10449	17	20:21:03	201125	201125	1015	101.7	1435.4	1.41419	-0.000376915	0.000907049	-0.00731051	1218.12	1.20012	0.06591	-0.0868816	-1.19023	0.787373	0.887341	0.00176166	0.0419721	0.200116	203.118	0.00175132	0.0418488	0.67925	0.824166	0.368732	0.607233	1.76188	1.32736	0	7	0	0	1000	44330	44330	0
1	71	Category L	11464	17	20:32:08	202140	202140	414	41.501	26.2693	0.0634524	-0.00357306	-0.00109863	0.0145352	403.31	0.974179	0.0850641	-0.156703	-0.953343	0.0126629	0.112529	0.000799059	0.0282676	0.0413989	17.1392	0.00094118	0.0306787	0.00300222	0.0547925	0.000774881	0.0278367	0.00193307	0.0439667	0	7	0	0	1000	44330	44330	0
1	72	Category M	11878	17	20:32:54	202554	202554	11	1	10.3823	0.943848	0.223988	-0.142733	-0.563898	11.6145	1.05586	0.0877131	-0.194225	-1.03409	1.97843	1.40657	0	0	0.0558638	0.614502	0	0	0.159779	0.399724	0.842085	0.917652	1.33927	1.15727	0	7	0	0	1000	44330	44330	0
1	73	Category L	11889	17	20:33:01	202565	202565	131	13	9.73779	0.0743343	0.0157629	0.0105819	0.0463308	132.016	1.00775	0.0790289	-0.193816	-0.984004	0.0139589	0.118148	0.000989608	0.031458	0.0430321	5.63721	0.000246004	0.0156845	0.00329869	0.0574343	0.000348506	0.0186683	0.00436844	0.0660942	0	7	0	0	1000	44330	44330	0
1	74	Category M	12020	17	20:33:17	202696	202696	11	1	15.8853	1.44411	0.248047	-0.301247	-0.678467	11.1504	1.01367	-0.139959	-0.164418	-0.990323	3.90365	1.97577	0.00397283	0.0630304	0.0136719	0.150391	0.00417259	0.0645956	0.163019	0.403757	3.47607	1.86442	1.41269	1.18856	0	7	0	0	1000	44330	44330	0
1	75	Category N	12031	17	20:33:20	202707	202707	33	3.301	17.3794	0.526648	-0.377589	0.10936	0.319225	37.6042	1.13952	-0.103863	-0.161281	-1.12312	0.05178	0.227552	0.00409121	0.0639625	0.139523	4.60425	0.00409121	0.0639625	0.171757	0.414435	0.0254942	0.159669	0.115508	0.339865	0	7	0	0	1000	44330	44330	0
1	76	Category M	12064	17	20:33:29	202740	202740	11	1	10.4226	0.94751	0.408869	0.156561	-0.392423	11.8862	1.08057	-0.0882457	-0.136785	-1.06809	0.68841	0.829705	0.0020641	0.0454323	0.0805664	0.88623	0.0020641	0.0454323	0.223477	0.472734	0.5534	0.743909	0.657093	0.810613	0	7	0	0	1000	44330	44330	0
1	77	Category N	12075	17	20:33:32	202751	202751	12	1.101	11.5193	0.959941	0.165446	-0.233032	-0.529256	12.9011	1.07509	-0.0244751	-0.145772	-1.06451	1.12193	1.05921	0.00138346	0.0371949	0.0750936	0.901123	0.00140381	0.0374674	0.15684	0.39603	0.654053	0.808735	1.06834	1.0336	0	7	0	0	1000	44330	44330	0
1	78	Category E	12087	17	20:40:37	202763	202763	253	25.3	43.1394	0.170511	0.0125621	0.00251185	0.0380406	251.362	0.993526	0.106359	-0.161167	-0.974211	0.0146233	0.120927	0.00101034	0.0317858	0.0556708	14.0847	0.000576095	0.024002	0.00898592	0.0947941	0.00444375	0.0666614	0.0230679	0.151881	0	7	0	0	1000	44330	44330	0
1	79	Category M	12340	17	20:47:01	203016	203016	14	1.3	9.49829	0.678449	-0.268781	-0.0935233	-0.159284	15.8352	1.13109	0.042463	-0.15993	-1.1185	0.362845	0.602366	0.000732422	0.0270633	0.131086	1.83521	0.000540597	0.0232507	0.259992	0.509894	0.104614	0.323441	0.446027	0.667853	0	7	0	0	1000	44330	44330	0
1	80	Category N	12354	17	20:47:03	203030	203030	12	1.1	16.1277	1.34397	0.463704	0.0626628	-0.631388	13.4485	1.12071	-0.0598145	-0.159546	-1.10734	2.9789	1.72595	2.03E-05	0.00451055	0.120707	1.44849	0	0	0.346883	0.588968	1.78929	1.33764	2.07583	1.44077	0	7	0	0	1000	44330	44330	0
1	81	Category M	12366	17	20:47:12	203042	203042	12	1.1	9.48657	0.790548	-0.0177816	0.0218709	0.0259603	13.4412	1.1201	-0.153951	-0.164673	-1.0968	0.751912	0.867129	0.000813802	0.0285272	0.120097	1.44116	0.000264486	0.016263	0.0492147	0.221844	1.19291	1.09221	0.0951131	0.308404	0	7	0	0	1000	44330	44330	0
1	82	Category C	12378	17	20:47:21	203054	203054	237	23.6	34.3213	0.144816	-0.0169261	-0.00194179	0.0192098	232.231	0.97988	-0.343593	-0.155461	-0.902831	0.0102261	0.101124	0.000342003	0.0184933	0.0351295	8.32568	9.17E-05	0.00957505	0.0131094	0.114496	0.00170692	0.0413149	0.0155725	0.12479	0	7	0	0	1000	44330	44330	0
1	83	Category D	12615	17	21:18:23	203291	203291	135	13.4	14.0352	0.103964	-0.00015191	0.000173611	-0.0146683	128.209	0.949698	-0.331263	-0.138128	-0.878944	0.0065068	0.0806647	0.000273076	0.016525	0.050302	6.79077	0.000273076	0.016525	0.00601309	0.0775441	0.00196759	0.0443576	0.00651403	0.0807096	0	7	0	0	1000	44330	44330	0
1	84	Category M	12750	17	21:18:37	203426	203426	29	2.8	17.2278	0.594061	0.0147663	0.00718952	0.14688	25.603	0.882863	-0.380716	-0.117398	-0.787614	0.660872	0.81294	2.53E-05	0.00502553	0.117137	3.39697	2.53E-05	0.00502553	0.201231	0.448588	0.39209	0.626171	0.339515	0.58268	0	7	0	0	1000	44330	44330	0
1	85	Category C	12779	17	21:18:49	203455	203455	69	6.8	8.16797	0.118376	-0.0278356	-0.0111314	-0.0205786	63.8372	0.925176	-0.426485	-0.137295	-0.809068	0.0113826	0.106689	0.000502434	0.022415	0.0748238	5.16284	0.000502434	0.022415	0.00522956	0.0723157	0.00290138	0.0538645	0.00849539	0.0921704	0	7	0	0	1000	44330	44330	0
1	86	Category D	12848	17	21:24:58	203524	203524	220	22	28.2952	0.128614	-0.0193504	0.00347456	0.00344793	210.646	0.957481	-0.270308	-0.131506	-0.905825	0.00651523	0.0807169	5.55E-06	0.00235556	0.0425193	9.35425	5.55E-06	0.00235556	0.0138639	0.117745	0.00202526	0.0450029	0.00630882	0.0794281	0	7	0	0	1000	44330	44330	0
1	87	Category M	13068	17	21:25:27	203744	203744	12	1.1	12.8228	1.06856	0.266846	0.0423991	-0.190674	11.3079	0.942322	-0.0558675	-0.138184	-0.930054	2.60236	1.61318	2.03E-05	0.00451055	0.0576782	0.692139	2.03E-05	0.00451055	0.122559	0.350084	2.85726	1.69034	0.199646	0.446818	0	7	0	0	1000	44330	44330	0
1	88	Category E	13080	17	21:25:29	203756	203756	149	14.8	28.126	0.188765	0.0609647	-0.00860719	0.00291658	140.641	0.9439	0.195119	-0.15051	-0.906225	0.013839	0.117639	9.01E-05	0.0094931	0.0560999	8.35889	9.01E-05	0.0094931	0.0218514	0.147822	0.00535962	0.0732095	0.0194706	0.139537	0	7	0	0	1000	44330	44330	0
1	89	Category C	13229	17	21:32:03	203905	203905	269	26.9	37.0349	0.137676	-0.0279001	0.00640211	0.00843601	257.845	0.958531	-0.330778	-0.105474	-0.890141	0.00570781	0.07555	6.90E-05	0.00830521	0.0440606	11.8523	3.45E-05	0.00587267	0.0132952	0.115305	0.00248406	0.0498404	0.00873733	0.0934737	0	7	0	0	1000	44330	44330	0
1	90	Category M	13498	17	21:32:34	204174	204174	12	1.1	9.53442	0.794535	0.124797	-0.0340983	-0.367778	12.178	1.01483	-0.310649	-0.190735	-0.94696	0.94458	0.971895	0	0	0.0148315	0.177979	0	0	0.0479533	0.218982	0.636108	0.797564	0.574666	0.758068	0	7	0	0	1000	44330	44330	0
1	91	Category C	13510	17	21:33:51	204186	204186	125	12.5	19.2378	0.153902	-0.00491406	-0.00397266	0.0204727	122.083	0.97666	-0.337934	-0.233764	-0.885475	0.0103945	0.101954	0.000117187	0.0108253	0.0338672	4.2334	3.91E-06	0.00197642	0.0124609	0.111629	0.00210352	0.0458641	0.0167363	0.129369	0	7	0	0	1000	44330	44330	0
1	92	Category D	13635	17	21:34:16	204311	204311	169	16.9	29.8298	0.176508	-0.0217343	-0.000790207	0.00676804	161.514	0.955705	-0.331901	-0.205603	-0.870591	0.0117404	0.108353	0	0	0.0442949	7.48584	0	0	0.0211247	0.145343	0.00285168	0.0534011	0.0187324	0.136866	0	7	0	0	1000	44330	44330	0
1	93	Category E	13804	17	21:36:31	204480	204480	112	11.1	22.2053	0.198262	0.0655823	-0.00763811	-0.0134386	106.667	0.952382	0.0163378	-0.172965	-0.932726	0.0103585	0.101777	2.18E-06	0.00147642	0.0476183	5.33325	2.18E-06	0.00147642	0.0215127	0.146672	0.00563267	0.0750511	0.0228947	0.15131	0	7	0	0	1000	44330	44330	0
1	94	Category C	13916	17	21:40:37	204592	204592	175	17.401	27.916	0.15952	-0.023591	0.00669503	0.00135045	167.462	0.956928	-0.323182	-0.112125	-0.891509	0.00828125	0.0910014	0	0	0.043072	7.5376	0	0	0.0179548	0.133996	0.00341936	0.0584753	0.0128767	0.113475	0	7	0	0	1000	44330	44330	0
1	95	Category D	14091	17	21:41:02	204767	204767	116	11.5	18.8704	0.162676	-0.0270323	-0.00562155	0.0346701	114.195	0.984442	-0.342738	-0.110591	-0.914065	0.0223662	0.149553	0.000305176	0.0174693	0.039997	4.63965	2.10E-06	0.00145074	0.0136172	0.116693	0.00201416	0.0448794	0.0170204	0.130462	0	7	0	0	1000	44330	44330	0
1	96	Category M	14207	17	21:41:18	204883	204883	13	1.2	20.0354	1.54118	0.649602	0.0733173	-0.565899	13.5771	1.0444	-0.303561	-0.12023	-0.991981	4.64141	2.15439	0	0	0.044396	0.577148	0	0	0.533579	0.730465	3.23871	1.79964	2.08186	1.44287	0	7	0	0	1000	44330	44330	0
1	97	Category G	14220	17	21:50:51	204896	204896	158	15.7	38.679	0.244804	-0.0393422	2.78E-05	0.0232088	154.523	0.977995	-0.434073	-0.149722	-0.860545	0.0309008	0.175786	0.000166881	0.0129182	0.0396512	6.26489	7.73E-06	0.00277956	0.0472613	0.217397	0.0103265	0.10162	0.0309363	0.175887	0	7	0	0	1000	44330	44330	0
1	98	Category C	14378	17	22:02:39	205054	205054	203	20.2	24.2122	0.119272	0.00228747	-0.00361641	-0.000650641	194.774	0.959477	-0.39321	-0.164245	-0.859086	0.00507163	0.0712154	0	0	0.0405225	8.22607	0	0	0.00881432	0.0938846	0.00155384	0.0394188	0.00886363	0.0941468	0	7	0	0	1000	44330	44330	0
1	99	Category D	14581	17	22:10:25	205257	205257	435	43.6	67.2043	0.154493	0.00328046	-6.57E-05	-0.000484353	418.396	0.96183	-0.312389	-0.136815	-0.898642	0.00678486	0.0823703	0	0	0.0381701	16.604	0	0	0.0113051	0.106326	0.00686681	0.0828662	0.0122912	0.110866	0	7	0	0	1000	44330	44330	0
1	100	Category C	15016	17	22:31:10	205692	205692	155	15.4	17.5771	0.113401	-0.00729587	0.00343529	-0.000168536	148.931	0.960848	-0.336733	-0.112431	-0.892455	0.00337387	0.058085	0	0	0.0391523	6.0686	0	0	0.00593183	0.0770184	0.00322738	0.05681	0.0065729	0.0810734	0	7	0	0	1000	44330	44330	0
1	101	Category G	15171	17	22:31:46	205847	205847	170	17	41.5356	0.244327	-0.0352237	0.00241699	-0.000180951	165.042	0.970837	-0.327923	-0.103129	-0.904801	0.0235567	0.153482	5.60E-05	0.0074839	0.0291633	4.95776	5.60E-05	0.0074839	0.0526439	0.229443	0.00553625	0.074406	0.025237	0.158861	0	7	0	0	1000	44330	44330	0
1	102	Category E	15341	17	22:47:25	206017	206017	163	16.3	34.5244	0.211806	0.0696909	-0.00872616	0.00160713	153.871	0.943993	0.159915	-0.168809	-0.908903	0.00953197	0.0976318	1.50E-06	0.00122384	0.0560071	9.12915	1.50E-06	0.00122384	0.0307153	0.175258	0.00367859	0.0606513	0.0207445	0.144029	0	7	0	0	1000	44330	44330	0
1	103	Category C	15504	17	22:54:55	206180	206180	498	49.8	69.2268	0.13901	-0.021149	0.00936951	-0.00438816	475.331	0.95448	-0.316282	-0.16963	-0.880045	0.00565445	0.0751961	5.69E-05	0.00754109	0.0455205	22.6692	5.69E-05	0.00754109	0.0115241	0.10735	0.00403862	0.0635501	0.00994652	0.0997323	0	7	0	0	1000	44330	44330	0
1	104	Category M	16002	17	23:09:56	206678	206678	80	7.901	29.4956	0.368695	0.0525452	-0.11839	0.0213623	72.5378	0.906723	0.0748169	-0.4245	-0.781625	0.0335327	0.183119	0.000634766	0.0251946	0.093277	7.46216	0.000634766	0.0251946	0.056842	0.238416	0.0668762	0.258604	0.0475128	0.217974	0	7	0	0	1000	44330	44330	0
1	105	Category N	16082	17	23:10:19	206758	206758	114	11.3	38.0068	0.333393	-0.00568805	0.0145092	-0.011359	107.031	0.938868	0.12824	0.348453	-0.853025	0.0240093	0.154949	0.000396193	0.0199046	0.0611315	6.96899	0.000396193	0.0199046	0.0267141	0.163445	0.0686528	0.262017	0.038994	0.197469	0	7	0	0	1000	44330	44330	0
1	106	Category M	16196	17	23:10:37	206872	206872	122	12.1	28.6233	0.234617	0.0171879	0.0354484	0.0129615	115.25	0.944674	0.0275419	0.00154489	-0.928857	0.0164555	0.128279	5.20E-05	0.00721318	0.0553259	6.74976	5.20E-05	0.00721318	0.0189929	0.137815	0.0395688	0.198919	0.0189929	0.137815	0	7	0	0	1000	44330	44330	0
1	107	Category L	16318	17	23:34:24	206994	206994	81	8	2.29663	0.0283535	0.00525957	-0.0062934	0.000569661	78.1472	0.96478	-0.020119	-0.160102	-0.951036	0.00169994	0.0412304	0	0	0.0352195	2.85278	0	0	0.000289352	0.0170103	0.000153718	0.0123983	0.000286338	0.0169215	0	7	0	0	1000	44330	44330	0
1	108	Category E	16399	17	23:52:14	207075	207075	129	12.9	13.7664	0.106716	-0.0101139	0.00298079	-0.00180361	85.2874	0.661142	0.0270107	-0.107749	-0.650427	0.00387786	0.0622725	0.0223436	0.149478	0.0287802	3.71265	3.97E-05	0.00630427	0.00632116	0.0795057	0.003664	0.060531	0.00953662	0.0976556	0	7	0	0	1000	44330	0	44330
