# Supplementary material for: Development of a multisensor biologging collar and analytical techniques to describe high‐resolution spatial behavior in free‐ranging terrestrial mammals
Source: Ecol Evol. 2024 Sep 23;14(9):e70264. doi: 10.1002/ece3.70264 (PMC11420106; doi:10.1002/ece3.70264)
Supplement: Supplementary file 1 — Appendix S1 [file ECE3-14-e70264-s001.zip › doi_10_5061_dryad_jdfn2z3hv__v20240620/B7_S4_Master.csv]

Counter	Total Event no.	Event no.	Category	Acc_x	Acc_y	Acc_z	Mag_x	Mag_y	Mag_z	Temp C	Pressure hbar	Date	DD	MM	YY	Time_dd:hh:mm:ss	Total secs	Decimal secs	Hours	Minutes	Seconds	Anlg	Light	Battery V	Acc_x sm	Acc_y sm	Acc_z sm	Ang vel	VeDBA	Vel m/s	Vel/VEDBA	FFT cleaned	FFT stuff	FFT stuff	FFT stuff	FFT sweep	FFT zero crossings	FFT zero crossings manual	VeSBA	Animal g	ODBA	Dyn AccX	Dyn AccY	Dyn AccZ	Smth Press	Altitude smth	Pressure change	Altitude change	Median pressure
0	1	1	Category G	-0.527832	-0.167969	-0.923828	0.00439453	0.0664063	0.424561	0	0	16/6/2018	16	6	2018	21:07:36	76056	0	21	7	36	0	0.059082	3.44341	0	0	0	0	0	0	0	0	0	0	0	0	0	0	0	0	0	0	0	0	0	0	0	44330	0
1	2	2	Category G	-0.41992188	-0.19189453	-0.61181641	-0.014160156	0.066650391	0.42504883	0	0	16/6/2018	16	6	2018	21:07:36	76056	0.099	21	7	36	0	0.059082031	3.4434082	0	0	0	0	0	0	0	0	0	0	0	0	0	0	0	0	0	0	0	0	0	0	0	44330	0
2	3	3	Category G	-0.50390625	-0.2277832	-0.75585938	0.038818359	0.075195313	0.421875	0	0	16/6/2018	16	6	2018	21:07:36	76056	0.199	21	7	36	0	0.059082031	3.4434082	0	0	0	0	0	0	0	0	0	0	0	0	0	0	0	0	0	0	0	0	0	0	0	44330	0
3	4	4	Category G	-0.51586914	-0.21582031	-0.92382813	0.045654297	0.081298828	0.41992188	0	0	16/6/2018	16	6	2018	21:07:36	76056	0.3	21	7	36	0	0.059082031	3.4434082	0	0	0	0	0	0	0	0	0	0	0	0	0	0	0	0	0	0	0	0	0	44330	0	0	0
4	5	5	Category G	-0.44384766	-0.25195313	-0.86376953	0.012207031	0.082275391	0.41796875	0	0	16/6/2018	16	6	2018	21:07:36	76056	0.4	21	7	36	0	0.059082031	3.4434082	0	0	0	0	0	0	0	0	0	0	0	0	0	0	0	0	0	0	0	0	0	44330	0	0	0
5	6	6	Category G	-0.45581055	-0.25195313	-1.0197754	0.001953125	0.089111328	0.41503906	0	0	16/6/2018	16	6	2018	21:07:36	76056	0.5	21	7	36	0	0.059082031	3.4434082	0	0	0	0	0	0	0	0	0	0	0	0	0	0	0	0	0	0	0	0	0	44330	0	0	0
6	7	7	Category G	-0.27587891	-0.13183594	-0.65991211	-0.022460938	0.11108398	0.40698242	0	0	16/6/2018	16	6	2018	21:07:36	76056	0.6	21	7	36	0	0.059082031	3.4434082	0	0	0	0	0	0	0	0	0	0	0	0	0	0	0	0	0	0	0	0	0	44330	0	0	0
7	8	8	Category G	-0.63598633	-0.17993164	-1.0439453	-0.023193359	0.098388672	0.40771484	0	0	16/6/2018	16	6	2018	21:07:36	76056	0.7	21	7	36	0	0.059082031	3.4434082	0	0	0	0	0	0	0	0	0	0	0	0	0	0	0	0	0	0	0	0	0	44330	0	0	0
8	9	9	Category G	-0.25195313	-0.083984375	-1.1279297	-0.081298828	0.066650391	0.3996582	0	0	16/6/2018	16	6	2018	21:07:36	76056	0.8	21	7	36	0	0.059082031	3.4434082	0	0	0	0	0	0	0	0	0	0	0	0	0	0	0	0	0	0	0	0	0	44330	0	0	0
9	10	10	Category G	-0.34790039	-0.11987305	-0.89990234	-0.042480469	0.062011719	0.41235352	0	0	16/6/2018	16	6	2018	21:07:36	76056	0.9	21	7	36	0	0.059082031	3.4434082	0	0	0	0	0	0	0	0	0	0	0	0	0	0	0	0	0	0	0	0	0	44330	0	0	0
10	11	11	Category G	-0.32397461	-0.17993164	-0.64794922	-0.085449219	0.033447266	0.41503906	0	0	16/6/2018	16	6	2018	21:07:37	76057	0	21	7	37	0	0.059082031	3.4434082	0	0	0	177.74219	0	0	0	0	0	0	0	0	0	0	0	0	0	0	0	0	0	44330	0	0	0
11	12	12	Category G	-0.40795898	-0.19189453	-0.69580078	-0.092285156	0.033447266	0.41870117	0	0	16/6/2018	16	6	2018	21:07:37	76057	0.1	21	7	37	0	0.059082031	3.4434082	0	0	0	175.95044	0	0	0	0	0	0	0	0	0	0	0	0	0	0	0	0	0	44330	0	0	0
12	13	13	Category G	-0.43188477	-0.17993164	-0.99584961	-0.077636719	0.053222656	0.41845703	0	0	16/6/2018	16	6	2018	21:07:37	76057	0.2	21	7	37	0	0.059082031	3.4434082	0	0	0	173.9646	0	0	0	0	0	0	0	0	0	0	0	0	0	0	0	0	0	44330	0	0	0
13	14	14	Category G	-0.25195313	-0.15576172	-0.64794922	-0.032958984	0.047607422	0.4284668	0	0	16/6/2018	16	6	2018	21:07:37	76057	0.3	21	7	37	0	0.059082031	3.4434082	0	0	0	171.21069	0	0	0	0	0	0	0	0	0	0	0	0	0	0	0	0	0	44330	0	0	0
14	15	15	Category G	-0.63598633	-0.095947266	-0.95996094	0.021240234	0.041503906	0.43041992	0	0	16/6/2018	16	6	2018	21:07:37	76057	0.4	21	7	37	0	0.059082031	3.4434082	0	0	0	165.6333	0	0	0	0	0	0	0	0	0	0	0	0	0	0	0	0	0	44330	0	0	0
15	16	16	Category G	-0.14379883	-0.20385742	-0.91186523	-0.032714844	0.036376953	0.42797852	0	0	16/6/2018	16	6	2018	21:07:37	76057	0.5	21	7	37	0	0.059082031	3.4434082	0	0	0	159.49097	0	0	0	0	0	0	0	0	0	0	0	0	0	0	0	0	0	44330	0	0	0
16	17	17	Category G	-0.26391602	-0.15576172	-0.92382813	-0.013916016	0.035400391	0.43261719	0	0	16/6/2018	16	6	2018	21:07:37	76057	0.6	21	7	37	0	0.059082031	3.4434082	0	0	0	155.68604	0	0	0	0	0	0	0	0	0	0	0	0	0	0	0	0	0	44330	0	0	0
17	18	18	Category G	-0.35986328	-0.047851563	-0.95996094	-0.057861328	0.046630859	0.42871094	0	0	16/6/2018	16	6	2018	21:07:37	76057	0.7	21	7	37	0	0.059082031	3.4434082	0	0	0	10.846436	0	0	0	0	0	0	0	0	0	0	0	0	0	0	0	0	0	44330	0	0	0
18	19	19	Category G	-0.50390625	-0.15576172	-0.93579102	-0.096435547	0.039550781	0.42260742	0	0	16/6/2018	16	6	2018	21:07:37	76057	0.8	21	7	37	0	0.059082031	3.4434082	0	0	0	9.1411133	0	0	0	0	0	0	0	0	0	0	0	0	0	0	0	0	0	44330	0	0	0
19	20	20	Category G	-0.40795898	-0.20385742	-0.89990234	-0.10009766	0.038818359	0.42138672	0	0	16/6/2018	16	6	2018	21:07:37	76057	0.9	21	7	37	0	0.059082031	3.4434082	0	0	0	6.8342285	0	0	0	0	0	0	0	0	0	0	0	0	0	0	0	0	0	44330	0	0	0
20	21	21	Category G	-0.083984375	-0.15576172	-0.64794922	-0.035888672	0.049316406	0.43139648	0	0	16/6/2018	16	6	2018	21:07:38	76058	0	21	7	38	0	0.059082031	3.4434082	0	0	0	3.4379883	0	0	0	0	0	0	0	0	0	0	0	0	0	0	0	0	0	44330	0	0	0
21	22	22	Category G	-0.2277832	-0.083984375	-0.83984375	0.049072266	0.069091797	0.43164063	0	0	16/6/2018	16	6	2018	21:07:38	76058	0.1	21	7	38	0	0.059082031	3.4434082	0	0	0	2.0983887	0	0	0	0	0	0	0	0	0	0	0	0	0	0	0	0	0	44330	0	0	0
22	23	23	Category G	-0.41992188	-0.095947266	-0.80395508	-0.0625	0.056152344	0.42382813	0	0	16/6/2018	16	6	2018	21:07:38	76058	0.2	21	7	38	0	0.059082031	3.4434082	0	0	0	1.3688965	0	0	0	0	0	0	0	0	0	0	0	0	0	0	0	0	0	44330	0	0	0
23	24	24	Category G	-0.52783203	-0.15576172	-0.95996094	-0.028808594	0.049072266	0.42651367	0	0	16/6/2018	16	6	2018	21:07:38	76058	0.3	21	7	38	0	0.059082031	3.4434082	0	0	0	2.2768555	0	0	0	0	0	0	0	0	0	0	0	0	0	0	0	0	0	44330	0	0	0
24	25	25	Category G	-0.38378906	-0.21582031	-1.0439453	-0.044189453	0.046875	0.42895508	0	0	16/6/2018	16	6	2018	21:07:38	76058	0.4	21	7	38	0	0.059082031	3.4434082	0	0	0	8.3408203	0	0	0	0	0	0	0	0	0	0	0	0	0	0	0	0	0	44330	0	0	0
25	26	26	Category G	-0.55175781	-0.059814453	-0.83984375	-0.041503906	0.032714844	0.4309082	0	0	16/6/2018	16	6	2018	21:07:38	76058	0.5	21	7	38	0	0.059082031	3.4434082	0	0	0	9.0168457	0	0	0	0	0	0	0	0	0	0	0	0	0	0	0	0	0	44330	0	0	0
26	27	27	Category G	-0.32397461	0.011962891	-0.68383789	-0.015625	0.077148438	0.43237305	0	0	16/6/2018	16	6	2018	21:07:38	76058	0.6	21	7	38	0	0.059082031	3.4434082	0	0	0	7.4187012	0	0	0	0	0	0	0	0	0	0	0	0	0	0	0	0	0	44330	0	0	0
27	28	28	Category G	-0.61181641	-0.095947266	-0.93579102	0.078857422	0.072021484	0.42749023	0	0	16/6/2018	16	6	2018	21:07:38	76058	0.7	21	7	38	0	0.059082031	3.4434082	0	0	0	7.4458008	0	0	0	0	0	0	0	0	0	0	0	0	0	0	0	0	0	44330	0	0	0
28	29	29	Category G	-0.40795898	-0.10791016	-0.83984375	-0.020996094	0.059570313	0.43408203	0	0	16/6/2018	16	6	2018	21:07:38	76058	0.8	21	7	38	0	0.059082031	3.4434082	0	0	0	10.5354	0	0	0	0	0	0	0	0	0	0	0	0	0	0	0	0	0	44330	0	0	0
29	30	30	Category G	-0.63598633	-0.15576172	-0.95996094	0.045654297	0.040771484	0.43334961	0	0	16/6/2018	16	6	2018	21:07:38	76058	0.9	21	7	38	0	0.059082031	3.4434082	0	0	0	12.961182	0	0	0	0	0	0	0	0	0	0	0	0	0	0	0	0	0	44330	0	0	0
30	31	31	Category G	-0.32397461	-0.14379883	-0.85180664	-0.014892578	0.036132813	0.43359375	0	0	16/6/2018	16	6	2018	21:07:39	76059	0	21	7	39	0	0.059082031	3.4434082	0	0	0	12.327881	0	0	0	0	0	0	0	0	0	0	0	0	0	0	0	0	0	44330	0	0	0
31	32	32	Category G	-0.37182617	-0.095947266	-1.1398926	-0.003662109	0.035644531	0.43579102	0	0	16/6/2018	16	6	2018	21:07:39	76059	0.1	21	7	39	0	0.059082031	3.4788574	0	0	0	13.184814	0	0	0	0	0	0	0	0	0	0	0	0	0	0	0	0	0	44330	0	0	0
32	33	33	Category G	-0.023925781	-0.047851563	-0.79199219	-0.031738281	0.092529297	0.43603516	0	0	16/6/2018	16	6	2018	21:07:39	76059	0.2	21	7	39	0	0.059082031	3.4788574	0	0	0	12.300293	0	0	0	0	0	0	0	0	0	0	0	0	0	0	0	0	0	44330	0	0	0
33	34	34	Category G	-0.31176758	-0.15576172	-0.80395508	-0.056396484	0.13256836	0.43041992	0	0	16/6/2018	16	6	2018	21:07:39	76059	0.3	21	7	39	0	0.059082031	3.4788574	0	0	0	5.5983887	0	0	0	0	0	0	0	0	0	0	0	0	0	0	0	0	0	44330	0	0	0
34	35	35	Category G	-0.34790039	-0.20385742	-0.76782227	-0.15039063	0.12695313	0.41430664	0	0	16/6/2018	16	6	2018	21:07:39	76059	0.4	21	7	39	0	0.059082031	3.4788574	0	0	0	8.6325684	0	0	0	0	0	0	0	0	0	0	0	0	0	0	0	0	0	44330	0	0	0
35	36	36	Category G	-0.20385742	-0.34790039	-1.1757813	-0.15893555	0.13061523	0.41601563	0	0	16/6/2018	16	6	2018	21:07:39	76059	0.5	21	7	39	0	0.059082031	3.4788574	0	0	0	25.223389	0	0	0	0	0	0	0	0	0	0	0	0	0	0	0	0	0	44330	0	0	0
36	37	37	Category L	0.011962891	-0.16796875	-0.94799805	0.21411133	0.033691406	0.44311523	0	0	16/6/2018	16	6	2018	21:08:09	76089	0.199	21	8	9	0	0.059570313	3.4820801	0	0	0	75.27417	0	0	0	0	0	0	0	0	0	0	0	0	0	0	0	0	0	44330	0	0	0
37	38	38	Category L	0	-0.17993164	-0.97192383	0.20556641	0.035644531	0.44287109	0	0	16/6/2018	16	6	2018	21:08:09	76089	0.3	21	8	9	0	0.059570313	3.4820801	0	0	0	109.52319	0	0	0	0	0	0	0	0	0	0	0	0	0	0	0	0	0	44330	0	0	0
38	39	39	Category L	0.011962891	-0.16796875	-0.94799805	0.20581055	0.037353516	0.44482422	0	0	16/6/2018	16	6	2018	21:08:09	76089	0.4	21	8	9	0	0.059570313	3.4820801	0	0	0	118.12305	0	0	0	0	0	0	0	0	0	0	0	0	0	0	0	0	0	44330	0	0	0
39	40	40	Category L	0.011962891	-0.17993164	-0.95996094	0.21264648	0.0390625	0.44335938	0	0	16/6/2018	16	6	2018	21:08:09	76089	0.5	21	8	9	0	0.059570313	3.4820801	0	0	0	123.8208	0	0	0	0	0	0	0	0	0	0	0	0	0	0	0	0	0	44330	0	0	0
40	41	41	Category L	0.011962891	-0.17993164	-0.95996094	0.20581055	0.048583984	0.44433594	0	0	16/6/2018	16	6	2018	21:08:09	76089	0.6	21	8	9	0	0.059082031	3.4853027	-0.1652832	-0.16601563	-0.91113281	130.71216	0.18432617	0	0	0	0	0	0	0	0	0	0.94091797	0.059082031	0.23974609	0.17724609	-0.013671875	-0.048583984	0	44330	0	0	0
41	42	42	Category L	0.011962891	-0.17993164	-0.93579102	0.20825195	0.042480469	0.4440918	0	0	16/6/2018	16	6	2018	21:08:09	76089	0.7	21	8	9	0	0.059082031	3.4853027	-0.15820313	-0.16625977	-0.91162109	136.75757	0.17236328	0	0	0	0	0	0	0	0	0	0.94018555	0.059814453	0.20776367	0.17016602	-0.013427734	-0.023925781	0	44330	0	0	0
42	43	43	Category L	0	-0.17993164	-0.94799805	0.20629883	0.043945313	0.4440918	0	0	16/6/2018	16	6	2018	21:08:09	76089	0.8	21	8	9	0	0.059082031	3.4853027	-0.15307617	-0.16601563	-0.91577148	138.99341	0.15698242	0	0	0	0	0	0	0	0	0	0.94335938	0.056640625	0.19873047	0.15307617	-0.013671875	-0.031982422	0	44330	0	0	0
43	44	44	Category L	0.023925781	-0.17993164	-0.94799805	0.20751953	0.041748047	0.44384766	0	0	16/6/2018	16	6	2018	21:08:09	76089	0.9	21	8	9	0	0.059082031	3.4853027	-0.14648438	-0.16552734	-0.91845703	142.43604	0.17358398	0	0	0	0	0	0	0	0	0	0.94458008	0.055419922	0.21435547	0.17041016	-0.014160156	-0.029296875	0	44330	0	0	0
44	45	45	Category L	0.023925781	-0.17993164	-0.92382813	0.20361328	0.04296875	0.44482422	0	0	16/6/2018	16	6	2018	21:08:10	76090	0	21	8	10	0	0.059082031	3.4853027	-0.13964844	-0.16503906	-0.91870117	144.04492	0.16430664	0	0	0	0	0	0	0	0	0	0.94384766	0.056152344	0.18310547	0.16357422	-0.014648438	-0.004882813	0	44330	0	0	0
45	46	46	Category L	0.011962891	-0.17993164	-0.93579102	0.20263672	0.040771484	0.44995117	0	0	16/6/2018	16	6	2018	21:08:10	76090	0.1	21	8	10	0	0.059082031	3.4853027	-0.13378906	-0.1640625	-0.91992188	136.00146	0.1472168	0	0	0	0	0	0	0	0	0	0.94384766	0.056152344	0.17724609	0.14575195	-0.015625	-0.015625	0	44330	0	0	0
46	47	47	Category L	0.011962891	-0.17993164	-0.93579102	0.20581055	0.041748047	0.44995117	0	0	16/6/2018	16	6	2018	21:08:10	76090	0.2	21	8	10	0	0.059082031	3.4853027	-0.12792969	-0.16308594	-0.91894531	81.043213	0.1418457	0	0	0	0	0	0	0	0	0	0.94189453	0.058105469	0.17333984	0.13989258	-0.016601563	-0.016845703	0	44330	0	0	0
47	48	48	Category L	0	-0.17993164	-0.92382813	0.20263672	0.039794922	0.44482422	0	0	16/6/2018	16	6	2018	21:08:10	76090	0.3	21	8	10	0	0.059082031	3.4853027	-0.12426758	-0.16333008	-0.92211914	33.41333	0.12524414	0	0	0	0	0	0	0	0	0	0.94482422	0.055175781	0.14208984	0.12426758	-0.016357422	-0.001464844	0	44330	0	0	0
48	49	49	Category L	0.023925781	-0.17993164	-0.89990234	0.20214844	0.0390625	0.44482422	0	0	16/6/2018	16	6	2018	21:08:10	76090	0.4	21	8	10	0	0.059082031	3.4853027	-0.11621094	-0.16333008	-0.92114258	14.076904	0.14282227	0	0	0	0	0	0	0	0	0	0.94287109	0.057128906	0.17797852	0.14013672	-0.016357422	0.021240234	0	44330	0	0	0
49	50	50	Category L	0.011962891	-0.19189453	-0.91186523	0.20654297	0.040771484	0.44189453	0	0	16/6/2018	16	6	2018	21:08:10	76090	0.5	21	8	10	0	0.059082031	3.4853027	-0.11279297	-0.16455078	-0.91918945	2.8505859	0.12792969	0	0	0	0	0	0	0	0	0	0.94067383	0.059326172	0.15942383	0.12475586	-0.027099609	0.007324219	0	44330	0	0	0
50	51	51	Category L	0.011962891	-0.16796875	-0.93579102	0.20385742	0.042236328	0.4440918	0	0	16/6/2018	16	6	2018	21:08:10	76090	0.6	21	8	10	0	0.059082031	3.4853027	-0.10839844	-0.1652832	-0.91992188	2.9025879	0.12133789	0	0	0	0	0	0	0	0	0	0.94091797	0.059082031	0.13842773	0.12036133	-0.002441406	-0.015625	0	44330	0	0	0
51	52	52	Category L	0.011962891	-0.16796875	-0.94799805	0.20141602	0.045410156	0.44995117	0	0	16/6/2018	16	6	2018	21:08:10	76090	0.7	21	8	10	0	0.059082031	3.4853027	-0.10400391	-0.1652832	-0.92358398	1.7700195	0.1184082	0	0	0	0	0	0	0	0	0	0.94384766	0.056152344	0.14282227	0.1159668	-0.002441406	-0.024169922	0	44330	0	0	0
52	53	53	Category L	0.011962891	-0.17993164	-0.94799805	0.20385742	0.041748047	0.44799805	0	0	16/6/2018	16	6	2018	21:08:10	76090	0.8	21	8	10	0	0.059082031	3.4853027	-0.098632813	-0.1652832	-0.92675781	0.87060547	0.11352539	0	0	0	0	0	0	0	0	0	0.9465332	0.053466797	0.14624023	0.1105957	-0.014404297	-0.020996094	0	44330	0	0	0
53	54	54	Category L	0.011962891	-0.19189453	-0.94799805	0.20092773	0.038085938	0.44482422	0	0	16/6/2018	16	6	2018	21:08:10	76090	0.9	21	8	10	0	0.059082031	3.4853027	-0.092773438	-0.1652832	-0.92626953	0.080078125	0.11010742	0	0	0	0	0	0	0	0	0	0.9453125	0.0546875	0.15283203	0.10473633	-0.026367188	-0.021484375	0	44330	0	0	0
54	55	55	Category L	0.011962891	-0.17993164	-0.92382813	0.20483398	0.045898438	0.44726563	0	0	16/6/2018	16	6	2018	21:08:11	76091	0	21	8	11	0	0.059082031	3.4853027	-0.089355469	-0.1652832	-0.9296875	0.53369141	0.10253906	0	0	0	0	0	0	0	0	0	0.94873047	0.051269531	0.12182617	0.10131836	-0.014404297	0.005859375	0	44330	0	0	0
55	56	56	Category L	0.023925781	-0.17993164	-0.93579102	0.20458984	0.041503906	0.4440918	0	0	16/6/2018	16	6	2018	21:08:11	76091	0.1	21	8	11	0	0.059082031	3.4853027	-0.081298828	-0.16650391	-0.9296875	0.98583984	0.10620117	0	0	0	0	0	0	0	0	0	0.94799805	0.052001953	0.12451172	0.10522461	-0.013183594	-0.005859375	0	44330	0	0	0
56	57	57	Category L	0.011962891	-0.15576172	-0.93579102	0.2097168	0.046142578	0.44604492	0	0	16/6/2018	16	6	2018	21:08:11	76091	0.2	21	8	11	0	0.059082031	3.4853027	-0.079345703	-0.16625977	-0.93017578	1.3195801	0.092041016	0	0	0	0	0	0	0	0	0	0.94824219	0.051757813	0.10717773	0.091308594	0.010498047	-0.005371094	0	44330	0	0	0
57	58	58	Category L	0	-0.15576172	-0.95996094	0.20727539	0.042724609	0.44726563	0	0	16/6/2018	16	6	2018	21:08:11	76091	0.3	21	8	11	0	0.059082031	3.4853027	-0.075683594	-0.16650391	-0.93041992	1.9189453	0.081787109	0	0	0	0	0	0	0	0	0	0.94824219	0.051757813	0.11572266	0.075683594	0.010742188	-0.029296875	0	44330	0	0	0
58	59	59	Category L	0.011962891	-0.17993164	-0.93579102	0.20556641	0.044189453	0.44311523	0	0	16/6/2018	16	6	2018	21:08:11	76091	0.4	21	8	11	0	0.059082031	3.4853027	-0.071044922	-0.16796875	-0.93041992	2.3547363	0.083984375	0	0	0	0	0	0	0	0	0	0.94799805	0.052001953	0.10009766	0.083007813	-0.01171875	-0.005126953	0	44330	0	0	0
59	60	60	Category L	0.011962891	-0.16796875	-0.92382813	0.20239258	0.050292969	0.44702148	0	0	16/6/2018	16	6	2018	21:08:11	76091	0.5	21	8	11	0	0.059082031	3.4853027	-0.064453125	-0.16821289	-0.93066406	2.3359375	0.076660156	0	0	0	0	0	0	0	0	0	0.94799805	0.052001953	0.083740234	0.076416016	0.000244141	0.006835938	0	44330	0	0	0
60	61	61	Category L	0.011962891	-0.17993164	-0.92382813	0.20214844	0.045166016	0.44799805	0	0	16/6/2018	16	6	2018	21:08:11	76091	0.6	21	8	11	0	0.059082031	3.4853027	-0.059082031	-0.16796875	-0.93139648	2.4609375	0.072265625	0	0	0	0	0	0	0	0	0	0.94824219	0.051757813	0.090332031	0.071044922	-0.01171875	0.007568359	0	44330	0	0	0
61	62	62	Category L	0.047851563	-0.16796875	-0.92382813	0.20214844	0.047607422	0.44311523	0	0	16/6/2018	16	6	2018	21:08:11	76091	0.7	21	8	11	0	0.059082031	3.4853027	-0.057861328	-0.16821289	-0.93505859	2.4685059	0.10620117	0	0	0	0	0	0	0	0	0	0.9519043	0.048095703	0.1171875	0.10571289	0.000244141	0.011230469	0	44330	0	0	0
62	63	63	Category L	0.011962891	-0.14379883	-0.93579102	0.20019531	0.045898438	0.44311523	0	0	16/6/2018	16	6	2018	21:08:11	76091	0.8	21	8	11	0	0.059082031	3.4853027	-0.0546875	-0.16918945	-0.93652344	2.0637207	0.071289063	0	0	0	0	0	0	0	0	0	0.95336914	0.046630859	0.093017578	0.066650391	0.025390625	0.000732422	0	44330	0	0	0
63	64	64	Category L	0.011962891	-0.16796875	-0.93579102	0.20214844	0.041748047	0.44580078	0	0	16/6/2018	16	6	2018	21:08:11	76091	0.9	21	8	11	0	0.059082031	3.4853027	-0.049072266	-0.17016602	-0.93823242	1.3144531	0.061279297	0	0	0	0	0	0	0	0	0	0.95483398	0.045166016	0.065917969	0.061035156	0.002197266	0.002441406	0	44330	0	0	0
64	65	65	Category L	0.011962891	-0.20385742	-0.93579102	0.20385742	0.046630859	0.44482422	0	0	16/6/2018	16	6	2018	21:08:12	76092	0	21	8	12	0	0.059082031	3.4853027	-0.042236328	-0.17041016	-0.93823242	0.734375	0.063720703	0	0	0	0	0	0	0	0	0	0.95458984	0.045410156	0.090087891	0.054199219	-0.033203125	0.002441406	0	44330	0	0	0
65	66	66	Category L	0.011962891	-0.19189453	-0.95996094	0.19946289	0.042724609	0.44580078	0	0	16/6/2018	16	6	2018	21:08:12	76092	0.1	21	8	12	0	0.059082031	3.4853027	-0.037353516	-0.16992188	-0.93676758	0.32446289	0.05859375	0	0	0	0	0	0	0	0	0	0.95288086	0.047119141	0.093994141	0.049316406	-0.021728516	-0.022949219	0	44330	0	0	0
66	67	67	Category L	0.011962891	-0.17993164	-0.94799805	0.20214844	0.042480469	0.44482422	0	0	16/6/2018	16	6	2018	21:08:12	76092	0.2	21	8	12	0	0.059082031	3.4853027	-0.030029297	-0.17138672	-0.93798828	0.22290039	0.043945313	0	0	0	0	0	0	0	0	0	0.95410156	0.045898438	0.060302734	0.041992188	-0.008300781	-0.009765625	0	44330	0	0	0
67	68	68	Category L	0.011962891	-0.16796875	-0.93579102	0.20288086	0.045166016	0.44506836	0	0	16/6/2018	16	6	2018	21:08:12	76092	0.3	21	8	12	0	0.059082031	3.4853027	-0.025878906	-0.17382813	-0.94116211	0.90576172	0.038574219	0	0	0	0	0	0	0	0	0	0.95751953	0.042480469	0.049316406	0.037841797	0.005859375	0.005371094	0	44330	0	0	0
68	69	69	Category L	0.011962891	-0.16796875	-0.92382813	0.20214844	0.046875	0.44287109	0	0	16/6/2018	16	6	2018	21:08:12	76092	0.4	21	8	12	0	0.059082031	3.4853027	-0.018310547	-0.17456055	-0.94091797	0.93652344	0.035400391	0	0	0	0	0	0	0	0	0	0.95727539	0.042724609	0.054199219	0.030273438	0.006591797	0.017089844	0	44330	0	0	0
69	70	70	Category L	0.011962891	-0.17993164	-0.94799805	0.19970703	0.046875	0.44702148	0	0	16/6/2018	16	6	2018	21:08:12	76092	0.5	21	8	12	0	0.059082031	3.4853027	-0.012695313	-0.17553711	-0.94238281	0.76953125	0.025634766	0	0	0	0	0	0	0	0	0	0.95874023	0.041259766	0.034667969	0.024658203	-0.004150391	-0.005371094	0	44330	0	0	0
70	71	71	Category L	0.023925781	-0.16796875	-0.93579102	0.20239258	0.040771484	0.44702148	0	0	16/6/2018	16	6	2018	21:08:12	76092	0.6	21	8	12	0	0.059082031	3.4853027	-0.004638672	-0.17578125	-0.94213867	1.1733398	0.030517578	0	0	0	0	0	0	0	0	0	0.95849609	0.041503906	0.043212891	0.028564453	0.0078125	0.006347656	0	44330	0	0	0
71	72	72	Category L	0.011962891	-0.19189453	-0.94799805	0.19970703	0.047851563	0.44799805	0	0	16/6/2018	16	6	2018	21:08:12	76092	0.7	21	8	12	0	0.059082031	3.4853027	-0.000488281	-0.17602539	-0.94335938	1.4748535	0.020507813	0	0	0	0	0	0	0	0	0	0.9597168	0.040283203	0.032714844	0.012451172	-0.015625	-0.004394531	0	44330	0	0	0
72	73	73	Category L	0.023925781	-0.19189453	-0.93579102	0.20068359	0.047851563	0.44799805	0	0	16/6/2018	16	6	2018	21:08:12	76092	0.8	21	8	12	0	0.059082031	3.4853027	0.004150391	-0.17700195	-0.94091797	1.364502	0.024902344	0	0	0	0	0	0	0	0	0	0.95751953	0.042480469	0.039550781	0.01953125	-0.014648438	0.005126953	0	44330	0	0	0
73	74	74	Category L	0.011962891	-0.19189453	-0.94799805	0.19702148	0.044189453	0.44775391	0	0	16/6/2018	16	6	2018	21:08:12	76092	0.9	21	8	12	0	0.059082031	3.4853027	0.004882813	-0.17871094	-0.94287109	0.98974609	0.015625	0	0	0	0	0	0	0	0	0	0.9597168	0.040283203	0.024902344	0.006835938	-0.012939453	-0.004882813	0	44330	0	0	0
74	75	75	Category L	0.011962891	-0.17993164	-0.94799805	0.20385742	0.049560547	0.44702148	0	0	16/6/2018	16	6	2018	21:08:13	76093	0	21	8	13	0	0.059082031	3.4853027	0.008789063	-0.17895508	-0.94482422	0.93701172	0.004394531	0	0	0	0	0	0	0	0	0	0.96166992	0.038330078	0.006835938	0.002929688	-0.000732422	-0.002929688	0	44330	0	0	0
75	76	76	Category L	0.023925781	-0.17993164	-0.92382813	0.20263672	0.046142578	0.44824219	0	0	16/6/2018	16	6	2018	21:08:13	76093	0.1	21	8	13	0	0.059082031	3.4853027	0.013671875	-0.1784668	-0.94726563	0.75219727	0.025634766	0	0	0	0	0	0	0	0	0	0.96411133	0.035888672	0.034912109	0.010009766	-0.001220703	0.0234375	0	44330	0	0	0
76	77	77	Category L	0	-0.17993164	-0.94799805	0.19946289	0.045898438	0.44311523	0	0	16/6/2018	16	6	2018	21:08:13	76093	0.2	21	8	13	0	0.059082031	3.4853027	0.016357422	-0.17626953	-0.94458008	0.018554688	0.017089844	0	0	0	0	0	0	0	0	0	0.96118164	0.038818359	0.023193359	-0.016357422	-0.003417969	-0.003173828	0	44330	0	0	0
77	78	78	Category L	0.011962891	-0.16796875	-0.94799805	0.19946289	0.045166016	0.4440918	0	0	16/6/2018	16	6	2018	21:08:13	76093	0.3	21	8	13	0	0.059082031	3.4853027	0.016845703	-0.17675781	-0.94458008	0.87182617	0.010498047	0	0	0	0	0	0	0	0	0	0.96118164	0.038818359	0.016845703	-0.004882813	0.008789063	-0.003173828	0	44330	0	0	0
78	79	79	Category L	0.011962891	-0.17993164	-0.98388672	0.20043945	0.046875	0.45068359	0	0	16/6/2018	16	6	2018	21:08:13	76093	0.4	21	8	13	0	0.059326172	3.4788574	0.017578125	-0.17675781	-0.9440918	0.92114258	0.040039063	0	0	0	0	0	0	0	0	0	0.96069336	0.039306641	0.048339844	-0.005615234	-0.002929688	-0.039550781	0	44330	0	0	0
79	80	80	Category L	0.059814453	-0.17993164	-0.97192383	0.19775391	0.051269531	0.44506836	0	0	16/6/2018	16	6	2018	21:08:13	76093	0.5	21	8	13	0	0.059326172	3.4788574	0.018066406	-0.17700195	-0.94384766	0.63720703	0.050048828	0	0	0	0	0	0	0	0	0	0.96044922	0.039550781	0.072265625	0.041503906	-0.002685547	-0.027832031	0	44330	0	0	0
80	81	81	Category L	0.035888672	-0.17993164	-0.95996094	0.20263672	0.046142578	0.44482422	0	0	16/6/2018	16	6	2018	21:08:13	76093	0.6	21	8	13	0	0.059326172	3.4788574	0.018310547	-0.17724609	-0.94287109	0.78979492	0.024169922	0	0	0	0	0	0	0	0	0	0.9597168	0.040283203	0.036621094	0.017333984	-0.002441406	-0.016845703	0	44330	0	0	0
81	82	82	Category L	0	-0.17993164	-0.94799805	0.20214844	0.046875	0.44580078	0	0	16/6/2018	16	6	2018	21:08:13	76093	0.7	21	8	13	0	0.059326172	3.4788574	0.018554688	-0.17749023	-0.94238281	1.0683594	0.01953125	0	0	0	0	0	0	0	0	0	0.95922852	0.040771484	0.026367188	-0.018554688	-0.002197266	-0.005371094	0	44330	0	0	0
82	83	83	Category L	0.011962891	-0.17993164	-0.95996094	0.19580078	0.045898438	0.44702148	0	0	16/6/2018	16	6	2018	21:08:13	76093	0.8	21	8	13	0	0.059326172	3.4788574	0.018798828	-0.17749023	-0.94262695	1.3623047	0.018554688	0	0	0	0	0	0	0	0	0	0.95922852	0.040771484	0.026367188	-0.006835938	-0.002197266	-0.017089844	0	44330	0	0	0
83	84	84	Category L	0.035888672	-0.17993164	-0.95996094	0.19604492	0.045166016	0.44702148	0	0	16/6/2018	16	6	2018	21:08:13	76093	0.9	21	8	13	0	0.059326172	3.4788574	0.019287109	-0.17773438	-0.94213867	1.4316406	0.024169922	0	0	0	0	0	0	0	0	0	0.95898438	0.041015625	0.036132813	0.016357422	-0.001953125	-0.017578125	0	44330	0	0	0
84	85	85	Category L	0.035888672	-0.16796875	-0.94799805	0.20581055	0.044189453	0.44702148	0	0	16/6/2018	16	6	2018	21:08:14	76094	0	21	8	14	0	0.059326172	3.4788574	0.019287109	-0.17773438	-0.94213867	1.5310059	0.020019531	0	0	0	0	0	0	0	0	0	0.95898438	0.041015625	0.032226563	0.016357422	0.009765625	-0.005615234	0	44330	0	0	0
85	86	86	Category L	0.011962891	-0.16796875	-0.93579102	0.19921875	0.049560547	0.44702148	0	0	16/6/2018	16	6	2018	21:08:14	76094	0.1	21	8	14	0	0.059326172	3.4788574	0.01953125	-0.17822266	-0.94262695	1.3950195	0.014404297	0	0	0	0	0	0	0	0	0	0.95947266	0.040527344	0.024658203	-0.007568359	0.010253906	0.006835938	0	44330	0	0	0
86	87	87	Category L	0.011962891	-0.16796875	-0.92382813	0.20019531	0.049560547	0.44726563	0	0	16/6/2018	16	6	2018	21:08:14	76094	0.2	21	8	14	0	0.059326172	3.4788574	0.01953125	-0.17822266	-0.94262695	0.97973633	0.022705078	0	0	0	0	0	0	0	0	0	0.95947266	0.040527344	0.036865234	-0.007568359	0.010253906	0.018798828	0	44330	0	0	0
87	88	88	Category L	0	-0.17993164	-0.97192383	0.19873047	0.047607422	0.4519043	0	0	16/6/2018	16	6	2018	21:08:14	76094	0.3	21	8	14	0	0.059326172	3.4788574	0.020019531	-0.17822266	-0.94262695	0.47680664	0.03515625	0	0	0	0	0	0	0	0	0	0.9597168	0.040283203	0.05078125	-0.020019531	-0.001464844	-0.029052734	0	44330	0	0	0
88	89	89	Category L	0.023925781	-0.17993164	-0.97192383	0.20214844	0.043212891	0.44995117	0	0	16/6/2018	16	6	2018	21:08:14	76094	0.4	21	8	14	0	0.059326172	3.4788574	0.020263672	-0.17822266	-0.94287109	0.076171875	0.029052734	0	0	0	0	0	0	0	0	0	0.95996094	0.040039063	0.033691406	0.003417969	-0.001464844	-0.028808594	0	44330	0	0	0
89	90	90	Category L	0.011962891	-0.17993164	-0.94799805	0.20214844	0.042480469	0.44995117	0	0	16/6/2018	16	6	2018	21:08:14	76094	0.5	21	8	14	0	0.059326172	3.4788574	0.021972656	-0.17407227	-0.94335938	0.36108398	0.012207031	0	0	0	0	0	0	0	0	0	0.9597168	0.040283203	0.020019531	-0.010009766	-0.005615234	-0.004394531	0	44330	0	0	0
90	91	91	Category L	0.023925781	-0.17993164	-0.93579102	0.20043945	0.049560547	0.44995117	0	0	16/6/2018	16	6	2018	21:08:14	76094	0.6	21	8	14	0	0.059326172	3.4788574	0.022216797	-0.17041016	-0.94433594	0.50244141	0.012695313	0	0	0	0	0	0	0	0	0	0.95996094	0.040039063	0.01953125	0.001464844	-0.009277344	0.008544922	0	44330	0	0	0
91	92	92	Category L	0.023925781	-0.17993164	-0.95996094	0.19799805	0.046142578	0.44970703	0	0	16/6/2018	16	6	2018	21:08:14	76094	0.7	21	8	14	0	0.059326172	3.4788574	0.0234375	-0.17138672	-0.94140625	0.41479492	0.020019531	0	0	0	0	0	0	0	0	0	0.95727539	0.042724609	0.027099609	0.000244141	-0.008300781	-0.018310547	0	44330	0	0	0
92	93	93	Category L	0.035888672	-0.17993164	-0.94799805	0.19848633	0.043212891	0.44482422	0	0	16/6/2018	16	6	2018	21:08:14	76094	0.8	21	8	14	0	0.059326172	3.4788574	0.034667969	-0.12817383	-0.97021484	0.38208008	0.056152344	0	0	0	0	0	0	0	0	0	0.97924805	0.020751953	0.074951172	0.000976563	-0.051513672	0.022216797	0	44330	0	0	0
93	94	94	Category L	0.023925781	-0.16796875	-0.93579102	0.19995117	0.051269531	0.4440918	0	0	16/6/2018	16	6	2018	21:08:14	76094	0.9	21	8	14	0	0.059326172	3.4788574	0.045166016	-0.15600586	-1.0178223	0.43798828	0.085693359	0	0	0	0	0	0	0	0	0	1.0307617	0.030761719	0.11523438	-0.021240234	-0.01171875	0.08203125	0	44330	0	0	0
94	95	95	Category L	0.011962891	-0.17993164	-0.94799805	0.20043945	0.044189453	0.44799805	0	0	16/6/2018	16	6	2018	21:08:15	76095	0	21	8	15	0	0.059326172	3.4788574	0.052734375	-0.15893555	-1.0490723	0.37817383	0.11108398	0	0	0	0	0	0	0	0	0	1.0622559	0.062255859	0.1628418	-0.040771484	-0.020751953	0.10107422	0	44330	0	0	0
95	96	96	Category L	0.011962891	-0.17993164	-0.95996094	0.19677734	0.046630859	0.44897461	0	0	16/6/2018	16	6	2018	21:08:15	76095	0.1	21	8	15	0	0.059326172	3.4788574	0.054931641	-0.13110352	-1.0751953	0.24731445	0.13232422	0	0	0	0	0	0	0	0	0	1.0847168	0.084716797	0.20703125	-0.04296875	-0.048583984	0.11523438	0	44330	0	0	0
96	97	97	Category L	0.023925781	-0.17993164	-0.94799805	0.19921875	0.049560547	0.44506836	0	0	16/6/2018	16	6	2018	21:08:15	76095	0.2	21	8	15	0	0.059326172	3.4788574	0.052246094	-0.13427734	-1.0817871	0.14379883	0.14428711	0	0	0	0	0	0	0	0	0	1.0915527	0.091552734	0.20776367	-0.028320313	-0.045410156	0.13378906	0	44330	0	0	0
97	98	98	Category L	0.011962891	-0.16796875	-0.94799805	0.19799805	0.048828125	0.44702148	0	0	16/6/2018	16	6	2018	21:08:15	76095	0.3	21	8	15	0	0.059326172	3.4788574	0.056884766	-0.13232422	-1.0800781	0.15576172	0.14404297	0	0	0	0	0	0	0	0	0	1.0895996	0.089599609	0.21264648	-0.044921875	-0.035400391	0.13208008	0	44330	0	0	0
98	99	99	Category L	0.023925781	-0.17993164	-0.95996094	0.19702148	0.047607422	0.45166016	0	0	16/6/2018	16	6	2018	21:08:15	76095	0.4	21	8	15	0	0.059326172	3.4788574	0.055664063	-0.12939453	-1.0803223	0.125	0.13427734	0	0	0	0	0	0	0	0	0	1.0893555	0.089355469	0.20263672	-0.031738281	-0.050292969	0.12036133	0	44330	0	0	0
99	100	100	Category L	0.023925781	-0.17993164	-0.94799805	0.19702148	0.046142578	0.44995117	0	0	16/6/2018	16	6	2018	21:08:15	76095	0.5	21	8	15	0	0.059326172	3.4788574	0.056152344	-0.12963867	-1.0793457	0.45068359	0.14428711	0	0	0	0	0	0	0	0	0	1.088623	0.088623047	0.21386719	-0.032226563	-0.050048828	0.13134766	0	44330	0	0	0
100	101	101	Category L	0.011962891	-0.16796875	-0.94799805	0.20141602	0.046142578	0.44799805	0	0	16/6/2018	16	6	2018	21:08:15	76095	0.6	21	8	15	0	0.059326172	3.4788574	0.052490234	-0.12939453	-1.0786133	0.64526367	0.14208984	0	0	0	0	0	0	0	0	0	1.0876465	0.087646484	0.2097168	-0.040527344	-0.038330078	0.13061523	0	44330	0	0	0
101	102	102	Category L	0.023925781	-0.17993164	-0.95996094	0.19921875	0.050292969	0.44482422	0	0	16/6/2018	16	6	2018	21:08:15	76095	0.7	21	8	15	0	0.059326172	3.4788574	0.048095703	-0.12939453	-1.0783691	0.53857422	0.13085938	0	0	0	0	0	0	0	0	0	1.0871582	0.087158203	0.19311523	-0.024169922	-0.050292969	0.1184082	0	44330	0	0	0
102	103	103	Category L	0.023925781	-0.16796875	-0.93579102	0.19897461	0.046142578	0.44799805	0	0	16/6/2018	16	6	2018	21:08:15	76095	0.8	21	8	15	0	0.059326172	3.4788574	0.04296875	-0.12963867	-1.0786133	0.39233398	0.14892578	0	0	0	0	0	0	0	0	0	1.0871582	0.087158203	0.20019531	-0.019042969	-0.038085938	0.14282227	0	44330	0	0	0
103	104	104	Category L	0.011962891	-0.17993164	-0.95996094	0.19921875	0.048583984	0.44604492	0	0	16/6/2018	16	6	2018	21:08:15	76095	0.9	21	8	15	0	0.059326172	3.4788574	0.038574219	-0.13037109	-1.078125	0.45922852	0.13085938	0	0	0	0	0	0	0	0	0	1.0866699	0.086669922	0.19433594	-0.026611328	-0.049316406	0.11816406	0	44330	0	0	0
104	105	105	Category L	0.023925781	-0.16796875	-0.93579102	0.19946289	0.044433594	0.44702148	0	0	16/6/2018	16	6	2018	21:08:16	76096	0	21	8	16	0	0.059326172	3.4788574	0.033935547	-0.13037109	-1.0783691	0.21630859	0.14770508	0	0	0	0	0	0	0	0	0	1.0869141	0.086914063	0.19018555	-0.010009766	-0.037353516	0.14257813	0	44330	0	0	0
105	106	106	Category L	0.023925781	-0.17993164	-0.93579102	0.19873047	0.040527344	0.44775391	0	0	16/6/2018	16	6	2018	21:08:16	76096	0.1	21	8	16	0	0.059326172	3.4788574	0.03125	-0.13061523	-1.0766602	0.031005859	0.14941406	0	0	0	0	0	0	0	0	0	1.0849609	0.084960938	0.19750977	-0.007324219	-0.049072266	0.14086914	0	44330	0	0	0
106	107	107	Category L	0.011962891	-0.17993164	-0.93579102	0.19873047	0.046630859	0.44897461	0	0	16/6/2018	16	6	2018	21:08:16	76096	0.2	21	8	16	0	0.059326172	3.4788574	0.026611328	-0.12915039	-1.0744629	0.07421875	0.14819336	0	0	0	0	0	0	0	0	0	1.0825195	0.082519531	0.20385742	-0.014648438	-0.050537109	0.13867188	0	44330	0	0	0
107	108	108	Category L	0	-0.15576172	-0.92382813	0.19946289	0.050537109	0.44287109	0	0	16/6/2018	16	6	2018	21:08:16	76096	0.3	21	8	16	0	0.059326172	3.4788574	0.022216797	-0.12841797	-1.0732422	0.17089844	0.15356445	0	0	0	0	0	0	0	0	0	1.0812988	0.081298828	0.19897461	-0.022216797	-0.027099609	0.14941406	0	44330	0	0	0
108	109	109	Category L	0.023925781	-0.17993164	-0.94799805	0.19799805	0.046142578	0.4519043	0	0	16/6/2018	16	6	2018	21:08:16	76096	0.4	21	8	16	0	0.059326172	3.4788574	0.017089844	-0.12963867	-1.0744629	0.23657227	0.13623047	0	0	0	0	0	0	0	0	0	1.0825195	0.082519531	0.18359375	0.006591797	-0.050048828	0.12646484	0	44330	0	0	0
109	110	110	Category L	0.011962891	-0.17993164	-0.94799805	0.19458008	0.049804688	0.45288086	0	0	16/6/2018	16	6	2018	21:08:16	76096	0.5	21	8	16	0	0.059326172	3.4788574	0.011474609	-0.12890625	-1.0732422	0.30957031	0.13525391	0	0	0	0	0	0	0	0	0	1.0810547	0.081054688	0.17675781	0.000244141	-0.05078125	0.12524414	0	44330	0	0	0
110	111	111	Category L	0.011962891	-0.16796875	-0.94799805	0.19677734	0.046630859	0.44799805	0	0	16/6/2018	16	6	2018	21:08:16	76096	0.6	21	8	16	0	0.059326172	3.4788574	0.008300781	-0.12817383	-1.0698242	0.31420898	0.12817383	0	0	0	0	0	0	0	0	0	1.0773926	0.077392578	0.16479492	0.003417969	-0.039550781	0.12182617	0	44330	0	0	0
111	112	112	Category L	0.023925781	-0.17993164	-0.94799805	0.19970703	0.042724609	0.44970703	0	0	16/6/2018	16	6	2018	21:08:16	76096	0.7	21	8	16	0	0.059326172	3.4788574	0.002685547	-0.12866211	-1.0700684	0.22363281	0.1340332	0	0	0	0	0	0	0	0	0	1.0778809	0.077880859	0.19433594	0.020996094	-0.051025391	0.12207031	0	44330	0	0	0
112	113	113	Category L	0.023925781	-0.17993164	-0.93579102	0.19506836	0.048339844	0.44580078	0	0	16/6/2018	16	6	2018	21:08:16	76096	0.8	21	8	16	0	0.059326172	3.4788574	-0.001708984	-0.12792969	-1.0688477	0.065673828	0.14501953	0	0	0	0	0	0	0	0	0	1.076416	0.076416016	0.21069336	0.025634766	-0.051757813	0.13305664	0	44330	0	0	0
113	114	114	Category L	0.011962891	-0.16796875	-0.95996094	0.19604492	0.048583984	0.44995117	0	0	16/6/2018	16	6	2018	21:08:16	76096	0.9	21	8	16	0	0.059326172	3.4788574	-0.006103516	-0.12744141	-1.0668945	0.32910156	0.11572266	0	0	0	0	0	0	0	0	0	1.0744629	0.074462891	0.16552734	0.018066406	-0.040283203	0.10693359	0	44330	0	0	0
114	115	115	Category L	0.035888672	-0.16796875	-0.97192383	0.19555664	0.050537109	0.45288086	0	0	16/6/2018	16	6	2018	21:08:17	76097	0	21	8	17	0	0.059326172	3.4788574	-0.01171875	-0.12768555	-1.0673828	0.44726563	0.11401367	0	0	0	0	0	0	0	0	0	1.0749512	0.074951172	0.18334961	0.047607422	-0.040039063	0.095458984	0	44330	0	0	0
115	116	116	Category L	0.023925781	-0.17993164	-0.95996094	0.1965332	0.052978516	0.45166016	0	0	16/6/2018	16	6	2018	21:08:17	76097	0.1	21	8	17	0	0.059326172	3.4788574	-0.015869141	-0.12792969	-1.065918	0.27612305	0.12451172	0	0	0	0	0	0	0	0	0	1.0737305	0.073730469	0.19775391	0.039794922	-0.051757813	0.10595703	0	44330	0	0	0
116	117	117	Category L	0.035888672	-0.19189453	-0.94799805	0.19677734	0.050048828	0.44995117	0	0	16/6/2018	16	6	2018	21:08:17	76097	0.2	21	8	17	0	0.059082031	3.4788574	-0.01953125	-0.12890625	-1.0637207	0.088378906	0.14282227	0	0	0	0	0	0	0	0	0	1.0717773	0.071777344	0.23413086	0.055419922	-0.062744141	0.11572266	0	44330	0	0	0
117	118	118	Category L	0.071777344	-0.19189453	-0.93579102	0.19262695	0.049560547	0.44873047	0	0	16/6/2018	16	6	2018	21:08:17	76097	0.3	21	8	17	0	0.059082031	3.4788574	-0.023193359	-0.12963867	-1.0627441	0.16772461	0.17041016	0	0	0	0	0	0	0	0	0	1.0710449	0.071044922	0.28442383	0.094970703	-0.062011719	0.12695313	0	44330	0	0	0
118	119	119	Category L	0.047851563	-0.19189453	-0.91186523	0.20019531	0.046630859	0.44897461	0	0	16/6/2018	16	6	2018	21:08:17	76097	0.4	21	8	17	0	0.059082031	3.4788574	-0.027587891	-0.12939453	-1.0620117	0.80566406	0.17944336	0	0	0	0	0	0	0	0	0	1.0703125	0.0703125	0.28833008	0.075439453	-0.062255859	0.15014648	0	44330	0	0	0
119	120	120	Category L	0.035888672	-0.19189453	-0.89990234	0.18969727	0.048828125	0.44677734	0	0	16/6/2018	16	6	2018	21:08:17	76097	0.5	21	8	17	0	0.059082031	3.4788574	-0.032470703	-0.12963867	-1.0603027	1.3679199	0.18505859	0	0	0	0	0	0	0	0	0	1.0686035	0.068603516	0.29101563	0.068359375	-0.062011719	0.16040039	0	44330	0	0	0
120	121	121	Category L	0.023925781	-0.19189453	-0.91186523	0.19360352	0.052490234	0.45166016	0	0	16/6/2018	16	6	2018	21:08:17	76097	0.6	21	8	17	0	0.059082031	3.4788574	-0.035400391	-0.13012695	-1.0568848	1.6657715	0.16845703	0	0	0	0	0	0	0	0	0	1.0654297	0.065429688	0.26635742	0.059326172	-0.061767578	0.14501953	0	44330	0	0	0
121	122	122	Category L	0.023925781	-0.19189453	-0.94799805	0.19433594	0.049804688	0.44970703	0	0	16/6/2018	16	6	2018	21:08:17	76097	0.7	21	8	17	0	0.059082031	3.4788574	-0.041259766	-0.13012695	-1.0576172	1.918457	0.14160156	0	0	0	0	0	0	0	0	0	1.0664063	0.06640625	0.23632813	0.065185547	-0.061523438	0.10961914	0	44330	0	0	0
122	123	123	Category L	0.047851563	-0.19189453	-0.92382813	0.19458008	0.047607422	0.44970703	0	0	16/6/2018	16	6	2018	21:08:17	76097	0.8	21	8	17	0	0.059082031	3.4788574	-0.044189453	-0.13012695	-1.0561523	3.8554688	0.17260742	0	0	0	0	0	0	0	0	0	1.0651855	0.065185547	0.28637695	0.092041016	-0.061523438	0.13232422	0	44330	0	0	0
123	124	124	Category L	0.011962891	-0.19189453	-0.93579102	0.19335938	0.046630859	0.44775391	0	0	16/6/2018	16	6	2018	21:08:17	76097	0.9	21	8	17	0	0.059082031	3.4788574	-0.049316406	-0.13085938	-1.0566406	7.2067871	0.1484375	0	0	0	0	0	0	0	0	0	1.0656738	0.065673828	0.24316406	0.061279297	-0.060791016	0.12084961	0	44330	0	0	0
124	125	125	Category L	0.047851563	-0.20385742	-0.95996094	0.19433594	0.052246094	0.4519043	0	0	16/6/2018	16	6	2018	21:08:18	76098	0	21	8	18	0	0.059082031	3.4788574	-0.052246094	-0.13085938	-1.0532227	11.637695	0.1550293	0	0	0	0	0	0	0	0	0	1.0627441	0.062744141	0.26635742	0.10009766	-0.072753906	0.093261719	0	44330	0	0	0
125	126	126	Category L	0.023925781	-0.17993164	-0.93579102	0.18823242	0.046875	0.45166016	0	0	16/6/2018	16	6	2018	21:08:18	76098	0.1	21	8	18	0	0.059082031	3.4788574	-0.058837891	-0.13134766	-1.0549316	17.092285	0.15307617	0	0	0	0	0	0	0	0	0	1.0646973	0.064697266	0.25048828	0.082763672	-0.048339844	0.11914063	0	44330	0	0	0
126	127	127	Category L	0.035888672	-0.17993164	-0.94799805	0.18969727	0.048828125	0.44873047	0	0	16/6/2018	16	6	2018	21:08:18	76098	0.2	21	8	18	0	0.059082031	3.4788574	-0.062011719	-0.13183594	-1.0541992	19.120605	0.15234375	0	0	0	0	0	0	0	0	0	1.064209	0.064208984	0.25219727	0.097900391	-0.047851563	0.10620117	0	44330	0	0	0
127	128	128	Category L	0.035888672	-0.17993164	-0.94799805	0.19287109	0.047851563	0.45166016	0	0	16/6/2018	16	6	2018	21:08:18	76098	0.3	21	8	18	0	0.059082031	3.4788574	-0.067871094	-0.13256836	-1.0561523	16.181885	0.15722656	0	0	0	0	0	0	0	0	0	1.0666504	0.066650391	0.25927734	0.10375977	-0.047119141	0.1081543	0	44330	0	0	0
128	129	129	Category M	0.14379883	0.14379883	-0.93579102	-0.013671875	-0.24951172	0.3972168	0	0	16/6/2018	16	6	2018	21:08:30	76110	0	21	8	30	0	0.059326172	3.5255859	-0.071533203	-0.1328125	-1.0544434	18.44043	0.37011719	0	0	0	0	0	0	0	0	0	1.0651855	0.065185547	0.61083984	0.21533203	0.27661133	0.11865234	0	44330	0	0	0
129	130	130	Category M	0.035888672	0.10791016	-0.98388672	-0.016113281	-0.2487793	0.40087891	0	0	16/6/2018	16	6	2018	21:08:30	76110	0.099	21	8	30	0	0.059326172	3.5255859	-0.076904297	-0.1328125	-1.0532227	6.2145996	0.2746582	0	0	0	0	0	0	0	0	0	1.0644531	0.064453125	0.4230957	0.11279297	0.24072266	0.069335938	0	44330	0	0	0
130	131	131	Category M	0.10791016	-0.25195313	-0.70776367	-0.001953125	-0.21191406	0.4152832	0	0	16/6/2018	16	6	2018	21:08:30	76110	0.199	21	8	30	0	0.059326172	3.5255859	-0.079589844	-0.1328125	-1.050293	0.76074219	0.40844727	0	0	0	0	0	0	0	0	0	1.0617676	0.061767578	0.64941406	0.1875	-0.11889648	0.3425293	0	44330	0	0	0
131	132	132	Category M	0.91186523	3.2878418	-3.2399902	0.090576172	-0.18945313	0.42578125	0	0	16/6/2018	16	6	2018	21:08:30	76110	0.3	21	8	30	0	0.059326172	3.5255859	-0.085205078	-0.1328125	-1.0507813	2.635498	4.1816406	0	0	0	0	0	0	0	0	0	1.0625	0.0625	6.6066895	0.99707031	3.4206543	-2.1889648	0	44330	0	0	0
132	133	133	Category M	0.85180664	-2.3999023	-4.763916	0.11669922	0.0390625	0.45874023	0	0	16/6/2018	16	6	2018	21:08:30	76110	0.4	21	8	30	0	0.059326172	3.5255859	-0.089599609	-0.13305664	-1.0510254	7.8752441	4.4506836	0	0	0	0	0	0	0	0	0	1.0632324	0.063232422	6.9208984	0.94140625	-2.2666016	-3.7126465	0	44330	0	0	0
133	134	134	Category M	0.6237793	-0.43188477	-3.4438477	0.042236328	0.20166016	0.4440918	0	0	16/6/2018	16	6	2018	21:08:30	76110	0.5	21	8	30	0	0.059326172	3.5255859	-0.093994141	-0.13330078	-1.0500488	19.517578	2.5166016	0	0	0	0	0	0	0	0	0	1.0627441	0.062744141	3.4099121	0.71777344	-0.29833984	-2.3935547	0	44330	0	0	0
134	135	135	Category M	0.17993164	2.0517578	-3.0239258	0.049072266	-0.064697266	0.46484375	0	0	16/6/2018	16	6	2018	21:08:30	76110	0.6	21	8	30	0	0.059326172	3.5255859	-0.099365234	-0.13305664	-1.0488281	28.884033	2.9584961	0	0	0	0	0	0	0	0	0	1.0617676	0.061767578	4.4394531	0.27929688	2.1848145	-1.9748535	0	44330	0	0	0
135	136	136	Category M	-0.17993164	-0.44384766	-1.4638672	0.089355469	-0.11279297	0.453125	0	0	16/6/2018	16	6	2018	21:08:30	76110	0.7	21	8	30	0	0.059326172	3.5255859	-0.1015625	-0.1328125	-1.0449219	30.04126	0.52734375	0	0	0	0	0	0	0	0	0	1.0583496	0.058349609	0.80786133	-0.078125	-0.31079102	-0.41870117	0	44330	0	0	0
136	137	137	Category M	0.38378906	0	-0.79199219	0.11376953	-0.028564453	0.45922852	0	0	16/6/2018	16	6	2018	21:08:30	76110	0.8	21	8	30	0	0.059326172	3.5255859	-0.10717773	-0.13330078	-1.0458984	40.863037	0.56860352	0	0	0	0	0	0	0	0	0	1.0598145	0.059814453	0.87841797	0.4909668	0.13330078	0.25390625	0	44330	0	0	0
137	138	138	Category M	-0.095947266	0.083984375	-0.97192383	0.13256836	0.0078125	0.45849609	0	0	16/6/2018	16	6	2018	21:08:30	76110	0.9	21	8	30	0	0.059326172	3.5255859	-0.11083984	-0.13354492	-1.0441895	49.401611	0.22973633	0	0	0	0	0	0	0	0	0	1.0585938	0.05859375	0.30493164	0.014892578	0.2175293	0.072265625	0	44330	0	0	0
138	139	139	Category M	0.047851563	-0.20385742	-0.86376953	0.21020508	0	0.43334961	0	0	16/6/2018	16	6	2018	21:08:31	76111	0	21	8	31	0	0.059326172	3.5255859	-0.11621094	-0.13378906	-1.045166	57.540039	0.25463867	0	0	0	0	0	0	0	0	0	1.0603027	0.060302734	0.41552734	0.1640625	-0.069824219	0.18139648	0	44330	0	0	0
139	140	140	Category C	-0.2878418	-0.14379883	-0.86376953	0.27099609	0.30029297	0.32714844	0	0	16/6/2018	16	6	2018	21:17:14	76634	0.4	21	17	14	0	0.059326172	3.4788574	-0.12011719	-0.13427734	-1.0441895	46.059326	0.24658203	0	0	0	0	0	0	0	0	0	1.0595703	0.059570313	0.35766602	-0.16748047	-0.009277344	0.18041992	0	44330	0	0	0
140	141	141	Category C	-0.3359375	-0.17993164	-0.89990234	0.25683594	0.30273438	0.33081055	0	0	16/6/2018	16	6	2018	21:17:14	76634	0.5	21	17	14	0	0.059326172	3.4788574	-0.12329102	-0.13427734	-1.0405273	51.315186	0.25878906	0	0	0	0	0	0	0	0	0	1.0563965	0.056396484	0.39868164	-0.21240234	-0.045410156	0.140625	0	44330	0	0	0
141	142	142	Category C	-0.35986328	-0.19189453	-0.94799805	0.24902344	0.3046875	0.34277344	0	0	16/6/2018	16	6	2018	21:17:14	76634	0.6	21	17	14	0	0.059326172	3.4788574	-0.12963867	-0.13452148	-1.0412598	57.851074	0.25463867	0	0	0	0	0	0	0	0	0	1.0578613	0.057861328	0.38061523	-0.22998047	-0.057128906	0.093261719	0	44330	0	0	0
142	143	143	Category C	-0.34790039	-0.19189453	-0.89990234	0.22583008	0.30249023	0.35302734	0	0	16/6/2018	16	6	2018	21:17:14	76634	0.7	21	17	14	0	0.059326172	3.4788574	-0.13330078	-0.13476563	-1.0405273	52.590332	0.26269531	0	0	0	0	0	0	0	0	0	1.0578613	0.057861328	0.41235352	-0.21435547	-0.056884766	0.140625	0	44330	0	0	0
143	144	144	Category C	-0.35986328	-0.17993164	-0.95996094	0.23950195	0.29443359	0.34716797	0	0	16/6/2018	16	6	2018	21:17:14	76634	0.8	21	17	14	0	0.059326172	3.4788574	-0.13793945	-0.13525391	-1.0395508	49.893066	0.23974609	0	0	0	0	0	0	0	0	0	1.057373	0.057373047	0.34594727	-0.22167969	-0.044433594	0.079589844	0	44330	0	0	0
144	145	145	Category C	-0.19189453	-0.21582031	-0.79199219	0.25585938	0.29199219	0.33984375	0	0	16/6/2018	16	6	2018	21:17:14	76634	0.9	21	17	14	0	0.059326172	3.4788574	-0.14306641	-0.13549805	-1.0390625	47.313721	0.26416016	0	0	0	0	0	0	0	0	0	1.0576172	0.057617188	0.37597656	-0.048583984	-0.080078125	0.24707031	0	44330	0	0	0
145	146	146	Category C	-0.35986328	-0.083984375	-0.77978516	0.28076172	0.28955078	0.3190918	0	0	16/6/2018	16	6	2018	21:17:15	76635	0	21	17	15	0	0.059326172	3.4788574	-0.14697266	-0.13549805	-1.0397949	52.511963	0.33984375	0	0	0	0	0	0	0	0	0	1.0588379	0.058837891	0.52441406	-0.21264648	0.051513672	0.26000977	0	44330	0	0	0
146	147	147	Category C	-0.3359375	-0.11987305	-0.86376953	0.25830078	0.29858398	0.33569336	0	0	16/6/2018	16	6	2018	21:17:15	76635	0.1	21	17	15	0	0.059326172	3.4788574	-0.15063477	-0.13574219	-1.0378418	45.015869	0.25463867	0	0	0	0	0	0	0	0	0	1.057373	0.057373047	0.37524414	-0.18505859	0.015869141	0.17407227	0	44330	0	0	0
147	148	148	Category C	-0.40795898	-0.25195313	-1.0319824	0.26342773	0.29345703	0.33374023	0	0	16/6/2018	16	6	2018	21:17:15	76635	0.2	21	17	15	0	0.059326172	3.4788574	-0.15380859	-0.13574219	-1.0349121	35.106934	0.27929688	0	0	0	0	0	0	0	0	0	1.0551758	0.055175781	0.37304688	-0.25390625	-0.1159668	0.002929688	0	44330	0	0	0
148	149	149	Category C	-0.44384766	-0.11987305	-0.82788086	0.25756836	0.28979492	0.34179688	0	0	16/6/2018	16	6	2018	21:17:15	76635	0.3	21	17	15	0	0.059326172	3.4788574	-0.15771484	-0.13647461	-1.0354004	30.611816	0.35351563	0	0	0	0	0	0	0	0	0	1.0561523	0.056152344	0.51000977	-0.28588867	0.016601563	0.20751953	0	44330	0	0	0
149	150	150	Category C	-0.2277832	-0.11987305	-0.65991211	0.27832031	0.28027344	0.33300781	0	0	16/6/2018	16	6	2018	21:17:15	76635	0.4	21	17	15	0	0.059326172	3.4788574	-0.16333008	-0.13696289	-1.0351563	30.803711	0.38110352	0	0	0	0	0	0	0	0	0	1.0568848	0.056884766	0.45678711	-0.064208984	0.017089844	0.37524414	0	44330	0	0	0
150	151	151	Category C	-0.43188477	-0.20385742	-0.95996094	0.27709961	0.28710938	0.328125	0	0	16/6/2018	16	6	2018	21:17:15	76635	0.5	21	17	15	0	0.059326172	3.4788574	-0.16699219	-0.13745117	-1.0334473	19.352539	0.2824707	0	0	0	0	0	0	0	0	0	1.0559082	0.055908203	0.40454102	-0.26464844	-0.066162109	0.073486328	0	44330	0	0	0
151	152	152	Category C	-0.35986328	-0.13183594	-0.85180664	0.25512695	0.29101563	0.33862305	0	0	16/6/2018	16	6	2018	21:17:15	76635	0.6	21	17	15	0	0.059326172	3.4788574	-0.17016602	-0.13745117	-1.0310059	14.699463	0.26074219	0	0	0	0	0	0	0	0	0	1.0539551	0.053955078	0.37451172	-0.18945313	0.005615234	0.17919922	0	44330	0	0	0
152	153	153	Category C	-0.3359375	-0.15576172	-0.77978516	0.27026367	0.29296875	0.32617188	0	0	16/6/2018	16	6	2018	21:17:15	76635	0.7	21	17	15	0	0.059326172	3.4788574	-0.17602539	-0.13818359	-1.0307617	10.705078	0.2980957	0	0	0	0	0	0	0	0	0	1.0546875	0.0546875	0.4284668	-0.15966797	-0.017333984	0.25097656	0	44330	0	0	0
153	154	154	Category C	-0.43188477	-0.21582031	-0.98388672	0.25585938	0.30981445	0.33227539	0	0	16/6/2018	16	6	2018	21:17:15	76635	0.8	21	17	15	0	0.059326172	3.4788574	-0.18139648	-0.13842773	-1.0307617	3.4824219	0.26611328	0	0	0	0	0	0	0	0	0	1.0559082	0.055908203	0.37451172	-0.25024414	-0.077148438	0.046875	0	44330	0	0	0
154	155	155	Category C	-0.31176758	-0.19189453	-0.83984375	0.24536133	0.30908203	0.33764648	0	0	16/6/2018	16	6	2018	21:17:15	76635	0.9	21	17	15	0	0.059326172	3.4788574	-0.18505859	-0.13916016	-1.0292969	0.086425781	0.23388672	0	0	0	0	0	0	0	0	0	1.0551758	0.055175781	0.36865234	-0.12646484	-0.052490234	0.18945313	0	44330	0	0	0
155	156	156	Category C	-0.26391602	-0.25195313	-0.74389648	0.26782227	0.30639648	0.3293457	0	0	16/6/2018	16	6	2018	21:17:16	76636	0	21	17	16	0	0.059326172	3.4788574	-0.18847656	-0.14013672	-1.026123	1.2312012	0.31274414	0	0	0	0	0	0	0	0	0	1.0527344	0.052734375	0.46923828	-0.075195313	-0.11157227	0.28222656	0	44330	0	0	0
156	157	157	Category C	-0.29980469	-0.23999023	-0.87597656	0.2512207	0.32299805	0.32714844	0	0	16/6/2018	16	6	2018	21:17:16	76636	0.1	21	17	16	0	0.059326172	3.4788574	-0.19311523	-0.14111328	-1.0253906	2.1237793	0.20825195	0	0	0	0	0	0	0	0	0	1.0529785	0.052978516	0.35473633	-0.10644531	-0.098632813	0.14941406	0	44330	0	0	0
157	158	158	Category C	-0.34790039	-0.15576172	-0.88793945	0.24462891	0.30053711	0.34155273	0	0	16/6/2018	16	6	2018	21:17:16	76636	0.2	21	17	16	0	0.059326172	3.4788574	-0.19775391	-0.140625	-1.0253906	4.0498047	0.20385742	0	0	0	0	0	0	0	0	0	1.0537109	0.053710938	0.30224609	-0.14990234	-0.014892578	0.13745117	0	44330	0	0	0
158	159	159	Category C	-0.37182617	-0.20385742	-0.83984375	0.2590332	0.31005859	0.32617188	0	0	16/6/2018	16	6	2018	21:17:16	76636	0.3	21	17	16	0	0.059326172	3.4788574	-0.2043457	-0.14208984	-1.0253906	5.0732422	0.25732422	0	0	0	0	0	0	0	0	0	1.0551758	0.055175781	0.41455078	-0.16723633	-0.061523438	0.18554688	0	44330	0	0	0
159	160	160	Category C	-0.16796875	-0.20385742	-0.70776367	0.26245117	0.29833984	0.32885742	0	0	16/6/2018	16	6	2018	21:17:16	76636	0.4	21	17	16	0	0.059326172	3.4788574	-0.20727539	-0.14355469	-1.0239258	4.4848633	0.32421875	0	0	0	0	0	0	0	0	0	1.0544434	0.054443359	0.41577148	0.039306641	-0.060058594	0.31616211	0	44330	0	0	0
160	161	161	Category C	-0.43188477	-0.19189453	-1.0078125	0.26074219	0.29833984	0.3269043	0	0	16/6/2018	16	6	2018	21:17:16	76636	0.5	21	17	16	0	0.059326172	3.4788574	-0.21069336	-0.14379883	-1.0219727	2.8969727	0.2265625	0	0	0	0	0	0	0	0	0	1.0532227	0.053222656	0.28320313	-0.22119141	-0.047851563	0.014160156	0	44330	0	0	0
161	162	162	Category C	-0.25195313	-0.17993164	-0.83984375	0.23779297	0.29956055	0.34130859	0	0	16/6/2018	16	6	2018	21:17:16	76636	0.6	21	17	16	0	0.059326172	3.4788574	-0.21337891	-0.14355469	-1.0185547	3.3371582	0.1862793	0	0	0	0	0	0	0	0	0	1.0505371	0.050537109	0.25341797	-0.038330078	-0.036132813	0.17871094	0	44330	0	0	0
162	163	163	Category C	-0.38378906	-0.2277832	-0.98388672	0.24951172	0.30200195	0.33666992	0	0	16/6/2018	16	6	2018	21:17:16	76636	0.7	21	17	16	0	0.059326172	3.4788574	-0.21875	-0.14428711	-1.0187988	3.1413574	0.18798828	0	0	0	0	0	0	0	0	0	1.052002	0.052001953	0.28320313	-0.16479492	-0.083251953	0.034912109	0	44330	0	0	0
163	164	164	Category C	-0.20385742	-0.19189453	-0.69580078	0.24731445	0.29711914	0.33862305	0	0	16/6/2018	16	6	2018	21:17:16	76636	0.8	21	17	16	0	0.059326172	3.4788574	-0.22241211	-0.14477539	-1.0178223	0.62280273	0.32592773	0	0	0	0	0	0	0	0	0	1.052002	0.052001953	0.38769531	0.018554688	-0.046875	0.32202148	0	44330	0	0	0
164	165	165	Category C	-0.49194336	-0.20385742	-1.0917969	0.27001953	0.30957031	0.31640625	0	0	16/6/2018	16	6	2018	21:17:16	76636	0.9	21	17	16	0	0.059326172	3.4788574	-0.22851563	-0.14526367	-1.0183105	0.94189453	0.27954102	0	0	0	0	0	0	0	0	0	1.0537109	0.053710938	0.39526367	-0.26318359	-0.058349609	-0.073242188	0	44330	0	0	0
165	166	166	Category C	-0.23999023	-0.20385742	-0.87597656	0.21337891	0.30493164	0.35766602	0	0	16/6/2018	16	6	2018	21:17:17	76637	0	21	17	17	0	0.059326172	3.4788574	-0.23144531	-0.14526367	-1.015625	1.6062012	0.15161133	0	0	0	0	0	0	0	0	0	1.0517578	0.051757813	0.20629883	-0.008300781	-0.058349609	0.13964844	0	44330	0	0	0
166	167	167	Category C	-0.45581055	-0.2277832	-1.079834	0.25463867	0.31005859	0.32885742	0	0	16/6/2018	16	6	2018	21:17:17	76637	0.1	21	17	17	0	0.059326172	3.4788574	-0.23681641	-0.14624023	-1.0163574	2.3068848	0.24194336	0	0	0	0	0	0	0	0	0	1.0537109	0.053710938	0.36352539	-0.21875	-0.081298828	-0.063232422	0	44330	0	0	0
167	168	168	Category C	-0.29980469	-0.19189453	-0.82788086	0.22290039	0.31103516	0.34838867	0	0	16/6/2018	16	6	2018	21:17:17	76637	0.2	21	17	17	0	0.059326172	3.4788574	-0.2409668	-0.14648438	-1.0131836	3.7548828	0.19970703	0	0	0	0	0	0	0	0	0	1.0517578	0.051757813	0.28930664	-0.05859375	-0.045166016	0.18530273	0	44330	0	0	0
168	169	169	Category C	-0.40795898	-0.17993164	-0.87597656	0.26391602	0.30029297	0.32299805	0	0	16/6/2018	16	6	2018	21:17:17	76637	0.3	21	17	17	0	0.059326172	3.4788574	-0.24731445	-0.14697266	-1.0136719	3.9475098	0.21386719	0	0	0	0	0	0	0	0	0	1.0537109	0.053710938	0.33105469	-0.16040039	-0.032714844	0.13769531	0	44330	0	0	0
169	170	170	Category C	-0.20385742	-0.17993164	-0.7199707	0.25610352	0.2890625	0.3425293	0	0	16/6/2018	16	6	2018	21:17:17	76637	0.4	21	17	17	0	0.059326172	3.4788574	-0.25244141	-0.15136719	-1.0134277	2.7019043	0.29882813	0	0	0	0	0	0	0	0	0	1.0554199	0.055419922	0.37084961	0.048583984	-0.028320313	0.29345703	0	44330	0	0	0
170	171	171	Category C	-0.40795898	-0.17993164	-0.95996094	0.26171875	0.29443359	0.33666992	0	0	16/6/2018	16	6	2018	21:17:17	76637	0.5	21	17	17	0	0.059326172	3.4788574	-0.25830078	-0.15551758	-1.0136719	1.4069824	0.16064453	0	0	0	0	0	0	0	0	0	1.0576172	0.057617188	0.22753906	-0.14941406	-0.024169922	0.053710938	0	44330	0	0	0
171	172	172	Category C	-0.3359375	-0.21582031	-0.98388672	0.25708008	0.29785156	0.33789063	0	0	16/6/2018	16	6	2018	21:17:17	76637	0.6	21	17	17	0	0.059326172	3.4788574	-0.26171875	-0.1550293	-1.015625	1.9086914	0.10083008	0	0	0	0	0	0	0	0	0	1.0600586	0.060058594	0.16650391	-0.073974609	-0.060546875	0.031738281	0	44330	0	0	0
172	173	173	Category C	-0.31176758	-0.19189453	-0.87597656	0.2421875	0.30078125	0.34863281	0	0	16/6/2018	16	6	2018	21:17:17	76637	0.7	21	17	17	0	0.059326172	3.4788574	-0.27783203	-0.19848633	-0.98657227	1.8312988	0.11572266	0	0	0	0	0	0	0	0	0	1.0439453	0.043945313	0.15087891	-0.033691406	0.006591797	0.1105957	0	44330	0	0	0
173	174	174	Category C	-0.41992188	-0.14379883	-0.82788086	0.24902344	0.29467773	0.34155273	0	0	16/6/2018	16	6	2018	21:17:17	76637	0.8	21	17	17	0	0.059326172	3.4788574	-0.29150391	-0.17089844	-0.9362793	0.42333984	0.17016602	0	0	0	0	0	0	0	0	0	0.99536133	0.004638672	0.26391602	-0.12817383	0.027099609	0.10839844	0	44330	0	0	0
174	175	175	Category C	-0.15576172	-0.16796875	-0.64794922	0.25732422	0.2890625	0.33764648	0	0	16/6/2018	16	6	2018	21:17:17	76637	0.9	21	17	17	0	0.059326172	3.4788574	-0.30273438	-0.16845703	-0.90380859	0.099365234	0.29516602	0	0	0	0	0	0	0	0	0	0.96801758	0.031982422	0.40332031	0.14697266	0.000488281	0.25585938	0	44330	0	0	0
175	176	176	Category C	-0.43188477	-0.21582031	-1.0319824	0.26269531	0.29418945	0.32983398	0	0	16/6/2018	16	6	2018	21:17:18	76638	0	21	17	18	0	0.059326172	3.4788574	-0.30883789	-0.1965332	-0.87695313	0.36889648	0.19848633	0	0	0	0	0	0	0	0	0	0.95043945	0.049560547	0.296875	-0.12280273	-0.019042969	-0.15478516	0	44330	0	0	0
176	177	177	Category C	-0.27587891	-0.19189453	-0.81591797	0.24291992	0.29467773	0.34423828	0	0	16/6/2018	16	6	2018	21:17:18	76638	0.1	21	17	18	0	0.059326172	3.4788574	-0.31103516	-0.19335938	-0.86889648	1.0192871	0.063720703	0	0	0	0	0	0	0	0	0	0.94287109	0.057128906	0.08984375	0.03515625	0.001464844	0.052978516	0	44330	0	0	0
177	178	178	Category C	-0.41992188	-0.20385742	-1.0319824	0.25854492	0.30151367	0.3347168	0	0	16/6/2018	16	6	2018	21:17:18	76638	0.2	21	17	18	0	0.058837891	3.4804688	-0.31835938	-0.19702148	-0.86889648	3.0141602	0.19189453	0	0	0	0	0	0	0	0	0	0.94628906	0.053710938	0.27099609	-0.10131836	-0.006591797	-0.1628418	0	44330	0	0	0
178	179	179	Category C	-0.27587891	-0.20385742	-0.87597656	0.24145508	0.29541016	0.34716797	0	0	16/6/2018	16	6	2018	21:17:18	76638	0.3	21	17	18	0	0.058837891	3.4804688	-0.32202148	-0.20117188	-0.86889648	2.7473145	0.046875	0	0	0	0	0	0	0	0	0	0.94848633	0.051513672	0.055664063	0.046142578	-0.002441406	-0.006835938	0	44330	0	0	0
179	180	180	Category C	-0.23999023	-0.19189453	-0.65991211	0.26513672	0.29833984	0.328125	0	0	16/6/2018	16	6	2018	21:17:18	76638	0.4	21	17	18	0	0.058837891	3.4804688	-0.32519531	-0.20117188	-0.86694336	2.1259766	0.22412109	0	0	0	0	0	0	0	0	0	0.94750977	0.052490234	0.30175781	0.085205078	0.009277344	0.20703125	0	44330	0	0	0
180	181	181	Category C	-0.49194336	-0.17993164	-0.99584961	0.28222656	0.29394531	0.3190918	0	0	16/6/2018	16	6	2018	21:17:18	76638	0.5	21	17	18	0	0.058837891	3.4804688	-0.32788086	-0.20214844	-0.86889648	2.4296875	0.20825195	0	0	0	0	0	0	0	0	0	0.95043945	0.049560547	0.31298828	-0.16381836	0.022216797	-0.12670898	0	44330	0	0	0
181	182	182	Category C	-0.26391602	-0.20385742	-0.91186523	0.24975586	0.29370117	0.34350586	0	0	16/6/2018	16	6	2018	21:17:18	76638	0.6	21	17	18	0	0.058837891	3.4804688	-0.32788086	-0.20263672	-0.86865234	2.7380371	0.077148438	0	0	0	0	0	0	0	0	0	0.95019531	0.049804688	0.1081543	0.063964844	-0.000976563	-0.04296875	0	44330	0	0	0
182	183	183	Category C	-0.34790039	-0.20385742	-0.85180664	0.27392578	0.29614258	0.328125	0	0	16/6/2018	16	6	2018	21:17:18	76638	0.7	21	17	18	0	0.058837891	3.4804688	-0.328125	-0.20288086	-0.86914063	2.3830566	0.026123047	0	0	0	0	0	0	0	0	0	0.95092773	0.049072266	0.037841797	-0.01953125	-0.000732422	0.017333984	0	44330	0	0	0
183	184	184	Category C	-0.39599609	-0.20385742	-0.91186523	0.25415039	0.30029297	0.3347168	0	0	16/6/2018	16	6	2018	21:17:18	76638	0.8	21	17	18	0	0.058837891	3.4804688	-0.32666016	-0.20288086	-0.86621094	1.5673828	0.082763672	0	0	0	0	0	0	0	0	0	0.94799805	0.052001953	0.11523438	-0.069091797	-0.000732422	-0.045410156	0	44330	0	0	0
184	185	185	Category C	-0.29980469	-0.16796875	-0.99584961	0.25732422	0.30444336	0.33300781	0	0	16/6/2018	16	6	2018	21:17:18	76638	0.9	21	17	18	0	0.058837891	3.4804688	-0.32641602	-0.20336914	-0.8659668	2.6865234	0.13720703	0	0	0	0	0	0	0	0	0	0.94750977	0.052490234	0.19189453	0.026611328	0.035400391	-0.12963867	0	44330	0	0	0
185	186	186	Category C	-0.26391602	-0.19189453	-0.77978516	0.26196289	0.30639648	0.32983398	0	0	16/6/2018	16	6	2018	21:17:19	76639	0	21	17	19	0	0.058837891	3.4804688	-0.32666016	-0.203125	-0.86621094	3.489502	0.10742188	0	0	0	0	0	0	0	0	0	0.94799805	0.052001953	0.16064453	0.062744141	0.011230469	0.086425781	0	44330	0	0	0
186	187	187	Category C	-0.23999023	-0.19189453	-0.70776367	0.27490234	0.29077148	0.32617188	0	0	16/6/2018	16	6	2018	21:17:19	76639	0.1	21	17	19	0	0.058837891	3.4804688	-0.32763672	-0.20507813	-0.86816406	3.185791	0.18334961	0	0	0	0	0	0	0	0	0	0.95043945	0.049560547	0.26147461	0.087646484	0.013183594	0.16040039	0	44330	0	0	0
187	188	188	Category C	-0.32397461	-0.20385742	-0.95996094	0.26025391	0.28295898	0.33935547	0	0	16/6/2018	16	6	2018	21:17:19	76639	0.2	21	17	19	0	0.058837891	3.4804688	-0.32519531	-0.20605469	-0.86669922	2.0556641	0.093017578	0	0	0	0	0	0	0	0	0	0.94848633	0.051513672	0.096679688	0.001220703	0.002197266	-0.093017578	0	44330	0	0	0
188	189	189	Category C	-0.41992188	-0.2277832	-0.92382813	0.26782227	0.29516602	0.32983398	0	0	16/6/2018	16	6	2018	21:17:19	76639	0.3	21	17	19	0	0.058837891	3.4804688	-0.32592773	-0.20532227	-0.86499023	2.9006348	0.11303711	0	0	0	0	0	0	0	0	0	0.94677734	0.053222656	0.17504883	-0.09375	-0.022216797	-0.05859375	0	44330	0	0	0
189	190	190	Category C	-0.2878418	-0.20385742	-0.81591797	0.25927734	0.29589844	0.3359375	0	0	16/6/2018	16	6	2018	21:17:19	76639	0.4	21	17	19	0	0.058837891	3.4804688	-0.32446289	-0.20678711	-0.86816406	3.3376465	0.063964844	0	0	0	0	0	0	0	0	0	0.94970703	0.050292969	0.092041016	0.036621094	0.002929688	0.052246094	0	44330	0	0	0
190	191	191	Category C	-0.23999023	-0.17993164	-0.75585938	0.27441406	0.30004883	0.31835938	0	0	16/6/2018	16	6	2018	21:17:19	76639	0.5	21	17	19	0	0.058837891	3.4804688	-0.32348633	-0.20751953	-0.86914063	1.779541	0.14355469	0	0	0	0	0	0	0	0	0	0.95043945	0.049560547	0.22460938	0.083496094	0.027587891	0.11328125	0	44330	0	0	0
191	192	192	Category C	-0.43188477	-0.2277832	-0.92382813	0.27978516	0.29833984	0.31738281	0	0	16/6/2018	16	6	2018	21:17:19	76639	0.6	21	17	19	0	0.058837891	3.4804688	-0.32446289	-0.20751953	-0.86889648	1.4799805	0.12207031	0	0	0	0	0	0	0	0	0	0.95043945	0.049560547	0.18212891	-0.10717773	-0.020019531	-0.0546875	0	44330	0	0	0
192	193	193	Category C	-0.40795898	-0.21582031	-0.94799805	0.26293945	0.30029297	0.33081055	0	0	16/6/2018	16	6	2018	21:17:19	76639	0.7	21	17	19	0	0.058837891	3.4804688	-0.32446289	-0.20800781	-0.86816406	2.6867676	0.11547852	0	0	0	0	0	0	0	0	0	0.94995117	0.050048828	0.1706543	-0.083251953	-0.007568359	-0.079589844	0	44330	0	0	0
193	194	194	Category C	-0.27587891	-0.2277832	-0.83984375	0.25561523	0.30615234	0.328125	0	0	16/6/2018	16	6	2018	21:17:19	76639	0.8	21	17	19	0	0.058837891	3.4804688	-0.32250977	-0.20800781	-0.86791992	3.8410645	0.057861328	0	0	0	0	0	0	0	0	0	0.94897461	0.051025391	0.094238281	0.046630859	-0.01953125	0.028076172	0	44330	0	0	0
194	195	195	Category C	-0.23999023	-0.23999023	-0.70776367	0.26025391	0.3046875	0.3269043	0	0	16/6/2018	16	6	2018	21:17:19	76639	0.9	21	17	19	0	0.058837891	3.4804688	-0.32128906	-0.20776367	-0.86694336	1.9855957	0.18164063	0	0	0	0	0	0	0	0	0	0.94775391	0.052246094	0.27270508	0.081298828	-0.031982422	0.15917969	0	44330	0	0	0
195	196	196	Category C	-0.35986328	-0.25195313	-0.89990234	0.28540039	0.30957031	0.30102539	0	0	16/6/2018	16	6	2018	21:17:20	76640	0	21	17	20	0	0.058837891	3.4804688	-0.32104492	-0.20776367	-0.86743164	0.6887207	0.066894531	0	0	0	0	0	0	0	0	0	0.94799805	0.052001953	0.11499023	-0.038574219	-0.043945313	-0.032226563	0	44330	0	0	0
196	197	197	Category C	-0.3359375	-0.15576172	-0.94799805	0.25048828	0.30541992	0.33178711	0	0	16/6/2018	16	6	2018	21:17:20	76640	0.1	21	17	20	0	0.058837891	3.4804688	-0.32128906	-0.20703125	-0.86816406	2.8222656	0.095703125	0	0	0	0	0	0	0	0	0	0.94873047	0.051269531	0.14526367	-0.014404297	0.051269531	-0.079589844	0	44330	0	0	0
197	198	198	Category C	-0.45581055	-0.29980469	-0.94799805	0.27197266	0.31469727	0.31079102	0	0	16/6/2018	16	6	2018	21:17:20	76640	0.2	21	17	20	0	0.058837891	3.4804688	-0.32202148	-0.20654297	-0.86914063	4.1289063	0.1809082	0	0	0	0	0	0	0	0	0	0.94970703	0.050292969	0.30541992	-0.13354492	-0.093017578	-0.078613281	0	44330	0	0	0
198	199	199	Category C	-0.17993164	-0.31176758	-0.77978516	0.28515625	0.31689453	0.29589844	0	0	16/6/2018	16	6	2018	21:17:20	76640	0.3	21	17	20	0	0.058837891	3.4804688	-0.32128906	-0.20703125	-0.86767578	3.3884277	0.1965332	0	0	0	0	0	0	0	0	0	0.94824219	0.051757813	0.33398438	0.14135742	-0.10449219	0.087890625	0	44330	0	0	0
199	200	200	Category C	-0.2277832	-0.21582031	-0.74389648	0.26831055	0.3137207	0.3125	0	0	16/6/2018	16	6	2018	21:17:20	76640	0.4	21	17	20	0	0.058837891	3.4804688	-0.31933594	-0.20654297	-0.86669922	2.9836426	0.15356445	0	0	0	0	0	0	0	0	0	0.9465332	0.053466797	0.22363281	0.091552734	-0.009033203	0.12280273	0	44330	0	0	0
200	201	201	Category C	-0.19189453	-0.17993164	-0.64794922	0.28515625	0.32226563	0.29394531	0	0	16/6/2018	16	6	2018	21:17:20	76640	0.5	21	17	20	0	0.058837891	3.4804688	-0.3215332	-0.20605469	-0.87036133	4.4934082	0.25878906	0	0	0	0	0	0	0	0	0	0.95043945	0.049560547	0.37841797	0.12963867	0.026123047	0.22241211	0	44330	0	0	0
201	202	202	Category C	-0.40795898	-0.23999023	-0.95996094	0.28393555	0.3034668	0.31274414	0	0	16/6/2018	16	6	2018	21:17:20	76640	0.6	21	17	20	0	0.058837891	3.4804688	-0.32006836	-0.20605469	-0.8684082	5.107666	0.13110352	0	0	0	0	0	0	0	0	0	0.94824219	0.051757813	0.21289063	-0.087646484	-0.033691406	-0.091308594	0	44330	0	0	0
202	203	203	Category C	-0.25195313	-0.23999023	-0.85180664	0.26757813	0.30737305	0.32226563	0	0	16/6/2018	16	6	2018	21:17:20	76640	0.7	21	17	20	0	0.058837891	3.4804688	-0.31958008	-0.20629883	-0.86645508	2.5703125	0.076904297	0	0	0	0	0	0	0	0	0	0.94628906	0.053710938	0.1159668	0.067626953	-0.033447266	0.014648438	0	44330	0	0	0
203	204	204	Category C	-0.46777344	-0.2277832	-0.97192383	0.26367188	0.30151367	0.33007813	0	0	16/6/2018	16	6	2018	21:17:20	76640	0.8	21	17	20	0	0.058837891	3.4804688	-0.32055664	-0.20581055	-0.86743164	0.29882813	0.18139648	0	0	0	0	0	0	0	0	0	0.94750977	0.052490234	0.27319336	-0.14697266	-0.021728516	-0.10424805	0	44330	0	0	0
204	205	205	Category C	-0.20385742	-0.20385742	-0.74389648	0.25488281	0.30200195	0.33374023	0	0	16/6/2018	16	6	2018	21:17:20	76640	0.9	21	17	20	0	0.058837891	3.4804688	-0.32128906	-0.20556641	-0.86914063	0.22705078	0.171875	0	0	0	0	0	0	0	0	0	0.94921875	0.05078125	0.24462891	0.11743164	0.001708984	0.12524414	0	44330	0	0	0
205	206	206	Category C	-0.39599609	-0.25195313	-0.99584961	0.27124023	0.30639648	0.32348633	0	0	16/6/2018	16	6	2018	21:17:21	76641	0	21	17	21	0	0.058837891	3.4804688	-0.32055664	-0.20581055	-0.86791992	1.1147461	0.15527344	0	0	0	0	0	0	0	0	0	0.94775391	0.052246094	0.24926758	-0.075195313	-0.045898438	-0.12768555	0	44330	0	0	0
206	207	207	Category C	-0.2878418	-0.20385742	-0.69580078	0.2487793	0.30981445	0.33300781	0	0	16/6/2018	16	6	2018	21:17:21	76641	0.1	21	17	21	0	0.058837891	3.4804688	-0.32104492	-0.20581055	-0.8671875	4.0612793	0.17456055	0	0	0	0	0	0	0	0	0	0.94750977	0.052490234	0.20678711	0.033203125	0.001953125	0.17138672	0	44330	0	0	0
207	208	208	Category C	-0.47998047	-0.21582031	-0.98388672	0.28662109	0.30249023	0.31152344	0	0	16/6/2018	16	6	2018	21:17:21	76641	0.2	21	17	21	0	0.058837891	3.4804688	-0.31787109	-0.20556641	-0.86425781	6.2502441	0.20141602	0	0	0	0	0	0	0	0	0	0.94360352	0.056396484	0.29150391	-0.16186523	-0.010009766	-0.11938477	0	44330	0	0	0
208	209	209	Category C	-0.27587891	-0.20385742	-0.92382813	0.21679688	0.29980469	0.35766602	0	0	16/6/2018	16	6	2018	21:17:21	76641	0.3	21	17	21	0	0.058837891	3.4804688	-0.3203125	-0.20556641	-0.86694336	6.0480957	0.072021484	0	0	0	0	0	0	0	0	0	0.94702148	0.052978516	0.1027832	0.044433594	0.001708984	-0.056640625	0	44330	0	0	0
209	210	210	Category C	-0.41992188	-0.2277832	-0.99584961	0.24975586	0.29980469	0.34277344	0	0	16/6/2018	16	6	2018	21:17:21	76641	0.4	21	17	21	0	0.058837891	3.4804688	-0.32055664	-0.20605469	-0.86791992	5.793457	0.16333008	0	0	0	0	0	0	0	0	0	0.94775391	0.052246094	0.2487793	-0.099121094	-0.021484375	-0.12768555	0	44330	0	0	0
210	211	211	Category C	-0.16796875	-0.21582031	-0.86376953	0.23779297	0.30151367	0.34545898	0	0	16/6/2018	16	6	2018	21:17:21	76641	0.5	21	17	21	0	0.058837891	3.4804688	-0.3215332	-0.20629883	-0.8684082	6.5102539	0.15380859	0	0	0	0	0	0	0	0	0	0.94873047	0.051269531	0.16772461	0.15356445	-0.009277344	0.004638672	0	44330	0	0	0
211	212	212	Category C	-0.38378906	-0.19189453	-0.91186523	0.25415039	0.30029297	0.33642578	0	0	16/6/2018	16	6	2018	21:17:21	76641	0.6	21	17	21	0	0.058837891	3.4804688	-0.32128906	-0.20654297	-0.86865234	5.7138672	0.077148438	0	0	0	0	0	0	0	0	0	0.94897461	0.051025391	0.12011719	-0.062255859	0.014648438	-0.04296875	0	44330	0	0	0
212	213	213	Category C	-0.2277832	-0.19189453	-0.74389648	0.2512207	0.30395508	0.33374023	0	0	16/6/2018	16	6	2018	21:17:21	76641	0.7	21	17	21	0	0.058837891	3.4804688	-0.32128906	-0.20605469	-0.86791992	3.536377	0.15600586	0	0	0	0	0	0	0	0	0	0.94799805	0.052001953	0.23193359	0.093505859	0.014160156	0.12402344	0	44330	0	0	0
213	214	214	Category C	-0.27587891	-0.2277832	-0.85180664	0.28735352	0.29931641	0.31176758	0	0	16/6/2018	16	6	2018	21:17:21	76641	0.8	21	17	21	0	0.058837891	3.4804688	-0.32202148	-0.20654297	-0.86987305	2.2382813	0.053955078	0	0	0	0	0	0	0	0	0	0.95043945	0.049560547	0.085449219	0.046142578	-0.020996094	0.018066406	0	44330	0	0	0
214	215	215	Category C	-0.31176758	-0.20385742	-0.87597656	0.24658203	0.30151367	0.34155273	0	0	16/6/2018	16	6	2018	21:17:21	76641	0.9	21	17	21	0	0.058837891	3.4804688	-0.32006836	-0.20605469	-0.86791992	0.72167969	0.01171875	0	0	0	0	0	0	0	0	0	0.94775391	0.052246094	0.018798828	0.008300781	0.002197266	-0.0078125	0	44330	0	0	0
215	216	216	Category C	-0.35986328	-0.19189453	-0.81591797	0.26513672	0.30029297	0.32299805	0	0	16/6/2018	16	6	2018	21:17:22	76642	0	21	17	22	0	0.059326172	3.4788574	-0.32446289	-0.20678711	-0.87207031	0.99804688	0.068115234	0	0	0	0	0	0	0	0	0	0.95336914	0.046630859	0.10668945	-0.03515625	0.014892578	0.056152344	0	44330	0	0	0
216	217	217	Category C	-0.20385742	-0.2878418	-0.80395508	0.26000977	0.30981445	0.32299805	0	0	16/6/2018	16	6	2018	21:17:22	76642	0.1	21	17	22	0	0.059326172	3.4788574	-0.32275391	-0.20654297	-0.87158203	2.6726074	0.15893555	0	0	0	0	0	0	0	0	0	0.95214844	0.047851563	0.26757813	0.11889648	-0.081054688	0.067626953	0	44330	0	0	0
217	218	218	Category C	-0.39599609	-0.25195313	-0.97192383	0.25317383	0.32275391	0.32421875	0	0	16/6/2018	16	6	2018	21:17:22	76642	0.2	21	17	22	0	0.059326172	3.4788574	-0.32348633	-0.20654297	-0.87280273	2.3537598	0.13061523	0	0	0	0	0	0	0	0	0	0.95336914	0.046630859	0.21655273	-0.072265625	-0.045166016	-0.098876953	0	44330	0	0	0
218	219	219	Category C	-0.19189453	-0.20385742	-0.69580078	0.2487793	0.32128906	0.32617188	0	0	16/6/2018	16	6	2018	21:17:22	76642	0.3	21	17	22	0	0.059326172	3.4788574	-0.32324219	-0.20678711	-0.87255859	1.2995605	0.22021484	0	0	0	0	0	0	0	0	0	0.95336914	0.046630859	0.3112793	0.13134766	0.002929688	0.17675781	0	44330	0	0	0
219	220	220	Category C	-0.51586914	-0.21582031	-1.0197754	0.27807617	0.30688477	0.30664063	0	0	16/6/2018	16	6	2018	21:17:22	76642	0.4	21	17	22	0	0.059326172	3.4788574	-0.32299805	-0.20678711	-0.87133789	1.6726074	0.24316406	0	0	0	0	0	0	0	0	0	0.95214844	0.047851563	0.34960938	-0.19262695	-0.008789063	-0.14819336	0	44330	0	0	0
220	221	221	Category C	-0.32397461	-0.2277832	-0.87597656	0.24731445	0.30786133	0.33300781	0	0	16/6/2018	16	6	2018	21:17:22	76642	0.5	21	17	22	0	0.059326172	3.4788574	-0.32519531	-0.20727539	-0.87548828	1.1477051	0.020507813	0	0	0	0	0	0	0	0	0	0.95678711	0.043212891	0.021972656	0.001220703	-0.020263672	-0.000244141	0	44330	0	0	0
221	222	222	Category C	-0.38378906	-0.20385742	-0.99584961	0.25561523	0.31079102	0.32788086	0	0	16/6/2018	16	6	2018	21:17:22	76642	0.6	21	17	22	0	0.059326172	3.4788574	-0.32299805	-0.20727539	-0.87451172	0.64257813	0.13549805	0	0	0	0	0	0	0	0	0	0.95507813	0.044921875	0.18530273	-0.060546875	0.003417969	-0.12109375	0	44330	0	0	0
222	223	223	Category C	-0.2277832	-0.20385742	-0.671875	0.25976563	0.30444336	0.32397461	0	0	16/6/2018	16	6	2018	21:17:22	76642	0.7	21	17	22	0	0.059326172	3.4788574	-0.32324219	-0.20703125	-0.87353516	1.532959	0.22314453	0	0	0	0	0	0	0	0	0	0.95410156	0.045898438	0.30053711	0.095458984	0.003173828	0.20166016	0	44330	0	0	0
223	224	224	Category C	-0.34790039	-0.20385742	-0.92382813	0.27709961	0.30175781	0.31347656	0	0	16/6/2018	16	6	2018	21:17:22	76642	0.8	21	17	22	0	0.059326172	3.4788574	-0.32324219	-0.20678711	-0.87329102	1.0048828	0.055908203	0	0	0	0	0	0	0	0	0	0.95410156	0.045898438	0.078125	-0.024414063	0.002929688	-0.050292969	0	44330	0	0	0
224	225	225	Category C	-0.20385742	-0.20385742	-0.82788086	0.24291992	0.30395508	0.33959961	0	0	16/6/2018	16	6	2018	21:17:22	76642	0.9	21	17	22	0	0.059326172	3.4788574	-0.3215332	-0.20629883	-0.87353516	0.40917969	0.1262207	0	0	0	0	0	0	0	0	0	0.95336914	0.046630859	0.16601563	0.11767578	0.002441406	0.045654297	0	44330	0	0	0
225	226	226	Category C	-0.44384766	-0.23999023	-0.92382813	0.27026367	0.30004883	0.32421875	0	0	16/6/2018	16	6	2018	21:17:23	76643	0	21	17	23	0	0.059326172	3.4788574	-0.32226563	-0.20727539	-0.87329102	0.82666016	0.13525391	0	0	0	0	0	0	0	0	0	0.95385742	0.046142578	0.2043457	-0.12133789	-0.032470703	-0.050292969	0	44330	0	0	0
226	227	227	Category C	-0.14379883	-0.19189453	-0.75585938	0.24267578	0.30151367	0.33837891	0	0	16/6/2018	16	6	2018	21:17:23	76643	0.1	21	17	23	0	0.059326172	3.4788574	-0.32202148	-0.20727539	-0.87475586	1.708252	0.21508789	0	0	0	0	0	0	0	0	0	0.95507813	0.044921875	0.31298828	0.17822266	0.015380859	0.11889648	0	44330	0	0	0
227	228	228	Category C	-0.45581055	-0.19189453	-0.88793945	0.26855469	0.30102539	0.32397461	0	0	16/6/2018	16	6	2018	21:17:23	76643	0.2	21	17	23	0	0.059326172	3.4788574	-0.32275391	-0.20751953	-0.87695313	0.40893555	0.1340332	0	0	0	0	0	0	0	0	0	0.95727539	0.042724609	0.15917969	-0.1328125	0.015625	-0.010742188	0	44330	0	0	0
228	229	229	Category C	-0.32397461	-0.25195313	-1.0917969	0.24633789	0.2980957	0.3425293	0	0	16/6/2018	16	6	2018	21:17:23	76643	0.3	21	17	23	0	0.059326172	3.4788574	-0.32348633	-0.20727539	-0.87744141	0.14111328	0.21850586	0	0	0	0	0	0	0	0	0	0.95800781	0.041992188	0.25878906	-0.000244141	-0.044433594	-0.21411133	0	44330	0	0	0
229	230	230	Category C	-0.15576172	-0.16796875	-0.73193359	0.24145508	0.30322266	0.34155273	0	0	16/6/2018	16	6	2018	21:17:23	76643	0.4	21	17	23	0	0.059326172	3.4788574	-0.32128906	-0.20727539	-0.87670898	1.685791	0.22338867	0	0	0	0	0	0	0	0	0	0.95654297	0.043457031	0.34985352	0.16552734	0.039306641	0.14477539	0	44330	0	0	0
230	231	231	Category C	-0.50390625	-0.20385742	-0.94799805	0.27880859	0.29663086	0.3203125	0	0	16/6/2018	16	6	2018	21:17:23	76643	0.5	21	17	23	0	0.059326172	3.4788574	-0.32275391	-0.20727539	-0.87915039	1.3076172	0.19360352	0	0	0	0	0	0	0	0	0	0.95922852	0.040771484	0.25317383	-0.1809082	0.003417969	-0.068603516	0	44330	0	0	0
231	232	232	Category C	-0.37182617	-0.16796875	-0.77978516	0.25146484	0.29248047	0.34130859	0	0	16/6/2018	16	6	2018	21:17:23	76643	0.6	21	17	23	0	0.059326172	3.4788574	-0.32275391	-0.20703125	-0.88110352	0.32006836	0.11914063	0	0	0	0	0	0	0	0	0	0.9609375	0.0390625	0.18945313	-0.048828125	0.0390625	0.10131836	0	44330	0	0	0
232	233	233	Category C	-0.17993164	-0.16796875	-0.75585938	0.26855469	0.28979492	0.33398438	0	0	16/6/2018	16	6	2018	21:17:23	76643	0.7	21	17	23	0	0.059326172	3.4788574	-0.32202148	-0.20654297	-0.88061523	0.15893555	0.19311523	0	0	0	0	0	0	0	0	0	0.96020508	0.039794922	0.30566406	0.14208984	0.038574219	0.12475586	0	44330	0	0	0
233	234	234	Category C	-0.32397461	-0.19189453	-0.92382813	0.26367188	0.29443359	0.33789063	0	0	16/6/2018	16	6	2018	21:17:23	76643	0.8	21	17	23	0	0.059326172	3.4788574	-0.32080078	-0.20605469	-0.87988281	0.70703125	0.046142578	0	0	0	0	0	0	0	0	0	0.95922852	0.040771484	0.061035156	-0.002929688	0.014160156	-0.043701172	0	44330	0	0	0
234	235	235	Category C	-0.29980469	-0.19189453	-0.86376953	0.26513672	0.28833008	0.33886719	0	0	16/6/2018	16	6	2018	21:17:23	76643	0.9	21	17	23	0	0.059326172	3.4788574	-0.32202148	-0.20556641	-0.88061523	1.4489746	0.03125	0	0	0	0	0	0	0	0	0	0.95996094	0.040039063	0.053222656	0.022216797	0.013671875	0.016845703	0	44330	0	0	0
235	236	236	Category C	-0.2878418	-0.19189453	-0.81591797	0.24902344	0.29614258	0.33959961	0	0	16/6/2018	16	6	2018	21:17:24	76644	0	21	17	24	0	0.059326172	3.4788574	-0.32275391	-0.20483398	-0.88305664	0.22851563	0.076660156	0	0	0	0	0	0	0	0	0	0.9621582	0.037841797	0.11523438	0.034912109	0.012939453	0.067138672	0	44330	0	0	0
236	237	237	Category C	-0.34790039	-0.20385742	-0.94799805	0.26342773	0.29272461	0.33276367	0	0	16/6/2018	16	6	2018	21:17:24	76644	0.1	21	17	24	0	0.059326172	3.4788574	-0.32324219	-0.20385742	-0.88378906	0.3815918	0.068359375	0	0	0	0	0	0	0	0	0	0.96313477	0.036865234	0.088623047	-0.024414063	0	-0.063964844	0	44330	0	0	0
237	238	238	Category C	-0.2878418	-0.19189453	-0.76782227	0.24462891	0.29711914	0.3425293	0	0	16/6/2018	16	6	2018	21:17:24	76644	0.2	21	17	24	0	0.059326172	3.4788574	-0.32348633	-0.20385742	-0.88256836	0.51708984	0.12084961	0	0	0	0	0	0	0	0	0	0.96191406	0.038085938	0.16259766	0.035644531	0.011962891	0.11474609	0	44330	0	0	0
238	239	239	Category C	-0.21582031	-0.15576172	-0.76782227	0.2824707	0.29223633	0.32324219	0	0	16/6/2018	16	6	2018	21:17:24	76644	0.3	21	17	24	0	0.059326172	3.4788574	-0.32128906	-0.20239258	-0.88061523	0.23535156	0.16137695	0	0	0	0	0	0	0	0	0	0.95898438	0.041015625	0.26489258	0.10546875	0.046630859	0.11279297	0	44330	0	0	0
239	240	240	Category C	-0.34790039	-0.17993164	-0.99584961	0.23461914	0.28686523	0.35668945	0	0	16/6/2018	16	6	2018	21:17:24	76644	0.4	21	17	24	0	0.059326172	3.4788574	-0.32348633	-0.20141602	-0.88232422	1.3613281	0.11791992	0	0	0	0	0	0	0	0	0	0.96118164	0.038818359	0.15917969	-0.024169922	0.021484375	-0.11328125	0	44330	0	0	0
240	241	241	Category C	-0.31176758	-0.19189453	-0.85180664	0.25146484	0.29248047	0.34448242	0	0	16/6/2018	16	6	2018	21:17:24	76644	0.5	21	17	24	0	0.059326172	3.4788574	-0.32348633	-0.20117188	-0.88378906	1.3359375	0.035400391	0	0	0	0	0	0	0	0	0	0.96240234	0.037597656	0.053222656	0.01171875	0.009277344	0.031982422	0	44330	0	0	0
241	242	242	Category C	-0.21582031	-0.19189453	-0.68383789	0.26708984	0.29760742	0.33227539	0	0	16/6/2018	16	6	2018	21:17:24	76644	0.6	21	17	24	0	0.059326172	3.4788574	-0.32592773	-0.20141602	-0.88769531	0.41870117	0.23193359	0	0	0	0	0	0	0	0	0	0.96704102	0.032958984	0.32373047	0.11010742	0.009521484	0.20385742	0	44330	0	0	0
242	243	243	Category C	-0.46777344	-0.17993164	-1.0678711	0.27050781	0.296875	0.328125	0	0	16/6/2018	16	6	2018	21:17:24	76644	0.7	21	17	24	0	0.059326172	3.4788574	-0.32202148	-0.20043945	-0.88647461	0.47583008	0.23339844	0	0	0	0	0	0	0	0	0	0.96411133	0.035888672	0.34741211	-0.14550781	0.020507813	-0.18115234	0	44330	0	0	0
243	244	244	Category C	-0.26391602	-0.17993164	-0.82788086	0.24291992	0.29736328	0.34838867	0	0	16/6/2018	16	6	2018	21:17:24	76644	0.8	21	17	24	0	0.059326172	3.4788574	-0.32299805	-0.19970703	-0.88671875	0.071777344	0.085693359	0	0	0	0	0	0	0	0	0	0.96459961	0.035400391	0.13793945	0.059082031	0.019775391	0.058837891	0	44330	0	0	0
244	245	245	Category C	-0.41992188	-0.21582031	-0.98388672	0.26660156	0.29931641	0.32714844	0	0	16/6/2018	16	6	2018	21:17:24	76644	0.9	21	17	24	0	0.059326172	3.4788574	-0.32177734	-0.19921875	-0.88574219	0.80102539	0.13964844	0	0	0	0	0	0	0	0	0	0.96313477	0.036865234	0.21264648	-0.098144531	-0.016357422	-0.097900391	0	44330	0	0	0
245	246	246	Category C	-0.2878418	-0.20385742	-0.82788086	0.24853516	0.29589844	0.33764648	0	0	16/6/2018	16	6	2018	21:17:25	76645	0	21	17	25	0	0.059326172	3.4788574	-0.32348633	-0.19897461	-0.88793945	1.1416016	0.070068359	0	0	0	0	0	0	0	0	0	0.96582031	0.034179688	0.10058594	0.035644531	-0.004638672	0.060058594	0	44330	0	0	0
246	247	247	Category C	-0.19189453	-0.21582031	-0.85180664	0.27807617	0.30004883	0.31420898	0	0	16/6/2018	16	6	2018	21:17:25	76645	0.1	21	17	25	0	0.059326172	3.4788574	-0.32202148	-0.19799805	-0.88500977	2.2180176	0.13549805	0	0	0	0	0	0	0	0	0	0.96240234	0.037597656	0.18115234	0.13012695	-0.017578125	0.033203125	0	44330	0	0	0
247	248	248	Category C	-0.50390625	-0.19189453	-1.0439453	0.25390625	0.29516602	0.33642578	0	0	16/6/2018	16	6	2018	21:17:25	76645	0.2	21	17	25	0	0.059326172	3.4788574	-0.32348633	-0.19799805	-0.88818359	1.4440918	0.23803711	0	0	0	0	0	0	0	0	0	0.96582031	0.034179688	0.34204102	-0.18017578	0.006103516	-0.15551758	0	44330	0	0	0
248	249	249	Category C	-0.41992188	-0.21582031	-0.93579102	0.26806641	0.29174805	0.3359375	0	0	16/6/2018	16	6	2018	21:17:25	76645	0.3	21	17	25	0	0.059326172	3.4788574	-0.32055664	-0.19750977	-0.88696289	1.0107422	0.11206055	0	0	0	0	0	0	0	0	0	0.96337891	0.036621094	0.16625977	-0.099121094	-0.018066406	-0.048583984	0	44330	0	0	0
249	250	250	Category C	-0.2878418	-0.20385742	-0.76782227	0.24536133	0.29199219	0.34423828	0	0	16/6/2018	16	6	2018	21:17:25	76645	0.4	21	17	25	0	0.059326172	3.4788574	-0.32055664	-0.19750977	-0.88598633	1.4313965	0.12280273	0	0	0	0	0	0	0	0	0	0.96289063	0.037109375	0.15722656	0.032714844	-0.006103516	0.11816406	0	44330	0	0	0
250	251	251	Category C	-0.38378906	-0.19189453	-0.98388672	0.27636719	0.29150391	0.32299805	0	0	16/6/2018	16	6	2018	21:17:25	76645	0.5	21	17	25	0	0.059326172	3.4788574	-0.3203125	-0.19726563	-0.88574219	2.1960449	0.11669922	0	0	0	0	0	0	0	0	0	0.96240234	0.037597656	0.16650391	-0.063232422	0.005371094	-0.097900391	0	44330	0	0	0
251	252	252	Category C	-0.3359375	-0.19189453	-0.91186523	0.23730469	0.28588867	0.35400391	0	0	16/6/2018	16	6	2018	21:17:25	76645	0.6	21	17	25	0	0.059326172	3.4788574	-0.3215332	-0.19677734	-0.88574219	2.0136719	0.030029297	0	0	0	0	0	0	0	0	0	0.96264648	0.037353516	0.045410156	-0.014160156	0.004882813	-0.025878906	0	44330	0	0	0
252	253	253	Category C	-0.37182617	-0.21582031	-1.0439453	0.26025391	0.28833008	0.34277344	0	0	16/6/2018	16	6	2018	21:17:25	76645	0.7	21	17	25	0	0.059326172	3.4788574	-0.32250977	-0.19677734	-0.88745117	1.6467285	0.16479492	0	0	0	0	0	0	0	0	0	0.96459961	0.035400391	0.22436523	-0.049072266	-0.018798828	-0.15625	0	44330	0	0	0
253	254	254	Category C	-0.26391602	-0.11987305	-0.65991211	0.25097656	0.29272461	0.34838867	0	0	16/6/2018	16	6	2018	21:17:25	76645	0.8	21	17	25	0	0.059326172	3.5255859	-0.32299805	-0.1965332	-0.88891602	2.0598145	0.24853516	0	0	0	0	0	0	0	0	0	0.96582031	0.034179688	0.36499023	0.059082031	0.076660156	0.22900391	0	44330	0	0	0
254	255	255	Category C	-0.50390625	-0.2277832	-0.99584961	0.27880859	0.30371094	0.31420898	0	0	16/6/2018	16	6	2018	21:17:25	76645	0.9	21	17	25	0	0.059326172	3.5255859	-0.32446289	-0.19604492	-0.88964844	3.4289551	0.21069336	0	0	0	0	0	0	0	0	0	0.96704102	0.032958984	0.31713867	-0.17919922	-0.031494141	-0.10595703	0	44330	0	0	0
255	256	256	Category C	-0.29980469	-0.19189453	-0.98388672	0.22851563	0.29541016	0.35595703	0	0	16/6/2018	16	6	2018	21:17:26	76646	0	21	17	26	0	0.059326172	3.5255859	-0.32470703	-0.19580078	-0.88989258	3.005127	0.097167969	0	0	0	0	0	0	0	0	0	0.96728516	0.032714844	0.12304688	0.024902344	0.00390625	-0.09375	0	44330	0	0	0
256	257	257	Category C	-0.3359375	-0.19189453	-0.91186523	0.25927734	0.30200195	0.33398438	0	0	16/6/2018	16	6	2018	21:17:26	76646	0.1	21	17	26	0	0.059326172	3.5255859	-0.32226563	-0.19506836	-0.88867188	2.1164551	0.026855469	0	0	0	0	0	0	0	0	0	0.96533203	0.034667969	0.039794922	-0.013427734	0.003173828	-0.022949219	0	44330	0	0	0
257	258	258	Category C	-0.39599609	-0.21582031	-1.0197754	0.2355957	0.29882813	0.34838867	0	0	16/6/2018	16	6	2018	21:17:26	76646	0.2	21	17	26	0	0.059326172	3.5255859	-0.32543945	-0.19360352	-0.8918457	2.161377	0.1472168	0	0	0	0	0	0	0	0	0	0.96923828	0.030761719	0.2199707	-0.0703125	-0.021972656	-0.12768555	0	44330	0	0	0
258	259	259	Category C	-0.26391602	-0.21582031	-0.77978516	0.24389648	0.30053711	0.34448242	0	0	16/6/2018	16	6	2018	21:17:26	76646	0.3	21	17	26	0	0.059326172	3.5255859	-0.32397461	-0.19262695	-0.89111328	1.7233887	0.12866211	0	0	0	0	0	0	0	0	0	0.9675293	0.032470703	0.19458008	0.060058594	-0.022949219	0.11132813	0	44330	0	0	0
259	260	260	Category C	-0.41992188	-0.21582031	-0.99584961	0.26611328	0.30200195	0.33007813	0	0	16/6/2018	16	6	2018	21:17:26	76646	0.4	21	17	26	0	0.059326172	3.5255859	-0.32470703	-0.19360352	-0.89086914	1.095459	0.14306641	0	0	0	0	0	0	0	0	0	0.96777344	0.032226563	0.22192383	-0.094970703	-0.021972656	-0.10498047	0	44330	0	0	0
260	261	261	Category C	-0.31176758	-0.17993164	-0.91186523	0.24487305	0.30517578	0.34570313	0	0	16/6/2018	16	6	2018	21:17:26	76646	0.5	21	17	26	0	0.059326172	3.5255859	-0.3215332	-0.19213867	-0.89013672	0.087402344	0.026611328	0	0	0	0	0	0	0	0	0	0.96582031	0.034179688	0.043701172	0.009765625	0.012207031	-0.021484375	0	44330	0	0	0
261	262	262	Category C	-0.2878418	-0.19189453	-0.82788086	0.2668457	0.29443359	0.32983398	0	0	16/6/2018	16	6	2018	21:17:26	76646	0.6	21	17	26	0	0.059326172	3.5255859	-0.3215332	-0.19140625	-0.89038086	0.26245117	0.071044922	0	0	0	0	0	0	0	0	0	0.96582031	0.034179688	0.096923828	0.033691406	-0.000244141	0.0625	0	44330	0	0	0
262	263	263	Category C	-0.3359375	-0.19189453	-0.83984375	0.26025391	0.30029297	0.33398438	0	0	16/6/2018	16	6	2018	21:17:26	76646	0.7	21	17	26	0	0.059326172	3.5255859	-0.3190918	-0.19091797	-0.88671875	0.17089844	0.049804688	0	0	0	0	0	0	0	0	0	0.96166992	0.038330078	0.064208984	-0.016601563	-0.000732422	0.046875	0	44330	0	0	0
263	264	264	Category C	-0.26391602	-0.15576172	-0.92382813	0.25732422	0.30200195	0.33569336	0	0	16/6/2018	16	6	2018	21:17:26	76646	0.8	21	17	26	0	0.059326172	3.5255859	-0.32177734	-0.19116211	-0.89208984	0.83251953	0.074707031	0	0	0	0	0	0	0	0	0	0.9675293	0.032470703	0.12475586	0.057861328	0.035400391	-0.031494141	0	44330	0	0	0
264	265	265	Category C	-0.35986328	-0.23999023	-0.98388672	0.23217773	0.29516602	0.35522461	0	0	16/6/2018	16	6	2018	21:17:26	76646	0.9	21	17	26	0	0.059326172	3.5255859	-0.32006836	-0.19067383	-0.89379883	1.7016602	0.10986328	0	0	0	0	0	0	0	0	0	0.96826172	0.031738281	0.17895508	-0.039550781	-0.049072266	-0.08984375	0	44330	0	0	0
265	266	266	Category C	-0.25195313	-0.20385742	-0.89990234	0.24047852	0.29516602	0.34643555	0	0	16/6/2018	16	6	2018	21:17:27	76647	0	21	17	27	0	0.059326172	3.5255859	-0.3203125	-0.19067383	-0.89331055	1.401123	0.069824219	0	0	0	0	0	0	0	0	0	0.96801758	0.031982422	0.088134766	0.068359375	-0.012939453	-0.006347656	0	44330	0	0	0
266	267	267	Category C	-0.29980469	-0.20385742	-0.87597656	0.22924805	0.29736328	0.35205078	0	0	16/6/2018	16	6	2018	21:17:27	76647	0.1	21	17	27	0	0.059326172	3.5255859	-0.31958008	-0.19042969	-0.89477539	1.3662109	0.030517578	0	0	0	0	0	0	0	0	0	0.96899414	0.031005859	0.052001953	0.019775391	-0.013183594	0.018798828	0	44330	0	0	0
267	268	268	Category C	-0.37182617	-0.19189453	-1.0078125	0.22729492	0.30395508	0.35351563	0	0	16/6/2018	16	6	2018	21:17:27	76647	0.2	21	17	27	0	0.059326172	3.5255859	-0.31958008	-0.18994141	-0.89477539	1.1169434	0.12426758	0	0	0	0	0	0	0	0	0	0.96899414	0.031005859	0.16674805	-0.052001953	-0.001708984	-0.11279297	0	44330	0	0	0
268	269	269	Category C	-0.23999023	-0.2277832	-0.85180664	0.22924805	0.29736328	0.35327148	0	0	16/6/2018	16	6	2018	21:17:27	76647	0.3	21	17	27	0	0.059326172	3.5255859	-0.32080078	-0.18994141	-0.89575195	0.19238281	0.099365234	0	0	0	0	0	0	0	0	0	0.97021484	0.029785156	0.16259766	0.080810547	-0.037597656	0.043945313	0	44330	0	0	0
269	270	270	Category C	-0.40795898	-0.20385742	-1.0197754	0.25756836	0.28588867	0.34277344	0	0	16/6/2018	16	6	2018	21:17:27	76647	0.4	21	17	27	0	0.059326172	3.5255859	-0.32055664	-0.18945313	-0.89306641	0.93579102	0.15429688	0	0	0	0	0	0	0	0	0	0.96777344	0.032226563	0.22802734	-0.087158203	-0.014160156	-0.12646484	0	44330	0	0	0
270	271	271	Category C	-0.23999023	-0.15576172	-0.89990234	0.21191406	0.28955078	0.36645508	0	0	16/6/2018	16	6	2018	21:17:27	76647	0.5	21	17	27	0	0.059326172	3.5255859	-0.32275391	-0.18969727	-0.89453125	1.5839844	0.089599609	0	0	0	0	0	0	0	0	0	0.96972656	0.030273438	0.12207031	0.082763672	0.033935547	-0.005126953	0	44330	0	0	0
271	272	272	Category C	-0.38378906	-0.17993164	-0.89990234	0.25488281	0.29199219	0.34130859	0	0	16/6/2018	16	6	2018	21:17:27	76647	0.6	21	17	27	0	0.059326172	3.5255859	-0.32080078	-0.18945313	-0.89428711	1.5507813	0.063720703	0	0	0	0	0	0	0	0	0	0.96899414	0.031005859	0.077880859	-0.062744141	0.009521484	-0.005371094	0	44330	0	0	0
272	273	273	Category C	-0.31176758	-0.19189453	-0.88793945	0.24511719	0.29492188	0.35229492	0	0	16/6/2018	16	6	2018	21:17:27	76647	0.7	21	17	27	0	0.059326172	3.5255859	-0.3203125	-0.18945313	-0.89575195	1.6228027	0.011962891	0	0	0	0	0	0	0	0	0	0.97021484	0.029785156	0.019042969	0.008544922	-0.002197266	0.0078125	0	44330	0	0	0
273	274	274	Category C	-0.37182617	-0.17993164	-0.89990234	0.24389648	0.29516602	0.34448242	0	0	16/6/2018	16	6	2018	21:17:27	76647	0.8	21	17	27	0	0.059326172	3.5255859	-0.32202148	-0.18945313	-0.89648438	2.1057129	0.050537109	0	0	0	0	0	0	0	0	0	0.97119141	0.028808594	0.0625	-0.049560547	0.009521484	-0.003173828	0	44330	0	0	0
274	275	275	Category C	-0.29980469	-0.17993164	-0.88793945	0.26538086	0.29443359	0.32983398	0	0	16/6/2018	16	6	2018	21:17:27	76647	0.9	21	17	27	0	0.059326172	3.5255859	-0.32226563	-0.18945313	-0.89624023	3.157959	0.025878906	0	0	0	0	0	0	0	0	0	0.97119141	0.028808594	0.040527344	0.022460938	0.009521484	0.008300781	0	44330	0	0	0
275	276	276	Category C	-0.39599609	-0.17993164	-0.97192383	0.25073242	0.29174805	0.33837891	0	0	16/6/2018	16	6	2018	21:17:28	76648	0	21	17	28	0	0.059326172	3.5255859	-0.32275391	-0.18945313	-0.89672852	2.6704102	0.10522461	0	0	0	0	0	0	0	0	0	0.97167969	0.028320313	0.15771484	-0.072998047	0.009521484	-0.074951172	0	44330	0	0	0
276	277	277	Category C	-0.34790039	-0.15576172	-0.85180664	0.25854492	0.2890625	0.34057617	0	0	16/6/2018	16	6	2018	21:17:28	76648	0.1	21	17	28	0	0.059326172	3.5255859	-0.32324219	-0.18945313	-0.89746094	2.1494141	0.061767578	0	0	0	0	0	0	0	0	0	0.97265625	0.02734375	0.10375977	-0.024414063	0.033691406	0.045654297	0	44330	0	0	0
277	278	278	Category C	-0.27587891	-0.17993164	-0.77978516	0.24902344	0.29882813	0.34130859	0	0	16/6/2018	16	6	2018	21:17:28	76648	0.2	21	17	28	0	0.059326172	3.5255859	-0.32348633	-0.18945313	-0.89819336	1.4587402	0.12792969	0	0	0	0	0	0	0	0	0	0.97314453	0.026855469	0.17553711	0.047607422	0.009521484	0.1184082	0	44330	0	0	0
278	279	279	Category C	-0.35986328	-0.2277832	-0.92382813	0.25244141	0.30053711	0.33642578	0	0	16/6/2018	16	6	2018	21:17:28	76648	0.3	21	17	28	0	0.059326172	3.5255859	-0.32250977	-0.18896484	-0.89770508	0.49780273	0.059570313	0	0	0	0	0	0	0	0	0	0.97241211	0.027587891	0.10180664	-0.037109375	-0.038574219	-0.025878906	0	44330	0	0	0
279	280	280	Category C	-0.23999023	-0.19189453	-0.86376953	0.24389648	0.30126953	0.34350586	0	0	16/6/2018	16	6	2018	21:17:28	76648	0.4	21	17	28	0	0.059326172	3.5255859	-0.32519531	-0.1887207	-0.89941406	1.3549805	0.092529297	0	0	0	0	0	0	0	0	0	0.97485352	0.025146484	0.12402344	0.085205078	-0.002929688	0.035644531	0	44330	0	0	0
280	281	281	Category C	-0.37182617	-0.21582031	-0.95996094	0.23852539	0.29467773	0.35205078	0	0	16/6/2018	16	6	2018	21:17:28	76648	0.5	21	17	28	0	0.059326172	3.5255859	-0.32397461	-0.1887207	-0.89624023	3.5883789	0.083740234	0	0	0	0	0	0	0	0	0	0.97167969	0.028320313	0.13818359	-0.047607422	-0.026855469	-0.063476563	0	44330	0	0	0
281	282	282	Category C	-0.10791016	-0.15576172	-0.85180664	0.234375	0.29272461	0.35327148	0	0	16/6/2018	16	6	2018	21:17:28	76648	0.6	21	17	28	0	0.059326172	3.5255859	-0.3269043	-0.1887207	-0.8996582	3.5842285	0.2265625	0	0	0	0	0	0	0	0	0	0.97558594	0.024414063	0.30004883	0.21899414	0.032958984	0.047851563	0	44330	0	0	0
282	283	283	Category C	-0.32397461	-0.17993164	-0.87597656	0.25927734	0.29345703	0.33789063	0	0	16/6/2018	16	6	2018	21:17:28	76648	0.7	21	17	28	0	0.059326172	3.5255859	-0.32568359	-0.1875	-0.89941406	3.2993164	0.024658203	0	0	0	0	0	0	0	0	0	0.97460938	0.025390625	0.032714844	0.001708984	0.007568359	0.0234375	0	44330	0	0	0
283	284	284	Category C	-0.35986328	-0.17993164	-0.89990234	0.24731445	0.29467773	0.34057617	0	0	16/6/2018	16	6	2018	21:17:28	76648	0.8	21	17	28	0	0.059326172	3.5255859	-0.32617188	-0.18701172	-0.89599609	3.1252441	0.034423828	0	0	0	0	0	0	0	0	0	0.97167969	0.028320313	0.044433594	-0.033447266	0.007080078	-0.003662109	0	44330	0	0	0
284	285	285	Category C	-0.35986328	-0.19189453	-0.91186523	0.25512695	0.28857422	0.34741211	0	0	16/6/2018	16	6	2018	21:17:28	76648	0.9	21	17	28	0	0.059326172	3.5255859	-0.32788086	-0.18725586	-0.89746094	2.9018555	0.034912109	0	0	0	0	0	0	0	0	0	0.97387695	0.026123047	0.050292969	-0.031738281	-0.004394531	-0.014160156	0	44330	0	0	0
285	286	286	Category C	-0.26391602	-0.17993164	-0.76782227	0.25683594	0.28735352	0.34155273	0	0	16/6/2018	16	6	2018	21:17:29	76649	0	21	17	29	0	0.059326172	3.5255859	-0.32739258	-0.18676758	-0.89575195	2.1142578	0.14306641	0	0	0	0	0	0	0	0	0	0.97192383	0.028076172	0.19848633	0.063476563	0.006835938	0.12792969	0	44330	0	0	0
286	287	287	Category C	-0.40795898	-0.19189453	-0.94799805	0.26611328	0.2890625	0.33666992	0	0	16/6/2018	16	6	2018	21:17:29	76649	0.1	21	17	29	0	0.059326172	3.5255859	-0.32788086	-0.18652344	-0.89550781	1.3498535	0.095703125	0	0	0	0	0	0	0	0	0	0.97167969	0.028320313	0.13745117	-0.079833984	-0.005126953	-0.052246094	0	44330	0	0	0
287	288	288	Category C	-0.23999023	-0.17993164	-0.87597656	0.24072266	0.29125977	0.35205078	0	0	16/6/2018	16	6	2018	21:17:29	76649	0.2	21	17	29	0	0.059326172	3.5255859	-0.32983398	-0.18603516	-0.89624023	0.89306641	0.092285156	0	0	0	0	0	0	0	0	0	0.97290039	0.027099609	0.11621094	0.08984375	0.006103516	0.020263672	0	44330	0	0	0
288	289	289	Category C	-0.2878418	-0.21582031	-0.86376953	0.24487305	0.29125977	0.34936523	0	0	16/6/2018	16	6	2018	21:17:29	76649	0.3	21	17	29	0	0.059326172	3.5255859	-0.32788086	-0.18579102	-0.89428711	0.61181641	0.05859375	0	0	0	0	0	0	0	0	0	0.97045898	0.029541016	0.10058594	0.040039063	-0.029785156	0.030517578	0	44330	0	0	0
289	290	290	Category C	-0.39599609	-0.19189453	-0.97192383	0.23266602	0.29882813	0.35498047	0	0	16/6/2018	16	6	2018	21:17:29	76649	0.4	21	17	29	0	0.059326172	3.5255859	-0.32592773	-0.18530273	-0.89282227	0.8815918	0.10571289	0	0	0	0	0	0	0	0	0	0.96826172	0.031738281	0.15551758	-0.069824219	-0.006347656	-0.078857422	0	44330	0	0	0
290	291	291	Category C	-0.26391602	-0.19189453	-0.85180664	0.23706055	0.28930664	0.35522461	0	0	16/6/2018	16	6	2018	21:17:29	76649	0.5	21	17	29	0	0.059326172	3.5255859	-0.32592773	-0.18505859	-0.89428711	2.6364746	0.075439453	0	0	0	0	0	0	0	0	0	0.96972656	0.030273438	0.11132813	0.062011719	-0.006591797	0.042480469	0	44330	0	0	0
291	292	292	Category C	-0.46777344	-0.19189453	-1.0559082	0.26025391	0.29321289	0.33666992	0	0	16/6/2018	16	6	2018	21:17:29	76649	0.6	21	17	29	0	0.05859375	3.4820801	-0.32470703	-0.18481445	-0.89306641	3.0065918	0.21655273	0	0	0	0	0	0	0	0	0	0.96826172	0.031738281	0.31225586	-0.14282227	-0.006835938	-0.16259766	0	44330	0	0	0
292	293	293	Category C	-0.26391602	-0.16796875	-0.85180664	0.2253418	0.28930664	0.35888672	0	0	16/6/2018	16	6	2018	21:17:29	76649	0.7	21	17	29	0	0.05859375	3.4820801	-0.32519531	-0.18481445	-0.89306641	3.5634766	0.075927734	0	0	0	0	0	0	0	0	0	0.96826172	0.031738281	0.11962891	0.061279297	0.016845703	0.041259766	0	44330	0	0	0
293	294	294	Category C	-0.39599609	-0.17993164	-0.91186523	0.25683594	0.29003906	0.33959961	0	0	16/6/2018	16	6	2018	21:17:29	76649	0.8	21	17	29	0	0.05859375	3.4820801	-0.32373047	-0.18359375	-0.89208984	2.6484375	0.074707031	0	0	0	0	0	0	0	0	0	0.96679688	0.033203125	0.095214844	-0.072021484	0.003662109	-0.01953125	0	44330	0	0	0
294	295	295	Category C	-0.3359375	-0.19189453	-0.89990234	0.22753906	0.2800293	0.36572266	0	0	16/6/2018	16	6	2018	21:17:29	76649	0.9	21	17	29	0	0.05859375	3.4820801	-0.32348633	-0.18481445	-0.89672852	2.222168	0.014404297	0	0	0	0	0	0	0	0	0	0.97119141	0.028808594	0.022216797	-0.012207031	-0.006835938	-0.002929688	0	44330	0	0	0
295	296	296	Category C	-0.15576172	-0.13183594	-0.7199707	0.25244141	0.27880859	0.34521484	0	0	16/6/2018	16	6	2018	21:17:30	76650	0	21	17	30	0	0.05859375	3.4820801	-0.31933594	-0.18310547	-0.89355469	1.6147461	0.24414063	0	0	0	0	0	0	0	0	0	0.96655273	0.033447266	0.38891602	0.16357422	0.051269531	0.17358398	0	44330	0	0	0
296	297	297	Category C	-0.46777344	-0.17993164	-1.0678711	0.26953125	0.28588867	0.33276367	0	0	16/6/2018	16	6	2018	21:17:30	76650	0.1	21	17	30	0	0.05859375	3.4820801	-0.31982422	-0.18237305	-0.89160156	0.16259766	0.22998047	0	0	0	0	0	0	0	0	0	0.96459961	0.035400391	0.32641602	-0.14770508	0.002441406	-0.17602539	0	44330	0	0	0
297	298	298	Category C	-0.27587891	-0.16796875	-0.89990234	0.23876953	0.28515625	0.35107422	0	0	16/6/2018	16	6	2018	21:17:30	76650	0.2	21	17	30	0	0.05859375	3.4820801	-0.31860352	-0.18237305	-0.89038086	0.89086914	0.046142578	0	0	0	0	0	0	0	0	0	0.96313477	0.036865234	0.066650391	0.042724609	0.014404297	-0.009277344	0	44330	0	0	0
298	299	299	Category C	-0.25195313	-0.27587891	-0.671875	0.24389648	0.29125977	0.34838867	0	0	16/6/2018	16	6	2018	21:17:30	76650	0.3	21	17	30	0	0.05859375	3.4820801	-0.31884766	-0.18237305	-0.88916016	0.93334961	0.24584961	0	0	0	0	0	0	0	0	0	0.9621582	0.037841797	0.37792969	0.066894531	-0.093261719	0.21728516	0	44330	0	0	0
299	300	300	Category C	-0.25195313	-0.10791016	-0.97192383	0.26806641	0.29833984	0.33227539	0	0	16/6/2018	16	6	2018	21:17:30	76650	0.4	21	17	30	0	0.05859375	3.4820801	-0.31933594	-0.18212891	-0.89111328	1.2241211	0.12841797	0	0	0	0	0	0	0	0	0	0.96411133	0.035888672	0.22216797	0.067382813	0.07421875	-0.080566406	0	44330	0	0	0
300	301	301	Category C	-0.32397461	-0.15576172	-0.89990234	0.22949219	0.2902832	0.35766602	0	0	16/6/2018	16	6	2018	21:17:30	76650	0.5	21	17	30	0	0.05859375	3.4820801	-0.31738281	-0.18164063	-0.88964844	1.8708496	0.028320313	0	0	0	0	0	0	0	0	0	0.96191406	0.038085938	0.042236328	-0.006347656	0.025878906	-0.010009766	0	44330	0	0	0
301	302	302	Category C	-0.19189453	-0.17993164	-0.69580078	0.26098633	0.29711914	0.33691406	0	0	16/6/2018	16	6	2018	21:17:30	76650	0.6	21	17	30	0	0.05859375	3.4820801	-0.31713867	-0.18164063	-0.88916016	2.8266602	0.23046875	0	0	0	0	0	0	0	0	0	0.96142578	0.038574219	0.32055664	0.12524414	0.001708984	0.19335938	0	44330	0	0	0
302	303	303	Category C	-0.43188477	-0.21582031	-1.1037598	0.24536133	0.29785156	0.34057617	0	0	16/6/2018	16	6	2018	21:17:30	76650	0.7	21	17	30	0	0.05859375	3.4820801	-0.31738281	-0.18139648	-0.88916016	3.6237793	0.24536133	0	0	0	0	0	0	0	0	0	0.96142578	0.038574219	0.36303711	-0.11425781	-0.034179688	-0.21435547	0	44330	0	0	0
303	304	304	Category C	-0.21582031	-0.15576172	-1.0559082	0.22314453	0.28710938	0.3605957	0	0	16/6/2018	16	6	2018	21:17:30	76650	0.8	21	17	30	0	0.05859375	3.4820801	-0.31591797	-0.18164063	-0.88891602	2.9572754	0.19604492	0	0	0	0	0	0	0	0	0	0.96069336	0.039306641	0.29272461	0.10009766	0.025878906	-0.16674805	0	44330	0	0	0
304	305	305	Category C	-0.2277832	-0.20385742	-0.79199219	0.25463867	0.29272461	0.33959961	0	0	16/6/2018	16	6	2018	21:17:30	76650	0.9	21	17	30	0	0.05859375	3.4820801	-0.31616211	-0.18188477	-0.88891602	3.8945313	0.13305664	0	0	0	0	0	0	0	0	0	0.9609375	0.0390625	0.20727539	0.088378906	-0.021728516	0.096923828	0	44330	0	0	0
305	306	306	Category C	-0.38378906	-0.2277832	-1.0439453	0.24560547	0.2902832	0.34716797	0	0	16/6/2018	16	6	2018	21:17:31	76651	0	21	17	31	0	0.05859375	3.4820801	-0.31420898	-0.18115234	-0.88574219	3.1518555	0.17871094	0	0	0	0	0	0	0	0	0	0.95703125	0.04296875	0.27392578	-0.069335938	-0.046386719	-0.15795898	0	44330	0	0	0
306	307	307	Category C	-0.14379883	-0.15576172	-0.75585938	0.24023438	0.30493164	0.34448242	0	0	16/6/2018	16	6	2018	21:17:31	76651	0.1	21	17	31	0	0.05859375	3.4820801	-0.31567383	-0.18115234	-0.88696289	0.52197266	0.2175293	0	0	0	0	0	0	0	0	0	0.95874023	0.041259766	0.32836914	0.171875	0.025390625	0.13110352	0	44330	0	0	0
307	308	308	Category C	-0.55175781	-0.19189453	-0.95996094	0.26708984	0.29443359	0.33398438	0	0	16/6/2018	16	6	2018	21:17:31	76651	0.2	21	17	31	0	0.05859375	3.4820801	-0.31518555	-0.18115234	-0.88793945	0.37792969	0.24731445	0	0	0	0	0	0	0	0	0	0.95947266	0.040527344	0.31884766	-0.23657227	-0.010498047	-0.071777344	0	44330	0	0	0
308	309	309	Category C	-0.29980469	-0.20385742	-0.88793945	0.25512695	0.30224609	0.33789063	0	0	16/6/2018	16	6	2018	21:17:31	76651	0.3	21	17	31	0	0.05859375	3.4820801	-0.31298828	-0.18115234	-0.88574219	1.5900879	0.026123047	0	0	0	0	0	0	0	0	0	0.95678711	0.043212891	0.037841797	0.013183594	-0.022460938	-0.001953125	0	44330	0	0	0
309	310	310	Category C	-0.3359375	-0.19189453	-0.83984375	0.24658203	0.29296875	0.34716797	0	0	16/6/2018	16	6	2018	21:17:31	76651	0.4	21	17	31	0	0.05859375	3.4820801	-0.31347656	-0.18066406	-0.88574219	2.1655273	0.052246094	0	0	0	0	0	0	0	0	0	0.95703125	0.04296875	0.079345703	-0.022216797	-0.010986328	0.045898438	0	44330	0	0	0
310	311	311	Category C	-0.34790039	-0.19189453	-0.93579102	0.25732422	0.29516602	0.33374023	0	0	16/6/2018	16	6	2018	21:17:31	76651	0.5	21	17	31	0	0.05859375	3.4820801	-0.31152344	-0.18066406	-0.88427734	3.3859863	0.063720703	0	0	0	0	0	0	0	0	0	0.95483398	0.045166016	0.098388672	-0.036132813	-0.010986328	-0.051269531	0	44330	0	0	0
311	312	312	Category C	-0.3359375	-0.15576172	-0.89990234	0.24267578	0.29614258	0.3425293	0	0	16/6/2018	16	6	2018	21:17:31	76651	0.6	21	17	31	0	0.05859375	3.4820801	-0.3125	-0.18115234	-0.88452148	3.6291504	0.037597656	0	0	0	0	0	0	0	0	0	0.95556641	0.044433594	0.063964844	-0.023193359	0.025390625	-0.015136719	0	44330	0	0	0
312	313	313	Category C	-0.32397461	-0.17993164	-0.80395508	0.25219727	0.29589844	0.33764648	0	0	16/6/2018	16	6	2018	21:17:31	76651	0.7	21	17	31	0	0.05859375	3.4820801	-0.3125	-0.18139648	-0.88452148	2.4133301	0.081542969	0	0	0	0	0	0	0	0	0	0.95556641	0.044433594	0.093505859	-0.011230469	0.001464844	0.080566406	0	44330	0	0	0
313	314	314	Category C	-0.3359375	-0.17993164	-0.91186523	0.26171875	0.29589844	0.32983398	0	0	16/6/2018	16	6	2018	21:17:31	76651	0.8	21	17	31	0	0.05859375	3.4820801	-0.31054688	-0.18237305	-0.88427734	2.2194824	0.037353516	0	0	0	0	0	0	0	0	0	0.95483398	0.045166016	0.055175781	-0.025146484	0.002441406	-0.02734375	0	44330	0	0	0
314	315	315	Category C	-0.3359375	-0.19189453	-0.89990234	0.25097656	0.30053711	0.33959961	0	0	16/6/2018	16	6	2018	21:17:31	76651	0.9	21	17	31	0	0.05859375	3.4820801	-0.30957031	-0.18310547	-0.88452148	2.7302246	0.03125	0	0	0	0	0	0	0	0	0	0.95507813	0.044921875	0.049804688	-0.026123047	-0.008544922	-0.015136719	0	44330	0	0	0
315	316	316	Category C	-0.3359375	-0.19189453	-0.87597656	0.25073242	0.29174805	0.34130859	0	0	16/6/2018	16	6	2018	21:17:32	76652	0	21	17	32	0	0.05859375	3.4820801	-0.31030273	-0.18286133	-0.88574219	1.0334473	0.028808594	0	0	0	0	0	0	0	0	0	0.95605469	0.043945313	0.044189453	-0.025390625	-0.008789063	0.009765625	0	44330	0	0	0
316	317	317	Category C	-0.35986328	-0.20385742	-0.99584961	0.25170898	0.30053711	0.34375	0	0	16/6/2018	16	6	2018	21:17:32	76652	0.1	21	17	32	0	0.05859375	3.4820801	-0.30834961	-0.18286133	-0.88427734	0.051757813	0.12451172	0	0	0	0	0	0	0	0	0	0.95410156	0.045898438	0.18359375	-0.051269531	-0.020751953	-0.11132813	0	44330	0	0	0
317	318	318	Category C	-0.20385742	-0.15576172	-0.74389648	0.24560547	0.2980957	0.34277344	0	0	16/6/2018	16	6	2018	21:17:32	76652	0.2	21	17	32	0	0.05859375	3.4820801	-0.30883789	-0.18237305	-0.88354492	0.30200195	0.17675781	0	0	0	0	0	0	0	0	0	0.95361328	0.046386719	0.27148438	0.10498047	0.026611328	0.13964844	0	44330	0	0	0
318	319	319	Category C	-0.44384766	-0.14379883	-0.89990234	0.2800293	0.29003906	0.33422852	0	0	16/6/2018	16	6	2018	21:17:32	76652	0.3	21	17	32	0	0.05859375	3.4820801	-0.30737305	-0.18237305	-0.88549805	0.27539063	0.14233398	0	0	0	0	0	0	0	0	0	0.95507813	0.044921875	0.18920898	-0.13623047	0.038574219	-0.014160156	0	44330	0	0	0
319	320	320	Category C	-0.23999023	-0.17993164	-0.74389648	0.27148438	0.27709961	0.34375	0	0	16/6/2018	16	6	2018	21:17:32	76652	0.4	21	17	32	0	0.05859375	3.4820801	-0.30639648	-0.18212891	-0.88598633	0.6159668	0.15698242	0	0	0	0	0	0	0	0	0	0.95507813	0.044921875	0.2109375	0.06640625	0.002197266	0.14208984	0	44330	0	0	0
320	321	321	Category C	-0.55175781	-0.19189453	-1.1159668	0.26977539	0.28149414	0.33789063	0	0	16/6/2018	16	6	2018	21:17:32	76652	0.5	21	17	32	0	0.05859375	3.4820801	-0.30639648	-0.18212891	-0.88476563	0.54589844	0.33691406	0	0	0	0	0	0	0	0	0	0.95385742	0.046142578	0.48583984	-0.24511719	-0.009521484	-0.23095703	0	44330	0	0	0
321	322	322	Category C	-0.10791016	-0.095947266	-0.65991211	0.24511719	0.28173828	0.35205078	0	0	16/6/2018	16	6	2018	21:17:32	76652	0.6	21	17	32	0	0.05859375	3.4820801	-0.30957031	-0.18237305	-0.88696289	1.6369629	0.31591797	0	0	0	0	0	0	0	0	0	0.95703125	0.04296875	0.515625	0.20166016	0.086425781	0.22705078	0	44330	0	0	0
322	323	323	Category C	-0.51586914	-0.13183594	-0.80395508	0.24902344	0.28881836	0.34448242	0	0	16/6/2018	16	6	2018	21:17:32	76652	0.7	21	17	32	0	0.05859375	3.4820801	-0.31176758	-0.18115234	-0.88574219	2.4936523	0.22509766	0	0	0	0	0	0	0	0	0	0.95629883	0.043701172	0.33520508	-0.20385742	0.049316406	0.081787109	0	44330	0	0	0
323	324	324	Category C	-0.40795898	-0.20385742	-0.94799805	0.26977539	0.28027344	0.33569336	0	0	16/6/2018	16	6	2018	21:17:32	76652	0.8	21	17	32	0	0.05859375	3.4820801	-0.31225586	-0.18115234	-0.88623047	2.3996582	0.1159668	0	0	0	0	0	0	0	0	0	0.95678711	0.043212891	0.1796875	-0.095458984	-0.022460938	-0.061523438	0	44330	0	0	0
324	325	325	Category C	-0.37182617	-0.17993164	-0.85180664	0.25341797	0.2824707	0.34545898	0	0	16/6/2018	16	6	2018	21:17:32	76652	0.9	21	17	32	0	0.05859375	3.4820801	-0.31225586	-0.18115234	-0.88623047	2.7363281	0.068603516	0	0	0	0	0	0	0	0	0	0.95678711	0.043212891	0.095214844	-0.059326172	0.001220703	0.034423828	0	44330	0	0	0
325	326	326	Category C	-0.32397461	-0.17993164	-0.80395508	0.26025391	0.28833008	0.34155273	0	0	16/6/2018	16	6	2018	21:17:33	76653	0	21	17	33	0	0.05859375	3.4820801	-0.31152344	-0.18139648	-0.88476563	3.9914551	0.081787109	0	0	0	0	0	0	0	0	0	0.95532227	0.044677734	0.094726563	-0.012207031	0.001464844	0.080810547	0	44330	0	0	0
326	327	327	Category C	-0.34790039	-0.17993164	-0.89990234	0.26220703	0.29003906	0.34277344	0	0	16/6/2018	16	6	2018	21:17:33	76653	0.1	21	17	33	0	0.05859375	3.4820801	-0.31176758	-0.18188477	-0.88647461	3.6000977	0.038330078	0	0	0	0	0	0	0	0	0	0.95703125	0.04296875	0.051269531	-0.035888672	0.001953125	-0.013183594	0	44330	0	0	0
327	328	328	Category C	-0.35986328	-0.17993164	-0.88793945	0.24731445	0.29882813	0.34472656	0	0	16/6/2018	16	6	2018	21:17:33	76653	0.2	21	17	33	0	0.05859375	3.4820801	-0.31103516	-0.18212891	-0.88647461	2.2407227	0.048583984	0	0	0	0	0	0	0	0	0	0.95703125	0.04296875	0.052246094	-0.048583984	0.002197266	-0.001220703	0	44330	0	0	0
328	329	329	Category C	-0.25195313	-0.16796875	-0.81591797	0.24145508	0.29614258	0.34716797	0	0	16/6/2018	16	6	2018	21:17:33	76653	0.3	21	17	33	0	0.05859375	3.4820801	-0.31298828	-0.18212891	-0.88793945	2.097168	0.095458984	0	0	0	0	0	0	0	0	0	0.95898438	0.041015625	0.1472168	0.061035156	0.014160156	0.072021484	0	44330	0	0	0
329	330	330	Category C	-0.2878418	-0.19189453	-0.89990234	0.22851563	0.3034668	0.35498047	0	0	16/6/2018	16	6	2018	21:17:33	76653	0.4	21	17	33	0	0.059570313	3.4562988	-0.31323242	-0.18188477	-0.88964844	2.3791504	0.029052734	0	0	0	0	0	0	0	0	0	0.96069336	0.039306641	0.045410156	0.025390625	-0.009765625	-0.010009766	0	44330	0	0	0
330	331	331	Category C	-0.29980469	-0.16796875	-0.88793945	0.20068359	0.3059082	0.36474609	0	0	16/6/2018	16	6	2018	21:17:33	76653	0.5	21	17	33	0	0.059570313	3.4562988	-0.30883789	-0.18115234	-0.88500977	1.9848633	0.016357422	0	0	0	0	0	0	0	0	0	0.95483398	0.045166016	0.025146484	0.009033203	0.013183594	-0.002685547	0	44330	0	0	0
331	332	332	Category C	-0.37182617	-0.17993164	-0.89990234	0.20800781	0.29418945	0.37451172	0	0	16/6/2018	16	6	2018	21:17:33	76653	0.6	21	17	33	0	0.059570313	3.4562988	-0.31274414	-0.18212891	-0.88769531	0.47827148	0.060302734	0	0	0	0	0	0	0	0	0	0.95874023	0.041259766	0.073242188	-0.058837891	0.002197266	-0.011962891	0	44330	0	0	0
332	333	333	Category C	-0.25195313	-0.11987305	-0.97192383	0.21728516	0.2824707	0.36816406	0	0	16/6/2018	16	6	2018	21:17:33	76653	0.7	21	17	33	0	0.059570313	3.4562988	-0.31005859	-0.18212891	-0.88623047	0.8371582	0.12060547	0	0	0	0	0	0	0	0	0	0.95654297	0.043457031	0.20581055	0.058105469	0.062255859	-0.085449219	0	44330	0	0	0
333	334	334	Category C	-0.23999023	-0.2277832	-1.0319824	0.2277832	0.28808594	0.3659668	0	0	16/6/2018	16	6	2018	21:17:33	76653	0.8	21	17	33	0	0.059570313	3.4562988	-0.30883789	-0.18212891	-0.88623047	0.51367188	0.16748047	0	0	0	0	0	0	0	0	0	0.95605469	0.043945313	0.26000977	0.068847656	-0.045410156	-0.14550781	0	44330	0	0	0
334	335	335	Category C	-0.17993164	-0.095947266	-0.74389648	0.20288086	0.28662109	0.37695313	0	0	16/6/2018	16	6	2018	21:17:33	76653	0.9	21	17	33	0	0.059570313	3.4562988	-0.30834961	-0.18237305	-0.88720703	0.91479492	0.2109375	0	0	0	0	0	0	0	0	0	0.95678711	0.043212891	0.35839844	0.12841797	0.086425781	0.14331055	0	44330	0	0	0
335	336	336	Category C	-0.3359375	-0.11987305	-0.81591797	0.27636719	0.27685547	0.33789063	0	0	16/6/2018	16	6	2018	21:17:34	76654	0	21	17	34	0	0.059570313	3.4562988	-0.30615234	-0.18237305	-0.88476563	0.37890625	0.09765625	0	0	0	0	0	0	0	0	0	0.95385742	0.046142578	0.16113281	-0.029541016	0.0625	0.068847656	0	44330	0	0	0
336	337	337	Category C	-0.2277832	-0.20385742	-0.81591797	0.23828125	0.27661133	0.36083984	0	0	16/6/2018	16	6	2018	21:17:34	76654	0.1	21	17	34	0	0.059570313	3.4562988	-0.31103516	-0.18286133	-0.88891602	0.95336914	0.11279297	0	0	0	0	0	0	0	0	0	0.95947266	0.040527344	0.17724609	0.083251953	-0.020751953	0.072998047	0	44330	0	0	0
337	338	338	Category C	-0.43188477	-0.20385742	-0.92382813	0.22265625	0.29370117	0.36083984	0	0	16/6/2018	16	6	2018	21:17:34	76654	0.2	21	17	34	0	0.059570313	3.4562988	-0.30859375	-0.18286133	-0.88647461	2.7636719	0.13012695	0	0	0	0	0	0	0	0	0	0.95629883	0.043701172	0.18115234	-0.12304688	-0.020751953	-0.037109375	0	44330	0	0	0
338	339	339	Category C	-0.2878418	-0.19189453	-0.94799805	0.20092773	0.31396484	0.36401367	0	0	16/6/2018	16	6	2018	21:17:34	76654	0.3	21	17	34	0	0.059570313	3.4562988	-0.30834961	-0.18359375	-0.88574219	3.2456055	0.065673828	0	0	0	0	0	0	0	0	0	0.95581055	0.044189453	0.090576172	0.020507813	-0.008056641	-0.062011719	0	44330	0	0	0
339	340	340	Category C	-0.27587891	-0.17993164	-0.87597656	0.19799805	0.31420898	0.35742188	0	0	16/6/2018	16	6	2018	21:17:34	76654	0.4	21	17	34	0	0.059570313	3.4562988	-0.31030273	-0.18261719	-0.89038086	2.203125	0.037353516	0	0	0	0	0	0	0	0	0	0.96044922	0.039550781	0.051757813	0.034423828	0.002685547	0.014404297	0	44330	0	0	0
340	341	341	Category C	-0.2878418	-0.17993164	-0.87597656	0.22045898	0.30834961	0.35009766	0	0	16/6/2018	16	6	2018	21:17:34	76654	0.5	21	17	34	0	0.059570313	3.4562988	-0.31079102	-0.18359375	-0.88891602	1.34375	0.026611328	0	0	0	0	0	0	0	0	0	0.95947266	0.040527344	0.039794922	0.022949219	0.003662109	0.012939453	0	44330	0	0	0
341	342	342	Category C	-0.29980469	-0.17993164	-0.81591797	0.22045898	0.30249023	0.35302734	0	0	16/6/2018	16	6	2018	21:17:34	76654	0.6	21	17	34	0	0.059570313	3.4562988	-0.30883789	-0.18432617	-0.88720703	1.8039551	0.072021484	0	0	0	0	0	0	0	0	0	0.95727539	0.042724609	0.084716797	0.009033203	0.004394531	0.071289063	0	44330	0	0	0
342	343	343	Category C	-0.21582031	-0.20385742	-0.82788086	0.22558594	0.31420898	0.34521484	0	0	16/6/2018	16	6	2018	21:17:34	76654	0.7	21	17	34	0	0.059570313	3.4562988	-0.31152344	-0.18432617	-0.89160156	1.513916	0.11669922	0	0	0	0	0	0	0	0	0	0.96240234	0.037597656	0.17895508	0.095703125	-0.019287109	0.063720703	0	44330	0	0	0
343	344	344	Category C	-0.29980469	-0.17993164	-0.91186523	0.20825195	0.31445313	0.35400391	0	0	16/6/2018	16	6	2018	21:17:34	76654	0.8	21	17	34	0	0.059570313	3.4562988	-0.30932617	-0.18408203	-0.88842773	0.16845703	0.025390625	0	0	0	0	0	0	0	0	0	0.95849609	0.041503906	0.037109375	0.009521484	0.004150391	-0.023193359	0	44330	0	0	0
344	345	345	Category C	-0.19189453	-0.19189453	-0.73193359	0.2265625	0.30664063	0.34619141	0	0	16/6/2018	16	6	2018	21:17:34	76654	0.9	21	17	34	0	0.059570313	3.4562988	-0.30932617	-0.18432617	-0.88574219	0.23486328	0.19360352	0	0	0	0	0	0	0	0	0	0.95605469	0.043945313	0.27880859	0.11743164	-0.007324219	0.15380859	0	44330	0	0	0
345	346	346	Category C	-0.37182617	-0.19189453	-0.99584961	0.22143555	0.31445313	0.35107422	0	0	16/6/2018	16	6	2018	21:17:35	76655	0	21	17	35	0	0.059570313	3.4562988	-0.31054688	-0.18432617	-0.88818359	1.107666	0.12402344	0	0	0	0	0	0	0	0	0	0.95874023	0.041259766	0.17626953	-0.061035156	-0.007324219	-0.10742188	0	44330	0	0	0
346	347	347	Category C	-0.25195313	-0.21582031	-0.95996094	0.21728516	0.30419922	0.35766602	0	0	16/6/2018	16	6	2018	21:17:35	76655	0.1	21	17	35	0	0.059570313	3.4562988	-0.31054688	-0.18359375	-0.88647461	1.5615234	0.099365234	0	0	0	0	0	0	0	0	0	0.95703125	0.04296875	0.16430664	0.05859375	-0.031982422	-0.073242188	0	44330	0	0	0
347	348	348	Category C	-0.20385742	-0.17993164	-0.82788086	0.21069336	0.30249023	0.35766602	0	0	16/6/2018	16	6	2018	21:17:35	76655	0.2	21	17	35	0	0.059570313	3.4562988	-0.31176758	-0.18359375	-0.88598633	2.3112793	0.12255859	0	0	0	0	0	0	0	0	0	0.95703125	0.04296875	0.16992188	0.10791016	0.003662109	0.058105469	0	44330	0	0	0
348	349	349	Category C	-0.2878418	-0.19189453	-0.86376953	0.23779297	0.31005859	0.33642578	0	0	16/6/2018	16	6	2018	21:17:35	76655	0.3	21	17	35	0	0.059570313	3.4562988	-0.30932617	-0.18359375	-0.88598633	2.8908691	0.031982422	0	0	0	0	0	0	0	0	0	0.95629883	0.043701172	0.052001953	0.021484375	-0.008056641	0.022216797	0	44330	0	0	0
349	350	350	Category C	-0.25195313	-0.20385742	-0.89990234	0.22924805	0.3112793	0.34521484	0	0	16/6/2018	16	6	2018	21:17:35	76655	0.4	21	17	35	0	0.059570313	3.4562988	-0.30834961	-0.18310547	-0.88500977	1.8537598	0.061767578	0	0	0	0	0	0	0	0	0	0.95507813	0.044921875	0.091796875	0.056396484	-0.020507813	-0.014648438	0	44330	0	0	0
350	351	351	Category C	-0.31176758	-0.20385742	-0.92382813	0.22241211	0.30761719	0.35009766	0	0	16/6/2018	16	6	2018	21:17:35	76655	0.5	21	17	35	0	0.059570313	3.4562988	-0.30712891	-0.18286133	-0.88378906	2.1069336	0.045166016	0	0	0	0	0	0	0	0	0	0.95336914	0.046630859	0.065185547	-0.004394531	-0.020751953	-0.039794922	0	44330	0	0	0
351	352	352	Category C	-0.38378906	-0.19189453	-0.89990234	0.21948242	0.30932617	0.35083008	0	0	16/6/2018	16	6	2018	21:17:35	76655	0.6	21	17	35	0	0.059570313	3.4562988	-0.30761719	-0.18310547	-0.88574219	2.5986328	0.077636719	0	0	0	0	0	0	0	0	0	0.95532227	0.044677734	0.098632813	-0.075927734	-0.008544922	-0.013916016	0	44330	0	0	0
352	353	353	Category C	-0.15576172	-0.26391602	-0.85180664	0.22192383	0.30566406	0.34692383	0	0	16/6/2018	16	6	2018	21:17:35	76655	0.7	21	17	35	0	0.059570313	3.4562988	-0.30712891	-0.18286133	-0.88696289	1.3430176	0.17529297	0	0	0	0	0	0	0	0	0	0.95629883	0.043701172	0.26757813	0.15136719	-0.080810547	0.03515625	0	44330	0	0	0
353	354	354	Category C	-0.29980469	-0.23999023	-0.93579102	0.21118164	0.31469727	0.35180664	0	0	16/6/2018	16	6	2018	21:17:35	76655	0.8	21	17	35	0	0.059570313	3.4562988	-0.30639648	-0.18164063	-0.88916016	0.79370117	0.074462891	0	0	0	0	0	0	0	0	0	0.95800781	0.041992188	0.11132813	0.006591797	-0.058105469	-0.046386719	0	44330	0	0	0
354	355	355	Category C	-0.34790039	-0.15576172	-0.97192383	0.21704102	0.30786133	0.35302734	0	0	16/6/2018	16	6	2018	21:17:35	76655	0.9	21	17	35	0	0.059570313	3.4562988	-0.30273438	-0.18359375	-0.88598633	0.11499023	0.10083008	0	0	0	0	0	0	0	0	0	0.95410156	0.045898438	0.15869141	-0.044921875	0.027832031	-0.085693359	0	44330	0	0	0
355	356	356	Category C	-0.25195313	-0.17993164	-0.85180664	0.21020508	0.30493164	0.35766602	0	0	16/6/2018	16	6	2018	21:17:36	76656	0	21	17	36	0	0.059570313	3.4562988	-0.30493164	-0.18261719	-0.88891602	0.7956543	0.064697266	0	0	0	0	0	0	0	0	0	0.95751953	0.042480469	0.093017578	0.052978516	0.002685547	0.037109375	0	44330	0	0	0
356	357	357	Category C	-0.37182617	-0.11987305	-0.80395508	0.22387695	0.30786133	0.35205078	0	0	16/6/2018	16	6	2018	21:17:36	76656	0.1	21	17	36	0	0.059570313	3.4562988	-0.30419922	-0.18237305	-0.88867188	0.80395508	0.12524414	0	0	0	0	0	0	0	0	0	0.95678711	0.043212891	0.21508789	-0.067382813	0.0625	0.084716797	0	44330	0	0	0
357	358	358	Category C	-0.16796875	-0.19189453	-0.93579102	0.24047852	0.30200195	0.3425293	0	0	16/6/2018	16	6	2018	21:17:36	76656	0.2	21	17	36	0	0.059570313	3.4562988	-0.3059082	-0.18237305	-0.88964844	1.8222656	0.14575195	0	0	0	0	0	0	0	0	0	0.95825195	0.041748047	0.19335938	0.13793945	-0.009277344	-0.045898438	0	44330	0	0	0
358	359	359	Category C	-0.2878418	-0.19189453	-0.95996094	0.21191406	0.30493164	0.35766602	0	0	16/6/2018	16	6	2018	21:17:36	76656	0.3	21	17	36	0	0.059570313	3.4562988	-0.30639648	-0.18286133	-0.89038086	2.1625977	0.072509766	0	0	0	0	0	0	0	0	0	0.95922852	0.040771484	0.096923828	0.018554688	-0.008789063	-0.069335938	0	44330	0	0	0
359	360	360	Category C	-0.23999023	-0.19189453	-0.76782227	0.23608398	0.30419922	0.34423828	0	0	16/6/2018	16	6	2018	21:17:36	76656	0.4	21	17	36	0	0.059570313	3.4562988	-0.30493164	-0.18212891	-0.88989258	2.6989746	0.13867188	0	0	0	0	0	0	0	0	0	0.95825195	0.041748047	0.19702148	0.064941406	-0.009521484	0.12207031	0	44330	0	0	0
360	361	361	Category C	-0.6237793	-0.25195313	-1.1398926	0.23046875	0.3046875	0.34448242	0	0	16/6/2018	16	6	2018	21:17:36	76656	0.5	21	17	36	0	0.059570313	3.4562988	-0.30615234	-0.18212891	-0.89233398	3.2683105	0.40844727	0	0	0	0	0	0	0	0	0	0.9609375	0.0390625	0.63452148	-0.31738281	-0.069580078	-0.24731445	0	44330	0	0	0
361	362	362	Category C	-0.27587891	-0.059814453	-0.74389648	0.19311523	0.29321289	0.3762207	0	0	16/6/2018	16	6	2018	21:17:36	76656	0.6	21	17	36	0	0.059570313	3.4562988	-0.3034668	-0.18212891	-0.89038086	4.1276855	0.19287109	0	0	0	0	0	0	0	0	0	0.95825195	0.041748047	0.296875	0.027587891	0.12231445	0.14648438	0	44330	0	0	0
362	363	363	Category C	-0.35986328	-0.17993164	-0.91186523	0.29272461	0.29394531	0.30932617	0	0	16/6/2018	16	6	2018	21:17:36	76656	0.7	21	17	36	0	0.059570313	3.4562988	-0.30761719	-0.18310547	-0.89428711	4.3693848	0.054931641	0	0	0	0	0	0	0	0	0	0.96337891	0.036621094	0.072753906	-0.052001953	0.003173828	-0.017333984	0	44330	0	0	0
363	364	364	Category C	-0.35986328	-0.17993164	-0.89990234	0.2199707	0.29638672	0.35766602	0	0	16/6/2018	16	6	2018	21:17:36	76656	0.8	21	17	36	0	0.059570313	3.4562988	-0.30566406	-0.18383789	-0.89550781	3.7128906	0.054199219	0	0	0	0	0	0	0	0	0	0.96411133	0.035888672	0.062011719	-0.053955078	0.00390625	-0.004150391	0	44330	0	0	0
364	365	365	Category C	-0.29980469	-0.20385742	-0.80395508	0.24804688	0.29199219	0.34448242	0	0	16/6/2018	16	6	2018	21:17:36	76656	0.9	21	17	36	0	0.059570313	3.4562988	-0.30371094	-0.18212891	-0.89306641	1.7197266	0.091796875	0	0	0	0	0	0	0	0	0	0.9609375	0.0390625	0.11474609	0.00390625	-0.021484375	0.089111328	0	44330	0	0	0
365	366	366	Category C	-0.2878418	-0.21582031	-0.89990234	0.24145508	0.29541016	0.34838867	0	0	16/6/2018	16	6	2018	21:17:37	76657	0	21	17	37	0	0.059570313	3.4562988	-0.30322266	-0.18188477	-0.89550781	0.94628906	0.037353516	0	0	0	0	0	0	0	0	0	0.96264648	0.037353516	0.053466797	0.015380859	-0.033691406	-0.004150391	0	44330	0	0	0
366	367	367	Category C	-0.34790039	-0.20385742	-0.94799805	0.22485352	0.30419922	0.35522461	0	0	16/6/2018	16	6	2018	21:17:37	76657	0.1	21	17	37	0	0.059570313	3.4562988	-0.30322266	-0.18188477	-0.89746094	0.84912109	0.070556641	0	0	0	0	0	0	0	0	0	0.96459961	0.035400391	0.11669922	-0.044433594	-0.021728516	-0.050292969	0	44330	0	0	0
367	368	368	Category C	-0.39599609	-0.17993164	-0.99584961	0.22143555	0.3059082	0.35791016	0	0	16/6/2018	16	6	2018	21:17:37	76657	0.2	21	17	37	0	0.05859375	3.4820801	-0.30444336	-0.18212891	-0.89892578	1.3703613	0.13305664	0	0	0	0	0	0	0	0	0	0.96630859	0.033691406	0.19018555	-0.091308594	0.002197266	-0.096679688	0	44330	0	0	0
368	369	369	Category C	-0.31176758	-0.20385742	-1.0078125	0.21899414	0.31445313	0.35327148	0	0	16/6/2018	16	6	2018	21:17:37	76657	0.3	21	17	37	0	0.05859375	3.4820801	-0.30371094	-0.18164063	-0.89746094	1.5979004	0.11254883	0	0	0	0	0	0	0	0	0	0.96484375	0.03515625	0.14013672	-0.0078125	-0.021972656	-0.11010742	0	44330	0	0	0
369	370	370	Category C	-0.047851563	-0.14379883	-0.59985352	0.22290039	0.30419922	0.34692383	0	0	16/6/2018	16	6	2018	21:17:37	76657	0.4	21	17	37	0	0.05859375	3.4820801	-0.30273438	-0.1796875	-0.89477539	1.1813965	0.39160156	0	0	0	0	0	0	0	0	0	0.96166992	0.038330078	0.58618164	0.25488281	0.035888672	0.29492188	0	44330	0	0	0
370	371	371	Category C	-0.56396484	-0.26391602	-1.0678711	0.24145508	0.30664063	0.34643555	0	0	16/6/2018	16	6	2018	21:17:37	76657	0.5	21	17	37	0	0.05859375	3.4820801	-0.30395508	-0.18041992	-0.89428711	1.1220703	0.32324219	0	0	0	0	0	0	0	0	0	0.96166992	0.038330078	0.5168457	-0.25976563	-0.083251953	-0.17333984	0	44330	0	0	0
371	372	372	Category C	-0.25195313	-0.17993164	-0.93579102	0.16479492	0.30908203	0.3815918	0	0	16/6/2018	16	6	2018	21:17:37	76657	0.6	21	17	37	0	0.05859375	3.4820801	-0.30712891	-0.18164063	-0.89819336	1.6816406	0.066650391	0	0	0	0	0	0	0	0	0	0.96655273	0.033447266	0.094726563	0.055175781	0.001708984	-0.037353516	0	44330	0	0	0
372	373	373	Category C	-0.16796875	-0.17993164	-0.83984375	0.22583008	0.30834961	0.34814453	0	0	16/6/2018	16	6	2018	21:17:37	76657	0.7	21	17	37	0	0.05859375	3.4820801	-0.30688477	-0.18212891	-0.8984375	2.8964844	0.15087891	0	0	0	0	0	0	0	0	0	0.96679688	0.033203125	0.19995117	0.13891602	0.002197266	0.05859375	0	44330	0	0	0
373	374	374	Category C	-0.35986328	-0.20385742	-0.99584961	0.22143555	0.30322266	0.35180664	0	0	16/6/2018	16	6	2018	21:17:37	76657	0.8	21	17	37	0	0.05859375	3.4820801	-0.30761719	-0.18310547	-0.89404297	0.55029297	0.1159668	0	0	0	0	0	0	0	0	0	0.96313477	0.036865234	0.17431641	-0.052001953	-0.020507813	-0.1015625	0	44330	0	0	0
374	375	375	Category C	-0.15576172	-0.17993164	-0.70776367	0.20166016	0.29858398	0.3671875	0	0	16/6/2018	16	6	2018	21:17:37	76657	0.9	21	17	37	0	0.05859375	3.4820801	-0.30761719	-0.18286133	-0.89038086	2.152832	0.23754883	0	0	0	0	0	0	0	0	0	0.9597168	0.040283203	0.33764648	0.15185547	0.002929688	0.18261719	0	44330	0	0	0
375	376	376	Category C	-0.56396484	-0.17993164	-1.0559082	0.1940918	0.30273438	0.37036133	0	0	16/6/2018	16	6	2018	21:17:38	76658	0	21	17	38	0	0.05859375	3.4820801	-0.31079102	-0.18408203	-0.89306641	2.1721191	0.30078125	0	0	0	0	0	0	0	0	0	0.96337891	0.036621094	0.42016602	-0.25292969	0.004150391	-0.16259766	0	44330	0	0	0
376	377	377	Category C	-0.26391602	-0.17993164	-0.86376953	0.1965332	0.30249023	0.36328125	0	0	16/6/2018	16	6	2018	21:17:38	76658	0.1	21	17	38	0	0.05859375	3.4820801	-0.31079102	-0.18505859	-0.89355469	3.4719238	0.055908203	0	0	0	0	0	0	0	0	0	0.96386719	0.036132813	0.08203125	0.046875	0.005126953	0.029785156	0	44330	0	0	0
377	378	378	Category C	-0.25195313	-0.2277832	-0.85180664	0.23779297	0.3125	0.33642578	0	0	16/6/2018	16	6	2018	21:17:38	76658	0.2	21	17	38	0	0.05859375	3.4820801	-0.31054688	-0.18457031	-0.89086914	5.9526367	0.082519531	0	0	0	0	0	0	0	0	0	0.96118164	0.038818359	0.14086914	0.05859375	-0.04296875	0.0390625	0	44330	0	0	0
378	379	379	Category C	-0.40795898	-0.19189453	-1.0439453	0.20922852	0.31274414	0.35400391	0	0	16/6/2018	16	6	2018	21:17:38	76658	0.3	21	17	38	0	0.05859375	3.4820801	-0.31030273	-0.18530273	-0.89257813	5.5073242	0.17993164	0	0	0	0	0	0	0	0	0	0.96289063	0.037109375	0.25512695	-0.097412109	-0.006347656	-0.15112305	0	44330	0	0	0
379	380	380	Category C	-0.29980469	-0.19189453	-0.83984375	0.18847656	0.30786133	0.36621094	0	0	16/6/2018	16	6	2018	21:17:38	76658	0.4	21	17	38	0	0.05859375	3.4820801	-0.30981445	-0.18554688	-0.89233398	2.7294922	0.053955078	0	0	0	0	0	0	0	0	0	0.96264648	0.037353516	0.069091797	0.010009766	-0.006103516	0.052490234	0	44330	0	0	0
380	381	381	Category C	-0.15576172	-0.20385742	-0.76782227	0.20678711	0.31420898	0.35083008	0	0	16/6/2018	16	6	2018	21:17:38	76658	0.5	21	17	38	0	0.05859375	3.4820801	-0.31079102	-0.18554688	-0.89355469	1.4987793	0.20043945	0	0	0	0	0	0	0	0	0	0.96411133	0.035888672	0.29907227	0.1550293	-0.018066406	0.12573242	0	44330	0	0	0
381	382	382	Category C	-0.40795898	-0.19189453	-1.0559082	0.21411133	0.31176758	0.35107422	0	0	16/6/2018	16	6	2018	21:17:38	76658	0.6	21	17	38	0	0.05859375	3.4820801	-0.31005859	-0.18603516	-0.89233398	1.7827148	0.19042969	0	0	0	0	0	0	0	0	0	0.96289063	0.037109375	0.2668457	-0.09765625	-0.005615234	-0.16333008	0	44330	0	0	0
382	383	383	Category C	-0.26391602	-0.17993164	-0.83984375	0.20166016	0.30102539	0.36645508	0	0	16/6/2018	16	6	2018	21:17:38	76658	0.7	21	17	38	0	0.05859375	3.4820801	-0.31176758	-0.18603516	-0.89550781	1.4841309	0.073730469	0	0	0	0	0	0	0	0	0	0.96630859	0.033691406	0.10986328	0.047851563	0.006103516	0.055664063	0	44330	0	0	0
383	384	384	Category C	-0.21582031	-0.17993164	-0.83984375	0.22558594	0.30078125	0.35327148	0	0	16/6/2018	16	6	2018	21:17:38	76658	0.8	21	17	38	0	0.05859375	3.4820801	-0.31347656	-0.18554688	-0.89477539	1.3181152	0.11230469	0	0	0	0	0	0	0	0	0	0.96606445	0.033935547	0.15844727	0.09765625	0.005615234	0.054931641	0	44330	0	0	0
384	385	385	Category C	-0.32397461	-0.20385742	-0.98388672	0.21704102	0.30322266	0.35766602	0	0	16/6/2018	16	6	2018	21:17:38	76658	0.9	21	17	38	0	0.05859375	3.4820801	-0.31274414	-0.18554688	-0.89282227	2.1821289	0.093505859	0	0	0	0	0	0	0	0	0	0.96386719	0.036132813	0.12036133	-0.010986328	-0.018066406	-0.091064453	0	44330	0	0	0
385	386	386	Category C	-0.38378906	-0.16796875	-0.91186523	0.21313477	0.29638672	0.36767578	0	0	16/6/2018	16	6	2018	21:17:39	76659	0	21	17	39	0	0.05859375	3.4820801	-0.31665039	-0.18603516	-0.89697266	1.0808105	0.070800781	0	0	0	0	0	0	0	0	0	0.96923828	0.030761719	0.099853516	-0.066894531	0.018066406	-0.014648438	0	44330	0	0	0
386	387	387	Category C	-0.23999023	-0.15576172	-0.7199707	0.22827148	0.2902832	0.35400391	0	0	16/6/2018	16	6	2018	21:17:39	76659	0.1	21	17	39	0	0.05859375	3.4820801	-0.31762695	-0.18505859	-0.89599609	2.7849121	0.19458008	0	0	0	0	0	0	0	0	0	0.96850586	0.031494141	0.28320313	0.077636719	0.029296875	0.17602539	0	44330	0	0	0
387	388	388	Category C	-0.34790039	-0.19189453	-0.95996094	0.24902344	0.29101563	0.34716797	0	0	16/6/2018	16	6	2018	21:17:39	76659	0.2	21	17	39	0	0.05859375	3.4820801	-0.31860352	-0.18432617	-0.89257813	4.1486816	0.073486328	0	0	0	0	0	0	0	0	0	0.96557617	0.034423828	0.10375977	-0.029052734	-0.007324219	-0.067138672	0	44330	0	0	0
388	389	389	Category C	-0.23999023	-0.17993164	-0.81591797	0.2121582	0.29296875	0.36547852	0	0	16/6/2018	16	6	2018	21:17:39	76659	0.3	21	17	39	0	0.05859375	3.4820801	-0.32128906	-0.18432617	-0.89257813	3.8273926	0.11206055	0	0	0	0	0	0	0	0	0	0.96655273	0.033447266	0.1628418	0.081298828	0.004394531	0.076660156	0	44330	0	0	0
389	390	390	Category C	-0.2277832	-0.16796875	-0.73193359	0.23706055	0.28930664	0.35302734	0	0	16/6/2018	16	6	2018	21:17:39	76659	0.4	21	17	39	0	0.05859375	3.4820801	-0.32373047	-0.18481445	-0.89355469	2.848877	0.1887207	0	0	0	0	0	0	0	0	0	0.96801758	0.031982422	0.27441406	0.095947266	0.016845703	0.16162109	0	44330	0	0	0
390	391	391	Category C	-0.38378906	-0.21582031	-1.0917969	0.23193359	0.28271484	0.36083984	0	0	16/6/2018	16	6	2018	21:17:39	76659	0.5	21	17	39	0	0.05859375	3.4820801	-0.32250977	-0.18457031	-0.88989258	1.6330566	0.21313477	0	0	0	0	0	0	0	0	0	0.96435547	0.035644531	0.29394531	-0.061035156	-0.031005859	-0.20166016	0	44330	0	0	0
391	392	392	Category C	-0.29980469	-0.11987305	-0.99584961	0.1887207	0.28564453	0.37866211	0	0	16/6/2018	16	6	2018	21:17:39	76659	0.6	21	17	39	0	0.05859375	3.4820801	-0.32202148	-0.18383789	-0.88696289	3.3537598	0.12817383	0	0	0	0	0	0	0	0	0	0.96142578	0.038574219	0.19506836	0.022216797	0.063964844	-0.10864258	0	44330	0	0	0
392	393	393	Category C	-0.27587891	-0.095947266	-0.99584961	0.2121582	0.29760742	0.36767578	0	0	16/6/2018	16	6	2018	21:17:39	76659	0.7	21	17	39	0	0.05859375	3.4820801	-0.32275391	-0.18432617	-0.88989258	3.1936035	0.14575195	0	0	0	0	0	0	0	0	0	0.96435547	0.035644531	0.24121094	0.046875	0.088378906	-0.10571289	0	44330	0	0	0
393	394	394	Category C	-0.035888672	-0.32397461	-0.64794922	0.23120117	0.29052734	0.35498047	0	0	16/6/2018	16	6	2018	21:17:39	76659	0.8	21	17	39	0	0.05859375	3.4820801	-0.32348633	-0.18359375	-0.89086914	0.87109375	0.40161133	0	0	0	0	0	0	0	0	0	0.96533203	0.034667969	0.6706543	0.28759766	-0.14013672	0.24291992	0	44330	0	0	0
394	395	395	Category C	-0.50390625	-0.11987305	-1.1398926	0.23193359	0.30688477	0.34936523	0	0	16/6/2018	16	6	2018	21:17:39	76659	0.9	21	17	39	0	0.05859375	3.4820801	-0.32324219	-0.18359375	-0.88964844	0.5703125	0.31494141	0	0	0	0	0	0	0	0	0	0.96435547	0.035644531	0.49438477	-0.18041992	0.063720703	-0.25	0	44330	0	0	0
395	396	396	Category C	-0.27587891	-0.17993164	-0.85180664	0.19750977	0.29150391	0.37207031	0	0	16/6/2018	16	6	2018	21:17:40	76660	0	21	17	40	0	0.05859375	3.4820801	-0.32250977	-0.18432617	-0.88745117	0.22363281	0.059082031	0	0	0	0	0	0	0	0	0	0.9621582	0.037841797	0.087158203	0.046630859	0.004394531	0.035644531	0	44330	0	0	0
396	397	397	Category C	-0.50390625	-0.20385742	-1.0678711	0.20092773	0.30102539	0.3671875	0	0	16/6/2018	16	6	2018	21:17:40	76660	0.1	21	17	40	0	0.05859375	3.4820801	-0.32275391	-0.18359375	-0.88598633	0.75708008	0.25708008	0	0	0	0	0	0	0	0	0	0.96069336	0.039306641	0.38256836	-0.1809082	-0.020019531	-0.18164063	0	44330	0	0	0
397	398	398	Category C	-0.23999023	-0.19189453	-0.80395508	0.2121582	0.29833984	0.3605957	0	0	16/6/2018	16	6	2018	21:17:40	76660	0.2	21	17	40	0	0.05859375	3.4820801	-0.32177734	-0.18408203	-0.88842773	3.8208008	0.11791992	0	0	0	0	0	0	0	0	0	0.96264648	0.037353516	0.17407227	0.081787109	-0.007568359	0.084472656	0	44330	0	0	0
398	399	399	Category C	-0.3359375	-0.071777344	-0.86376953	0.22583008	0.29711914	0.35473633	0	0	16/6/2018	16	6	2018	21:17:40	76660	0.3	21	17	40	0	0.05859375	3.4820801	-0.32324219	-0.18408203	-0.88818359	4.6855469	0.11572266	0	0	0	0	0	0	0	0	0	0.96313477	0.036865234	0.14941406	-0.012451172	0.11230469	0.024414063	0	44330	0	0	0
399	400	400	Category C	-0.32397461	-0.19189453	-0.94799805	0.24707031	0.29956055	0.34472656	0	0	16/6/2018	16	6	2018	21:17:40	76660	0.4	21	17	40	0	0.05859375	3.4820801	-0.32397461	-0.18457031	-0.88647461	4.5073242	0.061523438	0	0	0	0	0	0	0	0	0	0.96191406	0.038085938	0.068603516	0	-0.007080078	-0.061279297	0	44330	0	0	0
400	401	401	Category C	-0.34790039	-0.19189453	-0.95996094	0.21020508	0.30078125	0.36376953	0	0	16/6/2018	16	6	2018	21:17:40	76660	0.5	21	17	40	0	0.05859375	3.4820801	-0.32714844	-0.18554688	-0.8894043	4.4626465	0.073486328	0	0	0	0	0	0	0	0	0	0.96582031	0.034179688	0.097167969	-0.020507813	-0.006103516	-0.0703125	0	44330	0	0	0
401	402	402	Category C	-0.44384766	-0.17993164	-0.95996094	0.21435547	0.30761719	0.35498047	0	0	16/6/2018	16	6	2018	21:17:40	76660	0.6	21	17	40	0	0.05859375	3.4820801	-0.32226563	-0.18481445	-0.88500977	6.2434082	0.14257813	0	0	0	0	0	0	0	0	0	0.9597168	0.040283203	0.20117188	-0.12133789	0.004882813	-0.074707031	0	44330	0	0	0
402	403	403	Category C	-0.35986328	-0.17993164	-0.91186523	0.20263672	0.29736328	0.3684082	0	0	16/6/2018	16	6	2018	21:17:40	76660	0.7	21	17	40	0	0.05859375	3.4820801	-0.32226563	-0.1862793	-0.88696289	6.3662109	0.045410156	0	0	0	0	0	0	0	0	0	0.96191406	0.038085938	0.068847656	-0.037353516	0.006347656	-0.024658203	0	44330	0	0	0
403	404	404	Category C	-0.23999023	-0.071777344	-0.75585938	0.23706055	0.28930664	0.35009766	0	0	16/6/2018	16	6	2018	21:17:40	76660	0.8	21	17	40	0	0.05859375	3.4820801	-0.32202148	-0.18676758	-0.88745117	3.4509277	0.19311523	0	0	0	0	0	0	0	0	0	0.96240234	0.037597656	0.32885742	0.08203125	0.11499023	0.1315918	0	44330	0	0	0
404	405	405	Category C	-0.3359375	-0.15576172	-1.0319824	0.26806641	0.28662109	0.33886719	0	0	16/6/2018	16	6	2018	21:17:40	76660	0.9	21	17	40	0	0.05859375	3.4820801	-0.32177734	-0.18676758	-0.88647461	2.4106445	0.14941406	0	0	0	0	0	0	0	0	0	0.96142578	0.038574219	0.19067383	-0.013916016	0.031005859	-0.14526367	0	44330	0	0	0
405	406	406	Category C	-0.32397461	-0.17993164	-0.97192383	0.21459961	0.29492188	0.36474609	0	0	16/6/2018	16	6	2018	21:17:41	76661	0	21	17	41	0	0.058837891	3.4434082	-0.32324219	-0.1862793	-0.88916016	1.744873	0.082763672	0	0	0	0	0	0	0	0	0	0.96435547	0.035644531	0.089599609	-0.000488281	0.006347656	-0.082519531	0	44330	0	0	0
406	407	407	Category C	-0.45581055	-0.19189453	-1.0078125	0.22143555	0.29052734	0.36083984	0	0	16/6/2018	16	6	2018	21:17:41	76661	0.1	21	17	41	0	0.058837891	3.4434082	-0.3215332	-0.18579102	-0.88574219	0.97387695	0.18115234	0	0	0	0	0	0	0	0	0	0.96044922	0.039550781	0.26171875	-0.1340332	-0.005859375	-0.12182617	0	44330	0	0	0
407	408	408	Category C	-0.2878418	-0.15576172	-0.77978516	0.23461914	0.29541016	0.3503418	0	0	16/6/2018	16	6	2018	21:17:41	76661	0.2	21	17	41	0	0.058837891	3.4434082	-0.32080078	-0.1862793	-0.88671875	2.0029297	0.1159668	0	0	0	0	0	0	0	0	0	0.96118164	0.038818359	0.1706543	0.032958984	0.030517578	0.10693359	0	44330	0	0	0
408	409	409	Category C	-0.17993164	-0.011962891	-0.59985352	0.26782227	0.29589844	0.32617188	0	0	16/6/2018	16	6	2018	21:17:41	76661	0.3	21	17	41	0	0.058837891	3.4434082	-0.32177734	-0.1862793	-0.88793945	3.0014648	0.36547852	0	0	0	0	0	0	0	0	0	0.96264648	0.037353516	0.60449219	0.1418457	0.17431641	0.28808594	0	44330	0	0	0
409	410	410	Category C	-0.38378906	-0.23999023	-0.85180664	0.23291016	0.29736328	0.3581543	0	0	16/6/2018	16	6	2018	21:17:41	76661	0.4	21	17	41	0	0.058837891	3.4434082	-0.32177734	-0.18554688	-0.88623047	2.572998	0.089355469	0	0	0	0	0	0	0	0	0	0.9609375	0.0390625	0.15087891	-0.061767578	-0.054199219	0.034423828	0	44330	0	0	0
410	411	411	Category C	-0.55175781	-0.27587891	-1.1999512	0.23754883	0.31616211	0.33178711	0	0	16/6/2018	16	6	2018	21:17:41	76661	0.5	21	17	41	0	0.058837891	3.4434082	-0.32446289	-0.1862793	-0.89038086	3.3212891	0.39428711	0	0	0	0	0	0	0	0	0	0.96582031	0.034179688	0.6262207	-0.22705078	-0.089355469	-0.30932617	0	44330	0	0	0
411	412	412	Category C	-0.35986328	-0.21582031	-0.92382813	0.19750977	0.31640625	0.36157227	0	0	16/6/2018	16	6	2018	21:17:41	76661	0.6	21	17	41	0	0.058837891	3.4434082	-0.31811523	-0.18457031	-0.88525391	4.713623	0.064453125	0	0	0	0	0	0	0	0	0	0.95874023	0.041259766	0.11083984	-0.041503906	-0.031005859	-0.038330078	0	44330	0	0	0
412	413	413	Category C	-0.29980469	-0.19189453	-0.6237793	0.23754883	0.31616211	0.33374023	0	0	16/6/2018	16	6	2018	21:17:41	76661	0.7	21	17	41	0	0.058837891	3.4434082	-0.32006836	-0.18481445	-0.88720703	4.8398438	0.26416016	0	0	0	0	0	0	0	0	0	0.96118164	0.038818359	0.29077148	0.020263672	-0.006835938	0.26342773	0	44330	0	0	0
413	414	414	Category C	-0.25195313	-0.20385742	-0.73193359	0.26782227	0.31347656	0.31835938	0	0	16/6/2018	16	6	2018	21:17:41	76661	0.8	21	17	41	0	0.058837891	3.4434082	-0.32202148	-0.18481445	-0.88769531	3.7553711	0.171875	0	0	0	0	0	0	0	0	0	0.9621582	0.037841797	0.24462891	0.070068359	-0.018798828	0.15576172	0	44330	0	0	0
414	415	415	Category C	-0.41992188	-0.20385742	-0.95996094	0.25048828	0.30810547	0.33081055	0	0	16/6/2018	16	6	2018	21:17:41	76661	0.9	21	17	41	0	0.058837891	3.4434082	-0.32250977	-0.18408203	-0.88696289	4.2480469	0.12304688	0	0	0	0	0	0	0	0	0	0.96166992	0.038330078	0.18969727	-0.097167969	-0.01953125	-0.072753906	0	44330	0	0	0
415	416	416	Category C	-0.34790039	-0.19189453	-0.85180664	0.25146484	0.31518555	0.32910156	0	0	16/6/2018	16	6	2018	21:17:42	76662	0	21	17	42	0	0.058837891	3.4434082	-0.32397461	-0.18383789	-0.88891602	4.517334	0.044677734	0	0	0	0	0	0	0	0	0	0.96386719	0.036132813	0.068603516	-0.023681641	-0.0078125	0.037109375	0	44330	0	0	0
416	417	417	Category C	-0.20385742	-0.16796875	-0.59985352	0.2565918	0.30859375	0.32617188	0	0	16/6/2018	16	6	2018	21:17:42	76662	0.1	21	17	42	0	0.058837891	3.4434082	-0.32177734	-0.18408203	-0.88745117	4.0161133	0.3112793	0	0	0	0	0	0	0	0	0	0.96191406	0.038085938	0.421875	0.11791992	0.016113281	0.28759766	0	44330	0	0	0
417	418	418	Category C	-0.40795898	-0.26391602	-1.0678711	0.24194336	0.30932617	0.34057617	0	0	16/6/2018	16	6	2018	21:17:42	76662	0.2	21	17	42	0	0.058837891	3.4434082	-0.32397461	-0.18334961	-0.88720703	3.0400391	0.21459961	0	0	0	0	0	0	0	0	0	0.9621582	0.037841797	0.34472656	-0.083740234	-0.080322266	-0.18041992	0	44330	0	0	0
418	419	419	Category C	-0.25195313	-0.20385742	-0.93579102	0.18286133	0.31396484	0.36816406	0	0	16/6/2018	16	6	2018	21:17:42	76662	0.3	21	17	42	0	0.058837891	3.4434082	-0.32397461	-0.18237305	-0.88525391	3.0153809	0.090332031	0	0	0	0	0	0	0	0	0	0.96020508	0.039794922	0.14379883	0.072021484	-0.021240234	-0.050292969	0	44330	0	0	0
419	420	420	Category C	-0.35986328	-0.19189453	-0.97192383	0.20751953	0.31811523	0.35498047	0	0	16/6/2018	16	6	2018	21:17:42	76662	0.4	21	17	42	0	0.058837891	3.4434082	-0.32470703	-0.18212891	-0.88427734	3.3649902	0.094482422	0	0	0	0	0	0	0	0	0	0.95947266	0.040527344	0.13183594	-0.034912109	-0.009521484	-0.087402344	0	44330	0	0	0
420	421	421	Category C	-0.2277832	-0.20385742	-0.77978516	0.2109375	0.30761719	0.35400391	0	0	16/6/2018	16	6	2018	21:17:42	76662	0.5	21	17	42	0	0.058837891	3.4434082	-0.32446289	-0.18212891	-0.88330078	1.5463867	0.14331055	0	0	0	0	0	0	0	0	0	0.95849609	0.041503906	0.22192383	0.096679688	-0.021728516	0.10351563	0	44330	0	0	0
421	422	422	Category C	-0.43188477	-0.19189453	-1.0559082	0.22216797	0.32324219	0.34350586	0	0	16/6/2018	16	6	2018	21:17:42	76662	0.6	21	17	42	0	0.058837891	3.4434082	-0.32592773	-0.18139648	-0.88305664	0.46508789	0.20263672	0	0	0	0	0	0	0	0	0	0.95874023	0.041259766	0.28857422	-0.10571289	-0.010253906	-0.17260742	0	44330	0	0	0
422	423	423	Category C	-0.34790039	-0.16796875	-0.77978516	0.21264648	0.31347656	0.34887695	0	0	16/6/2018	16	6	2018	21:17:42	76662	0.7	21	17	42	0	0.058837891	3.4434082	-0.32519531	-0.1809082	-0.88256836	1.5322266	0.10595703	0	0	0	0	0	0	0	0	0	0.95776367	0.042236328	0.13842773	-0.022460938	0.012939453	0.1027832	0	44330	0	0	0
423	424	424	Category C	-0.23999023	-0.17993164	-0.74389648	0.25463867	0.31396484	0.32495117	0	0	16/6/2018	16	6	2018	21:17:42	76662	0.8	21	17	42	0	0.058837891	3.4434082	-0.31933594	-0.1809082	-0.88305664	2.619873	0.16040039	0	0	0	0	0	0	0	0	0	0.95654297	0.043457031	0.2199707	0.079345703	0.000976563	0.13916016	0	44330	0	0	0
424	425	425	Category C	-0.50390625	-0.21582031	-1.079834	0.2487793	0.31420898	0.32885742	0	0	16/6/2018	16	6	2018	21:17:42	76662	0.9	21	17	42	0	0.058837891	3.4434082	-0.31396484	-0.1809082	-0.88378906	3.9528809	0.27490234	0	0	0	0	0	0	0	0	0	0.95507813	0.044921875	0.4206543	-0.18969727	-0.034667969	-0.19580078	0	44330	0	0	0
425	426	426	Category C	-0.45581055	-0.11987305	-0.91186523	0.23535156	0.31030273	0.33618164	0	0	16/6/2018	16	6	2018	21:17:43	76663	0	21	17	43	0	0.058837891	3.4434082	-0.30688477	-0.18066406	-0.88305664	4.8032227	0.16333008	0	0	0	0	0	0	0	0	0	0.95214844	0.047851563	0.23852539	-0.14868164	0.060791016	-0.028564453	0	44330	0	0	0
426	427	427	Category C	-0.32397461	-0.16796875	-0.69580078	0.26098633	0.31005859	0.32910156	0	0	16/6/2018	16	6	2018	21:17:43	76663	0.1	21	17	43	0	0.058837891	3.4434082	-0.29931641	-0.1809082	-0.88305664	4.4838867	0.18920898	0	0	0	0	0	0	0	0	0	0.94970703	0.050292969	0.22460938	-0.024414063	0.012939453	0.18725586	0	44330	0	0	0
427	428	428	Category C	-0.43188477	-0.17993164	-0.82788086	0.28149414	0.30786133	0.31567383	0	0	16/6/2018	16	6	2018	21:17:43	76663	0.2	21	17	43	0	0.058837891	3.4434082	-0.29321289	-0.18115234	-0.88500977	3.2619629	0.1496582	0	0	0	0	0	0	0	0	0	0.94995117	0.050048828	0.19702148	-0.13842773	0.001220703	0.057128906	0	44330	0	0	0
428	429	429	Category C	-0.46777344	-0.2277832	-0.92382813	0.26318359	0.30664063	0.32202148	0	0	16/6/2018	16	6	2018	21:17:43	76663	0.3	21	17	43	0	0.058837891	3.4434082	-0.28588867	-0.1809082	-0.88427734	2.6171875	0.19165039	0	0	0	0	0	0	0	0	0	0.94677734	0.053222656	0.26757813	-0.18164063	-0.046630859	-0.039306641	0	44330	0	0	0
429	430	430	Category C	-0.16796875	-0.17993164	-0.61181641	0.26611328	0.31225586	0.3203125	0	0	16/6/2018	16	6	2018	21:17:43	76663	0.4	21	17	43	0	0.058837891	3.4434082	-0.27978516	-0.1809082	-0.88549805	2.2321777	0.2956543	0	0	0	0	0	0	0	0	0	0.94604492	0.053955078	0.38671875	0.11181641	0.000976563	0.27368164	0	44330	0	0	0
430	431	431	Category C	-0.27587891	-0.14379883	-0.69580078	0.26904297	0.3112793	0.31445313	0	0	16/6/2018	16	6	2018	21:17:43	76663	0.5	21	17	43	0	0.058837891	3.4434082	-0.27368164	-0.1809082	-0.88769531	0.025878906	0.1953125	0	0	0	0	0	0	0	0	0	0.94628906	0.053710938	0.23120117	-0.001953125	0.037109375	0.19189453	0	44330	0	0	0
431	432	432	Category C	-0.44384766	-0.2277832	-1.1279297	0.19287109	0.31298828	0.36645508	0	0	16/6/2018	16	6	2018	21:17:43	76663	0.6	21	17	43	0	0.058837891	3.4434082	-0.26611328	-0.18041992	-0.88525391	2.1132813	0.30419922	0	0	0	0	0	0	0	0	0	0.94189453	0.058105469	0.46728516	-0.17749023	-0.047119141	-0.24243164	0	44330	0	0	0
432	433	433	Category C	-0.20385742	-0.21582031	-0.92382813	0.20556641	0.31713867	0.35400391	0	0	16/6/2018	16	6	2018	21:17:43	76663	0.7	21	17	43	0	0.058837891	3.4434082	-0.25952148	-0.18115234	-0.88378906	3.9360352	0.076660156	0	0	0	0	0	0	0	0	0	0.93896484	0.061035156	0.12988281	0.055664063	-0.034423828	-0.039794922	0	44330	0	0	0
433	434	434	Category C	-0.27587891	-0.2277832	-0.85180664	0.19799805	0.32495117	0.35473633	0	0	16/6/2018	16	6	2018	21:17:43	76663	0.8	21	17	43	0	0.058837891	3.4434082	-0.25341797	-0.18212891	-0.8828125	4.5910645	0.059570313	0	0	0	0	0	0	0	0	0	0.9362793	0.063720703	0.099121094	-0.022216797	-0.045654297	0.031005859	0	44330	0	0	0
434	435	435	Category C	-0.29980469	-0.2277832	-0.79199219	0.19848633	0.33081055	0.34692383	0	0	16/6/2018	16	6	2018	21:17:43	76663	0.9	21	17	43	0	0.058837891	3.4434082	-0.25024414	-0.18017578	-0.88598633	4.4016113	0.11621094	0	0	0	0	0	0	0	0	0	0.93823242	0.061767578	0.19091797	-0.049316406	-0.047363281	0.093994141	0	44330	0	0	0
435	436	436	Category C	-0.26391602	-0.11987305	-0.74389648	0.21801758	0.31713867	0.34399414	0	0	16/6/2018	16	6	2018	21:17:44	76664	0	21	17	44	0	0.058837891	3.4434082	-0.2409668	-0.1809082	-0.88305664	5.0842285	0.15356445	0	0	0	0	0	0	0	0	0	0.93310547	0.066894531	0.22290039	-0.022705078	0.061035156	0.13916016	0	44330	0	0	0
436	437	437	Category C	-0.29980469	-0.15576172	-0.98388672	0.24804688	0.29272461	0.34130859	0	0	16/6/2018	16	6	2018	21:17:44	76664	0.111	21	17	44	0	0.058837891	3.4434082	-0.23486328	-0.1809082	-0.88330078	4.6374512	0.12207031	0	0	0	0	0	0	0	0	0	0.93164063	0.068359375	0.19042969	-0.064697266	0.025146484	-0.1003418	0	44330	0	0	0
437	438	438	Category C	-0.2878418	-0.19189453	-0.92382813	0.2644043	0.27783203	0.34570313	0	0	16/6/2018	16	6	2018	21:17:44	76664	0.222	21	17	44	0	0.058837891	3.4434082	-0.22583008	-0.18066406	-0.88110352	3.1269531	0.075927734	0	0	0	0	0	0	0	0	0	0.92724609	0.072753906	0.11572266	-0.061767578	-0.010986328	-0.042480469	0	44330	0	0	0
438	439	439	Category C	-0.34790039	-0.2277832	-0.82788086	0.2487793	0.29785156	0.33447266	0	0	16/6/2018	16	6	2018	21:17:44	76664	0.333	21	17	44	0	0.058837891	3.4434082	-0.2199707	-0.18041992	-0.88208008	2.171875	0.14648438	0	0	0	0	0	0	0	0	0	0.92675781	0.073242188	0.22900391	-0.12768555	-0.047119141	0.054199219	0	44330	0	0	0
439	440	440	Category C	-0.49194336	-0.26391602	-0.99584961	0.22460938	0.32568359	0.34130859	0	0	16/6/2018	16	6	2018	21:17:44	76664	0.444	21	17	44	0	0.058837891	3.4434082	-0.21289063	-0.18188477	-0.88256836	2.5837402	0.31176758	0	0	0	0	0	0	0	0	0	0.92602539	0.073974609	0.47387695	-0.27880859	-0.081787109	-0.11303711	0	44330	0	0	0
440	441	441	Category C	-0.2277832	-0.19189453	-0.77978516	0.23510742	0.33056641	0.32885742	0	0	16/6/2018	16	6	2018	21:17:44	76664	0.555	21	17	44	0	0.058837891	3.4434082	-0.20581055	-0.18164063	-0.88183594	2.3813477	0.10498047	0	0	0	0	0	0	0	0	0	0.92358398	0.076416016	0.1340332	-0.021728516	-0.010009766	0.10205078	0	44330	0	0	0
441	442	442	Category C	-0.27587891	-0.19189453	-0.89990234	0.27709961	0.3137207	0.30834961	0	0	16/6/2018	16	6	2018	21:17:44	76664	0.666	21	17	44	0	0.058837891	3.4434082	-0.19848633	-0.18164063	-0.88110352	0.53369141	0.079833984	0	0	0	0	0	0	0	0	0	0.92114258	0.078857422	0.10595703	-0.077148438	-0.010009766	-0.018554688	0	44330	0	0	0
442	443	443	Category C	-0.34790039	-0.20385742	-0.95996094	0.23779297	0.30761719	0.34277344	0	0	16/6/2018	16	6	2018	21:17:44	76664	0.777	21	17	44	0	0.058837891	3.4434082	-0.18994141	-0.18164063	-0.88037109	2.2460938	0.17797852	0	0	0	0	0	0	0	0	0	0.91870117	0.081298828	0.25927734	-0.15771484	-0.021972656	-0.079345703	0	44330	0	0	0
443	444	444	Category C	-0.32397461	-0.19189453	-0.81591797	0.25073242	0.30371094	0.33569336	0	0	16/6/2018	16	6	2018	21:17:44	76664	0.888	21	17	44	0	0.059570313	3.4804688	-0.18237305	-0.18164063	-0.87988281	2.2338867	0.15551758	0	0	0	0	0	0	0	0	0	0.91699219	0.083007813	0.21557617	-0.14135742	-0.010009766	0.063964844	0	44330	0	0	0
444	445	445	Category C	-0.43188477	-0.15576172	-1.0197754	0.2409668	0.30883789	0.33642578	0	0	16/6/2018	16	6	2018	21:17:45	76665	0	21	17	45	0	0.059570313	3.4804688	-0.17626953	-0.18286133	-0.8815918	0.79492188	0.29150391	0	0	0	0	0	0	0	0	0	0.91748047	0.082519531	0.4206543	-0.25537109	0.027099609	-0.13793945	0	44330	0	0	0
445	446	446	Category C	-0.14379883	-0.19189453	-0.63598633	0.22119141	0.32128906	0.34130859	0	0	16/6/2018	16	6	2018	21:17:45	76665	0.1	21	17	45	0	0.059570313	3.4804688	-0.16918945	-0.18310547	-0.88037109	3.3225098	0.24584961	0	0	0	0	0	0	0	0	0	0.91503906	0.084960938	0.27832031	0.025390625	-0.008544922	0.24438477	0	44330	0	0	0
446	447	447	Category C	-0.2878418	-0.23999023	-1.0197754	0.21679688	0.33081055	0.33544922	0	0	16/6/2018	16	6	2018	21:17:45	76665	0.2	21	17	45	0	0.059570313	3.4804688	-0.16235352	-0.18310547	-0.87939453	5.7268066	0.19628906	0	0	0	0	0	0	0	0	0	0.9128418	0.087158203	0.32226563	-0.12524414	-0.056640625	-0.14013672	0	44330	0	0	0
447	448	448	Category C	-0.46777344	-0.17993164	-1.0917969	0.12841797	0.3125	0.38769531	0	0	16/6/2018	16	6	2018	21:17:45	76665	0.3	21	17	45	0	0.059570313	3.4804688	-0.15356445	-0.18286133	-0.87792969	5.6379395	0.37963867	0	0	0	0	0	0	0	0	0	0.90991211	0.090087891	0.53051758	-0.31396484	0.002929688	-0.21362305	0	44330	0	0	0
448	449	449	Category C	-0.31176758	-0.13183594	-0.87597656	0.16625977	0.29760742	0.38745117	0	0	16/6/2018	16	6	2018	21:17:45	76665	0.4	21	17	45	0	0.059570313	3.4804688	-0.14697266	-0.18310547	-0.87915039	4.2800293	0.17236328	0	0	0	0	0	0	0	0	0	0.91015625	0.08984375	0.21923828	-0.16455078	0.051269531	0.003173828	0	44330	0	0	0
449	450	450	Category C	-0.26391602	-0.20385742	-0.92382813	0.19311523	0.3034668	0.36816406	0	0	16/6/2018	16	6	2018	21:17:45	76665	0.5	21	17	45	0	0.059570313	3.4804688	-0.14160156	-0.18505859	-0.88305664	5.6982422	0.13012695	0	0	0	0	0	0	0	0	0	0.91333008	0.086669922	0.18164063	-0.12207031	-0.018554688	-0.040527344	0	44330	0	0	0
450	451	451	Category C	-0.071777344	-0.13183594	-0.671875	0.22143555	0.31274414	0.34838867	0	0	16/6/2018	16	6	2018	21:17:45	76665	0.6	21	17	45	0	0.059570313	3.4804688	-0.1340332	-0.18408203	-0.88378906	9.0583496	0.22680664	0	0	0	0	0	0	0	0	0	0.91259766	0.087402344	0.32641602	0.062255859	0.052246094	0.21191406	0	44330	0	0	0
451	452	452	Category C	-0.39599609	-0.19189453	-1.079834	0.17407227	0.30810547	0.375	0	0	16/6/2018	16	6	2018	21:17:45	76665	0.7	21	17	45	0	0.059570313	3.4804688	-0.12402344	-0.18286133	-0.87988281	9.1391602	0.33740234	0	0	0	0	0	0	0	0	0	0.90722656	0.092773438	0.48071289	-0.27172852	-0.008789063	-0.19970703	0	44330	0	0	0
452	453	453	Category C	-0.32397461	-0.19189453	-0.87597656	0.17138672	0.3190918	0.37011719	0	0	16/6/2018	16	6	2018	21:17:45	76665	0.8	21	17	45	0	0.059570313	3.4804688	-0.11645508	-0.18237305	-0.87963867	6.6738281	0.20751953	0	0	0	0	0	0	0	0	0	0.90600586	0.093994141	0.22070313	-0.20727539	-0.009277344	0.003662109	0	44330	0	0	0
453	454	454	Category C	-0.39599609	-0.14379883	-0.94799805	0.18798828	0.30859375	0.36621094	0	0	16/6/2018	16	6	2018	21:17:45	76665	0.9	21	17	45	0	0.059570313	3.4804688	-0.10961914	-0.18212891	-0.88305664	5.5852051	0.29589844	0	0	0	0	0	0	0	0	0	0.90844727	0.091552734	0.3894043	-0.28613281	0.038330078	-0.064697266	0	44330	0	0	0
454	455	455	Category C	-0.27587891	-0.16796875	-0.85180664	0.21557617	0.28540039	0.3671875	0	0	16/6/2018	16	6	2018	21:17:46	76666	0	21	17	46	0	0.059570313	3.4804688	-0.10327148	-0.18188477	-0.88500977	7.5917969	0.17602539	0	0	0	0	0	0	0	0	0	0.90942383	0.090576172	0.21972656	-0.17236328	0.013916016	0.033203125	0	44330	0	0	0
455	456	456	Category C	-0.39599609	-0.19189453	-0.94799805	0.23974609	0.28637695	0.35693359	0	0	16/6/2018	16	6	2018	21:17:46	76666	0.1	21	17	46	0	0.059570313	3.4804688	-0.095214844	-0.18164063	-0.88427734	6.2414551	0.30737305	0	0	0	0	0	0	0	0	0	0.90771484	0.092285156	0.37451172	-0.30053711	-0.010009766	-0.063476563	0	44330	0	0	0
456	457	457	Category C	-0.43188477	-0.11987305	-0.83984375	0.23095703	0.30395508	0.35131836	0	0	16/6/2018	16	6	2018	21:17:46	76666	0.2	21	17	46	0	0.059570313	3.4804688	-0.087890625	-0.18139648	-0.88500977	4.020752	0.35205078	0	0	0	0	0	0	0	0	0	0.9074707	0.092529297	0.45043945	-0.34375	0.061523438	0.045166016	0	44330	0	0	0
457	458	458	Category C	-0.25195313	-0.14379883	-0.69580078	0.26513672	0.29516602	0.33398438	0	0	16/6/2018	16	6	2018	21:17:46	76666	0.3	21	17	46	0	0.059570313	3.4804688	-0.082519531	-0.18139648	-0.88867188	4.0307617	0.25927734	0	0	0	0	0	0	0	0	0	0.91088867	0.089111328	0.39990234	-0.16918945	0.037597656	0.19287109	0	44330	0	0	0
458	459	459	Category C	-0.47998047	-0.17993164	-0.97192383	0.26074219	0.30126953	0.33398438	0	0	16/6/2018	16	6	2018	21:17:46	76666	0.4	21	17	46	0	0.059570313	3.4804688	-0.074707031	-0.18041992	-0.88696289	6.845459	0.41381836	0	0	0	0	0	0	0	0	0	0.90820313	0.091796875	0.49047852	-0.4050293	0.000488281	-0.084716797	0	44330	0	0	0
459	460	460	Category C	-0.26391602	-0.17993164	-0.75585938	0.234375	0.30395508	0.34448242	0	0	16/6/2018	16	6	2018	21:17:46	76666	0.5	21	17	46	0	0.059570313	3.4804688	-0.068359375	-0.1796875	-0.88623047	10.120117	0.23486328	0	0	0	0	0	0	0	0	0	0.90673828	0.093261719	0.32568359	-0.1953125	0	0.13037109	0	44330	0	0	0
460	461	461	Category C	-0.2878418	-0.15576172	-0.75585938	0.24047852	0.30151367	0.34716797	0	0	16/6/2018	16	6	2018	21:17:46	76666	0.6	21	17	46	0	0.059570313	3.4804688	-0.061035156	-0.1796875	-0.88500977	7.6452637	0.26196289	0	0	0	0	0	0	0	0	0	0.90527344	0.094726563	0.37988281	-0.2265625	0.023925781	0.12915039	0	44330	0	0	0
461	462	462	Category C	-0.34790039	-0.15576172	-1.0078125	0.1965332	0.29833984	0.36523438	0	0	16/6/2018	16	6	2018	21:17:46	76666	0.7	21	17	46	0	0.059570313	3.4804688	-0.054931641	-0.17919922	-0.88671875	5.020752	0.31762695	0	0	0	0	0	0	0	0	0	0.90625	0.09375	0.43725586	-0.29272461	0.0234375	-0.12084961	0	44330	0	0	0
462	463	463	Category L	0.20385742	-0.17993164	-0.88793945	-0.040771484	0.29296875	0.41894531	0	0	16/6/2018	16	6	2018	21:28:03	77283	0.5	21	28	3	0	0.059082031	3.5255859	-0.046630859	-0.17895508	-0.88452148	4.0964355	0.25048828	0	0	0	0	0	0	0	0	0	0.90380859	0.096191406	0.25463867	0.25048828	-0.000732422	-0.003173828	0	44330	0	0	0
463	464	464	Category L	0.2277832	-0.17993164	-0.88793945	-0.036132813	0.2956543	0.41625977	0	0	16/6/2018	16	6	2018	21:28:03	77283	0.6	21	28	3	0	0.059082031	3.5255859	-0.039794922	-0.17919922	-0.88598633	3.0839844	0.26757813	0	0	0	0	0	0	0	0	0	0.90478516	0.095214844	0.27001953	0.26757813	-0.000488281	-0.001708984	0	44330	0	0	0
464	465	465	Category L	0.23999023	-0.17993164	-0.92382813	-0.045898438	0.29614258	0.41772461	0	0	16/6/2018	16	6	2018	21:28:03	77283	0.7	21	28	3	0	0.059082031	3.5255859	-0.033691406	-0.17919922	-0.88793945	0.46166992	0.27587891	0	0	0	0	0	0	0	0	0	0.90649414	0.093505859	0.31005859	0.27368164	-0.000488281	-0.035644531	0	44330	0	0	0
465	466	466	Category L	0.21582031	-0.17993164	-0.91186523	-0.039794922	0.29199219	0.41918945	0	0	16/6/2018	16	6	2018	21:28:03	77283	0.8	21	28	3	0	0.059082031	3.5255859	-0.024658203	-0.17871094	-0.88574219	1.9077148	0.24194336	0	0	0	0	0	0	0	0	0	0.90380859	0.096191406	0.26757813	0.24047852	-0.000976563	-0.025878906	0	44330	0	0	0
466	467	467	Category L	0.23999023	-0.17993164	-0.88793945	-0.035400391	0.2902832	0.41796875	0	0	16/6/2018	16	6	2018	21:28:03	77283	0.9	21	28	3	0	0.059082031	3.5255859	-0.016113281	-0.17944336	-0.88525391	1.5412598	0.25610352	0	0	0	0	0	0	0	0	0	0.90356445	0.096435547	0.25878906	0.25610352	-0.000244141	-0.002441406	0	44330	0	0	0
467	468	468	Category L	0.23999023	-0.17993164	-0.89990234	-0.038330078	0.28955078	0.41699219	0	0	16/6/2018	16	6	2018	21:28:04	77284	0	21	28	4	0	0.059082031	3.5255859	-0.009033203	-0.1796875	-0.88818359	0.30224609	0.24926758	0	0	0	0	0	0	0	0	0	0.90600586	0.093994141	0.26098633	0.24902344	0	-0.011474609	0	44330	0	0	0
468	469	469	Category L	0.25195313	-0.16796875	-0.91186523	-0.045166016	0.29199219	0.41992188	0	0	16/6/2018	16	6	2018	21:28:04	77284	0.1	21	28	4	0	0.059082031	3.5255859	-0.000732422	-0.1796875	-0.88916016	0.94702148	0.25390625	0	0	0	0	0	0	0	0	0	0.90722656	0.092773438	0.28710938	0.25268555	0.01171875	-0.022460938	0	44330	0	0	0
469	470	470	Category L	0.26391602	-0.17993164	-0.89990234	-0.042480469	0.28955078	0.41894531	0	0	16/6/2018	16	6	2018	21:28:04	77284	0.2	21	28	4	0	0.059082031	3.5255859	0.0078125	-0.17895508	-0.88891602	0.84692383	0.25610352	0	0	0	0	0	0	0	0	0	0.90673828	0.093261719	0.26757813	0.25585938	-0.000732422	-0.010742188	0	44330	0	0	0
470	471	471	Category L	0.2277832	-0.17993164	-0.89990234	-0.040771484	0.29223633	0.41796875	0	0	16/6/2018	16	6	2018	21:28:04	77284	0.3	21	28	4	0	0.059082031	3.5255859	0.012695313	-0.17895508	-0.89233398	0.067138672	0.21484375	0	0	0	0	0	0	0	0	0	0.91015625	0.08984375	0.22314453	0.21484375	-0.000732422	-0.007324219	0	44330	0	0	0
471	472	472	Category L	0.2277832	-0.17993164	-0.88793945	-0.038085938	0.2902832	0.4140625	0	0	16/6/2018	16	6	2018	21:28:04	77284	0.4	21	28	4	0	0.059082031	3.5255859	0.019287109	-0.17944336	-0.89477539	2.7575684	0.20849609	0	0	0	0	0	0	0	0	0	0.9128418	0.087158203	0.21557617	0.20825195	-0.000244141	0.006835938	0	44330	0	0	0
472	473	473	Category L	0.21582031	-0.15576172	-0.91186523	-0.037353516	0.29174805	0.41699219	0	0	16/6/2018	16	6	2018	21:28:04	77284	0.5	21	28	4	0	0.059082031	3.5255859	0.027832031	-0.1784668	-0.89160156	5.1184082	0.19018555	0	0	0	0	0	0	0	0	0	0.90991211	0.090087891	0.23071289	0.18774414	0.022705078	-0.020019531	0	44330	0	0	0
473	474	474	Category L	0.20385742	-0.16796875	-0.89990234	-0.035644531	0.29223633	0.41723633	0	0	16/6/2018	16	6	2018	21:28:04	77284	0.6	21	28	4	0	0.059082031	3.5255859	0.033447266	-0.17822266	-0.89160156	7.192627	0.1706543	0	0	0	0	0	0	0	0	0	0.90966797	0.090332031	0.1887207	0.17016602	0.010253906	-0.008056641	0	44330	0	0	0
474	475	475	Category L	0.23999023	-0.17993164	-0.89990234	-0.037109375	0.28857422	0.41699219	0	0	16/6/2018	16	6	2018	21:28:04	77284	0.7	21	28	4	0	0.059082031	3.5255859	0.040283203	-0.17749023	-0.89233398	8.4260254	0.19946289	0	0	0	0	0	0	0	0	0	0.91088867	0.089111328	0.20922852	0.19946289	-0.002197266	-0.007324219	0	44330	0	0	0
475	476	476	Category L	0.21582031	-0.17993164	-0.87597656	-0.039306641	0.29174805	0.41723633	0	0	16/6/2018	16	6	2018	21:28:04	77284	0.8	21	28	4	0	0.059082031	3.5255859	0.047363281	-0.17675781	-0.89428711	10.088135	0.16943359	0	0	0	0	0	0	0	0	0	0.9128418	0.087158203	0.18994141	0.16821289	-0.002929688	0.018310547	0	44330	0	0	0
476	477	477	Category L	0.2277832	-0.19189453	-0.88793945	-0.0390625	0.29101563	0.41894531	0	0	16/6/2018	16	6	2018	21:28:04	77284	0.9	21	28	4	0	0.059082031	3.5255859	0.053466797	-0.17773438	-0.89599609	9.2353516	0.17480469	0	0	0	0	0	0	0	0	0	0.91503906	0.084960938	0.19628906	0.17407227	-0.013916016	0.008056641	0	44330	0	0	0
477	478	478	Category L	0.21582031	-0.17993164	-0.88793945	-0.038330078	0.29296875	0.41699219	0	0	16/6/2018	16	6	2018	21:28:05	77285	0	21	28	5	0	0.059082031	3.5255859	0.060546875	-0.17822266	-0.89501953	5.7470703	0.15527344	0	0	0	0	0	0	0	0	0	0.91455078	0.085449219	0.16381836	0.1550293	-0.001464844	0.007080078	0	44330	0	0	0
478	479	479	Category L	0.2277832	-0.17993164	-0.89990234	-0.036621094	0.29199219	0.41796875	0	0	16/6/2018	16	6	2018	21:28:05	77285	0.111	21	28	5	0	0.059082031	3.5255859	0.067382813	-0.17797852	-0.89477539	3.109375	0.16040039	0	0	0	0	0	0	0	0	0	0.91479492	0.085205078	0.16723633	0.16015625	-0.001708984	-0.004882813	0	44330	0	0	0
479	480	480	Category L	0.25195313	-0.17993164	-0.89990234	-0.040771484	0.29223633	0.41699219	0	0	16/6/2018	16	6	2018	21:28:05	77285	0.222	21	28	5	0	0.059082031	3.5255859	0.074951172	-0.17749023	-0.89526367	1.2836914	0.17700195	0	0	0	0	0	0	0	0	0	0.91577148	0.084228516	0.18383789	0.17675781	-0.002197266	-0.004394531	0	44330	0	0	0
480	481	481	Category L	0.2277832	-0.19189453	-0.88793945	-0.037109375	0.29199219	0.41601563	0	0	16/6/2018	16	6	2018	21:28:05	77285	0.333	21	28	5	0	0.059082031	3.5255859	0.084228516	-0.17626953	-0.89404297	0.050292969	0.14428711	0	0	0	0	0	0	0	0	0	0.91503906	0.084960938	0.16503906	0.14331055	-0.015380859	0.006103516	0	44330	0	0	0
481	482	482	Category L	0.25195313	-0.17993164	-0.89990234	-0.041992188	0.28930664	0.41601563	0	0	16/6/2018	16	6	2018	21:28:05	77285	0.444	21	28	5	0	0.059082031	3.5255859	0.090087891	-0.17602539	-0.89599609	0.68603516	0.16186523	0	0	0	0	0	0	0	0	0	0.91748047	0.082519531	0.16943359	0.16162109	-0.003662109	-0.003662109	0	44330	0	0	0
482	483	483	Category L	0.23999023	-0.17993164	-0.88793945	-0.037597656	0.29003906	0.41430664	0	0	16/6/2018	16	6	2018	21:28:05	77285	0.555	21	28	5	0	0.059082031	3.5255859	0.096923828	-0.17578125	-0.89624023	1.1623535	0.14306641	0	0	0	0	0	0	0	0	0	0.91845703	0.081542969	0.1550293	0.14282227	-0.00390625	0.008300781	0	44330	0	0	0
483	484	484	Category L	0.23999023	-0.16796875	-0.88793945	-0.036376953	0.29003906	0.4152832	0	0	16/6/2018	16	6	2018	21:28:05	77285	0.666	21	28	5	0	0.059082031	3.5255859	0.10424805	-0.17553711	-0.89550781	1.2141113	0.13598633	0	0	0	0	0	0	0	0	0	0.91845703	0.081542969	0.15087891	0.13549805	0.007568359	0.007568359	0	44330	0	0	0
484	485	485	Category L	0.23999023	-0.17993164	-0.92382813	-0.037109375	0.29125977	0.41918945	0	0	16/6/2018	16	6	2018	21:28:05	77285	0.777	21	28	5	0	0.059082031	3.5255859	0.11132813	-0.17529297	-0.89624023	1.322998	0.13134766	0	0	0	0	0	0	0	0	0	0.92016602	0.079833984	0.16015625	0.12841797	-0.004394531	-0.02734375	0	44330	0	0	0
485	486	486	Category L	0.21582031	-0.16796875	-0.89990234	-0.036376953	0.2902832	0.41699219	0	0	16/6/2018	16	6	2018	21:28:05	77285	0.888	21	28	5	0	0.058837891	3.4434082	0.12011719	-0.17504883	-0.89477539	1.449707	0.095947266	0	0	0	0	0	0	0	0	0	0.91967773	0.080322266	0.10766602	0.095458984	0.007080078	-0.004882813	0	44330	0	0	0
486	487	487	Category L	0.25195313	-0.16796875	-0.89990234	-0.041748047	0.29296875	0.41674805	0	0	16/6/2018	16	6	2018	21:28:06	77286	0	21	28	6	0	0.058837891	3.4434082	0.125	-0.17480469	-0.89819336	1.3776855	0.12695313	0	0	0	0	0	0	0	0	0	0.92358398	0.076416016	0.13525391	0.12670898	0.006835938	-0.001464844	0	44330	0	0	0
487	488	488	Category L	0.23999023	-0.17993164	-0.87597656	-0.039794922	0.29199219	0.4152832	0	0	16/6/2018	16	6	2018	21:28:06	77286	0.1	21	28	6	0	0.058837891	3.4434082	0.1315918	-0.17407227	-0.89648438	0.7109375	0.11010742	0	0	0	0	0	0	0	0	0	0.92260742	0.077392578	0.13452148	0.1081543	-0.005615234	0.020507813	0	44330	0	0	0
488	489	489	Category L	0.25195313	-0.16796875	-0.89990234	-0.040771484	0.29003906	0.41601563	0	0	16/6/2018	16	6	2018	21:28:06	77286	0.2	21	28	6	0	0.058837891	3.4434082	0.14038086	-0.17407227	-0.89404297	0.26733398	0.11157227	0	0	0	0	0	0	0	0	0	0.92163086	0.078369141	0.12353516	0.11132813	0.006103516	-0.005615234	0	44330	0	0	0
489	490	490	Category L	0.2277832	-0.16796875	-0.91186523	-0.043457031	0.29345703	0.41992188	0	0	16/6/2018	16	6	2018	21:28:06	77286	0.3	21	28	6	0	0.058837891	3.4434082	0.1472168	-0.17431641	-0.89404297	0.34716797	0.082519531	0	0	0	0	0	0	0	0	0	0.92260742	0.077392578	0.10473633	0.080322266	0.006347656	-0.017578125	0	44330	0	0	0
490	491	491	Category L	0.23999023	-0.16796875	-0.88793945	-0.041748047	0.29296875	0.42114258	0	0	16/6/2018	16	6	2018	21:28:06	77286	0.4	21	28	6	0	0.058837891	3.4434082	0.1496582	-0.17114258	-0.89697266	0.1418457	0.090576172	0	0	0	0	0	0	0	0	0	0.92553711	0.074462891	0.1027832	0.090087891	0.003173828	0.009033203	0	44330	0	0	0
491	492	492	Category L	0.25195313	-0.17993164	-0.91186523	-0.0390625	0.29101563	0.41894531	0	0	16/6/2018	16	6	2018	21:28:06	77286	0.5	21	28	6	0	0.058837891	3.4434082	0.15063477	-0.16723633	-0.89038086	0.25927734	0.10424805	0	0	0	0	0	0	0	0	0	0.91845703	0.081542969	0.13525391	0.10107422	-0.012451172	-0.021240234	0	44330	0	0	0
492	493	493	Category L	0.23999023	-0.17993164	-0.89990234	-0.040771484	0.29296875	0.41699219	0	0	16/6/2018	16	6	2018	21:28:06	77286	0.6	21	28	6	0	0.058837891	3.4434082	0.14916992	-0.1652832	-0.875	0.65014648	0.094970703	0	0	0	0	0	0	0	0	0	0.90307617	0.096923828	0.12963867	0.090576172	-0.014404297	-0.024658203	0	44330	0	0	0
493	494	494	Category L	0.25195313	-0.17993164	-0.88793945	-0.043457031	0.29345703	0.41699219	0	0	16/6/2018	16	6	2018	21:28:06	77286	0.7	21	28	6	0	0.058837891	3.4434082	0.15527344	-0.16772461	-0.88769531	0.51220703	0.097167969	0	0	0	0	0	0	0	0	0	0.91674805	0.083251953	0.10864258	0.096435547	-0.011962891	0	0	44330	0	0	0
494	495	495	Category L	0.2277832	-0.17993164	-0.88793945	-0.041015625	0.29443359	0.41699219	0	0	16/6/2018	16	6	2018	21:28:06	77286	0.8	21	28	6	0	0.058837891	3.4434082	0.16723633	-0.17724609	-0.88818359	0.42041016	0.060302734	0	0	0	0	0	0	0	0	0	0.92089844	0.079101563	0.063232422	0.060302734	-0.002441406	0.000244141	0	44330	0	0	0
495	496	496	Category L	0.23999023	-0.16796875	-0.91186523	-0.036376953	0.29443359	0.41796875	0	0	16/6/2018	16	6	2018	21:28:06	77286	0.9	21	28	6	0	0.058837891	3.4434082	0.17651367	-0.17358398	-0.87841797	0.9855957	0.071777344	0	0	0	0	0	0	0	0	0	0.91259766	0.087402344	0.10229492	0.063232422	0.005615234	-0.033203125	0	44330	0	0	0
496	497	497	Category L	0.2277832	-0.17993164	-0.89990234	-0.045898438	0.28857422	0.41772461	0	0	16/6/2018	16	6	2018	21:28:07	77287	0	21	28	7	0	0.058837891	3.4434082	0.17749023	-0.17041016	-0.86376953	1.2131348	0.062255859	0	0	0	0	0	0	0	0	0	0.89819336	0.10180664	0.095214844	0.050048828	-0.009277344	-0.035888672	0	44330	0	0	0
497	498	498	Category L	0.21582031	-0.17993164	-0.92382813	-0.045898438	0.29223633	0.41674805	0	0	16/6/2018	16	6	2018	21:28:07	77287	0.09	21	28	7	0	0.058837891	3.4434082	0.18676758	-0.17675781	-0.88476563	1.0717773	0.048339844	0	0	0	0	0	0	0	0	0	0.92138672	0.078613281	0.070800781	0.028808594	-0.002929688	-0.038818359	0	44330	0	0	0
498	499	499	Category L	0.25195313	-0.15576172	-0.87597656	-0.041748047	0.29296875	0.41674805	0	0	16/6/2018	16	6	2018	21:28:07	77287	0.181	21	28	7	0	0.058837891	3.4434082	0.20117188	-0.18164063	-0.89404297	0.96069336	0.059570313	0	0	0	0	0	0	0	0	0	0.93432617	0.065673828	0.094726563	0.050537109	0.025878906	0.018066406	0	44330	0	0	0
499	500	500	Category L	0.23999023	-0.17993164	-0.88793945	-0.040771484	0.29125977	0.41479492	0	0	16/6/2018	16	6	2018	21:28:07	77287	0.272	21	28	7	0	0.058837891	3.4434082	0.20825195	-0.18041992	-0.8815918	1.2233887	0.031982422	0	0	0	0	0	0	0	0	0	0.92358398	0.076416016	0.038330078	0.031494141	0.000488281	-0.006103516	0	44330	0	0	0
500	501	501	Category L	0.25195313	-0.16796875	-0.91186523	-0.047119141	0.2902832	0.41772461	0	0	16/6/2018	16	6	2018	21:28:07	77287	0.363	21	28	7	0	0.058837891	3.4434082	0.20947266	-0.17773438	-0.87109375	1.6035156	0.059570313	0	0	0	0	0	0	0	0	0	0.91333008	0.086669922	0.093017578	0.042480469	0.009765625	-0.040527344	0	44330	0	0	0
501	502	502	Category L	0.2277832	-0.17993164	-0.88793945	-0.044189453	0.29223633	0.42089844	0	0	16/6/2018	16	6	2018	21:28:07	77287	0.454	21	28	7	0	0.058837891	3.4434082	0.22460938	-0.18286133	-0.88110352	1.3303223	0.0078125	0	0	0	0	0	0	0	0	0	0.92749023	0.072509766	0.012695313	0.002929688	0.002929688	-0.006591797	0	44330	0	0	0
502	503	503	Category L	0.20385742	-0.17993164	-0.88793945	-0.045166016	0.29199219	0.41772461	0	0	16/6/2018	16	6	2018	21:28:07	77287	0.545	21	28	7	0	0.058837891	3.4434082	0.24584961	-0.18261719	-0.89111328	1.1604004	0.042236328	0	0	0	0	0	0	0	0	0	0.94238281	0.057617188	0.047851563	-0.041992188	0.002685547	0.003173828	0	44330	0	0	0
503	504	504	Category L	0.25195313	-0.17993164	-0.89990234	-0.041992188	0.29272461	0.4140625	0	0	16/6/2018	16	6	2018	21:28:07	77287	0.636	21	28	7	0	0.058837891	3.4434082	0.24414063	-0.18017578	-0.88012695	1.4802246	0.020996094	0	0	0	0	0	0	0	0	0	0.9309082	0.069091797	0.027587891	0.007568359	0.000244141	-0.01953125	0	44330	0	0	0
504	505	505	Category L	0.21582031	-0.17993164	-0.89990234	-0.049316406	0.29296875	0.41967773	0	0	16/6/2018	16	6	2018	21:28:07	77287	0.727	21	28	7	0	0.058837891	3.4434082	0.23779297	-0.18139648	-0.86572266	1.597168	0.040527344	0	0	0	0	0	0	0	0	0	0.91601563	0.083984375	0.057373047	-0.021972656	0.001464844	-0.033935547	0	44330	0	0	0
505	506	506	Category L	0.2277832	-0.17993164	-0.88793945	-0.040039063	0.29467773	0.41503906	0	0	16/6/2018	16	6	2018	21:28:07	77287	0.818	21	28	7	0	0.058837891	3.4434082	0.24243164	-0.18237305	-0.88037109	1.2280273	0.016601563	0	0	0	0	0	0	0	0	0	0.93115234	0.068847656	0.024902344	-0.014648438	0.002441406	-0.007324219	0	44330	0	0	0
506	507	507	Category L	0.23999023	-0.17993164	-0.91186523	-0.039306641	0.29541016	0.4152832	0	0	16/6/2018	16	6	2018	21:28:07	77287	0.909	21	28	7	0	0.058837891	3.4434082	0.24707031	-0.18212891	-0.87573242	0.78930664	0.036621094	0	0	0	0	0	0	0	0	0	0.92797852	0.072021484	0.045410156	-0.007080078	0.002197266	-0.035888672	0	44330	0	0	0
507	508	508	Category L	0.2277832	-0.17993164	-0.91186523	-0.041748047	0.29003906	0.4128418	0	0	16/6/2018	16	6	2018	21:28:08	77288	0	21	28	8	0	0.058837891	3.4434082	0.24145508	-0.18725586	-0.86352539	0.71264648	0.050537109	0	0	0	0	0	0	0	0	0	0.91601563	0.083984375	0.069335938	-0.013671875	0.007324219	-0.048095703	0	44330	0	0	0
508	509	509	Category L	0.23999023	-0.17993164	-0.89990234	-0.041015625	0.29443359	0.41430664	0	0	16/6/2018	16	6	2018	21:28:08	77288	0.1	21	28	8	0	0.058837891	3.4434082	0.23388672	-0.18212891	-0.85351563	0.65087891	0.046386719	0	0	0	0	0	0	0	0	0	0.90356445	0.096435547	0.054443359	0.005859375	0.002197266	-0.046142578	0	44330	0	0	0
509	510	510	Category L	0.2277832	-0.17993164	-0.88793945	-0.040771484	0.29296875	0.41699219	0	0	16/6/2018	16	6	2018	21:28:08	77288	0.2	21	28	8	0	0.058837891	3.4434082	0.24560547	-0.18481445	-0.88110352	0.375	0.019775391	0	0	0	0	0	0	0	0	0	0.93310547	0.066894531	0.029541016	-0.017822266	0.004882813	-0.006591797	0	44330	0	0	0
510	511	511	Category L	0.23999023	-0.17993164	-0.88793945	-0.048828125	0.29467773	0.41894531	0	0	16/6/2018	16	6	2018	21:28:08	77288	0.3	21	28	8	0	0.058837891	3.4434082	0.24536133	-0.18603516	-0.87524414	0.039794922	0.014892578	0	0	0	0	0	0	0	0	0	0.92773438	0.072265625	0.024169922	-0.005371094	0.006103516	-0.012451172	0	44330	0	0	0
511	512	512	Category L	0.23999023	-0.15576172	-0.88793945	-0.045410156	0.29345703	0.41699219	0	0	16/6/2018	16	6	2018	21:28:08	77288	0.4	21	28	8	0	0.058837891	3.4434082	0.24194336	-0.18652344	-0.85986328	0.24609375	0.041503906	0	0	0	0	0	0	0	0	0	0.91259766	0.087402344	0.060791016	-0.001953125	0.030761719	-0.027832031	0	44330	0	0	0
512	513	513	Category L	0.25195313	-0.17993164	-0.91186523	-0.045410156	0.30053711	0.41699219	0	0	16/6/2018	16	6	2018	21:28:08	77288	0.5	21	28	8	0	0.058837891	3.4434082	0.23388672	-0.18359375	-0.8449707	0.52685547	0.069091797	0	0	0	0	0	0	0	0	0	0.89575195	0.10424805	0.088378906	0.017822266	0.003662109	-0.066650391	0	44330	0	0	0
513	514	514	Category L	0.27587891	-0.16796875	-0.92382813	-0.039794922	0.29614258	0.41796875	0	0	16/6/2018	16	6	2018	21:28:08	77288	0.6	21	28	8	0	0.058837891	3.4434082	0.23242188	-0.18652344	-0.86987305	0.95605469	0.071533203	0	0	0	0	0	0	0	0	0	0.91967773	0.080322266	0.11572266	0.043212891	0.018554688	-0.053710938	0	44330	0	0	0
514	515	515	Category L	0.25195313	-0.17993164	-0.94799805	-0.047607422	0.29638672	0.41894531	0	0	16/6/2018	16	6	2018	21:28:08	77288	0.7	21	28	8	0	0.058837891	3.4434082	0.23852539	-0.18212891	-0.86547852	1.2995605	0.083251953	0	0	0	0	0	0	0	0	0	0.91625977	0.083740234	0.097900391	0.013183594	0.002197266	-0.082275391	0	44330	0	0	0
515	516	516	Category L	0.23999023	-0.19189453	-0.87597656	-0.047119141	0.296875	0.41333008	0	0	16/6/2018	16	6	2018	21:28:08	77288	0.8	21	28	8	0	0.058837891	3.4434082	0.23266602	-0.18359375	-0.85644531	1.5478516	0.022216797	0	0	0	0	0	0	0	0	0	0.90625	0.09375	0.034667969	0.007080078	-0.008056641	-0.019287109	0	44330	0	0	0
516	517	517	Category L	0.26391602	-0.19189453	-0.89990234	-0.042480469	0.2980957	0.41503906	0	0	16/6/2018	16	6	2018	21:28:08	77288	0.9	21	28	8	0	0.058837891	3.4434082	0.22973633	-0.17993164	-0.85009766	1.4050293	0.061279297	0	0	0	0	0	0	0	0	0	0.89892578	0.10107422	0.095703125	0.033935547	-0.01171875	-0.049560547	0	44330	0	0	0
517	518	518	Category L	0.25195313	-0.17993164	-0.89990234	-0.047119141	0.29443359	0.41674805	0	0	16/6/2018	16	6	2018	21:28:09	77289	0	21	28	9	0	0.058837891	3.4434082	0.22460938	-0.17504883	-0.87646484	1.2087402	0.036132813	0	0	0	0	0	0	0	0	0	0.92163086	0.078369141	0.055419922	0.027099609	-0.004638672	-0.023193359	0	44330	0	0	0
518	519	519	Category L	0.25195313	-0.17993164	-0.87597656	-0.044433594	0.29467773	0.41796875	0	0	16/6/2018	16	6	2018	21:28:09	77289	0.111	21	28	9	0	0.058837891	3.4434082	0.23022461	-0.17431641	-0.87304688	0.91040039	0.022216797	0	0	0	0	0	0	0	0	0	0.91967773	0.080322266	0.029541016	0.021484375	-0.005371094	-0.002685547	0	44330	0	0	0
519	520	520	Category L	0.25195313	-0.17993164	-0.88793945	-0.048828125	0.29467773	0.41674805	0	0	16/6/2018	16	6	2018	21:28:09	77289	0.222	21	28	9	0	0.058837891	3.4434082	0.22216797	-0.17871094	-0.86572266	0.70117188	0.036865234	0	0	0	0	0	0	0	0	0	0.91162109	0.088378906	0.052490234	0.029541016	-0.000976563	-0.021972656	0	44330	0	0	0
520	521	521	Category L	0.23999023	-0.16796875	-0.93579102	-0.048828125	0.29467773	0.41577148	0	0	16/6/2018	16	6	2018	21:28:09	77289	0.333	21	28	9	0	0.058837891	3.4434082	0.21826172	-0.16870117	-0.87866211	0.48486328	0.060791016	0	0	0	0	0	0	0	0	0	0.92089844	0.079101563	0.079345703	0.021484375	0.000732422	-0.056884766	0	44330	0	0	0
521	522	522	Category L	0.27587891	-0.17993164	-0.92382813	-0.045898438	0.29614258	0.41699219	0	0	16/6/2018	16	6	2018	21:28:09	77289	0.444	21	28	9	0	0.058837891	3.4434082	0.22802734	-0.16943359	-0.90942383	0.088623047	0.05078125	0	0	0	0	0	0	0	0	0	0.95288086	0.047119141	0.072265625	0.047607422	-0.010253906	-0.014160156	0	44330	0	0	0
522	523	523	Category L	0.23999023	-0.17993164	-0.89990234	-0.047363281	0.29443359	0.41186523	0	0	16/6/2018	16	6	2018	21:28:09	77289	0.555	21	28	9	0	0.058837891	3.4434082	0.23193359	-0.16162109	-0.8972168	0.38085938	0.020019531	0	0	0	0	0	0	0	0	0	0.94067383	0.059326172	0.028808594	0.0078125	-0.018066406	-0.002441406	0	44330	0	0	0
523	524	524	Category L	0.25195313	-0.16796875	-0.88793945	-0.047851563	0.29614258	0.41186523	0	0	16/6/2018	16	6	2018	21:28:09	77289	0.666	21	28	9	0	0.059082031	3.5255859	0.22802734	-0.1640625	-0.88623047	0.5012207	0.024169922	0	0	0	0	0	0	0	0	0	0.9296875	0.0703125	0.029296875	0.023681641	-0.003662109	-0.001464844	0	44330	0	0	0
524	525	525	Category L	0.26391602	-0.14379883	-0.89990234	-0.050537109	0.29516602	0.41772461	0	0	16/6/2018	16	6	2018	21:28:09	77289	0.777	21	28	9	0	0.059082031	3.5255859	0.22363281	-0.16235352	-0.87426758	1.9929199	0.051025391	0	0	0	0	0	0	0	0	0	0.91699219	0.083007813	0.084228516	0.040039063	0.018554688	-0.025390625	0	44330	0	0	0
525	526	526	Category L	0.25195313	-0.16796875	-0.89990234	-0.047119141	0.296875	0.41210938	0	0	16/6/2018	16	6	2018	21:28:09	77289	0.888	21	28	9	0	0.059082031	3.5255859	0.23779297	-0.17382813	-0.90283203	3.9321289	0.015380859	0	0	0	0	0	0	0	0	0	0.94970703	0.050292969	0.022705078	0.013916016	0.005859375	0.002929688	0	44330	0	0	0
526	527	527	Category L	0.23999023	-0.17993164	-0.88793945	-0.046875	0.29638672	0.41674805	0	0	16/6/2018	16	6	2018	21:28:10	77290	0	21	28	10	0	0.059082031	3.5255859	0.23657227	-0.17773438	-0.90161133	7.1428223	0.014160156	0	0	0	0	0	0	0	0	0	0.94897461	0.051025391	0.019042969	0.003173828	-0.001953125	0.013671875	0	44330	0	0	0
527	528	528	Category L	0.2277832	-0.17993164	-0.88793945	-0.048095703	0.29443359	0.41308594	0	0	16/6/2018	16	6	2018	21:28:10	77290	0.1	21	28	10	0	0.059082031	3.5255859	0.23193359	-0.1796875	-0.89111328	6.862793	0.005371094	0	0	0	0	0	0	0	0	0	0.93823242	0.061767578	0.007568359	-0.004150391	0	0.003173828	0	44330	0	0	0
528	529	529	Category L	0.23999023	-0.15576172	-0.87597656	-0.048828125	0.30053711	0.4140625	0	0	16/6/2018	16	6	2018	21:28:10	77290	0.2	21	28	10	0	0.059082031	3.5255859	0.22729492	-0.17504883	-0.87524414	4.0847168	0.022949219	0	0	0	0	0	0	0	0	0	0.92114258	0.078857422	0.032470703	0.012451172	0.019287109	-0.000488281	0	44330	0	0	0
529	530	530	Category I	-0.071777344	0.047851563	-1.1757813	0.11352539	0.12060547	0.4621582	0	0	16/6/2018	16	6	2018	21:30:06	77406	0.099	21	30	6	0	0.059082031	3.4804688	0.23925781	-0.18896484	-0.91552734	4.4099121	0.46948242	0	0	0	0	0	0	0	0	0	0.96508789	0.034912109	0.80810547	-0.31103516	0.23681641	-0.26000977	0	44330	0	0	0
530	531	531	Category I	0	0.19189453	-0.13183594	0.002441406	0.096923828	0.48095703	0	0	16/6/2018	16	6	2018	21:30:06	77406	0.199	21	30	6	0	0.059082031	3.4804688	0.24121094	-0.203125	-0.91625977	19.440918	0.91088867	0	0	0	0	0	0	0	0	0	0.96899414	0.031005859	1.4208984	-0.24121094	0.39501953	0.78442383	0	44330	0	0	0
531	532	532	Category I	-0.50390625	-0.047851563	0.14379883	-0.031982422	0.078613281	0.47973633	0	0	16/6/2018	16	6	2018	21:30:06	77406	0.3	21	30	6	0	0.059082031	3.4804688	0.23828125	-0.20239258	-0.90258789	18.009521	1.2922363	0	0	0	0	0	0	0	0	0	0.95532227	0.044677734	1.9433594	-0.7421875	0.15454102	1.0463867	0	44330	0	0	0
532	533	533	Category I	0.15576172	-0.37182617	-1.8959961	0.014404297	0.006103516	0.48168945	0	0	16/6/2018	16	6	2018	21:30:06	77406	0.4	21	30	6	0	0.059082031	3.4804688	0.22558594	-0.19995117	-0.890625	16.360596	1.0219727	0	0	0	0	0	0	0	0	0	0.94042969	0.059570313	1.246582	-0.069824219	-0.17163086	-1.005127	0	44330	0	0	0
533	534	534	Category I	0.56396484	-0.91186523	-0.97192383	0.059570313	0.041992188	0.48242188	0	0	16/6/2018	16	6	2018	21:30:06	77406	0.5	21	30	6	0	0.059082031	3.4804688	0.23193359	-0.21411133	-0.91625977	1.7407227	0.77441406	0	0	0	0	0	0	0	0	0	0.96923828	0.030761719	1.0849609	0.33178711	-0.69750977	-0.055419922	0	44330	0	0	0
534	535	535	Category I	0.46777344	0.13183594	-0.071777344	0.031738281	0.008056641	0.48217773	0	0	16/6/2018	16	6	2018	21:30:06	77406	0.6	21	30	6	0	0.059082031	3.4804688	0.23486328	-0.22387695	-0.91894531	115.48389	0.94799805	0	0	0	0	0	0	0	0	0	0.97460938	0.025390625	1.435791	0.23266602	0.35571289	0.84716797	0	44330	0	0	0
535	536	536	Category I	-0.31176758	0.047851563	0.21582031	-0.03125	0.068115234	0.47973633	0	0	16/6/2018	16	6	2018	21:30:06	77406	0.7	21	30	6	0	0.059082031	3.4804688	0.22973633	-0.22265625	-0.90844727	109.98535	1.2768555	0	0	0	0	0	0	0	0	0	0.96313477	0.036865234	1.9362793	-0.54150391	0.27050781	1.1242676	0	44330	0	0	0
536	537	537	Category I	0.31176758	-0.61181641	-2.5197754	0.044433594	0.050292969	0.47998047	0	0	16/6/2018	16	6	2018	21:30:06	77406	0.8	21	30	6	0	0.059082031	3.4804688	0.22460938	-0.22216797	-0.89746094	96.134766	1.6704102	0	0	0	0	0	0	0	0	0	0.95141602	0.048583984	2.0986328	0.086914063	-0.3894043	-1.6220703	0	44330	0	0	0
537	538	538	Category I	0.89990234	-0.55175781	-1.4399414	0.058837891	0.039550781	0.48242188	0	0	16/6/2018	16	6	2018	21:30:06	77406	0.9	21	30	6	0	0.059082031	3.4804688	0.22363281	-0.22436523	-0.91040039	107.68579	0.91894531	0	0	0	0	0	0	0	0	0	0.96411133	0.035888672	1.5327148	0.67602539	-0.32714844	-0.52929688	0	44330	0	0	0
538	539	539	Category I	0.083984375	-0.071777344	0.035888672	0.057861328	0.021728516	0.4831543	0	0	16/6/2018	16	6	2018	21:30:07	77407	0	21	30	7	0	0.059082031	3.4804688	0.22729492	-0.22485352	-0.92578125	108.09058	0.984375	0	0	0	0	0	0	0	0	0	0.97949219	0.020507813	1.2583008	-0.14331055	0.15307617	0.96166992	0	44330	0	0	0
539	540	540	Category I	-0.17993164	0.023925781	0.083984375	-0.004150391	0.059814453	0.48242188	0	0	16/6/2018	16	6	2018	21:30:07	77407	0.111	21	30	7	0	0.059082031	3.4804688	0.2277832	-0.21801758	-0.91992188	125.28491	1.1103516	0	0	0	0	0	0	0	0	0	0.97241211	0.027587891	1.6538086	-0.40771484	0.24194336	1.0039063	0	44330	0	0	0
540	541	541	Category I	0.93579102	-0.56396484	-1.5598145	0.033935547	0.055419922	0.48217773	0	0	16/6/2018	16	6	2018	21:30:07	77407	0.222	21	30	7	0	0.059082031	3.4804688	0.22607422	-0.21264648	-0.90795898	122.26221	1.0251465	0	0	0	0	0	0	0	0	0	0.9597168	0.040283203	1.7121582	0.70947266	-0.35107422	-0.65161133	0	44330	0	0	0
541	542	542	Category I	1.3439941	-0.11987305	-1.8117676	0.083496094	0.075439453	0.47460938	0	0	16/6/2018	16	6	2018	21:30:07	77407	0.333	21	30	7	0	0.059082031	3.4804688	0.2199707	-0.20678711	-0.90185547	135.88232	1.4484863	0	0	0	0	0	0	0	0	0	0.95092773	0.049072266	2.1206055	1.1237793	0.086914063	-0.90966797	0	44330	0	0	0
542	543	543	Category I	0.071777344	0.011962891	-0.011962891	0.067382813	0.051513672	0.47875977	0	0	16/6/2018	16	6	2018	21:30:07	77407	0.444	21	30	7	0	0.059082031	3.4804688	0.22387695	-0.20410156	-0.90673828	137.20068	0.93286133	0	0	0	0	0	0	0	0	0	0.95605469	0.043945313	1.2631836	-0.15209961	0.21606445	0.89477539	0	44330	0	0	0
543	544	544	Category I	-0.2878418	-0.27587891	0.26391602	-0.010253906	0.0703125	0.48413086	0	0	16/6/2018	16	6	2018	21:30:07	77407	0.555	21	30	7	0	0.059082031	3.4804688	0.22680664	-0.19897461	-0.9230957	102.86963	1.2961426	0	0	0	0	0	0	0	0	0	0.97119141	0.028808594	1.7788086	-0.51464844	-0.076660156	1.1870117	0	44330	0	0	0
544	545	545	Category I	0.6237793	-0.26391602	-2.0878906	0.096679688	0.047851563	0.47241211	0	0	16/6/2018	16	6	2018	21:30:07	77407	0.666	21	30	7	0	0.059082031	3.4804688	0.2199707	-0.1953125	-0.91333008	16.062744	1.2436523	0	0	0	0	0	0	0	0	0	0.95947266	0.040527344	1.6467285	0.40356445	-0.068359375	-1.1743164	0	44330	0	0	0
545	546	546	Category I	0.57592773	-0.16796875	-0.55175781	0.060791016	0.082519531	0.47924805	0	0	16/6/2018	16	6	2018	21:30:07	77407	0.777	21	30	7	0	0.059082031	3.5255859	0.21459961	-0.19433594	-0.91308594	7.5935059	0.51171875	0	0	0	0	0	0	0	0	0	0.95800781	0.041992188	0.74926758	0.36108398	0.026367188	0.36132813	0	44330	0	0	0
546	547	547	Category I	-0.20385742	-0.57592773	0.095947266	0.053955078	0.065673828	0.47949219	0	0	16/6/2018	16	6	2018	21:30:07	77407	0.888	21	30	7	0	0.059082031	3.5255859	0.2109375	-0.19506836	-0.91699219	17.758301	1.1589355	0	0	0	0	0	0	0	0	0	0.9609375	0.0390625	1.8088379	-0.41479492	-0.38061523	1.0129395	0	44330	0	0	0
547	548	548	Category I	-0.35986328	0.21582031	-0.10791016	0.048828125	0.052734375	0.48266602	0	0	16/6/2018	16	6	2018	21:30:08	77408	0	21	30	8	0	0.059082031	3.5255859	0.20727539	-0.1953125	-0.91894531	11.276367	1.0717773	0	0	0	0	0	0	0	0	0	0.96191406	0.038085938	1.7895508	-0.56713867	0.41113281	0.81103516	0	44330	0	0	0
548	549	549	Category I	1.1879883	-0.37182617	-3.1079102	0.11157227	0.037597656	0.47265625	0	0	16/6/2018	16	6	2018	21:30:08	77408	0.1	21	30	8	0	0.059082031	3.5255859	0.2043457	-0.19555664	-0.91821289	0.55737305	2.4064941	0	0	0	0	0	0	0	0	0	0.9609375	0.0390625	3.348877	0.98339844	-0.17602539	-2.1894531	0	44330	0	0	0
549	550	550	Category I	0.23999023	-0.27587891	-0.43188477	0.12695313	0.041015625	0.46679688	0	0	16/6/2018	16	6	2018	21:30:08	77408	0.2	21	30	8	0	0.059082031	3.5255859	0.20166016	-0.19580078	-0.91821289	18.085449	0.49414063	0	0	0	0	0	0	0	0	0	0.96020508	0.039794922	0.60449219	0.038085938	-0.079833984	0.48632813	0	44330	0	0	0
550	551	551	Category I	-0.035888672	-0.2277832	0.32397461	0.061767578	0.083251953	0.47924805	0	0	16/6/2018	16	6	2018	21:30:08	77408	0.3	21	30	8	0	0.059082031	3.5255859	0.19995117	-0.19580078	-0.91894531	25.647217	1.2653809	0	0	0	0	0	0	0	0	0	0.96044922	0.039550781	1.5107422	-0.23583984	-0.031738281	1.2429199	0	44330	0	0	0
551	552	552	Category I	-0.41992188	0.059814453	0.31176758	0.034423828	0.063232422	0.48413086	0	0	16/6/2018	16	6	2018	21:30:08	77408	0.4	21	30	8	0	0.059082031	3.5255859	0.20019531	-0.19580078	-0.92211914	15.093018	1.4042969	0	0	0	0	0	0	0	0	0	0.96362305	0.036376953	2.1096191	-0.62011719	0.25561523	1.2338867	0	44330	0	0	0
552	553	553	Category I	0.083984375	-0.38378906	-2.9157715	0.13476563	0.026123047	0.46801758	0	0	16/6/2018	16	6	2018	21:30:08	77408	0.5	21	30	8	0	0.059082031	3.5255859	0.19873047	-0.1953125	-0.92114258	11.62915	2.0065918	0	0	0	0	0	0	0	0	0	0.96240234	0.037597656	2.2976074	-0.11474609	-0.18823242	-1.9943848	0	44330	0	0	0
553	554	554	Category I	0.69580078	0.16796875	-0.55175781	0.15234375	-0.009521484	0.45874023	0	0	16/6/2018	16	6	2018	21:30:08	77408	0.6	21	30	8	0	0.059082031	3.5255859	0.19775391	-0.19384766	-0.91967773	32.251709	0.71704102	0	0	0	0	0	0	0	0	0	0.96044922	0.039550781	1.2277832	0.49780273	0.36181641	0.36791992	0	44330	0	0	0
554	555	555	Category I	-0.21582031	-0.2878418	-0.16796875	0.075927734	0.046386719	0.4777832	0	0	16/6/2018	16	6	2018	21:30:08	77408	0.7	21	30	8	0	0.059082031	3.5255859	0.19360352	-0.19262695	-0.92016602	2.0249023	0.86157227	0	0	0	0	0	0	0	0	0	0.9597168	0.040283203	1.2565918	-0.40942383	-0.094970703	0.75219727	0	44330	0	0	0
555	556	556	Category I	-0.035888672	0.11987305	-0.37182617	0.03125	0.040039063	0.48071289	0	0	16/6/2018	16	6	2018	21:30:08	77408	0.8	21	30	8	0	0.059082031	3.5255859	0.19311523	-0.19091797	-0.91967773	42.71875	0.67016602	0	0	0	0	0	0	0	0	0	0.95898438	0.041015625	1.0878906	-0.22900391	0.31079102	0.54785156	0	44330	0	0	0
556	557	557	Category I	-0.17993164	0.19189453	-2.987793	0.11669922	0.015869141	0.46923828	0	0	16/6/2018	16	6	2018	21:30:08	77408	0.9	21	30	8	0	0.059082031	3.5255859	0.19384766	-0.19165039	-0.9230957	37.83374	2.1328125	0	0	0	0	0	0	0	0	0	0.96264648	0.037353516	2.8217773	-0.3737793	0.38354492	-2.0644531	0	44330	0	0	0
557	558	558	Category I	0.671875	-0.13183594	-0.6237793	0.17700195	-0.012207031	0.44921875	0	0	16/6/2018	16	6	2018	21:30:09	77409	0	21	30	9	0	0.059082031	3.5255859	0.19189453	-0.19189453	-0.92285156	33.35376	0.56860352	0	0	0	0	0	0	0	0	0	0.9621582	0.037841797	0.83911133	0.47973633	0.060058594	0.29907227	0	44330	0	0	0
558	559	559	Category I	-0.40795898	-0.52783203	-0.31176758	0.11401367	0.015625	0.47119141	0	0	16/6/2018	16	6	2018	21:30:09	77409	0.09	21	30	9	0	0.059082031	3.5255859	0.19067383	-0.19213867	-0.92089844	50.849121	0.91772461	0	0	0	0	0	0	0	0	0	0.95996094	0.040039063	1.543457	-0.59863281	-0.33544922	0.60913086	0	44330	0	0	0
559	560	560	Category I	-0.059814453	0.6237793	-1.9318848	0.074707031	-0.021728516	0.47363281	0	0	16/6/2018	16	6	2018	21:30:09	77409	0.181	21	30	9	0	0.059082031	3.5255859	0.18774414	-0.19238281	-0.92138672	83.251465	1.3220215	0	0	0	0	0	0	0	0	0	0.95996094	0.040039063	2.0742188	-0.24755859	0.81616211	-1.0102539	0	44330	0	0	0
560	561	561	Category I	0.99584961	-0.23999023	-3.3598633	0.10058594	0.039550781	0.47631836	0	0	16/6/2018	16	6	2018	21:30:09	77409	0.272	21	30	9	0	0.059082031	3.5255859	0.18481445	-0.19116211	-0.92138672	72.674316	2.5700684	0	0	0	0	0	0	0	0	0	0.95898438	0.041015625	3.2978516	0.81079102	-0.048583984	-2.4382324	0	44330	0	0	0
561	562	562	Category I	0.56396484	0.44384766	0.083984375	0.096191406	0.067138672	0.47387695	0	0	16/6/2018	16	6	2018	21:30:09	77409	0.363	21	30	9	0	0.059082031	3.5255859	0.18383789	-0.19189453	-0.92285156	32.869141	1.25	0	0	0	0	0	0	0	0	0	0.96044922	0.039550781	2.0227051	0.37988281	0.63574219	1.0068359	0	44330	0	0	0
562	563	563	Category I	-0.071777344	-0.38378906	0	0.061767578	0.057128906	0.48046875	0	0	16/6/2018	16	6	2018	21:30:09	77409	0.454	21	30	9	0	0.059082031	3.5255859	0.18041992	-0.19116211	-0.92578125	41.423584	0.97875977	0	0	0	0	0	0	0	0	0	0.96240234	0.037597656	1.3706055	-0.25219727	-0.19238281	0.92578125	0	44330	0	0	0
563	564	564	Category I	-0.10791016	-0.023925781	0.059814453	0.068115234	0.030761719	0.47851563	0	0	16/6/2018	16	6	2018	21:30:09	77409	0.545	21	30	9	0	0.059082031	3.5255859	0.1784668	-0.19067383	-0.92529297	46.973389	1.0393066	0	0	0	0	0	0	0	0	0	0.96142578	0.038574219	1.4382324	-0.28637695	0.16674805	0.98510742	0	44330	0	0	0
564	565	565	Category I	1.3798828	-1.1037598	-3.2038574	0.070800781	0.019042969	0.47827148	0	0	16/6/2018	16	6	2018	21:30:09	77409	0.636	21	30	9	0	0.059082031	3.5255859	0.17431641	-0.19067383	-0.92529297	0.71118164	2.734375	0	0	0	0	0	0	0	0	0	0.96069336	0.039306641	4.3967285	1.2053223	-0.9128418	-2.2783203	0	44330	0	0	0
565	566	566	Category I	0.11987305	-0.47998047	-0.80395508	0.2121582	0.018798828	0.43774414	0	0	16/6/2018	16	6	2018	21:30:09	77409	0.727	21	30	9	0	0.059082031	3.5255859	0.171875	-0.19140625	-0.92382813	45.271973	0.31665039	0	0	0	0	0	0	0	0	0	0.95898438	0.041015625	0.46044922	-0.052001953	-0.28833008	0.11987305	0	44330	0	0	0
566	567	567	Category I	-0.11987305	-0.32397461	-0.059814453	0.064697266	0.052490234	0.47875977	0	0	16/6/2018	16	6	2018	21:30:09	77409	0.818	21	30	9	0	0.059082031	3.5255859	0.17041016	-0.19335938	-0.92749023	46.18042	0.92407227	0	0	0	0	0	0	0	0	0	0.96264648	0.037353516	1.2885742	-0.2902832	-0.13037109	0.86767578	0	44330	0	0	0
567	568	568	Category I	-0.13183594	0.17993164	0.38378906	0.073486328	0.039550781	0.47973633	0	0	16/6/2018	16	6	2018	21:30:09	77409	0.909	21	30	9	0	0.059082031	3.5255859	0.16723633	-0.19433594	-0.93066406	50.143311	1.3989258	0	0	0	0	0	0	0	0	0	0.96533203	0.034667969	1.987793	-0.29907227	0.37426758	1.3144531	0	44330	0	0	0
568	569	569	Category I	1.1999512	-1.2719727	-4.1159668	0.044677734	0.029785156	0.48486328	0	0	16/6/2018	16	6	2018	21:30:10	77410	0	21	30	10	0	0.059082031	3.5255859	0.16430664	-0.19458008	-0.93017578	67.970215	3.5187988	0	0	0	0	0	0	0	0	0	0.96435547	0.035644531	5.298584	1.0354004	-1.0771484	-3.1855469	0	44330	0	0	0
569	570	570	Category I	0.38378906	-1.2958984	-0.97192383	0.20117188	0.052734375	0.43920898	0	0	16/6/2018	16	6	2018	21:30:10	77410	0.1	21	30	10	0	0.059082031	3.5255859	0.16040039	-0.1953125	-0.9296875	96.307129	1.1235352	0	0	0	0	0	0	0	0	0	0.96337891	0.036621094	1.3657227	0.22314453	-1.1003418	-0.041992188	0	44330	0	0	0
570	571	571	Category I	0.011962891	-0.10791016	0.20385742	0.083496094	0.11108398	0.47143555	0	0	16/6/2018	16	6	2018	21:30:10	77410	0.2	21	30	10	0	0.059082031	3.5255859	0.16137695	-0.19873047	-0.92626953	81.27002	1.1437988	0	0	0	0	0	0	0	0	0	0.96118164	0.038818359	1.3706055	-0.14941406	0.090820313	1.130127	0	44330	0	0	0
571	572	572	Category I	-0.76782227	0	0.047851563	0.052246094	0.14355469	0.46923828	0	0	16/6/2018	16	6	2018	21:30:10	77410	0.3	21	30	10	0	0.059082031	3.5255859	0.16210938	-0.20483398	-0.93701172	49.850342	1.369873	0	0	0	0	0	0	0	0	0	0.97265625	0.02734375	2.119873	-0.92993164	0.20483398	0.98486328	0	44330	0	0	0
572	573	573	Category I	0.75585938	-1.2958984	-2.9519043	0.083496094	0.13452148	0.46777344	0	0	16/6/2018	16	6	2018	21:30:10	77410	0.4	21	30	10	0	0.059082031	3.5255859	0.16796875	-0.20507813	-0.95263672	61.052246	2.3518066	0	0	0	0	0	0	0	0	0	0.98901367	0.010986328	3.6772461	0.58764648	-1.0905762	-1.9990234	0	44330	0	0	0
573	574	574	Category I	0.47998047	-0.95996094	-1.1037598	0.099853516	0.15649414	0.45654297	0	0	16/6/2018	16	6	2018	21:30:10	77410	0.5	21	30	10	0	0.059082031	3.5255859	0.16674805	-0.20141602	-0.93847656	53.762695	0.83691406	0	0	0	0	0	0	0	0	0	0.97436523	0.025634766	1.2365723	0.31298828	-0.75830078	-0.16503906	0	44330	0	0	0
574	575	575	Category I	-0.17993164	-0.083984375	-0.035888672	0.046630859	0.20068359	0.45849609	0	0	16/6/2018	16	6	2018	21:30:10	77410	0.6	21	30	10	0	0.059082031	3.5255859	0.15795898	-0.19213867	-0.9375	23.996338	0.96899414	0	0	0	0	0	0	0	0	0	0.9699707	0.030029297	1.3479004	-0.33789063	0.1081543	0.90161133	0	44330	0	0	0
575	576	576	Category I	-0.17993164	-0.14379883	-0.035888672	0.018554688	0.21948242	0.44897461	0	0	16/6/2018	16	6	2018	21:30:10	77410	0.7	21	30	10	0	0.059082031	3.5255859	0.15258789	-0.19702148	-0.94775391	31.341064	0.97216797	0	0	0	0	0	0	0	0	0	0.97998047	0.020019531	1.2978516	-0.33251953	0.053222656	0.91186523	0	44330	0	0	0
576	577	577	Category I	0.15576172	-0.34790039	-1.9438477	0.065673828	0.19555664	0.45556641	0	0	16/6/2018	16	6	2018	21:30:10	77410	0.8	21	30	10	0	0.059082031	3.5255859	0.15771484	-0.20043945	-0.96557617	61.031006	0.98925781	0	0	0	0	0	0	0	0	0	0.99853516	0.001464844	1.1274414	-0.001953125	-0.1472168	-0.97802734	0	44330	0	0	0
577	578	578	Category I	0.50390625	-0.21582031	-2.1479492	0.06640625	0.2043457	0.45068359	0	0	16/6/2018	16	6	2018	21:30:10	77410	0.9	21	30	10	0	0.059082031	3.5255859	0.15356445	-0.19506836	-0.94580078	74.375732	1.2521973	0	0	0	0	0	0	0	0	0	0.9777832	0.022216797	1.5727539	0.35009766	-0.020507813	-1.2019043	0	44330	0	0	0
578	579	579	Category I	0.29980469	0.38378906	-0.40795898	0.049316406	0.22265625	0.44555664	0	0	16/6/2018	16	6	2018	21:30:11	77411	0	21	30	11	0	0.059082031	3.5255859	0.14208984	-0.19042969	-0.93945313	111.84253	0.79833984	0	0	0	0	0	0	0	0	0	0.96923828	0.030761719	1.2636719	0.1574707	0.57421875	0.53149414	0	44330	0	0	0
579	580	580	Category I	0.10791016	0.25195313	0.059814453	0.036376953	0.21728516	0.45336914	0	0	16/6/2018	16	6	2018	21:30:11	77411	0.1	21	30	11	0	0.059082031	3.5255859	0.14038086	-0.19091797	-0.95043945	135.09351	1.1035156	0	0	0	0	0	0	0	0	0	0.97973633	0.020263672	1.4858398	-0.032470703	0.44287109	1.0102539	0	44330	0	0	0
580	581	581	Category I	-0.23999023	0.29980469	-0.40795898	0.075195313	0.18945313	0.45556641	0	0	16/6/2018	16	6	2018	21:30:11	77411	0.2	21	30	11	0	0.059082031	3.5255859	0.14257813	-0.19189453	-0.96166992	129.80054	0.83349609	0	0	0	0	0	0	0	0	0	0.9909668	0.009033203	1.4282227	-0.38256836	0.49169922	0.55371094	0	44330	0	0	0
581	582	582	Category I	0.52783203	0.035888672	-1.2839355	0.040283203	0.24047852	0.44213867	0	0	16/6/2018	16	6	2018	21:30:11	77411	0.3	21	30	11	0	0.059082031	3.5255859	0.12988281	-0.18676758	-0.95458984	118.56787	0.56225586	0	0	0	0	0	0	0	0	0	0.98120117	0.018798828	0.94970703	0.39770508	0.22265625	-0.32910156	0	44330	0	0	0
582	583	583	Category I	0.44384766	0.23999023	-2.2077637	0.10498047	0.28515625	0.41040039	0	0	16/6/2018	16	6	2018	21:30:11	77411	0.4	21	30	11	0	0.059082031	3.5255859	0.11083984	-0.18481445	-0.94335938	139.54443	1.3747559	0	0	0	0	0	0	0	0	0	0.9675293	0.032470703	2.0222168	0.33300781	0.42480469	-1.2641602	0	44330	0	0	0
583	584	584	Category I	-0.29980469	0.10791016	-0.10791016	0.10986328	0.21264648	0.4440918	0	0	16/6/2018	16	6	2018	21:30:11	77411	0.5	21	30	11	0	0.058837891	3.4434082	0.10766602	-0.18603516	-0.95385742	148.59399	0.98388672	0	0	0	0	0	0	0	0	0	0.9777832	0.022216797	1.5476074	-0.4074707	0.29394531	0.84594727	0	44330	0	0	0
584	585	585	Category E	-0.21582031	-0.10791016	-0.88793945	-0.12573242	0.1796875	0.45068359	0	0	16/6/2018	16	6	2018	21:34:49	77689	0.3	21	34	49	0	0.059326172	3.515918	0.10693359	-0.18334961	-0.96899414	140.87964	0.34130859	0	0	0	0	0	0	0	0	0	0.9921875	0.0078125	0.47949219	-0.32275391	0.075439453	0.081054688	0	44330	0	0	0
585	586	586	Category E	-0.059814453	-0.2277832	-1.1999512	-0.14599609	0.15625	0.45385742	0	0	16/6/2018	16	6	2018	21:34:49	77689	0.4	21	34	49	0	0.059326172	3.515918	0.10253906	-0.18188477	-0.9543457	140.21094	0.29760742	0	0	0	0	0	0	0	0	0	0.97705078	0.022949219	0.45336914	-0.16235352	-0.045654297	-0.24536133	0	44330	0	0	0
586	587	587	Category E	-0.047851563	-0.20385742	-1.0559082	-0.18115234	0.16894531	0.43603516	0	0	16/6/2018	16	6	2018	21:34:49	77689	0.5	21	34	49	0	0.059326172	3.515918	0.097900391	-0.18164063	-0.95849609	130.72803	0.17675781	0	0	0	0	0	0	0	0	0	0.98046875	0.01953125	0.26538086	-0.14575195	-0.021972656	-0.097167969	0	44330	0	0	0
587	588	588	Category E	0	-0.20385742	-0.86376953	-0.18041992	0.1784668	0.43652344	0	0	16/6/2018	16	6	2018	21:34:49	77689	0.6	21	34	49	0	0.059326172	3.515918	0.10351563	-0.17651367	-0.97070313	114.56543	0.15136719	0	0	0	0	0	0	0	0	0	0.99194336	0.008056641	0.23779297	-0.10351563	-0.027099609	0.10693359	0	44330	0	0	0
588	589	589	Category E	0.011962891	-0.19189453	-0.88793945	-0.20581055	0.18603516	0.421875	0	0	16/6/2018	16	6	2018	21:34:49	77689	0.7	21	34	49	0	0.059082031	3.5288086	0.11083984	-0.18139648	-0.98022461	84.940918	0.13574219	0	0	0	0	0	0	0	0	0	1.0029297	0.002929688	0.20166016	-0.098876953	-0.010253906	0.092285156	0	44330	0	0	0
589	590	590	Category E	0.095947266	-0.17993164	-0.94799805	-0.2199707	0.20556641	0.41015625	0	0	16/6/2018	16	6	2018	21:34:49	77689	0.8	21	34	49	0	0.059082031	3.5288086	0.098876953	-0.17822266	-0.95263672	79.438477	0.005859375	0	0	0	0	0	0	0	0	0	0.97436523	0.025634766	0.009277344	-0.002929688	-0.001464844	0.004638672	0	44330	0	0	0
590	591	591	Category E	0.25195313	-0.19189453	-1.1398926	-0.22949219	0.22314453	0.40014648	0	0	16/6/2018	16	6	2018	21:34:49	77689	0.9	21	34	49	0	0.059082031	3.5288086	0.098632813	-0.17675781	-0.95849609	77.510498	0.23779297	0	0	0	0	0	0	0	0	0	0.97949219	0.020507813	0.34960938	0.15307617	-0.014892578	-0.18115234	0	44330	0	0	0
591	592	592	Category E	0.13183594	-0.10791016	-0.81591797	-0.24926758	0.22338867	0.38989258	0	0	16/6/2018	16	6	2018	21:34:50	77690	0	21	34	50	0	0.059082031	3.5288086	0.10180664	-0.17602539	-0.97363281	71.296143	0.17431641	0	0	0	0	0	0	0	0	0	0.99462891	0.005371094	0.25561523	0.029785156	0.068115234	0.15771484	0	44330	0	0	0
592	593	593	Category E	0.17993164	-0.071777344	-0.79199219	-0.25170898	0.21655273	0.39135742	0	0	16/6/2018	16	6	2018	21:34:50	77690	0.1	21	34	50	0	0.059082031	3.5288086	0.11010742	-0.17871094	-0.98876953	57.500977	0.23461914	0	0	0	0	0	0	0	0	0	1.0107422	0.010742188	0.37353516	0.069580078	0.10693359	0.19677734	0	44330	0	0	0
593	594	594	Category E	-0.071777344	-0.071777344	-0.95996094	-0.2722168	0.20141602	0.38500977	0	0	16/6/2018	16	6	2018	21:34:50	77690	0.2	21	34	50	0	0.059082031	3.5288086	0.11206055	-0.17553711	-0.96386719	42.623779	0.21118164	0	0	0	0	0	0	0	0	0	0.98608398	0.013916016	0.29174805	-0.18383789	0.10375977	0.00390625	0	44330	0	0	0
594	595	595	Category E	0.21582031	-0.035888672	-0.91186523	-0.28881836	0.17626953	0.38305664	0	0	16/6/2018	16	6	2018	21:34:50	77690	0.3	21	34	50	0	0.059082031	3.5288086	0.10620117	-0.17944336	-0.96850586	36.400879	0.18920898	0	0	0	0	0	0	0	0	0	0.99072266	0.009277344	0.30981445	0.109375	0.14355469	0.056640625	0	44330	0	0	0
595	596	596	Category E	0.29980469	-0.25195313	-1.1638184	-0.25146484	0.16918945	0.4074707	0	0	16/6/2018	16	6	2018	21:34:50	77690	0.4	21	34	50	0	0.059082031	3.5288086	0.11230469	-0.17797852	-0.9777832	25.496582	0.27392578	0	0	0	0	0	0	0	0	0	1.0002441	0.000244141	0.44702148	0.18725586	-0.073730469	-0.18579102	0	44330	0	0	0
596	597	597	Category E	0.11987305	-0.21582031	-0.87597656	-0.25415039	0.17089844	0.40356445	0	0	16/6/2018	16	6	2018	21:34:50	77690	0.5	21	34	50	0	0.059082031	3.5288086	0.11572266	-0.18115234	-0.98461914	14.340088	0.11401367	0	0	0	0	0	0	0	0	0	1.0078125	0.0078125	0.14697266	0.00390625	-0.034423828	0.10864258	0	44330	0	0	0
597	598	598	Category E	0.14379883	-0.19189453	-0.74389648	-0.23657227	0.18383789	0.41113281	0	0	16/6/2018	16	6	2018	21:34:50	77690	0.6	21	34	50	0	0.059082031	3.5288086	0.12109375	-0.18554688	-0.95874023	5.6799316	0.21606445	0	0	0	0	0	0	0	0	0	0.98413086	0.015869141	0.24365234	0.022460938	-0.006103516	0.21484375	0	44330	0	0	0
598	599	599	Category E	0.023925781	-0.19189453	-0.91186523	-0.23925781	0.19165039	0.40527344	0	0	16/6/2018	16	6	2018	21:34:50	77690	0.7	21	34	50	0	0.059082031	3.5288086	0.1159668	-0.18579102	-0.96240234	5.8735352	0.10522461	0	0	0	0	0	0	0	0	0	0.98706055	0.012939453	0.14868164	-0.092041016	-0.005859375	0.050537109	0	44330	0	0	0
599	600	600	Category E	0.011962891	-0.083984375	-0.88793945	-0.22875977	0.21069336	0.40600586	0	0	16/6/2018	16	6	2018	21:34:50	77690	0.8	21	34	50	0	0.059082031	3.5288086	0.1237793	-0.18115234	-0.97045898	6.0109863	0.16967773	0	0	0	0	0	0	0	0	0	0.99487305	0.005126953	0.29174805	-0.11181641	0.097167969	0.082519531	0	44330	0	0	0
600	601	601	Category E	0.16796875	-0.23999023	-1.0559082	-0.20947266	0.21557617	0.41259766	0	0	16/6/2018	16	6	2018	21:34:50	77690	0.9	21	34	50	0	0.059082031	3.5288086	0.12744141	-0.19091797	-0.95751953	4.4672852	0.11669922	0	0	0	0	0	0	0	0	0	0.98461914	0.015380859	0.18725586	0.040283203	-0.048828125	-0.098144531	0	44330	0	0	0
601	602	602	Category E	0	-0.11987305	-1.1518555	-0.18676758	0.21728516	0.42285156	0	0	16/6/2018	16	6	2018	21:34:51	77691	0	21	34	51	0	0.059082031	3.5288086	0.1184082	-0.19018555	-0.92651367	3.2260742	0.26391602	0	0	0	0	0	0	0	0	0	0.95336914	0.046630859	0.41430664	-0.1184082	0.0703125	-0.22509766	0	44330	0	0	0
602	603	603	Category E	0.071777344	-0.13183594	-0.86376953	-0.18920898	0.22167969	0.41699219	0	0	16/6/2018	16	6	2018	21:34:51	77691	0.09	21	34	51	0	0.059082031	3.5288086	0.11474609	-0.19799805	-0.93847656	4.376709	0.10888672	0	0	0	0	0	0	0	0	0	0.96606445	0.033935547	0.18408203	-0.04296875	0.066162109	0.074707031	0	44330	0	0	0
603	604	604	Category E	-0.071777344	-0.16796875	-0.88793945	-0.19897461	0.21142578	0.41967773	0	0	16/6/2018	16	6	2018	21:34:51	77691	0.181	21	34	51	0	0.059082031	3.5288086	0.11889648	-0.19555664	-0.94970703	6.8349609	0.20214844	0	0	0	0	0	0	0	0	0	0.97705078	0.022949219	0.28027344	-0.19067383	0.027587891	0.061767578	0	44330	0	0	0
604	605	605	Category E	0.059814453	-0.20385742	-0.77978516	-0.21142578	0.18652344	0.41894531	0	0	16/6/2018	16	6	2018	21:34:51	77691	0.272	21	34	51	0	0.059082031	3.5288086	0.12304688	-0.19702148	-0.96166992	6.9338379	0.19262695	0	0	0	0	0	0	0	0	0	0.98925781	0.010742188	0.25170898	-0.063232422	-0.006591797	0.18188477	0	44330	0	0	0
605	606	606	Category E	0.14379883	-0.32397461	-1.1879883	-0.18920898	0.1706543	0.43408203	0	0	16/6/2018	16	6	2018	21:34:51	77691	0.363	21	34	51	0	0.059082031	3.5288086	0.10864258	-0.18530273	-0.93334961	6.2219238	0.29174805	0	0	0	0	0	0	0	0	0	0.95776367	0.042236328	0.42797852	0.034912109	-0.13842773	-0.25439453	0	44330	0	0	0
606	607	607	Category E	-0.011962891	-0.25195313	-1.1398926	-0.18676758	0.18798828	0.43041992	0	0	16/6/2018	16	6	2018	21:34:51	77691	0.454	21	34	51	0	0.059082031	3.5288086	0.11035156	-0.18115234	-0.93432617	6.0712891	0.24926758	0	0	0	0	0	0	0	0	0	0.95825195	0.041748047	0.3984375	-0.12231445	-0.070556641	-0.20532227	0	44330	0	0	0
607	608	608	Category E	-0.011962891	-0.20385742	-0.85180664	-0.17138672	0.18652344	0.44091797	0	0	16/6/2018	16	6	2018	21:34:51	77691	0.545	21	34	51	0	0.059082031	3.5288086	0.11499023	-0.17895508	-0.94458008	6.9196777	0.15917969	0	0	0	0	0	0	0	0	0	0.96826172	0.031738281	0.24462891	-0.12695313	-0.024658203	0.092773438	0	44330	0	0	0
608	609	609	Category E	-0.071777344	-0.21582031	-0.83984375	-0.18457031	0.17773438	0.43334961	0	0	16/6/2018	16	6	2018	21:34:51	77691	0.636	21	34	51	0	0.059082031	3.5288086	0.11987305	-0.18334961	-0.96069336	7.253418	0.22875977	0	0	0	0	0	0	0	0	0	0.98535156	0.014648438	0.3449707	-0.19165039	-0.032226563	0.12084961	0	44330	0	0	0
609	610	610	Category E	0.011962891	-0.2277832	-0.91186523	-0.17163086	0.19042969	0.43457031	0	0	16/6/2018	16	6	2018	21:34:51	77691	0.727	21	34	51	0	0.059082031	3.5288086	0.10864258	-0.16943359	-0.92041016	5.7785645	0.11303711	0	0	0	0	0	0	0	0	0	0.94213867	0.057861328	0.16333008	-0.096679688	-0.058105469	0.008544922	0	44330	0	0	0
610	611	611	Category E	0.059814453	-0.2878418	-0.98388672	-0.18847656	0.19384766	0.42651367	0	0	16/6/2018	16	6	2018	21:34:51	77691	0.818	21	34	51	0	0.059082031	3.5288086	0.10668945	-0.15527344	-0.91894531	5.4135742	0.15478516	0	0	0	0	0	0	0	0	0	0.93823242	0.061767578	0.24438477	-0.046875	-0.13232422	-0.064697266	0	44330	0	0	0
611	612	612	Category E	-0.035888672	-0.083984375	-1.1159668	-0.18847656	0.20410156	0.42480469	0	0	16/6/2018	16	6	2018	21:34:51	77691	0.909	21	34	51	0	0.059082031	3.5288086	0.109375	-0.15600586	-0.93286133	6.2739258	0.24438477	0	0	0	0	0	0	0	0	0	0.95214844	0.047851563	0.40039063	-0.14526367	0.072021484	-0.18286133	0	44330	0	0	0
612	613	613	Category E	0.047851563	-0.071777344	-0.75585938	-0.18115234	0.21655273	0.43041992	0	0	16/6/2018	16	6	2018	21:34:52	77692	0	21	34	52	0	0.059082031	3.5288086	0.12207031	-0.15795898	-0.94482422	7.6437988	0.22070313	0	0	0	0	0	0	0	0	0	0.96557617	0.034423828	0.34960938	-0.07421875	0.086181641	0.18896484	0	44330	0	0	0
613	614	614	Category E	-0.13183594	-0.16796875	-0.89990234	-0.20239258	0.19018555	0.42285156	0	0	16/6/2018	16	6	2018	21:34:52	77692	0.1	21	34	52	0	0.059082031	3.5288086	0.11572266	-0.14404297	-0.91918945	7.6743164	0.24926758	0	0	0	0	0	0	0	0	0	0.93774414	0.062255859	0.29077148	-0.24755859	-0.023681641	0.019287109	0	44330	0	0	0
614	615	615	Category E	0.035888672	-0.26391602	-0.88793945	-0.21972656	0.15405273	0.42822266	0	0	16/6/2018	16	6	2018	21:34:52	77692	0.2	21	34	52	0	0.059082031	3.5288086	0.11254883	-0.13378906	-0.91699219	6.526123	0.15356445	0	0	0	0	0	0	0	0	0	0.93334961	0.066650391	0.23583984	-0.076660156	-0.12988281	0.029052734	0	44330	0	0	0
615	616	616	Category E	0.095947266	-0.21582031	-1.1999512	-0.21435547	0.13427734	0.43579102	0	0	16/6/2018	16	6	2018	21:34:52	77692	0.3	21	34	52	0	0.059082031	3.5288086	0.11816406	-0.13500977	-0.92773438	7.0148926	0.28466797	0	0	0	0	0	0	0	0	0	0.94482422	0.055175781	0.375	-0.022216797	-0.080566406	-0.27197266	0	44330	0	0	0
616	617	617	Category E	-0.011962891	-0.19189453	-0.93579102	-0.2109375	0.13427734	0.43481445	0	0	16/6/2018	16	6	2018	21:34:52	77692	0.4	21	34	52	0	0.059082031	3.5288086	0.1237793	-0.13525391	-0.93896484	7.2839355	0.14697266	0	0	0	0	0	0	0	0	0	0.95678711	0.043212891	0.19555664	-0.13574219	-0.056396484	0.003173828	0	44330	0	0	0
617	618	618	Category E	-0.023925781	-0.17993164	-0.94799805	-0.18701172	0.11108398	0.44677734	0	0	16/6/2018	16	6	2018	21:34:52	77692	0.5	21	34	52	0	0.059082031	3.5288086	0.12451172	-0.13256836	-0.92578125	5.4682617	0.1574707	0	0	0	0	0	0	0	0	0	0.94360352	0.056396484	0.21777344	-0.1484375	-0.047119141	-0.021972656	0	44330	0	0	0
618	619	619	Category E	-0.047851563	-0.10791016	-0.83984375	-0.21826172	0.10400391	0.43823242	0	0	16/6/2018	16	6	2018	21:34:52	77692	0.6	21	34	52	0	0.059082031	3.5288086	0.12158203	-0.13183594	-0.90991211	2.6381836	0.18481445	0	0	0	0	0	0	0	0	0	0.92749023	0.072509766	0.26367188	-0.16943359	0.023925781	0.070068359	0	44330	0	0	0
619	620	620	Category E	0	-0.059814453	-0.80395508	-0.20068359	0.15063477	0.43334961	0	0	16/6/2018	16	6	2018	21:34:52	77692	0.7	21	34	52	0	0.059082031	3.5288086	0.12084961	-0.13842773	-0.91601563	1.3564453	0.18286133	0	0	0	0	0	0	0	0	0	0.93432617	0.065673828	0.31201172	-0.12084961	0.078613281	0.11206055	0	44330	0	0	0
620	621	621	Category E	-0.095947266	-0.14379883	-0.99584961	-0.19946289	0.16772461	0.42993164	0	0	16/6/2018	16	6	2018	21:34:52	77692	0.8	21	34	52	0	0.059082031	3.5288086	0.12255859	-0.14379883	-0.92822266	1.5805664	0.22875977	0	0	0	0	0	0	0	0	0	0.94726563	0.052734375	0.28637695	-0.21850586	0	-0.067382813	0	44330	0	0	0
621	622	622	Category E	-0.17993164	0.023925781	-0.91186523	-0.203125	0.17895508	0.42993164	0	0	16/6/2018	16	6	2018	21:34:52	77692	0.9	21	34	52	0	0.059082031	3.5288086	0.12915039	-0.14941406	-0.93432617	0.41821289	0.35498047	0	0	0	0	0	0	0	0	0	0.95507813	0.044921875	0.50512695	-0.30908203	0.17333984	0.022460938	0	44330	0	0	0
622	623	623	Category E	-0.16796875	-0.083984375	-0.85180664	-0.15771484	0.18310547	0.44287109	0	0	16/6/2018	16	6	2018	21:34:53	77693	0	21	34	53	0	0.059082031	3.5288086	0.12573242	-0.15136719	-0.92993164	2.791748	0.3112793	0	0	0	0	0	0	0	0	0	0.95043945	0.049560547	0.43920898	-0.29370117	0.067382813	0.078125	0	44330	0	0	0
623	624	624	Category E	-0.35986328	-0.059814453	-0.95996094	-0.1340332	0.19165039	0.44580078	0	0	16/6/2018	16	6	2018	21:34:53	77693	0.1	21	34	53	0	0.059082031	3.5288086	0.12255859	-0.15625	-0.91333008	6.5407715	0.49438477	0	0	0	0	0	0	0	0	0	0.93481445	0.065185547	0.62573242	-0.48242188	0.096435547	-0.046386719	0	44330	0	0	0
624	625	625	Category L	0.27587891	-0.14379883	-0.91186523	-0.2800293	0.22387695	0.36914063	0	0	16/6/2018	16	6	2018	21:46:25	78385	0.7	21	46	25	0	0.059326172	3.515918	0.12939453	-0.15991211	-0.92358398	9.3640137	0.14770508	0	0	0	0	0	0	0	0	0	0.94628906	0.053710938	0.17431641	0.14624023	0.016113281	0.01171875	0	44330	0	0	0
625	626	626	Category L	0.21582031	-0.14379883	-0.87597656	-0.2800293	0.22558594	0.37109375	0	0	16/6/2018	16	6	2018	21:46:25	78385	0.8	21	46	25	0	0.059326172	3.515918	0.13500977	-0.16064453	-0.92382813	13.606934	0.095214844	0	0	0	0	0	0	0	0	0	0.94726563	0.052734375	0.14550781	0.080566406	0.016845703	0.047851563	0	44330	0	0	0
626	627	627	Category L	0.23999023	-0.16796875	-0.87597656	-0.28442383	0.22485352	0.375	0	0	16/6/2018	16	6	2018	21:46:25	78385	0.9	21	46	25	0	0.059326172	3.515918	0.13867188	-0.15942383	-0.92041016	18.417725	0.1105957	0	0	0	0	0	0	0	0	0	0.94433594	0.055664063	0.15380859	0.10107422	-0.008300781	0.044433594	0	44330	0	0	0
627	628	628	Category L	0.2277832	-0.16796875	-0.87597656	-0.2800293	0.22509766	0.37329102	0	0	16/6/2018	16	6	2018	21:46:26	78386	0	21	46	26	0	0.059326172	3.515918	0.14257813	-0.15893555	-0.91845703	20.852295	0.095458984	0	0	0	0	0	0	0	0	0	0.94311523	0.056884766	0.13647461	0.084960938	-0.008789063	0.042480469	0	44330	0	0	0
628	629	629	Category L	0.2277832	-0.13183594	-0.91186523	-0.28076172	0.22460938	0.37109375	0	0	16/6/2018	16	6	2018	21:46:26	78386	0.111	21	46	26	0	0.059326172	3.515918	0.14526367	-0.15869141	-0.91894531	20.163086	0.086914063	0	0	0	0	0	0	0	0	0	0.94384766	0.056152344	0.11645508	0.082275391	0.026855469	0.007080078	0	44330	0	0	0
629	630	630	Category L	0.21582031	-0.14379883	-0.88793945	-0.27734375	0.22485352	0.37011719	0	0	16/6/2018	16	6	2018	21:46:26	78386	0.222	21	46	26	0	0.059326172	3.515918	0.14819336	-0.15820313	-0.91967773	17.299561	0.075683594	0	0	0	0	0	0	0	0	0	0.94482422	0.055175781	0.11376953	0.067382813	0.014404297	0.031738281	0	44330	0	0	0
630	631	631	Category L	0.2277832	-0.16796875	-0.88793945	-0.28442383	0.22290039	0.37182617	0	0	16/6/2018	16	6	2018	21:46:26	78386	0.333	21	46	26	0	0.059326172	3.515918	0.14990234	-0.15820313	-0.91894531	15.718018	0.084228516	0	0	0	0	0	0	0	0	0	0.94458008	0.055419922	0.1184082	0.077636719	-0.009521484	0.031005859	0	44330	0	0	0
631	632	632	Category L	0.23999023	-0.16796875	-0.89990234	-0.27978516	0.22631836	0.37426758	0	0	16/6/2018	16	6	2018	21:46:26	78386	0.444	21	46	26	0	0.059326172	3.515918	0.14990234	-0.15795898	-0.91601563	14.375732	0.091796875	0	0	0	0	0	0	0	0	0	0.94165039	0.058349609	0.1159668	0.08984375	-0.009765625	0.016113281	0	44330	0	0	0
632	633	633	Category L	0.23999023	-0.11987305	-0.92382813	-0.27734375	0.22583008	0.37109375	0	0	16/6/2018	16	6	2018	21:46:26	78386	0.555	21	46	26	0	0.059326172	3.515918	0.15136719	-0.15869141	-0.91723633	12.17334	0.096679688	0	0	0	0	0	0	0	0	0	0.94311523	0.056884766	0.13378906	0.088378906	0.038818359	-0.006347656	0	44330	0	0	0
633	634	634	Category L	0.2277832	-0.15576172	-0.92382813	-0.27832031	0.22509766	0.36914063	0	0	16/6/2018	16	6	2018	21:46:26	78386	0.666	21	46	26	0	0.059326172	3.515918	0.15258789	-0.16015625	-0.91870117	9.267334	0.075439453	0	0	0	0	0	0	0	0	0	0.94482422	0.055175781	0.084472656	0.074951172	0.004394531	-0.004882813	0	44330	0	0	0
634	635	635	Category L	0.26391602	-0.16796875	-0.91186523	-0.28173828	0.22631836	0.37109375	0	0	16/6/2018	16	6	2018	21:46:26	78386	0.777	21	46	26	0	0.059326172	3.515918	0.15649414	-0.16137695	-0.91796875	6.9841309	0.10766602	0	0	0	0	0	0	0	0	0	0.94506836	0.054931641	0.11987305	0.10717773	-0.006347656	0.006103516	0	44330	0	0	0
635	636	636	Category L	0.25195313	-0.13183594	-0.91186523	-0.28076172	0.22827148	0.36914063	0	0	16/6/2018	16	6	2018	21:46:26	78386	0.888	21	46	26	0	0.059326172	3.5288086	0.15649414	-0.16308594	-0.91796875	5.0830078	0.1003418	0	0	0	0	0	0	0	0	0	0.9453125	0.0546875	0.1328125	0.095214844	0.03125	0.006103516	0	44330	0	0	0
636	637	637	Category L	0.25195313	-0.15576172	-0.92382813	-0.28442383	0.22729492	0.3671875	0	0	16/6/2018	16	6	2018	21:46:27	78387	0	21	46	27	0	0.059326172	3.5288086	0.15600586	-0.16210938	-0.91479492	2.8154297	0.096191406	0	0	0	0	0	0	0	0	0	0.94213867	0.057861328	0.11108398	0.095703125	0.006347656	-0.008789063	0	44330	0	0	0
637	638	638	Category L	0.25195313	-0.15576172	-0.92382813	-0.28515625	0.22729492	0.37011719	0	0	16/6/2018	16	6	2018	21:46:27	78387	0.09	21	46	27	0	0.059326172	3.5288086	0.15771484	-0.16162109	-0.9152832	0.089355469	0.094482422	0	0	0	0	0	0	0	0	0	0.94262695	0.057373047	0.10839844	0.093994141	0.005859375	-0.008300781	0	44330	0	0	0
638	639	639	Category L	0.2277832	-0.15576172	-0.94799805	-0.27734375	0.22827148	0.37036133	0	0	16/6/2018	16	6	2018	21:46:27	78387	0.181	21	46	27	0	0.059326172	3.5288086	0.15917969	-0.16137695	-0.91699219	1.3508301	0.075195313	0	0	0	0	0	0	0	0	0	0.94458008	0.055419922	0.10522461	0.068359375	0.005615234	-0.030761719	0	44330	0	0	0
639	640	640	Category L	0.2277832	-0.16796875	-0.89990234	-0.27978516	0.22631836	0.37011719	0	0	16/6/2018	16	6	2018	21:46:27	78387	0.272	21	46	27	0	0.059326172	3.5288086	0.16186523	-0.16113281	-0.91699219	0.45629883	0.068115234	0	0	0	0	0	0	0	0	0	0.94506836	0.054931641	0.089599609	0.065673828	-0.006591797	0.017089844	0	44330	0	0	0
640	641	641	Category L	0.27587891	-0.17993164	-0.87597656	-0.28808594	0.22827148	0.36914063	0	0	16/6/2018	16	6	2018	21:46:27	78387	0.363	21	46	27	0	0.059326172	3.5288086	0.16455078	-0.16186523	-0.91699219	0.67456055	0.11987305	0	0	0	0	0	0	0	0	0	0.94555664	0.054443359	0.17016602	0.11108398	-0.017822266	0.041015625	0	44330	0	0	0
641	642	642	Category L	0.26391602	-0.17993164	-0.87597656	-0.28344727	0.22583008	0.36914063	0	0	16/6/2018	16	6	2018	21:46:27	78387	0.454	21	46	27	0	0.059326172	3.5288086	0.16503906	-0.16113281	-0.91503906	0.84667969	0.10766602	0	0	0	0	0	0	0	0	0	0.94360352	0.056396484	0.15649414	0.098632813	-0.018798828	0.0390625	0	44330	0	0	0
642	643	643	Category L	0.25195313	-0.17993164	-0.89990234	-0.28076172	0.23535156	0.3684082	0	0	16/6/2018	16	6	2018	21:46:27	78387	0.545	21	46	27	0	0.059326172	3.5288086	0.16821289	-0.16186523	-0.91186523	0.68432617	0.086425781	0	0	0	0	0	0	0	0	0	0.94116211	0.058837891	0.11352539	0.083496094	-0.017822266	0.011962891	0	44330	0	0	0
643	644	644	Category L	0.2277832	-0.14379883	-0.88793945	-0.28759766	0.22583008	0.37304688	0	0	16/6/2018	16	6	2018	21:46:27	78387	0.636	21	46	27	0	0.059326172	3.5288086	0.17041016	-0.16210938	-0.91210938	0.64038086	0.064941406	0	0	0	0	0	0	0	0	0	0.94213867	0.057861328	0.10009766	0.057128906	0.018310547	0.024169922	0	44330	0	0	0
644	645	645	Category L	0.23999023	-0.16796875	-0.93579102	-0.27929688	0.22607422	0.36523438	0	0	16/6/2018	16	6	2018	21:46:27	78387	0.727	21	46	27	0	0.059326172	3.5288086	0.17431641	-0.16235352	-0.91210938	0.82177734	0.069580078	0	0	0	0	0	0	0	0	0	0.94287109	0.057128906	0.094238281	0.065429688	-0.005371094	-0.0234375	0	44330	0	0	0
645	646	646	Category L	0.25195313	-0.14379883	-0.89990234	-0.27954102	0.22729492	0.36816406	0	0	16/6/2018	16	6	2018	21:46:27	78387	0.818	21	46	27	0	0.059326172	3.5288086	0.17675781	-0.16186523	-0.91381836	1.0854492	0.078369141	0	0	0	0	0	0	0	0	0	0.94458008	0.055419922	0.10717773	0.074951172	0.018066406	0.013916016	0	44330	0	0	0
646	647	647	Category L	0.23999023	-0.15576172	-0.87597656	-0.27832031	0.22827148	0.36938477	0	0	16/6/2018	16	6	2018	21:46:27	78387	0.909	21	46	27	0	0.059326172	3.5288086	0.17822266	-0.16015625	-0.90991211	0.46533203	0.070556641	0	0	0	0	0	0	0	0	0	0.94091797	0.059082031	0.10009766	0.061523438	0.004394531	0.033935547	0	44330	0	0	0
647	648	648	Category L	0.26391602	-0.16796875	-0.89990234	-0.28735352	0.22680664	0.3671875	0	0	16/6/2018	16	6	2018	21:46:28	78388	0	21	46	28	0	0.059326172	3.5288086	0.18139648	-0.15917969	-0.90649414	0.26977539	0.083007813	0	0	0	0	0	0	0	0	0	0.93823242	0.061767578	0.09765625	0.082275391	-0.008544922	0.006591797	0	44330	0	0	0
648	649	649	Category L	0.29980469	-0.15576172	-0.88793945	-0.28344727	0.22583008	0.3671875	0	0	16/6/2018	16	6	2018	21:46:28	78388	0.1	21	46	28	0	0.059326172	3.5288086	0.18481445	-0.15869141	-0.90673828	0.29736328	0.11645508	0	0	0	0	0	0	0	0	0	0.93896484	0.061035156	0.13696289	0.11474609	0.002929688	0.018798828	0	44330	0	0	0
649	650	650	Category L	0.23999023	-0.15576172	-0.86376953	-0.28369141	0.22753906	0.37011719	0	0	16/6/2018	16	6	2018	21:46:28	78388	0.2	21	46	28	0	0.059326172	3.5288086	0.1887207	-0.15795898	-0.90795898	0.33422852	0.067382813	0	0	0	0	0	0	0	0	0	0.94067383	0.059326172	0.09765625	0.051025391	0.002197266	0.044189453	0	44330	0	0	0
650	651	651	Category L	0.2277832	-0.16796875	-0.91186523	-0.28369141	0.23071289	0.36523438	0	0	16/6/2018	16	6	2018	21:46:28	78388	0.3	21	46	28	0	0.059326172	3.5288086	0.19213867	-0.15722656	-0.90795898	0.4543457	0.037109375	0	0	0	0	0	0	0	0	0	0.94116211	0.058837891	0.049804688	0.035400391	-0.010498047	-0.003662109	0	44330	0	0	0
651	652	652	Category L	0.23999023	-0.16796875	-0.89990234	-0.28466797	0.22631836	0.36816406	0	0	16/6/2018	16	6	2018	21:46:28	78388	0.4	21	46	28	0	0.059326172	3.5288086	0.19458008	-0.15527344	-0.90649414	0.50195313	0.047363281	0	0	0	0	0	0	0	0	0	0.94018555	0.059814453	0.064453125	0.045166016	-0.012451172	0.006591797	0	44330	0	0	0
652	653	653	Category L	0.23999023	-0.16796875	-0.91186523	-0.28271484	0.22631836	0.36816406	0	0	16/6/2018	16	6	2018	21:46:28	78388	0.5	21	46	28	0	0.059326172	3.5288086	0.19799805	-0.15478516	-0.9050293	0.19433594	0.044189453	0	0	0	0	0	0	0	0	0	0.93920898	0.060791016	0.061523438	0.041748047	-0.012939453	-0.006591797	0	44330	0	0	0
653	654	654	Category L	0.23999023	-0.15576172	-0.91186523	-0.2824707	0.22631836	0.36914063	0	0	16/6/2018	16	6	2018	21:46:28	78388	0.6	21	46	28	0	0.059326172	3.5288086	0.2019043	-0.1574707	-0.91064453	0.29248047	0.037841797	0	0	0	0	0	0	0	0	0	0.94604492	0.053955078	0.040771484	0.037841797	0.001708984	-0.000976563	0	44330	0	0	0
654	655	655	Category L	0.26391602	-0.17993164	-0.89990234	-0.28564453	0.22802734	0.36816406	0	0	16/6/2018	16	6	2018	21:46:28	78388	0.7	21	46	28	0	0.059326172	3.5288086	0.20581055	-0.15942383	-0.91259766	0.28320313	0.062744141	0	0	0	0	0	0	0	0	0	0.94921875	0.05078125	0.091064453	0.057861328	-0.020263672	0.012695313	0	44330	0	0	0
655	656	656	Category L	0.26391602	-0.15576172	-0.93579102	-0.28442383	0.23071289	0.37207031	0	0	16/6/2018	16	6	2018	21:46:28	78388	0.8	21	46	28	0	0.059326172	3.5288086	0.20751953	-0.15869141	-0.91333008	0.037597656	0.060546875	0	0	0	0	0	0	0	0	0	0.94995117	0.050048828	0.081542969	0.056152344	0.002929688	-0.022216797	0	44330	0	0	0
656	657	657	Category L	0.2277832	-0.14379883	-0.88793945	-0.28100586	0.23071289	0.36499023	0	0	16/6/2018	16	6	2018	21:46:28	78388	0.9	21	46	28	0	0.059326172	3.5288086	0.20727539	-0.15673828	-0.90942383	0.1237793	0.032226563	0	0	0	0	0	0	0	0	0	0.94580078	0.054199219	0.054931641	0.020263672	0.012939453	0.021484375	0	44330	0	0	0
657	658	658	Category L	0.25195313	-0.15576172	-0.88793945	-0.28955078	0.22631836	0.37182617	0	0	16/6/2018	16	6	2018	21:46:29	78389	0	21	46	29	0	0.059326172	3.5288086	0.21166992	-0.15625	-0.90869141	0.1706543	0.045166016	0	0	0	0	0	0	0	0	0	0.94604492	0.053955078	0.061767578	0.040039063	0.000488281	0.020751953	0	44330	0	0	0
658	659	659	Category L	0.25195313	-0.14379883	-0.89990234	-0.28442383	0.22827148	0.36816406	0	0	16/6/2018	16	6	2018	21:46:29	78389	0.1	21	46	29	0	0.059326172	3.5288086	0.21557617	-0.15625	-0.91162109	0.94091797	0.040039063	0	0	0	0	0	0	0	0	0	0.94970703	0.050292969	0.060546875	0.036132813	0.012451172	0.01171875	0	44330	0	0	0
659	660	660	Category L	0.25195313	-0.17993164	-0.89990234	-0.2800293	0.22998047	0.36743164	0	0	16/6/2018	16	6	2018	21:46:29	78389	0.2	21	46	29	0	0.059326172	3.5288086	0.21899414	-0.15576172	-0.91137695	2.2705078	0.042236328	0	0	0	0	0	0	0	0	0	0.95043945	0.049560547	0.068359375	0.032714844	-0.023925781	0.011474609	0	44330	0	0	0
660	661	661	Category L	0.27587891	-0.13183594	-0.91186523	-0.27929688	0.23071289	0.37036133	0	0	16/6/2018	16	6	2018	21:46:29	78389	0.3	21	46	29	0	0.059326172	3.5288086	0.22021484	-0.15625	-0.91210938	3.0239258	0.060791016	0	0	0	0	0	0	0	0	0	0.95117188	0.048828125	0.080566406	0.055419922	0.024414063	0.000244141	0	44330	0	0	0
661	662	662	Category L	0.25195313	-0.11987305	-0.92382813	-0.2722168	0.24316406	0.36669922	0	0	16/6/2018	16	6	2018	21:46:29	78389	0.4	21	46	29	0	0.059326172	3.5288086	0.22192383	-0.15722656	-0.90991211	3.2097168	0.049804688	0	0	0	0	0	0	0	0	0	0.94970703	0.050292969	0.081054688	0.029785156	0.037353516	-0.013671875	0	44330	0	0	0
662	663	663	Category L	0.20385742	-0.16796875	-0.88793945	-0.2668457	0.24487305	0.37084961	0	0	16/6/2018	16	6	2018	21:46:29	78389	0.5	21	46	29	0	0.059326172	3.5288086	0.22607422	-0.15991211	-0.90869141	3.7282715	0.031494141	0	0	0	0	0	0	0	0	0	0.95019531	0.049804688	0.051025391	-0.022216797	-0.0078125	0.020751953	0	44330	0	0	0
663	664	664	Category L	0.23999023	-0.17993164	-0.92382813	-0.26635742	0.25146484	0.36694336	0	0	16/6/2018	16	6	2018	21:46:29	78389	0.6	21	46	29	0	0.059326172	3.5288086	0.23095703	-0.16235352	-0.9128418	4.4848633	0.022216797	0	0	0	0	0	0	0	0	0	0.95556641	0.044433594	0.037109375	0.008789063	-0.017333984	-0.010742188	0	44330	0	0	0
664	665	665	Category L	0.2277832	-0.15576172	-0.89990234	-0.26782227	0.24560547	0.36987305	0	0	16/6/2018	16	6	2018	21:46:29	78389	0.7	21	46	29	0	0.059326172	3.5288086	0.23852539	-0.16430664	-0.91186523	4.4919434	0.018310547	0	0	0	0	0	0	0	0	0	0.95678711	0.043212891	0.031494141	-0.010742188	0.008544922	0.011962891	0	44330	0	0	0
665	666	666	Category L	0.23999023	-0.14379883	-0.92382813	-0.26611328	0.24829102	0.36474609	0	0	16/6/2018	16	6	2018	21:46:29	78389	0.8	21	46	29	0	0.059326172	3.5288086	0.23706055	-0.16381836	-0.90991211	3.7145996	0.024414063	0	0	0	0	0	0	0	0	0	0.9543457	0.045654297	0.036621094	0.002685547	0.020019531	-0.013671875	0	44330	0	0	0
666	667	667	Category L	0.25195313	-0.16796875	-0.91186523	-0.26782227	0.24658203	0.36791992	0	0	16/6/2018	16	6	2018	21:46:29	78389	0.9	21	46	29	0	0.059326172	3.5288086	0.23510742	-0.1640625	-0.90795898	3.3354492	0.017333984	0	0	0	0	0	0	0	0	0	0.95239258	0.047607422	0.023925781	0.016601563	-0.003662109	-0.003662109	0	44330	0	0	0
667	668	668	Category L	0.2277832	-0.16796875	-0.89990234	-0.26635742	0.25146484	0.36694336	0	0	16/6/2018	16	6	2018	21:46:30	78390	0	21	46	30	0	0.059326172	3.5288086	0.23413086	-0.16430664	-0.90649414	3.4387207	0.009765625	0	0	0	0	0	0	0	0	0	0.95068359	0.049316406	0.016601563	-0.006347656	-0.003417969	0.006591797	0	44330	0	0	0
668	669	669	Category L	0.25195313	-0.16796875	-0.93579102	-0.26782227	0.24658203	0.36791992	0	0	16/6/2018	16	6	2018	21:46:30	78390	0.111	21	46	30	0	0.059326172	3.5288086	0.23413086	-0.1652832	-0.90942383	2.8728027	0.031738281	0	0	0	0	0	0	0	0	0	0.95361328	0.046386719	0.046386719	0.017578125	-0.002441406	-0.026123047	0	44330	0	0	0
669	670	670	Category L	0.2277832	-0.16796875	-0.89990234	-0.27270508	0.25170898	0.3737793	0	0	16/6/2018	16	6	2018	21:46:30	78390	0.222	21	46	30	0	0.059326172	3.5288086	0.23193359	-0.1640625	-0.91015625	1.8193359	0.01171875	0	0	0	0	0	0	0	0	0	0.95361328	0.046386719	0.018310547	-0.004150391	-0.003662109	0.010253906	0	44330	0	0	0
670	671	671	Category L	0.23999023	-0.17993164	-0.89990234	-0.2746582	0.2512207	0.37280273	0	0	16/6/2018	16	6	2018	21:46:30	78390	0.333	21	46	30	0	0.059326172	3.5288086	0.23022461	-0.1652832	-0.91015625	1.4213867	0.020263672	0	0	0	0	0	0	0	0	0	0.95336914	0.046630859	0.034423828	0.009521484	-0.014404297	0.010253906	0	44330	0	0	0
671	672	672	Category L	0.26391602	-0.16796875	-0.91186523	-0.26611328	0.25	0.3659668	0	0	16/6/2018	16	6	2018	21:46:30	78390	0.444	21	46	30	0	0.059326172	3.5288086	0.22583008	-0.16577148	-0.91210938	1.4506836	0.037841797	0	0	0	0	0	0	0	0	0	0.95410156	0.045898438	0.040283203	0.037841797	-0.001953125	0.000244141	0	44330	0	0	0
672	673	673	Category L	0.26391602	-0.17993164	-0.91186523	-0.2668457	0.25366211	0.3659668	0	0	16/6/2018	16	6	2018	21:46:30	78390	0.555	21	46	30	0	0.059326172	3.5288086	0.22265625	-0.16601563	-0.91015625	1.2412109	0.043212891	0	0	0	0	0	0	0	0	0	0.95166016	0.048339844	0.056152344	0.041015625	-0.013671875	-0.001464844	0	44330	0	0	0
673	674	674	Category L	0.23999023	-0.16796875	-0.89990234	-0.26538086	0.24633789	0.36572266	0	0	16/6/2018	16	6	2018	21:46:30	78390	0.666	21	46	30	0	0.059082031	3.5288086	0.21777344	-0.16796875	-0.91259766	0.70043945	0.025390625	0	0	0	0	0	0	0	0	0	0.953125	0.046875	0.034667969	0.021972656	0	0.012695313	0	44330	0	0	0
674	675	675	Category L	0.2277832	-0.17993164	-0.91186523	-0.26782227	0.25097656	0.36572266	0	0	16/6/2018	16	6	2018	21:46:30	78390	0.777	21	46	30	0	0.059082031	3.5288086	0.21777344	-0.16845703	-0.91479492	0.70458984	0.015136719	0	0	0	0	0	0	0	0	0	0.95532227	0.044677734	0.024169922	0.009765625	-0.011230469	0.002929688	0	44330	0	0	0
675	676	676	Category L	0.26391602	-0.17993164	-0.91186523	-0.26367188	0.24804688	0.36816406	0	0	16/6/2018	16	6	2018	21:46:30	78390	0.888	21	46	30	0	0.059082031	3.5288086	0.21484375	-0.16918945	-0.91577148	1.1516113	0.050292969	0	0	0	0	0	0	0	0	0	0.95556641	0.044433594	0.063476563	0.048828125	-0.010498047	0.00390625	0	44330	0	0	0
676	677	677	Category L	0.25195313	-0.16796875	-0.91186523	-0.26611328	0.25073242	0.3659668	0	0	16/6/2018	16	6	2018	21:46:31	78391	0	21	46	31	0	0.059082031	3.5288086	0.2097168	-0.16918945	-0.91479492	0.99902344	0.042236328	0	0	0	0	0	0	0	0	0	0.95361328	0.046386719	0.046386719	0.041992188	0.001220703	0.002929688	0	44330	0	0	0
677	678	678	Category L	0.25195313	-0.17993164	-0.88793945	-0.26464844	0.24902344	0.36401367	0	0	16/6/2018	16	6	2018	21:46:31	78391	0.1	21	46	31	0	0.059082031	3.5288086	0.20532227	-0.16967773	-0.91479492	0.60888672	0.054443359	0	0	0	0	0	0	0	0	0	0.95288086	0.047119141	0.083496094	0.046386719	-0.010009766	0.026855469	0	44330	0	0	0
678	679	679	Category L	0.25195313	-0.15576172	-0.91186523	-0.2644043	0.25708008	0.36499023	0	0	16/6/2018	16	6	2018	21:46:31	78391	0.2	21	46	31	0	0.059082031	3.5288086	0.2043457	-0.17016602	-0.91821289	0.49707031	0.049804688	0	0	0	0	0	0	0	0	0	0.95605469	0.043945313	0.068359375	0.047363281	0.014404297	0.006347656	0	44330	0	0	0
679	680	680	Category L	0.21582031	-0.15576172	-0.88793945	-0.26953125	0.2512207	0.36987305	0	0	16/6/2018	16	6	2018	21:46:31	78391	0.3	21	46	31	0	0.059082031	3.5288086	0.20043945	-0.16992188	-0.91992188	0.40893555	0.038330078	0	0	0	0	0	0	0	0	0	0.95678711	0.043212891	0.061523438	0.015136719	0.014160156	0.031982422	0	44330	0	0	0
680	681	681	Category L	0.21582031	-0.16796875	-0.88793945	-0.2644043	0.25244141	0.3659668	0	0	16/6/2018	16	6	2018	21:46:31	78391	0.4	21	46	31	0	0.059082031	3.5288086	0.19921875	-0.16870117	-0.91772461	0.23852539	0.033935547	0	0	0	0	0	0	0	0	0	0.9543457	0.045654297	0.047119141	0.016357422	0.000732422	0.029785156	0	44330	0	0	0
681	682	682	Category L	0.23999023	-0.17993164	-0.89990234	-0.26293945	0.24804688	0.36694336	0	0	16/6/2018	16	6	2018	21:46:31	78391	0.5	21	46	31	0	0.059082031	3.5288086	0.1953125	-0.16674805	-0.91796875	0.13256836	0.049804688	0	0	0	0	0	0	0	0	0	0.953125	0.046875	0.075683594	0.044433594	-0.012939453	0.018066406	0	44330	0	0	0
682	683	683	Category L	0.25195313	-0.16796875	-0.89990234	-0.26635742	0.25073242	0.36523438	0	0	16/6/2018	16	6	2018	21:46:31	78391	0.6	21	46	31	0	0.059082031	3.5288086	0.19433594	-0.16674805	-0.91796875	0.086425781	0.060302734	0	0	0	0	0	0	0	0	0	0.953125	0.046875	0.076660156	0.057373047	-0.000976563	0.018066406	0	44330	0	0	0
683	684	684	Category L	0.25195313	-0.17993164	-0.88793945	-0.26879883	0.24731445	0.36474609	0	0	16/6/2018	16	6	2018	21:46:31	78391	0.7	21	46	31	0	0.059082031	3.5288086	0.1940918	-0.16796875	-0.92041016	0.014160156	0.067382813	0	0	0	0	0	0	0	0	0	0.95556641	0.044433594	0.10229492	0.057617188	-0.01171875	0.032470703	0	44330	0	0	0
684	685	685	Category L	0.25195313	-0.16796875	-0.89990234	-0.27026367	0.24804688	0.36791992	0	0	16/6/2018	16	6	2018	21:46:31	78391	0.8	21	46	31	0	0.059082031	3.5288086	0.19311523	-0.16894531	-0.92236328	0.30249023	0.062744141	0	0	0	0	0	0	0	0	0	0.95727539	0.042724609	0.082275391	0.05859375	0.000976563	0.022460938	0	44330	0	0	0
685	686	686	Category L	0.25195313	-0.17993164	-0.87597656	-0.2746582	0.25	0.37182617	0	0	16/6/2018	16	6	2018	21:46:31	78391	0.9	21	46	31	0	0.059082031	3.5288086	0.19140625	-0.16943359	-0.92089844	0.32202148	0.075927734	0	0	0	0	0	0	0	0	0	0.95581055	0.044189453	0.11572266	0.060302734	-0.010253906	0.044921875	0	44330	0	0	0
686	687	687	Category L	0.23999023	-0.17993164	-0.87597656	-0.26635742	0.25146484	0.3659668	0	0	16/6/2018	16	6	2018	21:46:32	78392	0	21	46	32	0	0.059082031	3.5288086	0.18920898	-0.16967773	-0.91870117	1.7045898	0.067138672	0	0	0	0	0	0	0	0	0	0.95336914	0.046630859	0.10375977	0.050537109	-0.010009766	0.042724609	0	44330	0	0	0
687	688	688	Category L	0.26391602	-0.16796875	-0.87597656	-0.26269531	0.25097656	0.36816406	0	0	16/6/2018	16	6	2018	21:46:32	78392	0.1	21	46	32	0	0.059082031	3.5288086	0.1862793	-0.17016602	-0.91870117	3.6081543	0.088378906	0	0	0	0	0	0	0	0	0	0.95288086	0.047119141	0.12255859	0.077392578	0.002197266	0.042724609	0	44330	0	0	0
688	689	689	Category L	0.25195313	-0.15576172	-0.92382813	-0.26635742	0.25073242	0.36401367	0	0	16/6/2018	16	6	2018	21:46:32	78392	0.2	21	46	32	0	0.059082031	3.5288086	0.18530273	-0.171875	-0.91870117	6.5466309	0.068603516	0	0	0	0	0	0	0	0	0	0.95288086	0.047119141	0.087646484	0.06640625	0.016113281	-0.004882813	0	44330	0	0	0
689	690	690	Category L	0.27587891	-0.16796875	-0.91186523	-0.26611328	0.24829102	0.36669922	0	0	16/6/2018	16	6	2018	21:46:32	78392	0.3	21	46	32	0	0.059082031	3.5288086	0.18359375	-0.171875	-0.92163086	10.624268	0.092529297	0	0	0	0	0	0	0	0	0	0.95532227	0.044677734	0.10571289	0.092041016	0.00390625	0.009765625	0	44330	0	0	0
690	691	691	Category L	0.25195313	-0.13183594	-0.87597656	-0.26977539	0.25268555	0.3659668	0	0	16/6/2018	16	6	2018	21:46:32	78392	0.4	21	46	32	0	0.059082031	3.5288086	0.18432617	-0.17114258	-0.92236328	15.303223	0.090820313	0	0	0	0	0	0	0	0	0	0.95605469	0.043945313	0.15307617	0.067382813	0.039306641	0.046386719	0	44330	0	0	0
691	692	692	Category E	0.23999023	-0.047851563	-0.99584961	-0.14355469	0.3215332	0.37817383	0	0	16/6/2018	16	6	2018	21:46:32	78392	0.7	21	46	32	0	0.059082031	3.5288086	0.18334961	-0.1706543	-0.92138672	18.64209	0.15429688	0	0	0	0	0	0	0	0	0	0.95483398	0.045166016	0.25366211	0.056396484	0.12280273	-0.07421875	0	44330	0	0	0
692	693	693	Category E	0.35986328	-0.2878418	-1.2119141	-0.10424805	0.34155273	0.37646484	0	0	16/6/2018	16	6	2018	21:46:32	78392	0.8	21	46	32	0	0.059082031	3.5288086	0.18066406	-0.16992188	-0.92089844	21.58374	0.36132813	0	0	0	0	0	0	0	0	0	0.95385742	0.046142578	0.58764648	0.17895508	-0.11767578	-0.29077148	0	44330	0	0	0
693	694	694	Category E	0.17993164	-0.32397461	-1.0559082	-0.10546875	0.31591797	0.39282227	0	0	16/6/2018	16	6	2018	21:46:32	78392	0.9	21	46	32	0	0.059082031	3.5288086	0.18017578	-0.16870117	-0.92138672	25.102539	0.20507813	0	0	0	0	0	0	0	0	0	0.95385742	0.046142578	0.29003906	-0.000244141	-0.1550293	-0.13427734	0	44330	0	0	0
694	695	695	Category E	0.17993164	-0.20385742	-0.93579102	-0.093994141	0.31225586	0.40209961	0	0	16/6/2018	16	6	2018	21:46:33	78393	0	21	46	33	0	0.059082031	3.5288086	0.1796875	-0.16870117	-0.9230957	29.549561	0.037109375	0	0	0	0	0	0	0	0	0	0.95532227	0.044677734	0.047363281	0	-0.034912109	-0.012451172	0	44330	0	0	0
695	696	696	Category E	0.071777344	-0.059814453	-0.88793945	-0.078369141	0.31787109	0.40185547	0	0	16/6/2018	16	6	2018	21:46:33	78393	0.1	21	46	33	0	0.059082031	3.5288086	0.17822266	-0.16870117	-0.92114258	33.397461	0.15600586	0	0	0	0	0	0	0	0	0	0.95336914	0.046630859	0.24902344	-0.10644531	0.10888672	0.033203125	0	44330	0	0	0
696	697	697	Category E	0.3359375	-0.15576172	-0.88793945	-0.074951172	0.31689453	0.40283203	0	0	16/6/2018	16	6	2018	21:46:33	78393	0.2	21	46	33	0	0.059082031	3.5288086	0.17675781	-0.16894531	-0.92163086	36.081299	0.16308594	0	0	0	0	0	0	0	0	0	0.95361328	0.046386719	0.20605469	0.15893555	0.013183594	0.033691406	0	44330	0	0	0
697	698	698	Category E	0.29980469	-0.17993164	-1.1757813	-0.035644531	0.32226563	0.40478516	0	0	16/6/2018	16	6	2018	21:46:33	78393	0.3	21	46	33	0	0.059082031	3.5288086	0.17431641	-0.16967773	-0.92358398	38.067139	0.28173828	0	0	0	0	0	0	0	0	0	0.95507813	0.044921875	0.38769531	0.12524414	-0.010009766	-0.25195313	0	44330	0	0	0
698	699	699	Category E	0.2277832	-0.059814453	-0.82788086	-0.038818359	0.33837891	0.39428711	0	0	16/6/2018	16	6	2018	21:46:33	78393	0.4	21	46	33	0	0.059082031	3.5288086	0.1730957	-0.16943359	-0.92358398	37.440186	0.15527344	0	0	0	0	0	0	0	0	0	0.95483398	0.045166016	0.26000977	0.054443359	0.10961914	0.095703125	0	44330	0	0	0
699	700	700	Category E	0.083984375	-0.10791016	-0.85180664	-0.010986328	0.34301758	0.38696289	0	0	16/6/2018	16	6	2018	21:46:33	78393	0.5	21	46	33	0	0.059082031	3.5288086	0.17236328	-0.16894531	-0.92700195	35.097168	0.13110352	0	0	0	0	0	0	0	0	0	0.95776367	0.042236328	0.22460938	-0.088378906	0.061035156	0.075195313	0	44330	0	0	0
700	701	701	Category E	0.047851563	-0.21582031	-0.82788086	-0.034179688	0.33056641	0.39501953	0	0	16/6/2018	16	6	2018	21:46:33	78393	0.6	21	46	33	0	0.059082031	3.5288086	0.17114258	-0.16723633	-0.92822266	31.241943	0.16625977	0	0	0	0	0	0	0	0	0	0.95874023	0.041259766	0.2722168	-0.12329102	-0.048339844	0.1003418	0	44330	0	0	0
701	702	702	Category E	0.15576172	-0.19189453	-0.81591797	-0.04296875	0.32617188	0.39794922	0	0	16/6/2018	16	6	2018	21:46:33	78393	0.7	21	46	33	0	0.059082031	3.5288086	0.17016602	-0.16577148	-0.92578125	28.260254	0.11401367	0	0	0	0	0	0	0	0	0	0.95581055	0.044189453	0.15039063	-0.014404297	-0.025878906	0.10986328	0	44330	0	0	0
702	703	703	Category E	0.21582031	-0.27587891	-1.1757813	-0.041992188	0.30664063	0.41137695	0	0	16/6/2018	16	6	2018	21:46:33	78393	0.8	21	46	33	0	0.059082031	3.5288086	0.16723633	-0.16601563	-0.92504883	26.769775	0.27783203	0	0	0	0	0	0	0	0	0	0.95458984	0.045410156	0.40869141	0.048339844	-0.10961914	-0.25048828	0	44330	0	0	0
703	704	704	Category E	0.25195313	-0.21582031	-0.88793945	-0.043457031	0.31103516	0.40917969	0	0	16/6/2018	16	6	2018	21:46:33	78393	0.9	21	46	33	0	0.059082031	3.5288086	0.16625977	-0.16625977	-0.92407227	24.417236	0.10522461	0	0	0	0	0	0	0	0	0	0.95361328	0.046386719	0.17114258	0.085449219	-0.049316406	0.036132813	0	44330	0	0	0
704	705	705	Category E	0.15576172	-0.10791016	-0.74389648	-0.034912109	0.30053711	0.41650391	0	0	16/6/2018	16	6	2018	21:46:34	78394	0	21	46	34	0	0.059082031	3.5288086	0.16650391	-0.16503906	-0.92504883	22.614746	0.19042969	0	0	0	0	0	0	0	0	0	0.9543457	0.045654297	0.24926758	-0.010742188	0.057128906	0.18115234	0	44330	0	0	0
705	706	706	Category E	0.059814453	-0.16796875	-0.73193359	-0.050292969	0.30322266	0.41503906	0	0	16/6/2018	16	6	2018	21:46:34	78394	0.111	21	46	34	0	0.059082031	3.5288086	0.16723633	-0.16601563	-0.92944336	21.313477	0.22485352	0	0	0	0	0	0	0	0	0	0.95898438	0.041015625	0.30688477	-0.10742188	-0.001708984	0.19750977	0	44330	0	0	0
706	707	707	Category E	0.15576172	-0.17993164	-0.75585938	-0.042480469	0.29003906	0.41601563	0	0	16/6/2018	16	6	2018	21:46:34	78394	0.222	21	46	34	0	0.059082031	3.5288086	0.16723633	-0.16699219	-0.92773438	18.703857	0.17285156	0	0	0	0	0	0	0	0	0	0.95751953	0.042480469	0.19628906	-0.011474609	-0.012695313	0.171875	0	44330	0	0	0
707	708	708	Category E	0.23999023	-0.25195313	-1.1037598	0.014160156	0.28955078	0.41821289	0	0	16/6/2018	16	6	2018	21:46:34	78394	0.333	21	46	34	0	0.059082031	3.5288086	0.16625977	-0.16699219	-0.92700195	14.823486	0.20922852	0	0	0	0	0	0	0	0	0	0.95654297	0.043457031	0.33496094	0.073486328	-0.084716797	-0.17651367	0	44330	0	0	0
708	709	709	Category E	0.047851563	-0.035888672	-0.97192383	0.068359375	0.27905273	0.41723633	0	0	16/6/2018	16	6	2018	21:46:34	78394	0.444	21	46	34	0	0.059082031	3.5288086	0.16552734	-0.16723633	-0.92578125	11.530273	0.18212891	0	0	0	0	0	0	0	0	0	0.95532227	0.044677734	0.29492188	-0.11767578	0.13134766	-0.045898438	0	44330	0	0	0
709	710	710	Category E	0.071777344	-0.23999023	-0.89990234	0.088378906	0.30322266	0.40136719	0	0	16/6/2018	16	6	2018	21:46:34	78394	0.555	21	46	34	0	0.059082031	3.5288086	0.16650391	-0.16821289	-0.92285156	9.6306152	0.12084961	0	0	0	0	0	0	0	0	0	0.95288086	0.047119141	0.18945313	-0.094726563	-0.071533203	0.022949219	0	44330	0	0	0
710	711	711	Category E	-0.11987305	-0.20385742	-1.0319824	0.063720703	0.32128906	0.39624023	0	0	16/6/2018	16	6	2018	21:46:34	78394	0.666	21	46	34	0	0.059082031	3.5288086	0.16992188	-0.16992188	-0.92504883	8.6977539	0.31079102	0	0	0	0	0	0	0	0	0	0.95581055	0.044189453	0.43041992	-0.28979492	-0.033691406	-0.10668945	0	44330	0	0	0
711	712	712	Category E	-0.011962891	-0.19189453	-0.75585938	0.048339844	0.30981445	0.40649414	0	0	16/6/2018	16	6	2018	21:46:34	78394	0.777	21	46	34	0	0.059082031	3.5288086	0.17211914	-0.17016602	-0.92456055	8.3642578	0.25073242	0	0	0	0	0	0	0	0	0	0.95581055	0.044189453	0.37451172	-0.18408203	-0.021484375	0.16870117	0	44330	0	0	0
712	713	713	Category E	-0.14379883	-0.26391602	-1.1037598	0.05078125	0.3137207	0.40258789	0	0	16/6/2018	16	6	2018	21:46:34	78394	0.888	21	46	34	0	0.059082031	3.5288086	0.17358398	-0.17041016	-0.92260742	8.4287109	0.37719727	0	0	0	0	0	0	0	0	0	0.95410156	0.045898438	0.59179688	-0.31738281	-0.093261719	-0.1809082	0	44330	0	0	0
713	714	714	Category E	0.2277832	-0.19189453	-1.1037598	0.047851563	0.33422852	0.39086914	0	0	16/6/2018	16	6	2018	21:46:35	78395	0	21	46	35	0	0.059082031	3.5288086	0.17211914	-0.1706543	-0.921875	6.755127	0.19091797	0	0	0	0	0	0	0	0	0	0.95336914	0.046630859	0.25830078	0.055419922	-0.020996094	-0.18164063	0	44330	0	0	0
714	715	715	Category E	0.011962891	-0.2277832	-0.98388672	0.12451172	0.31762695	0.38354492	0	0	16/6/2018	16	6	2018	21:46:35	78395	0.1	21	46	35	0	0.059082031	3.5288086	0.17163086	-0.1706543	-0.91992188	2.5290527	0.1809082	0	0	0	0	0	0	0	0	0	0.95141602	0.048583984	0.28027344	-0.15966797	-0.056884766	-0.063720703	0	44330	0	0	0
715	716	716	Category E	-0.15576172	-0.14379883	-0.83984375	0.062988281	0.30908203	0.40576172	0	0	16/6/2018	16	6	2018	21:46:35	78395	0.2	21	46	35	0	0.059082031	3.5288086	0.17407227	-0.17016602	-0.91992188	0.40600586	0.34057617	0	0	0	0	0	0	0	0	0	0.95166016	0.048339844	0.43652344	-0.32983398	0.026367188	0.080078125	0	44330	0	0	0
716	717	717	Category E	-0.083984375	-0.17993164	-0.92382813	0.070556641	0.32080078	0.3972168	0	0	16/6/2018	16	6	2018	21:46:35	78395	0.3	21	46	35	0	0.059082031	3.5288086	0.17456055	-0.17163086	-0.92333984	2.407959	0.25878906	0	0	0	0	0	0	0	0	0	0.95532227	0.044677734	0.26708984	-0.25854492	-0.008056641	-0.000244141	0	44330	0	0	0
717	718	718	Category E	0.16796875	-0.20385742	-1.1999512	0.062011719	0.33496094	0.3894043	0	0	16/6/2018	16	6	2018	21:46:35	78395	0.4	21	46	35	0	0.059082031	3.5288086	0.17504883	-0.17285156	-0.92382813	5.0219727	0.27783203	0	0	0	0	0	0	0	0	0	0.95605469	0.043945313	0.31420898	-0.007080078	-0.030761719	-0.27587891	0	44330	0	0	0
718	719	719	Category E	-0.083984375	-0.13183594	-1.0917969	0.016845703	0.33374023	0.3972168	0	0	16/6/2018	16	6	2018	21:46:35	78395	0.5	21	46	35	0	0.059082031	3.5288086	0.17456055	-0.17260742	-0.9230957	7.2529297	0.3112793	0	0	0	0	0	0	0	0	0	0.95532227	0.044677734	0.46826172	-0.25854492	0.040771484	-0.16845703	0	44330	0	0	0
719	720	720	Category E	0.13183594	-0.083984375	-0.7199707	-0.006347656	0.33178711	0.3996582	0	0	16/6/2018	16	6	2018	21:46:35	78395	0.6	21	46	35	0	0.059082031	3.5288086	0.17211914	-0.17285156	-0.9230957	7.5388184	0.2253418	0	0	0	0	0	0	0	0	0	0.95483398	0.045166016	0.33251953	-0.040283203	0.088867188	0.203125	0	44330	0	0	0
720	721	721	Category E	-0.047851563	-0.023925781	-0.88793945	-0.034179688	0.34008789	0.39331055	0	0	16/6/2018	16	6	2018	21:46:35	78395	0.7	21	46	35	0	0.059082031	3.5288086	0.17114258	-0.17333984	-0.92236328	5.4797363	0.26733398	0	0	0	0	0	0	0	0	0	0.95410156	0.045898438	0.40307617	-0.21899414	0.14941406	0.034423828	0	44330	0	0	0
721	722	722	Category E	0.19189453	-0.16796875	-0.88793945	-0.049804688	0.32373047	0.3984375	0	0	16/6/2018	16	6	2018	21:46:35	78395	0.8	21	46	35	0	0.059082031	3.5288086	0.17041016	-0.17333984	-0.92431641	6.0825195	0.042724609	0	0	0	0	0	0	0	0	0	0.95581055	0.044189453	0.063232422	0.021240234	0.005371094	0.036376953	0	44330	0	0	0
722	723	723	Category E	0.2277832	-0.27587891	-1.0917969	-0.051513672	0.32226563	0.40527344	0	0	16/6/2018	16	6	2018	21:46:35	78395	0.9	21	46	35	0	0.059082031	3.5288086	0.16967773	-0.17358398	-0.92358398	8.2382813	0.20483398	0	0	0	0	0	0	0	0	0	0.95507813	0.044921875	0.328125	0.057861328	-0.10205078	-0.16796875	0	44330	0	0	0
723	724	724	Category E	0.15576172	-0.2277832	-1.0319824	-0.049804688	0.32885742	0.39770508	0	0	16/6/2018	16	6	2018	21:46:36	78396	0	21	46	36	0	0.059082031	3.5288086	0.16821289	-0.17382813	-0.92431641	8.2363281	0.12084961	0	0	0	0	0	0	0	0	0	0.95556641	0.044433594	0.17382813	-0.012451172	-0.053710938	-0.10742188	0	44330	0	0	0
724	725	725	Category E	0.095947266	-0.20385742	-0.82788086	-0.035400391	0.31835938	0.39868164	0	0	16/6/2018	16	6	2018	21:46:36	78396	0.1	21	46	36	0	0.059082031	3.5288086	0.16625977	-0.17382813	-0.92504883	7.689209	0.1237793	0	0	0	0	0	0	0	0	0	0.95581055	0.044189453	0.19775391	-0.0703125	-0.029785156	0.097167969	0	44330	0	0	0
725	726	726	Category E	0.071777344	-0.16796875	-0.73193359	-0.044433594	0.31884766	0.40649414	0	0	16/6/2018	16	6	2018	21:46:36	78396	0.2	21	46	36	0	0.059082031	3.5288086	0.16479492	-0.17382813	-0.92529297	8.7175293	0.21484375	0	0	0	0	0	0	0	0	0	0.95605469	0.043945313	0.29272461	-0.093017578	0.005859375	0.19335938	0	44330	0	0	0
726	727	727	Category E	0.023925781	-0.19189453	-0.87597656	-0.028808594	0.32055664	0.4050293	0	0	16/6/2018	16	6	2018	21:46:36	78396	0.3	21	46	36	0	0.059082031	3.5288086	0.1628418	-0.17431641	-0.92578125	9.1647949	0.14868164	0	0	0	0	0	0	0	0	0	0.95605469	0.043945313	0.20629883	-0.13891602	-0.017333984	0.049804688	0	44330	0	0	0
727	728	728	Category E	0.16796875	-0.29980469	-0.88793945	-0.013671875	0.32104492	0.39941406	0	0	16/6/2018	16	6	2018	21:46:36	78396	0.4	21	46	36	0	0.059082031	3.5288086	0.16137695	-0.17456055	-0.92651367	6.2001953	0.13110352	0	0	0	0	0	0	0	0	0	0.95654297	0.043457031	0.17016602	0.006347656	-0.125	0.038574219	0	44330	0	0	0
728	729	729	Category E	0.17993164	-0.15576172	-1.1159668	0.000732422	0.32324219	0.40576172	0	0	16/6/2018	16	6	2018	21:46:36	78396	0.5	21	46	36	0	0.059082031	3.5288086	0.15942383	-0.17456055	-0.92724609	1.6352539	0.19042969	0	0	0	0	0	0	0	0	0	0.95703125	0.04296875	0.2277832	0.020263672	0.018798828	-0.18847656	0	44330	0	0	0
729	730	730	Category E	0.2878418	-0.095947266	-0.92382813	-0.003662109	0.32910156	0.39770508	0	0	16/6/2018	16	6	2018	21:46:36	78396	0.6	21	46	36	0	0.059082031	3.5288086	0.15722656	-0.17504883	-0.92773438	0.98583984	0.15258789	0	0	0	0	0	0	0	0	0	0.95727539	0.042724609	0.21362305	0.13037109	0.079101563	0.00390625	0	44330	0	0	0
730	731	731	Category E	0.15576172	-0.13183594	-0.83984375	-0.008056641	0.33349609	0.39868164	0	0	16/6/2018	16	6	2018	21:46:36	78396	0.7	21	46	36	0	0.059082031	3.5288086	0.15527344	-0.17504883	-0.92797852	1.7353516	0.098144531	0	0	0	0	0	0	0	0	0	0.95703125	0.04296875	0.13208008	0.000244141	0.043212891	0.088134766	0	44330	0	0	0
731	732	732	Category E	0.023925781	-0.10791016	-0.86376953	-0.070800781	0.32543945	0.40087891	0	0	16/6/2018	16	6	2018	21:46:36	78396	0.8	21	46	36	0	0.059082031	3.5288086	0.15332031	-0.17578125	-0.92871094	0.70678711	0.16015625	0	0	0	0	0	0	0	0	0	0.95751953	0.042480469	0.26269531	-0.12939453	0.067871094	0.064941406	0	44330	0	0	0
732	733	733	Category E	0.20385742	-0.071777344	-0.94799805	-0.079589844	0.32739258	0.3996582	0	0	16/6/2018	16	6	2018	21:46:36	78396	0.9	21	46	36	0	0.059082031	3.5288086	0.15161133	-0.17749023	-0.92773438	2.5559082	0.11962891	0	0	0	0	0	0	0	0	0	0.95678711	0.043212891	0.17797852	0.052001953	0.10571289	-0.020019531	0	44330	0	0	0
733	734	734	Category E	0.20385742	-0.16796875	-1.0439453	-0.068603516	0.31933594	0.40307617	0	0	16/6/2018	16	6	2018	21:46:37	78397	0	21	46	37	0	0.059082031	3.5288086	0.1484375	-0.17626953	-0.92431641	3.4282227	0.13183594	0	0	0	0	0	0	0	0	0	0.95263672	0.047363281	0.18310547	0.055175781	0.008300781	-0.11938477	0	44330	0	0	0
734	735	735	Category E	0.14379883	-0.17993164	-0.75585938	-0.051269531	0.31347656	0.40820313	0	0	16/6/2018	16	6	2018	21:46:37	78397	0.09	21	46	37	0	0.059082031	3.5288086	0.14770508	-0.17456055	-0.92260742	3.4777832	0.16699219	0	0	0	0	0	0	0	0	0	0.95068359	0.049316406	0.17602539	-0.00390625	-0.005126953	0.16674805	0	44330	0	0	0
735	736	736	Category E	0.14379883	-0.16796875	-0.97192383	-0.004150391	0.29370117	0.41796875	0	0	16/6/2018	16	6	2018	21:46:37	78397	0.181	21	46	37	0	0.059082031	3.5288086	0.14697266	-0.17431641	-0.92260742	5.1750488	0.049560547	0	0	0	0	0	0	0	0	0	0.95043945	0.049560547	0.058837891	-0.003173828	0.006347656	-0.049072266	0	44330	0	0	0
736	737	737	Category E	0.023925781	-0.19189453	-1.0319824	0.009521484	0.29907227	0.4152832	0	0	16/6/2018	16	6	2018	21:46:37	78397	0.272	21	46	37	0	0.059082031	3.5288086	0.14770508	-0.17578125	-0.92285156	7.9848633	0.16552734	0	0	0	0	0	0	0	0	0	0.95092773	0.049072266	0.24853516	-0.1237793	-0.015869141	-0.10888672	0	44330	0	0	0
737	738	738	Category E	0.15576172	-0.14379883	-0.88793945	0.044921875	0.29614258	0.41113281	0	0	16/6/2018	16	6	2018	21:46:37	78397	0.363	21	46	37	0	0.059082031	3.5288086	0.14477539	-0.17626953	-0.92358398	8.2607422	0.049316406	0	0	0	0	0	0	0	0	0	0.95141602	0.048583984	0.079101563	0.010742188	0.032470703	0.035644531	0	44330	0	0	0
738	739	739	Category E	0.19189453	-0.10791016	-1.1757813	0.050048828	0.29736328	0.41333008	0	0	16/6/2018	16	6	2018	21:46:37	78397	0.454	21	46	37	0	0.059082031	3.5288086	0.14233398	-0.17626953	-0.92089844	8.2883301	0.26831055	0	0	0	0	0	0	0	0	0	0.94848633	0.051513672	0.37255859	0.049316406	0.068359375	-0.25463867	0	44330	0	0	0
739	740	740	Category E	0.15576172	-0.047851563	-1.0078125	0.041503906	0.30078125	0.41210938	0	0	16/6/2018	16	6	2018	21:46:37	78397	0.545	21	46	37	0	0.059082031	3.5288086	0.14038086	-0.17797852	-0.921875	9.237793	0.15649414	0	0	0	0	0	0	0	0	0	0.94946289	0.050537109	0.23120117	0.015136719	0.13012695	-0.085693359	0	44330	0	0	0
740	741	741	Category E	0.20385742	-0.011962891	-0.7199707	0.051757813	0.30786133	0.40844727	0	0	16/6/2018	16	6	2018	21:46:37	78397	0.636	21	46	37	0	0.059082031	3.5288086	0.14086914	-0.17895508	-0.92285156	9.6516113	0.27026367	0	0	0	0	0	0	0	0	0	0.95068359	0.049316406	0.43261719	0.062744141	0.16699219	0.20288086	0	44330	0	0	0
741	742	742	Category E	0.023925781	-0.14379883	-0.85180664	0.017822266	0.3137207	0.40795898	0	0	16/6/2018	16	6	2018	21:46:37	78397	0.727	21	46	37	0	0.059082031	3.5288086	0.1418457	-0.1784668	-0.92456055	10.115723	0.14282227	0	0	0	0	0	0	0	0	0	0.95214844	0.047851563	0.22558594	-0.11791992	0.034667969	0.072753906	0	44330	0	0	0
742	743	743	Category E	0.11987305	-0.17993164	-0.81591797	-0.009521484	0.30419922	0.41186523	0	0	16/6/2018	16	6	2018	21:46:37	78397	0.818	21	46	37	0	0.059082031	3.5288086	0.14160156	-0.1784668	-0.92651367	10.356201	0.11254883	0	0	0	0	0	0	0	0	0	0.95410156	0.045898438	0.13354492	-0.021728516	-0.001220703	0.1105957	0	44330	0	0	0
743	744	744	Category E	0.26391602	-0.071777344	-1.0078125	0	0.30297852	0.41137695	0	0	16/6/2018	16	6	2018	21:46:37	78397	0.909	21	46	37	0	0.059082031	3.5288086	0.14038086	-0.17749023	-0.92358398	11.89624	0.18286133	0	0	0	0	0	0	0	0	0	0.95092773	0.049072266	0.31323242	0.12329102	0.10571289	-0.083984375	0	44330	0	0	0
744	745	745	Category E	0.27587891	-0.23999023	-1.2478027	0.003417969	0.2956543	0.41821289	0	0	16/6/2018	16	6	2018	21:46:38	78398	0	21	46	38	0	0.059082031	3.5288086	0.13818359	-0.17724609	-0.92431641	13.96582	0.35693359	0	0	0	0	0	0	0	0	0	0.95117188	0.048828125	0.5234375	0.13745117	-0.0625	-0.32324219	0	44330	0	0	0
745	746	746	Category E	0.23999023	-0.2277832	-0.79199219	0.017333984	0.27734375	0.42626953	0	0	16/6/2018	16	6	2018	21:46:38	78398	0.111	21	46	38	0	0.059082031	3.5288086	0.13769531	-0.17822266	-0.92675781	13.658936	0.17626953	0	0	0	0	0	0	0	0	0	0.95385742	0.046142578	0.28637695	0.10205078	-0.049316406	0.13476563	0	44330	0	0	0
746	747	747	Category E	0.17993164	-0.16796875	-0.83984375	0.014160156	0.2722168	0.42993164	0	0	16/6/2018	16	6	2018	21:46:38	78398	0.222	21	46	38	0	0.059326172	3.4853027	0.13867188	-0.17822266	-0.9296875	15.149414	0.099365234	0	0	0	0	0	0	0	0	0	0.95678711	0.043212891	0.14135742	0.041015625	0.010253906	0.08984375	0	44330	0	0	0
747	748	748	Category E	0.16796875	-0.17993164	-0.81591797	-0.017822266	0.26611328	0.42993164	0	0	16/6/2018	16	6	2018	21:46:38	78398	0.333	21	46	38	0	0.059326172	3.4853027	0.13818359	-0.17822266	-0.93188477	18.308105	0.11962891	0	0	0	0	0	0	0	0	0	0.95874023	0.041259766	0.1472168	0.029541016	-0.001464844	0.1159668	0	44330	0	0	0
748	749	749	Category E	0.32397461	-0.25195313	-0.69580078	-0.015136719	0.25268555	0.43676758	0	0	16/6/2018	16	6	2018	21:46:38	78398	0.444	21	46	38	0	0.059326172	3.4853027	0.13647461	-0.17724609	-0.9296875	20.279053	0.30883789	0	0	0	0	0	0	0	0	0	0.95629883	0.043701172	0.49584961	0.18725586	-0.074462891	0.23388672	0	44330	0	0	0
749	750	750	Category E	0.51586914	-0.29980469	-1.079834	0.000976563	0.26123047	0.43432617	0	0	16/6/2018	16	6	2018	21:46:38	78398	0.555	21	46	38	0	0.059326172	3.4853027	0.13745117	-0.17895508	-0.9296875	22.153809	0.42431641	0	0	0	0	0	0	0	0	0	0.95654297	0.043457031	0.64892578	0.37817383	-0.12060547	-0.14990234	0	44330	0	0	0
750	751	751	Category E	0.40795898	-0.20385742	-0.86376953	0.000244141	0.25341797	0.44116211	0	0	16/6/2018	16	6	2018	21:46:38	78398	0.666	21	46	38	0	0.059326172	3.4853027	0.13818359	-0.17822266	-0.93041992	21.726807	0.27905273	0	0	0	0	0	0	0	0	0	0.95727539	0.042724609	0.36181641	0.26953125	-0.025390625	0.066650391	0	44330	0	0	0
751	752	752	Category E	0.38378906	-0.19189453	-0.74389648	0.009765625	0.26391602	0.43457031	0	0	16/6/2018	16	6	2018	21:46:38	78398	0.777	21	46	38	0	0.059326172	3.4853027	0.14111328	-0.17797852	-0.92919922	19.591309	0.30541992	0	0	0	0	0	0	0	0	0	0.95678711	0.043212891	0.44165039	0.24243164	-0.013671875	0.18530273	0	44330	0	0	0
752	753	753	Category E	0.14379883	-0.19189453	-0.86376953	-0.010009766	0.28173828	0.42675781	0	0	16/6/2018	16	6	2018	21:46:38	78398	0.888	21	46	38	0	0.059326172	3.4853027	0.14306641	-0.17797852	-0.93188477	18.558105	0.069580078	0	0	0	0	0	0	0	0	0	0.95947266	0.040527344	0.082519531	0.000488281	-0.013671875	0.068115234	0	44330	0	0	0
753	754	754	Category E	0.19189453	-0.17993164	-0.74389648	-0.040527344	0.26953125	0.43164063	0	0	16/6/2018	16	6	2018	21:46:39	78399	0	21	46	39	0	0.059326172	3.4853027	0.14624023	-0.17700195	-0.93017578	15.409912	0.19165039	0	0	0	0	0	0	0	0	0	0.95800781	0.041992188	0.23461914	0.045410156	-0.002685547	0.1862793	0	44330	0	0	0
754	755	755	Category E	0.43188477	-0.13183594	-0.91186523	-0.02734375	0.26611328	0.42749023	0	0	16/6/2018	16	6	2018	21:46:39	78399	0.1	21	46	39	0	0.059326172	3.4853027	0.14477539	-0.17700195	-0.9284668	13.24585	0.29101563	0	0	0	0	0	0	0	0	0	0.95629883	0.043701172	0.34912109	0.28686523	0.045166016	0.016601563	0	44330	0	0	0
755	756	756	Category E	0.31176758	-0.29980469	-1.1757813	-0.008300781	0.27050781	0.43041992	0	0	16/6/2018	16	6	2018	21:46:39	78399	0.2	21	46	39	0	0.059326172	3.4853027	0.14575195	-0.17626953	-0.92797852	11.488281	0.32250977	0	0	0	0	0	0	0	0	0	0.95581055	0.044189453	0.53662109	0.16577148	-0.12329102	-0.24755859	0	44330	0	0	0
756	757	757	Category E	0.2878418	-0.26391602	-0.94799805	0.006103516	0.26635742	0.43457031	0	0	16/6/2018	16	6	2018	21:46:39	78399	0.3	21	46	39	0	0.059326172	3.4853027	0.14892578	-0.17651367	-0.92895508	6.5751953	0.16503906	0	0	0	0	0	0	0	0	0	0.95727539	0.042724609	0.24487305	0.13867188	-0.087158203	-0.018798828	0	44330	0	0	0
757	758	758	Category E	0.21582031	-0.16796875	-0.83984375	0.032470703	0.25854492	0.43383789	0	0	16/6/2018	16	6	2018	21:46:39	78399	0.4	21	46	39	0	0.059326172	3.4853027	0.15112305	-0.17651367	-0.92871094	1.5827637	0.11010742	0	0	0	0	0	0	0	0	0	0.95751953	0.042480469	0.16235352	0.064453125	0.008544922	0.088867188	0	44330	0	0	0
758	759	759	Category E	0.047851563	-0.16796875	-0.89990234	0.033691406	0.24414063	0.44067383	0	0	16/6/2018	16	6	2018	21:46:39	78399	0.5	21	46	39	0	0.059326172	3.4853027	0.15014648	-0.17651367	-0.92773438	3.2963867	0.10644531	0	0	0	0	0	0	0	0	0	0.95629883	0.043701172	0.13891602	-0.10229492	0.008544922	0.027832031	0	44330	0	0	0
759	760	760	Category E	0.13183594	-0.19189453	-0.83984375	0.039550781	0.234375	0.44287109	0	0	16/6/2018	16	6	2018	21:46:39	78399	0.6	21	46	39	0	0.059326172	3.4853027	0.15209961	-0.17724609	-0.92651367	4.7233887	0.090332031	0	0	0	0	0	0	0	0	0	0.95556641	0.044433594	0.12158203	-0.020263672	-0.014404297	0.086669922	0	44330	0	0	0
760	761	761	Category E	0.15576172	-0.16796875	-1.0439453	0.067382813	0.22338867	0.44824219	0	0	16/6/2018	16	6	2018	21:46:39	78399	0.7	21	46	39	0	0.059326172	3.4853027	0.15063477	-0.17773438	-0.92895508	4.213623	0.11523438	0	0	0	0	0	0	0	0	0	0.95776367	0.042236328	0.12963867	0.004882813	0.009765625	-0.11474609	0	44330	0	0	0
761	762	762	Category E	0.19189453	-0.20385742	-0.83984375	0.048339844	0.19897461	0.46118164	0	0	16/6/2018	16	6	2018	21:46:39	78399	0.8	21	46	39	0	0.059326172	3.4853027	0.15112305	-0.17993164	-0.9296875	3.8522949	0.1015625	0	0	0	0	0	0	0	0	0	0.95898438	0.041015625	0.15429688	0.040527344	-0.023681641	0.08984375	0	44330	0	0	0
762	763	763	Category L	0.13183594	-0.17993164	-0.95996094	-0.16992188	-0.062255859	0.44995117	0	0	16/6/2018	16	6	2018	21:50:12	78612	0.4	21	50	12	0	0.059326172	3.515918	0.15039063	-0.1784668	-0.92895508	23.111328	0.036132813	0	0	0	0	0	0	0	0	0	0.95776367	0.042236328	0.05078125	-0.018554688	-0.001220703	-0.030761719	0	44330	0	0	0
763	764	764	Category L	0.095947266	-0.17993164	-0.94799805	-0.16479492	-0.056152344	0.453125	0	0	16/6/2018	16	6	2018	21:50:12	78612	0.5	21	50	12	0	0.059326172	3.515918	0.14819336	-0.17553711	-0.92651367	126.02368	0.056396484	0	0	0	0	0	0	0	0	0	0.95458984	0.045410156	0.077880859	-0.052246094	-0.004150391	-0.021240234	0	44330	0	0	0
764	765	765	Category L	0.13183594	-0.17993164	-0.92382813	-0.17016602	-0.058837891	0.4519043	0	0	16/6/2018	16	6	2018	21:50:12	78612	0.6	21	50	12	0	0.059326172	3.515918	0.14746094	-0.17358398	-0.92724609	139.9353	0.017089844	0	0	0	0	0	0	0	0	0	0.95483398	0.045166016	0.025634766	-0.015625	-0.006103516	0.003417969	0	44330	0	0	0
765	766	766	Category L	0.095947266	-0.20385742	-0.89990234	-0.16845703	-0.060546875	0.45605469	0	0	16/6/2018	16	6	2018	21:50:12	78612	0.7	21	50	12	0	0.059326172	3.515918	0.14428711	-0.17211914	-0.92871094	146.18042	0.064697266	0	0	0	0	0	0	0	0	0	0.95556641	0.044433594	0.10888672	-0.048339844	-0.031494141	0.028808594	0	44330	0	0	0
766	767	767	Category L	0.11987305	-0.20385742	-0.93579102	-0.17114258	-0.063232422	0.45483398	0	0	16/6/2018	16	6	2018	21:50:12	78612	0.8	21	50	12	0	0.059326172	3.515918	0.14355469	-0.171875	-0.93066406	149.36304	0.039794922	0	0	0	0	0	0	0	0	0	0.95727539	0.042724609	0.060302734	-0.023681641	-0.031738281	-0.004882813	0	44330	0	0	0
767	768	768	Category L	0.10791016	-0.17993164	-0.94799805	-0.16821289	-0.064208984	0.45410156	0	0	16/6/2018	16	6	2018	21:50:12	78612	0.9	21	50	12	0	0.059326172	3.515918	0.14501953	-0.17236328	-0.93261719	151.19434	0.040771484	0	0	0	0	0	0	0	0	0	0.95947266	0.040527344	0.059814453	-0.037109375	-0.007324219	-0.015136719	0	44330	0	0	0
768	769	769	Category L	0.083984375	-0.17993164	-0.95996094	-0.16674805	-0.063476563	0.44995117	0	0	16/6/2018	16	6	2018	21:50:13	78613	0	21	50	13	0	0.059326172	3.515918	0.14257813	-0.17114258	-0.93408203	154.58398	0.064697266	0	0	0	0	0	0	0	0	0	0.96020508	0.039794922	0.093261719	-0.05859375	-0.008544922	-0.025634766	0	44330	0	0	0
769	770	770	Category L	0.10791016	-0.17993164	-0.92382813	-0.16650391	-0.063232422	0.453125	0	0	16/6/2018	16	6	2018	21:50:13	78613	0.1	21	50	13	0	0.059326172	3.515918	0.14086914	-0.17114258	-0.93212891	157.66406	0.03515625	0	0	0	0	0	0	0	0	0	0.95825195	0.041748047	0.050048828	-0.032958984	-0.008544922	0.008300781	0	44330	0	0	0
770	771	771	Category L	0.10791016	-0.19189453	-0.93579102	-0.16479492	-0.067382813	0.4519043	0	0	16/6/2018	16	6	2018	21:50:13	78613	0.2	21	50	13	0	0.059326172	3.515918	0.13623047	-0.17236328	-0.93188477	160.33643	0.034423828	0	0	0	0	0	0	0	0	0	0.95751953	0.042480469	0.051269531	-0.028320313	-0.019287109	-0.003662109	0	44330	0	0	0
771	772	772	Category L	0.095947266	-0.17993164	-0.92382813	-0.171875	-0.066894531	0.45385742	0	0	16/6/2018	16	6	2018	21:50:13	78613	0.3	21	50	13	0	0.059326172	3.515918	0.1340332	-0.17260742	-0.93286133	163.1958	0.039794922	0	0	0	0	0	0	0	0	0	0.95800781	0.041992188	0.054199219	-0.038085938	-0.007080078	0.009033203	0	44330	0	0	0
772	773	773	Category L	0.10791016	-0.17993164	-0.92382813	-0.16918945	-0.065185547	0.44897461	0	0	16/6/2018	16	6	2018	21:50:13	78613	0.4	21	50	13	0	0.059326172	3.515918	0.13354492	-0.17333984	-0.93676758	150.77466	0.029296875	0	0	0	0	0	0	0	0	0	0.96191406	0.038085938	0.044921875	-0.025634766	-0.006347656	0.012939453	0	44330	0	0	0
773	774	774	Category L	0.11987305	-0.19189453	-0.93579102	-0.16137695	-0.064208984	0.4519043	0	0	16/6/2018	16	6	2018	21:50:13	78613	0.5	21	50	13	0	0.059326172	3.515918	0.13232422	-0.17260742	-0.93481445	37.726318	0.022705078	0	0	0	0	0	0	0	0	0	0.95996094	0.040039063	0.032470703	-0.012451172	-0.019042969	-0.000732422	0	44330	0	0	0
774	775	775	Category L	0.11987305	-0.17993164	-0.92382813	-0.17089844	-0.066894531	0.45166016	0	0	16/6/2018	16	6	2018	21:50:13	78613	0.6	21	50	13	0	0.059326172	3.515918	0.12915039	-0.17163086	-0.93359375	18.121582	0.015869141	0	0	0	0	0	0	0	0	0	0.95800781	0.041992188	0.027587891	-0.009277344	-0.008056641	0.009765625	0	44330	0	0	0
775	776	776	Category L	0.13183594	-0.19189453	-0.91186523	-0.1640625	-0.062255859	0.45605469	0	0	16/6/2018	16	6	2018	21:50:13	78613	0.7	21	50	13	0	0.059326172	3.515918	0.12792969	-0.17114258	-0.93530273	9.411377	0.031494141	0	0	0	0	0	0	0	0	0	0.95947266	0.040527344	0.047851563	0.003662109	-0.020507813	0.0234375	0	44330	0	0	0
776	777	777	Category L	0.10791016	-0.17993164	-0.94799805	-0.16674805	-0.068359375	0.4519043	0	0	16/6/2018	16	6	2018	21:50:13	78613	0.8	21	50	13	0	0.059326172	3.515918	0.12670898	-0.171875	-0.93579102	1.9909668	0.023925781	0	0	0	0	0	0	0	0	0	0.95996094	0.040039063	0.0390625	-0.018798828	-0.0078125	-0.011962891	0	44330	0	0	0
777	778	778	Category L	0.095947266	-0.19189453	-0.95996094	-0.16699219	-0.064208984	0.44824219	0	0	16/6/2018	16	6	2018	21:50:13	78613	0.9	21	50	13	0	0.059326172	3.515918	0.12646484	-0.17236328	-0.93505859	0.83374023	0.043701172	0	0	0	0	0	0	0	0	0	0.95922852	0.040771484	0.074707031	-0.030517578	-0.019287109	-0.024658203	0	44330	0	0	0
778	779	779	Category L	0.071777344	-0.19189453	-0.91186523	-0.16674805	-0.072021484	0.44897461	0	0	16/6/2018	16	6	2018	21:50:14	78614	0	21	50	14	0	0.059326172	3.515918	0.125	-0.1730957	-0.93457031	0.73388672	0.060791016	0	0	0	0	0	0	0	0	0	0.95874023	0.041259766	0.094726563	-0.053222656	-0.018554688	0.022705078	0	44330	0	0	0
779	780	780	Category L	0.13183594	-0.17993164	-0.92382813	-0.16674805	-0.068359375	0.44799805	0	0	16/6/2018	16	6	2018	21:50:14	78614	0.1	21	50	14	0	0.059326172	3.515918	0.12329102	-0.17431641	-0.93066406	1.1311035	0.012207031	0	0	0	0	0	0	0	0	0	0.95483398	0.045166016	0.020751953	0.008300781	-0.005371094	0.006835938	0	44330	0	0	0
780	781	781	Category L	0.11987305	-0.19189453	-0.95996094	-0.16943359	-0.068359375	0.44995117	0	0	16/6/2018	16	6	2018	21:50:14	78614	0.2	21	50	14	0	0.059326172	3.515918	0.12084961	-0.17578125	-0.93017578	1.6191406	0.033691406	0	0	0	0	0	0	0	0	0	0.9543457	0.045654297	0.046875	-0.000976563	-0.015869141	-0.029541016	0	44330	0	0	0
781	782	782	Category L	0.13183594	-0.19189453	-0.97192383	-0.16772461	-0.067626953	0.44897461	0	0	16/6/2018	16	6	2018	21:50:14	78614	0.3	21	50	14	0	0.059326172	3.515918	0.1184082	-0.17822266	-0.93554688	1.6496582	0.040771484	0	0	0	0	0	0	0	0	0	0.9597168	0.040283203	0.062988281	0.013183594	-0.013427734	-0.036132813	0	44330	0	0	0
782	783	783	Category L	0.11987305	-0.19189453	-0.94799805	-0.16772461	-0.064941406	0.45092773	0	0	16/6/2018	16	6	2018	21:50:14	78614	0.4	21	50	14	0	0.059326172	3.515918	0.11914063	-0.17749023	-0.93481445	1.0915527	0.019287109	0	0	0	0	0	0	0	0	0	0.95898438	0.041015625	0.027832031	0.000488281	-0.014404297	-0.012939453	0	44330	0	0	0
783	784	784	Category L	0.083984375	-0.19189453	-0.93579102	-0.16748047	-0.064697266	0.44970703	0	0	16/6/2018	16	6	2018	21:50:14	78614	0.5	21	50	14	0	0.059326172	3.515918	0.1184082	-0.17675781	-0.93554688	0.45068359	0.037353516	0	0	0	0	0	0	0	0	0	0.95947266	0.040527344	0.049316406	-0.034423828	-0.014892578	0	0	44330	0	0	0
784	785	785	Category L	0.11987305	-0.17993164	-0.94799805	-0.16772461	-0.072753906	0.45288086	0	0	16/6/2018	16	6	2018	21:50:14	78614	0.6	21	50	14	0	0.059326172	3.515918	0.11474609	-0.17773438	-0.93408203	0.044677734	0.014648438	0	0	0	0	0	0	0	0	0	0.95776367	0.042236328	0.020751953	0.004882813	-0.001953125	-0.013671875	0	44330	0	0	0
785	786	786	Category L	0.13183594	-0.17993164	-0.95996094	-0.17041016	-0.071044922	0.44995117	0	0	16/6/2018	16	6	2018	21:50:14	78614	0.7	21	50	14	0	0.059326172	3.515918	0.11230469	-0.17773438	-0.9309082	0.17529297	0.034667969	0	0	0	0	0	0	0	0	0	0.9543457	0.045654297	0.050048828	0.019287109	-0.001953125	-0.028808594	0	44330	0	0	0
786	787	787	Category L	0.11987305	-0.17993164	-0.93579102	-0.16845703	-0.068603516	0.44970703	0	0	16/6/2018	16	6	2018	21:50:14	78614	0.8	21	50	14	0	0.059326172	3.515918	0.1081543	-0.17749023	-0.93359375	0.33105469	0.01171875	0	0	0	0	0	0	0	0	0	0.95654297	0.043457031	0.015869141	0.011474609	-0.002197266	-0.001953125	0	44330	0	0	0
787	788	788	Category L	0.10791016	-0.16796875	-0.93579102	-0.16772461	-0.068603516	0.44995117	0	0	16/6/2018	16	6	2018	21:50:14	78614	0.9	21	50	14	0	0.059326172	3.515918	0.10668945	-0.17724609	-0.93334961	0.01171875	0.009765625	0	0	0	0	0	0	0	0	0	0.95605469	0.043945313	0.012695313	0.000976563	0.009277344	-0.002197266	0	44330	0	0	0
788	789	789	Category L	0.11987305	-0.17993164	-0.95996094	-0.16772461	-0.071777344	0.44970703	0	0	16/6/2018	16	6	2018	21:50:15	78615	0	21	50	15	0	0.059326172	3.515918	0.10473633	-0.17749023	-0.93432617	0.33447266	0.029541016	0	0	0	0	0	0	0	0	0	0.95678711	0.043212891	0.042724609	0.014892578	-0.002197266	-0.025390625	0	44330	0	0	0
789	790	790	Category L	0.11987305	-0.17993164	-0.95996094	-0.17114258	-0.071044922	0.45068359	0	0	16/6/2018	16	6	2018	21:50:15	78615	0.1	21	50	15	0	0.059326172	3.515918	0.10180664	-0.17626953	-0.9375	0.78320313	0.028808594	0	0	0	0	0	0	0	0	0	0.95922852	0.040771484	0.043945313	0.017822266	-0.003417969	-0.022216797	0	44330	0	0	0
790	791	791	Category L	0.13183594	-0.17993164	-0.94799805	-0.17114258	-0.075439453	0.44970703	0	0	16/6/2018	16	6	2018	21:50:15	78615	0.2	21	50	15	0	0.059326172	3.515918	0.094970703	-0.17431641	-0.9375	0.80957031	0.038330078	0	0	0	0	0	0	0	0	0	0.95849609	0.041503906	0.052246094	0.036621094	-0.005371094	-0.010253906	0	44330	0	0	0
791	792	792	Category L	0.13183594	-0.19189453	-0.95996094	-0.16918945	-0.072753906	0.45581055	0	0	16/6/2018	16	6	2018	21:50:15	78615	0.3	21	50	15	0	0.059326172	3.515918	0.090820313	-0.17382813	-0.93701172	0.26782227	0.050048828	0	0	0	0	0	0	0	0	0	0.95751953	0.042480469	0.081542969	0.040771484	-0.017822266	-0.022705078	0	44330	0	0	0
792	793	793	Category L	0.10791016	-0.19189453	-0.95996094	-0.16772461	-0.068603516	0.45092773	0	0	16/6/2018	16	6	2018	21:50:15	78615	0.4	21	50	15	0	0.059326172	3.5046387	0.085205078	-0.1730957	-0.9387207	2.5390625	0.035888672	0	0	0	0	0	0	0	0	0	0.95849609	0.041503906	0.062011719	0.022460938	-0.018554688	-0.020996094	0	44330	0	0	0
793	794	794	Category L	0.10791016	-0.17993164	-0.98388672	-0.16918945	-0.07421875	0.45483398	0	0	16/6/2018	16	6	2018	21:50:15	78615	0.5	21	50	15	0	0.059326172	3.5046387	0.083984375	-0.17285156	-0.93920898	6.4406738	0.05078125	0	0	0	0	0	0	0	0	0	0.95874023	0.041259766	0.074951172	0.023681641	-0.006835938	-0.044433594	0	44330	0	0	0
794	795	795	Category L	0.10791016	-0.17993164	-0.93579102	-0.16577148	-0.072998047	0.44873047	0	0	16/6/2018	16	6	2018	21:50:15	78615	0.6	21	50	15	0	0.059326172	3.5046387	0.082519531	-0.1730957	-0.94140625	11.826172	0.026611328	0	0	0	0	0	0	0	0	0	0.9609375	0.0390625	0.037597656	0.025146484	-0.006591797	0.005615234	0	44330	0	0	0
795	796	796	Category L	0.083984375	-0.16796875	-0.91186523	-0.17016602	-0.074462891	0.45458984	0	0	16/6/2018	16	6	2018	21:50:15	78615	0.7	21	50	15	0	0.059326172	3.5046387	0.077148438	-0.17382813	-0.94360352	19.553711	0.033203125	0	0	0	0	0	0	0	0	0	0.96264648	0.037353516	0.044677734	0.006591797	0.005859375	0.031738281	0	44330	0	0	0
796	797	797	Category L	0.095947266	-0.17993164	-0.91186523	-0.16674805	-0.076660156	0.44897461	0	0	16/6/2018	16	6	2018	21:50:15	78615	0.8	21	50	15	0	0.059326172	3.5046387	0.073486328	-0.171875	-0.94165039	29.297852	0.038085938	0	0	0	0	0	0	0	0	0	0.95996094	0.040039063	0.060058594	0.022216797	-0.0078125	0.029785156	0	44330	0	0	0
797	798	798	Category E	0.095947266	-0.19189453	-1.1279297	-0.16479492	0.19848633	0.43041992	0	0	16/6/2018	16	6	2018	22:39:43	81583	0.3	22	39	43	0	0.059326172	3.5288086	0.069091797	-0.16943359	-0.93969727	40.441162	0.19116211	0	0	0	0	0	0	0	0	0	0.95751953	0.042480469	0.23706055	0.026611328	-0.022216797	-0.18798828	0	44330	0	0	0
798	799	799	Category E	0.059814453	-0.19189453	-0.99584961	-0.17944336	0.18359375	0.43579102	0	0	16/6/2018	16	6	2018	22:39:43	81583	0.4	22	39	43	0	0.059326172	3.5288086	0.065429688	-0.16723633	-0.93969727	51.963623	0.061279297	0	0	0	0	0	0	0	0	0	0.95678711	0.043212891	0.086181641	-0.005615234	-0.024414063	-0.055908203	0	44330	0	0	0
799	800	800	Category E	0.023925781	-0.13183594	-0.91186523	-0.16748047	0.19750977	0.43310547	0	0	16/6/2018	16	6	2018	22:39:43	81583	0.5	22	39	43	0	0.059326172	3.5288086	0.062011719	-0.16723633	-0.94458008	64.272705	0.061523438	0	0	0	0	0	0	0	0	0	0.96118164	0.038818359	0.10620117	-0.038085938	0.035400391	0.032714844	0	44330	0	0	0
800	801	801	Category E	-0.011962891	-0.19189453	-0.94799805	-0.17700195	0.19580078	0.43188477	0	0	16/6/2018	16	6	2018	22:39:43	81583	0.6	22	39	43	0	0.059326172	3.5288086	0.061523438	-0.16577148	-0.94506836	76.999756	0.077880859	0	0	0	0	0	0	0	0	0	0.96142578	0.038574219	0.10229492	-0.073486328	-0.025878906	-0.002685547	0	44330	0	0	0
801	802	802	Category E	0.14379883	-0.059814453	-0.81591797	-0.17553711	0.22241211	0.42553711	0	0	16/6/2018	16	6	2018	22:39:43	81583	0.7	22	39	43	0	0.059326172	3.5288086	0.057617188	-0.16455078	-0.94287109	85.97583	0.18579102	0	0	0	0	0	0	0	0	0	0.95898438	0.041015625	0.31787109	0.0859375	0.10473633	0.12695313	0	44330	0	0	0
802	803	803	Category E	0.035888672	-0.023925781	-0.91186523	-0.16870117	0.24560547	0.4152832	0	0	16/6/2018	16	6	2018	22:39:43	81583	0.8	22	39	43	0	0.059326172	3.5288086	0.053222656	-0.16333008	-0.94335938	90.243652	0.14404297	0	0	0	0	0	0	0	0	0	0.95874023	0.041259766	0.18847656	-0.017333984	0.1394043	0.031494141	0	44330	0	0	0
803	804	804	Category E	0.095947266	-0.071777344	-1.0917969	-0.18774414	0.24633789	0.40869141	0	0	16/6/2018	16	6	2018	22:39:43	81583	0.9	22	39	43	0	0.059326172	3.5288086	0.049560547	-0.16455078	-0.94628906	89.802002	0.1784668	0	0	0	0	0	0	0	0	0	0.96166992	0.038330078	0.28466797	0.046142578	0.092773438	-0.14526367	0	44330	0	0	0
804	805	805	Category E	-0.14379883	-0.095947266	-0.93579102	-0.16821289	0.25927734	0.40649414	0	0	16/6/2018	16	6	2018	22:39:44	81584	0	22	39	44	0	0.059326172	3.5288086	0.047851563	-0.16503906	-0.9465332	87.161865	0.20410156	0	0	0	0	0	0	0	0	0	0.9621582	0.037841797	0.27197266	-0.19165039	0.069091797	0.010742188	0	44330	0	0	0
805	806	806	Category E	0	-0.15576172	-0.88793945	-0.19995117	0.23608398	0.40722656	0	0	16/6/2018	16	6	2018	22:39:44	81584	0.1	22	39	44	0	0.059326172	3.5288086	0.046630859	-0.16625977	-0.94628906	79.4375	0.075439453	0	0	0	0	0	0	0	0	0	0.96191406	0.038085938	0.11572266	-0.046630859	0.010498047	0.058349609	0	44330	0	0	0
806	807	807	Category E	0.14379883	-0.2277832	-1.0319824	-0.18945313	0.20605469	0.42089844	0	0	16/6/2018	16	6	2018	22:39:44	81584	0.2	22	39	44	0	0.059326172	3.5288086	0.045654297	-0.16601563	-0.94726563	67.031494	0.14331055	0	0	0	0	0	0	0	0	0	0.96289063	0.037109375	0.24414063	0.097900391	-0.061523438	-0.084472656	0	44330	0	0	0
807	808	808	Category E	-0.023925781	-0.19189453	-0.99584961	-0.20068359	0.20166016	0.41943359	0	0	16/6/2018	16	6	2018	22:39:44	81584	0.3	22	39	44	0	0.059326172	3.5288086	0.045654297	-0.16577148	-0.94604492	53.93457	0.089355469	0	0	0	0	0	0	0	0	0	0.96142578	0.038574219	0.14526367	-0.069580078	-0.025878906	-0.049560547	0	44330	0	0	0
808	809	809	Category E	0.047851563	-0.16796875	-0.97192383	-0.17700195	0.21142578	0.42626953	0	0	16/6/2018	16	6	2018	22:39:44	81584	0.4	22	39	44	0	0.059326172	3.5288086	0.043457031	-0.16552734	-0.95068359	41.547607	0.021728516	0	0	0	0	0	0	0	0	0	0.96582031	0.034179688	0.027587891	0.004150391	-0.002197266	-0.020996094	0	44330	0	0	0
809	810	810	Category E	-0.095947266	-0.19189453	-0.89990234	-0.17553711	0.22412109	0.4206543	0	0	16/6/2018	16	6	2018	22:39:44	81584	0.5	22	39	44	0	0.059326172	3.5288086	0.044433594	-0.16479492	-0.95019531	30.094238	0.15161133	0	0	0	0	0	0	0	0	0	0.96533203	0.034667969	0.21777344	-0.14038086	-0.026855469	0.050292969	0	44330	0	0	0
810	811	811	Category E	-0.011962891	-0.15576172	-0.91186523	-0.16430664	0.24243164	0.42114258	0	0	16/6/2018	16	6	2018	22:39:44	81584	0.6	22	39	44	0	0.059326172	3.5288086	0.043701172	-0.16357422	-0.94848633	18.535156	0.067138672	0	0	0	0	0	0	0	0	0	0.96337891	0.036621094	0.1003418	-0.055664063	0.0078125	0.036621094	0	44330	0	0	0
811	812	812	Category E	-0.023925781	-0.15576172	-1.1757813	-0.15917969	0.25683594	0.41162109	0	0	16/6/2018	16	6	2018	22:39:44	81584	0.7	22	39	44	0	0.059326172	3.5288086	0.04296875	-0.16186523	-0.94726563	10.251465	0.23803711	0	0	0	0	0	0	0	0	0	0.96191406	0.038085938	0.30151367	-0.066894531	0.006103516	-0.22827148	0	44330	0	0	0
812	813	813	Category E	0.11987305	-0.023925781	-0.80395508	-0.18017578	0.24829102	0.41162109	0	0	16/6/2018	16	6	2018	22:39:44	81584	0.8	22	39	44	0	0.059326172	3.5288086	0.044921875	-0.15991211	-0.94775391	4.5664063	0.21166992	0	0	0	0	0	0	0	0	0	0.9621582	0.037841797	0.35498047	0.074707031	0.13598633	0.14379883	0	44330	0	0	0
813	814	814	Category E	-0.047851563	-0.071777344	-0.94799805	-0.16601563	0.26196289	0.40942383	0	0	16/6/2018	16	6	2018	22:39:44	81584	0.9	22	39	44	0	0.059326172	3.5288086	0.047851563	-0.16015625	-0.95117188	2.1726074	0.13037109	0	0	0	0	0	0	0	0	0	0.96557617	0.034423828	0.1875	-0.095703125	0.088378906	0.003173828	0	44330	0	0	0
814	815	815	Category E	0.035888672	-0.15576172	-0.88793945	-0.18261719	0.24023438	0.40966797	0	0	16/6/2018	16	6	2018	22:39:45	81585	0	22	39	45	0	0.059326172	3.5288086	0.049560547	-0.16015625	-0.94921875	0.038818359	0.062988281	0	0	0	0	0	0	0	0	0	0.96386719	0.036132813	0.079589844	-0.013671875	0.004394531	0.061279297	0	44330	0	0	0
815	816	816	Category E	0.059814453	-0.21582031	-1.0078125	-0.19091797	0.21972656	0.41796875	0	0	16/6/2018	16	6	2018	22:39:45	81585	0.1	22	39	45	0	0.059326172	3.5288086	0.051025391	-0.16015625	-0.94775391	0.83129883	0.08203125	0	0	0	0	0	0	0	0	0	0.96264648	0.037353516	0.12402344	0.008544922	-0.055419922	-0.059814453	0	44330	0	0	0
816	817	817	Category E	-0.011962891	-0.2277832	-0.98388672	-0.20068359	0.22314453	0.41186523	0	0	16/6/2018	16	6	2018	22:39:45	81585	0.2	22	39	45	0	0.059326172	3.5288086	0.051025391	-0.15991211	-0.94677734	0.080078125	0.099365234	0	0	0	0	0	0	0	0	0	0.96166992	0.038330078	0.16748047	-0.062988281	-0.067626953	-0.036865234	0	44330	0	0	0
817	818	818	Category E	0.047851563	-0.20385742	-0.83984375	-0.18334961	0.22485352	0.42041016	0	0	16/6/2018	16	6	2018	22:39:45	81585	0.3	22	39	45	0	0.059326172	3.5288086	0.052490234	-0.15991211	-0.9440918	0.045166016	0.11328125	0	0	0	0	0	0	0	0	0	0.95898438	0.041015625	0.15307617	-0.004638672	-0.043701172	0.10424805	0	44330	0	0	0
818	819	819	Category E	0.047851563	-0.21582031	-0.86376953	-0.19116211	0.22509766	0.41796875	0	0	16/6/2018	16	6	2018	22:39:45	81585	0.4	22	39	45	0	0.059326172	3.5288086	0.055175781	-0.16064453	-0.94604492	0.6394043	0.099365234	0	0	0	0	0	0	0	0	0	0.96118164	0.038818359	0.14501953	-0.007324219	-0.054931641	0.082275391	0	44330	0	0	0
819	820	820	Category E	-0.035888672	-0.15576172	-0.95996094	-0.15454102	0.22998047	0.42797852	0	0	16/6/2018	16	6	2018	22:39:45	81585	0.5	22	39	45	0	0.059326172	3.5288086	0.055419922	-0.15917969	-0.94482422	0.42919922	0.092529297	0	0	0	0	0	0	0	0	0	0.9597168	0.040283203	0.10986328	-0.091308594	0.003417969	-0.014892578	0	44330	0	0	0
820	821	821	Category E	0.011962891	-0.20385742	-1.1638184	-0.14892578	0.24584961	0.42260742	0	0	16/6/2018	16	6	2018	22:39:45	81585	0.6	22	39	45	0	0.059326172	3.5288086	0.053222656	-0.16015625	-0.94775391	0.90820313	0.22412109	0	0	0	0	0	0	0	0	0	0.96264648	0.037353516	0.30078125	-0.041259766	-0.043457031	-0.21582031	0	44330	0	0	0
821	822	822	Category E	0.083984375	-0.083984375	-0.79199219	-0.1706543	0.24462891	0.41601563	0	0	16/6/2018	16	6	2018	22:39:45	81585	0.7	22	39	45	0	0.059326172	3.5288086	0.052246094	-0.16210938	-0.94750977	0.013427734	0.17700195	0	0	0	0	0	0	0	0	0	0.96289063	0.037109375	0.265625	0.031494141	0.078125	0.15551758	0	44330	0	0	0
822	823	823	Category E	0.047851563	-0.13183594	-0.87597656	-0.14697266	0.25854492	0.41259766	0	0	16/6/2018	16	6	2018	22:39:45	81585	0.8	22	39	45	0	0.059326172	3.5288086	0.051513672	-0.16259766	-0.9465332	0.47680664	0.077148438	0	0	0	0	0	0	0	0	0	0.96191406	0.038085938	0.10498047	-0.003662109	0.030761719	0.070556641	0	44330	0	0	0
823	824	824	Category E	-0.023925781	-0.15576172	-0.88793945	-0.19482422	0.24462891	0.40625	0	0	16/6/2018	16	6	2018	22:39:45	81585	0.9	22	39	45	0	0.059326172	3.5288086	0.048828125	-0.16259766	-0.94604492	1.5200195	0.093261719	0	0	0	0	0	0	0	0	0	0.96118164	0.038818359	0.13769531	-0.072753906	0.006835938	0.058105469	0	44330	0	0	0
824	825	825	Category E	0.083984375	-0.23999023	-0.99584961	-0.19287109	0.21386719	0.41894531	0	0	16/6/2018	16	6	2018	22:39:46	81586	0	22	39	46	0	0.059326172	3.5288086	0.047607422	-0.16259766	-0.94482422	2.3498535	0.099365234	0	0	0	0	0	0	0	0	0	0.95996094	0.040039063	0.16430664	0.036132813	-0.077148438	-0.05078125	0	44330	0	0	0
825	826	826	Category E	-0.083984375	-0.20385742	-0.99584961	-0.1965332	0.21118164	0.41894531	0	0	16/6/2018	16	6	2018	22:39:46	81586	0.1	22	39	46	0	0.059326172	3.5288086	0.045166016	-0.16381836	-0.94799805	2.3366699	0.14355469	0	0	0	0	0	0	0	0	0	0.96313477	0.036865234	0.21704102	-0.12915039	-0.039794922	-0.047607422	0	44330	0	0	0
826	827	827	Category E	0.059814453	-0.15576172	-0.82788086	-0.17797852	0.21972656	0.42041016	0	0	16/6/2018	16	6	2018	22:39:46	81586	0.2	22	39	46	0	0.059326172	3.5288086	0.044677734	-0.1640625	-0.94775391	1.5812988	0.12109375	0	0	0	0	0	0	0	0	0	0.96289063	0.037109375	0.14331055	0.014892578	0.008300781	0.11987305	0	44330	0	0	0
827	828	828	Category E	0	-0.19189453	-0.89990234	-0.18237305	0.2175293	0.4230957	0	0	16/6/2018	16	6	2018	22:39:46	81586	0.3	22	39	46	0	0.059326172	3.5288086	0.041015625	-0.16357422	-0.94873047	0.9675293	0.069824219	0	0	0	0	0	0	0	0	0	0.96362305	0.036376953	0.11816406	-0.041015625	-0.028076172	0.048828125	0	44330	0	0	0
828	829	829	Category E	0.095947266	-0.14379883	-0.93579102	-0.15478516	0.23901367	0.42236328	0	0	16/6/2018	16	6	2018	22:39:46	81586	0.4	22	39	46	0	0.059326172	3.5288086	0.042480469	-0.16455078	-0.9465332	2.1271973	0.058105469	0	0	0	0	0	0	0	0	0	0.96166992	0.038330078	0.084716797	0.053222656	0.020751953	0.010742188	0	44330	0	0	0
829	830	830	Category E	-0.023925781	-0.15576172	-1.0917969	-0.15576172	0.25366211	0.41577148	0	0	16/6/2018	16	6	2018	22:39:46	81586	0.5	22	39	46	0	0.059326172	3.5288086	0.04296875	-0.16674805	-0.94726563	2.2946777	0.15942383	0	0	0	0	0	0	0	0	0	0.96289063	0.037109375	0.22241211	-0.066894531	0.010986328	-0.14428711	0	44330	0	0	0
830	831	831	Category E	0.071777344	-0.15576172	-0.82788086	-0.1784668	0.24462891	0.41186523	0	0	16/6/2018	16	6	2018	22:39:46	81586	0.6	22	39	46	0	0.059326172	3.5288086	0.041503906	-0.16845703	-0.94921875	0.97216797	0.12548828	0	0	0	0	0	0	0	0	0	0.96484375	0.03515625	0.16430664	0.030273438	0.012695313	0.12133789	0	44330	0	0	0
831	832	832	Category E	-0.059814453	-0.14379883	-0.87597656	-0.14697266	0.25805664	0.41699219	0	0	16/6/2018	16	6	2018	22:39:46	81586	0.7	22	39	46	0	0.059326172	3.5288086	0.039550781	-0.17041016	-0.94848633	0.69360352	0.12597656	0	0	0	0	0	0	0	0	0	0.96459961	0.035400391	0.19873047	-0.099365234	0.026611328	0.072509766	0	44330	0	0	0
832	833	833	Category E	0.047851563	-0.16796875	-0.89990234	-0.16870117	0.24560547	0.4140625	0	0	16/6/2018	16	6	2018	22:39:46	81586	0.8	22	39	46	0	0.059326172	3.5288086	0.038330078	-0.16992188	-0.9465332	0.49584961	0.047607422	0	0	0	0	0	0	0	0	0	0.96240234	0.037597656	0.058349609	0.009277344	0.001953125	0.046630859	0	44330	0	0	0
833	834	834	Category E	0.071777344	-0.19189453	-0.92382813	-0.17773438	0.20849609	0.42919922	0	0	16/6/2018	16	6	2018	22:39:46	81586	0.9	22	39	46	0	0.059326172	3.5288086	0.038085938	-0.17016602	-0.94897461	0.7121582	0.047119141	0	0	0	0	0	0	0	0	0	0.96484375	0.03515625	0.080322266	0.033447266	-0.021484375	0.025146484	0	44330	0	0	0
834	835	835	Category E	-0.011962891	-0.19189453	-1.0917969	-0.1796875	0.20361328	0.42797852	0	0	16/6/2018	16	6	2018	22:39:47	81587	0	22	39	47	0	0.059326172	3.5288086	0.037353516	-0.1706543	-0.95166016	1.6774902	0.14990234	0	0	0	0	0	0	0	0	0	0.9675293	0.032470703	0.21044922	-0.049316406	-0.020996094	-0.13989258	0	44330	0	0	0
835	836	836	Category E	0.035888672	-0.14379883	-1.0078125	-0.17871094	0.21630859	0.42651367	0	0	16/6/2018	16	6	2018	22:39:47	81587	0.1	22	39	47	0	0.058837891	3.4562988	0.037597656	-0.17041016	-0.95068359	3.3046875	0.062744141	0	0	0	0	0	0	0	0	0	0.96655273	0.033447266	0.085205078	-0.001708984	0.026611328	-0.056884766	0	44330	0	0	0
836	837	837	Category E	-0.071777344	-0.071777344	-0.80395508	-0.16577148	0.21899414	0.43457031	0	0	16/6/2018	16	6	2018	22:39:47	81587	0.2	22	39	47	0	0.058837891	3.4562988	0.036132813	-0.1706543	-0.94970703	4.6105957	0.20654297	0	0	0	0	0	0	0	0	0	0.96557617	0.034423828	0.3527832	-0.10791016	0.098876953	0.14575195	0	44330	0	0	0
837	838	838	Category E	-0.083984375	0	-0.82788086	-0.13916016	0.23901367	0.42871094	0	0	16/6/2018	16	6	2018	22:39:47	81587	0.3	22	39	47	0	0.058837891	3.4562988	0.038330078	-0.16918945	-0.94824219	4.6818848	0.2409668	0	0	0	0	0	0	0	0	0	0.96386719	0.036132813	0.41210938	-0.12231445	0.16918945	0.12036133	0	44330	0	0	0
838	839	839	Category E	-0.2277832	-0.16796875	-1.2839355	-0.14428711	0.25805664	0.41674805	0	0	16/6/2018	16	6	2018	22:39:47	81587	0.4	22	39	47	0	0.058837891	3.4562988	0.039550781	-0.16943359	-0.94848633	6.0727539	0.42871094	0	0	0	0	0	0	0	0	0	0.96411133	0.035888672	0.60424805	-0.26733398	0.001464844	-0.33520508	0	44330	0	0	0
839	840	840	Category E	0.095947266	-0.059814453	-0.88793945	-0.13305664	0.23632813	0.43066406	0	0	16/6/2018	16	6	2018	22:39:47	81587	0.5	22	39	47	0	0.058837891	3.4562988	0.041259766	-0.16992188	-0.94677734	5.4411621	0.13623047	0	0	0	0	0	0	0	0	0	0.96289063	0.037109375	0.22363281	0.054443359	0.11010742	0.058837891	0	44330	0	0	0
840	841	841	Category E	-0.14379883	-0.071777344	-0.87597656	-0.088623047	0.25805664	0.4284668	0	0	16/6/2018	16	6	2018	22:39:47	81587	0.6	22	39	47	0	0.058837891	3.4562988	0.042724609	-0.1706543	-0.94677734	4.2414551	0.22265625	0	0	0	0	0	0	0	0	0	0.96289063	0.037109375	0.35644531	-0.18652344	0.098876953	0.070800781	0	44330	0	0	0
841	842	842	Category E	-0.16796875	-0.11987305	-0.86376953	-0.1081543	0.24780273	0.43334961	0	0	16/6/2018	16	6	2018	22:39:47	81587	0.7	22	39	47	0	0.058837891	3.4562988	0.042480469	-0.17016602	-0.94555664	3.3491211	0.23144531	0	0	0	0	0	0	0	0	0	0.96191406	0.038085938	0.34301758	-0.21044922	0.050292969	0.081787109	0	44330	0	0	0
842	843	843	Category E	-0.16796875	-0.27587891	-1.1999512	-0.11962891	0.23901367	0.43212891	0	0	16/6/2018	16	6	2018	22:39:47	81587	0.8	22	39	47	0	0.058837891	3.4562988	0.045166016	-0.17138672	-0.94360352	4.2521973	0.34912109	0	0	0	0	0	0	0	0	0	0.96020508	0.039794922	0.57348633	-0.21313477	-0.10424805	-0.25610352	0	44330	0	0	0
843	844	844	Category E	-0.023925781	-0.21582031	-0.97192383	-0.13305664	0.26660156	0.41748047	0	0	16/6/2018	16	6	2018	22:39:47	81587	0.9	22	39	47	0	0.058837891	3.4562988	0.048095703	-0.17333984	-0.94897461	4.7749023	0.086669922	0	0	0	0	0	0	0	0	0	0.96582031	0.034179688	0.13720703	-0.072021484	-0.042236328	-0.022705078	0	44330	0	0	0
844	845	845	Category E	0.023925781	-0.27587891	-0.89990234	-0.085693359	0.25219727	0.43798828	0	0	16/6/2018	16	6	2018	22:39:48	81588	0	22	39	48	0	0.058837891	3.4562988	0.049560547	-0.1730957	-0.94726563	4.0634766	0.1159668	0	0	0	0	0	0	0	0	0	0.96435547	0.035644531	0.17578125	-0.025634766	-0.10253906	0.047363281	0	44330	0	0	0
845	846	846	Category E	0.023925781	-0.17993164	-0.98388672	-0.10766602	0.25024414	0.43164063	0	0	16/6/2018	16	6	2018	22:39:48	81588	0.1	22	39	48	0	0.058837891	3.4562988	0.053955078	-0.17333984	-0.9453125	4.1044922	0.049316406	0	0	0	0	0	0	0	0	0	0.96240234	0.037597656	0.075195313	-0.030029297	-0.006347656	-0.038330078	0	44330	0	0	0
846	847	847	Category E	0.10791016	-0.19189453	-0.82788086	-0.098144531	0.26171875	0.42700195	0	0	16/6/2018	16	6	2018	22:39:48	81588	0.2	22	39	48	0	0.058837891	3.4562988	0.054443359	-0.17260742	-0.94555664	5.3898926	0.13061523	0	0	0	0	0	0	0	0	0	0.96289063	0.037109375	0.19042969	0.053222656	-0.019042969	0.11767578	0	44330	0	0	0
847	848	848	Category E	-0.059814453	-0.15576172	-1.3198242	-0.14355469	0.28222656	0.40820313	0	0	16/6/2018	16	6	2018	22:39:48	81588	0.3	22	39	48	0	0.058837891	3.4562988	0.052978516	-0.17138672	-0.94262695	6.5178223	0.39379883	0	0	0	0	0	0	0	0	0	0.9597168	0.040283203	0.50561523	-0.11279297	0.015625	-0.37695313	0	44330	0	0	0
848	849	849	Category E	0.15576172	-0.11987305	-0.92382813	-0.18457031	0.2734375	0.39941406	0	0	16/6/2018	16	6	2018	22:39:48	81588	0.4	22	39	48	0	0.058837891	3.4562988	0.057617188	-0.16918945	-0.94165039	4.9731445	0.11108398	0	0	0	0	0	0	0	0	0	0.95849609	0.041503906	0.1652832	0.097900391	0.049316406	0.017822266	0	44330	0	0	0
849	850	850	Category E	0.059814453	-0.083984375	-0.77978516	-0.19384766	0.26611328	0.39672852	0	0	16/6/2018	16	6	2018	22:39:48	81588	0.5	22	39	48	0	0.058837891	3.4562988	0.059326172	-0.16943359	-0.94311523	5.6540527	0.18432617	0	0	0	0	0	0	0	0	0	0.96020508	0.039794922	0.24926758	0.000244141	0.085449219	0.16333008	0	44330	0	0	0
850	851	851	Category E	0.047851563	-0.047851563	-0.85180664	-0.22363281	0.25488281	0.38989258	0	0	16/6/2018	16	6	2018	22:39:48	81588	0.6	22	39	48	0	0.058837891	3.4562988	0.063232422	-0.16943359	-0.94335938	6.8894043	0.15307617	0	0	0	0	0	0	0	0	0	0.96069336	0.039306641	0.22875977	-0.015380859	0.12158203	0.091552734	0	44330	0	0	0
851	852	852	Category E	0.23999023	-0.035888672	-0.95996094	-0.24584961	0.23974609	0.38110352	0	0	16/6/2018	16	6	2018	22:39:48	81588	0.7	22	39	48	0	0.058837891	3.4562988	0.063964844	-0.17016602	-0.9440918	7.2102051	0.22167969	0	0	0	0	0	0	0	0	0	0.96142578	0.038574219	0.32568359	0.17578125	0.13427734	-0.015625	0	44330	0	0	0
852	853	853	Category E	0.35986328	-0.19189453	-1.1879883	-0.24829102	0.23095703	0.38623047	0	0	16/6/2018	16	6	2018	22:39:48	81588	0.8	22	39	48	0	0.058837891	3.4562988	0.066650391	-0.17041016	-0.93896484	5.4785156	0.38500977	0	0	0	0	0	0	0	0	0	0.95654297	0.043457031	0.56323242	0.29296875	-0.021240234	-0.2487793	0	44330	0	0	0
853	854	854	Category E	0.25195313	-0.19189453	-0.77978516	-0.26782227	0.22241211	0.37744141	0	0	16/6/2018	16	6	2018	22:39:48	81588	0.9	22	39	48	0	0.058837891	3.4562988	0.066162109	-0.1730957	-0.94311523	2.7570801	0.24780273	0	0	0	0	0	0	0	0	0	0.96118164	0.038818359	0.36767578	0.18554688	-0.018554688	0.16333008	0	44330	0	0	0
854	855	855	Category E	0.2277832	-0.19189453	-0.81591797	-0.26171875	0.24023438	0.37402344	0	0	16/6/2018	16	6	2018	22:39:49	81589	0	22	39	49	0	0.058837891	3.4562988	0.068603516	-0.17431641	-0.94335938	1.597168	0.20458984	0	0	0	0	0	0	0	0	0	0.96166992	0.038330078	0.30395508	0.15893555	-0.017333984	0.12744141	0	44330	0	0	0
855	856	856	Category E	0.13183594	-0.16796875	-0.83984375	-0.28125	0.2565918	0.35473633	0	0	16/6/2018	16	6	2018	22:39:49	81589	0.1	22	39	49	0	0.058837891	3.4562988	0.067626953	-0.17333984	-0.94360352	0.85400391	0.12207031	0	0	0	0	0	0	0	0	0	0.96166992	0.038330078	0.17333984	0.063964844	0.005371094	0.10375977	0	44330	0	0	0
856	857	857	Category E	0.2277832	-0.16796875	-0.73193359	-0.26831055	0.28198242	0.34448242	0	0	16/6/2018	16	6	2018	22:39:49	81589	0.2	22	39	49	0	0.058837891	3.4562988	0.067871094	-0.17382813	-0.93969727	1.8818359	0.26220703	0	0	0	0	0	0	0	0	0	0.95825195	0.041748047	0.3737793	0.15966797	0.005859375	0.20776367	0	44330	0	0	0
857	858	858	Category E	0.31176758	-0.25195313	-1.1159668	-0.25	0.28955078	0.35107422	0	0	16/6/2018	16	6	2018	22:39:49	81589	0.3	22	39	49	0	0.058837891	3.4562988	0.069335938	-0.17626953	-0.94140625	11.132324	0.30786133	0	0	0	0	0	0	0	0	0	0.96044922	0.039550781	0.49194336	0.2421875	-0.075439453	-0.17431641	0	44330	0	0	0
858	859	859	Category F	0.083984375	-0.083984375	-0.80395508	0.10522461	-0.025146484	0.46508789	0	0	16/6/2018	16	6	2018	23:12:36	83556	0.8	23	12	36	0	0.059082031	3.50625	0.069091797	-0.17700195	-0.94555664	24.708496	0.17016602	0	0	0	0	0	0	0	0	0	0.96459961	0.035400391	0.24975586	0.014648438	0.093017578	0.14160156	0	44330	0	0	0
859	860	860	Category F	-0.035888672	-0.25195313	-1.1638184	0.051513672	-0.039550781	0.47583008	0	0	16/6/2018	16	6	2018	23:12:36	83556	0.9	23	12	36	0	0.059082031	3.50625	0.070800781	-0.17749023	-0.94506836	43.931152	0.25439453	0	0	0	0	0	0	0	0	0	0.96411133	0.035888672	0.3996582	-0.10668945	-0.07421875	-0.21850586	0	44330	0	0	0
860	861	861	Category F	0.035888672	-0.34790039	-0.94799805	0.048095703	-0.03515625	0.47680664	0	0	16/6/2018	16	6	2018	23:12:37	83557	0	23	12	37	0	0.059082031	3.50625	0.0703125	-0.17871094	-0.94433594	72.949951	0.17236328	0	0	0	0	0	0	0	0	0	0.96362305	0.036376953	0.20703125	-0.034423828	-0.16894531	-0.003417969	0	44330	0	0	0
861	862	862	Category F	0.071777344	-0.2277832	-0.88793945	0.047851563	-0.050048828	0.47045898	0	0	16/6/2018	16	6	2018	23:12:37	83557	0.1	23	12	37	0	0.059082031	3.50625	0.071289063	-0.17895508	-0.93945313	100.49097	0.070800781	0	0	0	0	0	0	0	0	0	0.95898438	0.041015625	0.10058594	0.000244141	-0.048583984	0.051513672	0	44330	0	0	0
862	863	863	Category F	-0.095947266	-0.19189453	-0.91186523	0.010253906	-0.066162109	0.47412109	0	0	16/6/2018	16	6	2018	23:12:37	83557	0.2	23	12	37	0	0.059082031	3.50625	0.071777344	-0.17993164	-0.94604492	115.73169	0.17138672	0	0	0	0	0	0	0	0	0	0.96557617	0.034423828	0.21362305	-0.16772461	-0.01171875	0.034179688	0	44330	0	0	0
863	864	864	Category F	-0.011962891	-0.20385742	-0.82788086	-0.030517578	-0.067138672	0.47607422	0	0	16/6/2018	16	6	2018	23:12:37	83557	0.3	23	12	37	0	0.059082031	3.50625	0.073242188	-0.18017578	-0.94775391	125.52295	0.14892578	0	0	0	0	0	0	0	0	0	0.9675293	0.032470703	0.22875977	-0.085205078	-0.0234375	0.11987305	0	44330	0	0	0
864	865	865	Category F	-0.059814453	-0.26391602	-1.1999512	-0.041992188	-0.065673828	0.47290039	0	0	16/6/2018	16	6	2018	23:12:37	83557	0.4	23	12	37	0	0.059082031	3.50625	0.075439453	-0.1784668	-0.94824219	127.60156	0.2980957	0	0	0	0	0	0	0	0	0	0.96777344	0.032226563	0.47216797	-0.13525391	-0.085205078	-0.25146484	0	44330	0	0	0
865	866	866	Category F	0.083984375	-0.20385742	-0.94799805	-0.059326172	-0.072753906	0.47436523	0	0	16/6/2018	16	6	2018	23:12:37	83557	0.5	23	12	37	0	0.059082031	3.50625	0.074951172	-0.17651367	-0.94604492	128.19556	0.028564453	0	0	0	0	0	0	0	0	0	0.96533203	0.034667969	0.037841797	0.008789063	-0.027099609	-0.001708984	0	44330	0	0	0
866	867	867	Category F	-0.16796875	-0.14379883	-1.0078125	-0.021728516	-0.043945313	0.48071289	0	0	16/6/2018	16	6	2018	23:12:37	83557	0.6	23	12	37	0	0.059082031	3.50625	0.076660156	-0.17456055	-0.94287109	132.23242	0.25488281	0	0	0	0	0	0	0	0	0	0.9621582	0.037841797	0.34033203	-0.24462891	0.030761719	-0.064697266	0	44330	0	0	0
867	868	868	Category F	0.2277832	-0.25195313	-0.75585938	-0.003417969	-0.052246094	0.47924805	0	0	16/6/2018	16	6	2018	23:12:37	83557	0.7	23	12	37	0	0.059082031	3.50625	0.077880859	-0.17626953	-0.94555664	130.24414	0.25341797	0	0	0	0	0	0	0	0	0	0.96508789	0.034912109	0.4152832	0.1496582	-0.075439453	0.18969727	0	44330	0	0	0
868	869	869	Category F	0.15576172	-0.34790039	-1.0319824	0.012451172	-0.071533203	0.47412109	0	0	16/6/2018	16	6	2018	23:12:37	83557	0.8	23	12	37	0	0.059082031	3.50625	0.078857422	-0.17773438	-0.94677734	120.20093	0.20507813	0	0	0	0	0	0	0	0	0	0.96655273	0.033447266	0.33203125	0.076660156	-0.16992188	-0.084960938	0	44330	0	0	0
869	870	870	Category F	-0.011962891	-0.31176758	-1.1037598	0.024658203	-0.062988281	0.4765625	0	0	16/6/2018	16	6	2018	23:12:37	83557	0.9	23	12	37	0	0.059082031	3.50625	0.078369141	-0.17919922	-0.94677734	102.22461	0.22412109	0	0	0	0	0	0	0	0	0	0.96679688	0.033203125	0.37939453	-0.090332031	-0.13232422	-0.15673828	0	44330	0	0	0
870	871	871	Category F	-0.011962891	-0.3359375	-0.89990234	0.05078125	-0.079345703	0.46899414	0	0	16/6/2018	16	6	2018	23:12:38	83558	0	23	12	38	0	0.059082031	3.50625	0.078613281	-0.18041992	-0.94360352	76.263916	0.18505859	0	0	0	0	0	0	0	0	0	0.96411133	0.035888672	0.28979492	-0.090576172	-0.15527344	0.043701172	0	44330	0	0	0
871	872	872	Category F	0.023925781	-0.16796875	-0.80395508	0.014404297	-0.085449219	0.46801758	0	0	16/6/2018	16	6	2018	23:12:38	83558	0.1	23	12	38	0	0.059082031	3.5449219	0.077148438	-0.18115234	-0.94360352	47.76001	0.15014648	0	0	0	0	0	0	0	0	0	0.96411133	0.035888672	0.20654297	-0.053222656	0.013183594	0.13964844	0	44330	0	0	0
872	873	873	Category F	0.095947266	-0.20385742	-1.1518555	-0.032714844	-0.08203125	0.47070313	0	0	16/6/2018	16	6	2018	23:12:38	83558	0.2	23	12	38	0	0.059082031	3.5449219	0.078613281	-0.18188477	-0.94360352	26.723389	0.20996094	0	0	0	0	0	0	0	0	0	0.96411133	0.035888672	0.24707031	0.017089844	-0.021728516	-0.20800781	0	44330	0	0	0
873	874	874	Category F	0.047851563	-0.21582031	-1.1999512	-0.0546875	-0.096923828	0.47070313	0	0	16/6/2018	16	6	2018	23:12:38	83558	0.3	23	12	38	0	0.059082031	3.5449219	0.079345703	-0.18212891	-0.94262695	11.726807	0.26123047	0	0	0	0	0	0	0	0	0	0.96313477	0.036865234	0.32250977	-0.031494141	-0.033447266	-0.25708008	0	44330	0	0	0
874	875	875	Category F	0.11987305	-0.15576172	-0.86376953	-0.024658203	-0.066162109	0.47436523	0	0	16/6/2018	16	6	2018	23:12:38	83558	0.4	23	12	38	0	0.059082031	3.5449219	0.078613281	-0.18310547	-0.9453125	8.7077637	0.095214844	0	0	0	0	0	0	0	0	0	0.96606445	0.033935547	0.14990234	0.041015625	0.02734375	0.081542969	0	44330	0	0	0
875	876	876	Category F	-0.023925781	-0.19189453	-0.82788086	-0.070800781	-0.071777344	0.47216797	0	0	16/6/2018	16	6	2018	23:12:38	83558	0.5	23	12	38	0	0.059082031	3.5449219	0.080566406	-0.18432617	-0.9453125	10.790283	0.15722656	0	0	0	0	0	0	0	0	0	0.96630859	0.033691406	0.22949219	-0.10449219	-0.007324219	0.11743164	0	44330	0	0	0
876	877	877	Category F	0.26391602	-0.071777344	-0.79199219	-0.068115234	-0.087646484	0.46582031	0	0	16/6/2018	16	6	2018	23:12:38	83558	0.6	23	12	38	0	0.059082031	3.5449219	0.079589844	-0.18261719	-0.94604492	6.9101563	0.2644043	0	0	0	0	0	0	0	0	0	0.96679688	0.033203125	0.44921875	0.18408203	0.11083984	0.15405273	0	44330	0	0	0
877	878	878	Category F	0.19189453	-0.20385742	-1.1398926	-0.036865234	-0.08203125	0.47363281	0	0	16/6/2018	16	6	2018	23:12:38	83558	0.7	23	12	38	0	0.059082031	3.5449219	0.081787109	-0.18237305	-0.94702148	6.0593262	0.22290039	0	0	0	0	0	0	0	0	0	0.96777344	0.032226563	0.32421875	0.10986328	-0.021240234	-0.19262695	0	44330	0	0	0
878	879	879	Category F	0.20385742	-0.2277832	-0.87597656	-0.068115234	-0.082275391	0.46972656	0	0	16/6/2018	16	6	2018	23:12:38	83558	0.8	23	12	38	0	0.059082031	3.5449219	0.083740234	-0.18432617	-0.94799805	3.9655762	0.14648438	0	0	0	0	0	0	0	0	0	0.96948242	0.030517578	0.23535156	0.11987305	-0.043212891	0.072021484	0	44330	0	0	0
879	880	880	Category F	0.14379883	-0.20385742	-0.89990234	-0.051025391	-0.095214844	0.46728516	0	0	16/6/2018	16	6	2018	23:12:38	83558	0.9	23	12	38	0	0.059082031	3.5449219	0.087158203	-0.18432617	-0.94287109	7.3540039	0.073486328	0	0	0	0	0	0	0	0	0	0.96484375	0.03515625	0.11889648	0.056396484	-0.019287109	0.04296875	0	44330	0	0	0
880	881	881	Category F	-0.023925781	-0.14379883	-0.86376953	-0.061279297	-0.085693359	0.46630859	0	0	16/6/2018	16	6	2018	23:12:39	83559	0	23	12	39	0	0.059082031	3.5449219	0.086914063	-0.18579102	-0.94262695	8.1625977	0.14257813	0	0	0	0	0	0	0	0	0	0.96484375	0.03515625	0.23193359	-0.11083984	0.041992188	0.078857422	0	44330	0	0	0
881	882	882	Category F	0.34790039	-0.16796875	-0.65991211	-0.043701172	-0.086669922	0.4765625	0	0	16/6/2018	16	6	2018	23:12:39	83559	0.1	23	12	39	0	0.059082031	3.5449219	0.08984375	-0.18652344	-0.94213867	7.2885742	0.3828125	0	0	0	0	0	0	0	0	0	0.96484375	0.03515625	0.55883789	0.2578125	0.018554688	0.28222656	0	44330	0	0	0
882	883	883	Category F	0.27587891	-0.17993164	-1.3317871	-0.034423828	-0.11425781	0.46484375	0	0	16/6/2018	16	6	2018	23:12:39	83559	0.2	23	12	39	0	0.059082031	3.5449219	0.094482422	-0.1862793	-0.94604492	12.011963	0.42602539	0	0	0	0	0	0	0	0	0	0.96899414	0.031005859	0.57299805	0.18115234	0.006347656	-0.38549805	0	44330	0	0	0
883	884	884	Category F	0.20385742	-0.047851563	-0.95996094	-0.067138672	-0.13305664	0.45605469	0	0	16/6/2018	16	6	2018	23:12:39	83559	0.3	23	12	39	0	0.059082031	3.5449219	0.099609375	-0.18701172	-0.94213867	12.666016	0.17480469	0	0	0	0	0	0	0	0	0	0.96557617	0.034423828	0.26098633	0.10400391	0.13916016	-0.017578125	0	44330	0	0	0
884	885	885	Category F	0.21582031	-0.10791016	-0.76782227	-0.044921875	-0.11376953	0.46289063	0	0	16/6/2018	16	6	2018	23:12:39	83559	0.4	23	12	39	0	0.059082031	3.5449219	0.1015625	-0.18725586	-0.94018555	9.7832031	0.22143555	0	0	0	0	0	0	0	0	0	0.96411133	0.035888672	0.36621094	0.11401367	0.079345703	0.17236328	0	44330	0	0	0
885	886	886	Category F	0.035888672	-0.095947266	-0.92382813	-0.036865234	-0.093505859	0.46850586	0	0	16/6/2018	16	6	2018	23:12:39	83559	0.5	23	12	39	0	0.059082031	3.5449219	0.10180664	-0.18725586	-0.94018555	6.4755859	0.11376953	0	0	0	0	0	0	0	0	0	0.96411133	0.035888672	0.17382813	-0.065917969	0.091308594	0.016357422	0	44330	0	0	0
886	887	887	Category F	0.035888672	-0.13183594	-0.79199219	-0.092041016	-0.10107422	0.46118164	0	0	16/6/2018	16	6	2018	23:12:39	83559	0.6	23	12	39	0	0.059082031	3.5449219	0.10131836	-0.18725586	-0.93896484	4.1894531	0.17016602	0	0	0	0	0	0	0	0	0	0.96289063	0.037109375	0.26806641	-0.065429688	0.055419922	0.14697266	0	44330	0	0	0
887	888	888	Category F	0.34790039	-0.023925781	-0.91186523	-0.054931641	-0.094482422	0.46728516	0	0	16/6/2018	16	6	2018	23:12:39	83559	0.7	23	12	39	0	0.059082031	3.5449219	0.10083008	-0.18701172	-0.93774414	0.97729492	0.29711914	0	0	0	0	0	0	0	0	0	0.96166992	0.038330078	0.4362793	0.24682617	0.16308594	0.025878906	0	44330	0	0	0
888	889	889	Category F	0.17993164	-0.19189453	-1.0917969	-0.043945313	-0.084960938	0.47021484	0	0	16/6/2018	16	6	2018	23:12:39	83559	0.8	23	12	39	0	0.059082031	3.5449219	0.10351563	-0.18798828	-0.93310547	1.9370117	0.17578125	0	0	0	0	0	0	0	0	0	0.95751953	0.042480469	0.23852539	0.076171875	-0.003662109	-0.15844727	0	44330	0	0	0
889	890	890	Category F	0.20385742	-0.17993164	-0.92382813	-0.040283203	-0.075195313	0.47460938	0	0	16/6/2018	16	6	2018	23:12:39	83559	0.9	23	12	39	0	0.059082031	3.5449219	0.10400391	-0.18798828	-0.93505859	6.958252	0.10058594	0	0	0	0	0	0	0	0	0	0.95947266	0.040527344	0.11914063	0.099609375	0.008056641	0.011230469	0	44330	0	0	0
890	891	891	Category F	0.059814453	-0.21582031	-0.97192383	-0.071289063	-0.075927734	0.47216797	0	0	16/6/2018	16	6	2018	23:12:40	83560	0	23	12	40	0	0.059082031	3.5449219	0.10546875	-0.1887207	-0.9362793	9.1657715	0.063720703	0	0	0	0	0	0	0	0	0	0.9609375	0.0390625	0.10791016	-0.045654297	-0.026855469	-0.035400391	0	44330	0	0	0
891	892	892	Category F	0.19189453	-0.16796875	-0.75585938	-0.12084961	-0.072509766	0.45996094	0	0	16/6/2018	16	6	2018	23:12:40	83560	0.1	23	12	40	0	0.059082031	3.5449219	0.10546875	-0.19042969	-0.93774414	14.036377	0.20239258	0	0	0	0	0	0	0	0	0	0.96264648	0.037353516	0.29077148	0.086181641	0.022460938	0.18188477	0	44330	0	0	0
892	893	893	Category F	0.083984375	-0.23999023	-1.1398926	-0.12695313	-0.051269531	0.46533203	0	0	16/6/2018	16	6	2018	23:12:40	83560	0.2	23	12	40	0	0.059082031	3.5449219	0.10351563	-0.19238281	-0.93554688	24.233154	0.21044922	0	0	0	0	0	0	0	0	0	0.96069336	0.039306641	0.27099609	-0.01953125	-0.047363281	-0.20410156	0	44330	0	0	0
893	894	894	Category F	0.13183594	-0.16796875	-0.95996094	-0.1340332	-0.044433594	0.46508789	0	0	16/6/2018	16	6	2018	23:12:40	83560	0.3	23	12	40	0	0.059082031	3.5449219	0.10009766	-0.19091797	-0.93115234	29.5625	0.048339844	0	0	0	0	0	0	0	0	0	0.95605469	0.043945313	0.083251953	0.031494141	0.022949219	-0.028564453	0	44330	0	0	0
894	895	895	Category F	-0.035888672	-0.083984375	-0.91186523	-0.0859375	-0.030517578	0.47143555	0	0	16/6/2018	16	6	2018	23:12:40	83560	0.4	23	12	40	0	0.059082031	3.5449219	0.098388672	-0.19165039	-0.93701172	30.91626	0.17407227	0	0	0	0	0	0	0	0	0	0.96166992	0.038330078	0.26733398	-0.13427734	0.10766602	0.025146484	0	44330	0	0	0
895	896	896	Category F	0.071777344	-0.26391602	-0.70776367	-0.1027832	-0.054199219	0.46777344	0	0	16/6/2018	16	6	2018	23:12:40	83560	0.5	23	12	40	0	0.059082031	3.5449219	0.099121094	-0.19335938	-0.9387207	34.653076	0.24316406	0	0	0	0	0	0	0	0	0	0.96362305	0.036376953	0.32885742	-0.02734375	-0.0703125	0.23095703	0	44330	0	0	0
896	897	897	Category F	0.11987305	-0.41992188	-1.1159668	-0.1027832	-0.082763672	0.46630859	0	0	16/6/2018	16	6	2018	23:12:40	83560	0.6	23	12	40	0	0.059082031	3.5449219	0.098388672	-0.1940918	-0.93945313	36.363281	0.28710938	0	0	0	0	0	0	0	0	0	0.96435547	0.035644531	0.42333984	0.021240234	-0.22558594	-0.17626953	0	44330	0	0	0
897	898	898	Category F	0.023925781	-0.26391602	-1.1757813	-0.11474609	-0.060302734	0.46533203	0	0	16/6/2018	16	6	2018	23:12:40	83560	0.7	23	12	40	0	0.059082031	3.5449219	0.09765625	-0.1940918	-0.94042969	36.027832	0.25610352	0	0	0	0	0	0	0	0	0	0.96533203	0.034667969	0.37841797	-0.073730469	-0.069580078	-0.23510742	0	44330	0	0	0
898	899	899	Category F	0.17993164	-0.25195313	-0.81591797	-0.096923828	-0.051025391	0.46606445	0	0	16/6/2018	16	6	2018	23:12:40	83560	0.8	23	12	40	0	0.059082031	3.5449219	0.094970703	-0.1940918	-0.93701172	32.0271	0.15869141	0	0	0	0	0	0	0	0	0	0.96166992	0.038330078	0.26367188	0.084716797	-0.057617188	0.12109375	0	44330	0	0	0
899	900	900	Category F	-0.071777344	-0.25195313	-0.89990234	-0.11206055	-0.060058594	0.46728516	0	0	16/6/2018	16	6	2018	23:12:40	83560	0.9	23	12	40	0	0.059082031	3.5449219	0.095458984	-0.19677734	-0.94238281	30.01123	0.1809082	0	0	0	0	0	0	0	0	0	0.9675293	0.032470703	0.26464844	-0.16723633	-0.054931641	0.042480469	0	44330	0	0	0
900	901	901	Category F	0.083984375	-0.21582031	-0.76782227	-0.14624023	-0.049804688	0.45678711	0	0	16/6/2018	16	6	2018	23:12:41	83561	0	23	12	41	0	0.059082031	3.5449219	0.09765625	-0.19433594	-0.93896484	33.726074	0.1730957	0	0	0	0	0	0	0	0	0	0.96386719	0.036132813	0.20629883	-0.013671875	-0.021240234	0.17114258	0	44330	0	0	0
901	902	902	Category F	0.11987305	-0.16796875	-1.3198242	-0.14282227	-0.056152344	0.46069336	0	0	16/6/2018	16	6	2018	23:12:41	83561	0.1	23	12	41	0	0.059082031	3.5449219	0.098876953	-0.19213867	-0.93798828	29.818848	0.3828125	0	0	0	0	0	0	0	0	0	0.96264648	0.037353516	0.42675781	0.020751953	0.024169922	-0.3815918	0	44330	0	0	0
902	903	903	Category F	0.16796875	-0.14379883	-1.0197754	-0.17114258	-0.070068359	0.45556641	0	0	16/6/2018	16	6	2018	23:12:41	83561	0.2	23	12	41	0	0.059082031	3.5449219	0.098388672	-0.19018555	-0.93847656	25.578857	0.11621094	0	0	0	0	0	0	0	0	0	0.96264648	0.037353516	0.19677734	0.069335938	0.046386719	-0.081054688	0	44330	0	0	0
903	904	904	Category F	0.15576172	-0.023925781	-0.92382813	-0.14282227	-0.048339844	0.45776367	0	0	16/6/2018	16	6	2018	23:12:41	83561	0.3	23	12	41	0	0.059082031	3.5449219	0.099365234	-0.18969727	-0.93676758	24.25293	0.17553711	0	0	0	0	0	0	0	0	0	0.9609375	0.0390625	0.23510742	0.056396484	0.16577148	0.012939453	0	44330	0	0	0
904	905	905	Category F	0.047851563	-0.095947266	-0.81591797	-0.17675781	-0.034423828	0.45800781	0	0	16/6/2018	16	6	2018	23:12:41	83561	0.4	23	12	41	0	0.059082031	3.5449219	0.10009766	-0.19067383	-0.93847656	23.051758	0.16357422	0	0	0	0	0	0	0	0	0	0.96289063	0.037109375	0.26977539	-0.052246094	0.094726563	0.12255859	0	44330	0	0	0
905	906	906	Category F	0.047851563	-0.047851563	-0.75585938	-0.16040039	-0.044189453	0.45458984	0	0	16/6/2018	16	6	2018	23:12:41	83561	0.5	23	12	41	0	0.059082031	3.5449219	0.10522461	-0.18945313	-0.93676758	19.937256	0.23706055	0	0	0	0	0	0	0	0	0	0.96166992	0.038330078	0.38037109	-0.057373047	0.14160156	0.1809082	0	44330	0	0	0
906	907	907	Category F	0.15576172	-0.27587891	-1.0439453	-0.15332031	-0.053466797	0.45727539	0	0	16/6/2018	16	6	2018	23:12:41	83561	0.6	23	12	41	0	0.059082031	3.5449219	0.10668945	-0.19018555	-0.94091797	17.485352	0.14233398	0	0	0	0	0	0	0	0	0	0.96606445	0.033935547	0.23730469	0.048828125	-0.085449219	-0.1027832	0	44330	0	0	0
907	908	908	Category F	0.083984375	-0.31176758	-0.98388672	-0.14990234	-0.053222656	0.45849609	0	0	16/6/2018	16	6	2018	23:12:41	83561	0.7	23	12	41	0	0.059082031	3.5449219	0.109375	-0.19091797	-0.94018555	16.561523	0.13085938	0	0	0	0	0	0	0	0	0	0.96557617	0.034423828	0.18969727	-0.025390625	-0.12060547	-0.043457031	0	44330	0	0	0
908	909	909	Category F	0.047851563	-0.26391602	-0.94799805	-0.14697266	-0.04296875	0.46582031	0	0	16/6/2018	16	6	2018	23:12:41	83561	0.8	23	12	41	0	0.059082031	3.5449219	0.10864258	-0.19018555	-0.94091797	15.000244	0.095703125	0	0	0	0	0	0	0	0	0	0.96606445	0.033935547	0.14135742	-0.060791016	-0.073486328	-0.006835938	0	44330	0	0	0
909	910	910	Category F	0.011962891	-0.26391602	-0.83984375	-0.18359375	-0.03125	0.45019531	0	0	16/6/2018	16	6	2018	23:12:41	83561	0.9	23	12	41	0	0.059326172	3.5288086	0.10766602	-0.18847656	-0.9387207	12.605469	0.15698242	0	0	0	0	0	0	0	0	0	0.96362305	0.036376953	0.27001953	-0.095703125	-0.075195313	0.098876953	0	44330	0	0	0
910	911	911	Category F	-0.047851563	-0.21582031	-0.82788086	-0.20288086	-0.052001953	0.44848633	0	0	16/6/2018	16	6	2018	23:12:42	83562	0	23	12	42	0	0.059326172	3.5288086	0.10961914	-0.18676758	-0.93432617	8.1333008	0.19238281	0	0	0	0	0	0	0	0	0	0.95922852	0.040771484	0.29296875	-0.1574707	-0.028808594	0.10644531	0	44330	0	0	0
911	912	912	Category F	0.047851563	-0.19189453	-0.86376953	-0.17871094	-0.042236328	0.45019531	0	0	16/6/2018	16	6	2018	23:12:42	83562	0.1	23	12	42	0	0.059326172	3.5288086	0.11523438	-0.18457031	-0.9375	6.1933594	0.10009766	0	0	0	0	0	0	0	0	0	0.96240234	0.037597656	0.1484375	-0.067382813	-0.007080078	0.073730469	0	44330	0	0	0
912	913	913	Category F	0.10791016	-0.17993164	-0.81591797	-0.16308594	-0.053955078	0.45532227	0	0	16/6/2018	16	6	2018	23:12:42	83562	0.2	23	12	42	0	0.059326172	3.5288086	0.11889648	-0.18359375	-0.93969727	0.61254883	0.12426758	0	0	0	0	0	0	0	0	0	0.96484375	0.03515625	0.13867188	-0.010986328	0.003662109	0.1237793	0	44330	0	0	0
913	914	914	Category F	0.023925781	-0.27587891	-1.1398926	-0.14624023	-0.08984375	0.45898438	0	0	16/6/2018	16	6	2018	23:12:42	83562	0.3	23	12	42	0	0.059326172	3.5288086	0.12036133	-0.18115234	-0.93505859	4.5576172	0.24511719	0	0	0	0	0	0	0	0	0	0.96020508	0.039794922	0.39550781	-0.096435547	-0.094482422	-0.20458984	0	44330	0	0	0
914	915	915	Category F	0.13183594	-0.2878418	-1.0917969	-0.11889648	-0.10595703	0.45214844	0	0	16/6/2018	16	6	2018	23:12:42	83562	0.4	23	12	42	0	0.059326172	3.5288086	0.12231445	-0.1796875	-0.93115234	4.8220215	0.19360352	0	0	0	0	0	0	0	0	0	0.95629883	0.043701172	0.27783203	0.009277344	-0.10791016	-0.16040039	0	44330	0	0	0
915	916	916	Category F	-0.035888672	-0.011962891	-1.0678711	-0.072753906	-0.098144531	0.46655273	0	0	16/6/2018	16	6	2018	23:12:42	83562	0.5	23	12	42	0	0.059326172	3.5288086	0.1237793	-0.1784668	-0.93115234	8.2275391	0.26806641	0	0	0	0	0	0	0	0	0	0.95605469	0.043945313	0.46289063	-0.15966797	0.16650391	-0.13647461	0	44330	0	0	0
916	917	917	Category F	0.095947266	-0.047851563	-0.88793945	-0.098144531	-0.073242188	0.46630859	0	0	16/6/2018	16	6	2018	23:12:42	83562	0.6	23	12	42	0	0.059326172	3.5288086	0.12744141	-0.17675781	-0.93359375	10.880615	0.14038086	0	0	0	0	0	0	0	0	0	0.95874023	0.041259766	0.20629883	-0.031494141	0.12890625	0.045654297	0	44330	0	0	0
917	918	918	Category F	0.083984375	-0.16796875	-0.91186523	-0.078857422	-0.068359375	0.47216797	0	0	16/6/2018	16	6	2018	23:12:42	83562	0.7	23	12	42	0	0.059326172	3.5288086	0.12646484	-0.17895508	-0.93530273	14.491943	0.049804688	0	0	0	0	0	0	0	0	0	0.96069336	0.039306641	0.077148438	-0.042480469	0.010986328	0.0234375	0	44330	0	0	0
918	919	919	Category F	0.047851563	-0.16796875	-0.87597656	-0.10449219	-0.08203125	0.46533203	0	0	16/6/2018	16	6	2018	23:12:42	83562	0.8	23	12	42	0	0.059326172	3.5288086	0.12719727	-0.17993164	-0.93066406	16.650879	0.097167969	0	0	0	0	0	0	0	0	0	0.95629883	0.043701172	0.14624023	-0.079345703	0.011962891	0.0546875	0	44330	0	0	0
919	920	920	Category F	0.071777344	-0.16796875	-0.86376953	-0.10302734	-0.083984375	0.46533203	0	0	16/6/2018	16	6	2018	23:12:42	83562	0.9	23	12	42	0	0.059326172	3.5288086	0.12524414	-0.1796875	-0.93066406	19.725342	0.086425781	0	0	0	0	0	0	0	0	0	0.95605469	0.043945313	0.13208008	-0.053466797	0.01171875	0.066894531	0	44330	0	0	0
920	921	921	Category F	0.095947266	-0.13183594	-0.83984375	-0.082519531	-0.091308594	0.46533203	0	0	16/6/2018	16	6	2018	23:12:43	83563	0	23	12	43	0	0.059326172	3.5288086	0.1237793	-0.1796875	-0.93139648	26.549805	0.10693359	0	0	0	0	0	0	0	0	0	0.95654297	0.043457031	0.16748047	-0.027832031	0.047851563	0.091552734	0	44330	0	0	0
921	922	922	Category F	0.20385742	-0.095947266	-1.1757813	-0.054199219	-0.071777344	0.4777832	0	0	16/6/2018	16	6	2018	23:12:43	83563	0.1	23	12	43	0	0.059326172	3.5288086	0.12744141	-0.18066406	-0.93310547	29.964844	0.26806641	0	0	0	0	0	0	0	0	0	0.95898438	0.041015625	0.40356445	0.076171875	0.084716797	-0.24243164	0	44330	0	0	0
922	923	923	Category F	0.23999023	-0.34790039	-0.87597656	-0.049804688	-0.081542969	0.47021484	0	0	16/6/2018	16	6	2018	23:12:43	83563	0.2	23	12	43	0	0.059326172	3.5288086	0.12524414	-0.18139648	-0.93823242	29.404541	0.21142578	0	0	0	0	0	0	0	0	0	0.96362305	0.036376953	0.34326172	0.11450195	-0.16625977	0.062255859	0	44330	0	0	0
923	924	924	Category F	0.11987305	-0.2277832	-0.82788086	-0.049072266	-0.092529297	0.46923828	0	0	16/6/2018	16	6	2018	23:12:43	83563	0.3	23	12	43	0	0.059326172	3.5288086	0.12402344	-0.18139648	-0.93017578	27.745117	0.11254883	0	0	0	0	0	0	0	0	0	0.95581055	0.044189453	0.15307617	-0.004150391	-0.046386719	0.10229492	0	44330	0	0	0
924	925	925	Category F	0.047851563	-0.27587891	-0.89990234	-0.1081543	-0.091796875	0.4597168	0	0	16/6/2018	16	6	2018	23:12:43	83563	0.4	23	12	43	0	0.059326172	3.5288086	0.12158203	-0.18286133	-0.92895508	26.875	0.12207031	0	0	0	0	0	0	0	0	0	0.95458984	0.045410156	0.19604492	-0.073730469	-0.092773438	0.029052734	0	44330	0	0	0
925	926	926	Category F	-0.023925781	-0.17993164	-0.88793945	-0.13647461	-0.098144531	0.4519043	0	0	16/6/2018	16	6	2018	23:12:43	83563	0.5	23	12	43	0	0.059326172	3.5288086	0.12060547	-0.18432617	-0.9296875	23.35083	0.15039063	0	0	0	0	0	0	0	0	0	0.95532227	0.044677734	0.19067383	-0.14453125	0.004394531	0.041748047	0	44330	0	0	0
926	927	927	Category F	0.083984375	-0.17993164	-0.73193359	-0.14331055	-0.092041016	0.44995117	0	0	16/6/2018	16	6	2018	23:12:43	83563	0.6	23	12	43	0	0.059326172	3.5288086	0.12255859	-0.1875	-0.93286133	19.866211	0.20458984	0	0	0	0	0	0	0	0	0	0.95922852	0.040771484	0.24707031	-0.038574219	0.007568359	0.20092773	0	44330	0	0	0
927	928	928	Category F	0.14379883	-0.2277832	-0.94799805	-0.13525391	-0.09765625	0.45800781	0	0	16/6/2018	16	6	2018	23:12:43	83563	0.7	23	12	43	0	0.059326172	3.5288086	0.12255859	-0.18969727	-0.93554688	17.213867	0.044921875	0	0	0	0	0	0	0	0	0	0.96240234	0.037597656	0.071289063	0.020996094	-0.037841797	-0.012207031	0	44330	0	0	0
928	929	929	Category F	0.19189453	-0.11987305	-1.0678711	-0.094726563	-0.099121094	0.46313477	0	0	16/6/2018	16	6	2018	23:12:43	83563	0.8	23	12	43	0	0.059326172	3.5288086	0.11938477	-0.19262695	-0.93383789	15.33374	0.16870117	0	0	0	0	0	0	0	0	0	0.9609375	0.0390625	0.27880859	0.072265625	0.072753906	-0.13378906	0	44330	0	0	0
929	930	930	Category F	0.17993164	-0.14379883	-0.88793945	-0.056884766	-0.098144531	0.46606445	0	0	16/6/2018	16	6	2018	23:12:43	83563	0.9	23	12	43	0	0.059326172	3.5288086	0.11621094	-0.19335938	-0.93017578	12.263672	0.091064453	0	0	0	0	0	0	0	0	0	0.95727539	0.042724609	0.15576172	0.063476563	0.049560547	0.042236328	0	44330	0	0	0
930	931	931	Category F	0.059814453	-0.17993164	-0.95996094	-0.050048828	-0.087402344	0.47021484	0	0	16/6/2018	16	6	2018	23:12:44	83564	0	23	12	44	0	0.059326172	3.5288086	0.11303711	-0.1940918	-0.92944336	6.7062988	0.062988281	0	0	0	0	0	0	0	0	0	0.95629883	0.043701172	0.097900391	-0.053222656	0.014160156	-0.030273438	0	44330	0	0	0
931	932	932	Category F	0.071777344	-0.19189453	-0.79199219	-0.065673828	-0.088378906	0.46801758	0	0	16/6/2018	16	6	2018	23:12:44	83564	0.1	23	12	44	0	0.059326172	3.5288086	0.11352539	-0.1953125	-0.9296875	4.0134277	0.14404297	0	0	0	0	0	0	0	0	0	0.95678711	0.043212891	0.18310547	-0.041748047	0.003417969	0.13769531	0	44330	0	0	0
932	933	933	Category F	0.083984375	-0.083984375	-0.83984375	-0.050048828	-0.096923828	0.46899414	0	0	16/6/2018	16	6	2018	23:12:44	83564	0.2	23	12	44	0	0.059326172	3.5288086	0.11132813	-0.19555664	-0.93481445	5.3352051	0.14892578	0	0	0	0	0	0	0	0	0	0.96142578	0.038574219	0.23413086	-0.02734375	0.11157227	0.094970703	0	44330	0	0	0
933	934	934	Category F	0.11987305	-0.23999023	-1.2478027	-0.034179688	-0.076660156	0.47460938	0	0	16/6/2018	16	6	2018	23:12:44	83564	0.3	23	12	44	0	0.059326172	3.5288086	0.11206055	-0.19482422	-0.93139648	7.7880859	0.31933594	0	0	0	0	0	0	0	0	0	0.95825195	0.041748047	0.36889648	0.007568359	-0.044921875	-0.31616211	0	44330	0	0	0
934	935	935	Category F	0.2878418	-0.32397461	-0.94799805	-0.027099609	-0.073486328	0.47412109	0	0	16/6/2018	16	6	2018	23:12:44	83564	0.4	23	12	44	0	0.059326172	3.5288086	0.10986328	-0.19482422	-0.93041992	10.780762	0.22021484	0	0	0	0	0	0	0	0	0	0.95703125	0.04296875	0.32397461	0.17773438	-0.12890625	-0.017333984	0	44330	0	0	0
935	936	936	Category F	0.071777344	-0.23999023	-0.88793945	-0.016113281	-0.090087891	0.46899414	0	0	16/6/2018	16	6	2018	23:12:44	83564	0.5	23	12	44	0	0.059326172	3.5288086	0.11181641	-0.19677734	-0.93017578	13.296143	0.072509766	0	0	0	0	0	0	0	0	0	0.95727539	0.042724609	0.12548828	-0.040039063	-0.04296875	0.042236328	0	44330	0	0	0
936	937	937	Category F	0.16796875	-0.16796875	-0.81591797	-0.059814453	-0.10791016	0.46191406	0	0	16/6/2018	16	6	2018	23:12:44	83564	0.6	23	12	44	0	0.059326172	3.5288086	0.11523438	-0.19775391	-0.93554688	14.549561	0.1340332	0	0	0	0	0	0	0	0	0	0.96313477	0.036865234	0.2019043	0.052490234	0.029785156	0.11962891	0	44330	0	0	0
937	938	938	Category F	0.095947266	-0.25195313	-0.83984375	-0.076171875	-0.098632813	0.46655273	0	0	16/6/2018	16	6	2018	23:12:44	83564	0.7	23	12	44	0	0.059326172	3.5288086	0.11572266	-0.1953125	-0.93237305	14.58252	0.11010742	0	0	0	0	0	0	0	0	0	0.9597168	0.040283203	0.16894531	-0.019775391	-0.056396484	0.092529297	0	44330	0	0	0
938	939	939	Category F	0.11987305	-0.29980469	-1.2358398	-0.083251953	-0.10522461	0.45898438	0	0	16/6/2018	16	6	2018	23:12:44	83564	0.8	23	12	44	0	0.059326172	3.5288086	0.11791992	-0.19506836	-0.92724609	13.202148	0.32543945	0	0	0	0	0	0	0	0	0	0.95507813	0.044921875	0.41479492	0.001708984	-0.10449219	-0.30834961	0	44330	0	0	0
939	940	940	Category F	0.15576172	-0.047851563	-0.88793945	-0.086425781	-0.089111328	0.4675293	0	0	16/6/2018	16	6	2018	23:12:44	83564	0.9	23	12	44	0	0.059326172	3.5288086	0.11669922	-0.1953125	-0.92773438	9.2214355	0.1574707	0	0	0	0	0	0	0	0	0	0.95507813	0.044921875	0.22607422	0.038818359	0.14746094	0.039794922	0	44330	0	0	0
940	941	941	Category F	0.11987305	-0.16796875	-0.87597656	-0.056152344	-0.080566406	0.46923828	0	0	16/6/2018	16	6	2018	23:12:45	83565	0	23	12	45	0	0.059326172	3.5288086	0.11938477	-0.19482422	-0.92724609	1.6801758	0.057861328	0	0	0	0	0	0	0	0	0	0.95507813	0.044921875	0.078613281	0.000244141	0.026855469	0.051269531	0	44330	0	0	0
941	942	942	Category F	0.047851563	-0.071777344	-0.92382813	-0.084960938	-0.075683594	0.46850586	0	0	16/6/2018	16	6	2018	23:12:45	83565	0.1	23	12	45	0	0.059326172	3.5288086	0.12109375	-0.19555664	-0.93164063	7.8261719	0.14404297	0	0	0	0	0	0	0	0	0	0.95947266	0.040527344	0.20507813	-0.073242188	0.1237793	0.0078125	0	44330	0	0	0
942	943	943	Category F	-0.035888672	-0.15576172	-0.76782227	-0.088623047	-0.0625	0.47485352	0	0	16/6/2018	16	6	2018	23:12:45	83565	0.2	23	12	45	0	0.059326172	3.5288086	0.12182617	-0.19555664	-0.92724609	0.011230469	0.2277832	0	0	0	0	0	0	0	0	0	0.95556641	0.044433594	0.35742188	-0.15771484	0.039794922	0.15942383	0	44330	0	0	0
943	944	944	Category F	0.059814453	-0.2878418	-0.97192383	-0.062011719	-0.057617188	0.47265625	0	0	16/6/2018	16	6	2018	23:12:45	83565	0.3	23	12	45	0	0.059326172	3.5288086	0.12255859	-0.1965332	-0.92529297	13.944092	0.11987305	0	0	0	0	0	0	0	0	0	0.95385742	0.046142578	0.20043945	-0.062744141	-0.091064453	-0.046386719	0	44330	0	0	0
944	945	945	Category E	0.34790039	-0.16796875	-1.0678711	0.042236328	0.29907227	0.4140625	0	0	16/6/2018	16	6	2018	23:32:14	84734	0.199	23	32	14	0	0.059082031	3.4434082	0.12133789	-0.19873047	-0.92431641	50.284912	0.26953125	0	0	0	0	0	0	0	0	0	0.95336914	0.046630859	0.40039063	0.22631836	0.030761719	-0.14331055	0	44330	0	0	0
945	946	946	Category E	0.19189453	-0.25195313	-1.2839355	0.10571289	0.30249023	0.40185547	0	0	16/6/2018	16	6	2018	23:32:14	84734	0.3	23	32	14	0	0.059082031	3.4434082	0.12402344	-0.19897461	-0.92456055	124.59424	0.36914063	0	0	0	0	0	0	0	0	0	0.95385742	0.046142578	0.47973633	0.067626953	-0.052734375	-0.35913086	0	44330	0	0	0
946	947	947	Category E	0.059814453	-0.20385742	-0.94799805	0.041259766	0.31884766	0.40478516	0	0	16/6/2018	16	6	2018	23:32:14	84734	0.4	23	32	14	0	0.059082031	3.4434082	0.12695313	-0.20092773	-0.92895508	129.85181	0.069824219	0	0	0	0	0	0	0	0	0	0.95874023	0.041259766	0.088867188	-0.067138672	-0.002685547	-0.018798828	0	44330	0	0	0
947	948	948	Category E	0.16796875	-0.20385742	-0.80395508	0.041748047	0.30004883	0.41210938	0	0	16/6/2018	16	6	2018	23:32:14	84734	0.5	23	32	14	0	0.059082031	3.4434082	0.12768555	-0.20019531	-0.92626953	135.87451	0.12890625	0	0	0	0	0	0	0	0	0	0.95629883	0.043701172	0.16601563	0.040039063	-0.003417969	0.12231445	0	44330	0	0	0
948	949	949	Category E	0.071777344	-0.20385742	-0.86376953	0.016357422	0.29370117	0.41552734	0	0	16/6/2018	16	6	2018	23:32:14	84734	0.6	23	32	14	0	0.059082031	3.4434082	0.12915039	-0.19897461	-0.92456055	142.36621	0.083740234	0	0	0	0	0	0	0	0	0	0.95458984	0.045410156	0.12304688	-0.057373047	-0.004638672	0.060791016	0	44330	0	0	0
949	950	950	Category E	0.14379883	-0.17993164	-0.75585938	0.008544922	0.2800293	0.42504883	0	0	16/6/2018	16	6	2018	23:32:14	84734	0.7	23	32	14	0	0.059082031	3.4434082	0.12963867	-0.19824219	-0.92358398	147.23706	0.16943359	0	0	0	0	0	0	0	0	0	0.95361328	0.046386719	0.20019531	0.013916016	0.018310547	0.16772461	0	44330	0	0	0
950	951	951	Category E	0.43188477	-0.15576172	-1.1518555	0.029541016	0.27832031	0.42651367	0	0	16/6/2018	16	6	2018	23:32:14	84734	0.8	23	32	14	0	0.059082031	3.4434082	0.13208008	-0.19799805	-0.92456055	155.2832	0.37817383	0	0	0	0	0	0	0	0	0	0.95483398	0.045166016	0.56884766	0.29956055	0.042236328	-0.22705078	0	44330	0	0	0
951	952	952	Category E	0.32397461	-0.083984375	-0.97192383	0.027832031	0.26464844	0.43212891	0	0	16/6/2018	16	6	2018	23:32:14	84734	0.9	23	32	14	0	0.059082031	3.4434082	0.13427734	-0.19799805	-0.92944336	161.30396	0.22509766	0	0	0	0	0	0	0	0	0	0.9597168	0.040283203	0.34570313	0.18945313	0.11401367	-0.042236328	0	44330	0	0	0
952	953	953	Category E	0.21582031	-0.023925781	-0.79199219	0.019287109	0.27685547	0.42895508	0	0	16/6/2018	16	6	2018	23:32:15	84735	0	23	32	15	0	0.059082031	3.4434082	0.13647461	-0.19726563	-0.92822266	151.10596	0.234375	0	0	0	0	0	0	0	0	0	0.95874023	0.041259766	0.38891602	0.079101563	0.17333984	0.13623047	0	44330	0	0	0
953	954	954	Category E	0.20385742	-0.095947266	-0.87597656	0.038330078	0.29589844	0.41796875	0	0	16/6/2018	16	6	2018	23:32:15	84735	0.111	23	32	15	0	0.059082031	3.4434082	0.13574219	-0.19702148	-0.92895508	134.60498	0.1328125	0	0	0	0	0	0	0	0	0	0.95922852	0.040771484	0.22192383	0.067871094	0.10107422	0.052978516	0	44330	0	0	0
954	955	955	Category E	0.23999023	-0.047851563	-0.86376953	0.020751953	0.28271484	0.4230957	0	0	16/6/2018	16	6	2018	23:32:15	84735	0.222	23	32	15	0	0.058837891	3.4788574	0.13696289	-0.19555664	-0.92456055	96.811279	0.19018555	0	0	0	0	0	0	0	0	0	0.95507813	0.044921875	0.31176758	0.1027832	0.14770508	0.060791016	0	44330	0	0	0
955	956	956	Category E	0.26391602	-0.059814453	-1.0197754	0.024169922	0.28344727	0.42041016	0	0	16/6/2018	16	6	2018	23:32:15	84735	0.333	23	32	15	0	0.058837891	3.4788574	0.13818359	-0.19360352	-0.92382813	15.729248	0.20703125	0	0	0	0	0	0	0	0	0	0.95385742	0.046142578	0.35546875	0.12548828	0.13378906	-0.095703125	0	44330	0	0	0
956	957	957	Category E	0.17993164	-0.25195313	-0.93579102	0.020263672	0.27563477	0.42285156	0	0	16/6/2018	16	6	2018	23:32:15	84735	0.444	23	32	15	0	0.058837891	3.4788574	0.14111328	-0.19604492	-0.92236328	6.3190918	0.068847656	0	0	0	0	0	0	0	0	0	0.95336914	0.046630859	0.10766602	0.038574219	-0.055664063	-0.013183594	0	44330	0	0	0
957	958	958	Category E	0.25195313	-0.27587891	-0.76782227	0.068603516	0.25341797	0.43188477	0	0	16/6/2018	16	6	2018	23:32:15	84735	0.555	23	32	15	0	0.058837891	3.4788574	0.14233398	-0.19750977	-0.92114258	2.3562012	0.20385742	0	0	0	0	0	0	0	0	0	0.95288086	0.047119141	0.34106445	0.109375	-0.078125	0.15332031	0	44330	0	0	0
958	959	959	Category E	0.047851563	-0.20385742	-0.87597656	0.10375977	0.22460938	0.44116211	0	0	16/6/2018	16	6	2018	23:32:15	84735	0.666	23	32	15	0	0.058837891	3.4788574	0.14208984	-0.19750977	-0.92211914	12.502197	0.10498047	0	0	0	0	0	0	0	0	0	0.95361328	0.046386719	0.14648438	-0.094238281	-0.006103516	0.046142578	0	44330	0	0	0
959	960	960	Category E	0.035888672	-0.20385742	-0.95996094	0.09765625	0.20507813	0.44335938	0	0	16/6/2018	16	6	2018	23:32:15	84735	0.777	23	32	15	0	0.058837891	3.4788574	0.14331055	-0.19775391	-0.92163086	19.317627	0.11425781	0	0	0	0	0	0	0	0	0	0.95361328	0.046386719	0.15161133	-0.10742188	-0.005859375	-0.038085938	0	44330	0	0	0
960	961	961	Category E	0.26391602	-0.2277832	-0.99584961	0.12158203	0.18603516	0.45068359	0	0	16/6/2018	16	6	2018	23:32:15	84735	0.888	23	32	15	0	0.058837891	3.4788574	0.14624023	-0.19799805	-0.92382813	22.609863	0.14086914	0	0	0	0	0	0	0	0	0	0.95605469	0.043945313	0.21899414	0.11743164	-0.029541016	-0.071777344	0	44330	0	0	0
961	962	962	Category E	0.16796875	-0.2277832	-1.0678711	0.12695313	0.18261719	0.44482422	0	0	16/6/2018	16	6	2018	23:32:16	84736	0	23	32	16	0	0.058837891	3.4788574	0.14550781	-0.19921875	-0.92675781	23.721191	0.14550781	0	0	0	0	0	0	0	0	0	0.95898438	0.041015625	0.19165039	0.022216797	-0.028320313	-0.14086914	0	44330	0	0	0
962	963	963	Category E	0.19189453	-0.16796875	-0.69580078	0.13061523	0.19116211	0.4440918	0	0	16/6/2018	16	6	2018	23:32:16	84736	0.1	23	32	16	0	0.058837891	3.4788574	0.14453125	-0.19995117	-0.92236328	24.745361	0.23364258	0	0	0	0	0	0	0	0	0	0.95458984	0.045410156	0.30566406	0.047119141	0.031982422	0.2265625	0	44330	0	0	0
963	964	964	Category E	0	-0.16796875	-0.86376953	0.14331055	0.2199707	0.42895508	0	0	16/6/2018	16	6	2018	23:32:16	84736	0.2	23	32	16	0	0.058837891	3.4788574	0.14013672	-0.19775391	-0.9230957	28.364502	0.1550293	0	0	0	0	0	0	0	0	0	0.9543457	0.045654297	0.22949219	-0.14013672	0.029785156	0.059326172	0	44330	0	0	0
964	965	965	Category E	0.13183594	-0.2277832	-0.81591797	0.14111328	0.20947266	0.4387207	0	0	16/6/2018	16	6	2018	23:32:16	84736	0.3	23	32	16	0	0.058837891	3.4788574	0.140625	-0.19799805	-0.92285156	30.98584	0.11132813	0	0	0	0	0	0	0	0	0	0.9543457	0.045654297	0.14550781	-0.008789063	-0.029541016	0.10693359	0	44330	0	0	0
965	966	966	Category E	0.19189453	-0.34790039	-1.1757813	0.16552734	0.21606445	0.42358398	0	0	16/6/2018	16	6	2018	23:32:16	84736	0.4	23	32	16	0	0.058837891	3.4788574	0.1418457	-0.19750977	-0.92626953	30.199219	0.29541016	0	0	0	0	0	0	0	0	0	0.95751953	0.042480469	0.44970703	0.049804688	-0.15014648	-0.24926758	0	44330	0	0	0
966	967	967	Category E	0.047851563	-0.31176758	-1.0197754	0.17163086	0.21606445	0.42138672	0	0	16/6/2018	16	6	2018	23:32:16	84736	0.5	23	32	16	0	0.058837891	3.4788574	0.14379883	-0.19799805	-0.92626953	28.033936	0.17553711	0	0	0	0	0	0	0	0	0	0.95800781	0.041992188	0.30297852	-0.095947266	-0.11352539	-0.093261719	0	44330	0	0	0
967	968	968	Category E	0.095947266	-0.25195313	-0.76782227	0.18994141	0.19946289	0.42163086	0	0	16/6/2018	16	6	2018	23:32:16	84736	0.6	23	32	16	0	0.058837891	3.4788574	0.14355469	-0.19897461	-0.92700195	26.463135	0.17431641	0	0	0	0	0	0	0	0	0	0.95898438	0.041015625	0.25976563	-0.047607422	-0.052734375	0.15917969	0	44330	0	0	0
968	969	969	Category E	-0.083984375	-0.26391602	-0.80395508	0.16821289	0.18237305	0.4296875	0	0	16/6/2018	16	6	2018	23:32:16	84736	0.7	23	32	16	0	0.058837891	3.4788574	0.1418457	-0.19873047	-0.92578125	23.201172	0.26489258	0	0	0	0	0	0	0	0	0	0.95751953	0.042480469	0.4128418	-0.22583008	-0.064941406	0.12182617	0	44330	0	0	0
969	970	970	Category E	-0.047851563	-0.23999023	-0.86376953	0.16357422	0.18847656	0.43652344	0	0	16/6/2018	16	6	2018	23:32:16	84736	0.8	23	32	16	0	0.058837891	3.4788574	0.13989258	-0.20019531	-0.92260742	16.391113	0.20092773	0	0	0	0	0	0	0	0	0	0.9543457	0.045654297	0.28637695	-0.18774414	-0.039550781	0.058837891	0	44330	0	0	0
970	971	971	Category E	0.095947266	-0.31176758	-0.99584961	0.19091797	0.19189453	0.42456055	0	0	16/6/2018	16	6	2018	23:32:16	84736	0.9	23	32	16	0	0.058837891	3.4788574	0.13964844	-0.20239258	-0.92285156	8.9672852	0.13842773	0	0	0	0	0	0	0	0	0	0.95507813	0.044921875	0.22583008	-0.043701172	-0.10913086	-0.072753906	0	44330	0	0	0
971	972	972	Category E	0.023925781	-0.17993164	-1.1518555	0.21728516	0.20678711	0.40893555	0	0	16/6/2018	16	6	2018	23:32:17	84737	0	23	32	17	0	0.058837891	3.4788574	0.14086914	-0.20263672	-0.92504883	3.9641113	0.25610352	0	0	0	0	0	0	0	0	0	0.95727539	0.042724609	0.36645508	-0.11694336	0.022705078	-0.2265625	0	44330	0	0	0
972	973	973	Category E	0.14379883	-0.17993164	-0.87597656	0.17089844	0.24633789	0.40722656	0	0	16/6/2018	16	6	2018	23:32:17	84737	0.1	23	32	17	0	0.058837891	3.4788574	0.14233398	-0.20141602	-0.92626953	1.4106445	0.0546875	0	0	0	0	0	0	0	0	0	0.95849609	0.041503906	0.073242188	0.001220703	0.021484375	0.050292969	0	44330	0	0	0
973	974	974	Category E	-0.047851563	-0.17993164	-0.88793945	0.12988281	0.28515625	0.40722656	0	0	16/6/2018	16	6	2018	23:32:17	84737	0.2	23	32	17	0	0.058837891	3.4788574	0.14306641	-0.20288086	-0.92675781	7.1342773	0.19628906	0	0	0	0	0	0	0	0	0	0.95947266	0.040527344	0.25292969	-0.19091797	0.022949219	0.038818359	0	44330	0	0	0
974	975	975	Category E	0.11987305	-0.2277832	-0.88793945	0.097167969	0.27661133	0.41503906	0	0	16/6/2018	16	6	2018	23:32:17	84737	0.3	23	32	17	0	0.058837891	3.4788574	0.14282227	-0.20214844	-0.921875	11.292725	0.048095703	0	0	0	0	0	0	0	0	0	0.95458984	0.045410156	0.082275391	-0.022949219	-0.025390625	0.033935547	0	44330	0	0	0
975	976	976	Category E	0.34790039	-0.34790039	-1.1279297	0.10253906	0.27246094	0.41894531	0	0	16/6/2018	16	6	2018	23:32:17	84737	0.4	23	32	17	0	0.058837891	3.4788574	0.13989258	-0.20043945	-0.92041016	14.061035	0.32836914	0	0	0	0	0	0	0	0	0	0.95239258	0.047607422	0.5625	0.20776367	-0.1472168	-0.20727539	0	44330	0	0	0
976	977	977	Category E	0.15576172	-0.2277832	-0.86376953	0.10668945	0.2746582	0.41308594	0	0	16/6/2018	16	6	2018	23:32:17	84737	0.5	23	32	17	0	0.058837891	3.4788574	0.140625	-0.20043945	-0.92089844	15.355469	0.064941406	0	0	0	0	0	0	0	0	0	0.95288086	0.047119141	0.099365234	0.014892578	-0.027099609	0.057128906	0	44330	0	0	0
977	978	978	Category E	0.19189453	-0.23999023	-0.77978516	0.10693359	0.25317383	0.42480469	0	0	16/6/2018	16	6	2018	23:32:17	84737	0.6	23	32	17	0	0.058837891	3.4788574	0.13989258	-0.20092773	-0.92211914	16.071533	0.15625	0	0	0	0	0	0	0	0	0	0.95410156	0.045898438	0.2331543	0.051757813	-0.038818359	0.14233398	0	44330	0	0	0
978	979	979	Category E	0.095947266	-0.26391602	-0.83984375	0.093017578	0.24926758	0.43139648	0	0	16/6/2018	16	6	2018	23:32:17	84737	0.7	23	32	17	0	0.058837891	3.4788574	0.14086914	-0.20019531	-0.9230957	16.732422	0.11376953	0	0	0	0	0	0	0	0	0	0.95507813	0.044921875	0.19165039	-0.044921875	-0.063476563	0.083251953	0	44330	0	0	0
979	980	980	Category E	0.13183594	-0.21582031	-0.86376953	0.083007813	0.24658203	0.43310547	0	0	16/6/2018	16	6	2018	23:32:17	84737	0.8	23	32	17	0	0.058837891	3.4788574	0.140625	-0.19921875	-0.91894531	16.960449	0.058349609	0	0	0	0	0	0	0	0	0	0.95068359	0.049316406	0.080566406	-0.008789063	-0.016357422	0.055175781	0	44330	0	0	0
980	981	981	Category E	0.21582031	-0.2878418	-1.1159668	0.098632813	0.24487305	0.43530273	0	0	16/6/2018	16	6	2018	23:32:17	84737	0.9	23	32	17	0	0.058837891	3.4788574	0.14013672	-0.20092773	-0.91967773	16.229004	0.22729492	0	0	0	0	0	0	0	0	0	0.9519043	0.048095703	0.35839844	0.075439453	-0.086669922	-0.19604492	0	44330	0	0	0
981	982	982	Category E	0.17993164	-0.16796875	-0.98388672	0.082519531	0.25415039	0.42822266	0	0	16/6/2018	16	6	2018	23:32:18	84738	0	23	32	18	0	0.058837891	3.4788574	0.13989258	-0.20117188	-0.92041016	14.717285	0.081787109	0	0	0	0	0	0	0	0	0	0.95263672	0.047363281	0.13647461	0.039794922	0.033203125	-0.063232422	0	44330	0	0	0
982	983	983	Category E	0.2277832	-0.21582031	-0.85180664	0.096435547	0.27758789	0.41503906	0	0	16/6/2018	16	6	2018	23:32:18	84738	0.1	23	32	18	0	0.058837891	3.4788574	0.14111328	-0.203125	-0.92041016	13.651855	0.11108398	0	0	0	0	0	0	0	0	0	0.95288086	0.047119141	0.16772461	0.086425781	-0.012451172	0.068603516	0	44330	0	0	0
983	984	984	Category E	0.071777344	-0.19189453	-0.85180664	0.060791016	0.28955078	0.41552734	0	0	16/6/2018	16	6	2018	23:32:18	84738	0.2	23	32	18	0	0.058837891	3.4788574	0.14306641	-0.20361328	-0.921875	14.337158	0.10083008	0	0	0	0	0	0	0	0	0	0.95507813	0.044921875	0.15332031	-0.071289063	0.01171875	0.070068359	0	44330	0	0	0
984	985	985	Category E	0.25195313	-0.11987305	-0.83984375	0.0390625	0.28955078	0.42089844	0	0	16/6/2018	16	6	2018	23:32:18	84738	0.3	23	32	18	0	0.058837891	3.4788574	0.14355469	-0.20239258	-0.92114258	14.334229	0.15869141	0	0	0	0	0	0	0	0	0	0.95410156	0.045898438	0.2722168	0.1081543	0.082519531	0.081298828	0	44330	0	0	0
985	986	986	Category E	0.27587891	-0.20385742	-1.0917969	0.032958984	0.28710938	0.41967773	0	0	16/6/2018	16	6	2018	23:32:18	84738	0.4	23	32	18	0	0.058837891	3.4788574	0.14086914	-0.20263672	-0.91943359	14.186768	0.21875	0	0	0	0	0	0	0	0	0	0.9519043	0.048095703	0.30810547	0.13476563	-0.000976563	-0.17211914	0	44330	0	0	0
986	987	987	Category E	0.21582031	-0.2277832	-0.83984375	0.026611328	0.29467773	0.41674805	0	0	16/6/2018	16	6	2018	23:32:18	84738	0.5	23	32	18	0	0.058837891	3.4788574	0.14038086	-0.20214844	-0.91479492	15.774658	0.109375	0	0	0	0	0	0	0	0	0	0.94726563	0.052734375	0.17578125	0.075195313	-0.025390625	0.074951172	0	44330	0	0	0
987	988	988	Category E	0.20385742	-0.20385742	-0.83984375	0.060058594	0.27685547	0.42407227	0	0	16/6/2018	16	6	2018	23:32:18	84738	0.6	23	32	18	0	0.058837891	3.4788574	0.14111328	-0.20239258	-0.91430664	16.413818	0.097167969	0	0	0	0	0	0	0	0	0	0.94702148	0.052978516	0.13842773	0.0625	-0.001220703	0.074462891	0	44330	0	0	0
988	989	989	Category E	0.095947266	-0.20385742	-0.87597656	0.043701172	0.28100586	0.421875	0	0	16/6/2018	16	6	2018	23:32:18	84738	0.7	23	32	18	0	0.058837891	3.4788574	0.14086914	-0.20263672	-0.91601563	16.953857	0.060058594	0	0	0	0	0	0	0	0	0	0.94873047	0.051269531	0.086181641	-0.044921875	-0.000976563	0.040039063	0	44330	0	0	0
989	990	990	Category E	0.20385742	-0.23999023	-0.92382813	0.057617188	0.26635742	0.42797852	0	0	16/6/2018	16	6	2018	23:32:18	84738	0.8	23	32	18	0	0.058837891	3.4788574	0.14135742	-0.20263672	-0.91650391	15.725098	0.072753906	0	0	0	0	0	0	0	0	0	0.94921875	0.05078125	0.10668945	0.062255859	-0.037109375	-0.007080078	0	44330	0	0	0
990	991	991	Category E	0.13183594	-0.21582031	-1.2119141	0.061523438	0.27832031	0.42211914	0	0	16/6/2018	16	6	2018	23:32:18	84738	0.9	23	32	18	0	0.058837891	3.4788574	0.14111328	-0.20336914	-0.91870117	14.56665	0.29321289	0	0	0	0	0	0	0	0	0	0.95166016	0.048339844	0.31469727	-0.009277344	-0.012207031	-0.29296875	0	44330	0	0	0
991	992	992	Category E	0.21582031	-0.14379883	-0.75585938	0.051757813	0.28540039	0.41894531	0	0	16/6/2018	16	6	2018	23:32:19	84739	0	23	32	19	0	0.058837891	3.4788574	0.13769531	-0.20410156	-0.91601563	14.390869	0.18823242	0	0	0	0	0	0	0	0	0	0.94873047	0.051269531	0.29882813	0.077880859	0.060302734	0.16015625	0	44330	0	0	0
992	993	993	Category E	0.059814453	-0.15576172	-0.87597656	0.059570313	0.30541992	0.40991211	0	0	16/6/2018	16	6	2018	23:32:19	84739	0.1	23	32	19	0	0.059326172	3.4562988	0.13525391	-0.20581055	-0.91503906	11.69751	0.098876953	0	0	0	0	0	0	0	0	0	0.94775391	0.052246094	0.16503906	-0.075439453	0.050048828	0.0390625	0	44330	0	0	0
993	994	994	Category E	0.11987305	-0.16796875	-0.80395508	0.029296875	0.30151367	0.41186523	0	0	16/6/2018	16	6	2018	23:32:19	84739	0.2	23	32	19	0	0.059326172	3.4562988	0.1340332	-0.20849609	-0.91650391	9.8459473	0.12060547	0	0	0	0	0	0	0	0	0	0.94946289	0.050537109	0.16748047	-0.014160156	0.040527344	0.11254883	0	44330	0	0	0
994	995	995	Category E	0.2277832	-0.13183594	-1.0197754	0.038085938	0.29907227	0.4140625	0	0	16/6/2018	16	6	2018	23:32:19	84739	0.3	23	32	19	0	0.059326172	3.4562988	0.13330078	-0.21020508	-0.91699219	7.2260742	0.15991211	0	0	0	0	0	0	0	0	0	0.95019531	0.049804688	0.27539063	0.094238281	0.078369141	-0.10253906	0	44330	0	0	0
995	996	996	Category E	0.20385742	-0.20385742	-0.94799805	0.050048828	0.29980469	0.41235352	0	0	16/6/2018	16	6	2018	23:32:19	84739	0.4	23	32	19	0	0.059326172	3.4562988	0.13183594	-0.21240234	-0.91748047	6.098877	0.078369141	0	0	0	0	0	0	0	0	0	0.95117188	0.048828125	0.1105957	0.071777344	0.008544922	-0.030273438	0	44330	0	0	0
996	997	997	Category E	0.19189453	-0.16796875	-0.80395508	0.066894531	0.27905273	0.41723633	0	0	16/6/2018	16	6	2018	23:32:19	84739	0.5	23	32	19	0	0.059326172	3.4562988	0.13037109	-0.21484375	-0.91650391	3.8996582	0.13647461	0	0	0	0	0	0	0	0	0	0.95019531	0.049804688	0.22094727	0.061523438	0.046875	0.11254883	0	44330	0	0	0
997	998	998	Category E	0.047851563	-0.16796875	-0.98388672	0.083496094	0.26831055	0.42260742	0	0	16/6/2018	16	6	2018	23:32:19	84739	0.6	23	32	19	0	0.059326172	3.4562988	0.12988281	-0.21459961	-0.91601563	0.3918457	0.11621094	0	0	0	0	0	0	0	0	0	0.94995117	0.050048828	0.1965332	-0.08203125	0.046630859	-0.067626953	0	44330	0	0	0
998	999	999	Category E	0.15576172	-0.17993164	-0.83984375	0.083251953	0.26196289	0.42749023	0	0	16/6/2018	16	6	2018	23:32:19	84739	0.7	23	32	19	0	0.059326172	3.4562988	0.12841797	-0.21411133	-0.91772461	3.1311035	0.089355469	0	0	0	0	0	0	0	0	0	0.95117188	0.048828125	0.1394043	0.027099609	0.034179688	0.077880859	0	44330	0	0	0
999	1000	1000	Category E	0.31176758	-0.17993164	-1.0319824	0.11254883	0.25317383	0.42382813	0	0	16/6/2018	16	6	2018	23:32:19	84739	0.8	23	32	19	0	0.059326172	3.4562988	0.12915039	-0.21435547	-0.91845703	5.3720703	0.2175293	0	0	0	0	0	0	0	0	0	0.9519043	0.048095703	0.33056641	0.18237305	0.034423828	-0.11328125	0	44330	0	0	0
1000	1001	1001	Category E	0.035888672	-0.23999023	-1.079834	0.1081543	0.24902344	0.42797852	0	0	16/6/2018	16	6	2018	23:32:19	84739	0.9	23	32	19	0	0.059326172	3.4562988	0.13037109	-0.21459961	-0.91772461	6.2043457	0.18920898	0	0	0	0	0	0	0	0	0	0.95166016	0.048339844	0.28173828	-0.094482422	-0.025146484	-0.16186523	0	44330	0	0	0
1001	1002	1002	Category E	0.11987305	-0.14379883	-0.81591797	0.12573242	0.26269531	0.41674805	0	0	16/6/2018	16	6	2018	23:32:20	84740	0	23	32	20	0	0.059326172	3.4562988	0.12866211	-0.21508789	-0.91674805	9.7375488	0.1237793	0	0	0	0	0	0	0	0	0	0.95043945	0.049560547	0.18115234	-0.008789063	0.071289063	0.10083008	0	44330	0	0	0
1002	1003	1003	Category E	-0.10791016	-0.17993164	-0.93579102	0.12304688	0.27807617	0.40673828	0	0	16/6/2018	16	6	2018	23:32:20	84740	0.1	23	32	20	0	0.059326172	3.4562988	0.12817383	-0.21557617	-0.91479492	12.55835	0.23974609	0	0	0	0	0	0	0	0	0	0.94873047	0.051269531	0.29272461	-0.23608398	0.035644531	-0.020751953	0	44330	0	0	0
1003	1004	1004	Category E	0.15576172	-0.23999023	-0.81591797	0.11987305	0.27124023	0.4152832	0	0	16/6/2018	16	6	2018	23:32:20	84740	0.2	23	32	20	0	0.059326172	3.4562988	0.12744141	-0.21630859	-0.91748047	12.727783	0.1081543	0	0	0	0	0	0	0	0	0	0.95141602	0.048583984	0.15332031	0.028076172	-0.0234375	0.1015625	0	44330	0	0	0
1004	1005	1005	Category E	0.14379883	-0.23999023	-1.1638184	0.12158203	0.26733398	0.41748047	0	0	16/6/2018	16	6	2018	23:32:20	84740	0.3	23	32	20	0	0.059326172	3.4562988	0.12866211	-0.21728516	-0.91821289	13.152344	0.24682617	0	0	0	0	0	0	0	0	0	0.95239258	0.047607422	0.28295898	0.014892578	-0.022460938	-0.24536133	0	44330	0	0	0
1005	1006	1006	Category E	0.13183594	-0.2277832	-0.88793945	0.1184082	0.25537109	0.42089844	0	0	16/6/2018	16	6	2018	23:32:20	84740	0.4	23	32	20	0	0.059326172	3.4562988	0.12817383	-0.2175293	-0.91967773	14.859619	0.033447266	0	0	0	0	0	0	0	0	0	0.95361328	0.046386719	0.045654297	0.003417969	-0.010009766	0.031738281	0	44330	0	0	0
1006	1007	1007	Category E	0.059814453	-0.25195313	-0.80395508	0.1328125	0.23486328	0.42407227	0	0	16/6/2018	16	6	2018	23:32:20	84740	0.5	23	32	20	0	0.059326172	3.4562988	0.12719727	-0.21582031	-0.91674805	17.495361	0.13647461	0	0	0	0	0	0	0	0	0	0.95043945	0.049560547	0.21630859	-0.067382813	-0.035888672	0.11279297	0	44330	0	0	0
1007	1008	1008	Category E	0.023925781	-0.21582031	-0.85180664	0.12280273	0.22045898	0.4362793	0	0	16/6/2018	16	6	2018	23:32:20	84740	0.6	23	32	20	0	0.059326172	3.4562988	0.12866211	-0.21508789	-0.91577148	18.690918	0.12255859	0	0	0	0	0	0	0	0	0	0.94946289	0.050537109	0.16943359	-0.10473633	-0.000488281	0.063964844	0	44330	0	0	0
1008	1009	1009	Category E	0.035888672	-0.2277832	-0.80395508	0.10888672	0.21826172	0.43798828	0	0	16/6/2018	16	6	2018	23:32:20	84740	0.7	23	32	20	0	0.059326172	3.4562988	0.12915039	-0.21435547	-0.91748047	19.46582	0.14746094	0	0	0	0	0	0	0	0	0	0.95092773	0.049072266	0.22021484	-0.093261719	-0.013183594	0.11352539	0	44330	0	0	0
1009	1010	1010	Category E	0.15576172	-0.32397461	-0.91186523	0.11425781	0.21142578	0.44506836	0	0	16/6/2018	16	6	2018	23:32:20	84740	0.8	23	32	20	0	0.059326172	3.4562988	0.13183594	-0.21386719	-0.91918945	20.556641	0.11279297	0	0	0	0	0	0	0	0	0	0.95288086	0.047119141	0.14111328	0.023681641	-0.10986328	0.007324219	0	44330	0	0	0
1010	1011	1011	Category E	0.14379883	-0.20385742	-1.1279297	0.13476563	0.19970703	0.43945313	0	0	16/6/2018	16	6	2018	23:32:20	84740	0.9	23	32	20	0	0.059326172	3.4562988	0.13427734	-0.21386719	-0.91943359	23.08667	0.20849609	0	0	0	0	0	0	0	0	0	0.95361328	0.046386719	0.22753906	0.009277344	0.010009766	-0.20825195	0	44330	0	0	0
1011	1012	1012	Category E	0.19189453	-0.095947266	-0.88793945	0.15649414	0.18847656	0.4387207	0	0	16/6/2018	16	6	2018	23:32:21	84741	0	23	32	21	0	0.059326172	3.4562988	0.13500977	-0.21337891	-0.91821289	24.837646	0.13378906	0	0	0	0	0	0	0	0	0	0.95239258	0.047607422	0.20458984	0.056640625	0.11743164	0.030273438	0	44330	0	0	0
1012	1013	1013	Category E	0.15576172	-0.19189453	-0.88793945	0.15209961	0.18261719	0.44238281	0	0	16/6/2018	16	6	2018	23:32:21	84741	0.1	23	32	21	0	0.059326172	3.4562988	0.13647461	-0.21386719	-0.91479492	25.040283	0.039550781	0	0	0	0	0	0	0	0	0	0.94921875	0.05078125	0.068115234	0.019042969	0.021972656	0.026855469	0	44330	0	0	0
1013	1014	1014	Category E	0.095947266	-0.19189453	-0.85180664	0.1418457	0.1706543	0.44799805	0	0	16/6/2018	16	6	2018	23:32:21	84741	0.2	23	32	21	0	0.059326172	3.4562988	0.13623047	-0.21435547	-0.9152832	26.029053	0.078613281	0	0	0	0	0	0	0	0	0	0.94995117	0.050048828	0.12646484	-0.040283203	0.022460938	0.063476563	0	44330	0	0	0
1014	1015	1015	Category E	0.047851563	-0.17993164	-0.83984375	0.14013672	0.16430664	0.44384766	0	0	16/6/2018	16	6	2018	23:32:21	84741	0.3	23	32	21	0	0.059326172	3.4562988	0.13842773	-0.21484375	-0.91601563	26.769043	0.12329102	0	0	0	0	0	0	0	0	0	0.95092773	0.049072266	0.20166016	-0.090576172	0.034912109	0.076171875	0	44330	0	0	0
1015	1016	1016	Category L	0.13183594	-0.23999023	-0.92382813	0.15551758	0.11889648	0.45117188	0	0	16/6/2018	16	6	2018	23:32:22	84742	0.3	23	32	22	0	0.059326172	3.4562988	0.13842773	-0.21459961	-0.91601563	28.18042	0.027099609	0	0	0	0	0	0	0	0	0	0.95117188	0.048828125	0.039306641	-0.006591797	-0.025146484	-0.007568359	0	44330	0	0	0
1016	1017	1017	Category L	0.11987305	-0.20385742	-0.91186523	0.15209961	0.12084961	0.45703125	0	0	16/6/2018	16	6	2018	23:32:22	84742	0.4	23	32	22	0	0.059326172	3.4562988	0.13549805	-0.21337891	-0.91333008	28.138916	0.018310547	0	0	0	0	0	0	0	0	0	0.94750977	0.052490234	0.026855469	-0.015625	0.009521484	0.001464844	0	44330	0	0	0
1017	1018	1018	Category L	0.15576172	-0.20385742	-0.91186523	0.15527344	0.1171875	0.45117188	0	0	16/6/2018	16	6	2018	23:32:22	84742	0.5	23	32	22	0	0.059326172	3.4562988	0.13525391	-0.21337891	-0.9140625	25.977295	0.022460938	0	0	0	0	0	0	0	0	0	0.94824219	0.051757813	0.031982422	0.020263672	0.009521484	0.002197266	0	44330	0	0	0
1018	1019	1019	Category L	0.10791016	-0.20385742	-0.91186523	0.15209961	0.11572266	0.45507813	0	0	16/6/2018	16	6	2018	23:32:22	84742	0.6	23	32	22	0	0.059326172	3.4562988	0.1340332	-0.21313477	-0.91601563	25.672852	0.028076172	0	0	0	0	0	0	0	0	0	0.94995117	0.050048828	0.039550781	-0.026123047	0.009277344	0.004150391	0	44330	0	0	0
1019	1020	1020	Category L	0.11987305	-0.19189453	-0.94799805	0.15209961	0.11181641	0.45800781	0	0	16/6/2018	16	6	2018	23:32:22	84742	0.7	23	32	22	0	0.059326172	3.4562988	0.13330078	-0.2121582	-0.91772461	25.667969	0.038574219	0	0	0	0	0	0	0	0	0	0.95141602	0.048583984	0.063964844	-0.013427734	0.020263672	-0.030029297	0	44330	0	0	0
1020	1021	1021	Category L	0.10791016	-0.19189453	-0.93579102	0.15283203	0.11206055	0.45629883	0	0	16/6/2018	16	6	2018	23:32:22	84742	0.8	23	32	22	0	0.059326172	3.4562988	0.13354492	-0.21264648	-0.91870117	25.13916	0.037109375	0	0	0	0	0	0	0	0	0	0.95263672	0.047363281	0.063232422	-0.025634766	0.020751953	-0.016845703	0	44330	0	0	0
1021	1022	1022	Category L	0.13183594	-0.2277832	-0.91186523	0.15454102	0.11230469	0.45605469	0	0	16/6/2018	16	6	2018	23:32:22	84742	0.9	23	32	22	0	0.059082031	3.4853027	0.13330078	-0.21166992	-0.91601563	22.863525	0.016601563	0	0	0	0	0	0	0	0	0	0.94946289	0.050537109	0.021972656	-0.001464844	-0.015869141	0.004150391	0	44330	0	0	0
1022	1023	1023	Category L	0.11987305	-0.19189453	-0.89990234	0.15185547	0.11010742	0.45507813	0	0	16/6/2018	16	6	2018	23:32:23	84743	0	23	32	23	0	0.059082031	3.4853027	0.1328125	-0.21069336	-0.91503906	20.233154	0.027587891	0	0	0	0	0	0	0	0	0	0.94848633	0.051513672	0.047119141	-0.012939453	0.018798828	0.015136719	0	44330	0	0	0
1023	1024	1024	Category L	0.10791016	-0.19189453	-0.91186523	0.15478516	0.10791016	0.45507813	0	0	16/6/2018	16	6	2018	23:32:23	84743	0.1	23	32	23	0	0.059082031	3.4853027	0.13208008	-0.20996094	-0.91650391	18.986572	0.030761719	0	0	0	0	0	0	0	0	0	0.94970703	0.050292969	0.047363281	-0.024169922	0.018066406	0.004638672	0	44330	0	0	0
1024	1025	1025	Category L	0.13183594	-0.19189453	-0.92382813	0.15234375	0.10693359	0.45605469	0	0	16/6/2018	16	6	2018	23:32:23	84743	0.2	23	32	23	0	0.059082031	3.4853027	0.13330078	-0.20996094	-0.91772461	17.101807	0.019287109	0	0	0	0	0	0	0	0	0	0.95092773	0.049072266	0.025878906	-0.001464844	0.018066406	-0.005859375	0	44330	0	0	0
1025	1026	1026	Category L	0.14379883	-0.20385742	-0.91186523	0.15283203	0.10595703	0.45483398	0	0	16/6/2018	16	6	2018	23:32:23	84743	0.3	23	32	23	0	0.059082031	3.4853027	0.13232422	-0.21069336	-0.91918945	13.806152	0.015136719	0	0	0	0	0	0	0	0	0	0.95214844	0.047851563	0.025634766	0.011230469	0.006835938	0.007324219	0	44330	0	0	0
1026	1027	1027	Category L	0.13183594	-0.2277832	-0.91186523	0.14941406	0.10693359	0.4609375	0	0	16/6/2018	16	6	2018	23:32:23	84743	0.4	23	32	23	0	0.059082031	3.4853027	0.13110352	-0.21044922	-0.91723633	10.818115	0.017822266	0	0	0	0	0	0	0	0	0	0.95019531	0.049804688	0.022949219	0.000488281	-0.017089844	0.005371094	0	44330	0	0	0
1027	1028	1028	Category L	0.13183594	-0.21582031	-0.93579102	0.14501953	0.10888672	0.45874023	0	0	16/6/2018	16	6	2018	23:32:23	84743	0.5	23	32	23	0	0.059082031	3.4853027	0.13061523	-0.21020508	-0.91845703	9.4350586	0.018066406	0	0	0	0	0	0	0	0	0	0.95117188	0.048828125	0.023681641	0.000976563	-0.005371094	-0.017089844	0	44330	0	0	0
1028	1029	1029	Category L	0.11987305	-0.21582031	-0.91186523	0.15820313	0.10693359	0.45410156	0	0	16/6/2018	16	6	2018	23:32:23	84743	0.6	23	32	23	0	0.059082031	3.4853027	0.13061523	-0.21020508	-0.91967773	8.2165527	0.014160156	0	0	0	0	0	0	0	0	0	0.95239258	0.047607422	0.023925781	-0.010742188	-0.005371094	0.0078125	0	44330	0	0	0
1029	1030	1030	Category L	0.11987305	-0.2277832	-0.93579102	0.15600586	0.10083008	0.45776367	0	0	16/6/2018	16	6	2018	23:32:23	84743	0.7	23	32	23	0	0.059082031	3.4853027	0.13134766	-0.21044922	-0.92016602	7.2473145	0.025878906	0	0	0	0	0	0	0	0	0	0.953125	0.046875	0.044433594	-0.011474609	-0.017089844	-0.015380859	0	44330	0	0	0
1030	1031	1031	Category L	0.15576172	-0.2277832	-0.93579102	0.15136719	0.10620117	0.46191406	0	0	16/6/2018	16	6	2018	23:32:23	84743	0.8	23	32	23	0	0.059082031	3.4853027	0.13110352	-0.20996094	-0.92041016	6.3786621	0.033691406	0	0	0	0	0	0	0	0	0	0.953125	0.046875	0.057373047	0.024414063	-0.017578125	-0.015136719	0	44330	0	0	0
1031	1032	1032	Category L	0.14379883	-0.21582031	-0.88793945	0.14941406	0.10253906	0.45556641	0	0	16/6/2018	16	6	2018	23:32:23	84743	0.9	23	32	23	0	0.059082031	3.4853027	0.13183594	-0.2097168	-0.91699219	6.0458984	0.031982422	0	0	0	0	0	0	0	0	0	0.94995117	0.050048828	0.046875	0.01171875	-0.005859375	0.029052734	0	44330	0	0	0
1032	1033	1033	Category L	0.10791016	-0.2277832	-0.91186523	0.15039063	0.10327148	0.45996094	0	0	16/6/2018	16	6	2018	23:32:24	84744	0	23	32	24	0	0.059082031	3.4853027	0.1315918	-0.21044922	-0.91918945	5.9912109	0.030273438	0	0	0	0	0	0	0	0	0	0.95214844	0.047851563	0.048583984	-0.023681641	-0.017089844	0.007324219	0	44330	0	0	0
1033	1034	1034	Category L	0.14379883	-0.23999023	-0.91186523	0.15478516	0.10058594	0.45605469	0	0	16/6/2018	16	6	2018	23:32:24	84744	0.1	23	32	24	0	0.059082031	3.4853027	0.13330078	-0.2109375	-0.91992188	5.8168945	0.031738281	0	0	0	0	0	0	0	0	0	0.953125	0.046875	0.047363281	0.010253906	-0.028808594	0.008056641	0	44330	0	0	0
1034	1035	1035	Category L	0.13183594	-0.21582031	-0.91186523	0.15112305	0.10327148	0.45678711	0	0	16/6/2018	16	6	2018	23:32:24	84744	0.2	23	32	24	0	0.059082031	3.4853027	0.1340332	-0.21118164	-0.92114258	5.4748535	0.010498047	0	0	0	0	0	0	0	0	0	0.95458984	0.045410156	0.016113281	-0.002197266	-0.004394531	0.009277344	0	44330	0	0	0
1035	1036	1036	Category L	0.13183594	-0.26391602	-0.92382813	0.14868164	0.10693359	0.45898438	0	0	16/6/2018	16	6	2018	23:32:24	84744	0.3	23	32	24	0	0.059082031	3.4853027	0.13378906	-0.2121582	-0.91992188	5.2651367	0.051757813	0	0	0	0	0	0	0	0	0	0.95361328	0.046386719	0.057128906	-0.001953125	-0.051513672	-0.003662109	0	44330	0	0	0
1036	1037	1037	Category L	0.14379883	-0.23999023	-0.91186523	0.14941406	0.10327148	0.45581055	0	0	16/6/2018	16	6	2018	23:32:24	84744	0.4	23	32	24	0	0.059082031	3.4853027	0.13330078	-0.21191406	-0.91992188	5.0749512	0.030761719	0	0	0	0	0	0	0	0	0	0.95336914	0.046630859	0.046386719	0.010253906	-0.027832031	0.008056641	0	44330	0	0	0
1037	1038	1038	Category L	0.14379883	-0.2277832	-0.89990234	0.14892578	0.10327148	0.4597168	0	0	16/6/2018	16	6	2018	23:32:24	84744	0.5	23	32	24	0	0.059082031	3.4853027	0.13305664	-0.21240234	-0.92114258	4.0656738	0.028320313	0	0	0	0	0	0	0	0	0	0.95458984	0.045410156	0.047363281	0.010498047	-0.015136719	0.021240234	0	44330	0	0	0
1038	1039	1039	Category L	0.095947266	-0.2277832	-0.92382813	0.15283203	0.10693359	0.45678711	0	0	16/6/2018	16	6	2018	23:32:24	84744	0.6	23	32	24	0	0.059082031	3.4853027	0.13476563	-0.21313477	-0.92041016	3.5349121	0.041503906	0	0	0	0	0	0	0	0	0	0.9543457	0.045654297	0.056640625	-0.038818359	-0.014404297	-0.003173828	0	44330	0	0	0
1039	1040	1040	Category L	0.14379883	-0.2277832	-0.91186523	0.14868164	0.10400391	0.45776367	0	0	16/6/2018	16	6	2018	23:32:24	84744	0.7	23	32	24	0	0.059082031	3.4853027	0.13525391	-0.21362305	-0.92138672	3.2202148	0.019042969	0	0	0	0	0	0	0	0	0	0.95556641	0.044433594	0.032226563	0.008300781	-0.013916016	0.009521484	0	44330	0	0	0
1040	1041	1041	Category L	0.11987305	-0.26391602	-0.91186523	0.15258789	0.10424805	0.45776367	0	0	16/6/2018	16	6	2018	23:32:24	84744	0.8	23	32	24	0	0.059082031	3.4853027	0.13378906	-0.21362305	-0.92016602	2.7600098	0.052490234	0	0	0	0	0	0	0	0	0	0.95410156	0.045898438	0.072265625	-0.013916016	-0.050048828	0.008300781	0	44330	0	0	0
1041	1042	1042	Category L	0.14379883	-0.25195313	-0.92382813	0.14892578	0.10327148	0.46264648	0	0	16/6/2018	16	6	2018	23:32:24	84744	0.9	23	32	24	0	0.059082031	3.4853027	0.13549805	-0.21313477	-0.91748047	2.4191895	0.039794922	0	0	0	0	0	0	0	0	0	0.95166016	0.048339844	0.052978516	0.008056641	-0.038574219	-0.006103516	0	44330	0	0	0
1042	1043	1043	Category L	0.11987305	-0.23999023	-0.91186523	0.15209961	0.10449219	0.45996094	0	0	16/6/2018	16	6	2018	23:32:25	84745	0	23	32	25	0	0.059082031	3.4853027	0.13647461	-0.21435547	-0.91845703	2.2277832	0.031005859	0	0	0	0	0	0	0	0	0	0.953125	0.046875	0.048828125	-0.016601563	-0.025390625	0.006591797	0	44330	0	0	0
1043	1044	1044	Category L	0.095947266	-0.23999023	-0.91186523	0.15380859	0.10595703	0.45800781	0	0	16/6/2018	16	6	2018	23:32:25	84745	0.1	23	32	25	0	0.059082031	3.4853027	0.14013672	-0.21508789	-0.91796875	1.7956543	0.051025391	0	0	0	0	0	0	0	0	0	0.95336914	0.046630859	0.075195313	-0.044189453	-0.024658203	0.006103516	0	44330	0	0	0
1044	1045	1045	Category L	0.095947266	-0.23999023	-0.93579102	0.15112305	0.10083008	0.4597168	0	0	16/6/2018	16	6	2018	23:32:25	84745	0.2	23	32	25	0	0.059082031	3.4853027	0.140625	-0.21533203	-0.91943359	0.7644043	0.053466797	0	0	0	0	0	0	0	0	0	0.95483398	0.045166016	0.085449219	-0.044677734	-0.024414063	-0.016113281	0	44330	0	0	0
1045	1046	1046	Category L	0.11987305	-0.2277832	-0.94799805	0.15283203	0.10693359	0.45092773	0	0	16/6/2018	16	6	2018	23:32:25	84745	0.3	23	32	25	0	0.059082031	3.4853027	0.14111328	-0.21533203	-0.91601563	0.3293457	0.040039063	0	0	0	0	0	0	0	0	0	0.95166016	0.048339844	0.065429688	-0.021240234	-0.012207031	-0.031738281	0	44330	0	0	0
1046	1047	1047	Category L	0.15576172	-0.23999023	-0.92382813	0.15185547	0.1027832	0.45898438	0	0	16/6/2018	16	6	2018	23:32:25	84745	0.4	23	32	25	0	0.059082031	3.4853027	0.14233398	-0.21533203	-0.91650391	1.2453613	0.028808594	0	0	0	0	0	0	0	0	0	0.95214844	0.047851563	0.045166016	0.013183594	-0.024414063	-0.007080078	0	44330	0	0	0
1047	1048	1048	Category L	0.14379883	-0.20385742	-0.91186523	0.15014648	0.10498047	0.45288086	0	0	16/6/2018	16	6	2018	23:32:25	84745	0.5	23	32	25	0	0.059082031	3.4853027	0.14379883	-0.21508789	-0.91772461	1.3547363	0.012695313	0	0	0	0	0	0	0	0	0	0.95361328	0.046386719	0.017333984	0	0.011230469	0.005859375	0	44330	0	0	0
1048	1049	1049	Category L	0.13183594	-0.21582031	-0.94799805	0.14868164	0.10522461	0.45581055	0	0	16/6/2018	16	6	2018	23:32:25	84745	0.6	23	32	25	0	0.059082031	3.4853027	0.14575195	-0.21508789	-0.91845703	1.2055664	0.032470703	0	0	0	0	0	0	0	0	0	0.95458984	0.045410156	0.044189453	-0.013916016	-0.000488281	-0.029296875	0	44330	0	0	0
1049	1050	1050	Category L	0.14379883	-0.23999023	-0.88793945	0.15209961	0.10498047	0.45483398	0	0	16/6/2018	16	6	2018	23:32:25	84745	0.7	23	32	25	0	0.059082031	3.4853027	0.14770508	-0.21508789	-0.91992188	0.99926758	0.040771484	0	0	0	0	0	0	0	0	0	0.95629883	0.043701172	0.061035156	-0.00390625	-0.024658203	0.031982422	0	44330	0	0	0
1050	1051	1051	Category L	0.15576172	-0.27587891	-0.88793945	0.14624023	0.10424805	0.46069336	0	0	16/6/2018	16	6	2018	23:32:25	84745	0.8	23	32	25	0	0.059082031	3.4853027	0.14819336	-0.21386719	-0.91992188	0.88867188	0.069824219	0	0	0	0	0	0	0	0	0	0.95605469	0.043945313	0.10107422	0.007324219	-0.061767578	0.031982422	0	44330	0	0	0
1051	1052	1052	Category L	0.13183594	-0.21582031	-0.87597656	0.15039063	0.099853516	0.45751953	0	0	16/6/2018	16	6	2018	23:32:25	84745	0.9	23	32	25	0	0.059082031	3.4853027	0.14892578	-0.21386719	-0.91723633	1.0090332	0.044677734	0	0	0	0	0	0	0	0	0	0.95361328	0.046386719	0.060058594	-0.017089844	-0.001708984	0.041259766	0	44330	0	0	0
1052	1053	1053	Category L	0.13183594	-0.2277832	-0.92382813	0.15380859	0.10327148	0.45678711	0	0	16/6/2018	16	6	2018	23:32:26	84746	0	23	32	26	0	0.059082031	3.4853027	0.14892578	-0.21533203	-0.91796875	0.99584961	0.021728516	0	0	0	0	0	0	0	0	0	0.95458984	0.045410156	0.03515625	-0.017089844	-0.012207031	-0.005615234	0	44330	0	0	0
1053	1054	1054	Category L	0.11987305	-0.21582031	-0.93579102	0.15039063	0.10327148	0.45776367	0	0	16/6/2018	16	6	2018	23:32:26	84746	0.1	23	32	26	0	0.059082031	3.4853027	0.14941406	-0.21582031	-0.91796875	0.91259766	0.034179688	0	0	0	0	0	0	0	0	0	0.95483398	0.045166016	0.047363281	-0.029541016	0	-0.017578125	0	44330	0	0	0
1054	1055	1055	Category L	0.13183594	-0.21582031	-0.89990234	0.14697266	0.10424805	0.46166992	0	0	16/6/2018	16	6	2018	23:32:26	84746	0.2	23	32	26	0	0.059082031	3.4853027	0.15039063	-0.21655273	-0.91870117	1.3347168	0.026611328	0	0	0	0	0	0	0	0	0	0.95581055	0.044189453	0.038574219	-0.018554688	0.000732422	0.018798828	0	44330	0	0	0
1055	1056	1056	Category L	0.10791016	-0.23999023	-0.89990234	0.15112305	0.10253906	0.45678711	0	0	16/6/2018	16	6	2018	23:32:26	84746	0.3	23	32	26	0	0.059082031	3.4853027	0.15185547	-0.21728516	-0.91992188	1.8442383	0.053222656	0	0	0	0	0	0	0	0	0	0.95727539	0.042724609	0.086669922	-0.043945313	-0.022460938	0.020019531	0	44330	0	0	0
1056	1057	1057	Category L	0.14379883	-0.2277832	-0.92382813	0.15112305	0.10180664	0.45776367	0	0	16/6/2018	16	6	2018	23:32:26	84746	0.4	23	32	26	0	0.059082031	3.4853027	0.15258789	-0.21728516	-0.91967773	2.7526855	0.014160156	0	0	0	0	0	0	0	0	0	0.95727539	0.042724609	0.023193359	-0.008789063	-0.010253906	-0.00390625	0	44330	0	0	0
1057	1058	1058	Category L	0.083984375	-0.21582031	-0.93579102	0.14916992	0.10522461	0.45996094	0	0	16/6/2018	16	6	2018	23:32:26	84746	0.5	23	32	26	0	0.059082031	3.4853027	0.15356445	-0.21728516	-0.91992188	3.9284668	0.071289063	0	0	0	0	0	0	0	0	0	0.95751953	0.042480469	0.086914063	-0.069580078	0.001464844	-0.015625	0	44330	0	0	0
1058	1059	1059	Category L	0.035888672	-0.19189453	-0.98388672	0.14868164	0.10522461	0.45776367	0	0	16/6/2018	16	6	2018	23:32:26	84746	0.6	23	32	26	0	0.059082031	3.4853027	0.15380859	-0.2175293	-0.91967773	5.6142578	0.13671875	0	0	0	0	0	0	0	0	0	0.95751953	0.042480469	0.20776367	-0.11791992	0.025634766	-0.063964844	0	44330	0	0	0
1059	1060	1060	Category L	0.15576172	-0.25195313	-0.94799805	0.15551758	0.11303711	0.4543457	0	0	16/6/2018	16	6	2018	23:32:26	84746	0.7	23	32	26	0	0.059082031	3.5255859	0.15478516	-0.21801758	-0.91943359	9.3977051	0.043945313	0	0	0	0	0	0	0	0	0	0.95776367	0.042236328	0.062744141	0.000732422	-0.033691406	-0.028320313	0	44330	0	0	0
1060	1061	1061	Category L	0.20385742	-0.20385742	-0.88793945	0.14624023	0.14868164	0.44873047	0	0	16/6/2018	16	6	2018	23:32:26	84746	0.8	23	32	26	0	0.059082031	3.5255859	0.15576172	-0.21826172	-0.91870117	13.470459	0.058837891	0	0	0	0	0	0	0	0	0	0.95727539	0.042724609	0.093505859	0.047851563	0.014404297	0.030761719	0	44330	0	0	0
1061	1062	1062	Category L	0.13183594	-0.10791016	-0.91186523	0.13842773	0.16186523	0.45068359	0	0	16/6/2018	16	6	2018	23:32:26	84746	0.9	23	32	26	0	0.059082031	3.5255859	0.15673828	-0.21875	-0.91845703	16.472168	0.11376953	0	0	0	0	0	0	0	0	0	0.95703125	0.04296875	0.14257813	-0.024902344	0.11083984	0.006591797	0	44330	0	0	0
1062	1063	1063	Category L	0.17993164	-0.15576172	-0.97192383	0.12402344	0.17211914	0.45043945	0	0	16/6/2018	16	6	2018	23:32:27	84747	0	23	32	27	0	0.059082031	3.5255859	0.1574707	-0.21923828	-0.91796875	18.885986	0.086181641	0	0	0	0	0	0	0	0	0	0.95678711	0.043212891	0.13964844	0.022216797	0.063476563	-0.053710938	0	44330	0	0	0
1063	1064	1064	Category L	0.16796875	-0.19189453	-0.94799805	0.12548828	0.17211914	0.45141602	0	0	16/6/2018	16	6	2018	23:32:27	84747	0.1	23	32	27	0	0.059082031	3.5255859	0.15844727	-0.22021484	-0.91748047	21.540527	0.042480469	0	0	0	0	0	0	0	0	0	0.95678711	0.043212891	0.068115234	0.009277344	0.028320313	-0.030273438	0	44330	0	0	0
1064	1065	1065	Category L	0.16796875	-0.16796875	-0.94799805	0.12475586	0.1730957	0.45068359	0	0	16/6/2018	16	6	2018	23:32:27	84747	0.2	23	32	27	0	0.059082031	3.5255859	0.15942383	-0.22045898	-0.91674805	23.236572	0.061523438	0	0	0	0	0	0	0	0	0	0.95654297	0.043457031	0.092041016	0.008300781	0.052490234	-0.031005859	0	44330	0	0	0
1065	1066	1066	Category L	0.17993164	-0.19189453	-0.93579102	0.12451172	0.17456055	0.44970703	0	0	16/6/2018	16	6	2018	23:32:27	84747	0.3	23	32	27	0	0.059082031	3.5255859	0.16015625	-0.22119141	-0.91625977	22.699707	0.040283203	0	0	0	0	0	0	0	0	0	0.95605469	0.043945313	0.068359375	0.01953125	0.029296875	-0.019287109	0	44330	0	0	0
1066	1067	1067	Category L	0.17993164	-0.20385742	-0.93579102	0.12548828	0.17749023	0.45263672	0	0	16/6/2018	16	6	2018	23:32:27	84747	0.4	23	32	27	0	0.059082031	3.5255859	0.16088867	-0.22167969	-0.91601563	20.593506	0.032470703	0	0	0	0	0	0	0	0	0	0.95605469	0.043945313	0.056396484	0.018798828	0.017822266	-0.01953125	0	44330	0	0	0
1067	1068	1068	Category L	0.19189453	-0.20385742	-0.93579102	0.12060547	0.17749023	0.45361328	0	0	16/6/2018	16	6	2018	23:32:27	84747	0.5	23	32	27	0	0.059082031	3.5255859	0.16162109	-0.22167969	-0.91650391	19.124512	0.039794922	0	0	0	0	0	0	0	0	0	0.95654297	0.043457031	0.067138672	0.030029297	0.017822266	-0.019042969	0	44330	0	0	0
1068	1069	1069	Category L	0.16796875	-0.21582031	-0.92382813	0.12304688	0.17944336	0.45166016	0	0	16/6/2018	16	6	2018	23:32:27	84747	0.6	23	32	27	0	0.059082031	3.5255859	0.15942383	-0.22070313	-0.91577148	17.939453	0.012451172	0	0	0	0	0	0	0	0	0	0.95556641	0.044433594	0.021240234	0.008300781	0.004882813	-0.0078125	0	44330	0	0	0
1069	1070	1070	Category L	0.17993164	-0.21582031	-0.93579102	0.125	0.17724609	0.44555664	0	0	16/6/2018	16	6	2018	23:32:27	84747	0.7	23	32	27	0	0.059082031	3.5255859	0.15844727	-0.22021484	-0.91821289	14.635498	0.027832031	0	0	0	0	0	0	0	0	0	0.95751953	0.042480469	0.043212891	0.021240234	0.004394531	-0.017333984	0	44330	0	0	0
1070	1071	1071	Category L	0.19189453	-0.19189453	-0.94799805	0.12646484	0.17553711	0.45141602	0	0	16/6/2018	16	6	2018	23:32:27	84747	0.8	23	32	27	0	0.059082031	3.5255859	0.1574707	-0.21972656	-0.91992188	10.55835	0.052246094	0	0	0	0	0	0	0	0	0	0.95874023	0.041259766	0.090087891	0.034179688	0.027832031	-0.027832031	0	44330	0	0	0
1071	1072	1072	Category L	0.19189453	-0.19189453	-0.93579102	0.12548828	0.17822266	0.44946289	0	0	16/6/2018	16	6	2018	23:32:27	84747	0.9	23	32	27	0	0.059082031	3.5255859	0.15551758	-0.21728516	-0.91967773	7.5773926	0.046875	0	0	0	0	0	0	0	0	0	0.95776367	0.042236328	0.077392578	0.036132813	0.025390625	-0.015869141	0	44330	0	0	0
1072	1073	1073	Category L	0.19189453	-0.20385742	-0.92382813	0.12646484	0.17651367	0.45239258	0	0	16/6/2018	16	6	2018	23:32:28	84748	0	23	32	28	0	0.059082031	3.5255859	0.15405273	-0.21533203	-0.91967773	5.5026855	0.039550781	0	0	0	0	0	0	0	0	0	0.95703125	0.04296875	0.053222656	0.037597656	0.011474609	-0.00390625	0	44330	0	0	0
1073	1074	1074	Category L	0.19189453	-0.19189453	-0.91186523	0.1262207	0.17822266	0.44775391	0	0	16/6/2018	16	6	2018	23:32:28	84748	0.1	23	32	28	0	0.059082031	3.5255859	0.15209961	-0.21386719	-0.91918945	3.2585449	0.045898438	0	0	0	0	0	0	0	0	0	0.95605469	0.043945313	0.069091797	0.039550781	0.021972656	0.007324219	0	44330	0	0	0
1074	1075	1075	Category L	0.19189453	-0.20385742	-0.92382813	0.12719727	0.17626953	0.44970703	0	0	16/6/2018	16	6	2018	23:32:28	84748	0.2	23	32	28	0	0.059082031	3.5255859	0.14868164	-0.21240234	-0.91821289	1.013916	0.044189453	0	0	0	0	0	0	0	0	0	0.95410156	0.045898438	0.057373047	0.04296875	0.008544922	-0.005371094	0	44330	0	0	0
1075	1076	1076	Category L	0.16796875	-0.19189453	-0.93579102	0.12719727	0.17651367	0.44799805	0	0	16/6/2018	16	6	2018	23:32:28	84748	0.3	23	32	28	0	0.059082031	3.5255859	0.14550781	-0.21630859	-0.9206543	0.11547852	0.036376953	0	0	0	0	0	0	0	0	0	0.95678711	0.043212891	0.061767578	0.022216797	0.024414063	-0.014892578	0	44330	0	0	0
1076	1077	1077	Category L	0.16796875	-0.19189453	-0.91186523	0.12524414	0.17749023	0.44873047	0	0	16/6/2018	16	6	2018	23:32:28	84748	0.4	23	32	28	0	0.059082031	3.5255859	0.14428711	-0.21704102	-0.9206543	0.23022461	0.035644531	0	0	0	0	0	0	0	0	0	0.95678711	0.043212891	0.057617188	0.0234375	0.025146484	0.008789063	0	44330	0	0	0
1077	1078	1078	Category L	0.19189453	-0.2277832	-0.92382813	0.12548828	0.17675781	0.44873047	0	0	16/6/2018	16	6	2018	23:32:28	84748	0.5	23	32	28	0	0.059082031	3.5255859	0.1418457	-0.21801758	-0.91992188	0.38232422	0.05078125	0	0	0	0	0	0	0	0	0	0.95605469	0.043945313	0.063232422	0.049804688	-0.009521484	-0.003662109	0	44330	0	0	0
1078	1079	1079	Category L	0.19189453	-0.21582031	-0.92382813	0.1262207	0.17480469	0.44482422	0	0	16/6/2018	16	6	2018	23:32:28	84748	0.6	23	32	28	0	0.059082031	3.5255859	0.13989258	-0.21850586	-0.91918945	0.55883789	0.052001953	0	0	0	0	0	0	0	0	0	0.95507813	0.044921875	0.059326172	0.051757813	0.002685547	-0.004394531	0	44330	0	0	0
1079	1080	1080	Category L	0.19189453	-0.19189453	-0.92382813	0.12475586	0.17822266	0.44873047	0	0	16/6/2018	16	6	2018	23:32:28	84748	0.7	23	32	28	0	0.059082031	3.5255859	0.13769531	-0.21899414	-0.91796875	1.3452148	0.060546875	0	0	0	0	0	0	0	0	0	0.95361328	0.046386719	0.086914063	0.053955078	0.027099609	-0.005615234	0	44330	0	0	0
1080	1081	1081	Category L	0.17993164	-0.20385742	-0.86376953	0.1262207	0.17724609	0.44897461	0	0	16/6/2018	16	6	2018	23:32:28	84748	0.8	23	32	28	0	0.059082031	3.5255859	0.13696289	-0.22045898	-0.91723633	2.7041016	0.070556641	0	0	0	0	0	0	0	0	0	0.953125	0.046875	0.11303711	0.042724609	0.016601563	0.053466797	0	44330	0	0	0
1081	1082	1082	Category L	0.19189453	-0.23999023	-0.89990234	0.12792969	0.1730957	0.45068359	0	0	16/6/2018	16	6	2018	23:32:28	84748	0.9	23	32	28	0	0.059082031	3.5255859	0.13427734	-0.21948242	-0.921875	3.6877441	0.064941406	0	0	0	0	0	0	0	0	0	0.95703125	0.04296875	0.10009766	0.057373047	-0.020263672	0.021972656	0	44330	0	0	0
1082	1083	1083	Category L	0.19189453	-0.23999023	-0.89990234	0.12817383	0.17211914	0.45068359	0	0	16/6/2018	16	6	2018	23:32:29	84749	0	23	32	29	0	0.059082031	3.5255859	0.1328125	-0.21655273	-0.9230957	4.486084	0.067382813	0	0	0	0	0	0	0	0	0	0.95727539	0.042724609	0.10546875	0.058837891	-0.023193359	0.023193359	0	44330	0	0	0
1083	1084	1084	Category L	0.19189453	-0.25195313	-0.92382813	0.12304688	0.1706543	0.44848633	0	0	16/6/2018	16	6	2018	23:32:29	84749	0.1	23	32	29	0	0.059082031	3.5255859	0.1315918	-0.21484375	-0.9230957	5.6530762	0.070556641	0	0	0	0	0	0	0	0	0	0.95703125	0.04296875	0.09765625	0.060058594	-0.036865234	-0.000488281	0	44330	0	0	0
1084	1085	1085	Category L	0.19189453	-0.23999023	-0.89990234	0.12524414	0.17407227	0.44873047	0	0	16/6/2018	16	6	2018	23:32:29	84749	0.2	23	32	29	0	0.059082031	3.5255859	0.13110352	-0.21264648	-0.9230957	6.6411133	0.0703125	0	0	0	0	0	0	0	0	0	0.95629883	0.043701172	0.11108398	0.060546875	-0.027099609	0.023193359	0	44330	0	0	0
1085	1086	1086	Category L	0.21582031	-0.2277832	-0.91186523	0.12475586	0.17163086	0.44946289	0	0	16/6/2018	16	6	2018	23:32:29	84749	0.3	23	32	29	0	0.059082031	3.5255859	0.12988281	-0.21142578	-0.92260742	6.2290039	0.087890625	0	0	0	0	0	0	0	0	0	0.95532227	0.044677734	0.11254883	0.085693359	-0.016113281	0.010742188	0	44330	0	0	0
1086	1087	1087	Category L	0.19189453	-0.2277832	-0.91186523	0.12402344	0.17211914	0.45141602	0	0	16/6/2018	16	6	2018	23:32:29	84749	0.4	23	32	29	0	0.059082031	3.5255859	0.12890625	-0.2109375	-0.92211914	5.3649902	0.065917969	0	0	0	0	0	0	0	0	0	0.95458984	0.045410156	0.08984375	0.062744141	-0.016601563	0.010253906	0	44330	0	0	0
1087	1088	1088	Category L	0.17993164	-0.21582031	-0.91186523	0.12963867	0.16674805	0.44873047	0	0	16/6/2018	16	6	2018	23:32:29	84749	0.5	23	32	29	0	0.059082031	3.5255859	0.12841797	-0.21118164	-0.92578125	5.0466309	0.053466797	0	0	0	0	0	0	0	0	0	0.95825195	0.041748047	0.069824219	0.051269531	-0.004394531	0.013916016	0	44330	0	0	0
1088	1089	1089	Category L	0.19189453	-0.2277832	-0.92382813	0.12719727	0.17285156	0.4465332	0	0	16/6/2018	16	6	2018	23:32:29	84749	0.6	23	32	29	0	0.059082031	3.5255859	0.12890625	-0.21118164	-0.92504883	4.5029297	0.064941406	0	0	0	0	0	0	0	0	0	0.95751953	0.042480469	0.080566406	0.062744141	-0.016357422	0.001220703	0	44330	0	0	0
1089	1090	1090	Category L	0.19189453	-0.23999023	-0.89990234	0.12646484	0.17138672	0.45263672	0	0	16/6/2018	16	6	2018	23:32:29	84749	0.7	23	32	29	0	0.059082031	3.5255859	0.12939453	-0.2109375	-0.92382813	2.8859863	0.072753906	0	0	0	0	0	0	0	0	0	0.95654297	0.043457031	0.11523438	0.062255859	-0.028808594	0.023925781	0	44330	0	0	0
1090	1091	1091	Category L	0.19189453	-0.20385742	-0.91186523	0.1262207	0.16870117	0.45239258	0	0	16/6/2018	16	6	2018	23:32:29	84749	0.8	23	32	29	0	0.059082031	3.5255859	0.12841797	-0.2097168	-0.92456055	1.3178711	0.064697266	0	0	0	0	0	0	0	0	0	0.95678711	0.043212891	0.081787109	0.063232422	0.005859375	0.012695313	0	44330	0	0	0
1091	1092	1092	Category L	0.19189453	-0.20385742	-0.95996094	0.12524414	0.17041016	0.45141602	0	0	16/6/2018	16	6	2018	23:32:29	84749	0.9	23	32	29	0	0.059082031	3.5255859	0.12768555	-0.20800781	-0.92358398	0.76660156	0.073730469	0	0	0	0	0	0	0	0	0	0.95532227	0.044677734	0.10473633	0.063964844	0.004150391	-0.036132813	0	44330	0	0	0
1092	1093	1093	Category L	0.19189453	-0.23999023	-0.88793945	0.12304688	0.16870117	0.44848633	0	0	16/6/2018	16	6	2018	23:32:30	84750	0	23	32	30	0	0.059082031	3.5255859	0.12915039	-0.20849609	-0.92602539	0.33349609	0.079833984	0	0	0	0	0	0	0	0	0	0.95800781	0.041992188	0.13208008	0.0625	-0.03125	0.038085938	0	44330	0	0	0
1093	1094	1094	Category L	0.19189453	-0.23999023	-0.91186523	0.12402344	0.17919922	0.45166016	0	0	16/6/2018	16	6	2018	23:32:30	84750	0.1	23	32	30	0	0.059082031	3.5255859	0.12963867	-0.20751953	-0.92578125	0.56225586	0.071289063	0	0	0	0	0	0	0	0	0	0.95776367	0.042236328	0.10839844	0.062011719	-0.032226563	0.013916016	0	44330	0	0	0
1094	1095	1095	Category L	0.15576172	-0.23999023	-0.92382813	0.12646484	0.17553711	0.44873047	0	0	16/6/2018	16	6	2018	23:32:30	84750	0.2	23	32	30	0	0.059082031	3.5255859	0.13085938	-0.20727539	-0.92456055	1.4111328	0.040771484	0	0	0	0	0	0	0	0	0	0.95654297	0.043457031	0.058105469	0.024658203	-0.032470703	0.000732422	0	44330	0	0	0
1095	1096	1096	Category L	0.19189453	-0.23999023	-0.91186523	0.12475586	0.1706543	0.45043945	0	0	16/6/2018	16	6	2018	23:32:30	84750	0.3	23	32	30	0	0.059082031	3.5255859	0.12915039	-0.20654297	-0.92504883	1.1616211	0.072021484	0	0	0	0	0	0	0	0	0	0.95654297	0.043457031	0.10913086	0.0625	-0.033203125	0.013183594	0	44330	0	0	0
1096	1097	1097	Category L	0.19189453	-0.20385742	-0.92382813	0.12792969	0.17138672	0.44946289	0	0	16/6/2018	16	6	2018	23:32:30	84750	0.4	23	32	30	0	0.059082031	3.5255859	0.12963867	-0.20581055	-0.92285156	0.56176758	0.062011719	0	0	0	0	0	0	0	0	0	0.9543457	0.045654297	0.064697266	0.062011719	0.001953125	-0.000732422	0	44330	0	0	0
1097	1098	1098	Category L	0.17993164	-0.2277832	-0.89990234	0.12548828	0.17675781	0.45458984	0	0	16/6/2018	16	6	2018	23:32:30	84750	0.5	23	32	30	0	0.059082031	3.5255859	0.13110352	-0.20483398	-0.92529297	0.60888672	0.059326172	0	0	0	0	0	0	0	0	0	0.95678711	0.043212891	0.096923828	0.048583984	-0.022705078	0.025390625	0	44330	0	0	0
1098	1099	1099	Category L	0.19189453	-0.23999023	-0.89990234	0.12060547	0.17431641	0.4597168	0	0	16/6/2018	16	6	2018	23:32:30	84750	0.6	23	32	30	0	0.059082031	3.5255859	0.13256836	-0.2043457	-0.92578125	0.33544922	0.073730469	0	0	0	0	0	0	0	0	0	0.95727539	0.042724609	0.12060547	0.059082031	-0.035400391	0.025878906	0	44330	0	0	0
1099	1100	1100	Category L	0.19189453	-0.21582031	-0.88793945	0.1262207	0.17041016	0.44970703	0	0	16/6/2018	16	6	2018	23:32:30	84750	0.7	23	32	30	0	0.059082031	3.5255859	0.1328125	-0.20410156	-0.92480469	0.83374023	0.070556641	0	0	0	0	0	0	0	0	0	0.95629883	0.043701172	0.10742188	0.058837891	-0.011474609	0.036865234	0	44330	0	0	0
1100	1101	1101	Category L	0.19189453	-0.2277832	-0.89990234	0.12280273	0.17041016	0.44946289	0	0	16/6/2018	16	6	2018	23:32:30	84750	0.8	23	32	30	0	0.059082031	3.5255859	0.13134766	-0.203125	-0.92382813	2.2763672	0.069335938	0	0	0	0	0	0	0	0	0	0.95507813	0.044921875	0.10913086	0.060302734	-0.024414063	0.023925781	0	44330	0	0	0
1101	1102	1102	Category L	0.19189453	-0.26391602	-0.87597656	0.12402344	0.17675781	0.44873047	0	0	16/6/2018	16	6	2018	23:32:30	84750	0.9	23	32	30	0	0.059082031	3.5255859	0.13110352	-0.20141602	-0.921875	3.6921387	0.098388672	0	0	0	0	0	0	0	0	0	0.95288086	0.047119141	0.16918945	0.060546875	-0.062255859	0.045898438	0	44330	0	0	0
1102	1103	1103	Category L	0.19189453	-0.26391602	-0.86376953	0.1237793	0.17041016	0.45239258	0	0	16/6/2018	16	6	2018	23:32:31	84751	0	23	32	31	0	0.059082031	3.5255859	0.13232422	-0.20214844	-0.92382813	5.4816895	0.10449219	0	0	0	0	0	0	0	0	0	0.95507813	0.044921875	0.18115234	0.059326172	-0.061523438	0.060058594	0	44330	0	0	0
1103	1104	1104	Category L	0.19189453	-0.2277832	-0.86376953	0.12524414	0.17041016	0.45483398	0	0	16/6/2018	16	6	2018	23:32:31	84751	0.1	23	32	31	0	0.059082031	3.5255859	0.13330078	-0.20214844	-0.92456055	8.9660645	0.087890625	0	0	0	0	0	0	0	0	0	0.95581055	0.044189453	0.14453125	0.058349609	-0.025390625	0.060791016	0	44330	0	0	0
1104	1105	1105	Category L	0.17993164	-0.23999023	-0.87597656	0.12304688	0.16870117	0.45361328	0	0	16/6/2018	16	6	2018	23:32:31	84751	0.2	23	32	31	0	0.059082031	3.5255859	0.13183594	-0.2019043	-0.92529297	13.731445	0.078369141	0	0	0	0	0	0	0	0	0	0.95629883	0.043701172	0.13500977	0.047851563	-0.037841797	0.049316406	0	44330	0	0	0
1105	1106	1106	Category L	0.20385742	-0.23999023	-0.88793945	0.12451172	0.171875	0.44750977	0	0	16/6/2018	16	6	2018	23:32:31	84751	0.3	23	32	31	0	0.059082031	3.5255859	0.12963867	-0.2019043	-0.92407227	20.438232	0.090576172	0	0	0	0	0	0	0	0	0	0.95483398	0.045166016	0.14794922	0.073974609	-0.037841797	0.036132813	0	44330	0	0	0
1106	1107	1107	Category L	0.19189453	-0.2277832	-0.94799805	0.12548828	0.1730957	0.45141602	0	0	16/6/2018	16	6	2018	23:32:31	84751	0.4	23	32	31	0	0.059082031	3.5255859	0.12866211	-0.2019043	-0.92114258	33.503662	0.073242188	0	0	0	0	0	0	0	0	0	0.95166016	0.048339844	0.11572266	0.062988281	-0.025634766	-0.026611328	0	44330	0	0	0
1107	1108	1108	Category E	-0.035888672	-0.14379883	-0.88793945	-0.099853516	-0.032958984	0.47509766	0	0	16/6/2018	16	6	2018	23:47:17	85637	0.4	23	47	17	0	0.059570313	3.4820801	0.12792969	-0.20117188	-0.921875	56.964111	0.17700195	0	0	0	0	0	0	0	0	0	0.95239258	0.047607422	0.25537109	-0.16381836	0.057373047	0.033935547	0	44330	0	0	0
1108	1109	1109	Category E	0.035888672	-0.17993164	-1.1037598	-0.1015625	-0.036621094	0.47216797	0	0	16/6/2018	16	6	2018	23:47:17	85637	0.5	23	47	17	0	0.059570313	3.4820801	0.12792969	-0.20361328	-0.92456055	91.877197	0.20263672	0	0	0	0	0	0	0	0	0	0.95532227	0.044677734	0.29492188	-0.092041016	0.023681641	-0.17895508	0	44330	0	0	0
1109	1110	1110	Category E	0.035888672	-0.17993164	-1.0678711	-0.11401367	-0.036621094	0.47265625	0	0	16/6/2018	16	6	2018	23:47:17	85637	0.6	23	47	17	0	0.059570313	3.4820801	0.12768555	-0.20532227	-0.92456055	126.57886	0.171875	0	0	0	0	0	0	0	0	0	0.95556641	0.044433594	0.26049805	-0.091796875	0.025390625	-0.14306641	0	44330	0	0	0
1110	1111	1111	Category E	0.011962891	-0.035888672	-0.92382813	-0.1171875	-0.026855469	0.47387695	0	0	16/6/2018	16	6	2018	23:47:17	85637	0.7	23	47	17	0	0.059570313	3.4820801	0.12792969	-0.20458984	-0.92333984	143.48462	0.20483398	0	0	0	0	0	0	0	0	0	0.9543457	0.045654297	0.28540039	-0.1159668	0.16870117	-0.000244141	0	44330	0	0	0
1111	1112	1112	Category E	0.023925781	-0.059814453	-0.88793945	-0.14111328	-0.030761719	0.46728516	0	0	16/6/2018	16	6	2018	23:47:17	85637	0.8	23	47	17	0	0.059570313	3.4820801	0.12817383	-0.2043457	-0.92260742	150.84888	0.18164063	0	0	0	0	0	0	0	0	0	0.95361328	0.046386719	0.28369141	-0.10424805	0.14453125	0.034667969	0	44330	0	0	0
1112	1113	1113	Category E	-0.059814453	-0.10791016	-0.87597656	-0.15844727	-0.014404297	0.46020508	0	0	16/6/2018	16	6	2018	23:47:17	85637	0.9	23	47	17	0	0.059570313	3.4820801	0.12890625	-0.20410156	-0.921875	150.17188	0.21679688	0	0	0	0	0	0	0	0	0	0.953125	0.046875	0.33129883	-0.1887207	0.096191406	0.045898438	0	44330	0	0	0
1113	1114	1114	Category E	-0.13183594	-0.13183594	-0.82788086	-0.17236328	-0.004638672	0.45874023	0	0	16/6/2018	16	6	2018	23:47:18	85638	0	23	47	18	0	0.059570313	3.4820801	0.12915039	-0.20410156	-0.921875	147.64355	0.28686523	0	0	0	0	0	0	0	0	0	0.953125	0.046875	0.42773438	-0.26098633	0.072265625	0.093994141	0	44330	0	0	0
1114	1115	1115	Category E	-0.11987305	-0.51586914	-1.1037598	-0.1496582	-0.011474609	0.46411133	0	0	16/6/2018	16	6	2018	23:47:18	85638	0.1	23	47	18	0	0.058837891	3.4804688	0.12963867	-0.20410156	-0.92138672	141.06543	0.4387207	0	0	0	0	0	0	0	0	0	0.95263672	0.047363281	0.74316406	-0.24951172	-0.31152344	-0.18212891	0	44330	0	0	0
1115	1116	1116	Category E	0.035888672	-0.32397461	-0.92382813	-0.1418457	0.008544922	0.46801758	0	0	16/6/2018	16	6	2018	23:47:18	85638	0.2	23	47	18	0	0.058837891	3.4804688	0.12963867	-0.20385742	-0.92089844	131.31543	0.15234375	0	0	0	0	0	0	0	0	0	0.95214844	0.047851563	0.21655273	-0.09375	-0.11987305	-0.002685547	0	44330	0	0	0
1116	1117	1117	Category E	-0.047851563	-0.32397461	-0.85180664	-0.12670898	0.015136719	0.47143555	0	0	16/6/2018	16	6	2018	23:47:18	85638	0.3	23	47	18	0	0.058837891	3.4804688	0.13037109	-0.20385742	-0.92041016	116.08838	0.22558594	0	0	0	0	0	0	0	0	0	0.9519043	0.048095703	0.36694336	-0.17822266	-0.11987305	0.068603516	0	44330	0	0	0
1117	1118	1118	Category E	-0.011962891	-0.27587891	-0.83984375	-0.140625	-0.003173828	0.46972656	0	0	16/6/2018	16	6	2018	23:47:18	85638	0.4	23	47	18	0	0.058837891	3.4804688	0.13085938	-0.20385742	-0.9206543	87.917236	0.17919922	0	0	0	0	0	0	0	0	0	0.9519043	0.048095703	0.2956543	-0.14282227	-0.071777344	0.080810547	0	44330	0	0	0
1118	1119	1119	Category E	-0.071777344	-0.25195313	-0.82788086	-0.12426758	-0.031494141	0.46850586	0	0	16/6/2018	16	6	2018	23:47:18	85638	0.5	23	47	18	0	0.058837891	3.4804688	0.13110352	-0.20336914	-0.92041016	50.421875	0.22827148	0	0	0	0	0	0	0	0	0	0.95166016	0.048339844	0.34399414	-0.20288086	-0.048339844	0.092529297	0	44330	0	0	0
1119	1120	1120	Category E	0.071777344	-0.35986328	-0.85180664	-0.11547852	-0.066894531	0.46386719	0	0	16/6/2018	16	6	2018	23:47:18	85638	0.6	23	47	18	0	0.058837891	3.4804688	0.13134766	-0.20263672	-0.91992188	15.083496	0.18139648	0	0	0	0	0	0	0	0	0	0.95117188	0.048828125	0.28515625	-0.059570313	-0.15698242	0.068115234	0	44330	0	0	0
1120	1121	1121	Category E	-0.095947266	-0.16796875	-1.2839355	-0.11132813	-0.089111328	0.4609375	0	0	16/6/2018	16	6	2018	23:47:18	85638	0.7	23	47	18	0	0.058837891	3.4804688	0.1315918	-0.20239258	-0.92016602	5.5625	0.43041992	0	0	0	0	0	0	0	0	0	0.95141602	0.048583984	0.62573242	-0.22753906	0.034423828	-0.36352539	0	44330	0	0	0
1121	1122	1122	Category E	0.035888672	-0.023925781	-1.0197754	-0.1394043	-0.066650391	0.45654297	0	0	16/6/2018	16	6	2018	23:47:18	85638	0.8	23	47	18	0	0.058837891	3.4804688	0.13232422	-0.20214844	-0.9206543	19.97876	0.2253418	0	0	0	0	0	0	0	0	0	0.9519043	0.048095703	0.37353516	-0.096435547	0.17822266	-0.098876953	0	44330	0	0	0
1122	1123	1123	Category E	0.011962891	-0.10791016	-0.92382813	-0.088623047	-0.078857422	0.46850586	0	0	16/6/2018	16	6	2018	23:47:18	85638	0.9	23	47	18	0	0.058837891	3.4804688	0.13256836	-0.20141602	-0.9206543	23.508545	0.15258789	0	0	0	0	0	0	0	0	0	0.95166016	0.048339844	0.21728516	-0.12060547	0.093505859	-0.002929688	0	44330	0	0	0
1123	1124	1124	Category E	0.071777344	-0.059814453	-0.91186523	-0.095214844	-0.083007813	0.46728516	0	0	16/6/2018	16	6	2018	23:47:19	85639	0	23	47	19	0	0.058837891	3.4804688	0.1328125	-0.20068359	-0.9206543	24.216309	0.15380859	0	0	0	0	0	0	0	0	0	0.95166016	0.048339844	0.2109375	-0.061035156	0.14086914	0.008789063	0	44330	0	0	0
1124	1125	1125	Category E	0	-0.14379883	-0.88793945	-0.083984375	-0.082275391	0.46850586	0	0	16/6/2018	16	6	2018	23:47:19	85639	0.1	23	47	19	0	0.058837891	3.4804688	0.13354492	-0.19970703	-0.92041016	23.362549	0.1484375	0	0	0	0	0	0	0	0	0	0.95141602	0.048583984	0.22216797	-0.13354492	0.055908203	0.032470703	0	44330	0	0	0
1125	1126	1126	Category E	0.023925781	-0.19189453	-0.91186523	-0.079833984	-0.086669922	0.47167969	0	0	16/6/2018	16	6	2018	23:47:19	85639	0.2	23	47	19	0	0.058837891	3.4804688	0.13378906	-0.19873047	-0.92041016	24.95166	0.1105957	0	0	0	0	0	0	0	0	0	0.95117188	0.048828125	0.12573242	-0.10986328	0.006835938	0.008544922	0	44330	0	0	0
1126	1127	1127	Category E	0.11987305	-0.26391602	-1.2119141	-0.046630859	-0.091552734	0.47119141	0	0	16/6/2018	16	6	2018	23:47:19	85639	0.3	23	47	19	0	0.058837891	3.4804688	0.1340332	-0.19848633	-0.92041016	27.820557	0.29882813	0	0	0	0	0	0	0	0	0	0.95117188	0.048828125	0.37084961	-0.014160156	-0.065185547	-0.29125977	0	44330	0	0	0
1127	1128	1128	Category E	0.17993164	-0.20385742	-0.85180664	-0.054931641	-0.08203125	0.47094727	0	0	16/6/2018	16	6	2018	23:47:19	85639	0.4	23	47	19	0	0.058837891	3.4804688	0.13427734	-0.19775391	-0.92016602	25.360107	0.082275391	0	0	0	0	0	0	0	0	0	0.95068359	0.049316406	0.11987305	0.045410156	-0.005859375	0.068359375	0	44330	0	0	0
1128	1129	1129	Category E	0.17993164	-0.19189453	-0.86376953	-0.068115234	-0.097900391	0.46655273	0	0	16/6/2018	16	6	2018	23:47:19	85639	0.5	23	47	19	0	0.058837891	3.4804688	0.13500977	-0.19726563	-0.92041016	24.044922	0.072265625	0	0	0	0	0	0	0	0	0	0.95092773	0.049072266	0.10693359	0.044677734	0.005371094	0.056640625	0	44330	0	0	0
1129	1130	1130	Category E	0.071777344	-0.13183594	-0.93579102	-0.11010742	-0.091064453	0.46166992	0	0	16/6/2018	16	6	2018	23:47:19	85639	0.6	23	47	19	0	0.058837891	3.4804688	0.13549805	-0.19677734	-0.92041016	28.817139	0.092285156	0	0	0	0	0	0	0	0	0	0.95092773	0.049072266	0.14404297	-0.063720703	0.064941406	-0.015136719	0	44330	0	0	0
1130	1131	1131	Category E	0.083984375	-0.15576172	-0.81591797	-0.13354492	-0.085693359	0.45727539	0	0	16/6/2018	16	6	2018	23:47:19	85639	0.7	23	47	19	0	0.058837891	3.4804688	0.13549805	-0.19580078	-0.92041016	31.585938	0.12329102	0	0	0	0	0	0	0	0	0	0.95068359	0.049316406	0.19628906	-0.051513672	0.040039063	0.10449219	0	44330	0	0	0
1131	1132	1132	Category E	0.25195313	-0.23999023	-1.0678711	-0.15527344	-0.077880859	0.45776367	0	0	16/6/2018	16	6	2018	23:47:19	85639	0.8	23	47	19	0	0.058837891	3.4804688	0.13500977	-0.19555664	-0.91992188	30.258789	0.19335938	0	0	0	0	0	0	0	0	0	0.95019531	0.049804688	0.30883789	0.11669922	-0.044189453	-0.14770508	0	44330	0	0	0
1132	1133	1133	Category E	0.17993164	-0.15576172	-0.91186523	-0.14624023	-0.076171875	0.45507813	0	0	16/6/2018	16	6	2018	23:47:19	85639	0.9	23	47	19	0	0.058837891	3.4804688	0.13525391	-0.1953125	-0.91918945	23.916016	0.060058594	0	0	0	0	0	0	0	0	0	0.94921875	0.05078125	0.091308594	0.044433594	0.039550781	0.007324219	0	44330	0	0	0
1133	1134	1134	Category E	0.21582031	-0.19189453	-0.83984375	-0.1315918	-0.069091797	0.46069336	0	0	16/6/2018	16	6	2018	23:47:20	85640	0	23	47	20	0	0.058837891	3.4804688	0.13549805	-0.19458008	-0.91894531	20.150879	0.11254883	0	0	0	0	0	0	0	0	0	0.94897461	0.051025391	0.16186523	0.080078125	0.002685547	0.079101563	0	44330	0	0	0
1134	1135	1135	Category E	-0.011962891	-0.15576172	-0.92382813	-0.14477539	-0.073730469	0.45800781	0	0	16/6/2018	16	6	2018	23:47:20	85640	0.1	23	47	20	0	0.058837891	3.4804688	0.13574219	-0.19360352	-0.91918945	18.851807	0.15258789	0	0	0	0	0	0	0	0	0	0.94921875	0.05078125	0.19042969	-0.14770508	0.037841797	-0.004394531	0	44330	0	0	0
1135	1136	1136	Category E	0.15576172	-0.17993164	-0.73193359	-0.1394043	-0.087402344	0.45800781	0	0	16/6/2018	16	6	2018	23:47:20	85640	0.2	23	47	20	0	0.058837891	3.4804688	0.13647461	-0.19287109	-0.91870117	11.002686	0.18823242	0	0	0	0	0	0	0	0	0	0.94848633	0.051513672	0.21875	0.019042969	0.012939453	0.18676758	0	44330	0	0	0
1136	1137	1137	Category E	0.26391602	-0.15576172	-1.1279297	-0.092041016	-0.10229492	0.46606445	0	0	16/6/2018	16	6	2018	23:47:20	85640	0.3	23	47	20	0	0.058837891	3.4804688	0.13427734	-0.19189453	-0.91967773	0.68017578	0.24780273	0	0	0	0	0	0	0	0	0	0.94897461	0.051025391	0.37402344	0.12939453	0.036132813	-0.20825195	0	44330	0	0	0
1137	1138	1138	Category E	0.19189453	-0.17993164	-0.95996094	-0.10620117	-0.075683594	0.47216797	0	0	16/6/2018	16	6	2018	23:47:20	85640	0.4	23	47	20	0	0.058837891	3.4804688	0.13183594	-0.19091797	-0.91992188	7.354248	0.072753906	0	0	0	0	0	0	0	0	0	0.94873047	0.051269531	0.11083984	0.059814453	0.010986328	-0.039794922	0	44330	0	0	0
1138	1139	1139	Category E	0.047851563	-0.17993164	-0.91186523	-0.1159668	-0.090576172	0.46166992	0	0	16/6/2018	16	6	2018	23:47:20	85640	0.5	23	47	20	0	0.058837891	3.4804688	0.12963867	-0.18994141	-0.92041016	8.8859863	0.083007813	0	0	0	0	0	0	0	0	0	0.94873047	0.051269531	0.10058594	-0.081787109	0.010009766	0.008544922	0	44330	0	0	0
1139	1140	1140	Category E	0.047851563	-0.15576172	-0.87597656	-0.15795898	-0.087402344	0.45458984	0	0	16/6/2018	16	6	2018	23:47:20	85640	0.6	23	47	20	0	0.058837891	3.4804688	0.12744141	-0.1887207	-0.92163086	9.532959	0.09765625	0	0	0	0	0	0	0	0	0	0.94946289	0.050537109	0.15844727	-0.079589844	0.032958984	0.045654297	0	44330	0	0	0
1140	1141	1141	Category E	0.17993164	-0.071777344	-0.73193359	-0.16137695	-0.083007813	0.45166016	0	0	16/6/2018	16	6	2018	23:47:20	85640	0.7	23	47	20	0	0.058837891	3.4804688	0.12524414	-0.18823242	-0.92260742	12.551514	0.23022461	0	0	0	0	0	0	0	0	0	0.94995117	0.050048828	0.36206055	0.054443359	0.11645508	0.19067383	0	44330	0	0	0
1141	1142	1142	Category E	0.2277832	-0.17993164	-1.0678711	-0.15893555	-0.071777344	0.45092773	0	0	16/6/2018	16	6	2018	23:47:20	85640	0.8	23	47	20	0	0.058837891	3.4804688	0.12304688	-0.18774414	-0.92333984	15.49585	0.1784668	0	0	0	0	0	0	0	0	0	0.95019531	0.049804688	0.25708008	0.10449219	0.0078125	-0.14428711	0	44330	0	0	0
1142	1143	1143	Category E	0.26391602	-0.15576172	-1.0197754	-0.17114258	-0.080078125	0.4453125	0	0	16/6/2018	16	6	2018	23:47:20	85640	0.9	23	47	20	0	0.058837891	3.4804688	0.12060547	-0.1862793	-0.92431641	14.615967	0.17456055	0	0	0	0	0	0	0	0	0	0.95068359	0.049316406	0.26879883	0.14306641	0.030517578	-0.095214844	0	44330	0	0	0
1143	1144	1144	Category E	0.059814453	-0.16796875	-1.0078125	-0.15771484	-0.07421875	0.45800781	0	0	16/6/2018	16	6	2018	23:47:21	85641	0	23	47	21	0	0.058837891	3.4804688	0.11816406	-0.18505859	-0.92529297	12.502686	0.10253906	0	0	0	0	0	0	0	0	0	0.95092773	0.049072266	0.15795898	-0.058349609	0.017089844	-0.082275391	0	44330	0	0	0
1144	1145	1145	Category E	-0.011962891	-0.16796875	-0.85180664	-0.17602539	-0.073486328	0.45043945	0	0	16/6/2018	16	6	2018	23:47:21	85641	0.1	23	47	21	0	0.058837891	3.4804688	0.11572266	-0.18432617	-0.92651367	15.201904	0.14892578	0	0	0	0	0	0	0	0	0	0.9519043	0.048095703	0.21899414	-0.12768555	0.016357422	0.074707031	0	44330	0	0	0
1145	1146	1146	Category E	0.095947266	-0.17993164	-0.69580078	-0.17919922	-0.087646484	0.44628906	0	0	16/6/2018	16	6	2018	23:47:21	85641	0.2	23	47	21	0	0.058837891	3.4804688	0.11328125	-0.18359375	-0.92773438	16.641846	0.23266602	0	0	0	0	0	0	0	0	0	0.95239258	0.047607422	0.25317383	-0.017333984	0.003662109	0.23193359	0	44330	0	0	0
1146	1147	1147	Category E	0.11987305	-0.15576172	-1.0078125	-0.16064453	-0.093505859	0.44873047	0	0	16/6/2018	16	6	2018	23:47:21	85641	0.3	23	47	21	0	0.058837891	3.4804688	0.11083984	-0.18237305	-0.92822266	14.387207	0.084228516	0	0	0	0	0	0	0	0	0	0.95239258	0.047607422	0.11523438	0.008789063	0.026611328	-0.079345703	0	44330	0	0	0
1147	1148	1148	Category E	0.19189453	-0.39599609	-1.1518555	-0.1394043	-0.062988281	0.46069336	0	0	16/6/2018	16	6	2018	23:47:21	85641	0.4	23	47	21	0	0.058837891	3.4804688	0.1081543	-0.18188477	-0.92797852	8.2233887	0.32055664	0	0	0	0	0	0	0	0	0	0.9519043	0.048095703	0.52124023	0.083496094	-0.21386719	-0.22363281	0	44330	0	0	0
1148	1149	1149	Category E	0.14379883	-0.34790039	-0.91186523	-0.1340332	-0.074951172	0.46240234	0	0	16/6/2018	16	6	2018	23:47:21	85641	0.5	23	47	21	0	0.058837891	3.4804688	0.10864258	-0.18212891	-0.9284668	3.4462891	0.16992188	0	0	0	0	0	0	0	0	0	0.95239258	0.047607422	0.21704102	0.034912109	-0.16552734	0.016601563	0	44330	0	0	0
1149	20400	20400	Category L	0.17993164	-0.19189453	-0.88793945	0.099365234	0.013183594	0.46972656	0	0	17/6/2018	17	6	2018	1:13:15	4395	0	1	13	15	0	0.059326172	3.5384766	0.18896484	0.12133789	-0.87060547	25.680908	0.31396484	0	0	0	0	0	0	0	0	0	0.89916992	0.10083008	0.33984375	-0.009033203	-0.31323242	-0.017089844	0	44330	0	0	0
1150	20401	20401	Category L	0.14379883	-0.20385742	-0.91186523	0.093261719	0.012207031	0.47070313	0	0	17/6/2018	17	6	2018	1:13:15	4395	0.099	1	13	15	0	0.059326172	3.5384766	0.18896484	0.11352539	-0.87231445	43.102295	0.32299805	0	0	0	0	0	0	0	0	0	0.8996582	0.1003418	0.40185547	-0.045166016	-0.31738281	-0.039306641	0	44330	0	0	0
1151	20402	20402	Category L	0.15576172	-0.19189453	-0.92382813	0.092285156	0.015869141	0.47558594	0	0	17/6/2018	17	6	2018	1:13:15	4395	0.199	1	13	15	0	0.059326172	3.5384766	0.1887207	0.10522461	-0.87353516	63.33374	0.30322266	0	0	0	0	0	0	0	0	0	0.89990234	0.10009766	0.38037109	-0.032958984	-0.29711914	-0.050048828	0	44330	0	0	0
1152	20403	20403	Category L	0.17993164	-0.19189453	-0.91186523	0.094238281	0.010742188	0.47558594	0	0	17/6/2018	17	6	2018	1:13:15	4395	0.3	1	13	15	0	0.059326172	3.5384766	0.18823242	0.097167969	-0.87451172	81.226074	0.29150391	0	0	0	0	0	0	0	0	0	0.8996582	0.1003418	0.3347168	-0.008300781	-0.2890625	-0.037109375	0	44330	0	0	0
1153	20404	20404	Category L	0.19189453	-0.19189453	-0.94799805	0.099609375	0.007324219	0.47192383	0	0	17/6/2018	17	6	2018	1:13:15	4395	0.4	1	13	15	0	0.059326172	3.5384766	0.18774414	0.088867188	-0.87573242	90.310547	0.28979492	0	0	0	0	0	0	0	0	0	0.90014648	0.099853516	0.35693359	0.00390625	-0.28076172	-0.072021484	0	44330	0	0	0
1154	20405	20405	Category L	0.14379883	-0.19189453	-0.93579102	0.10620117	0.010498047	0.46801758	0	0	17/6/2018	17	6	2018	1:13:15	4395	0.5	1	13	15	0	0.059326172	3.5384766	0.1875	0.080566406	-0.87719727	98.863525	0.28222656	0	0	0	0	0	0	0	0	0	0.90063477	0.099365234	0.37475586	-0.043701172	-0.27246094	-0.058349609	0	44330	0	0	0
1155	20406	20406	Category L	0.16796875	-0.20385742	-0.91186523	0.10205078	0.012939453	0.47314453	0	0	17/6/2018	17	6	2018	1:13:15	4395	0.6	1	13	15	0	0.059326172	3.5384766	0.18701172	0.072265625	-0.87866211	106.31177	0.27880859	0	0	0	0	0	0	0	0	0	0.90112305	0.098876953	0.32836914	-0.019042969	-0.27612305	-0.032958984	0	44330	0	0	0
1156	20407	20407	Category L	0.16796875	-0.19189453	-0.92382813	0.10009766	0.009521484	0.47070313	0	0	17/6/2018	17	6	2018	1:13:15	4395	0.7	1	13	15	0	0.059326172	3.5384766	0.1862793	0.064697266	-0.88037109	115.13257	0.26098633	0	0	0	0	0	0	0	0	0	0.90209961	0.097900391	0.31860352	-0.018310547	-0.2565918	-0.043457031	0	44330	0	0	0
1157	20408	20408	Category L	0.16796875	-0.20385742	-0.91186523	0.10253906	0.011474609	0.47412109	0	0	17/6/2018	17	6	2018	1:13:15	4395	0.8	1	13	15	0	0.059326172	3.5384766	0.1862793	0.056640625	-0.88183594	109.11304	0.26293945	0	0	0	0	0	0	0	0	0	0.90307617	0.096923828	0.30908203	-0.018310547	-0.26049805	-0.029785156	0	44330	0	0	0
1158	20409	20409	Category L	0.19189453	-0.19189453	-0.91186523	0.10571289	0.01171875	0.47290039	0	0	17/6/2018	17	6	2018	1:13:15	4395	0.9	1	13	15	0	0.059326172	3.5384766	0.18579102	0.049072266	-0.88330078	99.09668	0.24267578	0	0	0	0	0	0	0	0	0	0.90405273	0.095947266	0.27514648	0.005859375	-0.2409668	-0.028320313	0	44330	0	0	0
1159	20410	20410	Category L	0.15576172	-0.19189453	-0.92382813	0.099609375	0.014160156	0.47290039	0	0	17/6/2018	17	6	2018	1:13:16	4396	0	1	13	16	0	0.059326172	3.5384766	0.18554688	0.041015625	-0.88427734	86.124023	0.23803711	0	0	0	0	0	0	0	0	0	0.90454102	0.095458984	0.30224609	-0.029785156	-0.23291016	-0.039306641	0	44330	0	0	0
1160	20411	20411	Category L	0.17993164	-0.20385742	-0.91186523	0.10107422	0.009033203	0.47265625	0	0	17/6/2018	17	6	2018	1:13:16	4396	0.09	1	13	16	0	0.059326172	3.5384766	0.18530273	0.032958984	-0.88525391	69.056641	0.23852539	0	0	0	0	0	0	0	0	0	0.9050293	0.094970703	0.26904297	-0.005371094	-0.23681641	-0.026367188	0	44330	0	0	0
1161	20412	20412	Category L	0.15576172	-0.19189453	-0.92382813	0.10107422	0.012207031	0.47192383	0	0	17/6/2018	17	6	2018	1:13:16	4396	0.181	1	13	16	0	0.059326172	3.5384766	0.18481445	0.025146484	-0.88647461	48.794434	0.22216797	0	0	0	0	0	0	0	0	0	0.90600586	0.093994141	0.28344727	-0.029052734	-0.21704102	-0.037109375	0	44330	0	0	0
1162	20413	20413	Category L	0.17993164	-0.19189453	-0.92382813	0.10375977	0.015625	0.47216797	0	0	17/6/2018	17	6	2018	1:13:16	4396	0.272	1	13	16	0	0.059326172	3.5384766	0.18432617	0.016845703	-0.88818359	30.952637	0.21191406	0	0	0	0	0	0	0	0	0	0.90722656	0.092773438	0.2487793	-0.004394531	-0.20874023	-0.035400391	0	44330	0	0	0
1163	20414	20414	Category L	0.15576172	-0.19189453	-0.93579102	0.1027832	0.012939453	0.46972656	0	0	17/6/2018	17	6	2018	1:13:16	4396	0.363	1	13	16	0	0.059326172	3.5384766	0.18383789	0.008789063	-0.88916016	22.069092	0.20800781	0	0	0	0	0	0	0	0	0	0.90795898	0.092041016	0.27539063	-0.028076172	-0.20068359	-0.046386719	0	44330	0	0	0
1164	20415	20415	Category L	0.19189453	-0.19189453	-0.88793945	0.10083008	0.007080078	0.46777344	0	0	17/6/2018	17	6	2018	1:13:16	4396	0.454	1	13	16	0	0.059326172	3.5384766	0.18334961	0.001220703	-0.88964844	13.61499	0.19311523	0	0	0	0	0	0	0	0	0	0.90844727	0.091552734	0.20336914	0.008300781	-0.19311523	0.001708984	0	44330	0	0	0
1165	20416	20416	Category L	0.19189453	-0.19189453	-0.91186523	0.10009766	0.007080078	0.47265625	0	0	17/6/2018	17	6	2018	1:13:16	4396	0.545	1	13	16	0	0.059326172	3.5384766	0.18286133	-0.006347656	-0.89086914	6.9118652	0.18652344	0	0	0	0	0	0	0	0	0	0.90942383	0.090576172	0.21508789	0.008789063	-0.18530273	-0.020751953	0	44330	0	0	0
1166	20417	20417	Category L	0.16796875	-0.19189453	-0.94799805	0.10375977	0.005615234	0.47192383	0	0	17/6/2018	17	6	2018	1:13:16	4396	0.636	1	13	16	0	0.059326172	3.5384766	0.18237305	-0.014404297	-0.89160156	2.4685059	0.18652344	0	0	0	0	0	0	0	0	0	0.91015625	0.08984375	0.24804688	-0.014404297	-0.17724609	-0.056152344	0	44330	0	0	0
1167	20418	20418	Category L	0.17993164	-0.19189453	-0.94799805	0.099365234	0.007080078	0.46875	0	0	17/6/2018	17	6	2018	1:13:16	4396	0.727	1	13	16	0	0.059326172	3.5384766	0.18188477	-0.022216797	-0.89282227	0.203125	0.17797852	0	0	0	0	0	0	0	0	0	0.91137695	0.088623047	0.2265625	-0.001953125	-0.16943359	-0.054931641	0	44330	0	0	0
1168	20419	20419	Category L	0.17993164	-0.19189453	-0.92382813	0.099365234	0.009765625	0.47192383	0	0	17/6/2018	17	6	2018	1:13:16	4396	0.818	1	13	16	0	0.059326172	3.5384766	0.18139648	-0.030517578	-0.89306641	0.009277344	0.1640625	0	0	0	0	0	0	0	0	0	0.91186523	0.088134766	0.19335938	-0.001464844	-0.16113281	-0.030517578	0	44330	0	0	0
1169	20420	20420	Category L	0.16796875	-0.20385742	-0.92382813	0.10009766	0.005615234	0.4753418	0	0	17/6/2018	17	6	2018	1:13:16	4396	0.909	1	13	16	0	0.059326172	3.5384766	0.18066406	-0.038330078	-0.89453125	0.97143555	0.16821289	0	0	0	0	0	0	0	0	0	0.91333008	0.086669922	0.20727539	-0.012695313	-0.1652832	-0.029052734	0	44330	0	0	0
1170	20421	20421	Category L	0.16796875	-0.19189453	-0.92382813	0.098632813	0.006103516	0.47167969	0	0	17/6/2018	17	6	2018	1:13:17	4397	0	1	13	17	0	0.059326172	3.5384766	0.1796875	-0.046142578	-0.89550781	2.2597656	0.14868164	0	0	0	0	0	0	0	0	0	0.91455078	0.085449219	0.18554688	-0.01171875	-0.14550781	-0.028076172	0	44330	0	0	0
1171	20422	20422	Category L	0.15576172	-0.23999023	-0.91186523	0.10205078	0.002685547	0.47192383	0	0	17/6/2018	17	6	2018	1:13:17	4397	0.1	1	13	17	0	0.059326172	3.5384766	0.17895508	-0.053955078	-0.89648438	3.2382813	0.18798828	0	0	0	0	0	0	0	0	0	0.91577148	0.084228516	0.22436523	-0.023193359	-0.18579102	-0.015136719	0	44330	0	0	0
1172	20423	20423	Category L	0.17993164	-0.2277832	-0.88793945	0.099365234	0.006103516	0.46972656	0	0	17/6/2018	17	6	2018	1:13:17	4397	0.2	1	13	17	0	0.059326172	3.5384766	0.1784668	-0.062255859	-0.89746094	3.9384766	0.16552734	0	0	0	0	0	0	0	0	0	0.91699219	0.083007813	0.17626953	0.001220703	-0.1652832	0.009521484	0	44330	0	0	0
1173	20424	20424	Category L	0.19189453	-0.2277832	-0.91186523	0.1003418	0.006347656	0.47436523	0	0	17/6/2018	17	6	2018	1:13:17	4397	0.3	1	13	17	0	0.059326172	3.5384766	0.17797852	-0.070068359	-0.89868164	4.3132324	0.15844727	0	0	0	0	0	0	0	0	0	0.91894531	0.081054688	0.18432617	0.013671875	-0.1574707	-0.012939453	0	44330	0	0	0
1174	20425	20425	Category L	0.17993164	-0.21582031	-0.89990234	0.09765625	0.005615234	0.47460938	0	0	17/6/2018	17	6	2018	1:13:17	4397	0.4	1	13	17	0	0.059326172	3.5384766	0.17773438	-0.078369141	-0.89990234	4.7250977	0.13745117	0	0	0	0	0	0	0	0	0	0.9206543	0.079345703	0.1394043	0.001953125	-0.13745117	0	0	44330	0	0	0
1175	20426	20426	Category L	0.15576172	-0.20385742	-0.92382813	0.097412109	0.006103516	0.47167969	0	0	17/6/2018	17	6	2018	1:13:17	4397	0.5	1	13	17	0	0.059326172	3.5384766	0.17700195	-0.086425781	-0.90087891	4.4445801	0.12109375	0	0	0	0	0	0	0	0	0	0.92236328	0.077636719	0.16137695	-0.021240234	-0.1171875	-0.022705078	0	44330	0	0	0
1176	20427	20427	Category L	0.16796875	-0.20385742	-0.91186523	0.10009766	0.008789063	0.47265625	0	0	17/6/2018	17	6	2018	1:13:17	4397	0.6	1	13	17	0	0.059326172	3.5384766	0.17651367	-0.094726563	-0.90234375	3.5234375	0.10961914	0	0	0	0	0	0	0	0	0	0.92431641	0.075683594	0.12695313	-0.008544922	-0.10888672	-0.009277344	0	44330	0	0	0
1177	20428	20428	Category L	0.17993164	-0.19189453	-0.93579102	0.10009766	0.002685547	0.47265625	0	0	17/6/2018	17	6	2018	1:13:17	4397	0.7	1	13	17	0	0.059326172	3.5384766	0.17602539	-0.10351563	-0.90307617	2.9160156	0.094238281	0	0	0	0	0	0	0	0	0	0.92578125	0.07421875	0.12451172	0.003662109	-0.088134766	-0.032470703	0	44330	0	0	0
1178	20429	20429	Category L	0.16796875	-0.19189453	-0.95996094	0.095947266	0.005371094	0.46948242	0	0	17/6/2018	17	6	2018	1:13:17	4397	0.8	1	13	17	0	0.059326172	3.5384766	0.17529297	-0.11157227	-0.90429688	2.390625	0.09765625	0	0	0	0	0	0	0	0	0	0.92797852	0.072021484	0.14306641	-0.007324219	-0.080078125	-0.055419922	0	44330	0	0	0
1179	20430	20430	Category L	0.15576172	-0.20385742	-0.92382813	0.094970703	0.002441406	0.46948242	0	0	17/6/2018	17	6	2018	1:13:17	4397	0.9	1	13	17	0	0.059326172	3.5384766	0.17431641	-0.11987305	-0.90551758	1.3200684	0.087646484	0	0	0	0	0	0	0	0	0	0.92993164	0.070068359	0.12060547	-0.018554688	-0.083740234	-0.018066406	0	44330	0	0	0
1180	20431	20431	Category L	0.16796875	-0.19189453	-0.94799805	0.098632813	0.002197266	0.4765625	0	0	17/6/2018	17	6	2018	1:13:18	4398	0	1	13	18	0	0.059326172	3.5384766	0.17382813	-0.12792969	-0.90673828	0.060791016	0.075927734	0	0	0	0	0	0	0	0	0	0.93212891	0.067871094	0.11083984	-0.005859375	-0.063720703	-0.041015625	0	44330	0	0	0
1181	20432	20432	Category L	0.17993164	-0.20385742	-0.91186523	0.10009766	0	0.47363281	0	0	17/6/2018	17	6	2018	1:13:18	4398	0.111	1	13	18	0	0.059326172	3.5384766	0.17333984	-0.13671875	-0.90771484	0.62158203	0.067382813	0	0	0	0	0	0	0	0	0	0.93408203	0.065917969	0.077392578	0.006347656	-0.066894531	-0.00390625	0	44330	0	0	0
1182	20433	20433	Category L	0.17993164	-0.19189453	-0.91186523	0.099853516	0.000976563	0.46875	0	0	17/6/2018	17	6	2018	1:13:18	4398	0.222	1	13	18	0	0.059326172	3.5384766	0.17285156	-0.14501953	-0.90917969	0.88696289	0.047119141	0	0	0	0	0	0	0	0	0	0.93676758	0.063232422	0.055908203	0.006835938	-0.046630859	-0.002441406	0	44330	0	0	0
1183	20434	20434	Category L	0.17993164	-0.20385742	-0.93579102	0.098632813	0.000244141	0.47045898	0	0	17/6/2018	17	6	2018	1:13:18	4398	0.333	1	13	18	0	0.059326172	3.5384766	0.17236328	-0.15283203	-0.91064453	0.89550781	0.057128906	0	0	0	0	0	0	0	0	0	0.93920898	0.060791016	0.083251953	0.007324219	-0.05078125	-0.024902344	0	44330	0	0	0
1184	20435	20435	Category L	0.16796875	-0.19189453	-0.89990234	0.09375	0.004394531	0.47045898	0	0	17/6/2018	17	6	2018	1:13:18	4398	0.444	1	13	18	0	0.059326172	3.5384766	0.171875	-0.16113281	-0.91186523	0.7331543	0.032958984	0	0	0	0	0	0	0	0	0	0.94165039	0.058349609	0.046630859	-0.00390625	-0.030517578	0.011962891	0	44330	0	0	0
1185	20436	20436	Category L	0.16796875	-0.21582031	-0.92382813	0.093017578	0.001953125	0.47167969	0	0	17/6/2018	17	6	2018	1:13:18	4398	0.555	1	13	18	0	0.059326172	3.5384766	0.17163086	-0.16967773	-0.9128418	0.055175781	0.047363281	0	0	0	0	0	0	0	0	0	0.94433594	0.055664063	0.060302734	-0.003662109	-0.045898438	-0.010742188	0	44330	0	0	0
1186	20437	20437	Category L	0.15576172	-0.19189453	-0.93579102	0.089111328	-0.002929688	0.47314453	0	0	17/6/2018	17	6	2018	1:13:18	4398	0.666	1	13	18	0	0.059326172	3.5384766	0.17114258	-0.17822266	-0.9140625	1.5593262	0.029785156	0	0	0	0	0	0	0	0	0	0.94702148	0.052978516	0.050537109	-0.015380859	-0.013427734	-0.021484375	0	44330	0	0	0
1187	20438	20438	Category L	0.17993164	-0.20385742	-0.92382813	0.084472656	-0.001220703	0.47412109	0	0	17/6/2018	17	6	2018	1:13:18	4398	0.777	1	13	18	0	0.058349609	3.5513672	0.16918945	-0.18725586	-0.91479492	2.590332	0.021484375	0	0	0	0	0	0	0	0	0	0.94897461	0.051025391	0.035888672	0.010498047	-0.016357422	-0.008789063	0	44330	0	0	0
1188	20439	20439	Category L	0.16796875	-0.21582031	-0.91186523	0.086181641	-0.003173828	0.47436523	0	0	17/6/2018	17	6	2018	1:13:18	4398	0.888	1	13	18	0	0.058349609	3.5513672	0.16723633	-0.19628906	-0.91625977	3.1181641	0.019775391	0	0	0	0	0	0	0	0	0	0.9519043	0.048095703	0.024414063	0.000488281	-0.019287109	0.004394531	0	44330	0	0	0
1189	20440	20440	Category L	0.19189453	-0.21582031	-0.93579102	0.081054688	-0.003173828	0.47705078	0	0	17/6/2018	17	6	2018	1:13:19	4399	0	1	13	19	0	0.058349609	3.5513672	0.16650391	-0.20605469	-0.91796875	3.4587402	0.032226563	0	0	0	0	0	0	0	0	0	0.95556641	0.044433594	0.052490234	0.025146484	-0.009521484	-0.017578125	0	44330	0	0	0
1190	20441	20441	Category L	0.17993164	-0.19189453	-0.91186523	0.085693359	-0.002929688	0.47900391	0	0	17/6/2018	17	6	2018	1:13:19	4399	0.1	1	13	19	0	0.058349609	3.5513672	0.16650391	-0.20703125	-0.91845703	3.6374512	0.021240234	0	0	0	0	0	0	0	0	0	0.95605469	0.043945313	0.034912109	0.013183594	0.015136719	0.006591797	0	44330	0	0	0
1191	20442	20442	Category L	0.17993164	-0.20385742	-0.88793945	0.083007813	-0.00390625	0.47314453	0	0	17/6/2018	17	6	2018	1:13:19	4399	0.2	1	13	19	0	0.058349609	3.5513672	0.16235352	-0.20947266	-0.94165039	3.543457	0.056640625	0	0	0	0	0	0	0	0	0	0.97827148	0.021728516	0.076904297	0.017578125	0.005615234	0.053710938	0	44330	0	0	0
1192	20443	20443	Category L	0.17993164	-0.19189453	-0.93579102	0.083007813	-0.009277344	0.47119141	0	0	17/6/2018	17	6	2018	1:13:19	4399	0.3	1	13	19	0	0.058349609	3.5513672	0.16064453	-0.23608398	-0.97094727	3.0917969	0.059570313	0	0	0	0	0	0	0	0	0	1.012207	0.012207031	0.098632813	0.019042969	0.044189453	0.03515625	0	44330	0	0	0
1193	20444	20444	Category L	0.17993164	-0.19189453	-0.92382813	0.084716797	-0.007080078	0.47094727	0	0	17/6/2018	17	6	2018	1:13:19	4399	0.4	1	13	19	0	0.058349609	3.5513672	0.15991211	-0.20874023	-1.0124512	2.7165527	0.092529297	0	0	0	0	0	0	0	0	0	1.0461426	0.046142578	0.12573242	0.019775391	0.016845703	0.088623047	0	44330	0	0	0
1194	20445	20445	Category L	0.16796875	-0.20385742	-0.93579102	0.083007813	-0.003662109	0.47607422	0	0	17/6/2018	17	6	2018	1:13:19	4399	0.5	1	13	19	0	0.058349609	3.5513672	0.15551758	-0.069091797	-1.0324707	2.4208984	0.16601563	0	0	0	0	0	0	0	0	0	1.0463867	0.046386719	0.2434082	0.012207031	-0.13452148	0.096679688	0	44330	0	0	0
1195	20446	20446	Category L	0.15576172	-0.19189453	-0.93579102	0.083251953	-0.002929688	0.47387695	0	0	17/6/2018	17	6	2018	1:13:19	4399	0.6	1	13	19	0	0.058349609	3.5513672	0.14453125	0.074462891	-1.050293	2.0058594	0.29003906	0	0	0	0	0	0	0	0	0	1.0629883	0.062988281	0.39208984	0.010986328	-0.26635742	0.11450195	0	44330	0	0	0
1196	20447	20447	Category L	0.19189453	-0.20385742	-0.92382813	0.077392578	-0.004882813	0.47192383	0	0	17/6/2018	17	6	2018	1:13:19	4399	0.7	1	13	19	0	0.058349609	3.5513672	0.14916992	0.084716797	-1.0742188	1.293457	0.32836914	0	0	0	0	0	0	0	0	0	1.0878906	0.087890625	0.48168945	0.042480469	-0.28857422	0.15039063	0	44330	0	0	0
1197	20448	20448	Category L	0.17993164	-0.19189453	-0.94799805	0.084228516	-0.005859375	0.47119141	0	0	17/6/2018	17	6	2018	1:13:19	4399	0.8	1	13	19	0	0.058349609	3.5513672	0.14746094	0.093505859	-1.0817871	0.94482422	0.31689453	0	0	0	0	0	0	0	0	0	1.0959473	0.095947266	0.45166016	0.032226563	-0.28540039	0.13378906	0	44330	0	0	0
1198	20449	20449	Category L	0.17993164	-0.19189453	-0.91186523	0.081787109	-0.007324219	0.47094727	0	0	17/6/2018	17	6	2018	1:13:19	4399	0.9	1	13	19	0	0.058349609	3.5513672	0.15136719	0.092285156	-1.0817871	0.97290039	0.33227539	0	0	0	0	0	0	0	0	0	1.0961914	0.096191406	0.48242188	0.028320313	-0.28417969	0.16992188	0	44330	0	0	0
1199	20450	20450	Category L	0.17993164	-0.21582031	-0.91186523	0.079345703	-0.007080078	0.47583008	0	0	17/6/2018	17	6	2018	1:13:20	4400	0	1	13	20	0	0.058349609	3.5513672	0.15283203	0.091308594	-1.0812988	1.2451172	0.35180664	0	0	0	0	0	0	0	0	0	1.0959473	0.095947266	0.50366211	0.026855469	-0.30712891	0.16943359	0	44330	0	0	0
1200	20451	20451	Category L	0.15576172	-0.20385742	-0.94799805	0.080810547	-0.003417969	0.47021484	0	0	17/6/2018	17	6	2018	1:13:20	4400	0.1	1	13	20	0	0.058349609	3.5513672	0.15332031	0.092041016	-1.0805664	1.6206055	0.32421875	0	0	0	0	0	0	0	0	0	1.0952148	0.095214844	0.4309082	0.002197266	-0.29589844	0.13256836	0	44330	0	0	0
1201	20452	20452	Category L	0.16796875	-0.2277832	-0.94799805	0.080810547	-0.006591797	0.47192383	0	0	17/6/2018	17	6	2018	1:13:20	4400	0.2	1	13	20	0	0.058349609	3.5513672	0.15380859	0.091552734	-1.0803223	1.8828125	0.34594727	0	0	0	0	0	0	0	0	0	1.0949707	0.094970703	0.46582031	0.013916016	-0.31933594	0.13232422	0	44330	0	0	0
1202	20453	20453	Category L	0.17993164	-0.20385742	-0.89990234	0.080322266	-0.004638672	0.47485352	0	0	17/6/2018	17	6	2018	1:13:20	4400	0.3	1	13	20	0	0.058349609	3.5513672	0.15454102	0.091308594	-1.0803223	2.1652832	0.34667969	0	0	0	0	0	0	0	0	0	1.0949707	0.094970703	0.50097656	0.025146484	-0.29516602	0.18041992	0	44330	0	0	0
1203	20454	20454	Category L	0.16796875	-0.19189453	-0.88793945	0.081787109	-0.007324219	0.47216797	0	0	17/6/2018	17	6	2018	1:13:20	4400	0.4	1	13	20	0	0.058349609	3.5513672	0.15478516	0.090820313	-1.079834	2.270752	0.34204102	0	0	0	0	0	0	0	0	0	1.0947266	0.094726563	0.48803711	0.012939453	-0.28271484	0.19189453	0	44330	0	0	0
1204	20455	20455	Category L	0.17993164	-0.19189453	-0.91186523	0.08203125	-0.00390625	0.47412109	0	0	17/6/2018	17	6	2018	1:13:20	4400	0.5	1	13	20	0	0.058349609	3.5513672	0.15527344	0.090820313	-1.0793457	2.2722168	0.32958984	0	0	0	0	0	0	0	0	0	1.0944824	0.094482422	0.47485352	0.024414063	-0.28271484	0.16748047	0	44330	0	0	0
1205	20456	20456	Category L	0.17993164	-0.21582031	-0.89990234	0.082763672	-0.010009766	0.47216797	0	0	17/6/2018	17	6	2018	1:13:20	4400	0.6	1	13	20	0	0.058349609	3.5513672	0.15551758	0.090332031	-1.0791016	2.2790527	0.35571289	0	0	0	0	0	0	0	0	0	1.0939941	0.093994141	0.50976563	0.024169922	-0.30615234	0.17919922	0	44330	0	0	0
1206	20457	20457	Category L	0.16796875	-0.20385742	-0.88793945	0.078613281	-0.009765625	0.47558594	0	0	17/6/2018	17	6	2018	1:13:20	4400	0.7	1	13	20	0	0.058349609	3.5513672	0.15551758	0.090332031	-1.0786133	2.4899902	0.35083008	0	0	0	0	0	0	0	0	0	1.0935059	0.093505859	0.49731445	0.012207031	-0.29418945	0.19067383	0	44330	0	0	0
1207	20458	20458	Category L	0.16796875	-0.20385742	-0.88793945	0.074462891	-0.008056641	0.47973633	0	0	17/6/2018	17	6	2018	1:13:20	4400	0.8	1	13	20	0	0.058349609	3.5513672	0.15600586	0.090087891	-1.078125	2.5656738	0.3503418	0	0	0	0	0	0	0	0	0	1.0930176	0.093017578	0.49609375	0.01171875	-0.29394531	0.19018555	0	44330	0	0	0
1208	20459	20459	Category L	0.14379883	-0.19189453	-0.91186523	0.080322266	-0.012939453	0.47265625	0	0	17/6/2018	17	6	2018	1:13:20	4400	0.9	1	13	20	0	0.058349609	3.5513672	0.15625	0.08984375	-1.0778809	3.059082	0.32714844	0	0	0	0	0	0	0	0	0	1.0927734	0.092773438	0.46044922	-0.012451172	-0.28173828	0.16601563	0	44330	0	0	0
1209	20460	20460	Category L	0.16796875	-0.20385742	-0.88793945	0.079345703	-0.012695313	0.47680664	0	0	17/6/2018	17	6	2018	1:13:21	4401	0	1	13	21	0	0.058349609	3.5513672	0.15673828	0.089599609	-1.0778809	3.7062988	0.34985352	0	0	0	0	0	0	0	0	0	1.0927734	0.092773438	0.49462891	0.010986328	-0.29345703	0.18994141	0	44330	0	0	0
1210	20461	20461	Category L	0.14379883	-0.21582031	-0.91186523	0.080810547	-0.008300781	0.47705078	0	0	17/6/2018	17	6	2018	1:13:21	4401	0.09	1	13	21	0	0.058349609	3.5513672	0.15722656	0.089599609	-1.0773926	3.6945801	0.34790039	0	0	0	0	0	0	0	0	0	1.0925293	0.092529297	0.48486328	-0.013427734	-0.30541992	0.16552734	0	44330	0	0	0
1211	20462	20462	Category L	0.15576172	-0.2277832	-0.89990234	0.072509766	-0.010742188	0.47680664	0	0	17/6/2018	17	6	2018	1:13:21	4401	0.181	1	13	21	0	0.058349609	3.5513672	0.15795898	0.089599609	-1.0773926	3.4606934	0.36376953	0	0	0	0	0	0	0	0	0	1.0925293	0.092529297	0.49755859	-0.002197266	-0.31738281	0.17749023	0	44330	0	0	0
1212	20463	20463	Category L	0.16796875	-0.19189453	-0.95996094	0.070800781	-0.009521484	0.48046875	0	0	17/6/2018	17	6	2018	1:13:21	4401	0.272	1	13	21	0	0.058349609	3.5513672	0.15869141	0.090087891	-1.0771484	3.4609375	0.30566406	0	0	0	0	0	0	0	0	0	1.0925293	0.092529297	0.40844727	0.009033203	-0.28198242	0.1171875	0	44330	0	0	0
1213	20464	20464	Category L	0.19189453	-0.21582031	-0.92382813	0.069824219	-0.012695313	0.47753906	0	0	17/6/2018	17	6	2018	1:13:21	4401	0.363	1	13	21	0	0.058349609	3.5513672	0.15917969	0.090576172	-1.0771484	3.6496582	0.34423828	0	0	0	0	0	0	0	0	0	1.0925293	0.092529297	0.49243164	0.032470703	-0.30639648	0.15332031	0	44330	0	0	0
1214	20465	20465	Category L	0.15576172	-0.20385742	-0.93579102	0.069824219	-0.015869141	0.47338867	0	0	17/6/2018	17	6	2018	1:13:21	4401	0.454	1	13	21	0	0.058349609	3.5513672	0.15917969	0.090820313	-1.0771484	3.6655273	0.3269043	0	0	0	0	0	0	0	0	0	1.0925293	0.092529297	0.43969727	-0.003417969	-0.29467773	0.14135742	0	44330	0	0	0
1215	20466	20466	Category L	0.16796875	-0.20385742	-0.93579102	0.068115234	-0.014404297	0.47558594	0	0	17/6/2018	17	6	2018	1:13:21	4401	0.545	1	13	21	0	0.058349609	3.5513672	0.15942383	0.090820313	-1.0771484	3.7397461	0.32714844	0	0	0	0	0	0	0	0	0	1.0927734	0.092773438	0.44482422	0.008300781	-0.29467773	0.14135742	0	44330	0	0	0
1216	20467	20467	Category L	0.16796875	-0.21582031	-0.89990234	0.068847656	-0.01953125	0.4753418	0	0	17/6/2018	17	6	2018	1:13:21	4401	0.636	1	13	21	0	0.058349609	3.5513672	0.15991211	0.091064453	-1.0766602	4.2521973	0.35424805	0	0	0	0	0	0	0	0	0	1.0922852	0.092285156	0.49145508	0.0078125	-0.30688477	0.17675781	0	44330	0	0	0
1217	20468	20468	Category L	0.14379883	-0.20385742	-0.91186523	0.076660156	-0.018798828	0.47680664	0	0	17/6/2018	17	6	2018	1:13:21	4401	0.727	1	13	21	0	0.058349609	3.5513672	0.16040039	0.090820313	-1.0761719	4.6276855	0.33789063	0	0	0	0	0	0	0	0	0	1.0917969	0.091796875	0.47583008	-0.016601563	-0.29467773	0.16430664	0	44330	0	0	0
1218	20469	20469	Category L	0.13183594	-0.20385742	-0.93579102	0.072509766	-0.015869141	0.47851563	0	0	17/6/2018	17	6	2018	1:13:21	4401	0.818	1	13	21	0	0.058349609	3.5513672	0.16064453	0.090576172	-1.0756836	4.213623	0.32714844	0	0	0	0	0	0	0	0	0	1.0913086	0.091308594	0.46313477	-0.028808594	-0.29443359	0.13989258	0	44330	0	0	0
1219	20470	20470	Category L	0.16796875	-0.20385742	-0.92382813	0.063720703	-0.01953125	0.47509766	0	0	17/6/2018	17	6	2018	1:13:21	4401	0.909	1	13	21	0	0.058349609	3.5513672	0.16088867	0.090087891	-1.074707	3.659668	0.33056641	0	0	0	0	0	0	0	0	0	1.090332	0.090332031	0.4519043	0.006835938	-0.29394531	0.15087891	0	44330	0	0	0
1220	20471	20471	Category L	0.15576172	-0.20385742	-0.89990234	0.060058594	-0.01953125	0.47827148	0	0	17/6/2018	17	6	2018	1:13:22	4402	0	1	13	22	0	0.058349609	3.5513672	0.16137695	0.090087891	-1.0744629	3.4858398	0.34179688	0	0	0	0	0	0	0	0	0	1.090332	0.090332031	0.47436523	-0.005615234	-0.29394531	0.17456055	0	44330	0	0	0
1221	20472	20472	Category L	0.16796875	-0.21582031	-0.89990234	0.066162109	-0.021240234	0.47827148	0	0	17/6/2018	17	6	2018	1:13:22	4402	0.1	1	13	22	0	0.058349609	3.5513672	0.16210938	0.08984375	-1.0737305	3.4897461	0.35180664	0	0	0	0	0	0	0	0	0	1.0895996	0.089599609	0.48535156	0.005615234	-0.30566406	0.17382813	0	44330	0	0	0
1222	20473	20473	Category L	0.16796875	-0.19189453	-0.92382813	0.066162109	-0.021484375	0.47241211	0	0	17/6/2018	17	6	2018	1:13:22	4402	0.2	1	13	22	0	0.058349609	3.5513672	0.16235352	0.089599609	-1.0732422	3.3879395	0.31884766	0	0	0	0	0	0	0	0	0	1.0893555	0.089355469	0.43676758	0.005371094	-0.28149414	0.14941406	0	44330	0	0	0
[truncated: 15,305 more rows]
[truncated: 29 more columns]
