# Supplementary material for: Development of a multisensor biologging collar and analytical techniques to describe high‐resolution spatial behavior in free‐ranging terrestrial mammals
Source: Ecol Evol. 2024 Sep 23;14(9):e70264. doi: 10.1002/ece3.70264 (PMC11420106; doi:10.1002/ece3.70264)
Supplement: Supplementary file 1 — Appendix S1 [file ECE3-14-e70264-s001.zip › doi_10_5061_dryad_jdfn2z3hv__v20240620/B7_S5_Header.csv]

Split no.	Bookmark number	Category	Pointer	Day#	Time(hh:mm:ss)	Total Event start	Event start	Number events	Duration(s)	Sum VeDBA	Mean VeDBA	Mean Dyn AccX	Mean Dyn AccY	Mean Dyn AccZ	Sum VeSBA	Mean VeSBA	Mean smth AccX	Mean smth AccY	Mean smth AccZ	VeDBA_Var	VeDBA_SD	VeSBA_Var	VeSBA_SD	Mean Animal g	Sum Animal g	Animal g_Var	Animal g_SD	Acc_x_Var	Acc_x_SD	Acc_y_Var	Acc_y_SD	Acc_z_Var	Acc_z_SD	Predominant freq, Hz	Smth press val	Max pressure val	Min pressure val	Grd air press	Altitude begin	Altitude end	Delta max/min altitude
1	1	Category I	0	18	1:40:06	1	1	559	55.9	674.205	1.40753	-0.00375844	0.000370543	-0.0158187	578.381	1.20748	0.0769736	-0.116096	-1.19418	0.526125	0.725345	0.0011835	0.034402	0.207476	99.3811	0.00118553	0.0344316	0.610536	0.781368	0.351031	0.592479	1.53493	1.23892	0	7	0	0	1000	0	44330	44330
1	2	Category L	559	18	1:41:42	560	560	322	32.2	19.2893	0.0599047	-0.0043407	-0.00383422	0.0162725	312.957	0.971916	-0.00385166	-0.190101	-0.950422	0.0170618	0.130621	0.000518609	0.022773	0.0565603	18.2124	0.000177419	0.0133199	0.00272497	0.0522013	0.0013405	0.0366128	0.00377205	0.061417	0	7	0	0	1000	44330	44330	0
1	3	Category M	881	18	1:44:16	882	882	48	4.7	21.3311	0.444397	0.0179189	0.0368093	0.00421651	42.1846	0.878845	0.162114	0.107559	-0.848455	0.0278625	0.166921	6.10E-05	0.0078125	0.121155	5.81543	6.10E-05	0.0078125	0.0679118	0.260599	0.124563	0.352934	0.0329793	0.181602	0	7	0	0	1000	44330	44330	0
1	4	Category N	929	18	1:44:22	930	930	132	13.2	44.6179	0.338015	0.0306378	0.020948	0.00297408	127.829	0.968402	0.127153	0.303844	-0.898661	0.0264356	0.16259	0.000109123	0.0104462	0.0363215	4.79443	7.58E-05	0.00870813	0.023972	0.154829	0.0659956	0.256896	0.0531857	0.23062	0	7	0	0	1000	44330	44330	0
1	5	Category L	1061	18	1:50:28	1062	1062	130	12.9	12.386	0.0952768	-0.0365948	-0.0304237	0.0499869	131.068	1.00822	-0.106932	-0.139404	-0.990056	0.0126991	0.11269	0.00120568	0.0347229	0.0604755	7.86182	0.000777494	0.0278836	0.00379169	0.0615767	0.00281137	0.0530224	0.00993465	0.0996727	0	7	0	0	1000	44330	44330	0
1	6	Category M	1191	18	1:50:52	1192	1192	11	1	12.0176	1.09251	0.338756	0.00792347	-0.422696	12.8955	1.17232	-0.0399281	-0.0971014	-1.16757	1.33816	1.15679	0.000266335	0.0163198	0.172319	1.89551	0.000221946	0.0148979	0.37136	0.609393	0.922164	0.960293	0.943004	0.971084	0	7	0	0	1000	44330	44330	0
1	7	Category N	1202	18	1:50:56	1203	1203	11	1	17.363	1.57846	0.22492	0.389537	-0.752863	12.8843	1.1713	-0.0351341	-0.0947931	-1.1669	3.54892	1.88386	2.22E-05	0.00471111	0.171298	1.88428	0	0	0.526367	0.725512	2.41124	1.55282	2.08629	1.4444	0	7	0	0	1000	44330	44330	0
1	8	Category E	1213	18	2:10:32	1214	1214	80	8	18.4055	0.230069	-0.0311096	-0.0245056	0.0788635	84.1116	1.05139	-0.112772	-0.153741	-1.02982	0.0394165	0.198536	0.00216675	0.0465483	0.0829315	6.63452	0.00141602	0.03763	0.0116821	0.108084	0.011554	0.107489	0.0511353	0.226131	0	7	0	0	1000	44330	44330	0
1	9	Category L	1293	18	2:10:53	1294	1294	62	6.1	8.72583	0.140739	-0.0707142	-0.0995661	-0.00106319	56.9753	0.918957	-0.126996	-0.13879	-0.893287	0.0074266	0.0861777	0.000102382	0.0101184	0.0810429	5.02466	0.000102382	0.0101184	0.00976169	0.0988013	0.0201889	0.142087	0.00050797	0.0225382	0	7	0	0	1000	44330	44330	0
1	10	Category B	1355	18	4:24:27	77454	77454	2850	285.7	68.0879	0.0238905	-2.30E-05	-1.81E-05	4.25E-05	2724.18	0.955851	0.228974	0.662342	-0.649861	4.56E-05	0.00675077	0	0	0.0441488	125.824	0	0	0.000118301	0.0108766	0.000175867	0.0132615	0.000150682	0.0122753	0	7	0	0	1000	44330	44330	0
1	11	Category A	4205	18	6:37:41	150197	150197	1983	198.7	45.761	0.0230766	7.26E-06	2.52E-05	-4.75E-05	1909.36	0.962866	-0.0196566	0.594602	-0.75701	9.28E-05	0.00963484	0	0	0.0371339	73.6365	0	0	0.000202527	0.0142312	0.000105511	0.0102719	0.000168054	0.0129636	0	7	0	0	1000	44330	44330	0
1	12	Category M	6188	18	6:48:00	154800	154800	11	1	24.5103	2.2282	-0.139515	0.321245	-0.647528	17.4216	1.58378	0.185281	0.346391	-1.53402	5.88403	2.4257	0.00108754	0.0329778	0.583785	6.42163	0.00104315	0.0322978	0.283048	0.532022	6.55915	2.56108	2.94074	1.71486	0	7	0	0	1000	44330	44330	0
1	13	Category N	6199	18	6:48:03	154811	154811	11	1.001	19.1753	1.74321	0.030229	-0.533558	-0.462669	19.1824	1.74385	0.226008	0.272772	-1.70694	2.86577	1.69286	0.00217507	0.0466377	0.743852	8.18237	0.00217507	0.0466377	0.0957031	0.309359	1.96127	1.40045	3.71449	1.9273	0	7	0	0	1000	44330	44330	0
1	14	Category M	6210	18	6:48:04	154822	154822	10	0.9	17.1792	1.71792	0.172974	-0.113184	-0.273804	18.8203	1.88203	0.249121	0.185132	-1.85601	1.14153	1.06842	0.00507813	0.071261	0.882031	8.82031	0.00507813	0.071261	0.0870361	0.295019	1.38469	1.17673	2.58896	1.60903	0	7	0	0	1000	44330	44330	0
1	15	Category N	6220	18	6:48:06	154832	154832	11	1	19.9961	1.81783	0.320956	-0.0869585	-0.0538885	22.4214	2.03831	0.264626	0.130526	-2.01642	1.59863	1.26437	0.0222834	0.149276	1.03831	11.4214	0.0222834	0.149276	0.552046	0.742998	2.13472	1.46107	2.19449	1.48138	0	7	0	0	1000	44330	44330	0
1	16	Category M	6231	18	6:48:08	154843	154843	11	1	20.3323	1.84839	0.0956143	0.201638	0.0276545	22.8213	2.07466	0.267423	0.00898881	-2.05655	1.86217	1.36461	0.0213734	0.146196	1.07466	11.8213	0.0213734	0.146196	0.0753951	0.274582	2.99314	1.73007	2.11444	1.45411	0	7	0	0	1000	44330	44330	0
1	17	Category N	6242	18	6:48:10	154854	154854	11	1	19.9417	1.81288	-0.00969904	-0.202148	0.0171342	22.4194	2.03813	0.213468	0.0373979	-2.02641	1.61668	1.27149	0.0111195	0.105449	1.03813	11.4194	0.0111195	0.105449	0.144465	0.380085	2.08199	1.44291	2.62822	1.62118	0	7	0	0	1000	44330	44330	0
1	18	Category M	6253	18	6:48:14	154865	154865	11	1	25.0298	2.27544	-0.102428	0.208296	0.156117	22.0222	2.00202	0.180864	0.0535112	-1.99301	5.087	2.25544	0.0103427	0.101699	1.00202	11.0222	0.0103427	0.101699	0.543013	0.736894	7.20548	2.6843	2.20437	1.48471	0	7	0	0	1000	44330	44330	0
1	19	Category N	6264	18	6:48:16	154876	154876	11	1.001	17.7351	1.61228	-0.0832298	-0.186057	-0.140248	21.1262	1.92057	0.145286	0.0257013	-1.91482	1.63306	1.27791	0.00481623	0.0693991	0.920566	10.1262	0.00481623	0.0693991	0.0203968	0.142818	1.64038	1.28077	2.54847	1.59639	0	7	0	0	1000	44330	44330	0
1	20	Category M	6275	18	6:48:17	154887	154887	10	0.9	21.3052	2.13052	-0.327734	0.135693	-0.367163	17.6384	1.76384	0.140552	-0.0335693	-1.75781	3.85251	1.96278	0.00112305	0.0335119	0.763843	7.63843	0.00112305	0.0335119	0.199072	0.446175	4.6908	2.16582	3.20842	1.79121	0	7	0	0	1000	44330	44330	0
1	21	Category N	6285	18	6:48:20	154897	154897	11	1	14.0454	1.27686	-0.141735	0.100697	-0.152144	17.8457	1.62234	0.161266	-0.0318049	-1.61386	0.939675	0.969368	0.00743519	0.0862276	0.622337	6.8457	0.00743519	0.0862276	0.199552	0.446712	1.24494	1.11577	1.08427	1.04128	0	7	0	0	1000	44330	44330	0
1	22	Category M	6296	18	6:48:25	154908	154908	11	1.001	17.3503	1.5773	0.16373	-0.05269	-0.242942	17.4521	1.58656	0.187256	-0.0463867	-1.57431	2.15121	1.4667	0.0016646	0.0407995	0.586559	6.45215	0.0016646	0.0407995	0.0647195	0.2544	2.08132	1.44268	2.38523	1.54442	0	7	0	0	1000	44330	44330	0
1	23	Category L	6307	18	6:48:30	154919	154919	24	2.3	14.9966	0.624858	0.126994	-0.120443	0.598918	35.2805	1.47002	0.228139	-0.0657349	-1.45027	0.216176	0.464948	0.000752767	0.0274366	0.470022	11.2805	0.000752767	0.0274366	0.0166219	0.128926	0.0152283	0.123403	0.3632	0.602661	0	7	0	0	1000	44330	44330	0
1	24	Category M	6331	18	6:48:32	154943	154943	11	1	11.5938	1.05398	0.037065	0.210427	-0.200861	15.1062	1.37329	0.247359	-0.0859153	-1.34803	1.06419	1.03159	0.000488281	0.0220971	0.373291	4.1062	0.000488281	0.0220971	0.024747	0.157312	0.882968	0.939664	1.27599	1.1296	0	7	0	0	1000	44330	44330	0
1	25	Category N	6342	18	6:48:36	154954	154954	12	1.1	11.5708	0.964233	0.0887248	-0.205811	-0.353292	15.0464	1.25387	0.185099	-0.0899455	-1.23651	1.25059	1.1183	0.00620524	0.0787734	0.253866	3.04639	0.00620524	0.0787734	0.190959	0.436988	0.850179	0.922052	1.10305	1.05026	0	7	0	0	1000	44330	44330	0
1	26	Category M	6354	18	6:48:41	154966	154966	11	1	9.12915	0.829923	-0.00437234	0.130882	-0.126687	13.5095	1.22814	0.0685591	-0.113215	-1.22041	0.556885	0.746247	0.0057706	0.0759644	0.228138	2.50952	0.0057706	0.0759644	0.0435014	0.20857	0.688521	0.829772	0.505571	0.711035	0	7	0	0	1000	44330	44330	0
1	27	Category N	6365	18	6:50:12	154977	154977	11	1	10.2478	0.931618	0.107067	0.15969	-0.295743	13.8906	1.26278	-0.013228	-0.0983887	-1.25861	0.80957	0.899761	0.00208629	0.045676	0.262784	2.89063	0.00208629	0.045676	0.075839	0.275389	0.597523	0.772996	0.975608	0.987729	0	7	0	0	1000	44330	44330	0
1	28	Category M	6376	18	6:50:16	154988	154988	30	2.9	20.0735	0.669116	-0.348039	-0.178564	0.455518	39.0869	1.3029	0.0102051	-0.0828044	-1.2982	0.157878	0.397338	0.00508626	0.071318	0.302897	9.08691	0.00508626	0.071318	0.19104	0.437081	0.0817871	0.285984	0.242765	0.492712	0	7	0	0	1000	44330	44330	0
1	29	Category N	6406	18	6:50:19	155018	155018	12	1.1	12.0886	1.00739	0.0429891	0.240601	-0.174744	14.9883	1.24902	0.0988566	-0.0384725	-1.24406	1.37459	1.17243	0.00160726	0.0400906	0.249023	2.98828	0.00160726	0.0400906	0.0490519	0.221477	1.71615	1.31002	0.630859	0.794267	0	7	0	0	1000	44330	44330	0
1	30	Category M	6418	18	6:50:21	155030	155030	11	1	25.1333	2.28485	0.366411	-0.252197	-0.883323	12.9773	1.17975	0.163508	-0.126265	-1.16078	11.2231	3.35009	0.000599254	0.0244797	0.179754	1.97729	0.000688033	0.0262304	0.465953	0.682608	10.7395	3.27712	3.91954	1.97978	0	7	0	0	1000	44330	44330	0
1	31	Category N	6429	18	6:50:24	155041	155041	13	1.2	25.1167	1.93205	0.11653	0.937387	-0.577731	15.0156	1.15505	0.284762	-0.199782	-1.10023	10.6155	3.25815	0.00015024	0.0122573	0.155048	2.01563	0.000319261	0.0178679	0.0701247	0.264811	11.9835	3.46173	1.66481	1.29028	0	7	0	0	1000	44330	44330	0
1	32	Category M	6442	18	6:51:58	155054	155054	136	13.501	60.7917	0.446998	-0.00203211	-0.113211	0.0981302	134.206	0.986809	0.2572	-0.640657	-0.656194	0.0808967	0.284423	0.00177002	0.0420716	0.0525979	7.15332	0.000534955	0.0231291	0.0488317	0.220979	0.0950084	0.308234	0.103875	0.322296	0	7	0	0	1000	44330	44330	0
1	33	Category L	6578	18	6:52:12	155190	155190	21	2	4.56348	0.217308	-0.0482933	-0.0155436	-0.174874	16.9382	0.806582	0.246431	-0.152239	-0.745873	0.0183338	0.135402	0.00290644	0.0539114	0.193418	4.06177	0.00290644	0.0539114	0.00292969	0.0541266	0.0169968	0.130372	0.0315639	0.177662	0	7	0	0	1000	44330	44330	0
1	34	Category M	6599	18	6:52:15	155211	155211	155	15.5	41.6089	0.268444	0.023239	0.0438083	0.00544355	146.627	0.945979	0.145695	0.410005	-0.82912	0.0209394	0.144704	0.000179561	0.0134001	0.0540212	8.37329	0.000179561	0.0134001	0.0168819	0.12993	0.0405147	0.201283	0.0360131	0.189771	0	7	0	0	1000	44330	44330	0
1	35	Category N	6754	18	6:52:31	155366	155366	48	4.7	27.5967	0.574931	-0.00615946	0.0375671	0.0202586	44.5225	0.927551	0.101303	0.168289	-0.901301	0.0813955	0.285299	0.000157674	0.0125568	0.0724487	3.47754	0.000157674	0.0125568	0.122721	0.350316	0.206136	0.454022	0.0595601	0.244049	0	7	0	0	1000	44330	44330	0
1	36	Category L	6802	18	6:59:07	155414	155414	34	3.3	3.26294	0.0959688	-0.025764	-0.0713537	0.00011489	32.6394	0.959982	0.180183	-0.085679	-0.937981	0.0319752	0.178816	7.90E-05	0.00888744	0.0400175	1.3606	0.000409295	0.020231	0.00439453	0.0662913	0.00679285	0.0824188	0.00058881	0.0242654	0	7	0	0	1000	44330	44330	0
1	37	Category E	6836	18	6:59:12	155448	155448	45	4.4	8.1521	0.181158	-0.0129774	0.0617784	0.0795302	47.1768	1.04837	0.128765	-0.122982	-1.03296	0.0167101	0.129267	0.00127496	0.0357065	0.0640625	2.88281	0.000222439	0.0149144	0.0118978	0.109077	0.00648872	0.0805526	0.0193468	0.139093	0	7	0	0	1000	44330	44330	0
1	38	Category M	6881	18	7:08:00	155493	155493	12	1.1	12.2971	1.02476	0.122192	-0.158956	-0.661214	12.8027	1.06689	0.120626	-0.148783	-1.04948	1.83325	1.35398	0	0	0.0668945	0.802734	0	0	0.126322	0.355419	0.605998	0.778459	1.6332	1.27797	0	7	0	0	1000	44330	44330	0
1	39	Category E	6893	18	7:08:03	155505	155505	63	6.201	10.5095	0.166818	-0.042496	-0.00259642	0.0621667	63.8374	1.01329	0.0999039	-0.170472	-0.993571	0.0119706	0.10941	0.00119745	0.0346042	0.0569739	3.58936	4.65E-05	0.00681931	0.0097385	0.0986838	0.0046503	0.0681931	0.0183144	0.135331	0	7	0	0	1000	44330	44330	0
1	40	Category L	6956	18	7:10:37	155568	155568	161	16	7.21533	0.0448157	0.00875115	-0.0116717	0.0139812	156.101	0.969569	0.205688	-0.161007	-0.933001	0.00670249	0.0818688	8.19E-05	0.00904907	0.0362905	5.84277	1.52E-06	0.00123142	0.000503445	0.0224376	0.00112214	0.0334983	0.00104632	0.0323468	0	7	0	0	1000	44330	44330	0
1	41	Category M	7117	18	7:10:53	155729	155729	11	1	14.6824	1.33476	0.141868	0.450928	-0.413885	11.104	1.00945	0.197199	-0.123513	-0.9822	5.5271	2.35098	0	0	0.0094549	0.104004	0	0	0.090554	0.300922	5.48861	2.34278	0.6337	0.796053	0	7	0	0	1000	44330	44330	0
1	42	Category K	7128	18	7:11:02	155740	155740	96	9.501	7.76978	0.0809352	-0.0103404	-0.03567	0.0398509	93.7603	0.976669	0.196907	-0.176236	-0.939316	0.0226313	0.150437	0.000457764	0.0213954	0.0307414	2.95117	0.000261943	0.0161846	0.00730387	0.0854627	0.00273387	0.0522864	0.00384776	0.0620303	0	7	0	0	1000	44330	44330	0
1	43	Category J	7224	18	7:17:49	155836	155836	61	6	48.3218	0.79216	-0.012135	0.0168697	-0.0540311	65.459	1.0731	0.177042	-0.18353	-1.04226	0.328133	0.572829	0.000432249	0.0207906	0.0730981	4.45898	2.80E-05	0.00529303	0.0994573	0.315368	0.291256	0.539681	0.533823	0.730632	0	7	0	0	1000	44330	44330	0
1	44	Category L	7285	18	7:18:07	155897	155897	300	30	9.89331	0.0329777	0.0041626	-0.00132813	0.0141691	292.09	0.973632	0.176628	-0.191739	-0.937891	0.00959229	0.0979402	0.000211589	0.0145461	0.0376978	11.3093	0.000195313	0.0139754	0.000239258	0.015468	7.24E-05	0.00851049	0.00142334	0.0377272	0	7	0	0	1000	44330	44330	0
1	45	Category M	7585	18	7:20:54	156197	156197	10	0.9	7.06689	0.706689	-0.280542	-0.031665	-0.266968	11.1101	1.11101	0.172632	-0.163745	-1.08521	0.396655	0.629806	0.00178223	0.0422164	0.111011	1.11011	0.00170898	0.0413399	0.101025	0.317845	0.412378	0.642167	0.346167	0.58836	0	7	0	0	1000	44330	44330	0
1	46	Category J	7595	18	7:23:31	156207	156207	50	4.9	40.1934	0.803867	0.00868652	0.0310986	-0.0407471	54.353	1.08706	0.194429	-0.148018	-1.05848	0.687817	0.829348	0.000541992	0.0232807	0.0870605	4.35303	0.000654297	0.0255792	0.166377	0.407893	0.261636	0.511503	0.884146	0.94029	0	7	0	0	1000	44330	44330	0
1	47	Category L	7645	18	7:23:38	156257	156257	40	3.9	4.80249	0.120062	0.0726501	-0.041571	0.0717529	38.9204	0.97301	0.22666	-0.158466	-0.932587	0.0338562	0.184001	0.00124512	0.0352862	0.0539551	2.1582	0.000354004	0.018815	0.00559692	0.0748126	0.00193481	0.0439865	0.00836182	0.091443	0	7	0	0	1000	44330	44330	0
1	48	Category E	7685	18	8:35:16	156297	156297	62	6.101	10.3567	0.167043	-0.0300726	0.0202873	-0.0129119	58.198	0.938677	0.208732	-0.158652	-0.901178	0.00587513	0.0766494	0.00114589	0.0338509	0.0613226	3.802	6.69E-05	0.0081818	0.0138727	0.117782	0.00546954	0.0739563	0.0137191	0.117129	0	7	0	0	1000	44330	44330	0
1	49	Category L	7747	18	8:35:23	156359	156359	36	3.501	9.09106	0.25253	0.0826755	-0.0953234	0.216139	40.127	1.11464	0.175998	-0.102315	-1.09302	0.0541857	0.232778	0.00132243	0.0363652	0.117093	4.21533	0.00461155	0.0679084	0.00830756	0.0911458	0.0109321	0.104557	0.0572713	0.239314	0	7	0	0	1000	44330	44330	0
1	50	Category M	7783	18	8:44:28	156395	156395	12	1.1	11.5818	0.965149	-0.0791219	0.119934	-0.230001	16.259	1.35492	0.103048	-0.105672	-1.34682	0.802633	0.895898	0.00524902	0.0724501	0.354919	4.25903	0.00500488	0.0707452	0.0776978	0.278743	0.522298	0.722702	1.11678	1.05678	0	7	0	0	1000	44330	44330	0
1	51	Category N	7795	18	8:44:33	156407	156407	11	1	10.7549	0.977717	-0.0437678	0.0154696	-0.154941	15.7288	1.42989	0.0981889	-0.109086	-1.42227	0.541637	0.73596	0.00958807	0.0979187	0.429887	4.72876	0.00958807	0.0979187	0.0492498	0.221923	0.208785	0.45693	1.23808	1.11269	0	7	0	0	1000	44330	44330	0
1	52	Category M	7806	18	8:44:35	156418	156418	11	1	22.5522	2.0502	-0.329767	0.702259	-0.42314	15.7898	1.43544	0.085427	-0.105358	-1.42902	9.00118	3.0002	0.00676935	0.0822761	0.435436	4.78979	0.00676935	0.0822761	0.604559	0.777534	9.96633	3.15695	1.5854	1.25913	0	7	0	0	1000	44330	44330	0
1	53	Category N	7817	18	8:44:41	156429	156429	11	1	17.6079	1.60072	0.01163	-0.534801	-0.30016	15.8479	1.44072	0.0711115	-0.102051	-1.4353	3.07966	1.75489	0.00896662	0.0946922	0.440718	4.8479	0.00896662	0.0946922	0.128196	0.358045	3.37405	1.83686	1.79137	1.33842	0	7	0	0	1000	44330	44330	0
1	54	Category M	7828	18	8:44:52	156440	156440	11	1	10.1392	0.921742	0.175581	-0.127264	-0.199907	14.9143	1.35585	0.0674716	-0.129949	-1.34786	0.693226	0.832602	0.0024858	0.0498578	0.355846	3.91431	0.00230824	0.0480441	0.125044	0.353616	0.540483	0.735175	0.878884	0.937488	0	7	0	0	1000	44330	44330	0
1	55	Category E	7839	18	8:44:54	156451	156451	70	6.9	14.2595	0.203707	-0.0179478	0.00589076	0.0988421	73.9617	1.0566	0.0879011	-0.174487	-1.03754	0.0464425	0.215505	0.00248675	0.0498673	0.102654	7.18579	0.00236816	0.0486638	0.0107178	0.103527	0.00424805	0.065177	0.0434814	0.208522	0	7	0	0	1000	44330	44330	0
1	56	Category F	7909	18	11:25:13	156521	156521	64	6.3	11.9827	0.187229	-0.00205231	0.00641251	-0.00568771	60.7681	0.949501	0.150906	-0.168194	-0.921268	0.00880051	0.093811	0	0	0.050499	3.23193	0	0	0.0175629	0.132525	0.00680923	0.0825181	0.018795	0.137095	0	7	0	0	1000	44330	44330	0
1	57	Category L	7973	18	11:25:19	156585	156585	39	3.8	4.29761	0.110195	0.0998097	-0.0253092	0.0324018	36.821	0.944129	0.180426	-0.162053	-0.912303	0.00205329	0.0453132	0.000250401	0.0158241	0.0558706	2.17896	0	0	0.0103854	0.101909	0.000588442	0.0242578	0.00120192	0.0346688	0	7	0	0	1000	44330	44330	0
1	58	Category E	8012	18	11:25:50	156624	156624	51	5	12.2817	0.240818	-0.084262	-0.0287655	0.0680291	52.7104	1.03354	0.0940851	-0.113559	-1.02171	0.0178223	0.1335	0.00160846	0.0401056	0.0677754	3.45654	0.000167547	0.012944	0.0164675	0.128326	0.0119198	0.109178	0.0356589	0.188836	0	7	0	0	1000	44330	44330	0
1	59	Category M	8063	18	11:37:27	156675	156675	12	1.101	16.7239	1.39366	0.144084	0.359639	-0.741943	12.9631	1.08026	0.0676473	-0.107483	-1.07275	3.68909	1.9207	0.0047404	0.0688505	0.0802612	0.963135	0.00490316	0.0700226	0.224284	0.473586	2.42735	1.55799	2.1263	1.45818	0	7	0	0	1000	44330	44330	0
1	60	Category E	8075	18	11:37:28	156687	156687	50	5	19.4509	0.389019	-0.0590088	-0.0186816	0.344224	64.8301	1.2966	0.181499	-0.15626	-1.27289	0.204092	0.451765	0.0124658	0.11165	0.296602	14.8301	0.0124658	0.11165	0.016377	0.127972	0.00690918	0.0831215	0.161367	0.401705	0	7	0	0	1000	44330	44330	0
1	61	Category M	8125	18	11:39:28	156737	156737	11	1	28.2485	2.56805	0.37773	-0.478849	-1.25213	15.1396	1.37633	0.207852	-0.21147	-1.34397	13.093	3.61842	0	0	0.376332	4.13965	0	0	1.2041	1.09732	9.7144	3.11679	6.25373	2.50075	0	7	0	0	1000	44330	44330	0
1	62	Category N	8136	18	11:39:30	156748	156748	12	1.1	23.8479	1.98733	0.301453	0.336812	-0.813456	16.4688	1.3724	0.197367	-0.212646	-1.34135	5.28725	2.2994	0.00012207	0.0110485	0.372396	4.46875	0.00012207	0.0110485	0.427653	0.653952	3.63859	1.90751	4.15615	2.03866	0	7	0	0	1000	44330	44330	0
1	63	Category L	8148	18	11:39:39	156760	156760	49	4.8	16.8538	0.343954	-0.0993603	-0.0568599	0.282356	60.4172	1.233	0.0978805	-0.145916	-1.21652	0.157909	0.397378	0.0143096	0.119623	0.245471	12.0281	0.0146036	0.120845	0.0152015	0.123294	0.0115743	0.107584	0.109151	0.33038	0	7	0	0	1000	44330	44330	0
1	64	Category M	8197	18	11:39:44	156809	156809	11	1	13.3545	1.21404	0.0115412	-0.383833	-0.808194	10.1902	0.926381	0.0232599	0.130771	-0.916238	1.86801	1.36675	0.0126953	0.112673	0.0736195	0.809814	0.00241921	0.0491855	0.0645863	0.254138	0.987615	0.993788	1.77965	1.33404	0	7	0	0	1000	44330	44330	0
1	65	Category N	8208	18	11:39:51	156820	156820	130	12.901	69.0706	0.531312	0.0178542	0.121122	0.0438176	118.374	0.910569	0.0746601	0.511839	-0.71872	0.108759	0.329786	0.00180288	0.0424604	0.0894306	11.626	0.00150804	0.0388335	0.0766395	0.276838	0.167338	0.409069	0.150873	0.388424	0	7	0	0	1000	44330	44330	0
1	66	Category M	8338	18	11:42:09	156950	156950	147	14.601	60.5964	0.412221	-0.0417763	-0.130144	0.042992	138.483	0.942062	0.019792	-0.428857	-0.814706	0.0283103	0.168257	0.000685919	0.0261901	0.0591568	8.69604	0.000797194	0.0282346	0.0413677	0.203391	0.0867845	0.294592	0.073581	0.271258	0	7	0	0	1000	44330	44330	0
1	67	Category N	8485	18	11:42:44	157097	157097	15	1.401	25.4656	1.69771	0.27946	1.04474	-0.702002	15.5796	1.03864	0.153011	-0.0902507	-1.02257	9.11942	3.01984	6.51E-05	0.00806872	0.0386393	0.57959	8.14E-05	0.0090211	0.202083	0.449537	8.45216	2.90726	2.24458	1.49819	0	7	0	0	1000	44330	44330	0
1	68	Category L	8500	18	11:42:47	157112	157112	103	10.201	10.2646	0.0996568	0.0108299	-0.053071	0.0554721	102.973	0.999739	0.244942	-0.106979	-0.958698	0.0351823	0.18757	0.00197446	0.0444349	0.0527107	5.4292	0.000751384	0.0274114	0.00109745	0.0331277	0.00831026	0.0911606	0.0066392	0.0814813	0	7	0	0	1000	44330	44330	0
1	69	Category J	8603	18	11:42:59	157215	157215	60	5.9	50.5444	0.842407	-0.0185221	0.0209473	-0.0907593	67.7493	1.12915	0.183569	-0.107336	-1.10782	1.27155	1.12763	0.00140381	0.0374674	0.129203	7.7522	0.00101318	0.0318305	0.0994263	0.315319	1.158	1.0761	0.70131	0.837443	0	7	0	0	1000	44330	44330	0
1	70	Category E	8663	18	14:28:58	157275	157275	66	6.501	14.9265	0.226159	-0.0523312	-0.0849979	0.0385298	65.6279	0.994363	0.140547	-0.0246064	-0.979592	0.0398911	0.199728	0.00233783	0.0483511	0.0901323	5.94873	0.000669537	0.0258754	0.0122181	0.110536	0.0179221	0.133874	0.0280614	0.167515	0	7	0	0	1000	44330	44330	0
1	71	Category M	8729	18	14:29:05	157341	157341	203	20.2	83.969	0.41364	-0.0181049	0.0605168	0.0615583	206.493	1.01721	0.040899	0.348246	-0.929073	0.055361	0.235289	0.00188818	0.0434532	0.0599924	12.1785	0.00107398	0.0327716	0.0323577	0.179882	0.0975203	0.312282	0.089703	0.299505	0	7	0	0	1000	44330	44330	0
1	72	Category N	8932	18	14:29:26	157544	157544	13	1.201	36.5679	2.81291	0.413668	-0.637207	-1.50122	15.5127	1.19328	0.0411471	0.0205078	-1.19206	16.0184	4.0023	0	0	0.193284	2.5127	0	0	0.326585	0.571476	10.9434	3.30808	8.75552	2.95897	0	7	0	0	1000	44330	44330	0
1	73	Category L	8945	18	14:29:35	157557	157557	64	6.3	14.2505	0.222664	0.0057106	0.0645027	0.0995255	67.8647	1.06039	0.213062	-0.132408	-1.02217	0.0975418	0.312317	0.00859451	0.0927066	0.146606	9.38281	0.00304413	0.0551736	0.0062561	0.0790955	0.0115166	0.107315	0.0425072	0.206173	0	7	0	0	1000	44330	44330	0
1	74	Category M	9009	18	14:29:44	157621	157621	136	13.5	52.8826	0.388842	0.0080351	-0.0424571	0.023267	129.225	0.950183	0.205452	-0.538772	-0.744002	0.0304332	0.174451	0.0002962	0.0172105	0.049925	6.78979	0.000192081	0.0138593	0.036517	0.191094	0.0678424	0.260466	0.0765219	0.276626	0	7	0	0	1000	44330	44330	0
1	75	Category L	9145	18	14:33:36	157757	157757	101	10	7.69824	0.0762202	-0.00850625	-0.0127751	-0.0118348	95.0447	0.941036	0.221085	-0.165665	-0.89551	0.00214167	0.0462782	1.21E-05	0.00347652	0.0589636	5.95532	1.21E-05	0.00347652	0.000836363	0.0289199	0.00675617	0.0821959	0.00102974	0.0320896	0	7	0	0	1000	44330	44330	0
1	76	Category A	9246	18	15:55:33	181368	181368	1997	200.1	53.2556	0.0266678	5.88E-05	6.48E-05	4.77E-06	1881.17	0.941997	0.408181	0.0948385	-0.843583	9.52E-05	0.00975887	0	0	0.0580025	115.831	0	0	0.000170177	0.0130452	0.000301722	0.0173702	0.000156851	0.012524	0	7	0	0	1000	44330	44330	0
1	77	Category L	11243	18	17:56:16	192894	192894	172	17.201	8.21289	0.0477494	0.00478629	-0.0122184	0.0192218	166.304	0.966883	0.218249	-0.154611	-0.928356	0.00275794	0.0525161	0.000258335	0.0160728	0.0483924	8.32349	4.26E-06	0.00206356	0.000482604	0.0219682	0.00111709	0.0334228	0.00168485	0.041047	0	7	0	0	1000	44330	44330	0
1	78	Category M	11415	18	17:56:33	193066	193066	11	1	11.0645	1.00586	0.31958	-0.0384189	-0.535489	11.3887	1.03533	0.106601	-0.169767	-1.01558	2.1646	1.47126	0	0	0.0353338	0.388672	0	0	0.273238	0.522721	0.710649	0.843	1.61044	1.26903	0	7	0	0	1000	44330	44330	0
1	79	Category L	11426	18	17:56:38	193077	193077	88	8.701	9.19238	0.104459	-0.0667808	0.00260232	0.0294606	86.9802	0.988412	-0.0325123	-0.164218	-0.972773	0.00577337	0.0759827	0.000302401	0.0173897	0.0391596	3.44604	5.55E-06	0.00235556	0.00932451	0.0965635	0.000990434	0.0314712	0.00340687	0.0583684	0	7	0	0	1000	44330	44330	0
1	80	Category E	11514	18	17:58:04	193165	193165	76	7.5	11.3323	0.149109	-0.0023354	0.00734992	-0.0117252	72.2163	0.950215	0.166462	-0.150481	-0.919443	0.00472219	0.0687182	0	0	0.0497854	3.78369	0	0	0.0100066	0.100033	0.00426925	0.0653395	0.0117123	0.108223	0	7	0	0	1000	44330	44330	0
1	81	Category L	11590	18	17:58:12	193241	193241	88	8.7	9.59888	0.109078	0.0388517	-0.0115551	0.0834073	88.5339	1.00607	0.335421	-0.16626	-0.931838	0.00789018	0.0888267	0.0014593	0.0382007	0.0681236	5.99487	9.43E-05	0.00971221	0.00344571	0.0587002	0.000424472	0.0206027	0.0125871	0.112192	0	7	0	0	1000	44330	44330	0
1	82	Category M	11678	18	17:58:42	193329	193329	11	1	14.7354	1.33958	0.0268111	0.0180442	-1.03869	12.0984	1.09985	0.230402	-0.154252	-1.0643	2.90685	1.70495	0	0	0.0998535	1.09839	0	0	0.141335	0.375946	0.339156	0.582371	3.25699	1.80471	0	7	0	0	1000	44330	44330	0
1	83	Category E	11689	18	17:58:44	193340	193340	69	6.901	14.0867	0.204155	-0.0580559	-0.0317064	0.0647857	70.3374	1.01938	0.207972	-0.101258	-0.990517	0.0163893	0.128021	0.00261832	0.0511695	0.0856969	5.91309	0.000208758	0.0144485	0.010491	0.102425	0.00904028	0.0950804	0.0293606	0.171349	0	7	0	0	1000	44330	44330	0
1	84	Category M	11758	18	19:48:19	224418	224418	115	11.4	52.1433	0.45342	-0.00618419	-0.176518	0.080507	107.079	0.931123	0.241181	-0.548629	-0.665803	0.0567404	0.238202	0.00434146	0.0658897	0.114865	13.2095	0.00474482	0.0688827	0.0466521	0.215991	0.117735	0.343126	0.085653	0.292665	0	7	0	0	1000	44330	44330	0
1	85	Category N	11873	18	19:48:31	224533	224533	12	1.1	24.8838	2.07365	0.166239	-0.334635	-1.5342	12.0378	1.00315	0.261556	-0.186117	-0.948507	7.44413	2.72839	0.00315348	0.0561559	0.00469971	0.0563965	0.00305176	0.0552427	0.204061	0.451731	2.21792	1.48927	7.58164	2.75348	0	7	0	0	1000	44330	44330	0
1	86	Category M	11885	18	19:48:34	224545	224545	455	45.4	170.165	0.373989	0.00370074	0.0330384	0.0169321	451.436	0.992168	-0.00985362	0.424501	-0.870615	0.0493561	0.222162	0.00045555	0.0213436	0.0252066	11.469	0.000370772	0.0192554	0.0292915	0.171148	0.0845467	0.290769	0.0757968	0.275312	0	7	0	0	1000	44330	44330	0
1	87	Category L	12340	18	19:51:42	225000	225000	137	13.601	8.56982	0.0625535	-0.0126828	-0.0303483	-0.00173393	130.379	0.951669	0.0313088	-0.157977	-0.935688	0.00193352	0.0439718	0	0	0.0483309	6.62134	0	0	0.00158068	0.0397577	0.00452818	0.0672918	0.000411653	0.0202892	0	7	0	0	1000	44330	44330	0
1	88	Category E	12477	18	19:51:56	225137	225137	72	7.101	13.1826	0.183092	-0.0293749	0.00876194	-0.0121053	68.0481	0.945112	0.0627238	-0.157542	-0.929148	0.0204536	0.143016	2.03E-05	0.00451055	0.0548876	3.9519	2.03E-05	0.00451055	0.00935194	0.0967054	0.0172187	0.13122	0.0135668	0.116476	0	7	0	0	1000	44330	44330	0
1	89	Category J	12549	18	19:53:06	225209	225209	52	5.101	34.4836	0.663147	0.00566218	0.00127235	-0.00523963	49.2104	0.946355	0.190984	-0.175978	-0.908846	0.0974262	0.312132	0.00014085	0.011868	0.0536452	2.78955	9.39E-06	0.00306431	0.0543448	0.23312	0.0304847	0.174599	0.414945	0.644162	0	7	0	0	1000	44330	44330	0
1	90	Category L	12601	18	19:53:17	225261	225261	57	5.6	8.98096	0.157561	0.01918	-0.0415767	0.130954	59.9714	1.05213	0.304366	-0.149889	-0.994997	0.137344	0.3706	0.00252279	0.0502273	0.0821469	4.68237	0.000963713	0.0310437	0.00263415	0.051324	0.00256133	0.0506096	0.0223967	0.149655	0	7	0	0	1000	44330	44330	0
1	91	Category M	12658	18	19:53:23	225318	225318	10	0.9	30.436	3.0436	0.347095	0.321851	-1.37371	11.1846	1.11846	0.322266	-0.128467	-1.06321	12.8946	3.59091	0.000732422	0.0270633	0.118457	1.18457	0.000805664	0.0283842	0.905737	0.951702	10.5521	3.2484	5.46165	2.33702	0	7	0	0	1000	44330	44330	0
1	92	Category J	12668	18	19:53:24	225328	225328	43	4.2	27.1604	0.631637	-0.0564362	-0.102306	0.274545	51.0376	1.18692	0.282862	-0.04654	-1.15011	0.16216	0.402692	0.0061319	0.0783065	0.186921	8.0376	0.0061319	0.0783065	0.0560161	0.236677	0.0721748	0.268654	0.359761	0.599801	0	7	0	0	1000	44330	44330	0
1	93	Category M	12711	18	20:15:19	225371	225371	11	1	12.2573	1.1143	0.0931286	0.464089	-0.2856	12.04	1.09455	0.165172	-0.0428356	-1.0811	2.18914	1.47958	0.00226385	0.0475799	0.094549	1.04004	0.00226385	0.0475799	0.0990767	0.314765	2.13568	1.4614	0.955944	0.977724	0	7	0	0	1000	44330	44330	0
1	94	Category N	12722	18	20:15:21	225382	225382	11	1	10.7183	0.974387	0.103893	0.065008	-0.514205	12.1589	1.10536	0.14897	-0.0375311	-1.09464	1.29157	1.13647	0.000199751	0.0141333	0.105358	1.15894	0.000199751	0.0141333	0.0830522	0.288188	0.719838	0.848432	1.27936	1.13109	0	7	0	0	1000	44330	44330	0
1	95	Category E	12733	18	20:15:23	225393	225393	57	5.601	11.958	0.20979	-0.0491836	-0.0358159	0.0810804	58.6992	1.02981	0.040326	-0.0801081	-1.02364	0.0243841	0.156154	0.00113076	0.0336267	0.0626799	3.57275	0.00026984	0.0164268	0.0160533	0.126702	0.00845498	0.0919509	0.0275836	0.166083	0	7	0	0	1000	44330	44330	0
1	96	Category F	12790	18	20:15:54	225450	225450	121	12	20.6858	0.170957	-0.0140996	-0.00211858	-0.00216296	115.392	0.953654	0.0511465	-0.141037	-0.941519	0.00550426	0.0741907	1.21E-05	0.00347939	0.0463464	5.60791	0	0	0.0132098	0.114934	0.00468911	0.0684771	0.0165451	0.128628	0	7	0	0	1000	44330	44330	0
1	97	Category L	12911	18	20:17:44	225571	225571	95	9.4	7.75317	0.0816124	0.0199013	-0.0333419	0.0388903	93.8386	0.987775	0.183427	-0.132833	-0.959655	0.0121608	0.110276	0.000357216	0.0189002	0.0457931	4.35034	0.000161904	0.0127241	0.00149568	0.0386741	0.00318411	0.0564279	0.00435855	0.0660193	0	7	0	0	1000	44330	44330	0
1	98	Category M	13006	18	20:18:01	225666	225666	13	1.2	11.0796	0.852276	-0.0221229	0.218957	-0.291748	13.8384	1.06449	0.209341	-0.0609037	-1.0419	1.41558	1.18978	0	0	0.0644907	0.838379	0	0	0.0491098	0.221607	1.26238	1.12356	0.619141	0.786855	0	7	0	0	1000	44330	44330	0
1	99	Category N	13019	18	20:18:05	225679	225679	12	1.1	12.3096	1.0258	0.134216	0.206319	-0.235697	12.7903	1.06586	0.194499	-0.0621948	-1.04608	2.38051	1.54289	4.07E-05	0.00637888	0.0658569	0.790283	0	0	0.0730184	0.270219	2.48682	1.57696	0.491374	0.700981	0	7	0	0	1000	44330	44330	0
1	100	Category E	13031	18	20:18:07	225691	225691	41	4	7.05151	0.171988	-0.0143388	-0.0637683	0.0737841	42.0996	1.02682	0.153148	-0.0848776	-1.01108	0.0343464	0.185328	0.000732422	0.0270633	0.0415158	1.70215	0.000649057	0.0254766	0.00728849	0.0853727	0.00885456	0.0940987	0.0178878	0.133745	0	7	0	0	1000	44330	44330	0
1	101	Category F	13072	18	20:44:24	225732	225732	169	16.8	31.3198	0.185324	-0.00585649	0.00576547	1.73E-05	161.254	0.954167	0.106559	-0.129432	-0.938845	0.00899564	0.0948454	7.51E-05	0.00866719	0.0458334	7.74585	0	0	0.0152191	0.123366	0.0044162	0.0664545	0.0232439	0.15246	0	7	0	0	1000	44330	44330	0
1	102	Category L	13241	18	20:57:58	225901	225901	108	10.7	7.07666	0.0655246	0.0175962	-0.00803856	-0.00188305	102.823	0.952065	0.0599388	-0.179918	-0.928648	0.0032326	0.056856	0	0	0.0479352	5.177	0	0	0.0048376	0.0695529	0.000495063	0.02225	0.000440809	0.0209955	0	7	0	0	1000	44330	44330	0
1	103	Category E	13349	18	21:03:52	226009	226009	119	11.9	27.115	0.227857	-0.0459579	-0.00111402	0.00749655	112.642	0.94657	-0.0896776	-0.169183	-0.926627	0.0165174	0.12852	0	0	0.0534299	6.35815	0	0	0.0320994	0.179163	0.0108243	0.10404	0.0255137	0.15973	0	7	0	0	1000	44330	44330	0
1	104	Category F	13468	18	21:33:13	226128	226128	69	6.8	12.8821	0.186697	0.0271845	0.00713669	-0.00798941	64.5391	0.935349	0.031158	-0.13525	-0.922243	0.0112022	0.10584	0	0	0.0646513	4.46094	0	0	0.024223	0.155637	0.00447591	0.0669023	0.0155365	0.124646	0	7	0	0	1000	44330	44330	0
1	105	Category L	13537	18	21:33:23	226197	226197	96	9.501	4.90576	0.0511017	0.0361837	0.00387319	0.00156657	90.9526	0.947423	0.170731	-0.132749	-0.921926	0.000595093	0.0243945	0	0	0.0525767	5.04736	0	0	0.00229645	0.0479213	0.000401815	0.0200453	0.000269572	0.0164186	0	7	0	0	1000	44330	44330	0
1	106	Category E	13633	18	21:33:33	226293	226293	96	9.501	17.407	0.181323	-0.0377731	-0.00581868	-0.00276693	91.717	0.955386	0.0489222	-0.151812	-0.941154	0.0104624	0.102286	0	0	0.0446142	4.28296	0	0	0.0121892	0.110405	0.00970205	0.098499	0.0203476	0.142645	0	7	0	0	1000	44330	44330	0
1	107	Category L	13729	18	21:33:43	226389	226389	64	6.301	5.19019	0.0810966	0.0734558	0.00468826	-0.00321198	61.0681	0.954189	0.0802803	-0.163441	-0.936111	0.00794601	0.0891404	3.05E-05	0.00552427	0.0458107	2.93188	3.05E-05	0.00552427	0.00617218	0.0785632	0.000663757	0.0257635	0.000228882	0.0151288	0	7	0	0	1000	44330	44330	0
1	108	Category M	13793	18	22:42:15	226453	226453	55	5.4	27.3542	0.49735	-0.0951838	-0.141566	0.0300293	47.6438	0.866251	0.107067	-0.27753	-0.810653	0.0510165	0.225868	0.000350675	0.0187263	0.133749	7.3562	0.000350675	0.0187263	0.0738725	0.271795	0.167201	0.408902	0.0504439	0.224597	0	7	0	0	1000	44330	44330	0
1	109	Category N	13848	18	22:42:26	226508	226508	158	15.7	47.873	0.302994	0.017368	0.0606705	-0.0109987	144.79	0.916394	0.0313288	-0.10019	-0.901356	0.0257383	0.160432	9.89E-05	0.00994447	0.0836058	13.2097	9.89E-05	0.00994447	0.0425871	0.206366	0.0576126	0.240026	0.0231501	0.152152	0	7	0	0	1000	44330	44330	0
1	110	Category E	14006	18	22:54:29	226666	226666	78	7.7	13.1707	0.168855	-0.0187613	-0.0260667	0.00216597	74.7073	0.957786	0.0553792	-0.135664	-0.945672	0.00757775	0.0870503	0	0	0.0422144	3.29272	0	0	0.00761218	0.0872478	0.00635392	0.0797115	0.0210869	0.145213	0	7	0	0	1000	44330	44330	0
1	111	Category L	14084	18	22:54:37	226744	226744	41	4	2.10181	0.0512636	0.033483	-0.0200136	0.0168636	39.5459	0.964534	0.106028	-0.16785	-0.943598	0.00375143	0.0612489	0	0	0.0354659	1.4541	0	0	0.0017983	0.0424064	0.000381098	0.0195217	0.000410871	0.0202699	0	7	0	0	1000	44330	44330	0
1	112	Category E	14125	18	23:02:21	226785	226785	47	4.6	7.81543	0.166286	0.00504384	0.0165392	-0.00794236	45.4927	0.967929	0.155819	-0.153175	-0.942887	0.0101344	0.10067	0	0	0.0320707	1.50732	0	0	0.00989029	0.0994499	0.00463348	0.0680697	0.0203104	0.142515	0	7	0	0	1000	44330	44330	0
1	113	Category L	14172	18	23:02:27	226832	226832	120	12.001	6.68799	0.0557332	-0.00069987	-0.00445964	0.000417074	114.95	0.95792	0.10166	-0.16439	-0.936493	0.00180257	0.0424567	0	0	0.0420797	5.04956	0	0	0.00367228	0.0605994	0.000301107	0.0173524	0.000616455	0.0248285	0	7	0	0	1000	44330	44330	0
1	114	Category E	14292	18	23:36:06	226952	226952	63	6.2	11.26	0.17873	-0.00415039	0.0373303	0.0331411	62.8875	0.998214	-0.0233794	-0.158486	-0.984743	0.0672356	0.259298	0.000375899	0.0193881	0.0401049	2.52661	0.000151135	0.0122937	0.0135672	0.116479	0.00561136	0.074909	0.019353	0.139115	0	7	0	0	1000	44330	44330	0
1	115	Category I	14355	19	1:08:57	227015	227015	694	69.501	845.943	1.21894	0.000881228	-0.000943143	-0.00360864	772.353	1.1129	0.123249	-0.119118	-1.09551	0.375686	0.612932	0.00579465	0.0761226	0.170537	118.353	0.000723979	0.0269069	0.508898	0.713371	0.256621	0.506577	1.19175	1.09167	0	7	0	0	1000	44330	0	44330
