# Supplementary material for: Development of a multisensor biologging collar and analytical techniques to describe high‐resolution spatial behavior in free‐ranging terrestrial mammals
Source: Ecol Evol. 2024 Sep 23;14(9):e70264. doi: 10.1002/ece3.70264 (PMC11420106; doi:10.1002/ece3.70264)
Supplement: Supplementary file 1 — Appendix S1 [file ECE3-14-e70264-s001.zip › doi_10_5061_dryad_jdfn2z3hv__v20240620/B7_S5_Master.csv]

Counter	Total Event no.	Event no.	Category	Acc_x	Acc_y	Acc_z	Mag_x	Mag_y	Mag_z	Temp C	Pressure hbar	Date	DD	MM	YY	Time_dd:hh:mm:ss	Total secs	Decimal secs	Hours	Minutes	Seconds	Anlg	Light	Battery V	Acc_x sm	Acc_y sm	Acc_z sm	Ang vel	VeDBA	Vel m/s	Vel/VEDBA	FFT cleaned	FFT stuff	FFT stuff	FFT stuff	FFT sweep	FFT zero crossings	FFT zero crossings manual	VeSBA	Animal g	ODBA	Dyn AccX	Dyn AccY	Dyn AccZ	Smth Press	Altitude smth	Pressure change	Altitude change	Median pressure
0	1	1	Category I	0.0959473	0.191895	-0.887939	-0.0419922	-0.0559082	0.474365	0	0	18/6/2018	18	6	2018	1:40:06	6006	0.6	1	40	6	0	0.059082	3.54492	0	0	0	0	0	0	0	0	0	0	0	0	0	0	0	0	0	0	0	0	0	0	0	44330	0
1	2	2	Category I	-0.20385742	-0.011962891	-1.1757813	-0.060546875	-0.022705078	0.47729492	0	0	18/6/2018	18	6	2018	1:40:06	6006	0.7	1	40	6	0	0.059082031	3.5449219	0	0	0	0	0	0	0	0	0	0	0	0	0	0	0	0	0	0	0	0	0	0	0	44330	0
2	3	3	Category I	-0.15576172	0.071777344	-0.6237793	-0.11621094	0.008789063	0.47363281	0	0	18/6/2018	18	6	2018	1:40:06	6006	0.8	1	40	6	0	0.059082031	3.5449219	0	0	0	0	0	0	0	0	0	0	0	0	0	0	0	0	0	0	0	0	0	0	0	44330	0
3	4	4	Category I	0.083984375	-0.14379883	-1.2597656	-0.13183594	0.046386719	0.47070313	0	0	18/6/2018	18	6	2018	1:40:06	6006	0.9	1	40	6	0	0.059082031	3.5449219	0	0	0	0	0	0	0	0	0	0	0	0	0	0	0	0	0	0	0	0	0	44330	0	0	0
4	5	5	Category I	0.55175781	0.23999023	-1.4038086	-0.18701172	0.12744141	0.43945313	0	0	18/6/2018	18	6	2018	1:40:07	6007	0	1	40	7	0	0.059082031	3.5449219	0	0	0	0	0	0	0	0	0	0	0	0	0	0	0	0	0	0	0	0	0	44330	0	0	0
5	6	6	Category I	0.16796875	-0.44384766	-0.035888672	-0.26586914	0.19897461	0.38891602	0	0	18/6/2018	18	6	2018	1:40:07	6007	0.1	1	40	7	0	0.059082031	3.5449219	0	0	0	0	0	0	0	0	0	0	0	0	0	0	0	0	0	0	0	0	0	44330	0	0	0
6	7	7	Category I	-0.035888672	0.047851563	-1.9438477	-0.25537109	0.21142578	0.39135742	0	0	18/6/2018	18	6	2018	1:40:07	6007	0.2	1	40	7	0	0.059082031	3.5449219	0	0	0	0	0	0	0	0	0	0	0	0	0	0	0	0	0	0	0	0	0	44330	0	0	0
7	8	8	Category I	0.89990234	1.4399414	-1.6079102	-0.15283203	0.36914063	0.33300781	0	0	18/6/2018	18	6	2018	1:40:07	6007	0.3	1	40	7	0	0.059082031	3.5449219	0	0	0	0	0	0	0	0	0	0	0	0	0	0	0	0	0	0	0	0	0	44330	0	0	0
8	9	9	Category I	0.15576172	0.76782227	-1.0559082	-0.12792969	0.39575195	0.32299805	0	0	18/6/2018	18	6	2018	1:40:07	6007	0.4	1	40	7	0	0.059082031	3.5449219	0	0	0	0	0	0	0	0	0	0	0	0	0	0	0	0	0	0	0	0	0	44330	0	0	0
9	10	10	Category I	-0.38378906	0.49194336	-0.45581055	-0.19335938	0.41333008	0.27197266	0	0	18/6/2018	18	6	2018	1:40:07	6007	0.5	1	40	7	0	0.059082031	3.5449219	0	0	0	0	0	0	0	0	0	0	0	0	0	0	0	0	0	0	0	0	0	44330	0	0	0
10	11	11	Category I	1.487793	-1.0559082	-3.527832	-0.22216797	0.35375977	0.31518555	0	0	18/6/2018	18	6	2018	1:40:07	6007	0.6	1	40	7	0	0.059082031	3.5449219	0	0	0	98.986572	0	0	0	0	0	0	0	0	0	0	0	0	0	0	0	0	0	44330	0	0	0
11	12	12	Category I	0.88793945	0.59985352	-1.7158203	-0.0625	0.36132813	0.36938477	0	0	18/6/2018	18	6	2018	1:40:07	6007	0.7	1	40	7	0	0.059082031	3.5449219	0	0	0	101.54688	0	0	0	0	0	0	0	0	0	0	0	0	0	0	0	0	0	44330	0	0	0
12	13	13	Category I	-0.56396484	-0.47998047	-0.47998047	-0.017822266	0.40307617	0.3293457	0	0	18/6/2018	18	6	2018	1:40:07	6007	0.8	1	40	7	0	0.059082031	3.5449219	0	0	0	101.31421	0	0	0	0	0	0	0	0	0	0	0	0	0	0	0	0	0	44330	0	0	0
13	14	14	Category I	0.2277832	0.10791016	-0.91186523	-0.11010742	0.37695313	0.34326172	0	0	18/6/2018	18	6	2018	1:40:07	6007	0.9	1	40	7	0	0.059082031	3.5449219	0	0	0	97.033691	0	0	0	0	0	0	0	0	0	0	0	0	0	0	0	0	0	44330	0	0	0
14	15	15	Category I	0.53979492	-0.44384766	-2.3518066	-0.082519531	0.38671875	0.34082031	0	0	18/6/2018	18	6	2018	1:40:08	6008	0	1	40	8	0	0.059082031	3.5449219	0	0	0	84.774414	0	0	0	0	0	0	0	0	0	0	0	0	0	0	0	0	0	44330	0	0	0
15	16	16	Category I	0.16796875	0.37182617	-0.94799805	0.031494141	0.3828125	0.35009766	0	0	18/6/2018	18	6	2018	1:40:08	6008	0.1	1	40	8	0	0.059082031	3.5449219	0	0	0	71.338867	0	0	0	0	0	0	0	0	0	0	0	0	0	0	0	0	0	44330	0	0	0
16	17	17	Category I	0.16796875	0.083984375	-0.17993164	-0.034179688	0.37597656	0.35595703	0	0	18/6/2018	18	6	2018	1:40:08	6008	0.2	1	40	8	0	0.059082031	3.5449219	0	0	0	47.261475	0	0	0	0	0	0	0	0	0	0	0	0	0	0	0	0	0	44330	0	0	0
17	18	18	Category I	-0.2277832	-0.2277832	-0.095947266	-0.073242188	0.36987305	0.35986328	0	0	18/6/2018	18	6	2018	1:40:08	6008	0.3	1	40	8	0	0.059082031	3.5449219	0	0	0	11.964844	0	0	0	0	0	0	0	0	0	0	0	0	0	0	0	0	0	44330	0	0	0
18	19	19	Category I	1.3078613	-1.7399902	-3.2519531	-0.013427734	0.31518555	0.39819336	0	0	18/6/2018	18	6	2018	1:40:08	6008	0.4	1	40	8	0	0.059082031	3.5449219	0	0	0	9.0732422	0	0	0	0	0	0	0	0	0	0	0	0	0	0	0	0	0	44330	0	0	0
19	20	20	Category I	0.58789063	0.57592773	-0.37182617	-0.1027832	0.29516602	0.40576172	0	0	18/6/2018	18	6	2018	1:40:08	6008	0.5	1	40	8	0	0.059082031	3.5449219	0	0	0	14.14502	0	0	0	0	0	0	0	0	0	0	0	0	0	0	0	0	0	44330	0	0	0
20	21	21	Category I	-0.11987305	0.023925781	-0.34790039	-0.18945313	0.31640625	0.37988281	0	0	18/6/2018	18	6	2018	1:40:08	6008	0.6	1	40	8	0	0.059082031	3.5449219	0	0	0	14.737793	0	0	0	0	0	0	0	0	0	0	0	0	0	0	0	0	0	44330	0	0	0
21	22	22	Category I	0.11987305	-0.20385742	-0.27587891	-0.082519531	0.28344727	0.41577148	0	0	18/6/2018	18	6	2018	1:40:08	6008	0.7	1	40	8	0	0.059082031	3.5449219	0	0	0	29.509033	0	0	0	0	0	0	0	0	0	0	0	0	0	0	0	0	0	44330	0	0	0
22	23	23	Category I	0.2878418	0.10791016	0.071777344	0.010986328	0.29614258	0.40625	0	0	18/6/2018	18	6	2018	1:40:08	6008	0.8	1	40	8	0	0.059082031	3.5449219	0	0	0	31.676758	0	0	0	0	0	0	0	0	0	0	0	0	0	0	0	0	0	44330	0	0	0
23	24	24	Category I	-0.095947266	0.011962891	-0.047851563	0.052490234	0.31030273	0.40087891	0	0	18/6/2018	18	6	2018	1:40:08	6008	0.9	1	40	8	0	0.059082031	3.5449219	0	0	0	27.732178	0	0	0	0	0	0	0	0	0	0	0	0	0	0	0	0	0	44330	0	0	0
24	25	25	Category I	0.55175781	-0.57592773	-2.6398926	-0.05078125	0.29272461	0.41162109	0	0	18/6/2018	18	6	2018	1:40:09	6009	0	1	40	9	0	0.059082031	3.5449219	0	0	0	33.347412	0	0	0	0	0	0	0	0	0	0	0	0	0	0	0	0	0	44330	0	0	0
25	26	26	Category I	0.92382813	-0.59985352	-0.83984375	-0.062255859	0.34667969	0.37768555	0	0	18/6/2018	18	6	2018	1:40:09	6009	0.1	1	40	9	0	0.059082031	3.5449219	0	0	0	39.242676	0	0	0	0	0	0	0	0	0	0	0	0	0	0	0	0	0	44330	0	0	0
26	27	27	Category I	0.38378906	-0.53979492	-0.47998047	-0.05078125	0.29345703	0.41772461	0	0	18/6/2018	18	6	2018	1:40:09	6009	0.2	1	40	9	0	0.059082031	3.50625	0	0	0	28.034668	0	0	0	0	0	0	0	0	0	0	0	0	0	0	0	0	0	44330	0	0	0
27	28	28	Category I	-0.53979492	-3.1437988	-4.7399902	0.066650391	0.29467773	0.41162109	0	0	18/6/2018	18	6	2018	1:40:09	6009	0.3	1	40	9	0	0.059082031	3.50625	0	0	0	17.417969	0	0	0	0	0	0	0	0	0	0	0	0	0	0	0	0	0	44330	0	0	0
28	29	29	Category I	0.35986328	-1.5119629	-2.5319824	0.062744141	0.375	0.35546875	0	0	18/6/2018	18	6	2018	1:40:09	6009	0.4	1	40	9	0	0.059082031	3.50625	0	0	0	14.631348	0	0	0	0	0	0	0	0	0	0	0	0	0	0	0	0	0	44330	0	0	0
29	30	30	Category I	1.0559082	0.38378906	-0.13183594	-0.067382813	0.34179688	0.38330078	0	0	18/6/2018	18	6	2018	1:40:09	6009	0.5	1	40	9	0	0.059082031	3.50625	0	0	0	7.6882324	0	0	0	0	0	0	0	0	0	0	0	0	0	0	0	0	0	44330	0	0	0
30	31	31	Category I	-0.77978516	-0.69580078	-0.80395508	-0.12036133	0.35180664	0.36352539	0	0	18/6/2018	18	6	2018	1:40:09	6009	0.6	1	40	9	0	0.059082031	3.50625	0	0	0	13.019043	0	0	0	0	0	0	0	0	0	0	0	0	0	0	0	0	0	44330	0	0	0
31	32	32	Category I	-1.8117676	-1.619873	-3.7077637	-0.031005859	0.37939453	0.35205078	0	0	18/6/2018	18	6	2018	1:40:09	6009	0.7	1	40	9	0	0.059082031	3.50625	0	0	0	19.355225	0	0	0	0	0	0	0	0	0	0	0	0	0	0	0	0	0	44330	0	0	0
32	33	33	Category I	-0.25195313	-0.19189453	-1.8359375	0.11254883	0.39013672	0.32421875	0	0	18/6/2018	18	6	2018	1:40:09	6009	0.8	1	40	9	0	0.059082031	3.50625	0	0	0	27.652588	0	0	0	0	0	0	0	0	0	0	0	0	0	0	0	0	0	44330	0	0	0
33	34	34	Category I	0.35986328	0.26391602	-0.083984375	-0.093505859	0.36401367	0.36230469	0	0	18/6/2018	18	6	2018	1:40:09	6009	0.9	1	40	9	0	0.059082031	3.50625	0	0	0	33.887451	0	0	0	0	0	0	0	0	0	0	0	0	0	0	0	0	0	44330	0	0	0
34	35	35	Category I	-0.45581055	-0.7199707	-0.35986328	-0.088134766	0.36035156	0.35961914	0	0	18/6/2018	18	6	2018	1:40:10	6010	0	1	40	10	0	0.059082031	3.50625	0	0	0	42.598877	0	0	0	0	0	0	0	0	0	0	0	0	0	0	0	0	0	44330	0	0	0
35	36	36	Category I	-0.059814453	-0.10791016	-2.8439941	0.009765625	0.38378906	0.35009766	0	0	18/6/2018	18	6	2018	1:40:10	6010	0.1	1	40	10	0	0.059082031	3.50625	0	0	0	35.327637	0	0	0	0	0	0	0	0	0	0	0	0	0	0	0	0	0	44330	0	0	0
36	37	37	Category I	0.20385742	-0.69580078	-1.9799805	0.048339844	0.36230469	0.36450195	0	0	18/6/2018	18	6	2018	1:40:10	6010	0.2	1	40	10	0	0.059082031	3.50625	0	0	0	33.132324	0	0	0	0	0	0	0	0	0	0	0	0	0	0	0	0	0	44330	0	0	0
37	38	38	Category I	0.51586914	0.011962891	0.17993164	-0.062988281	0.34423828	0.38183594	0	0	18/6/2018	18	6	2018	1:40:10	6010	0.3	1	40	10	0	0.059082031	3.50625	0	0	0	38.800293	0	0	0	0	0	0	0	0	0	0	0	0	0	0	0	0	0	44330	0	0	0
38	39	39	Category I	-0.44384766	-0.55175781	-0.035888672	-0.094970703	0.34838867	0.37084961	0	0	18/6/2018	18	6	2018	1:40:10	6010	0.4	1	40	10	0	0.059082031	3.50625	0	0	0	27.099854	0	0	0	0	0	0	0	0	0	0	0	0	0	0	0	0	0	44330	0	0	0
39	40	40	Category I	-0.49194336	-0.15576172	-2.1479492	-0.006103516	0.35473633	0.37231445	0	0	18/6/2018	18	6	2018	1:40:10	6010	0.5	1	40	10	0	0.059082031	3.50625	0	0	0	7.6091309	0	0	0	0	0	0	0	0	0	0	0	0	0	0	0	0	0	44330	0	0	0
40	41	41	Category I	0.98388672	-0.75585938	-2.3039551	0.011230469	0.34082031	0.38134766	0	0	18/6/2018	18	6	2018	1:40:10	6010	0.6	1	40	10	0	0.059082031	3.50625	0.13085938	-0.19335938	-1.1650391	13.222412	1.5297852	0	0	0	0	0	0	0	0	0	1.1882324	0.18823242	2.5539551	0.8527832	-0.56225586	-1.1386719	0	44330	0	0	0
41	42	42	Category I	0.32397461	0.44384766	-0.047851563	0.002197266	0.31860352	0.39770508	0	0	18/6/2018	18	6	2018	1:40:10	6010	0.7	1	40	10	0	0.059082031	3.50625	0.1262207	-0.18896484	-1.1804199	6.1154785	1.3122559	0	0	0	0	0	0	0	0	0	1.2021484	0.20214844	1.9628906	0.19750977	0.6328125	1.1325684	0	44330	0	0	0
42	43	43	Category I	-0.20385742	-0.34790039	-0.16796875	-0.032958984	0.3347168	0.3840332	0	0	18/6/2018	18	6	2018	1:40:10	6010	0.8	1	40	10	0	0.059082031	3.50625	0.1328125	-0.19165039	-1.1655273	18.61792	1.0644531	0	0	0	0	0	0	0	0	0	1.1887207	0.1887207	1.4907227	-0.33666992	-0.15600586	0.99755859	0	44330	0	0	0
43	44	44	Category I	0.44384766	-0.29980469	-1.7519531	-0.067626953	0.31933594	0.38598633	0	0	18/6/2018	18	6	2018	1:40:10	6010	0.9	1	40	10	0	0.059082031	3.50625	0.12597656	-0.1887207	-1.1599121	33.539551	0.6809082	0	0	0	0	0	0	0	0	0	1.1818848	0.18188477	1.0205078	0.31762695	-0.11083984	-0.59179688	0	44330	0	0	0
44	45	45	Category I	0.38378906	-0.11987305	-1.9199219	-0.0078125	0.34594727	0.37402344	0	0	18/6/2018	18	6	2018	1:40:11	6011	0	1	40	11	0	0.059082031	3.50625	0.13891602	-0.19311523	-1.1518555	43.285156	0.80908203	0	0	0	0	0	0	0	0	0	1.1762695	0.17626953	1.0856934	0.24462891	0.073242188	-0.76782227	0	44330	0	0	0
45	46	46	Category I	0.57592773	-0.035888672	-0.43188477	0.065429688	0.32446289	0.39013672	0	0	18/6/2018	18	6	2018	1:40:11	6011	0.1	1	40	11	0	0.059082031	3.50625	0.1496582	-0.18994141	-1.152832	29.405029	0.8515625	0	0	0	0	0	0	0	0	0	1.1779785	0.17797852	1.3012695	0.42602539	0.15405273	0.72094727	0	44330	0	0	0
46	47	47	Category I	-0.15576172	-0.19189453	0.035888672	-0.023193359	0.31762695	0.39208984	0	0	18/6/2018	18	6	2018	1:40:11	6011	0.2	1	40	11	0	0.059082031	3.50625	0.16015625	-0.18896484	-1.1611328	32.918213	1.2380371	0	0	0	0	0	0	0	0	0	1.1875	0.1875	1.5158691	-0.31591797	-0.002685547	1.1970215	0	44330	0	0	0
47	48	48	Category I	-0.011962891	0.23999023	-1.2119141	-0.073486328	0.30200195	0.39453125	0	0	18/6/2018	18	6	2018	1:40:11	6011	0.3	1	40	11	0	0.059082031	3.50625	0.14990234	-0.18334961	-1.1464844	45.234375	0.45776367	0	0	0	0	0	0	0	0	0	1.1706543	0.1706543	0.65039063	-0.16186523	0.42333984	-0.065185547	0	44330	0	0	0
48	49	49	Category I	0.52783203	-0.34790039	-2.5319824	0.098632813	0.34399414	0.36474609	0	0	18/6/2018	18	6	2018	1:40:11	6011	0.4	1	40	11	0	0.059082031	3.50625	0.14086914	-0.20678711	-1.1533203	40.884033	1.4387207	0	0	0	0	0	0	0	0	0	1.1801758	0.18017578	1.90625	0.38671875	-0.14086914	-1.378418	0	44330	0	0	0
49	50	50	Category I	0.55175781	-0.19189453	-0.21582031	0.048339844	0.29956055	0.40234375	0	0	18/6/2018	18	6	2018	1:40:11	6011	0.5	1	40	11	0	0.059082031	3.50625	0.14819336	-0.21508789	-1.1447754	16.954834	1.0129395	0	0	0	0	0	0	0	0	0	1.1743164	0.17431641	1.3557129	0.40332031	0.023193359	0.92895508	0	44330	0	0	0
50	51	51	Category I	-0.50390625	-0.53979492	-0.035888672	-0.010009766	0.32299805	0.39428711	0	0	18/6/2018	18	6	2018	1:40:11	6011	0.6	1	40	11	0	0.059082031	3.50625	0.1496582	-0.21972656	-1.144043	0.71142578	1.3256836	0	0	0	0	0	0	0	0	0	1.1745605	0.17456055	2.0817871	-0.65356445	-0.31982422	1.1081543	0	44330	0	0	0
51	52	52	Category I	0.11987305	0.035888672	-1.0559082	-0.038085938	0.29199219	0.41918945	0	0	18/6/2018	18	6	2018	1:40:11	6011	0.7	1	40	11	0	0.059082031	3.50625	0.14404297	-0.20166016	-1.1623535	12.609375	0.26147461	0	0	0	0	0	0	0	0	0	1.1884766	0.18847656	0.3684082	-0.024169922	0.23754883	0.10644531	0	44330	0	0	0
52	53	53	Category I	0.35986328	-0.10791016	-2.0397949	0.094726563	0.27441406	0.41894531	0	0	18/6/2018	18	6	2018	1:40:11	6011	0.8	1	40	11	0	0.059082031	3.50625	0.11279297	-0.21289063	-1.1479492	14.19458	0.93115234	0	0	0	0	0	0	0	0	0	1.1728516	0.17285156	1.2436523	0.24682617	0.10498047	-0.89160156	0	44330	0	0	0
53	54	54	Category I	0.023925781	-0.65991211	-0.87597656	0.04296875	0.30493164	0.39233398	0	0	18/6/2018	18	6	2018	1:40:11	6011	0.9	1	40	11	0	0.059082031	3.50625	0.11279297	-0.20458984	-1.145752	91.929932	0.53662109	0	0	0	0	0	0	0	0	0	1.1694336	0.16943359	0.81396484	-0.088867188	-0.45507813	0.26977539	0	44330	0	0	0
54	55	55	Category I	-0.50390625	-0.2277832	-0.011962891	-0.004638672	0.29541016	0.40673828	0	0	18/6/2018	18	6	2018	1:40:12	6012	0	1	40	12	0	0.059082031	3.50625	0.14331055	-0.2109375	-1.1723633	6.861084	1.3288574	0	0	0	0	0	0	0	0	0	1.199707	0.19970703	1.824707	-0.6472168	-0.016601563	1.1604004	0	44330	0	0	0
55	56	56	Category I	-0.071777344	-0.25195313	-0.16796875	-0.096191406	0.30615234	0.39526367	0	0	18/6/2018	18	6	2018	1:40:12	6012	0.1	1	40	12	0	0.059082031	3.50625	0.13623047	-0.20019531	-1.1550293	16.534668	1.0102539	0	0	0	0	0	0	0	0	0	1.1801758	0.18017578	1.2468262	-0.20800781	-0.051513672	0.98706055	0	44330	0	0	0
56	57	57	Category I	0.37182617	-0.047851563	-3.4677734	0.12182617	0.37353516	0.34399414	0	0	18/6/2018	18	6	2018	1:40:12	6012	0.2	1	40	12	0	0.059082031	3.50625	0.12280273	-0.19848633	-1.144043	22.376465	2.3417969	0	0	0	0	0	0	0	0	0	1.1674805	0.16748047	2.7231445	0.2487793	0.15063477	-2.3234863	0	44330	0	0	0
57	58	58	Category I	-0.035888672	-0.3359375	-1.7519531	0.15283203	0.32763672	0.36889648	0	0	18/6/2018	18	6	2018	1:40:12	6012	0.3	1	40	12	0	0.059082031	3.50625	0.10620117	-0.21191406	-1.1835938	18.125244	0.59863281	0	0	0	0	0	0	0	0	0	1.2070313	0.20703125	0.83422852	-0.14208984	-0.1237793	-0.56811523	0	44330	0	0	0
58	59	59	Category I	0.29980469	0.14379883	0.26391602	0.035400391	0.34448242	0.38183594	0	0	18/6/2018	18	6	2018	1:40:12	6012	0.4	1	40	12	0	0.059082031	3.50625	0.10791016	-0.19946289	-1.2145996	5.4301758	1.5300293	0	0	0	0	0	0	0	0	0	1.2355957	0.2355957	2.0136719	0.19165039	0.34326172	1.4785156	0	44330	0	0	0
59	60	60	Category I	-0.20385742	0.13183594	-0.19189453	-0.024902344	0.3371582	0.38647461	0	0	18/6/2018	18	6	2018	1:40:12	6012	0.5	1	40	12	0	0.059082031	3.50625	0.1003418	-0.18383789	-1.1745605	0.60351563	1.0759277	0	0	0	0	0	0	0	0	0	1.1931152	0.19311523	1.6025391	-0.30419922	0.31567383	0.98266602	0	44330	0	0	0
60	61	61	Category I	0.011962891	0.29980469	-1.9677734	0.13891602	0.35253906	0.35498047	0	0	18/6/2018	18	6	2018	1:40:12	6012	0.6	1	40	12	0	0.059082031	3.50625	0.084960938	-0.18847656	-1.1694336	16.782471	0.93847656	0	0	0	0	0	0	0	0	0	1.1875	0.1875	1.3598633	-0.072998047	0.48828125	-0.7980957	0	44330	0	0	0
61	62	62	Category I	0.035888672	-0.45581055	-1.3679199	0.16894531	0.30517578	0.37841797	0	0	18/6/2018	18	6	2018	1:40:12	6012	0.7	1	40	12	0	0.059082031	3.50625	0.080810547	-0.20336914	-1.21875	12.882813	0.29638672	0	0	0	0	0	0	0	0	0	1.2382813	0.23828125	0.44628906	-0.044921875	-0.25219727	-0.14892578	0	44330	0	0	0
62	63	63	Category I	1.079834	0.047851563	0.071777344	0.055175781	0.29370117	0.41137695	0	0	18/6/2018	18	6	2018	1:40:12	6012	0.8	1	40	12	0	0.059082031	3.50625	0.083007813	-0.19677734	-1.2507324	6.8378906	1.6738281	0	0	0	0	0	0	0	0	0	1.2687988	0.26879883	2.5637207	0.99658203	0.24462891	1.3225098	0	44330	0	0	0
63	64	64	Category I	-0.15576172	0.46777344	-0.16796875	0.030517578	0.24462891	0.43603516	0	0	18/6/2018	18	6	2018	1:40:12	6012	0.9	1	40	12	0	0.059082031	3.50625	0.074951172	-0.19873047	-1.2553711	82.843994	1.2961426	0	0	0	0	0	0	0	0	0	1.2731934	0.27319336	1.9848633	-0.23071289	0.66650391	1.0874023	0	44330	0	0	0
64	65	65	Category I	0.85180664	0.19189453	-2.6999512	0.11499023	0.3269043	0.37988281	0	0	18/6/2018	18	6	2018	1:40:13	6013	0	1	40	13	0	0.05859375	3.491748	0.074462891	-0.20141602	-1.2541504	6.0793457	1.6877441	0	0	0	0	0	0	0	0	0	1.2724609	0.27246094	2.6162109	0.77709961	0.39331055	-1.4455566	0	44330	0	0	0
65	66	66	Category I	-0.65991211	0.023925781	-0.31176758	0.13427734	0.2746582	0.40795898	0	0	18/6/2018	18	6	2018	1:40:13	6013	0.1	1	40	13	0	0.05859375	3.491748	0.083007813	-0.20141602	-1.2568359	7.8361816	1.2231445	0	0	0	0	0	0	0	0	0	1.2756348	0.27563477	1.9135742	-0.74291992	0.2253418	0.94506836	0	44330	0	0	0
66	67	67	Category I	-0.58789063	0.27587891	-0.059814453	0.024414063	0.25268555	0.43383789	0	0	18/6/2018	18	6	2018	1:40:13	6013	0.2	1	40	13	0	0.05859375	3.491748	0.074707031	-0.18481445	-1.2568359	13.073486	1.4438477	0	0	0	0	0	0	0	0	0	1.2727051	0.27270508	2.3208008	-0.66259766	0.46069336	1.1970215	0	44330	0	0	0
67	68	68	Category I	0.82788086	-0.86376953	-2.3999023	0.12695313	0.22485352	0.43066406	0	0	18/6/2018	18	6	2018	1:40:13	6013	0.3	1	40	13	0	0.05859375	3.491748	0.06640625	-0.17016602	-1.2485352	19.556396	1.5444336	0	0	0	0	0	0	0	0	0	1.2619629	0.26196289	2.6057129	0.76123047	-0.69335938	-1.151123	0	44330	0	0	0
68	69	69	Category I	0.65991211	0.39599609	-2.9038086	0.21044922	0.18798828	0.40893555	0	0	18/6/2018	18	6	2018	1:40:13	6013	0.4	1	40	13	0	0.05859375	3.491748	0.073730469	-0.14331055	-1.2202148	15.705811	1.8623047	0	0	0	0	0	0	0	0	0	1.2307129	0.23071289	2.8088379	0.5859375	0.53930664	-1.6833496	0	44330	0	0	0
69	70	70	Category I	-0.95996094	0.23999023	-0.23999023	0.080566406	0.20751953	0.44433594	0	0	18/6/2018	18	6	2018	1:40:13	6013	0.5	1	40	13	0	0.05859375	3.491748	0.078857422	-0.1159668	-1.2158203	8.3212891	1.4692383	0	0	0	0	0	0	0	0	0	1.223877	0.22387695	2.3708496	-1.0388184	0.35595703	0.97583008	0	44330	0	0	0
70	71	71	Category I	-0.37182617	0.20385742	-0.011962891	0.002929688	0.21948242	0.44848633	0	0	18/6/2018	18	6	2018	1:40:13	6013	0.6	1	40	13	0	0.05859375	3.491748	0.062988281	-0.12573242	-1.2202148	2.3676758	1.3256836	0	0	0	0	0	0	0	0	0	1.2282715	0.22827148	1.9726563	-0.43481445	0.32958984	1.208252	0	44330	0	0	0
71	72	72	Category I	0.40795898	-0.20385742	-1.3798828	0.096435547	0.19970703	0.45019531	0	0	18/6/2018	18	6	2018	1:40:13	6013	0.7	1	40	13	0	0.05859375	3.491748	0.060302734	-0.11767578	-1.2116699	0.93188477	0.39550781	0	0	0	0	0	0	0	0	0	1.21875	0.21875	0.60180664	0.34741211	-0.0859375	-0.16796875	0	44330	0	0	0
72	73	73	Category I	1.3439941	0.035888672	-2.4838867	0.10595703	0.23413086	0.43041992	0	0	18/6/2018	18	6	2018	1:40:13	6013	0.8	1	40	13	0	0.05859375	3.491748	0.081542969	-0.10327148	-1.1843262	13.738037	1.8166504	0	0	0	0	0	0	0	0	0	1.1916504	0.19165039	2.7006836	1.262207	0.13916016	-1.2993164	0	44330	0	0	0
73	74	74	Category I	-0.2277832	-0.32397461	-0.73193359	0.16674805	0.20556641	0.42626953	0	0	18/6/2018	18	6	2018	1:40:13	6013	0.9	1	40	13	0	0.05859375	3.491748	0.10058594	-0.099853516	-1.1894531	1.2155762	0.60620117	0	0	0	0	0	0	0	0	0	1.197998	0.19799805	1.0100098	-0.32836914	-0.22387695	0.45751953	0	44330	0	0	0
74	75	75	Category I	-0.25195313	0.49194336	0.11987305	0.01171875	0.16357422	0.46582031	0	0	18/6/2018	18	6	2018	1:40:14	6014	0	1	40	14	0	0.05859375	3.491748	0.1003418	-0.10302734	-1.1889648	34.03418	1.4802246	0	0	0	0	0	0	0	0	0	1.1977539	0.19775391	2.2561035	-0.35229492	0.5949707	1.3088379	0	44330	0	0	0
75	76	76	Category I	0.80395508	-2.1359863	-2.9638672	0.10009766	0.2109375	0.4387207	0	0	18/6/2018	18	6	2018	1:40:14	6014	0.1	1	40	14	0	0.05859375	3.491748	0.098388672	-0.090087891	-1.182373	40.260742	2.8027344	0	0	0	0	0	0	0	0	0	1.1899414	0.18994141	4.5322266	0.70532227	-2.0456543	-1.78125	0	44330	0	0	0
76	77	77	Category I	0.095947266	0.29980469	-1.3918457	0.2331543	0.14355469	0.41772461	0	0	18/6/2018	18	6	2018	1:40:14	6014	0.2	1	40	14	0	0.05859375	3.491748	0.10839844	-0.095214844	-1.1716309	63.125977	0.45239258	0	0	0	0	0	0	0	0	0	1.1806641	0.18066406	0.62768555	-0.012451172	0.39501953	-0.2199707	0	44330	0	0	0
77	78	78	Category I	0.40795898	-0.53979492	0.059814453	0.10473633	0.16430664	0.45678711	0	0	18/6/2018	18	6	2018	1:40:14	6014	0.3	1	40	14	0	0.05859375	3.491748	0.12036133	-0.083251953	-1.166748	78.50708	1.3398438	0	0	0	0	0	0	0	0	0	1.1760254	0.17602539	1.970459	0.28735352	-0.45629883	1.2265625	0	44330	0	0	0
78	79	79	Category I	-0.6237793	0.23999023	0.023925781	0.011474609	0.078125	0.47900391	0	0	18/6/2018	18	6	2018	1:40:14	6014	0.4	1	40	14	0	0.05859375	3.491748	0.12207031	-0.089599609	-1.1738281	80.276855	1.4489746	0	0	0	0	0	0	0	0	0	1.1835938	0.18359375	2.2734375	-0.74584961	0.32958984	1.1977539	0	44330	0	0	0
79	80	80	Category I	-0.94799805	-0.63598633	-2.6518555	0.09765625	0.073242188	0.46899414	0	0	18/6/2018	18	6	2018	1:40:14	6014	0.5	1	40	14	0	0.05859375	3.491748	0.12158203	-0.075927734	-1.1784668	27.930908	1.9047852	0	0	0	0	0	0	0	0	0	1.1870117	0.18701172	3.1027832	-1.0695801	-0.55981445	-1.4731445	0	44330	0	0	0
80	81	81	Category I	-0.27587891	0.55175781	-2.1237793	0.10058594	0.10839844	0.46362305	0	0	18/6/2018	18	6	2018	1:40:14	6014	0.6	1	40	14	0	0.05859375	3.491748	0.11816406	-0.088134766	-1.1987305	50.297119	1.1916504	0	0	0	0	0	0	0	0	0	1.2077637	0.20776367	1.9589844	-0.39404297	0.63989258	-0.92480469	0	44330	0	0	0
81	82	82	Category I	0.32397461	-0.2277832	0.011962891	0.041015625	0.13867188	0.46972656	0	0	18/6/2018	18	6	2018	1:40:14	6014	0.7	1	40	14	0	0.05859375	3.491748	0.12133789	-0.078857422	-1.2028809	60.01709	1.2407227	0	0	0	0	0	0	0	0	0	1.2116699	0.21166992	1.5661621	0.20239258	-0.14868164	1.2148438	0	44330	0	0	0
82	83	83	Category I	-0.70776367	0.29980469	-0.16796875	-0.037841797	0.067626953	0.48144531	0	0	18/6/2018	18	6	2018	1:40:14	6014	0.8	1	40	14	0	0.05859375	3.491748	0.12280273	-0.088134766	-1.203125	9.4897461	1.3828125	0	0	0	0	0	0	0	0	0	1.2126465	0.21264648	2.2541504	-0.83056641	0.38793945	1.0351563	0	44330	0	0	0
83	84	84	Category I	1.1159668	-0.49194336	-0.6237793	0.013916016	0.040527344	0.48217773	0	0	18/6/2018	18	6	2018	1:40:14	6014	0.9	1	40	14	0	0.05859375	3.491748	0.12011719	-0.079101563	-1.2016602	10.167969	1.2231445	0	0	0	0	0	0	0	0	0	1.2102051	0.21020508	1.9865723	0.99560547	-0.41259766	0.57788086	0	44330	0	0	0
84	85	85	Category I	1.4038086	0.49194336	-1.4758301	0.017822266	0.027587891	0.48022461	0	0	18/6/2018	18	6	2018	1:40:15	6015	0	1	40	15	0	0.05859375	3.491748	0.11645508	-0.080810547	-1.2060547	3.5871582	1.4343262	0	0	0	0	0	0	0	0	0	1.2143555	0.21435547	2.1296387	1.2871094	0.57275391	-0.26953125	0	44330	0	0	0
85	86	86	Category I	1.0078125	-0.37182617	-0.70776367	0.12280273	0.041015625	0.46679688	0	0	18/6/2018	18	6	2018	1:40:15	6015	0.1	1	40	15	0	0.05859375	3.491748	0.12548828	-0.084228516	-1.2124023	24.439209	1.0561523	0	0	0	0	0	0	0	0	0	1.2216797	0.22167969	1.6743164	0.88208008	-0.28735352	0.50463867	0	44330	0	0	0
86	87	87	Category I	-0.85180664	0.50390625	-0.76782227	0.015625	0.036376953	0.48339844	0	0	18/6/2018	18	6	2018	1:40:15	6015	0.2	1	40	15	0	0.05859375	3.491748	0.12524414	-0.083984375	-1.2062988	19.331543	1.2216797	0	0	0	0	0	0	0	0	0	1.2158203	0.21582031	2.0036621	-0.97705078	0.58789063	0.43847656	0	44330	0	0	0
87	88	88	Category I	0.17993164	-0.43188477	-2.1479492	0.083007813	0.002685547	0.47729492	0	0	18/6/2018	18	6	2018	1:40:15	6015	0.3	1	40	15	0	0.05859375	3.491748	0.11767578	-0.077880859	-1.2102051	39.637207	1.0041504	0	0	0	0	0	0	0	0	0	1.2182617	0.21826172	1.3535156	0.062011719	-0.35375977	-0.9375	0	44330	0	0	0
88	89	89	Category I	0.74389648	0.095947266	-0.37182617	0.042480469	0.093505859	0.48095703	0	0	18/6/2018	18	6	2018	1:40:15	6015	0.4	1	40	15	0	0.05859375	3.491748	0.084716797	-0.065185547	-1.2148438	45.686523	1.0820313	0	0	0	0	0	0	0	0	0	1.2194824	0.21948242	1.6630859	0.65893555	0.16113281	0.84301758	0	44330	0	0	0
89	90	90	Category I	-0.27587891	0.11987305	-0.40795898	-0.049072266	0.019042969	0.48632813	0	0	18/6/2018	18	6	2018	1:40:15	6015	0.5	1	40	15	0	0.05859375	3.491748	0.095214844	-0.066894531	-1.2253418	14.38501	0.91699219	0	0	0	0	0	0	0	0	0	1.2307129	0.23071289	1.3754883	-0.37109375	0.18676758	0.81738281	0	44330	0	0	0
90	91	91	Category I	1.0439453	0.38378906	-4.9799805	0.031005859	0.050292969	0.48071289	0	0	18/6/2018	18	6	2018	1:40:15	6015	0.6	1	40	15	0	0.05859375	3.491748	0.083007813	-0.057373047	-1.2412109	17.121094	3.8852539	0	0	0	0	0	0	0	0	0	1.2453613	0.24536133	5.140625	0.96069336	0.44116211	-3.7385254	0	44330	0	0	0
91	92	92	Category I	-1.6079102	-0.2878418	-0.56396484	-0.072265625	0.13598633	0.46899414	0	0	18/6/2018	18	6	2018	1:40:15	6015	0.7	1	40	15	0	0.05859375	3.491748	0.081542969	-0.046630859	-1.2404785	67.290039	1.8356934	0	0	0	0	0	0	0	0	0	1.2441406	0.24414063	2.6074219	-1.6894531	-0.2409668	0.67651367	0	44330	0	0	0
92	93	93	Category I	-0.56396484	0.17993164	-0.31176758	-0.25732422	0.037597656	0.42578125	0	0	18/6/2018	18	6	2018	1:40:15	6015	0.8	1	40	15	0	0.05859375	3.491748	0.073242188	-0.046630859	-1.2333984	31.636963	1.1430664	0	0	0	0	0	0	0	0	0	1.2365723	0.23657227	1.7856445	-0.63720703	0.2265625	0.92163086	0	44330	0	0	0
93	94	94	Category I	2.6757813	-0.39599609	-3.0358887	-0.011962891	-0.008544922	0.47875977	0	0	18/6/2018	18	6	2018	1:40:15	6015	0.9	1	40	15	0	0.05859375	3.491748	0.087402344	-0.047851563	-1.2426758	39.622314	3.1677246	0	0	0	0	0	0	0	0	0	1.246582	0.24658203	4.729248	2.5881348	-0.34790039	-1.7929688	0	44330	0	0	0
94	95	95	Category I	-0.035888672	0.40795898	-0.97192383	0.084472656	0.041015625	0.47412109	0	0	18/6/2018	18	6	2018	1:40:16	6016	0	1	40	16	0	0.05859375	3.491748	0.078857422	-0.032714844	-1.2495117	100.896	0.53320313	0	0	0	0	0	0	0	0	0	1.2524414	0.25244141	0.83325195	-0.11474609	0.44067383	0.27758789	0	44330	0	0	0
95	96	96	Category I	-0.91186523	0.51586914	-0.059814453	-0.15844727	-0.020263672	0.45507813	0	0	18/6/2018	18	6	2018	1:40:16	6016	0.1	1	40	16	0	0.05859375	3.491748	0.079345703	-0.029785156	-1.2519531	107.46851	1.6435547	0	0	0	0	0	0	0	0	0	1.2548828	0.25488281	2.729248	-0.99121094	0.5456543	1.1921387	0	44330	0	0	0
96	97	97	Category I	-1.1518555	-0.99584961	-3.3479004	-0.17138672	-0.004882813	0.45800781	0	0	18/6/2018	18	6	2018	1:40:16	6016	0.2	1	40	16	0	0.05859375	3.491748	0.060302734	-0.040283203	-1.2680664	96.618896	2.5898438	0	0	0	0	0	0	0	0	0	1.2700195	0.27001953	4.2473145	-1.2121582	-0.95532227	-2.0795898	0	44330	0	0	0
97	98	98	Category I	-0.083984375	0.76782227	-2.579834	-0.13574219	0.057861328	0.46484375	0	0	18/6/2018	18	6	2018	1:40:16	6016	0.3	1	40	16	0	0.05859375	3.491748	0.067138672	-0.043212891	-1.2526855	115.81055	1.5625	0	0	0	0	0	0	0	0	0	1.255127	0.25512695	2.2893066	-0.15112305	0.81103516	-1.3269043	0	44330	0	0	0
98	99	99	Category I	0.68383789	-0.49194336	-0.035888672	-0.22460938	0.053466797	0.43994141	0	0	18/6/2018	18	6	2018	1:40:16	6016	0.4	1	40	16	0	0.05859375	3.491748	0.067871094	-0.035400391	-1.2333984	125.875	1.4216309	0	0	0	0	0	0	0	0	0	1.2358398	0.23583984	2.2695313	0.61572266	-0.45629883	1.1975098	0	44330	0	0	0
99	100	100	Category I	-0.6237793	0.21582031	0.035888672	-0.25439453	-0.000732422	0.4152832	0	0	18/6/2018	18	6	2018	1:40:16	6016	0.5	1	40	16	0	0.05859375	3.491748	0.052734375	-0.035644531	-1.2392578	119.90601	1.465332	0	0	0	0	0	0	0	0	0	1.2409668	0.2409668	2.2033691	-0.67651367	0.25146484	1.2751465	0	44330	0	0	0
100	101	101	Category I	-0.46777344	-1.1638184	-4.3078613	-0.18237305	-0.044921875	0.44580078	0	0	18/6/2018	18	6	2018	1:40:16	6016	0.6	1	40	16	0	0.05859375	3.491748	0.057373047	-0.044189453	-1.263916	86.393555	3.2854004	0	0	0	0	0	0	0	0	0	1.2658691	0.26586914	4.6884766	-0.52514648	-1.1193848	-3.0437012	0	44330	0	0	0
101	102	102	Category I	0.29980469	0.32397461	-2.8198242	-0.18652344	-0.029541016	0.45703125	0	0	18/6/2018	18	6	2018	1:40:16	6016	0.7	1	40	16	0	0.05859375	3.491748	0.056640625	-0.042724609	-1.2619629	140.02319	1.6184082	0	0	0	0	0	0	0	0	0	1.263916	0.26391602	2.1674805	0.24291992	0.36669922	-1.5576172	0	44330	0	0	0
102	103	103	Category I	-0.34790039	-0.059814453	-0.29980469	-0.22924805	0.078613281	0.43432617	0	0	18/6/2018	18	6	2018	1:40:16	6016	0.8	1	40	16	0	0.058837891	3.5384766	0.064697266	-0.041503906	-1.2470703	150.42725	1.0334473	0	0	0	0	0	0	0	0	0	1.2495117	0.24951172	1.378418	-0.41259766	-0.018066406	0.94726563	0	44330	0	0	0
103	104	104	Category I	-0.14379883	-0.20385742	0.035888672	-0.31054688	0.015380859	0.39135742	0	0	18/6/2018	18	6	2018	1:40:16	6016	0.9	1	40	16	0	0.058837891	3.5384766	0.10717773	-0.050537109	-1.2531738	96.141113	1.3222656	0	0	0	0	0	0	0	0	0	1.2587891	0.25878906	1.6933594	-0.25097656	-0.15307617	1.2890625	0	44330	0	0	0
104	105	105	Category I	1.2358398	-0.56396484	-2.855957	-0.24804688	-0.040283203	0.41967773	0	0	18/6/2018	18	6	2018	1:40:17	6017	0	1	40	17	0	0.058837891	3.5384766	0.12329102	-0.064941406	-1.277832	32.380127	1.9941406	0	0	0	0	0	0	0	0	0	1.2854004	0.28540039	3.1894531	1.1123047	-0.4987793	-1.5778809	0	44330	0	0	0
105	106	106	Category I	0.26391602	0.7199707	-0.83984375	-0.10839844	0.11450195	0.47363281	0	0	18/6/2018	18	6	2018	1:40:17	6017	0.1	1	40	17	0	0.058837891	3.5384766	0.11157227	-0.060302734	-1.2595215	13.758301	0.89892578	0	0	0	0	0	0	0	0	0	1.2658691	0.26586914	1.3522949	0.15209961	0.78027344	0.41967773	0	44330	0	0	0
106	107	107	Category I	-0.27587891	0.6237793	0.19189453	-0.1796875	0.096435547	0.44970703	0	0	18/6/2018	18	6	2018	1:40:17	6017	0.2	1	40	17	0	0.058837891	3.5384766	0.11450195	-0.060058594	-1.2575684	40.843262	1.6496582	0	0	0	0	0	0	0	0	0	1.2644043	0.2644043	2.5239258	-0.39038086	0.68383789	1.4494629	0	44330	0	0	0
107	108	108	Category I	0.035888672	-0.98388672	-2.4719238	-0.25512695	0.085205078	0.41870117	0	0	18/6/2018	18	6	2018	1:40:17	6017	0.3	1	40	17	0	0.058837891	3.5384766	0.11572266	-0.061767578	-1.2592773	11.389404	1.5253906	0	0	0	0	0	0	0	0	0	1.2661133	0.26611328	2.2145996	-0.079833984	-0.921875	-1.2124023	0	44330	0	0	0
108	109	109	Category I	0.77978516	0.671875	-2.1838379	-0.34130859	0.076171875	0.36572266	0	0	18/6/2018	18	6	2018	1:40:17	6017	0.4	1	40	17	0	0.058837891	3.5384766	0.10717773	-0.055908203	-1.2585449	25.722168	1.3557129	0	0	0	0	0	0	0	0	0	1.2644043	0.2644043	2.3254395	0.67236328	0.7277832	-0.92504883	0	44330	0	0	0
109	110	110	Category I	-0.2277832	-0.39599609	-0.47998047	-0.2097168	0.21606445	0.41040039	0	0	18/6/2018	18	6	2018	1:40:17	6017	0.5	1	40	17	0	0.058837891	3.5384766	0.099853516	-0.052734375	-1.2451172	26.812988	0.90014648	0	0	0	0	0	0	0	0	0	1.2502441	0.25024414	1.435791	-0.32763672	-0.34301758	0.76513672	0	44330	0	0	0
110	111	111	Category I	-0.99584961	-0.047851563	-0.11987305	-0.36865234	0.15161133	0.32861328	0	0	18/6/2018	18	6	2018	1:40:17	6017	0.6	1	40	17	0	0.058837891	3.5384766	0.11157227	-0.055175781	-1.2409668	18.070313	1.5756836	0	0	0	0	0	0	0	0	0	1.2470703	0.24707031	2.236084	-1.1074219	0.007324219	1.1210938	0	44330	0	0	0
111	112	112	Category I	-0.095947266	-0.46777344	-1.5239258	-0.33007813	0.13500977	0.36523438	0	0	18/6/2018	18	6	2018	1:40:17	6017	0.7	1	40	17	0	0.058837891	3.5384766	0.10961914	-0.054199219	-1.2436523	36.05127	0.54003906	0	0	0	0	0	0	0	0	0	1.2495117	0.24951172	0.89941406	-0.20556641	-0.41333008	-0.2800293	0	44330	0	0	0
112	113	113	Category I	1.2719727	0.071777344	-2.2438965	-0.29711914	0.11328125	0.39038086	0	0	18/6/2018	18	6	2018	1:40:17	6017	0.8	1	40	17	0	0.058837891	3.5384766	0.10302734	-0.062011719	-1.2487793	56.65332	1.5407715	0	0	0	0	0	0	0	0	0	1.2543945	0.25439453	2.2978516	1.1687012	0.13378906	-0.99487305	0	44330	0	0	0
113	114	114	Category I	0.32397461	0.023925781	-0.047851563	-0.27856445	0.23779297	0.36523438	0	0	18/6/2018	18	6	2018	1:40:17	6017	0.9	1	40	17	0	0.058837891	3.5384766	0.095947266	-0.063964844	-1.248291	34.124756	1.2250977	0	0	0	0	0	0	0	0	0	1.2536621	0.25366211	1.5166016	0.2277832	0.087890625	1.2004395	0	44330	0	0	0
114	115	115	Category I	-0.59985352	0.29980469	0.16796875	-0.36816406	0.20996094	0.2980957	0	0	18/6/2018	18	6	2018	1:40:18	6018	0	1	40	18	0	0.058837891	3.5384766	0.11108398	-0.057861328	-1.239502	33.886475	1.6169434	0	0	0	0	0	0	0	0	0	1.2458496	0.24584961	2.4763184	-0.7109375	0.35766602	1.4074707	0	44330	0	0	0
115	116	116	Category I	0.74389648	-0.51586914	-1.9919434	-0.32226563	0.17504883	0.35620117	0	0	18/6/2018	18	6	2018	1:40:18	6018	0.1	1	40	18	0	0.058837891	3.5384766	0.10571289	-0.062255859	-1.2416992	46.210938	1.0839844	0	0	0	0	0	0	0	0	0	1.2478027	0.24780273	1.8413086	0.63793945	-0.45336914	-0.75	0	44330	0	0	0
116	117	117	Category I	1.1638184	0.26391602	-1.5839844	-0.30786133	0.12304688	0.37670898	0	0	18/6/2018	18	6	2018	1:40:18	6018	0.2	1	40	18	0	0.058837891	3.5384766	0.1003418	-0.038085938	-1.2250977	49.445801	1.1621094	0	0	0	0	0	0	0	0	0	1.2297363	0.22973633	1.7241211	1.0632324	0.30200195	-0.35864258	0	44330	0	0	0
117	118	118	Category I	0.64794922	-0.49194336	-0.38378906	-0.17651367	0.23535156	0.41479492	0	0	18/6/2018	18	6	2018	1:40:18	6018	0.3	1	40	18	0	0.058837891	3.5384766	0.10791016	-0.052490234	-1.2368164	25.239258	1.1010742	0	0	0	0	0	0	0	0	0	1.2426758	0.24267578	1.8322754	0.53979492	-0.43920898	0.85302734	0	44330	0	0	0
118	119	119	Category I	-0.49194336	0.53979492	-0.39599609	-0.1640625	0.1965332	0.43115234	0	0	18/6/2018	18	6	2018	1:40:18	6018	0.4	1	40	18	0	0.058837891	3.5384766	0.11328125	-0.042724609	-1.2399902	21.174561	1.190918	0	0	0	0	0	0	0	0	0	1.2458496	0.24584961	2.0319824	-0.60522461	0.58251953	0.84399414	0	44330	0	0	0
119	120	120	Category I	-0.76782227	-1.1398926	-3.7797852	-0.30053711	0.22924805	0.34887695	0	0	18/6/2018	18	6	2018	1:40:18	6018	0.5	1	40	18	0	0.058837891	3.5384766	0.11743164	-0.049316406	-1.2412109	38.942871	2.9008789	0	0	0	0	0	0	0	0	0	1.2478027	0.24780273	4.513916	-0.88525391	-1.090332	-2.5383301	0	44330	0	0	0
120	121	121	Category I	1.2358398	-0.011962891	-2.6398926	-0.34570313	0.21069336	0.31860352	0	0	18/6/2018	18	6	2018	1:40:18	6018	0.6	1	40	18	0	0.058837891	3.5384766	0.12304688	-0.039794922	-1.2089844	44.780518	1.8127441	0	0	0	0	0	0	0	0	0	1.2158203	0.21582031	2.5712891	1.1125488	0.027832031	-1.4306641	0	44330	0	0	0
121	122	122	Category I	0.45581055	-0.2878418	-0.071777344	-0.22363281	0.33007813	0.3347168	0	0	18/6/2018	18	6	2018	1:40:18	6018	0.7	1	40	18	0	0.058837891	3.5384766	0.1328125	-0.045166016	-1.2316895	24.646973	1.2280273	0	0	0	0	0	0	0	0	0	1.239502	0.23950195	1.7253418	0.32275391	-0.24243164	1.1599121	0	44330	0	0	0
122	123	123	Category I	-0.43188477	0.37182617	-0.047851563	-0.24169922	0.29345703	0.35449219	0	0	18/6/2018	18	6	2018	1:40:18	6018	0.8	1	40	18	0	0.058837891	3.5384766	0.13476563	-0.047851563	-1.2429199	20.526123	1.3876953	0	0	0	0	0	0	0	0	0	1.2509766	0.25097656	2.1816406	-0.56665039	0.41967773	1.1950684	0	44330	0	0	0
123	124	124	Category I	0.15576172	-0.43188477	-2.0998535	-0.26171875	0.3059082	0.32836914	0	0	18/6/2018	18	6	2018	1:40:18	6018	0.9	1	40	18	0	0.058837891	3.5384766	0.1340332	-0.055908203	-1.2429199	32.376953	0.93554688	0	0	0	0	0	0	0	0	0	1.2514648	0.25146484	1.2539063	0.021484375	-0.37573242	-0.85668945	0	44330	0	0	0
124	125	125	Category I	1.1037598	-0.40795898	-2.4238281	-0.265625	0.26318359	0.35620117	0	0	18/6/2018	18	6	2018	1:40:19	6019	0	1	40	19	0	0.058837891	3.5384766	0.11694336	-0.047119141	-1.2324219	22.290771	1.5881348	0	0	0	0	0	0	0	0	0	1.2390137	0.23901367	2.5385742	0.98657227	-0.3605957	-1.1911621	0	44330	0	0	0
125	126	126	Category I	0.56396484	0	0.047851563	-0.19433594	0.3425293	0.34960938	0	0	18/6/2018	18	6	2018	1:40:19	6019	0.1	1	40	19	0	0.058837891	3.5384766	0.098632813	-0.062011719	-1.2390137	0.63818359	1.369873	0	0	0	0	0	0	0	0	0	1.2446289	0.24462891	1.814209	0.46508789	0.062011719	1.2868652	0	44330	0	0	0
126	127	127	Category I	-0.75585938	0.2878418	-0.26391602	-0.2421875	0.33227539	0.32910156	0	0	18/6/2018	18	6	2018	1:40:19	6019	0.2	1	40	19	0	0.058837891	3.5384766	0.092773438	-0.053466797	-1.2519531	5.4016113	1.3464355	0	0	0	0	0	0	0	0	0	1.2565918	0.2565918	2.1782227	-0.84863281	0.34130859	0.98803711	0	44330	0	0	0
127	128	128	Category I	-2.6518555	1.2597656	-1.5839844	-0.20874023	0.34228516	0.33935547	0	0	18/6/2018	18	6	2018	1:40:19	6019	0.3	1	40	19	0	0.058837891	3.5384766	0.11572266	-0.063232422	-1.2404785	8.4257813	3.0869141	0	0	0	0	0	0	0	0	0	1.2475586	0.24755859	4.434082	-2.7675781	1.322998	-0.34326172	0	44330	0	0	0
128	129	129	Category I	1.355957	-0.49194336	-3.3718262	-0.20800781	0.36889648	0.31274414	0	0	18/6/2018	18	6	2018	1:40:19	6019	0.4	1	40	19	0	0.058837891	3.5384766	0.10620117	-0.048828125	-1.2192383	8.9365234	2.527832	0	0	0	0	0	0	0	0	0	1.2248535	0.22485352	3.8447266	1.2495117	-0.44287109	-2.1523438	0	44330	0	0	0
129	130	130	Category I	-0.41992188	0.57592773	-1.487793	-0.12158203	0.42749023	0.29101563	0	0	18/6/2018	18	6	2018	1:40:19	6019	0.5	1	40	19	0	0.058837891	3.5384766	0.098144531	-0.059082031	-1.237793	6.1730957	0.85693359	0	0	0	0	0	0	0	0	0	1.2431641	0.24316406	1.4030762	-0.51806641	0.63500977	-0.24975586	0	44330	0	0	0
130	131	131	Category I	-0.6237793	0.32397461	0.011962891	-0.20410156	0.41210938	0.26586914	0	0	18/6/2018	18	6	2018	1:40:19	6019	0.6	1	40	19	0	0.058837891	3.5384766	0.095458984	-0.053710938	-1.2458496	2.7822266	1.4973145	0	0	0	0	0	0	0	0	0	1.2507324	0.25073242	2.3547363	-0.71923828	0.37768555	1.2578125	0	44330	0	0	0
131	132	132	Category I	-0.53979492	0.035888672	-0.47998047	-0.21630859	0.39501953	0.28027344	0	0	18/6/2018	18	6	2018	1:40:19	6019	0.7	1	40	19	0	0.058837891	3.5384766	0.095458984	-0.061279297	-1.1818848	12.283203	0.95166016	0	0	0	0	0	0	0	0	0	1.1872559	0.18725586	1.4343262	-0.63525391	0.097167969	0.7019043	0	44330	0	0	0
132	133	133	Category I	1.487793	-0.21582031	-2.7839355	-0.15869141	0.34106445	0.36010742	0	0	18/6/2018	18	6	2018	1:40:19	6019	0.8	1	40	19	0	0.058837891	3.5384766	0.10742188	-0.05078125	-1.1784668	12.088867	2.123291	0	0	0	0	0	0	0	0	0	1.1845703	0.18457031	3.1503906	1.380127	-0.16479492	-1.6052246	0	44330	0	0	0
133	134	134	Category I	-0.64794922	0.56396484	-1.4157715	-0.058349609	0.44140625	0.29003906	0	0	18/6/2018	18	6	2018	1:40:19	6019	0.9	1	40	19	0	0.058837891	3.5384766	0.089599609	-0.062744141	-1.2246094	0.75366211	0.98657227	0	0	0	0	0	0	0	0	0	1.2294922	0.22949219	1.5554199	-0.73754883	0.62670898	-0.19091797	0	44330	0	0	0
134	135	135	Category I	-0.47998047	0	-0.21582031	-0.12792969	0.41796875	0.28857422	0	0	18/6/2018	18	6	2018	1:40:20	6020	0	1	40	20	0	0.058837891	3.5384766	0.060546875	-0.053955078	-1.213623	0.91894531	1.1362305	0	0	0	0	0	0	0	0	0	1.2163086	0.21630859	1.5925293	-0.54052734	0.053955078	0.99780273	0	44330	0	0	0
135	136	136	Category I	-1.5839844	-1.0917969	-1.4519043	-0.17333984	0.4152832	0.28051758	0	0	18/6/2018	18	6	2018	1:40:20	6020	0.1	1	40	20	0	0.058837891	3.5384766	0.064697266	-0.062255859	-1.2050781	15.324463	1.9592285	0	0	0	0	0	0	0	0	0	1.2084961	0.20849609	2.9248047	-1.6486816	-1.0292969	-0.24658203	0	44330	0	0	0
136	137	137	Category I	0.91186523	-0.27587891	-2.2319336	-0.11376953	0.41821289	0.2980957	0	0	18/6/2018	18	6	2018	1:40:20	6020	0.2	1	40	20	0	0.058837891	3.5384766	0.064208984	-0.067871094	-1.2038574	12.626709	1.3483887	0	0	0	0	0	0	0	0	0	1.2075195	0.20751953	2.083252	0.84741211	-0.20776367	-1.027832	0	44330	0	0	0
137	138	138	Category I	0.035888672	0.27587891	-0.21582031	-0.061523438	0.44946289	0.26733398	0	0	18/6/2018	18	6	2018	1:40:20	6020	0.3	1	40	20	0	0.058837891	3.5384766	0.059326172	-0.055908203	-1.1914063	6.0646973	1.0307617	0	0	0	0	0	0	0	0	0	1.1940918	0.1940918	1.3308105	-0.0234375	0.33178711	0.97558594	0	44330	0	0	0
138	139	139	Category I	-0.92382813	0.11987305	-0.20385742	-0.065673828	0.42285156	0.31030273	0	0	18/6/2018	18	6	2018	1:40:20	6020	0.4	1	40	20	0	0.058837891	3.5384766	0.06640625	-0.055419922	-1.1901855	11.192871	1.4086914	0	0	0	0	0	0	0	0	0	1.1933594	0.19335938	2.1520996	-0.99023438	0.17529297	0.98632813	0	44330	0	0	0
139	140	140	Category I	0.16796875	-0.55175781	-2.1599121	-0.068115234	0.40429688	0.32373047	0	0	18/6/2018	18	6	2018	1:40:20	6020	0.5	1	40	20	0	0.058837891	3.5384766	0.053955078	-0.047851563	-1.1899414	21.255127	1.0986328	0	0	0	0	0	0	0	0	0	1.1921387	0.19213867	1.5871582	0.11376953	-0.50366211	-0.96972656	0	44330	0	0	0
140	141	141	Category I	-0.047851563	0.43188477	-1.8239746	-0.032958984	0.40454102	0.33349609	0	0	18/6/2018	18	6	2018	1:40:20	6020	0.6	1	40	20	0	0.058349609	3.5513672	0.063720703	-0.057128906	-1.2089844	10.067871	0.79345703	0	0	0	0	0	0	0	0	0	1.2121582	0.2121582	1.215332	-0.11157227	0.48901367	-0.61474609	0	44330	0	0	0
141	142	142	Category I	0.68383789	-0.35986328	-0.17993164	-0.036132813	0.41064453	0.31689453	0	0	18/6/2018	18	6	2018	1:40:20	6020	0.7	1	40	20	0	0.058349609	3.5513672	0.091552734	-0.037353516	-1.1894531	9.1328125	1.2138672	0	0	0	0	0	0	0	0	0	1.1936035	0.19360352	1.9238281	0.59204102	-0.32226563	1.0095215	0	44330	0	0	0
142	143	143	Category I	4.487793	-0.68383789	-0.40795898	0.014892578	0.37768555	0.35009766	0	0	18/6/2018	18	6	2018	1:40:20	6020	0.8	1	40	20	0	0.058349609	3.5513672	0.095458984	-0.037597656	-1.1513672	20.439209	4.5009766	0	0	0	0	0	0	0	0	0	1.1560059	0.15600586	5.7814941	4.3920898	-0.64599609	0.7434082	0	44330	0	0	0
143	144	144	Category I	1.1159668	-0.671875	-2.1359863	-0.083007813	0.40625	0.31152344	0	0	18/6/2018	18	6	2018	1:40:20	6020	0.9	1	40	20	0	0.058349609	3.5513672	0.094482422	-0.037109375	-1.1464844	22.664795	1.5568848	0	0	0	0	0	0	0	0	0	1.151123	0.15112305	2.6452637	1.0212402	-0.63452148	-0.98925781	0	44330	0	0	0
144	145	145	Category I	-0.083984375	0.56396484	-1.2358398	0.12817383	0.37939453	0.3293457	0	0	18/6/2018	18	6	2018	1:40:21	6021	0	1	40	21	0	0.058349609	3.5513672	0.12231445	-0.049804688	-1.1755371	14.337891	0.65039063	0	0	0	0	0	0	0	0	0	1.1828613	0.18286133	0.88037109	-0.20629883	0.61376953	-0.060058594	0	44330	0	0	0
145	146	146	Category I	-0.41992188	0.035888672	-0.16796875	0.052246094	0.36523438	0.3581543	0	0	18/6/2018	18	6	2018	1:40:21	6021	0.1	1	40	21	0	0.058349609	3.5513672	0.12304688	-0.038574219	-1.1694336	5.4631348	1.1416016	0	0	0	0	0	0	0	0	0	1.1765137	0.17651367	1.6191406	-0.54296875	0.074462891	1.0014648	0	44330	0	0	0
146	147	147	Category I	-0.49194336	0.14379883	-0.17993164	0.003417969	0.3347168	0.38598633	0	0	18/6/2018	18	6	2018	1:40:21	6021	0.2	1	40	21	0	0.058349609	3.5513672	0.12670898	-0.046875	-1.159668	24.419189	1.1743164	0	0	0	0	0	0	0	0	0	1.1674805	0.16748047	1.7893066	-0.61865234	0.19067383	0.97973633	0	44330	0	0	0
147	148	148	Category I	0.14379883	-0.40795898	-2.3518066	0.11499023	0.30151367	0.39697266	0	0	18/6/2018	18	6	2018	1:40:21	6021	0.3	1	40	21	0	0.058349609	3.5513672	0.12524414	-0.047851563	-1.159668	22.431641	1.2453613	0	0	0	0	0	0	0	0	0	1.1672363	0.16723633	1.5703125	0.018310547	-0.35986328	-1.1918945	0	44330	0	0	0
148	149	149	Category I	0.071777344	0.64794922	-1.8239746	0.15917969	0.31933594	0.37060547	0	0	18/6/2018	18	6	2018	1:40:21	6021	0.4	1	40	21	0	0.058349609	3.5513672	0.12597656	-0.048095703	-1.1582031	9.8022461	0.96484375	0	0	0	0	0	0	0	0	0	1.1660156	0.16601563	1.4162598	-0.054199219	0.69604492	-0.66552734	0	44330	0	0	0
149	150	150	Category I	-0.023925781	0.047851563	0.095947266	0.051513672	0.32128906	0.39575195	0	0	18/6/2018	18	6	2018	1:40:21	6021	0.5	1	40	21	0	0.058349609	3.5513672	0.11987305	-0.051269531	-1.1501465	4.8557129	1.2583008	0	0	0	0	0	0	0	0	0	1.1574707	0.1574707	1.4892578	-0.14379883	0.099121094	1.2460938	0	44330	0	0	0
150	151	151	Category I	-0.51586914	0.2878418	-0.2277832	0.026123047	0.2980957	0.41357422	0	0	18/6/2018	18	6	2018	1:40:21	6021	0.6	1	40	21	0	0.058349609	3.5513672	0.13012695	-0.049560547	-1.1477051	27.38623	1.173584	0	0	0	0	0	0	0	0	0	1.1560059	0.15600586	1.9033203	-0.64599609	0.33740234	0.91992188	0	44330	0	0	0
151	152	152	Category I	-0.13183594	-0.82788086	-1.7878418	0.10424805	0.24731445	0.42675781	0	0	18/6/2018	18	6	2018	1:40:21	6021	0.7	1	40	21	0	0.058349609	3.5513672	0.1328125	-0.041015625	-1.1489258	30.720459	1.0473633	0	0	0	0	0	0	0	0	0	1.1572266	0.15722656	1.6901855	-0.26464844	-0.78662109	-0.63867188	0	44330	0	0	0
152	153	153	Category I	0.77978516	-0.11987305	-2.4599609	0.19165039	0.27270508	0.38354492	0	0	18/6/2018	18	6	2018	1:40:21	6021	0.8	1	40	21	0	0.058349609	3.5513672	0.13598633	-0.048583984	-1.1706543	21.296631	1.442627	0	0	0	0	0	0	0	0	0	1.1794434	0.17944336	2.0041504	0.64355469	-0.071044922	-1.2890625	0	44330	0	0	0
153	154	154	Category I	0.98388672	0.15576172	-0.023925781	0.05078125	0.26538086	0.4296875	0	0	18/6/2018	18	6	2018	1:40:21	6021	0.9	1	40	21	0	0.058349609	3.5513672	0.12207031	-0.042724609	-1.1628418	18.712646	1.4418945	0	0	0	0	0	0	0	0	0	1.1699219	0.16992188	2.1992188	0.86157227	0.19848633	1.138916	0	44330	0	0	0
154	155	155	Category I	-0.671875	0.14379883	-0.059814453	0.043701172	0.24609375	0.44213867	0	0	18/6/2018	18	6	2018	1:40:22	6022	0	1	40	22	0	0.058349609	3.5513672	0.1171875	-0.046142578	-1.1628418	43.20459	1.3696289	0	0	0	0	0	0	0	0	0	1.1696777	0.16967773	2.0822754	-0.7890625	0.18994141	1.1030273	0	44330	0	0	0
155	156	156	Category I	0.35986328	-0.19189453	-1.6318359	0.10253906	0.19580078	0.44775391	0	0	18/6/2018	18	6	2018	1:40:22	6022	0.1	1	40	22	0	0.058349609	3.5513672	0.11645508	-0.051513672	-1.1682129	58.609375	0.54174805	0	0	0	0	0	0	0	0	0	1.175293	0.17529297	0.84692383	0.24316406	-0.14013672	-0.46337891	0	44330	0	0	0
156	157	157	Category I	0.7199707	-0.85180664	-2.3278809	0.20556641	0.14282227	0.42895508	0	0	18/6/2018	18	6	2018	1:40:22	6022	0.2	1	40	22	0	0.058349609	3.5513672	0.10693359	-0.050537109	-1.1694336	50.791992	1.5358887	0	0	0	0	0	0	0	0	0	1.1755371	0.17553711	2.5720215	0.61279297	-0.80102539	-1.1582031	0	44330	0	0	0
157	158	158	Category I	0.82788086	0.2277832	-0.19189453	0.16918945	0.16577148	0.43457031	0	0	18/6/2018	18	6	2018	1:40:22	6022	0.3	1	40	22	0	0.058349609	3.5513672	0.083496094	-0.042724609	-1.1750488	55.329834	1.2624512	0	0	0	0	0	0	0	0	0	1.1787109	0.17871094	1.9980469	0.74414063	0.27050781	0.9831543	0	44330	0	0	0
158	159	159	Category I	-0.29980469	-0.2878418	-0.083984375	0.087158203	0.16259766	0.45849609	0	0	18/6/2018	18	6	2018	1:40:22	6022	0.4	1	40	22	0	0.058349609	3.5513672	0.066650391	-0.030273438	-1.1762695	58.923584	1.1806641	0	0	0	0	0	0	0	0	0	1.1787109	0.17871094	1.7163086	-0.36645508	-0.25732422	1.0922852	0	44330	0	0	0
159	160	160	Category I	-0.49194336	0.13183594	-0.059814453	0.058837891	0.1809082	0.45629883	0	0	18/6/2018	18	6	2018	1:40:22	6022	0.5	1	40	22	0	0.058349609	3.5513672	0.068359375	-0.041992188	-1.1694336	68.740479	1.2553711	0	0	0	0	0	0	0	0	0	1.1723633	0.17236328	1.8442383	-0.56030273	0.17382813	1.1096191	0	44330	0	0	0
160	161	161	Category I	0.50390625	0.11987305	-3.935791	0.17749023	0.16674805	0.43481445	0	0	18/6/2018	18	6	2018	1:40:22	6022	0.6	1	40	22	0	0.058349609	3.5513672	0.079589844	-0.047607422	-1.1730957	78.525879	2.7998047	0	0	0	0	0	0	0	0	0	1.1767578	0.17675781	3.354248	0.42407227	0.16748047	-2.7624512	0	44330	0	0	0
161	162	162	Category I	0.49194336	-0.44384766	-0.88793945	0.21411133	0.14526367	0.42431641	0	0	18/6/2018	18	6	2018	1:40:22	6022	0.7	1	40	22	0	0.058349609	3.5513672	0.073486328	-0.063720703	-1.1540527	102.81519	0.62475586	0	0	0	0	0	0	0	0	0	1.1582031	0.15820313	1.0644531	0.41821289	-0.37988281	0.26611328	0	44330	0	0	0
162	163	163	Category I	-0.76782227	-0.34790039	-0.17993164	0.13696289	0.11181641	0.4597168	0	0	18/6/2018	18	6	2018	1:40:22	6022	0.8	1	40	22	0	0.058349609	3.5513672	0.067626953	-0.059326172	-1.1542969	93.142334	1.3154297	0	0	0	0	0	0	0	0	0	1.1577148	0.15771484	2.0981445	-0.83544922	-0.28833008	0.97436523	0	44330	0	0	0
163	164	164	Category I	-0.26391602	0.21582031	0.21582031	0.055664063	0.1418457	0.46728516	0	0	18/6/2018	18	6	2018	1:40:22	6022	0.9	1	40	22	0	0.058349609	3.5513672	0.069091797	-0.061767578	-1.1491699	65.313477	1.4321289	0	0	0	0	0	0	0	0	0	1.152832	0.15283203	1.9758301	-0.33300781	0.27758789	1.3649902	0	44330	0	0	0
164	165	165	Category I	-0.047851563	-0.69580078	-2.0039063	0.12573242	0.20507813	0.43847656	0	0	18/6/2018	18	6	2018	1:40:23	6023	0	1	40	23	0	0.058349609	3.5513672	0.071044922	-0.067871094	-1.1582031	54.903809	1.0598145	0	0	0	0	0	0	0	0	0	1.1623535	0.16235352	1.5922852	-0.11889648	-0.62768555	-0.84545898	0	44330	0	0	0
165	166	166	Category I	0.52783203	0.31176758	-1.7399902	0.17944336	0.13891602	0.43847656	0	0	18/6/2018	18	6	2018	1:40:23	6023	0.1	1	40	23	0	0.058349609	3.5513672	0.071533203	-0.080810547	-1.1523438	35.976563	0.84106445	0	0	0	0	0	0	0	0	0	1.1572266	0.15722656	1.4362793	0.45605469	0.39257813	-0.58740234	0	44330	0	0	0
166	167	167	Category I	0.99584961	-0.27587891	0.14379883	0.11865234	0.18237305	0.44262695	0	0	18/6/2018	18	6	2018	1:40:23	6023	0.2	1	40	23	0	0.058349609	3.5513672	0.056396484	-0.073730469	-1.1577148	2.8427734	1.6179199	0	0	0	0	0	0	0	0	0	1.1616211	0.16162109	2.4428711	0.93945313	-0.2019043	1.3015137	0	44330	0	0	0
167	168	168	Category I	-0.58789063	0.70776367	-0.44384766	0.080810547	0.12646484	0.4675293	0	0	18/6/2018	18	6	2018	1:40:23	6023	0.3	1	40	23	0	0.058349609	3.5513672	0.052978516	-0.075683594	-1.1538086	9.4082031	1.2365723	0	0	0	0	0	0	0	0	0	1.1574707	0.1574707	2.1345215	-0.64086914	0.78344727	0.70996094	0	44330	0	0	0
168	169	169	Category I	0.095947266	-0.7199707	-1.8479004	0.171875	0.1328125	0.44702148	0	0	18/6/2018	18	6	2018	1:40:23	6023	0.4	1	40	23	0	0.058349609	3.5513672	0.092285156	-0.11035156	-1.1755371	10.851807	0.90722656	0	0	0	0	0	0	0	0	0	1.1843262	0.18432617	1.2851563	0.003417969	-0.609375	-0.67211914	0	44330	0	0	0
169	170	170	Category I	-0.49194336	0.56396484	-1.0559082	0.2253418	0.12744141	0.42504883	0	0	18/6/2018	18	6	2018	1:40:23	6023	0.5	1	40	23	0	0.058349609	3.5513672	0.078613281	-0.11206055	-1.1437988	27.381592	0.88891602	0	0	0	0	0	0	0	0	0	1.1518555	0.15185547	1.3344727	-0.57055664	0.67602539	0.087890625	0	44330	0	0	0
170	171	171	Category I	1.0439453	-0.2277832	0.14379883	0.060791016	0.1328125	0.46704102	0	0	18/6/2018	18	6	2018	1:40:23	6023	0.6	1	40	23	0	0.058349609	3.5513672	0.080810547	-0.11767578	-1.1247559	63.14209	1.5964355	0	0	0	0	0	0	0	0	0	1.1337891	0.13378906	2.3413086	0.96289063	-0.10986328	1.2685547	0	44330	0	0	0
171	172	172	Category I	-0.64794922	0.55175781	-0.29980469	0.10595703	0.094482422	0.46557617	0	0	18/6/2018	18	6	2018	1:40:23	6023	0.7	1	40	23	0	0.058349609	3.5513672	0.083007813	-0.12158203	-1.1313477	100.23633	1.2958984	0	0	0	0	0	0	0	0	0	1.1408691	0.14086914	2.2363281	-0.73095703	0.67333984	0.83154297	0	44330	0	0	0
172	173	173	Category I	-1.9919434	-0.77978516	-3.9958496	0.13037109	0.095458984	0.46313477	0	0	18/6/2018	18	6	2018	1:40:23	6023	0.8	1	40	23	0	0.058349609	3.5513672	0.090576172	-0.12866211	-1.145752	78.297607	3.5891113	0	0	0	0	0	0	0	0	0	1.1564941	0.15649414	5.5834961	-2.0825195	-0.65087891	-2.8498535	0	44330	0	0	0
173	174	174	Category I	0.35986328	0.31176758	-2.1599121	0.11791992	0.1472168	0.45898438	0	0	18/6/2018	18	6	2018	1:40:23	6023	0.9	1	40	23	0	0.058349609	3.5513672	0.075439453	-0.13769531	-1.1237793	74.924316	1.1645508	0	0	0	0	0	0	0	0	0	1.1347656	0.13476563	1.7697754	0.28442383	0.44946289	-1.0358887	0	44330	0	0	0
174	175	175	Category I	0.2878418	-0.26391602	-0.2878418	0.062255859	0.13256836	0.46850586	0	0	18/6/2018	18	6	2018	1:40:24	6024	0	1	40	24	0	0.058349609	3.5513672	0.086181641	-0.13916016	-1.1064453	119.09521	0.85229492	0	0	0	0	0	0	0	0	0	1.1186523	0.11865234	1.1447754	0.20141602	-0.12451172	0.81860352	0	44330	0	0	0
175	176	176	Category I	-0.94799805	0.071777344	0.035888672	-0.057861328	0.072753906	0.48510742	0	0	18/6/2018	18	6	2018	1:40:24	6024	0.111	1	40	24	0	0.058349609	3.5513672	0.090576172	-0.14575195	-1.1196289	128.56055	1.5688477	0	0	0	0	0	0	0	0	0	1.1328125	0.1328125	2.4118652	-1.0385742	0.2175293	1.1555176	0	44330	0	0	0
176	177	177	Category I	-1.5478516	-0.035888672	-2.3518066	0.034667969	0.092041016	0.47998047	0	0	18/6/2018	18	6	2018	1:40:24	6024	0.222	1	40	24	0	0.058349609	3.5513672	0.11010742	-0.14746094	-1.1418457	81.565674	2.0554199	0	0	0	0	0	0	0	0	0	1.1567383	0.15673828	2.9794922	-1.657959	0.11157227	-1.2097168	0	44330	0	0	0
177	178	178	Category I	0.47998047	0.80395508	-2.4838867	0.090820313	0.14086914	0.46118164	0	0	18/6/2018	18	6	2018	1:40:24	6024	0.333	1	40	24	0	0.058349609	3.5513672	0.10058594	-0.140625	-1.1164551	95.499268	1.7045898	0	0	0	0	0	0	0	0	0	1.1296387	0.12963867	2.6914063	0.37915039	0.94458008	-1.3671875	0	44330	0	0	0
178	179	179	Category I	-0.29980469	0.10791016	-0.023925781	0.094238281	0.15380859	0.45751953	0	0	18/6/2018	18	6	2018	1:40:24	6024	0.444	1	40	24	0	0.059082031	3.5449219	0.095947266	-0.14697266	-1.1113281	92.629883	1.1850586	0	0	0	0	0	0	0	0	0	1.125	0.125	1.7382813	-0.39575195	0.25488281	1.0874023	0	44330	0	0	0
179	180	180	Category I	0.15576172	-0.51586914	-1.487793	-0.044921875	0.077392578	0.48071289	0	0	18/6/2018	18	6	2018	1:40:24	6024	0.555	1	40	24	0	0.059082031	3.5449219	0.10522461	-0.15307617	-1.1359863	40.698242	0.50732422	0	0	0	0	0	0	0	0	0	1.151123	0.15112305	0.7644043	0.050292969	-0.36254883	-0.3515625	0	44330	0	0	0
180	181	181	Category I	1.763916	0.40795898	-2.7358398	-0.07421875	0.011962891	0.4765625	0	0	18/6/2018	18	6	2018	1:40:24	6024	0.666	1	40	24	0	0.059082031	3.5449219	0.11010742	-0.14819336	-1.1357422	3.3535156	2.3671875	0	0	0	0	0	0	0	0	0	1.1506348	0.15063477	3.8095703	1.6535645	0.55615234	-1.5998535	0	44330	0	0	0
181	182	182	Category I	0.61181641	0.29980469	0.2277832	-0.056884766	0.072753906	0.47924805	0	0	18/6/2018	18	6	2018	1:40:24	6024	0.777	1	40	24	0	0.059082031	3.5449219	0.11791992	-0.15112305	-1.1159668	44.767334	1.5009766	0	0	0	0	0	0	0	0	0	1.1323242	0.13232422	2.2885742	0.49365234	0.45092773	1.34375	0	44330	0	0	0
182	183	183	Category I	-0.43188477	-0.011962891	0.083984375	-0.10058594	0.036132813	0.47460938	0	0	18/6/2018	18	6	2018	1:40:24	6024	0.888	1	40	24	0	0.059082031	3.5449219	0.10107422	-0.14990234	-1.1130371	66.010986	1.317627	0	0	0	0	0	0	0	0	0	1.1276855	0.12768555	1.8681641	-0.53295898	0.13793945	1.1970215	0	44330	0	0	0
183	184	184	Category I	2.0759277	-1.223877	-2.2797852	-0.074462891	0.038818359	0.47607422	0	0	18/6/2018	18	6	2018	1:40:25	6025	0	1	40	25	0	0.059082031	3.5449219	0.050048828	-0.14038086	-1.1308594	69.840088	2.5683594	0	0	0	0	0	0	0	0	0	1.140625	0.140625	4.2578125	2.0256348	-1.083252	-1.1486816	0	44330	0	0	0
184	185	185	Category I	1.2958984	0.3359375	-2.3637695	-0.10229492	0	0.47363281	0	0	18/6/2018	18	6	2018	1:40:25	6025	0.09	1	40	25	0	0.059082031	3.5449219	0.046875	-0.13647461	-1.1381836	87.461426	1.8122559	0	0	0	0	0	0	0	0	0	1.1472168	0.1472168	2.9465332	1.2487793	0.47241211	-1.2253418	0	44330	0	0	0
185	186	186	Category I	0.56396484	0.047851563	-0.059814453	-0.044921875	0.061767578	0.47924805	0	0	18/6/2018	18	6	2018	1:40:25	6025	0.181	1	40	25	0	0.059082031	3.5449219	0.055908203	-0.13647461	-1.123291	89.707764	1.1928711	0	0	0	0	0	0	0	0	0	1.1330566	0.13305664	1.7561035	0.5078125	0.18432617	1.0634766	0	44330	0	0	0
186	187	187	Category I	-0.39599609	0.55175781	0.19189453	-0.13037109	0.009033203	0.46630859	0	0	18/6/2018	18	6	2018	1:40:25	6025	0.272	1	40	25	0	0.059082031	3.5449219	0.055664063	-0.14550781	-1.1230469	128.13647	1.5554199	0	0	0	0	0	0	0	0	0	1.1337891	0.13378906	2.4638672	-0.45166016	0.69726563	1.3149414	0	44330	0	0	0
187	188	188	Category I	0.095947266	-1.0078125	-2.3518066	-0.17919922	0.032958984	0.45141602	0	0	18/6/2018	18	6	2018	1:40:25	6025	0.363	1	40	25	0	0.059082031	3.5449219	0.067626953	-0.14624023	-1.140625	70.860596	1.4863281	0	0	0	0	0	0	0	0	0	1.1520996	0.15209961	2.1008301	0.028076172	-0.86132813	-1.2109375	0	44330	0	0	0
188	189	189	Category I	0.2878418	0.41992188	-1.5478516	-0.20214844	-0.010498047	0.44702148	0	0	18/6/2018	18	6	2018	1:40:25	6025	0.454	1	40	25	0	0.059082031	3.5449219	0.079833984	-0.15014648	-1.1425781	25.816406	0.72973633	0	0	0	0	0	0	0	0	0	1.1550293	0.1550293	1.1833496	0.20776367	0.57006836	-0.4050293	0	44330	0	0	0
189	190	190	Category I	0.58789063	-0.25195313	-0.27587891	-0.13720703	0.050048828	0.46875	0	0	18/6/2018	18	6	2018	1:40:25	6025	0.545	1	40	25	0	0.059082031	3.5449219	0.086181641	-0.15551758	-1.1269531	56.550293	0.99267578	0	0	0	0	0	0	0	0	0	1.1411133	0.14111328	1.4489746	0.50146484	-0.096191406	0.85107422	0	44330	0	0	0
190	191	191	Category I	-0.76782227	0.63598633	-0.2277832	-0.17333984	0.012207031	0.45141602	0	0	18/6/2018	18	6	2018	1:40:25	6025	0.636	1	40	25	0	0.059082031	3.5449219	0.079589844	-0.16015625	-1.1328125	96.939697	1.4733887	0	0	0	0	0	0	0	0	0	1.1467285	0.14672852	2.548584	-0.84741211	0.79614258	0.9050293	0	44330	0	0	0
191	192	192	Category I	0.14379883	-1.0678711	-3.2519531	-0.16894531	0.021484375	0.45751953	0	0	18/6/2018	18	6	2018	1:40:25	6025	0.727	1	40	25	0	0.059082031	3.5449219	0.10791016	-0.21240234	-1.2026367	111.61597	2.2207031	0	0	0	0	0	0	0	0	0	1.2260742	0.22607422	2.9401855	0.035644531	-0.85546875	-2.0490723	0	44330	0	0	0
192	193	193	Category I	0.15576172	0.53979492	-1.619873	-0.079101563	0.10986328	0.47436523	0	0	18/6/2018	18	6	2018	1:40:25	6025	0.818	1	40	25	0	0.059082031	3.5449219	0.12573242	-0.20922852	-1.220459	124.21021	0.84936523	0	0	0	0	0	0	0	0	0	1.2446289	0.24462891	1.1784668	0.029785156	0.74902344	-0.39916992	0	44330	0	0	0
193	194	194	Category I	-0.059814453	-0.26391602	-0.059814453	-0.23803711	0.084472656	0.43115234	0	0	18/6/2018	18	6	2018	1:40:25	6025	0.909	1	40	25	0	0.059082031	3.5449219	0.11181641	-0.21142578	-1.1923828	112.20996	1.1467285	0	0	0	0	0	0	0	0	0	1.2163086	0.21630859	1.3566895	-0.17163086	-0.052246094	1.1325684	0	44330	0	0	0
194	195	195	Category I	-0.65991211	-0.11987305	-0.26391602	-0.31079102	0.059326172	0.38525391	0	0	18/6/2018	18	6	2018	1:40:26	6026	0	1	40	26	0	0.059082031	3.5449219	0.090820313	-0.22216797	-1.197998	112.36475	1.2028809	0	0	0	0	0	0	0	0	0	1.2219238	0.22192383	1.7873535	-0.75073242	0.10229492	0.93408203	0	44330	0	0	0
195	196	196	Category I	-0.011962891	-0.44384766	-2.0878906	-0.1862793	0.001708984	0.45068359	0	0	18/6/2018	18	6	2018	1:40:26	6026	0.1	1	40	26	0	0.059082031	3.5449219	0.087402344	-0.22070313	-1.2067871	122.66504	0.9140625	0	0	0	0	0	0	0	0	0	1.2297363	0.22973633	1.2036133	-0.099365234	-0.22290039	-0.88085938	0	44330	0	0	0
196	197	197	Category I	-0.70776367	0.88793945	-2.027832	-0.13208008	0.052490234	0.47314453	0	0	18/6/2018	18	6	2018	1:40:26	6026	0.2	1	40	26	0	0.059082031	3.5449219	0.099609375	-0.22265625	-1.2180176	134.96094	1.5939941	0	0	0	0	0	0	0	0	0	1.2424316	0.24243164	2.7277832	-0.80737305	1.1105957	-0.80957031	0	44330	0	0	0
197	198	198	Category I	-0.70776367	0.50390625	-0.49194336	-0.25195313	0.11816406	0.41748047	0	0	18/6/2018	18	6	2018	1:40:26	6026	0.3	1	40	26	0	0.059082031	3.5449219	0.10131836	-0.21777344	-1.1916504	108.7688	1.2905273	0	0	0	0	0	0	0	0	0	1.2155762	0.21557617	2.2307129	-0.80908203	0.72167969	0.69970703	0	44330	0	0	0
198	199	199	Category I	-0.34790039	-0.39599609	0.15576172	-0.31323242	0.057617188	0.39501953	0	0	18/6/2018	18	6	2018	1:40:26	6026	0.4	1	40	26	0	0.059082031	3.5449219	0.083007813	-0.21240234	-1.1982422	68.895752	1.4328613	0	0	0	0	0	0	0	0	0	1.2197266	0.21972656	1.9685059	-0.4309082	-0.18334961	1.3540039	0	44330	0	0	0
199	200	200	Category I	0.11987305	-1.5839844	-4.0678711	-0.24291992	0.006347656	0.4296875	0	0	18/6/2018	18	6	2018	1:40:26	6026	0.5	1	40	26	0	0.059082031	3.5449219	0.079345703	-0.21289063	-1.197998	47.828369	3.1806641	0	0	0	0	0	0	0	0	0	1.2194824	0.21948242	4.2810059	0.040283203	-1.3708496	-2.8696289	0	44330	0	0	0
200	201	201	Category I	0.74389648	-1.3078613	-1.1159668	-0.16674805	-0.092773438	0.44335938	0	0	18/6/2018	18	6	2018	1:40:26	6026	0.6	1	40	26	0	0.059082031	3.5449219	0.081298828	-0.21850586	-1.2268066	25.654053	1.279541	0	0	0	0	0	0	0	0	0	1.2487793	0.2487793	1.8625488	0.66235352	-1.0891113	0.11083984	0	44330	0	0	0
201	202	202	Category I	0	0.059814453	-0.083984375	-0.17504883	-0.18725586	0.41259766	0	0	18/6/2018	18	6	2018	1:40:26	6026	0.7	1	40	26	0	0.059082031	3.5449219	0.086914063	-0.23242188	-1.1875	55.623291	1.1450195	0	0	0	0	0	0	0	0	0	1.2131348	0.21313477	1.4831543	-0.086914063	0.29223633	1.1035156	0	44330	0	0	0
202	203	203	Category I	-0.31176758	0.19189453	0.35986328	-0.24853516	-0.1328125	0.40454102	0	0	18/6/2018	18	6	2018	1:40:26	6026	0.8	1	40	26	0	0.059082031	3.5449219	0.081054688	-0.22143555	-1.1804199	70.852295	1.6425781	0	0	0	0	0	0	0	0	0	1.2038574	0.20385742	2.3466797	-0.39282227	0.41333008	1.5402832	0	44330	0	0	0
203	204	204	Category I	0.29980469	-0.92382813	-2.8317871	-0.22607422	-0.1484375	0.40478516	0	0	18/6/2018	18	6	2018	1:40:26	6026	0.9	1	40	26	0	0.059082031	3.5449219	0.091552734	-0.21899414	-1.1726074	61.567871	1.8144531	0	0	0	0	0	0	0	0	0	1.1962891	0.19628906	2.5720215	0.20800781	-0.70458984	-1.6589355	0	44330	0	0	0
204	205	205	Category I	1.1518555	-1.4399414	-1.9438477	-0.17260742	-0.17578125	0.41381836	0	0	18/6/2018	18	6	2018	1:40:27	6027	0	1	40	27	0	0.059082031	3.5449219	0.090087891	-0.23486328	-1.215332	42.905273	1.7631836	0	0	0	0	0	0	0	0	0	1.2412109	0.24121094	2.9946289	1.0615234	-1.204834	-0.72827148	0	44330	0	0	0
205	206	206	Category I	-0.65991211	0.55175781	-0.39599609	-0.08203125	-0.23535156	0.41064453	0	0	18/6/2018	18	6	2018	1:40:27	6027	0.1	1	40	27	0	0.059082031	3.5449219	0.097412109	-0.23291016	-1.1972656	43.434814	1.3532715	0	0	0	0	0	0	0	0	0	1.2236328	0.22363281	2.3435059	-0.75732422	0.78466797	0.80126953	0	44330	0	0	0
206	207	207	Category I	-1.0197754	0.13183594	0.059814453	-0.16845703	-0.16577148	0.42602539	0	0	18/6/2018	18	6	2018	1:40:27	6027	0.2	1	40	27	0	0.059082031	3.5449219	0.091552734	-0.23339844	-1.1740723	61.558838	1.7001953	0	0	0	0	0	0	0	0	0	1.2004395	0.20043945	2.7106934	-1.1113281	0.36523438	1.2338867	0	44330	0	0	0
207	208	208	Category I	0.49194336	-1.5119629	-3.3239746	-0.13818359	-0.21264648	0.40795898	0	0	18/6/2018	18	6	2018	1:40:27	6027	0.3	1	40	27	0	0.059082031	3.5449219	0.073730469	-0.24462891	-1.2109375	56.005615	2.4990234	0	0	0	0	0	0	0	0	0	1.2375488	0.23754883	3.7980957	0.41796875	-1.2670898	-2.112793	0	44330	0	0	0
208	209	209	Category I	0.26391602	-0.61181641	-0.82788086	-0.015380859	-0.25170898	0.41088867	0	0	18/6/2018	18	6	2018	1:40:27	6027	0.4	1	40	27	0	0.059082031	3.5449219	0.087402344	-0.25732422	-1.2319336	44.581055	0.56567383	0	0	0	0	0	0	0	0	0	1.2617188	0.26171875	0.93505859	0.17626953	-0.35424805	0.40405273	0	44330	0	0	0
209	210	210	Category I	-0.25195313	0.10791016	0.035888672	-0.056396484	-0.21435547	0.42773438	0	0	18/6/2018	18	6	2018	1:40:27	6027	0.5	1	40	27	0	0.059082031	3.5449219	0.090820313	-0.24926758	-1.2150879	31.946045	1.345459	0	0	0	0	0	0	0	0	0	1.2436523	0.24365234	1.951416	-0.34277344	0.35717773	1.2509766	0	44330	0	0	0
210	211	211	Category I	-0.44384766	0.011962891	-0.52783203	-0.057617188	-0.15991211	0.44873047	0	0	18/6/2018	18	6	2018	1:40:27	6027	0.6	1	40	27	0	0.059082031	3.5449219	0.093261719	-0.26220703	-1.2043457	51.019775	0.90649414	0	0	0	0	0	0	0	0	0	1.2363281	0.23632813	1.4882813	-0.53710938	0.27416992	0.67651367	0	44330	0	0	0
211	212	212	Category I	0.059814453	-0.51586914	-1.6318359	0.034423828	-0.14257813	0.45410156	0	0	18/6/2018	18	6	2018	1:40:27	6027	0.7	1	40	27	0	0.059082031	3.5449219	0.077636719	-0.26171875	-1.2192383	47.003906	0.48461914	0	0	0	0	0	0	0	0	0	1.2495117	0.24951172	0.68432617	-0.017822266	-0.25390625	-0.41235352	0	44330	0	0	0
212	213	213	Category I	0.27587891	-0.93579102	-1.0197754	0.061523438	-0.13696289	0.453125	0	0	18/6/2018	18	6	2018	1:40:27	6027	0.8	1	40	27	0	0.059082031	3.5449219	0.099121094	-0.27148438	-1.2438965	34.92041	0.72290039	0	0	0	0	0	0	0	0	0	1.2770996	0.27709961	1.0649414	0.17651367	-0.6640625	0.22412109	0	44330	0	0	0
213	214	214	Category I	0.2277832	0.44384766	-0.035888672	0.058105469	-0.13110352	0.45385742	0	0	18/6/2018	18	6	2018	1:40:27	6027	0.9	1	40	27	0	0.059082031	3.5449219	0.12036133	-0.26928711	-1.204834	29.620117	1.3735352	0	0	0	0	0	0	0	0	0	1.2402344	0.24023438	1.989502	0.10717773	0.71313477	1.1689453	0	44330	0	0	0
214	215	215	Category I	-0.13183594	-0.52783203	-1.2719727	0.010009766	-0.10888672	0.46728516	0	0	18/6/2018	18	6	2018	1:40:28	6028	0	1	40	28	0	0.059082031	3.5449219	0.11303711	-0.27587891	-1.1772461	57.364502	0.36352539	0	0	0	0	0	0	0	0	0	1.2143555	0.21435547	0.59130859	-0.24487305	-0.25170898	-0.094482422	0	44330	0	0	0
215	216	216	Category I	-0.023925781	-1.2358398	-3.2277832	0.068847656	-0.10668945	0.46191406	0	0	18/6/2018	18	6	2018	1:40:28	6028	0.111	1	40	28	0	0.059082031	3.5449219	0.11035156	-0.27099609	-1.1879883	66.232422	2.2602539	0	0	0	0	0	0	0	0	0	1.2233887	0.22338867	3.138916	-0.13427734	-0.96459961	-2.0395508	0	44330	0	0	0
216	217	217	Category I	0.14379883	0.26391602	-0.19189453	0.15527344	-0.16796875	0.42944336	0	0	18/6/2018	18	6	2018	1:40:28	6028	0.222	1	40	28	0	0.058837891	3.5175293	0.13867188	-0.28027344	-1.2148438	40.346924	1.1586914	0	0	0	0	0	0	0	0	0	1.2546387	0.25463867	1.5722656	0.004882813	0.54418945	1.0229492	0	44330	0	0	0
217	218	218	Category I	-0.32397461	-0.21582031	0.19189453	0.020996094	-0.086669922	0.46899414	0	0	18/6/2018	18	6	2018	1:40:28	6028	0.333	1	40	28	0	0.058837891	3.5175293	0.15527344	-0.28833008	-1.2001953	35.037354	1.473877	0	0	0	0	0	0	0	0	0	1.2441406	0.24414063	1.9440918	-0.47924805	0.072509766	1.3920898	0	44330	0	0	0
218	219	219	Category I	-0.17993164	-0.38378906	-2.1838379	0.053222656	-0.069091797	0.47021484	0	0	18/6/2018	18	6	2018	1:40:28	6028	0.444	1	40	28	0	0.058837891	3.5175293	0.14770508	-0.30200195	-1.1687012	60.166748	1.0695801	0	0	0	0	0	0	0	0	0	1.2160645	0.21606445	1.4243164	-0.32763672	-0.081542969	-1.0148926	0	44330	0	0	0
219	220	220	Category I	0.55175781	-0.14379883	-2.1359863	0.073242188	-0.088378906	0.46508789	0	0	18/6/2018	18	6	2018	1:40:28	6028	0.555	1	40	28	0	0.058837891	3.5175293	0.14868164	-0.30395508	-1.1674805	53.321533	1.060791	0	0	0	0	0	0	0	0	0	1.2155762	0.21557617	1.5314941	0.40283203	0.16015625	-0.96826172	0	44330	0	0	0
220	221	221	Category I	0.57592773	0.17993164	-0.23999023	0.18115234	-0.059814453	0.45043945	0	0	18/6/2018	18	6	2018	1:40:28	6028	0.666	1	40	28	0	0.058837891	3.5175293	0.15258789	-0.29858398	-1.1779785	35.323242	1.1350098	0	0	0	0	0	0	0	0	0	1.2248535	0.22485352	1.8400879	0.4230957	0.47851563	0.93798828	0	44330	0	0	0
221	222	222	Category I	-0.671875	-0.25195313	0.047851563	0.067138672	-0.043945313	0.47363281	0	0	18/6/2018	18	6	2018	1:40:28	6028	0.777	1	40	28	0	0.058837891	3.5175293	0.13598633	-0.31103516	-1.1635742	36.36084	1.4575195	0	0	0	0	0	0	0	0	0	1.2121582	0.2121582	2.0786133	-0.80786133	0.059082031	1.2114258	0	44330	0	0	0
222	223	223	Category I	0.40795898	0.071777344	-1.8239746	0.033447266	-0.026367188	0.47827148	0	0	18/6/2018	18	6	2018	1:40:28	6028	0.888	1	40	28	0	0.058837891	3.5175293	0.12866211	-0.3137207	-1.1665039	50.638428	0.81152344	0	0	0	0	0	0	0	0	0	1.2148438	0.21484375	1.3220215	0.27905273	0.38549805	-0.65722656	0	44330	0	0	0
223	224	224	Category I	0.87597656	-0.34790039	-2.723877	0.13183594	-0.034423828	0.46557617	0	0	18/6/2018	18	6	2018	1:40:29	6029	0	1	40	29	0	0.058837891	3.5175293	0.13354492	-0.31176758	-1.1628418	50.367432	1.7285156	0	0	0	0	0	0	0	0	0	1.2114258	0.21142578	2.3391113	0.7421875	-0.035888672	-1.560791	0	44330	0	0	0
224	225	225	Category I	0.6237793	0.55175781	-0.047851563	0.12841797	-0.038818359	0.46362305	0	0	18/6/2018	18	6	2018	1:40:29	6029	0.1	1	40	29	0	0.058837891	3.5175293	0.09765625	-0.31396484	-1.184082	27.253906	1.5224609	0	0	0	0	0	0	0	0	0	1.2290039	0.22900391	2.5283203	0.52587891	0.86572266	1.1362305	0	44330	0	0	0
225	226	226	Category I	-0.43188477	-0.671875	-0.14379883	0.11376953	-0.015625	0.46972656	0	0	18/6/2018	18	6	2018	1:40:29	6029	0.2	1	40	29	0	0.058837891	3.5175293	0.090820313	-0.30981445	-1.1750488	36.951172	1.2116699	0	0	0	0	0	0	0	0	0	1.2185059	0.21850586	1.9162598	-0.52270508	-0.36181641	1.03125	0	44330	0	0	0
226	227	227	Category I	0.45581055	0.083984375	-1.5959473	0.10449219	-0.023193359	0.46923828	0	0	18/6/2018	18	6	2018	1:40:29	6029	0.3	1	40	29	0	0.058837891	3.5175293	0.083984375	-0.3137207	-1.1779785	51.656738	0.6862793	0	0	0	0	0	0	0	0	0	1.2219238	0.22192383	1.1875	0.37158203	0.39770508	-0.41772461	0	44330	0	0	0
227	228	228	Category I	1.1279297	-0.73193359	-2.4958496	0.10693359	-0.035400391	0.47021484	0	0	18/6/2018	18	6	2018	1:40:29	6029	0.4	1	40	29	0	0.058837891	3.5175293	0.088134766	-0.32250977	-1.189209	47.343506	1.7189941	0	0	0	0	0	0	0	0	0	1.2353516	0.23535156	2.7553711	1.0395508	-0.40917969	-1.3063965	0	44330	0	0	0
228	229	229	Category I	0.58789063	0.2277832	-0.58789063	0.14428711	0.004638672	0.46557617	0	0	18/6/2018	18	6	2018	1:40:29	6029	0.5	1	40	29	0	0.058837891	3.5175293	0.085693359	-0.31640625	-1.1809082	25.816895	0.94873047	0	0	0	0	0	0	0	0	0	1.2255859	0.22558594	1.6394043	0.50195313	0.54418945	0.59301758	0	44330	0	0	0
229	230	230	Category I	-0.56396484	-0.32397461	-0.35986328	0.078369141	-0.001464844	0.47216797	0	0	18/6/2018	18	6	2018	1:40:29	6029	0.6	1	40	29	0	0.058837891	3.5175293	0.078369141	-0.31884766	-1.1884766	32.475586	1.0483398	0	0	0	0	0	0	0	0	0	1.2329102	0.23291016	1.4758301	-0.64233398	-0.004882813	0.82861328	0	44330	0	0	0
230	231	231	Category I	1.763916	-3.8879395	-5.8198242	0.010009766	-0.011474609	0.48022461	0	0	18/6/2018	18	6	2018	1:40:29	6029	0.7	1	40	29	0	0.058837891	3.5175293	0.076171875	-0.31884766	-1.1835938	39.94751	6.0891113	0	0	0	0	0	0	0	0	0	1.2282715	0.22827148	9.8925781	1.6875	-3.5688477	-4.6359863	0	44330	0	0	0
231	232	232	Category I	1.2839355	-0.58789063	-3.2038574	0.10791016	0.007324219	0.47387695	0	0	18/6/2018	18	6	2018	1:40:29	6029	0.8	1	40	29	0	0.058837891	3.5175293	0.079589844	-0.32177734	-1.1791992	16.483398	2.3706055	0	0	0	0	0	0	0	0	0	1.2248535	0.22485352	3.494873	1.2041016	-0.26586914	-2.0244141	0	44330	0	0	0
232	233	233	Category I	-0.3359375	-0.29980469	-0.2277832	0.20605469	-0.025878906	0.43945313	0	0	18/6/2018	18	6	2018	1:40:29	6029	0.9	1	40	29	0	0.058837891	3.5175293	0.072998047	-0.31567383	-1.1687012	22.139404	1.026123	0	0	0	0	0	0	0	0	0	1.2128906	0.21289063	1.3659668	-0.40893555	0.015869141	0.94091797	0	44330	0	0	0
233	234	234	Category I	-0.68383789	-0.69580078	-0.46777344	0.11987305	-0.06640625	0.46289063	0	0	18/6/2018	18	6	2018	1:40:30	6030	0	1	40	30	0	0.058837891	3.5175293	0.078857422	-0.31787109	-1.1689453	21.115479	1.1027832	0	0	0	0	0	0	0	0	0	1.2138672	0.21386719	1.8417969	-0.76269531	-0.37768555	0.70117188	0	44330	0	0	0
234	235	235	Category I	-0.94799805	0.26391602	-0.75585938	0.055664063	-0.065917969	0.47119141	0	0	18/6/2018	18	6	2018	1:40:30	6030	0.09	1	40	30	0	0.058837891	3.5175293	0.077636719	-0.31323242	-1.1767578	3.6330566	1.25	0	0	0	0	0	0	0	0	0	1.2202148	0.22021484	2.0241699	-1.0256348	0.57714844	0.42089844	0	44330	0	0	0
235	236	236	Category I	1.3317871	-0.35986328	-2.5439453	0.12133789	0.053955078	0.46704102	0	0	18/6/2018	18	6	2018	1:40:30	6030	0.181	1	40	30	0	0.058837891	3.5175293	0.075683594	-0.30834961	-1.1818848	5.2329102	1.8532715	0	0	0	0	0	0	0	0	0	1.223877	0.22387695	2.6691895	1.2558594	-0.051269531	-1.3618164	0	44330	0	0	0
236	237	237	Category I	0.86376953	-0.45581055	-0.20385742	0.13671875	0.060791016	0.46655273	0	0	18/6/2018	18	6	2018	1:40:30	6030	0.272	1	40	30	0	0.058837891	3.5175293	0.071289063	-0.30639648	-1.1799316	31.0271	1.2658691	0	0	0	0	0	0	0	0	0	1.2211914	0.22119141	1.9177246	0.79223633	-0.14916992	0.97607422	0	44330	0	0	0
237	238	238	Category I	-0.64794922	0.65991211	-0.73193359	0.097412109	0.010498047	0.47387695	0	0	18/6/2018	18	6	2018	1:40:30	6030	0.363	1	40	30	0	0.058837891	3.5175293	0.088623047	-0.31689453	-1.1816406	32.880127	1.3034668	0	0	0	0	0	0	0	0	0	1.2265625	0.2265625	2.1633301	-0.73657227	0.97680664	0.44970703	0	44330	0	0	0
238	239	239	Category I	-0.58789063	-0.32397461	-0.059814453	0.040039063	0.013183594	0.47753906	0	0	18/6/2018	18	6	2018	1:40:30	6030	0.454	1	40	30	0	0.058837891	3.5175293	0.093261719	-0.32592773	-1.1794434	1.7883301	1.3105469	0	0	0	0	0	0	0	0	0	1.2272949	0.22729492	1.8029785	-0.68115234	0.001953125	1.1196289	0	44330	0	0	0
239	240	240	Category I	-0.3359375	-0.32397461	-2.3637695	0.030517578	-0.078857422	0.47045898	0	0	18/6/2018	18	6	2018	1:40:30	6030	0.545	1	40	30	0	0.058837891	3.5175293	0.093261719	-0.3190918	-1.1779785	6.2009277	1.2607422	0	0	0	0	0	0	0	0	0	1.2241211	0.22412109	1.6196289	-0.42919922	-0.004638672	-1.1855469	0	44330	0	0	0
240	241	241	Category I	0.95996094	-0.99584961	-0.79199219	0.097412109	-0.10107422	0.46166992	0	0	18/6/2018	18	6	2018	1:40:30	6030	0.636	1	40	30	0	0.058837891	3.5175293	0.096679688	-0.29931641	-1.1552734	9.9189453	1.166748	0	0	0	0	0	0	0	0	0	1.1972656	0.19726563	1.9226074	0.86303711	-0.69628906	0.36328125	0	44330	0	0	0
241	242	242	Category I	0.023925781	0.44384766	-0.32397461	0.16552734	-0.12695313	0.43286133	0	0	18/6/2018	18	6	2018	1:40:30	6030	0.727	1	40	30	0	0.058837891	3.5175293	0.094238281	-0.28173828	-1.1669922	26.55542	1.1147461	0	0	0	0	0	0	0	0	0	1.2043457	0.2043457	1.6394043	-0.0703125	0.72558594	0.84301758	0	44330	0	0	0
242	243	243	Category I	0.059814453	-0.15576172	0.45581055	0.020507813	-0.057373047	0.4765625	0	0	18/6/2018	18	6	2018	1:40:30	6030	0.818	1	40	30	0	0.058837891	3.5175293	0.096679688	-0.28076172	-1.1679688	5.9140625	1.6289063	0	0	0	0	0	0	0	0	0	1.2050781	0.20507813	1.7856445	-0.036865234	0.125	1.6237793	0	44330	0	0	0
243	244	244	Category I	-0.37182617	-1.0559082	-3.2158203	0.072265625	-0.077880859	0.46728516	0	0	18/6/2018	18	6	2018	1:40:30	6030	0.909	1	40	30	0	0.058837891	3.5175293	0.095214844	-0.28149414	-1.1708984	19.239258	2.2358398	0	0	0	0	0	0	0	0	0	1.2080078	0.20800781	3.2861328	-0.46704102	-0.77416992	-2.0446777	0	44330	0	0	0
244	245	245	Category I	0.53979492	-0.52783203	-0.55175781	0.15112305	-0.12548828	0.43847656	0	0	18/6/2018	18	6	2018	1:40:31	6031	0	1	40	31	0	0.058837891	3.5175293	0.092773438	-0.27832031	-1.1713867	5.0664063	0.80371094	0	0	0	0	0	0	0	0	0	1.2075195	0.20751953	1.315918	0.44677734	-0.24926758	0.61962891	0	44330	0	0	0
245	246	246	Category I	0.047851563	0.26391602	0.11987305	0.1171875	-0.081542969	0.46142578	0	0	18/6/2018	18	6	2018	1:40:31	6031	0.1	1	40	31	0	0.058837891	3.5175293	0.087890625	-0.26245117	-1.1767578	13.878662	1.4001465	0	0	0	0	0	0	0	0	0	1.2089844	0.20898438	1.8630371	-0.040039063	0.52636719	1.2966309	0	44330	0	0	0
246	247	247	Category I	-0.43188477	-1.1757813	-2.8078613	0.068847656	-0.060546875	0.47460938	0	0	18/6/2018	18	6	2018	1:40:31	6031	0.2	1	40	31	0	0.058837891	3.5175293	0.097167969	-0.27099609	-1.1733398	0.75878906	1.9414063	0	0	0	0	0	0	0	0	0	1.2080078	0.20800781	3.0681152	-0.52905273	-0.90454102	-1.6342773	0	44330	0	0	0
247	248	248	Category I	0.50390625	-0.31176758	-2.1359863	0.010009766	-0.075927734	0.47607422	0	0	18/6/2018	18	6	2018	1:40:31	6031	0.3	1	40	31	0	0.058837891	3.5175293	0.1027832	-0.2668457	-1.1728516	8.0473633	1.0439453	0	0	0	0	0	0	0	0	0	1.2072754	0.20727539	1.4086914	0.40087891	-0.044677734	-0.96289063	0	44330	0	0	0
248	249	249	Category I	0.38378906	-0.071777344	-0.49194336	0.20605469	-0.032226563	0.43945313	0	0	18/6/2018	18	6	2018	1:40:31	6031	0.4	1	40	31	0	0.058837891	3.5175293	0.10302734	-0.25366211	-1.1516113	23.907471	0.73950195	0	0	0	0	0	0	0	0	0	1.1835938	0.18359375	1.1220703	0.28051758	0.18188477	0.65966797	0	44330	0	0	0
249	250	250	Category I	-0.29980469	-0.46777344	-0.20385742	0.14916992	0	0.45678711	0	0	18/6/2018	18	6	2018	1:40:31	6031	0.5	1	40	31	0	0.058837891	3.5175293	0.10327148	-0.24145508	-1.1618652	10.848389	1.0637207	0	0	0	0	0	0	0	0	0	1.1911621	0.19116211	1.5876465	-0.40307617	-0.22607422	0.95800781	0	44330	0	0	0
250	251	251	Category I	-0.20385742	-0.19189453	-1.0439453	0.080322266	0.000976563	0.47387695	0	0	18/6/2018	18	6	2018	1:40:31	6031	0.6	1	40	31	0	0.058837891	3.5175293	0.11743164	-0.24243164	-1.1630859	22.716553	0.34619141	0	0	0	0	0	0	0	0	0	1.1938477	0.19384766	0.4909668	-0.32128906	0.050537109	0.11914063	0	44330	0	0	0
251	252	252	Category I	1.0559082	-0.2277832	-2.2678223	0.15356445	0.015380859	0.45825195	0	0	18/6/2018	18	6	2018	1:40:31	6031	0.7	1	40	31	0	0.058837891	3.5175293	0.1171875	-0.24169922	-1.1625977	22.623779	1.4499512	0	0	0	0	0	0	0	0	0	1.1933594	0.19335938	2.0576172	0.93847656	0.013916016	-1.1049805	0	44330	0	0	0
252	253	253	Category I	-0.2878418	-0.59985352	-0.86376953	0.28540039	0.017333984	0.40136719	0	0	18/6/2018	18	6	2018	1:40:31	6031	0.8	1	40	31	0	0.058837891	3.5175293	0.12133789	-0.23681641	-1.1643066	12.786865	0.62402344	0	0	0	0	0	0	0	0	0	1.1943359	0.19433594	1.0725098	-0.40917969	-0.36279297	0.30053711	0	44330	0	0	0
253	254	254	Category I	-0.2277832	-0.2277832	0.047851563	0.13037109	0.033935547	0.46411133	0	0	18/6/2018	18	6	2018	1:40:31	6031	0.9	1	40	31	0	0.058837891	3.5175293	0.12011719	-0.21826172	-1.1506348	6.2854004	1.2480469	0	0	0	0	0	0	0	0	0	1.1774902	0.17749023	1.5561523	-0.34790039	-0.009277344	1.1984863	0	44330	0	0	0
254	255	255	Category I	0.083984375	0.14379883	-1.1518555	0.034423828	0.05859375	0.47900391	0	0	18/6/2018	18	6	2018	1:40:32	6032	0	1	40	32	0	0.05859375	3.4820801	0.10913086	-0.22167969	-1.1525879	23.008301	0.36645508	0	0	0	0	0	0	0	0	0	1.1789551	0.17895508	0.39160156	-0.025146484	0.36547852	0.000732422	0	44330	0	0	0
255	256	256	Category I	1.3198242	-0.671875	-2.1237793	0.11206055	0.042724609	0.46972656	0	0	18/6/2018	18	6	2018	1:40:32	6032	0.111	1	40	32	0	0.05859375	3.4820801	0.10644531	-0.21337891	-1.1430664	18.193848	1.6259766	0	0	0	0	0	0	0	0	0	1.1674805	0.16748047	2.6523438	1.2131348	-0.45825195	-0.98046875	0	44330	0	0	0
256	257	257	Category I	-0.2277832	-0.69580078	-1.1638184	0.29980469	0.030273438	0.39404297	0	0	18/6/2018	18	6	2018	1:40:32	6032	0.222	1	40	32	0	0.05859375	3.4820801	0.11743164	-0.20898438	-1.1359863	7.8325195	0.59716797	0	0	0	0	0	0	0	0	0	1.1611328	0.16113281	0.859375	-0.34521484	-0.48657227	-0.027587891	0	44330	0	0	0
257	258	258	Category I	-0.13183594	-0.27587891	0.035888672	0.14916992	0.039306641	0.46142578	0	0	18/6/2018	18	6	2018	1:40:32	6032	0.333	1	40	32	0	0.05859375	3.4820801	0.12768555	-0.20727539	-1.1274414	22.374512	1.1938477	0	0	0	0	0	0	0	0	0	1.1535645	0.15356445	1.4914551	-0.25952148	-0.068359375	1.1633301	0	44330	0	0	0
258	259	259	Category I	-0.21582031	-0.059814453	0.059814453	0.0234375	0.064208984	0.47998047	0	0	18/6/2018	18	6	2018	1:40:32	6032	0.444	1	40	32	0	0.05859375	3.4820801	0.11791992	-0.19995117	-1.1345215	28.246094	1.2480469	0	0	0	0	0	0	0	0	0	1.1582031	0.15820313	1.668457	-0.33374023	0.14013672	1.1943359	0	44330	0	0	0
259	260	260	Category I	0.46777344	-0.083984375	-2.3278809	0.064941406	0.076171875	0.47509766	0	0	18/6/2018	18	6	2018	1:40:32	6032	0.555	1	40	32	0	0.05859375	3.4820801	0.12329102	-0.19555664	-1.1213379	24.44458	1.2595215	0	0	0	0	0	0	0	0	0	1.1450195	0.14501953	1.6621094	0.34423828	0.11157227	-1.2062988	0	44330	0	0	0
260	261	261	Category I	0.44384766	-0.57592773	-1.5839844	0.24755859	0.053222656	0.42114258	0	0	18/6/2018	18	6	2018	1:40:32	6032	0.666	1	40	32	0	0.05859375	3.4820801	0.12817383	-0.20043945	-1.1367188	29.331543	0.66333008	0	0	0	0	0	0	0	0	0	1.161377	0.16137695	1.1376953	0.31542969	-0.37524414	-0.44702148	0	44330	0	0	0
261	262	262	Category I	0.011962891	0.083984375	0	0.1105957	0.063476563	0.46899414	0	0	18/6/2018	18	6	2018	1:40:32	6032	0.777	1	40	32	0	0.05859375	3.4820801	0.1394043	-0.20605469	-1.137207	37.113281	1.1804199	0	0	0	0	0	0	0	0	0	1.1640625	0.1640625	1.5549316	-0.12744141	0.29003906	1.137207	0	44330	0	0	0
262	263	263	Category I	-0.023925781	0.14379883	0.37182617	0.10595703	0.10522461	0.4675293	0	0	18/6/2018	18	6	2018	1:40:32	6032	0.888	1	40	32	0	0.05859375	3.4820801	0.13696289	-0.20092773	-1.1413574	52.727295	1.5603027	0	0	0	0	0	0	0	0	0	1.1669922	0.16699219	2.019043	-0.16088867	0.34472656	1.5131836	0	44330	0	0	0
263	264	264	Category I	-0.80395508	-1.4157715	-3.9838867	0.10058594	0.1496582	0.45849609	0	0	18/6/2018	18	6	2018	1:40:33	6033	0	1	40	33	0	0.05859375	3.4820801	0.14501953	-0.21582031	-1.1362305	46.696533	3.2324219	0	0	0	0	0	0	0	0	0	1.1655273	0.16552734	4.9963379	-0.94897461	-1.199707	-2.8474121	0	44330	0	0	0
264	265	265	Category I	0.75585938	0.68383789	-1.6318359	0.13696289	0.18920898	0.43847656	0	0	18/6/2018	18	6	2018	1:40:33	6033	0.1	1	40	33	0	0.05859375	3.4820801	0.14672852	-0.21582031	-1.1210938	27.266846	1.2004395	0	0	0	0	0	0	0	0	0	1.151123	0.15112305	2.0192871	0.60888672	0.8996582	-0.51049805	0	44330	0	0	0
265	266	266	Category I	0	-0.27587891	-0.2878418	0.1875	0.18408203	0.42626953	0	0	18/6/2018	18	6	2018	1:40:33	6033	0.2	1	40	33	0	0.05859375	3.4820801	0.15820313	-0.22485352	-1.1201172	35.901123	0.84863281	0	0	0	0	0	0	0	0	0	1.1533203	0.15332031	1.0415039	-0.15820313	-0.05078125	0.83227539	0	44330	0	0	0
266	267	267	Category I	-0.059814453	-0.14379883	-0.7199707	0.076171875	0.076171875	0.47363281	0	0	18/6/2018	18	6	2018	1:40:33	6033	0.3	1	40	33	0	0.05859375	3.4820801	0.15356445	-0.2175293	-1.126709	47.388672	0.46508789	0	0	0	0	0	0	0	0	0	1.1577148	0.15771484	0.6940918	-0.21337891	0.073730469	0.40673828	0	44330	0	0	0
267	268	268	Category I	-0.095947266	-0.52783203	-1.6799316	0.1237793	0.081542969	0.46289063	0	0	18/6/2018	18	6	2018	1:40:33	6033	0.4	1	40	33	0	0.05859375	3.4820801	0.16357422	-0.22753906	-1.1550293	46.135742	0.65795898	0	0	0	0	0	0	0	0	0	1.1884766	0.18847656	1.0847168	-0.25952148	-0.30004883	-0.5246582	0	44330	0	0	0
268	269	269	Category I	-0.29980469	0.2277832	-2.1479492	0.21582031	0.094482422	0.43017578	0	0	18/6/2018	18	6	2018	1:40:33	6033	0.5	1	40	33	0	0.05859375	3.4820801	0.17529297	-0.22290039	-1.130127	58.245117	1.2099609	0	0	0	0	0	0	0	0	0	1.1652832	0.1652832	1.9433594	-0.47509766	0.45068359	-1.0175781	0	44330	0	0	0
269	270	270	Category I	0.41992188	-0.23999023	0.10791016	0.058349609	0.071289063	0.47802734	0	0	18/6/2018	18	6	2018	1:40:33	6033	0.6	1	40	33	0	0.05859375	3.4820801	0.15185547	-0.22338867	-1.1357422	70.664795	1.2722168	0	0	0	0	0	0	0	0	0	1.1674805	0.16748047	1.527832	0.26782227	-0.016357422	1.2436523	0	44330	0	0	0
270	271	271	Category I	-0.50390625	0.39599609	0.13183594	0.008056641	0.012695313	0.47753906	0	0	18/6/2018	18	6	2018	1:40:33	6033	0.7	1	40	33	0	0.05859375	3.4820801	0.1496582	-0.24560547	-1.1711426	73.682129	1.5927734	0	0	0	0	0	0	0	0	0	1.2060547	0.20605469	2.5983887	-0.65356445	0.64160156	1.3029785	0	44330	0	0	0
271	272	272	Category I	-0.38378906	-0.57592773	-2.4238281	-0.003173828	0.024414063	0.48242188	0	0	18/6/2018	18	6	2018	1:40:33	6033	0.8	1	40	33	0	0.05859375	3.4820801	0.14624023	-0.19824219	-1.1262207	85.175537	1.451416	0	0	0	0	0	0	0	0	0	1.1530762	0.15307617	2.2050781	-0.5300293	-0.37744141	-1.2973633	0	44330	0	0	0
272	273	273	Category I	0.63598633	0.35986328	-1.6318359	0.024902344	0.096191406	0.4765625	0	0	18/6/2018	18	6	2018	1:40:33	6033	0.9	1	40	33	0	0.05859375	3.4820801	0.1496582	-0.18798828	-1.0895996	86.336914	0.91137695	0	0	0	0	0	0	0	0	0	1.1157227	0.11572266	1.5761719	0.48608398	0.54785156	-0.54199219	0	44330	0	0	0
273	274	274	Category I	-0.15576172	0.095947266	-0.68383789	-0.040771484	0.06640625	0.47436523	0	0	18/6/2018	18	6	2018	1:40:34	6034	0	1	40	34	0	0.05859375	3.4820801	0.14575195	-0.17675781	-1.0935059	107.8667	0.57714844	0	0	0	0	0	0	0	0	0	1.1171875	0.1171875	0.98413086	-0.30151367	0.27270508	0.40966797	0	44330	0	0	0
274	275	275	Category I	-0.82788086	0.2878418	-0.68383789	-0.15429688	0.006103516	0.46069336	0	0	18/6/2018	18	6	2018	1:40:34	6034	0.1	1	40	34	0	0.05859375	3.4820801	0.15039063	-0.18286133	-1.1220703	127.75854	1.1708984	0	0	0	0	0	0	0	0	0	1.1467285	0.14672852	1.8874512	-0.97827148	0.47070313	0.43823242	0	44330	0	0	0
275	276	276	Category I	-0.35986328	-0.2878418	-1.9199219	-0.10717773	0.051757813	0.47363281	0	0	18/6/2018	18	6	2018	1:40:34	6034	0.2	1	40	34	0	0.05859375	3.4820801	0.16723633	-0.18774414	-1.1374512	124.62134	0.94873047	0	0	0	0	0	0	0	0	0	1.1647949	0.16479492	1.409668	-0.52709961	-0.099853516	-0.78222656	0	44330	0	0	0
276	277	277	Category I	0.68383789	0.035888672	-2.171875	-0.069580078	0.090820313	0.47412109	0	0	18/6/2018	18	6	2018	1:40:34	6034	0.3	1	40	34	0	0.05859375	3.4820801	0.14233398	-0.18286133	-1.1125488	153.58936	1.2094727	0	0	0	0	0	0	0	0	0	1.1364746	0.13647461	1.8193359	0.54125977	0.21875	-1.059082	0	44330	0	0	0
277	278	278	Category I	-0.34790039	-0.21582031	-0.31176758	-0.12744141	0.11914063	0.45751953	0	0	18/6/2018	18	6	2018	1:40:34	6034	0.4	1	40	34	0	0.05859375	3.4820801	0.12597656	-0.17578125	-1.1132813	145.42749	0.93212891	0	0	0	0	0	0	0	0	0	1.1342773	0.13427734	1.3156738	-0.47387695	-0.040039063	0.80151367	0	44330	0	0	0
278	279	279	Category I	-0.34790039	0.15576172	0.26391602	-0.27148438	0.096435547	0.41088867	0	0	18/6/2018	18	6	2018	1:40:34	6034	0.5	1	40	34	0	0.05859375	3.4820801	0.13452148	-0.19970703	-1.1499023	129.27954	1.5356445	0	0	0	0	0	0	0	0	0	1.1748047	0.17480469	2.251709	-0.48242188	0.35546875	1.4138184	0	44330	0	0	0
279	280	280	Category I	0.40795898	-0.011962891	-2.2438965	-0.25219727	0.10009766	0.41723633	0	0	18/6/2018	18	6	2018	1:40:34	6034	0.6	1	40	34	0	0.05859375	3.4820801	0.14770508	-0.19506836	-1.152832	106.16577	1.1362305	0	0	0	0	0	0	0	0	0	1.1784668	0.1784668	1.5339355	0.26000977	0.18310547	-1.0908203	0	44330	0	0	0
280	281	281	Category I	0.53979492	0.095947266	-2.0639648	-0.16870117	0.10253906	0.46020508	0	0	18/6/2018	18	6	2018	1:40:34	6034	0.7	1	40	34	0	0.05859375	3.4820801	0.14038086	-0.18945313	-1.1311035	85.516602	1.0539551	0	0	0	0	0	0	0	0	0	1.1555176	0.15551758	1.6174316	0.39916992	0.28540039	-0.93261719	0	44330	0	0	0
281	282	282	Category I	0.19189453	0.14379883	-0.14379883	-0.22167969	0.16210938	0.41918945	0	0	18/6/2018	18	6	2018	1:40:34	6034	0.8	1	40	34	0	0.05859375	3.4820801	0.13842773	-0.18212891	-1.1425781	76.828369	1.052002	0	0	0	0	0	0	0	0	0	1.1652832	0.1652832	1.3779297	0.053222656	0.32592773	0.9987793	0	44330	0	0	0
282	283	283	Category I	-0.43188477	0.14379883	0.11987305	-0.32958984	0.16088867	0.35180664	0	0	18/6/2018	18	6	2018	1:40:34	6034	0.9	1	40	34	0	0.05859375	3.4820801	0.15551758	-0.18310547	-1.1713867	48.945313	1.4558105	0	0	0	0	0	0	0	0	0	1.1958008	0.19580078	2.2055664	-0.58740234	0.3269043	1.2912598	0	44330	0	0	0
283	284	284	Category I	0.10791016	-0.671875	-2.8679199	-0.30615234	0.16137695	0.37329102	0	0	18/6/2018	18	6	2018	1:40:35	6035	0	1	40	35	0	0.05859375	3.4820801	0.16430664	-0.18774414	-1.1787109	22.882568	1.7580566	0	0	0	0	0	0	0	0	0	1.204834	0.20483398	2.2297363	-0.056396484	-0.48388672	-1.6889648	0	44330	0	0	0
284	285	285	Category I	0.75585938	-0.16796875	-2.3879395	-0.1784668	0.11962891	0.4453125	0	0	18/6/2018	18	6	2018	1:40:35	6035	0.1	1	40	35	0	0.05859375	3.4820801	0.16210938	-0.16992188	-1.1420898	13.149414	1.3798828	0	0	0	0	0	0	0	0	0	1.1660156	0.16601563	1.8413086	0.59350586	0.001953125	-1.2456055	0	44330	0	0	0
285	286	286	Category I	0.083984375	-0.14379883	-0.10791016	-0.27905273	0.16650391	0.38500977	0	0	18/6/2018	18	6	2018	1:40:35	6035	0.2	1	40	35	0	0.05859375	3.4820801	0.14819336	-0.17407227	-1.1708984	25.79126	1.0654297	0	0	0	0	0	0	0	0	0	1.1931152	0.19311523	1.1577148	-0.064208984	0.030273438	1.0629883	0	44330	0	0	0
286	287	287	Category I	-0.56396484	0.46777344	0.095947266	-0.37182617	0.13671875	0.32324219	0	0	18/6/2018	18	6	2018	1:40:35	6035	0.3	1	40	35	0	0.05859375	3.4820801	0.16113281	-0.17871094	-1.2099609	0.22827148	1.6276855	0	0	0	0	0	0	0	0	0	1.2336426	0.23364258	2.6777344	-0.72509766	0.64648438	1.3059082	0	44330	0	0	0
287	288	288	Category I	0.51586914	-0.45581055	-1.619873	-0.28662109	0.11425781	0.39575195	0	0	18/6/2018	18	6	2018	1:40:35	6035	0.4	1	40	35	0	0.05859375	3.4820801	0.17602539	-0.16992188	-1.1772461	19.758789	0.62670898	0	0	0	0	0	0	0	0	0	1.2023926	0.20239258	1.0678711	0.33959961	-0.28564453	-0.44238281	0	44330	0	0	0
288	289	289	Category I	0.2878418	0.37182617	-1.6557617	-0.26904297	0.098876953	0.40771484	0	0	18/6/2018	18	6	2018	1:40:35	6035	0.5	1	40	35	0	0.05859375	3.4820801	0.16455078	-0.1574707	-1.1501465	28.875488	0.7421875	0	0	0	0	0	0	0	0	0	1.1726074	0.17260742	1.157959	0.12304688	0.52929688	-0.50537109	0	44330	0	0	0
289	290	290	Category I	0.86376953	0.023925781	-0.059814453	-0.28344727	0.17895508	0.37988281	0	0	18/6/2018	18	6	2018	1:40:35	6035	0.6	1	40	35	0	0.05859375	3.4820801	0.15551758	-0.1628418	-1.175293	18.478271	1.3344727	0	0	0	0	0	0	0	0	0	1.1967773	0.19677734	2.010498	0.70800781	0.18676758	1.1154785	0	44330	0	0	0
290	291	291	Category I	-0.45581055	0.059814453	-0.49194336	-0.3293457	0.15991211	0.35253906	0	0	18/6/2018	18	6	2018	1:40:35	6035	0.7	1	40	35	0	0.05859375	3.4820801	0.14892578	-0.14550781	-1.1865234	18.718994	0.94360352	0	0	0	0	0	0	0	0	0	1.2045898	0.20458984	1.5046387	-0.60473633	0.20532227	0.69458008	0	44330	0	0	0
291	292	292	Category I	0.38378906	-0.11987305	-1.763916	-0.22167969	0.12792969	0.43041992	0	0	18/6/2018	18	6	2018	1:40:35	6035	0.8	1	40	35	0	0.05859375	3.4820801	0.1394043	-0.13916016	-1.1811523	26.471924	0.63208008	0	0	0	0	0	0	0	0	0	1.1972656	0.19726563	0.84619141	0.24414063	0.019287109	-0.58251953	0	44330	0	0	0
292	293	293	Category I	0.19189453	0.55175781	0.059814453	-0.25219727	0.13964844	0.41186523	0	0	18/6/2018	18	6	2018	1:40:35	6035	0.9	1	40	35	0	0.058105469	3.5191406	0.12939453	-0.14086914	-1.1665039	19.360107	1.4099121	0	0	0	0	0	0	0	0	0	1.1821289	0.18212891	1.9814453	0.062255859	0.69262695	1.2263184	0	44330	0	0	0
293	294	294	Category I	-0.65991211	0.16796875	-0.19189453	-0.30493164	0.21606445	0.35913086	0	0	18/6/2018	18	6	2018	1:40:36	6036	0	1	40	36	0	0.058105469	3.5191406	0.14306641	-0.13330078	-1.1877441	8.4804688	1.314209	0	0	0	0	0	0	0	0	0	1.2038574	0.20385742	2.1003418	-0.80297852	0.30126953	0.99584961	0	44330	0	0	0
294	295	295	Category I	-0.34790039	0.14379883	-0.49194336	-0.34716797	0.19262695	0.33007813	0	0	18/6/2018	18	6	2018	1:40:36	6036	0.1	1	40	36	0	0.058105469	3.5191406	0.15771484	-0.12915039	-1.185791	10.85791	0.90087891	0	0	0	0	0	0	0	0	0	1.203125	0.203125	1.4726563	-0.50561523	0.27294922	0.69384766	0	44330	0	0	0
295	296	296	Category I	0.85180664	-0.89990234	-2.6757813	-0.20141602	0.16870117	0.42675781	0	0	18/6/2018	18	6	2018	1:40:36	6036	0.2	1	40	36	0	0.058105469	3.5191406	0.15429688	-0.1315918	-1.1643066	22.068604	1.8330078	0	0	0	0	0	0	0	0	0	1.1818848	0.18188477	2.9765625	0.69726563	-0.76806641	-1.5112305	0	44330	0	0	0
296	297	297	Category I	0.97192383	0.40795898	0.49194336	-0.21679688	0.21313477	0.40258789	0	0	18/6/2018	18	6	2018	1:40:36	6036	0.3	1	40	36	0	0.058105469	3.5191406	0.13769531	-0.12451172	-1.1635742	18.692383	1.9287109	0	0	0	0	0	0	0	0	0	1.1784668	0.1784668	3.0222168	0.83398438	0.5324707	1.6555176	0	44330	0	0	0
297	298	298	Category I	-1.1037598	0.37182617	-0.37182617	-0.25732422	0.24047852	0.36914063	0	0	18/6/2018	18	6	2018	1:40:36	6036	0.4	1	40	36	0	0.058105469	3.5191406	0.14575195	-0.1262207	-1.1772461	6.4379883	1.5678711	0	0	0	0	0	0	0	0	0	1.1928711	0.19287109	2.5529785	-1.2495117	0.49804688	0.80541992	0	44330	0	0	0
298	299	299	Category I	0.25195313	-0.023925781	-1.1279297	-0.29321289	0.20458984	0.36254883	0	0	18/6/2018	18	6	2018	1:40:36	6036	0.5	1	40	36	0	0.058105469	3.5191406	0.15429688	-0.12133789	-1.1774902	3.0622559	0.14648438	0	0	0	0	0	0	0	0	0	1.1938477	0.19384766	0.24462891	0.097412109	0.097412109	0.049560547	0	44330	0	0	0
299	300	300	Category I	0.94799805	-0.53979492	-3.3718262	-0.20996094	0.14794922	0.42602539	0	0	18/6/2018	18	6	2018	1:40:36	6036	0.6	1	40	36	0	0.058105469	3.5191406	0.15380859	-0.12866211	-1.1767578	20.495117	2.369873	0	0	0	0	0	0	0	0	0	1.1938477	0.19384766	3.3999023	0.79394531	-0.41088867	-2.1948242	0	44330	0	0	0
300	301	301	Category I	1.4758301	-0.26391602	-0.26391602	-0.25097656	0.22265625	0.3828125	0	0	18/6/2018	18	6	2018	1:40:36	6036	0.7	1	40	36	0	0.058105469	3.5191406	0.14794922	-0.13549805	-1.1833496	0.74682617	1.619873	0	0	0	0	0	0	0	0	0	1.2001953	0.20019531	2.3752441	1.3276367	-0.12817383	0.91943359	0	44330	0	0	0
301	302	302	Category I	-0.87597656	0.15576172	-0.29980469	-0.30419922	0.20288086	0.35302734	0	0	18/6/2018	18	6	2018	1:40:36	6036	0.8	1	40	36	0	0.058105469	3.5191406	0.15673828	-0.14013672	-1.1921387	13.7146	1.3967285	0	0	0	0	0	0	0	0	0	1.2106934	0.21069336	2.2211914	-1.0327148	0.29589844	0.89233398	0	44330	0	0	0
302	303	303	Category I	1.0559082	-1.1279297	-1.4038086	-0.23950195	0.18725586	0.40234375	0	0	18/6/2018	18	6	2018	1:40:36	6036	0.9	1	40	36	0	0.058105469	3.5191406	0.16357422	-0.13916016	-1.192627	6.2253418	1.3481445	0	0	0	0	0	0	0	0	0	1.2119141	0.21191406	2.0917969	0.89208984	-0.98852539	-0.2109375	0	44330	0	0	0
303	304	304	Category I	1.0078125	-0.34790039	-1.5119629	-0.18383789	0.18432617	0.4284668	0	0	18/6/2018	18	6	2018	1:40:37	6037	0	1	40	37	0	0.058105469	3.5191406	0.15917969	-0.14770508	-1.1958008	47.000244	0.92724609	0	0	0	0	0	0	0	0	0	1.215332	0.21533203	1.3647461	0.84838867	-0.19995117	-0.31591797	0	44330	0	0	0
304	305	305	Category I	1.5478516	-0.16796875	0.035888672	-0.2722168	0.21704102	0.37329102	0	0	18/6/2018	18	6	2018	1:40:37	6037	0.1	1	40	37	0	0.058105469	3.5191406	0.16503906	-0.13476563	-1.1772461	27.442139	1.8398438	0	0	0	0	0	0	0	0	0	1.1965332	0.1965332	2.6289063	1.3825684	-0.032958984	1.2131348	0	44330	0	0	0
305	306	306	Category I	-0.80395508	-0.083984375	-0.671875	-0.30419922	0.21655273	0.34838867	0	0	18/6/2018	18	6	2018	1:40:37	6037	0.2	1	40	37	0	0.058105469	3.5191406	0.15722656	-0.15307617	-1.1713867	14.802979	1.0854492	0	0	0	0	0	0	0	0	0	1.1916504	0.19165039	1.5300293	-0.96118164	0.069091797	0.49951172	0	44330	0	0	0
306	307	307	Category I	1.2597656	-0.7199707	-3.8637695	-0.19702148	0.12060547	0.43579102	0	0	18/6/2018	18	6	2018	1:40:37	6037	0.3	1	40	37	0	0.058105469	3.5191406	0.16210938	-0.14111328	-1.1650391	36.711426	2.9702148	0	0	0	0	0	0	0	0	0	1.1845703	0.18457031	4.375	1.0974121	-0.57861328	-2.6984863	0	44330	0	0	0
307	308	308	Category I	2.0517578	-0.35986328	-0.51586914	-0.20458984	0.22363281	0.40380859	0	0	18/6/2018	18	6	2018	1:40:37	6037	0.4	1	40	37	0	0.058105469	3.5191406	0.15795898	-0.13964844	-1.1564941	37.585449	2.0109863	0	0	0	0	0	0	0	0	0	1.1755371	0.17553711	2.7543945	1.8935547	-0.2199707	0.640625	0	44330	0	0	0
308	309	309	Category I	-1.2719727	0.17993164	-1.0319824	-0.18408203	0.19042969	0.42651367	0	0	18/6/2018	18	6	2018	1:40:37	6037	0.5	1	40	37	0	0.058105469	3.5191406	0.16162109	-0.13305664	-1.1486816	2.279541	1.4719238	0	0	0	0	0	0	0	0	0	1.1677246	0.16772461	1.8635254	-1.4335938	0.31298828	0.11669922	0	44330	0	0	0
309	310	310	Category I	-0.75585938	-2.0998535	-3.1918945	-0.18408203	0.17578125	0.43432617	0	0	18/6/2018	18	6	2018	1:40:37	6037	0.6	1	40	37	0	0.058105469	3.5191406	0.17919922	-0.14501953	-1.1516113	18.048584	2.9760742	0	0	0	0	0	0	0	0	0	1.1745605	0.17456055	4.9299316	-0.93505859	-1.9545898	-2.0400391	0	44330	0	0	0
310	311	311	Category I	1.5	-0.095947266	-2.2319336	-0.31567383	0.059326172	0.38208008	0	0	18/6/2018	18	6	2018	1:40:37	6037	0.7	1	40	37	0	0.058105469	3.5191406	0.18310547	-0.14160156	-1.159668	14.341064	1.6984863	0	0	0	0	0	0	0	0	0	1.1826172	0.18261719	2.4345703	1.3166504	0.045654297	-1.0720215	0	44330	0	0	0
311	312	312	Category I	1.5598145	0.2277832	-0.26391602	-0.31665039	0.2409668	0.32641602	0	0	18/6/2018	18	6	2018	1:40:37	6037	0.8	1	40	37	0	0.058105469	3.5191406	0.18603516	-0.15966797	-1.1674805	6.2375488	1.689209	0	0	0	0	0	0	0	0	0	1.1931152	0.19311523	2.6647949	1.3735352	0.38745117	0.90356445	0	44330	0	0	0
312	313	313	Category I	-0.64794922	0.61181641	-0.53979492	-0.27832031	0.23193359	0.36230469	0	0	18/6/2018	18	6	2018	1:40:37	6037	0.9	1	40	37	0	0.058105469	3.5191406	0.19384766	-0.15136719	-1.1696777	21.89502	1.2993164	0	0	0	0	0	0	0	0	0	1.1953125	0.1953125	2.2351074	-0.84179688	0.76318359	0.62988281	0	44330	0	0	0
313	314	314	Category I	-0.31176758	-1.1879883	-2.7478027	-0.23071289	0.12255859	0.41821289	0	0	18/6/2018	18	6	2018	1:40:38	6038	0	1	40	38	0	0.058105469	3.5191406	0.19873047	-0.16064453	-1.1694336	38.865479	1.9511719	0	0	0	0	0	0	0	0	0	1.1970215	0.19702148	3.1162109	-0.51049805	-1.0270996	-1.578125	0	44330	0	0	0
314	315	315	Category I	0.39599609	-0.11987305	-1.9919434	-0.25756836	0.14404297	0.40698242	0	0	18/6/2018	18	6	2018	1:40:38	6038	0.1	1	40	38	0	0.058105469	3.5191406	0.20922852	-0.15429688	-1.1628418	21.960205	0.8503418	0	0	0	0	0	0	0	0	0	1.1914063	0.19140625	1.050293	0.18652344	0.034423828	-0.82885742	0	44330	0	0	0
315	316	316	Category I	-0.65991211	0.023925781	-0.55175781	-0.31298828	0.2434082	0.33398438	0	0	18/6/2018	18	6	2018	1:40:38	6038	0.2	1	40	38	0	0.058105469	3.5191406	0.19091797	-0.16796875	-1.1672363	29.828125	1.067627	0	0	0	0	0	0	0	0	0	1.1945801	0.19458008	1.6584473	-0.85083008	0.19189453	0.61547852	0	44330	0	0	0
316	317	317	Category I	-0.44384766	0.11987305	-0.27587891	-0.35913086	0.21191406	0.30322266	0	0	18/6/2018	18	6	2018	1:40:38	6038	0.3	1	40	38	0	0.058105469	3.5191406	0.19506836	-0.16381836	-1.1477051	50.84668	1.1174316	0	0	0	0	0	0	0	0	0	1.1755371	0.17553711	1.7944336	-0.63891602	0.28369141	0.87182617	0	44330	0	0	0
317	318	318	Category I	0.023925781	-1.2597656	-3.6479492	-0.25244141	0.14379883	0.40795898	0	0	18/6/2018	18	6	2018	1:40:38	6038	0.4	1	40	38	0	0.058105469	3.5191406	0.19628906	-0.16772461	-1.151123	53.709717	2.7302246	0	0	0	0	0	0	0	0	0	1.1799316	0.17993164	3.7609863	-0.17236328	-1.0917969	-2.496582	0	44330	0	0	0
318	319	319	Category I	0.47998047	0.047851563	-0.29980469	-0.21606445	0.25195313	0.38793945	0	0	18/6/2018	18	6	2018	1:40:38	6038	0.5	1	40	38	0	0.058105469	3.5191406	0.20727539	-0.1730957	-1.1542969	24.51123	0.92358398	0	0	0	0	0	0	0	0	0	1.1853027	0.18530273	1.3479004	0.27246094	0.22094727	0.85449219	0	44330	0	0	0
319	320	320	Category I	-0.93579102	0.11987305	-0.6237793	-0.27685547	0.25390625	0.35791016	0	0	18/6/2018	18	6	2018	1:40:38	6038	0.6	1	40	38	0	0.058105469	3.5191406	0.20898438	-0.16210938	-1.1594238	17.747803	1.295166	0	0	0	0	0	0	0	0	0	1.189209	0.18920898	1.9628906	-1.1447754	0.28198242	0.53564453	0	44330	0	0	0
320	321	321	Category I	0.81591797	-0.40795898	-1.7038574	-0.32397461	0.24047852	0.32348633	0	0	18/6/2018	18	6	2018	1:40:38	6038	0.7	1	40	38	0	0.058105469	3.5191406	0.1809082	-0.22021484	-1.1806641	22.188965	0.84375	0	0	0	0	0	0	0	0	0	1.2145996	0.21459961	1.345459	0.63476563	-0.1875	-0.52294922	0	44330	0	0	0
321	322	322	Category I	1.3798828	0.37182617	-2.6398926	-0.27099609	0.17138672	0.39428711	0	0	18/6/2018	18	6	2018	1:40:38	6038	0.8	1	40	38	0	0.058105469	3.5191406	0.16870117	-0.22460938	-1.1943359	1.5415039	1.9777832	0	0	0	0	0	0	0	0	0	1.2268066	0.22680664	3.2531738	1.2109375	0.59643555	-1.4453125	0	44330	0	0	0
322	323	323	Category I	0.77978516	-0.52783203	-0.11987305	-0.17114258	0.28417969	0.38989258	0	0	18/6/2018	18	6	2018	1:40:38	6038	0.9	1	40	38	0	0.058105469	3.5191406	0.16821289	-0.23217773	-1.1955566	12.541504	1.2722168	0	0	0	0	0	0	0	0	0	1.2294922	0.22949219	1.982666	0.61132813	-0.29541016	1.0756836	0	44330	0	0	0
323	324	324	Category I	-0.56396484	0.35986328	-0.29980469	-0.2487793	0.25537109	0.36865234	0	0	18/6/2018	18	6	2018	1:40:39	6039	0	1	40	39	0	0.058105469	3.5191406	0.16479492	-0.22729492	-1.2016602	7.9726563	1.2998047	0	0	0	0	0	0	0	0	0	1.2341309	0.23413086	2.2180176	-0.72875977	0.5871582	0.90185547	0	44330	0	0	0
324	325	325	Category I	-0.56396484	-0.86376953	-2.8439941	-0.27099609	0.28149414	0.33837891	0	0	18/6/2018	18	6	2018	1:40:39	6039	0.1	1	40	39	0	0.058105469	3.5191406	0.16552734	-0.21850586	-1.2009277	9.9455566	1.909668	0	0	0	0	0	0	0	0	0	1.2319336	0.23193359	3.0175781	-0.72949219	-0.64501953	-1.6428223	0	44330	0	0	0
325	326	326	Category I	1.079834	-0.095947266	-3.0119629	-0.30078125	0.25610352	0.34033203	0	0	18/6/2018	18	6	2018	1:40:39	6039	0.2	1	40	39	0	0.058105469	3.5191406	0.1550293	-0.20922852	-1.1906738	33.046875	2.0454102	0	0	0	0	0	0	0	0	0	1.21875	0.21875	2.8588867	0.92456055	0.11328125	-1.8210449	0	44330	0	0	0
326	327	327	Category I	0.76782227	-0.47998047	-0.17993164	-0.22094727	0.34179688	0.32788086	0	0	18/6/2018	18	6	2018	1:40:39	6039	0.3	1	40	39	0	0.058105469	3.5191406	0.1472168	-0.20605469	-1.1904297	33.835693	1.217041	0	0	0	0	0	0	0	0	0	1.217041	0.21704102	1.9050293	0.62036133	-0.27368164	1.010498	0	44330	0	0	0
327	328	328	Category I	-0.41992188	0.68383789	0.023925781	-0.26708984	0.31079102	0.32128906	0	0	18/6/2018	18	6	2018	1:40:39	6039	0.4	1	40	39	0	0.058105469	3.5191406	0.14770508	-0.21069336	-1.1918945	31.485596	1.612793	0	0	0	0	0	0	0	0	0	1.2194824	0.21948242	2.6782227	-0.56762695	0.89453125	1.2158203	0	44330	0	0	0
328	329	329	Category I	-0.34790039	-0.49194336	-2.5078125	-0.27050781	0.28222656	0.3425293	0	0	18/6/2018	18	6	2018	1:40:39	6039	0.5	1	40	39	0	0.058105469	3.5191406	0.14379883	-0.21801758	-1.2106934	30.751465	1.4138184	0	0	0	0	0	0	0	0	0	1.2385254	0.23852539	2.0625	-0.49169922	-0.27368164	-1.296875	0	44330	0	0	0
329	330	330	Category I	-0.82788086	0.91186523	-1.0917969	-0.24926758	0.30493164	0.34545898	0	0	18/6/2018	18	6	2018	1:40:39	6039	0.6	1	40	39	0	0.058105469	3.5191406	0.13671875	-0.21801758	-1.1994629	25.051514	1.489502	0	0	0	0	0	0	0	0	0	1.2268066	0.22680664	2.2023926	-0.96459961	1.1298828	0.10766602	0	44330	0	0	0
330	331	331	Category I	-0.94799805	0.32397461	-0.61181641	-0.24707031	0.36914063	0.28979492	0	0	18/6/2018	18	6	2018	1:40:39	6039	0.7	1	40	39	0	0.058837891	3.5288086	0.11791992	-0.21484375	-1.2026367	14.179932	1.3325195	0	0	0	0	0	0	0	0	0	1.2272949	0.22729492	2.1958008	-1.065918	0.53881836	0.59082031	0	44330	0	0	0
331	332	332	Category I	0.23999023	-0.37182617	-1.1037598	-0.22070313	0.35131836	0.32006836	0	0	18/6/2018	18	6	2018	1:40:39	6039	0.8	1	40	39	0	0.058837891	3.5288086	0.11865234	-0.21801758	-1.2060547	7.4475098	0.22070313	0	0	0	0	0	0	0	0	0	1.2314453	0.23144531	0.37719727	0.12109375	-0.15356445	0.10229492	0	44330	0	0	0
332	333	333	Category I	0.80395508	0.011962891	-2.5678711	-0.2355957	0.31567383	0.34814453	0	0	18/6/2018	18	6	2018	1:40:39	6039	0.9	1	40	39	0	0.058837891	3.5288086	0.12426758	-0.22802734	-1.2084961	16.368896	1.5383301	0	0	0	0	0	0	0	0	0	1.236084	0.23608398	2.2788086	0.67944336	0.23999023	-1.3591309	0	44330	0	0	0
333	334	334	Category I	0.95996094	0.10791016	0.21582031	-0.1706543	0.36035156	0.33740234	0	0	18/6/2018	18	6	2018	1:40:40	6040	0	1	40	40	0	0.058837891	3.5288086	0.13061523	-0.23608398	-1.2087402	15.63916	1.6835938	0	0	0	0	0	0	0	0	0	1.2382813	0.23828125	2.5976563	0.82910156	0.34399414	1.4245605	0	44330	0	0	0
334	335	335	Category I	-0.19189453	-0.059814453	0.55175781	-0.22216797	0.34277344	0.328125	0	0	18/6/2018	18	6	2018	1:40:40	6040	0.1	1	40	40	0	0.058837891	3.5288086	0.13134766	-0.23535156	-1.2077637	11.001953	1.7976074	0	0	0	0	0	0	0	0	0	1.2375488	0.23754883	2.2587891	-0.32324219	0.17553711	1.7595215	0	44330	0	0	0
335	336	336	Category I	-0.011962891	-0.10791016	-2.0639648	-0.17700195	0.33911133	0.35595703	0	0	18/6/2018	18	6	2018	1:40:40	6040	0.2	1	40	40	0	0.058837891	3.5288086	0.13476563	-0.24487305	-1.2202148	8.1806641	0.86694336	0	0	0	0	0	0	0	0	0	1.2519531	0.25195313	1.1274414	-0.14672852	0.13696289	-0.84350586	0	44330	0	0	0
336	337	337	Category I	0.40795898	-0.82788086	-2.2438965	-0.13354492	0.36767578	0.34838867	0	0	18/6/2018	18	6	2018	1:40:40	6040	0.3	1	40	40	0	0.058837891	3.5288086	0.12597656	-0.24609375	-1.2158203	6.9431152	1.2141113	0	0	0	0	0	0	0	0	0	1.2468262	0.24682617	1.8916016	0.28173828	-0.58154297	-1.027832	0	44330	0	0	0
337	338	338	Category I	0.56396484	0.11987305	0	-0.18164063	0.3125	0.36816406	0	0	18/6/2018	18	6	2018	1:40:40	6040	0.4	1	40	40	0	0.058837891	3.5288086	0.109375	-0.24780273	-1.2324219	6.6105957	1.3640137	0	0	0	0	0	0	0	0	0	1.2619629	0.26196289	2.0546875	0.4543457	0.36767578	1.2324219	0	44330	0	0	0
338	339	339	Category I	-0.26391602	-0.65991211	0.11987305	-0.26757813	0.29370117	0.33984375	0	0	18/6/2018	18	6	2018	1:40:40	6040	0.5	1	40	40	0	0.058837891	3.5288086	0.12744141	-0.25048828	-1.2280273	17.026855	1.4621582	0	0	0	0	0	0	0	0	0	1.2597656	0.25976563	2.1489258	-0.39135742	-0.40942383	1.3479004	0	44330	0	0	0
339	340	340	Category I	0.011962891	-0.6237793	-2.8439941	-0.15673828	0.33276367	0.3671875	0	0	18/6/2018	18	6	2018	1:40:40	6040	0.6	1	40	40	0	0.058837891	3.5288086	0.12133789	-0.25170898	-1.2219238	11.302734	1.6677246	0	0	0	0	0	0	0	0	0	1.253418	0.25341797	2.1035156	-0.109375	-0.37182617	-1.6218262	0	44330	0	0	0
340	341	341	Category I	1.1398926	-0.94799805	-2.2919922	-0.15478516	0.31274414	0.37963867	0	0	18/6/2018	18	6	2018	1:40:40	6040	0.7	1	40	40	0	0.058837891	3.5288086	0.10693359	-0.25415039	-1.2143555	25.951172	1.645752	0	0	0	0	0	0	0	0	0	1.2453613	0.24536133	2.8037109	1.0327148	-0.69360352	-1.0773926	0	44330	0	0	0
341	342	342	Category I	0.56396484	0.16796875	-0.035888672	-0.19921875	0.26831055	0.38989258	0	0	18/6/2018	18	6	2018	1:40:40	6040	0.8	1	40	40	0	0.058837891	3.5288086	0.085693359	-0.24487305	-1.2258301	31.903076	1.347168	0	0	0	0	0	0	0	0	0	1.2529297	0.25292969	2.0810547	0.47802734	0.4128418	1.1899414	0	44330	0	0	0
342	343	343	Category I	-0.38378906	-0.53979492	0.11987305	-0.28393555	0.26538086	0.34179688	0	0	18/6/2018	18	6	2018	1:40:40	6040	0.9	1	40	40	0	0.058837891	3.5288086	0.10522461	-0.24951172	-1.2226563	30.523193	1.4580078	0	0	0	0	0	0	0	0	0	1.2521973	0.25219727	2.1218262	-0.48901367	-0.29003906	1.3425293	0	44330	0	0	0
343	344	344	Category I	-0.3359375	-0.38378906	-2.5078125	-0.16967773	0.33227539	0.36791992	0	0	18/6/2018	18	6	2018	1:40:41	6041	0	1	40	41	0	0.058837891	3.5288086	0.084228516	-0.23339844	-1.2128906	21.539307	1.3693848	0	0	0	0	0	0	0	0	0	1.2380371	0.23803711	1.8652344	-0.42016602	-0.15014648	-1.2946777	0	44330	0	0	0
344	345	345	Category I	0.13183594	-0.79199219	-1.1518555	-0.19506836	0.33032227	0.35644531	0	0	18/6/2018	18	6	2018	1:40:41	6041	0.1	1	40	41	0	0.058837891	3.5288086	0.074462891	-0.234375	-1.2346191	21.1875	0.56640625	0	0	0	0	0	0	0	0	0	1.2587891	0.25878906	0.69726563	0.057128906	-0.55737305	0.082763672	0	44330	0	0	0
345	346	346	Category I	0.38378906	0.69580078	0.21582031	-0.20751953	0.26342773	0.38769531	0	0	18/6/2018	18	6	2018	1:40:41	6041	0.2	1	40	41	0	0.058837891	3.5288086	0.055419922	-0.22387695	-1.2443848	31.063477	1.7568359	0	0	0	0	0	0	0	0	0	1.265625	0.265625	2.708252	0.328125	0.91967773	1.4602051	0	44330	0	0	0
346	347	347	Category I	-0.38378906	-0.023925781	-0.035888672	-0.30322266	0.26245117	0.33935547	0	0	18/6/2018	18	6	2018	1:40:41	6041	0.3	1	40	41	0	0.058837891	3.5288086	0.059570313	-0.22045898	-1.2351074	6.9106445	1.2937012	0	0	0	0	0	0	0	0	0	1.2561035	0.25610352	1.8395996	-0.44335938	0.1965332	1.1992188	0	44330	0	0	0
347	348	348	Category I	0.19189453	-0.011962891	-1.0678711	-0.21777344	0.29931641	0.36425781	0	0	18/6/2018	18	6	2018	1:40:41	6041	0.4	1	40	41	0	0.058837891	3.5288086	0.037109375	-0.21118164	-1.1906738	14.443604	0.28051758	0	0	0	0	0	0	0	0	0	1.2099609	0.20996094	0.47705078	0.15454102	0.19921875	0.12280273	0	44330	0	0	0
348	349	349	Category I	1.1159668	-0.7199707	-2.3759766	-0.19824219	0.28491211	0.38232422	0	0	18/6/2018	18	6	2018	1:40:41	6041	0.5	1	40	41	0	0.058837891	3.5288086	0.028320313	-0.20825195	-1.2285156	17.78833	1.661377	0	0	0	0	0	0	0	0	0	1.2463379	0.24633789	2.7463379	1.0874023	-0.51147461	-1.1472168	0	44330	0	0	0
349	350	350	Category I	0.7199707	0.023925781	-0.53979492	-0.12988281	0.28369141	0.39868164	0	0	18/6/2018	18	6	2018	1:40:41	6041	0.6	1	40	41	0	0.058837891	3.5288086	0.0390625	-0.20263672	-1.234375	3.3935547	0.99853516	0	0	0	0	0	0	0	0	0	1.2514648	0.25146484	1.6018066	0.68066406	0.2265625	0.69458008	0	44330	0	0	0
350	351	351	Category I	-0.26391602	-1.0439453	-0.49194336	-0.16186523	0.30493164	0.37963867	0	0	18/6/2018	18	6	2018	1:40:41	6041	0.7	1	40	41	0	0.058837891	3.5288086	0.037353516	-0.17480469	-1.1992188	18.676025	1.1601563	0	0	0	0	0	0	0	0	0	1.2124023	0.21240234	1.8776855	-0.30126953	-0.86889648	0.70727539	0	44330	0	0	0
351	352	352	Category I	0.23999023	0.083984375	-2.6037598	-0.16918945	0.30810547	0.37426758	0	0	18/6/2018	18	6	2018	1:40:41	6041	0.8	1	40	41	0	0.058837891	3.5288086	0.011230469	-0.17016602	-1.173584	38.070313	1.4702148	0	0	0	0	0	0	0	0	0	1.185791	0.18579102	1.9128418	0.22851563	0.25415039	-1.4299316	0	44330	0	0	0
352	353	353	Category I	1.0319824	-0.37182617	-1.5959473	-0.22143555	0.35668945	0.31616211	0	0	18/6/2018	18	6	2018	1:40:41	6041	0.9	1	40	41	0	0.058837891	3.5288086	-0.008544922	-0.18847656	-1.2329102	20.309326	1.1171875	0	0	0	0	0	0	0	0	0	1.2473145	0.24731445	1.5866699	1.0405273	-0.18310547	-0.36279297	0	44330	0	0	0
353	354	354	Category I	0.68383789	0.58789063	-0.15576172	-0.22607422	0.30517578	0.35107422	0	0	18/6/2018	18	6	2018	1:40:42	6042	0	1	40	42	0	0.058837891	3.5288086	0.001953125	-0.1940918	-1.2514648	0.2565918	1.5090332	0	0	0	0	0	0	0	0	0	1.2663574	0.26635742	2.5595703	0.68164063	0.78198242	1.0957031	0	44330	0	0	0
354	355	355	Category I	-2.2919922	-0.80395508	-1.0439453	-0.24755859	0.29467773	0.34643555	0	0	18/6/2018	18	6	2018	1:40:42	6042	0.1	1	40	42	0	0.058837891	3.5288086	-0.001464844	-0.17895508	-1.2194824	11.128906	2.3806152	0	0	0	0	0	0	0	0	0	1.232666	0.23266602	3.0910645	-2.2902832	-0.62475586	0.17553711	0	44330	0	0	0
355	356	356	Category I	-0.035888672	0.047851563	-0.34790039	-0.29321289	0.28979492	0.32202148	0	0	18/6/2018	18	6	2018	1:40:42	6042	0.2	1	40	42	0	0.058837891	3.5288086	-0.015380859	-0.17407227	-1.1945801	24.45874	0.87573242	0	0	0	0	0	0	0	0	0	1.2075195	0.20751953	1.0893555	-0.020263672	0.22192383	0.84667969	0	44330	0	0	0
356	357	357	Category I	0.79199219	-0.27587891	-2.4599609	-0.19165039	0.33642578	0.35131836	0	0	18/6/2018	18	6	2018	1:40:42	6042	0.3	1	40	42	0	0.058837891	3.5288086	-0.011474609	-0.17871094	-1.2155762	13.609375	1.4841309	0	0	0	0	0	0	0	0	0	1.2287598	0.22875977	2.1447754	0.8034668	-0.096923828	-1.2441406	0	44330	0	0	0
357	358	358	Category I	0.52783203	-0.63598633	-0.55175781	-0.10888672	0.41235352	0.31274414	0	0	18/6/2018	18	6	2018	1:40:42	6042	0.4	1	40	42	0	0.058837891	3.5288086	-0.010009766	-0.17333984	-1.2331543	9.890625	0.98364258	0	0	0	0	0	0	0	0	0	1.2453613	0.24536133	1.6818848	0.5378418	-0.46240234	0.68139648	0	44330	0	0	0
358	359	359	Category I	-0.20385742	1.0197754	-0.15576172	-0.13427734	0.36425781	0.35644531	0	0	18/6/2018	18	6	2018	1:40:42	6042	0.5	1	40	42	0	0.058837891	3.5288086	-0.001464844	-0.16137695	-1.1872559	3.9377441	1.5812988	0	0	0	0	0	0	0	0	0	1.1982422	0.19824219	2.4150391	-0.20214844	1.1811523	1.0314941	0	44330	0	0	0
359	360	360	Category I	-1.8479004	-4.6557617	-3.935791	-0.10913086	0.37915039	0.34155273	0	0	18/6/2018	18	6	2018	1:40:42	6042	0.6	1	40	42	0	0.058837891	3.5288086	-0.016113281	-0.15893555	-1.1916504	10.672852	5.5771484	0	0	0	0	0	0	0	0	0	1.2021484	0.20214844	9.0725098	-1.831543	-4.496582	-2.7438965	0	44330	0	0	0
360	361	361	Category I	-0.43188477	-0.26391602	-3.1557617	-0.075195313	0.37158203	0.35473633	0	0	18/6/2018	18	6	2018	1:40:42	6042	0.7	1	40	42	0	0.058837891	3.5288086	0.000244141	-0.16943359	-1.21875	6.1496582	1.9868164	0	0	0	0	0	0	0	0	0	1.2304688	0.23046875	2.463623	-0.43212891	-0.094238281	-1.9367676	0	44330	0	0	0
361	362	362	Category I	0.15576172	-0.44384766	-0.25195313	-0.16015625	0.41430664	0.29101563	0	0	18/6/2018	18	6	2018	1:40:42	6042	0.8	1	40	42	0	0.058837891	3.5288086	-0.018310547	-0.14868164	-1.2104492	4.71875	1.0178223	0	0	0	0	0	0	0	0	0	1.2197266	0.21972656	1.4277344	0.17407227	-0.29492188	0.95849609	0	44330	0	0	0
362	363	363	Category I	-0.7199707	0.52783203	-0.37182617	-0.14526367	0.38208008	0.32739258	0	0	18/6/2018	18	6	2018	1:40:42	6042	0.9	1	40	42	0	0.058837891	3.5288086	-0.039306641	-0.14892578	-1.1838379	0.21630859	1.2573242	0	0	0	0	0	0	0	0	0	1.1938477	0.19384766	2.1694336	-0.68041992	0.67675781	0.81201172	0	44330	0	0	0
363	364	364	Category I	0.16796875	0.035888672	-2.8078613	-0.063232422	0.34179688	0.38354492	0	0	18/6/2018	18	6	2018	1:40:43	6043	0	1	40	43	0	0.058837891	3.5288086	-0.051025391	-0.14331055	-1.1884766	16.828125	1.6435547	0	0	0	0	0	0	0	0	0	1.1982422	0.19824219	2.0175781	0.21899414	0.17919922	-1.6191406	0	44330	0	0	0
364	365	365	Category I	-0.071777344	0.57592773	-1.5598145	-0.041992188	0.43603516	0.29541016	0	0	18/6/2018	18	6	2018	1:40:43	6043	0.1	1	40	43	0	0.058837891	3.5288086	-0.038330078	-0.15576172	-1.208252	3.9992676	0.81225586	0	0	0	0	0	0	0	0	0	1.2189941	0.21899414	1.1162109	-0.033203125	0.73168945	-0.35131836	0	44330	0	0	0
365	366	366	Category I	-0.55175781	0.10791016	-0.095947266	-0.075683594	0.42944336	0.29638672	0	0	18/6/2018	18	6	2018	1:40:43	6043	0.2	1	40	43	0	0.058837891	3.5288086	-0.02734375	-0.140625	-1.1696777	0.8659668	1.220459	0	0	0	0	0	0	0	0	0	1.1784668	0.1784668	1.8466797	-0.52416992	0.24853516	1.0737305	0	44330	0	0	0
366	367	367	Category I	-0.51586914	0.095947266	-0.023925781	-0.1171875	0.40112305	0.31469727	0	0	18/6/2018	18	6	2018	1:40:43	6043	0.3	1	40	43	0	0.058837891	3.5288086	-0.051025391	-0.13623047	-1.1342773	0.23925781	1.2260742	0	0	0	0	0	0	0	0	0	1.1437988	0.14379883	1.8076172	-0.46459961	0.23217773	1.1103516	0	44330	0	0	0
367	368	368	Category I	0.19189453	-1.0439453	-3.1079102	-0.036865234	0.36108398	0.36474609	0	0	18/6/2018	18	6	2018	1:40:43	6043	0.4	1	40	43	0	0.058837891	3.5288086	-0.031738281	-0.1394043	-1.1635742	12.391113	2.1557617	0	0	0	0	0	0	0	0	0	1.1723633	0.17236328	3.0722656	0.22363281	-0.90429688	-1.9440918	0	44330	0	0	0
368	369	369	Category I	-0.26391602	0.37182617	-0.76782227	0.051757813	0.40478516	0.32324219	0	0	18/6/2018	18	6	2018	1:40:43	6043	0.5	1	40	43	0	0.058837891	3.5288086	-0.021972656	-0.1340332	-1.1655273	7.0830078	0.68725586	0	0	0	0	0	0	0	0	0	1.1733398	0.17333984	1.1452637	-0.24169922	0.50585938	0.39770508	0	44330	0	0	0
369	370	370	Category I	-0.64794922	0.27587891	-0.31176758	-0.022949219	0.36816406	0.36035156	0	0	18/6/2018	18	6	2018	1:40:43	6043	0.6	1	40	43	0	0.058837891	3.5288086	-0.029052734	-0.12597656	-1.1428223	4.7080078	1.1115723	0	0	0	0	0	0	0	0	0	1.1501465	0.15014648	1.8520508	-0.61865234	0.40185547	0.83105469	0	44330	0	0	0
370	371	371	Category I	-0.39599609	-0.20385742	-0.76782227	-0.075439453	0.34155273	0.3762207	0	0	18/6/2018	18	6	2018	1:40:43	6043	0.7	1	40	43	0	0.058837891	3.5288086	-0.01171875	-0.14428711	-1.1477051	20.689941	0.54345703	0	0	0	0	0	0	0	0	0	1.1567383	0.15673828	0.82348633	-0.3840332	-0.059326172	0.37988281	0	44330	0	0	0
371	372	372	Category I	0.83984375	-0.91186523	-1.9558105	-0.026367188	0.30053711	0.40136719	0	0	18/6/2018	18	6	2018	1:40:43	6043	0.8	1	40	43	0	0.058837891	3.5288086	0.013916016	-0.14526367	-1.1652832	28.122314	1.3762207	0	0	0	0	0	0	0	0	0	1.1743164	0.17431641	2.3825684	0.82568359	-0.76635742	-0.7902832	0	44330	0	0	0
372	373	373	Category I	0.69580078	-0.083984375	0.047851563	0.03515625	0.35986328	0.36230469	0	0	18/6/2018	18	6	2018	1:40:43	6043	0.9	1	40	43	0	0.058837891	3.5288086	0.017333984	-0.13793945	-1.1491699	26.054688	1.3769531	0	0	0	0	0	0	0	0	0	1.1574707	0.1574707	1.9294434	0.67822266	0.053955078	1.1970215	0	44330	0	0	0
373	374	374	Category I	-0.59985352	0.21582031	-0.13183594	-0.027099609	0.35961914	0.36474609	0	0	18/6/2018	18	6	2018	1:40:44	6044	0	1	40	44	0	0.058837891	3.5288086	0.000976563	-0.13574219	-1.1142578	24.134766	1.2041016	0	0	0	0	0	0	0	0	0	1.1223145	0.12231445	1.9348145	-0.60083008	0.3515625	0.98242188	0	44330	0	0	0
374	375	375	Category I	-0.071777344	-0.61181641	-1.487793	-0.097900391	0.36425781	0.35424805	0	0	18/6/2018	18	6	2018	1:40:44	6044	0.1	1	40	44	0	0.058837891	3.5288086	-0.017089844	-0.13574219	-1.1516113	26.740479	0.58520508	0	0	0	0	0	0	0	0	0	1.159668	0.15966797	0.86669922	-0.054443359	-0.47583008	-0.33618164	0	44330	0	0	0
375	376	376	Category I	0.13183594	-0.99584961	-2.315918	0.021484375	0.30834961	0.40576172	0	0	18/6/2018	18	6	2018	1:40:44	6044	0.2	1	40	44	0	0.058837891	3.5288086	0	-0.14892578	-1.1896973	25.611328	1.4150391	0	0	0	0	0	0	0	0	0	1.1989746	0.19897461	2.1044922	0.1315918	-0.84667969	-1.1259766	0	44330	0	0	0
376	377	377	Category I	-0.34790039	0.26391602	-0.83984375	0.081787109	0.375	0.34985352	0	0	18/6/2018	18	6	2018	1:40:44	6044	0.3	1	40	44	0	0.058837891	3.5288086	-0.004150391	-0.14648438	-1.168457	18.69458	0.62817383	0	0	0	0	0	0	0	0	0	1.1777344	0.17773438	1.0830078	-0.34350586	0.41040039	0.32861328	0	44330	0	0	0
377	378	378	Category I	0.34790039	0.16796875	-0.011962891	-0.040283203	0.36767578	0.35766602	0	0	18/6/2018	18	6	2018	1:40:44	6044	0.4	1	40	44	0	0.058837891	3.5288086	-0.014160156	-0.13989258	-1.1340332	14.747559	1.2185059	0	0	0	0	0	0	0	0	0	1.1425781	0.14257813	1.7922363	0.36206055	0.30786133	1.1220703	0	44330	0	0	0
378	379	379	Category I	-0.23999023	-0.13183594	-0.63598633	-0.1081543	0.36108398	0.35498047	0	0	18/6/2018	18	6	2018	1:40:44	6044	0.5	1	40	44	0	0.058837891	3.5288086	-0.045410156	-0.12890625	-1.1696777	21.126953	0.56811523	0	0	0	0	0	0	0	0	0	1.1777344	0.17773438	0.73095703	-0.19433594	-0.002685547	0.53369141	0	44330	0	0	0
379	380	380	Category I	-0.20385742	-0.74389648	-2.7719727	0.045898438	0.29467773	0.40722656	0	0	18/6/2018	18	6	2018	1:40:44	6044	0.6	1	40	44	0	0.058837891	3.5288086	-0.02734375	-0.13452148	-1.2023926	22.525391	1.6928711	0	0	0	0	0	0	0	0	0	1.2102051	0.21020508	2.3552246	-0.17626953	-0.60913086	-1.5693359	0	44330	0	0	0
380	381	381	Category I	-0.2277832	0.47998047	-1.1757813	0.043212891	0.35546875	0.36425781	0	0	18/6/2018	18	6	2018	1:40:44	6044	0.7	1	40	44	0	0.058837891	3.5288086	-0.025146484	-0.11914063	-1.1704102	15.064209	0.63256836	0	0	0	0	0	0	0	0	0	1.1767578	0.17675781	0.80688477	-0.20239258	0.59912109	-0.005126953	0	44330	0	0	0
381	382	382	Category I	0.69580078	-0.20385742	-0.047851563	0.004150391	0.36254883	0.36450195	0	0	18/6/2018	18	6	2018	1:40:44	6044	0.8	1	40	44	0	0.058837891	3.5288086	-0.045654297	-0.10888672	-1.1479492	7.7058105	1.3300781	0	0	0	0	0	0	0	0	0	1.1540527	0.15405273	1.9365234	0.74145508	-0.094726563	1.1000977	0	44330	0	0	0
382	383	383	Category I	-0.63598633	0.15576172	-0.6237793	-0.029785156	0.36132813	0.36791992	0	0	18/6/2018	18	6	2018	1:40:44	6044	0.9	1	40	44	0	0.058837891	3.5288086	-0.061523438	-0.11352539	-1.1757813	12.059814	0.84082031	0	0	0	0	0	0	0	0	0	1.1828613	0.18286133	1.395752	-0.57421875	0.26928711	0.55200195	0	44330	0	0	0
383	384	384	Category I	0.23999023	-0.43188477	-3.2519531	0.071289063	0.32055664	0.38842773	0	0	18/6/2018	18	6	2018	1:40:45	6045	0	1	40	45	0	0.058837891	3.5288086	-0.033935547	-0.11083984	-1.2194824	6.2810059	2.0754395	0	0	0	0	0	0	0	0	0	1.2250977	0.22509766	2.6269531	0.27392578	-0.32080078	-2.0322266	0	44330	0	0	0
384	385	385	Category I	0.023925781	0.671875	-0.75585938	0.12597656	0.39453125	0.31542969	0	0	18/6/2018	18	6	2018	1:40:45	6045	0.1	1	40	45	0	0.058837891	3.5288086	-0.023193359	-0.10546875	-1.1911621	4.9279785	0.89233398	0	0	0	0	0	0	0	0	0	1.1960449	0.19604492	1.2602539	0.047119141	0.77734375	0.43530273	0	44330	0	0	0
385	386	386	Category I	-0.47998047	0.19189453	0.071777344	0.051025391	0.35717773	0.36865234	0	0	18/6/2018	18	6	2018	1:40:45	6045	0.2	1	40	45	0	0.058837891	3.5288086	-0.032226563	-0.086181641	-1.1787109	4.1464844	1.3569336	0	0	0	0	0	0	0	0	0	1.182373	0.18237305	1.9763184	-0.44750977	0.27807617	1.2504883	0	44330	0	0	0
386	387	387	Category I	-0.53979492	0.023925781	-0.31176758	0.021240234	0.32714844	0.39428711	0	0	18/6/2018	18	6	2018	1:40:45	6045	0.3	1	40	45	0	0.058837891	3.5288086	-0.048828125	-0.10107422	-1.2231445	2.4763184	1.0424805	0	0	0	0	0	0	0	0	0	1.2282715	0.22827148	1.5270996	-0.49072266	0.125	0.91137695	0	44330	0	0	0
387	388	388	Category I	1.355957	-0.13183594	-3.527832	0.1159668	0.2980957	0.39379883	0	0	18/6/2018	18	6	2018	1:40:45	6045	0.4	1	40	45	0	0.058837891	3.5288086	-0.047119141	-0.088867188	-1.2451172	4.4372559	2.6794434	0	0	0	0	0	0	0	0	0	1.2492676	0.24926758	3.7282715	1.4030762	-0.042724609	-2.2824707	0	44330	0	0	0
388	389	389	Category I	-0.41992188	0.64794922	-1.5	0.19921875	0.33349609	0.3371582	0	0	18/6/2018	18	6	2018	1:40:45	6045	0.5	1	40	45	0	0.058837891	3.5288086	-0.048583984	-0.091796875	-1.2353516	9.3222656	0.86889648	0	0	0	0	0	0	0	0	0	1.2397461	0.23974609	1.3754883	-0.37109375	0.73974609	-0.2644043	0	44330	0	0	0
389	390	390	Category I	-0.88793945	0.11987305	-0.38378906	0.088867188	0.33056641	0.3828125	0	0	18/6/2018	18	6	2018	1:40:45	6045	0.6	1	40	45	0	0.058837891	3.5288086	-0.070068359	-0.080810547	-1.2141113	8.4494629	1.182373	0	0	0	0	0	0	0	0	0	1.21875	0.21875	1.8486328	-0.81762695	0.20068359	0.83032227	0	44330	0	0	0
390	391	391	Category I	-0.59985352	0.27587891	-0.17993164	0.051269531	0.28881836	0.4140625	0	0	18/6/2018	18	6	2018	1:40:45	6045	0.7	1	40	45	0	0.058837891	3.5288086	-0.075927734	-0.083496094	-1.270752	1.5922852	1.2624512	0	0	0	0	0	0	0	0	0	1.2756348	0.27563477	1.9741211	-0.52368164	0.359375	1.0908203	0	44330	0	0	0
391	392	392	Category I	-0.035888672	-1.2478027	-5.0158691	0.12304688	0.26953125	0.41064453	0	0	18/6/2018	18	6	2018	1:40:45	6045	0.8	1	40	45	0	0.058837891	3.5288086	-0.073242188	-0.068603516	-1.2802734	2.0546875	3.9172363	0	0	0	0	0	0	0	0	0	1.2841797	0.28417969	4.9519043	0.037353516	-1.1789551	-3.7353516	0	44330	0	0	0
392	393	393	Category I	0.20385742	0.16796875	-2.0158691	0.1472168	0.31420898	0.37353516	0	0	18/6/2018	18	6	2018	1:40:45	6045	0.9	1	40	45	0	0.058837891	3.5288086	-0.079589844	-0.067871094	-1.2463379	14.831787	0.85302734	0	0	0	0	0	0	0	0	0	1.2507324	0.25073242	1.2888184	0.28344727	0.23583984	-0.76928711	0	44330	0	0	0
393	394	394	Category I	-0.58789063	0.023925781	-0.20385742	0.070800781	0.29907227	0.4050293	0	0	18/6/2018	18	6	2018	1:40:46	6046	0	1	40	46	0	0.058837891	3.5288086	-0.094726563	-0.061279297	-1.2331543	13.548584	1.1445313	0	0	0	0	0	0	0	0	0	1.2382813	0.23828125	1.607666	-0.49291992	0.085205078	1.0292969	0	44330	0	0	0
394	395	395	Category I	-0.7199707	0.26391602	0	0.020751953	0.25415039	0.43603516	0	0	18/6/2018	18	6	2018	1:40:46	6046	0.1	1	40	46	0	0.058837891	3.5288086	-0.10449219	-0.078369141	-1.260498	1.4116211	1.4438477	0	0	0	0	0	0	0	0	0	1.267334	0.26733398	2.2182617	-0.61523438	0.34228516	1.260498	0	44330	0	0	0
395	396	396	Category I	-0.35986328	-0.34790039	-2.2319336	0.13793945	0.22998047	0.42236328	0	0	18/6/2018	18	6	2018	1:40:46	6046	0.2	1	40	46	0	0.058837891	3.5288086	-0.072509766	-0.067871094	-1.270752	4.1159668	1.0412598	0	0	0	0	0	0	0	0	0	1.2746582	0.2746582	1.5280762	-0.28710938	-0.27978516	-0.9609375	0	44330	0	0	0
396	397	397	Category I	-0.31176758	0.55175781	-1.6799316	0.13452148	0.20849609	0.43383789	0	0	18/6/2018	18	6	2018	1:40:46	6046	0.3	1	40	46	0	0.058837891	3.5288086	-0.067138672	-0.068359375	-1.265625	1.623291	0.78491211	0	0	0	0	0	0	0	0	0	1.2692871	0.26928711	1.2790527	-0.24438477	0.62011719	-0.4140625	0	44330	0	0	0
397	398	398	Category I	0.69580078	-0.29980469	0.023925781	0.10766602	0.23779297	0.43139648	0	0	18/6/2018	18	6	2018	1:40:46	6046	0.4	1	40	46	0	0.058837891	3.5288086	-0.083740234	-0.061767578	-1.2351074	8.9277344	1.4997559	0	0	0	0	0	0	0	0	0	1.239502	0.23950195	2.2763672	0.77954102	-0.23779297	1.2590332	0	44330	0	0	0
398	399	399	Category I	-0.68383789	0.25195313	-0.63598633	0.080322266	0.21533203	0.44042969	0	0	18/6/2018	18	6	2018	1:40:46	6046	0.5	1	40	46	0	0.058837891	3.5288086	-0.088378906	-0.064453125	-1.2561035	25.453125	0.91601563	0	0	0	0	0	0	0	0	0	1.2609863	0.26098633	1.5319824	-0.59521484	0.31640625	0.62011719	0	44330	0	0	0
399	400	400	Category I	0.39599609	-0.7199707	-2.7958984	0.17016602	0.18945313	0.42919922	0	0	18/6/2018	18	6	2018	1:40:46	6046	0.6	1	40	46	0	0.058837891	3.5288086	-0.071044922	-0.072998047	-1.2897949	22.630859	1.7041016	0	0	0	0	0	0	0	0	0	1.2937012	0.29370117	2.6196289	0.46704102	-0.64672852	-1.5058594	0	44330	0	0	0
400	401	401	Category I	-0.69580078	1.2478027	-1.0439453	0.17431641	0.22753906	0.41796875	0	0	18/6/2018	18	6	2018	1:40:46	6046	0.7	1	40	46	0	0.058837891	3.5288086	-0.044433594	-0.017089844	-1.2385254	8.6750488	1.4360352	0	0	0	0	0	0	0	0	0	1.239502	0.23950195	2.1108398	-0.65112305	1.2648926	0.19458008	0	44330	0	0	0
401	402	402	Category I	-0.29980469	0.34790039	-0.51586914	0.092285156	0.23632813	0.43725586	0	0	18/6/2018	18	6	2018	1:40:46	6046	0.8	1	40	46	0	0.058837891	3.5288086	-0.045654297	-0.010986328	-1.1982422	17.30957	0.81176758	0	0	0	0	0	0	0	0	0	1.1992188	0.19921875	1.2954102	-0.25390625	0.35888672	0.68237305	0	44330	0	0	0
402	403	403	Category I	-0.15576172	-0.083984375	-0.49194336	0.0546875	0.15405273	0.46655273	0	0	18/6/2018	18	6	2018	1:40:46	6046	0.9	1	40	46	0	0.058837891	3.5288086	-0.033935547	-0.014404297	-1.2119141	31.38623	0.73339844	0	0	0	0	0	0	0	0	0	1.2124023	0.21240234	0.91088867	-0.12158203	-0.069335938	0.7199707	0	44330	0	0	0
403	404	404	Category I	0.44384766	-0.6237793	-1.8837891	0.13598633	0.14086914	0.45214844	0	0	18/6/2018	18	6	2018	1:40:47	6047	0	1	40	47	0	0.058837891	3.5288086	-0.014160156	-0.03515625	-1.2519531	24.148438	0.97729492	0	0	0	0	0	0	0	0	0	1.2526855	0.25268555	1.6782227	0.45800781	-0.58837891	-0.6315918	0	44330	0	0	0
404	405	405	Category I	0.32397461	0.34790039	0.25195313	0.18994141	0.16601563	0.42895508	0	0	18/6/2018	18	6	2018	1:40:47	6047	0.1	1	40	47	0	0.058837891	3.5288086	-0.015625	-0.030761719	-1.2197266	28.302002	1.5571289	0	0	0	0	0	0	0	0	0	1.2202148	0.22021484	2.1899414	0.33959961	0.37866211	1.4716797	0	44330	0	0	0
405	406	406	Category I	-0.81591797	0.25195313	-0.19189453	0.12988281	0.15209961	0.45117188	0	0	18/6/2018	18	6	2018	1:40:47	6047	0.2	1	40	47	0	0.058837891	3.5288086	-0.020996094	-0.031738281	-1.2021484	39.945068	1.3161621	0	0	0	0	0	0	0	0	0	1.2026367	0.20263672	2.088623	-0.79467773	0.28369141	1.0102539	0	44330	0	0	0
406	407	407	Category I	2.315918	-0.74389648	-2.5078125	0.13232422	0.15307617	0.44824219	0	0	18/6/2018	18	6	2018	1:40:47	6047	0.3	1	40	47	0	0.058837891	3.5288086	-0.033203125	-0.029785156	-1.2375488	40.66748	2.7641602	0	0	0	0	0	0	0	0	0	1.2382813	0.23828125	4.3330078	2.3491211	-0.71386719	-1.2700195	0	44330	0	0	0
407	408	408	Category I	0.34790039	1.1279297	-0.13183594	0.16503906	0.18408203	0.43164063	0	0	18/6/2018	18	6	2018	1:40:47	6047	0.4	1	40	47	0	0.058837891	3.5288086	-0.016113281	-0.028808594	-1.2683105	31.18042	1.6618652	0	0	0	0	0	0	0	0	0	1.2685547	0.26855469	2.6572266	0.36401367	1.1567383	1.1364746	0	44330	0	0	0
408	409	409	Category I	-0.89990234	0.14379883	-0.70776367	0.10253906	0.14477539	0.46020508	0	0	18/6/2018	18	6	2018	1:40:47	6047	0.5	1	40	47	0	0.058837891	3.5288086	-0.009765625	-0.017822266	-1.2285156	23.513672	1.0437012	0	0	0	0	0	0	0	0	0	1.2285156	0.22851563	1.5722656	-0.88989258	0.16162109	0.52075195	0	44330	0	0	0
409	410	410	Category I	0.55175781	-0.55175781	-1.4758301	0.041748047	0.13769531	0.47070313	0	0	18/6/2018	18	6	2018	1:40:47	6047	0.6	1	40	47	0	0.058837891	3.5288086	-0.014404297	-0.017822266	-1.2207031	35.111328	0.81884766	0	0	0	0	0	0	0	0	0	1.2209473	0.22094727	1.3547363	0.56616211	-0.53369141	-0.25488281	0	44330	0	0	0
410	411	411	Category I	1.1159668	0.25195313	-2.0158691	0.052001953	0.069091797	0.4777832	0	0	18/6/2018	18	6	2018	1:40:47	6047	0.7	1	40	47	0	0.058837891	3.5288086	-0.011962891	-0.029296875	-1.2468262	27.356689	1.3937988	0	0	0	0	0	0	0	0	0	1.2470703	0.24707031	2.1782227	1.1279297	0.28125	-0.76879883	0	44330	0	0	0
411	412	412	Category I	0.51586914	0.20385742	0.19189453	0.090087891	0.11279297	0.46875	0	0	18/6/2018	18	6	2018	1:40:47	6047	0.8	1	40	47	0	0.058837891	3.5288086	0.002685547	-0.026367188	-1.267334	4.7158203	1.5639648	0	0	0	0	0	0	0	0	0	1.2678223	0.26782227	2.2028809	0.51293945	0.23022461	1.4592285	0	44330	0	0	0
412	413	413	Category I	-0.50390625	0.20385742	0.2277832	0.040771484	0.041503906	0.47900391	0	0	18/6/2018	18	6	2018	1:40:47	6047	0.9	1	40	47	0	0.058837891	3.5288086	0.002929688	-0.017333984	-1.2441406	19.479248	1.5722656	0	0	0	0	0	0	0	0	0	1.2441406	0.24414063	2.2001953	-0.50683594	0.22119141	1.4719238	0	44330	0	0	0
413	414	414	Category I	-0.50390625	0.10791016	-2.7719727	0.067626953	0.062255859	0.47680664	0	0	18/6/2018	18	6	2018	1:40:48	6048	0	1	40	48	0	0.058837891	3.5288086	-0.006347656	-0.020263672	-1.2421875	45.625244	1.6132813	0	0	0	0	0	0	0	0	0	1.2424316	0.24243164	2.1550293	-0.49731445	0.12817383	-1.529541	0	44330	0	0	0
414	415	415	Category I	1.1879883	-1.1279297	-2.5078125	0.054199219	0.03125	0.47802734	0	0	18/6/2018	18	6	2018	1:40:48	6048	0.1	1	40	48	0	0.058837891	3.5288086	-0.000732422	-0.022216797	-1.2666016	44.697754	2.043457	0	0	0	0	0	0	0	0	0	1.2668457	0.2668457	3.5354004	1.1887207	-1.1054688	-1.2409668	0	44330	0	0	0
415	416	416	Category I	-0.34790039	0.083984375	-0.35986328	0.18066406	-0.005615234	0.45019531	0	0	18/6/2018	18	6	2018	1:40:48	6048	0.2	1	40	48	0	0.058837891	3.5288086	0.002441406	-0.024902344	-1.2624512	77.881592	0.97436523	0	0	0	0	0	0	0	0	0	1.2626953	0.26269531	1.3620605	-0.3503418	0.10888672	0.90258789	0	44330	0	0	0
416	417	417	Category I	-0.39599609	-0.29980469	0.51586914	-0.053466797	0.016113281	0.47729492	0	0	18/6/2018	18	6	2018	1:40:48	6048	0.3	1	40	48	0	0.058837891	3.5288086	0.005371094	-0.005371094	-1.2321777	140.05664	1.817627	0	0	0	0	0	0	0	0	0	1.2321777	0.23217773	2.4438477	-0.40136719	-0.29418945	1.7480469	0	44330	0	0	0
417	418	418	Category I	-1.9438477	1.0078125	-2.8679199	0.025634766	0.013183594	0.48486328	0	0	18/6/2018	18	6	2018	1:40:48	6048	0.4	1	40	48	0	0.058837891	3.5288086	0.006835938	-0.014160156	-1.2199707	110.27637	2.7502441	0	0	0	0	0	0	0	0	0	1.2202148	0.22021484	4.6203613	-1.9506836	1.0219727	-1.6477051	0	44330	0	0	0
418	419	419	Category I	1.1879883	-1.1037598	-2.4838867	0.040283203	-0.032470703	0.47753906	0	0	18/6/2018	18	6	2018	1:40:48	6048	0.5	1	40	48	0	0.058837891	3.5288086	0.005371094	-0.014404297	-1.2473145	129.40894	2.0280762	0	0	0	0	0	0	0	0	0	1.2473145	0.24731445	3.5083008	1.182373	-1.0891113	-1.2363281	0	44330	0	0	0
419	420	420	Category I	0.19189453	0.59985352	-0.29980469	0.16894531	-0.043212891	0.44921875	0	0	18/6/2018	18	6	2018	1:40:48	6048	0.6	1	40	48	0	0.058837891	3.5288086	0.021728516	-0.018310547	-1.2678223	142.64355	1.1611328	0	0	0	0	0	0	0	0	0	1.2680664	0.26806641	1.7563477	0.16992188	0.61816406	0.96801758	0	44330	0	0	0
420	421	421	Category I	-0.51586914	-0.13183594	-0.47998047	0.11230469	0.021728516	0.47241211	0	0	18/6/2018	18	6	2018	1:40:48	6048	0.7	1	40	48	0	0.058837891	3.5288086	0.032226563	-0.006591797	-1.2397461	122.49707	0.94506836	0	0	0	0	0	0	0	0	0	1.2402344	0.24023438	1.4328613	-0.5480957	-0.125	0.75976563	0	44330	0	0	0
421	422	422	Category I	-0.69580078	-0.20385742	-2.2678223	0.058349609	-0.017822266	0.47631836	0	0	18/6/2018	18	6	2018	1:40:48	6048	0.8	1	40	48	0	0.058837891	3.5288086	0.031005859	-0.020263672	-1.2277832	88.677002	1.2819824	0	0	0	0	0	0	0	0	0	1.2282715	0.22827148	1.9504395	-0.72680664	-0.18334961	-1.0397949	0	44330	0	0	0
422	423	423	Category I	1.8239746	-0.32397461	-3.3837891	0.025634766	-0.005615234	0.48071289	0	0	18/6/2018	18	6	2018	1:40:48	6048	0.9	1	40	48	0	0.058837891	3.5288086	0.024658203	-0.014648438	-1.2475586	9.2651367	2.8098145	0	0	0	0	0	0	0	0	0	1.2478027	0.24780273	4.2446289	1.7990723	-0.30908203	-2.1359863	0	44330	0	0	0
423	424	424	Category I	0.51586914	0.047851563	-0.23999023	0.083251953	0.047119141	0.47998047	0	0	18/6/2018	18	6	2018	1:40:49	6049	0	1	40	49	0	0.058837891	3.5288086	0.045654297	-0.018066406	-1.260498	70.743896	1.1254883	0	0	0	0	0	0	0	0	0	1.2614746	0.26147461	1.5566406	0.4699707	0.065917969	1.0205078	0	44330	0	0	0
424	425	425	Category I	-0.58789063	0.75585938	-0.15576172	0.054199219	0.009033203	0.48486328	0	0	18/6/2018	18	6	2018	1:40:49	6049	0.1	1	40	49	0	0.058837891	3.5288086	0.041503906	-0.011474609	-1.2263184	101.67407	1.4599609	0	0	0	0	0	0	0	0	0	1.2270508	0.22705078	2.4675293	-0.62939453	0.76733398	1.0705566	0	44330	0	0	0
425	426	426	Category I	-0.94799805	-0.49194336	-3.3239746	-0.019775391	0.053466797	0.48168945	0	0	18/6/2018	18	6	2018	1:40:49	6049	0.2	1	40	49	0	0.058837891	3.5288086	0.035644531	-0.020996094	-1.2160645	27.625977	2.3730469	0	0	0	0	0	0	0	0	0	1.2167969	0.21679688	3.5622559	-0.98364258	-0.47070313	-2.107666	0	44330	0	0	0
426	427	427	Category I	-0.23999023	0.93579102	-1.8117676	-0.051757813	0.1159668	0.47705078	0	0	18/6/2018	18	6	2018	1:40:49	6049	0.3	1	40	49	0	0.058837891	3.5288086	0.040771484	-0.021972656	-1.215332	120.03345	1.1625977	0	0	0	0	0	0	0	0	0	1.2163086	0.21630859	1.8349609	-0.28076172	0.95776367	-0.59619141	0	44330	0	0	0
427	428	428	Category I	0.071777344	-0.23999023	-0.2878418	-0.1171875	0.13842773	0.4621582	0	0	18/6/2018	18	6	2018	1:40:49	6049	0.4	1	40	49	0	0.058837891	3.5288086	0.046875	-0.014892578	-1.248291	147.82983	0.98681641	0	0	0	0	0	0	0	0	0	1.2492676	0.24926758	1.2099609	0.024658203	-0.22485352	0.96044922	0	44330	0	0	0
428	429	429	Category I	-0.59985352	0.16796875	-0.65991211	-0.1706543	0.05078125	0.46118164	0	0	18/6/2018	18	6	2018	1:40:49	6049	0.5	1	40	49	0	0.058837891	3.5288086	0.02734375	-0.017822266	-1.2138672	119.86401	0.85717773	0	0	0	0	0	0	0	0	0	1.2141113	0.21411133	1.3669434	-0.62719727	0.18579102	0.55395508	0	44330	0	0	0
429	430	430	Category I	0.25195313	-0.20385742	-5.0759277	-0.10058594	0.049804688	0.47387695	0	0	18/6/2018	18	6	2018	1:40:49	6049	0.6	1	40	49	0	0.058837891	3.5288086	0.035400391	-0.026611328	-1.1933594	58.18457	3.892334	0	0	0	0	0	0	0	0	0	1.1940918	0.1940918	4.2758789	0.21630859	-0.17700195	-3.8823242	0	44330	0	0	0
430	431	431	Category I	-0.059814453	0.15576172	-1.2597656	-0.028564453	0.14453125	0.4699707	0	0	18/6/2018	18	6	2018	1:40:49	6049	0.7	1	40	49	0	0.058837891	3.5288086	0.036132813	-0.024902344	-1.1943359	127.36572	0.21484375	0	0	0	0	0	0	0	0	0	1.1950684	0.19506836	0.34204102	-0.095947266	0.18066406	-0.065185547	0	44330	0	0	0
431	432	432	Category I	-0.26391602	0.14379883	0.10791016	-0.27416992	0.071289063	0.41235352	0	0	18/6/2018	18	6	2018	1:40:49	6049	0.8	1	40	49	0	0.058837891	3.5288086	0.040527344	-0.037109375	-1.2441406	172.83716	1.3977051	0	0	0	0	0	0	0	0	0	1.2453613	0.24536133	1.8376465	-0.30444336	0.1809082	1.3520508	0	44330	0	0	0
432	433	433	Category I	-0.16796875	0.15576172	-0.52783203	-0.28588867	0.055419922	0.41235352	0	0	18/6/2018	18	6	2018	1:40:49	6049	0.9	1	40	49	0	0.058837891	3.5288086	0.036621094	-0.011230469	-1.1970215	127.31519	0.71948242	0	0	0	0	0	0	0	0	0	1.1975098	0.19750977	1.0407715	-0.20458984	0.16699219	0.66918945	0	44330	0	0	0
433	434	434	Category I	-0.10791016	-0.77978516	-2.3518066	-0.18994141	-0.004882813	0.44482422	0	0	18/6/2018	18	6	2018	1:40:50	6050	0	1	40	50	0	0.058837891	3.5288086	0.0390625	-0.017578125	-1.1726074	58.998047	1.411377	0	0	0	0	0	0	0	0	0	1.1733398	0.17333984	2.0881348	-0.14697266	-0.76196289	-1.1789551	0	44330	0	0	0
434	435	435	Category I	0.27587891	0.035888672	-1.8598633	-0.14233398	0.056884766	0.46777344	0	0	18/6/2018	18	6	2018	1:40:50	6050	0.1	1	40	50	0	0.058837891	3.5288086	0.041259766	-0.018310547	-1.1767578	35.877686	0.72412109	0	0	0	0	0	0	0	0	0	1.1774902	0.17749023	0.97167969	0.234375	0.054199219	-0.68286133	0	44330	0	0	0
435	436	436	Category I	0.39599609	0	0.059814453	-0.26318359	0.079833984	0.41040039	0	0	18/6/2018	18	6	2018	1:40:50	6050	0.2	1	40	50	0	0.058837891	3.5288086	0.052490234	-0.029785156	-1.2180176	66.123047	1.3234863	0	0	0	0	0	0	0	0	0	1.2194824	0.21948242	1.6513672	0.34326172	0.029785156	1.277832	0	44330	0	0	0
436	437	437	Category I	-0.53979492	0.25195313	-0.011962891	-0.32202148	0.068603516	0.37597656	0	0	18/6/2018	18	6	2018	1:40:50	6050	0.3	1	40	50	0	0.058837891	3.5288086	0.053466797	-0.016845703	-1.1960449	37.775391	1.3515625	0	0	0	0	0	0	0	0	0	1.1972656	0.19726563	2.0463867	-0.59326172	0.26879883	1.184082	0	44330	0	0	0
437	438	438	Category I	0.14379883	-0.85180664	-2.2438965	-0.2434082	0.037597656	0.42919922	0	0	18/6/2018	18	6	2018	1:40:50	6050	0.4	1	40	50	0	0.058837891	3.5288086	0.052490234	-0.023193359	-1.1762695	8.2487793	1.354248	0	0	0	0	0	0	0	0	0	1.1777344	0.17773438	1.9873047	0.091064453	-0.82836914	-1.0673828	0	44330	0	0	0
438	439	439	Category I	1.1999512	0.3359375	-2.8439941	-0.23730469	0.040527344	0.42919922	0	0	18/6/2018	18	6	2018	1:40:50	6050	0.5	1	40	50	0	0.058837891	3.5288086	0.036132813	-0.018310547	-1.1809082	5.5026855	2.0603027	0	0	0	0	0	0	0	0	0	1.1816406	0.18164063	3.1809082	1.1635742	0.35424805	-1.6628418	0	44330	0	0	0
439	440	440	Category I	0.26391602	-0.17993164	0.16796875	-0.21728516	0.15039063	0.42700195	0	0	18/6/2018	18	6	2018	1:40:50	6050	0.6	1	40	50	0	0.058837891	3.5288086	0.059570313	-0.029785156	-1.213623	9.0029297	1.4047852	0	0	0	0	0	0	0	0	0	1.2155762	0.21557617	1.736084	0.20410156	-0.14990234	1.3815918	0	44330	0	0	0
440	441	441	Category I	-0.52783203	0.2277832	0.059814453	-0.3137207	0.11474609	0.37817383	0	0	18/6/2018	18	6	2018	1:40:50	6050	0.7	1	40	50	0	0.058837891	3.5288086	0.052246094	-0.013183594	-1.2006836	19.35376	1.4084473	0	0	0	0	0	0	0	0	0	1.2019043	0.2019043	2.0817871	-0.58007813	0.2409668	1.260498	0	44330	0	0	0
441	442	442	Category I	1.0917969	-0.7199707	-1.3439941	-0.26977539	0.12768555	0.40454102	0	0	18/6/2018	18	6	2018	1:40:50	6050	0.8	1	40	50	0	0.058837891	3.5288086	0.061767578	-0.024902344	-1.184082	2.0283203	1.2524414	0	0	0	0	0	0	0	0	0	1.1860352	0.18603516	1.8845215	1.0297852	-0.69482422	-0.15966797	0	44330	0	0	0
442	443	443	Category I	0.86376953	-1.1279297	-3.5759277	-0.23193359	0.12548828	0.43017578	0	0	18/6/2018	18	6	2018	1:40:50	6050	0.9	1	40	50	0	0.058837891	3.5288086	0.057128906	-0.028808594	-1.1801758	5.9133301	2.7563477	0	0	0	0	0	0	0	0	0	1.1818848	0.18188477	4.3010254	0.80639648	-1.098877	-2.3955078	0	44330	0	0	0
443	444	444	Category I	0.059814453	0.39599609	-0.2277832	-0.15283203	0.22070313	0.42797852	0	0	18/6/2018	18	6	2018	1:40:51	6051	0	1	40	51	0	0.058837891	3.5288086	0.072265625	-0.020751953	-1.2094727	7.1418457	1.0666504	0	0	0	0	0	0	0	0	0	1.2119141	0.21191406	1.411377	-0.012451172	0.41674805	0.98168945	0	44330	0	0	0
444	445	445	Category I	-0.50390625	0.49194336	-0.14379883	-0.23217773	0.18237305	0.4074707	0	0	18/6/2018	18	6	2018	1:40:51	6051	0.1	1	40	51	0	0.058837891	3.5288086	0.068603516	-0.002197266	-1.1931152	7.8815918	1.293457	0	0	0	0	0	0	0	0	0	1.1950684	0.19506836	2.1159668	-0.57250977	0.49414063	1.0493164	0	44330	0	0	0
445	446	446	Category I	-1.5239258	0.25195313	-2.9399414	-0.27246094	0.16455078	0.39624023	0	0	18/6/2018	18	6	2018	1:40:51	6051	0.2	1	40	51	0	0.058837891	3.5288086	0.058349609	-0.001464844	-1.1943359	15.525391	2.3696289	0	0	0	0	0	0	0	0	0	1.1958008	0.19580078	3.581543	-1.5822754	0.25341797	-1.7453613	0	44330	0	0	0
446	447	447	Category I	0.83984375	0.19189453	-2.4719238	-0.30786133	0.13720703	0.37866211	0	0	18/6/2018	18	6	2018	1:40:51	6051	0.3	1	40	51	0	0.058837891	3.5288086	0.060302734	-0.001220703	-1.2233887	33.5625	1.484375	0	0	0	0	0	0	0	0	0	1.2248535	0.22485352	2.2209473	0.77929688	0.19311523	-1.248291	0	44330	0	0	0
447	448	448	Category I	0.70776367	-0.16796875	0.071777344	-0.25024414	0.23388672	0.37915039	0	0	18/6/2018	18	6	2018	1:40:51	6051	0.4	1	40	51	0	0.058837891	3.5288086	0.04296875	0.014160156	-1.2265625	17.817139	1.4699707	0	0	0	0	0	0	0	0	0	1.2275391	0.22753906	2.1452637	0.66455078	-0.18212891	1.2983398	0	44330	0	0	0
448	449	449	Category I	-0.63598633	0.35986328	-0.15576172	-0.27978516	0.20751953	0.37475586	0	0	18/6/2018	18	6	2018	1:40:51	6051	0.5	1	40	51	0	0.058837891	3.5288086	0.046630859	0.002929688	-1.2277832	10.923096	1.3200684	0	0	0	0	0	0	0	0	0	1.2285156	0.22851563	2.1115723	-0.68261719	0.35668945	1.0720215	0	44330	0	0	0
449	450	450	Category I	-0.44384766	-0.63598633	-2.3879395	-0.27734375	0.21289063	0.37817383	0	0	18/6/2018	18	6	2018	1:40:51	6051	0.6	1	40	51	0	0.058837891	3.5288086	0.052734375	-0.000732422	-1.220459	33.001465	1.4187012	0	0	0	0	0	0	0	0	0	1.2214355	0.22143555	2.2993164	-0.49658203	-0.63500977	-1.1672363	0	44330	0	0	0
450	451	451	Category I	0.77978516	0.035888672	-2.4238281	-0.29174805	0.21264648	0.36279297	0	0	18/6/2018	18	6	2018	1:40:51	6051	0.7	1	40	51	0	0.058837891	3.5288086	0.040771484	0.004638672	-1.2041016	36.128418	1.4262695	0	0	0	0	0	0	0	0	0	1.2045898	0.20458984	1.989502	0.73876953	0.031005859	-1.2194824	0	44330	0	0	0
451	452	452	Category I	0.87597656	-0.19189453	-0.083984375	-0.2878418	0.28417969	0.3293457	0	0	18/6/2018	18	6	2018	1:40:51	6051	0.8	1	40	51	0	0.058837891	3.5288086	0.030273438	-0.011962891	-1.2053223	17.356445	1.4157715	0	0	0	0	0	0	0	0	0	1.2055664	0.20556641	2.1467285	0.84545898	-0.1796875	1.1213379	0	44330	0	0	0
452	453	453	Category I	-0.083984375	-0.31176758	0.19189453	-0.29614258	0.23803711	0.35009766	0	0	18/6/2018	18	6	2018	1:40:51	6051	0.9	1	40	51	0	0.058837891	3.5288086	0.033447266	-0.014892578	-1.236084	2.121582	1.4631348	0	0	0	0	0	0	0	0	0	1.2365723	0.23657227	1.8422852	-0.11743164	-0.29663086	1.4279785	0	44330	0	0	0
453	454	454	Category I	-0.13183594	0.047851563	-2.0759277	-0.22583008	0.23486328	0.39160156	0	0	18/6/2018	18	6	2018	1:40:52	6052	0	1	40	52	0	0.058837891	3.5288086	0.031494141	-0.013183594	-1.2385254	17.026611	0.85522461	0	0	0	0	0	0	0	0	0	1.2390137	0.23901367	1.0617676	-0.16333008	0.061035156	-0.8371582	0	44330	0	0	0
454	455	455	Category I	0.19189453	-0.82788086	-1.1518555	-0.19091797	0.26245117	0.39672852	0	0	18/6/2018	18	6	2018	1:40:52	6052	0.1	1	40	52	0	0.058837891	3.5288086	0.049316406	-0.024414063	-1.2229004	25.095215	0.81884766	0	0	0	0	0	0	0	0	0	1.2241211	0.22412109	1.0168457	0.14233398	-0.80322266	0.071044922	0	44330	0	0	0
455	456	456	Category I	0.35986328	0.57592773	0.095947266	-0.24023438	0.1796875	0.40722656	0	0	18/6/2018	18	6	2018	1:40:52	6052	0.2	1	40	52	0	0.058837891	3.5288086	0.049804688	-0.016113281	-1.2277832	1.6152344	1.4829102	0	0	0	0	0	0	0	0	0	1.2287598	0.22875977	2.2255859	0.30981445	0.59204102	1.3237305	0	44330	0	0	0
456	457	457	Category I	-0.2277832	-0.44384766	0.13183594	-0.28442383	0.18164063	0.38427734	0	0	18/6/2018	18	6	2018	1:40:52	6052	0.3	1	40	52	0	0.058837891	3.5288086	0.071044922	-0.020019531	-1.2246094	1.4819336	1.4521484	0	0	0	0	0	0	0	0	0	1.2268066	0.22680664	2.0791016	-0.29882813	-0.42358398	1.3564453	0	44330	0	0	0
457	458	458	Category I	0.23999023	0.15576172	-2.1838379	-0.24121094	0.22900391	0.39306641	0	0	18/6/2018	18	6	2018	1:40:52	6052	0.4	1	40	52	0	0.058837891	3.5288086	0.062255859	-0.012207031	-1.2414551	7.5891113	0.97338867	0	0	0	0	0	0	0	0	0	1.2429199	0.24291992	1.2878418	0.17749023	0.16796875	-0.94213867	0	44330	0	0	0
458	459	459	Category I	1.0559082	-0.45581055	-2.2797852	-0.27905273	0.27368164	0.34130859	0	0	18/6/2018	18	6	2018	1:40:52	6052	0.5	1	40	52	0	0.058837891	3.5288086	0.094726563	-0.034179688	-1.2512207	7.409668	1.4692383	0	0	0	0	0	0	0	0	0	1.2553711	0.25537109	2.4108887	0.9609375	-0.42138672	-1.0283203	0	44330	0	0	0
459	460	460	Category I	0.63598633	0.19189453	-0.52783203	-0.27954102	0.22900391	0.36816406	0	0	18/6/2018	18	6	2018	1:40:52	6052	0.6	1	40	52	0	0.058837891	3.5288086	0.082763672	-0.008789063	-1.2363281	6.7102051	0.92114258	0	0	0	0	0	0	0	0	0	1.2392578	0.23925781	1.4626465	0.55297852	0.20068359	0.70849609	0	44330	0	0	0
460	461	461	Category I	-0.32397461	-0.59985352	-0.21582031	-0.28027344	0.23828125	0.35644531	0	0	18/6/2018	18	6	2018	1:40:52	6052	0.7	1	40	52	0	0.058837891	3.5288086	0.073730469	-0.014892578	-1.2421875	1.53125	1.246582	0	0	0	0	0	0	0	0	0	1.2446289	0.24462891	2.0090332	-0.39770508	-0.5847168	1.0263672	0	44330	0	0	0
461	462	462	Category I	0.19189453	0.23999023	-1.6318359	-0.28222656	0.25219727	0.35375977	0	0	18/6/2018	18	6	2018	1:40:52	6052	0.8	1	40	52	0	0.058837891	3.5288086	0.083740234	-0.018798828	-1.2521973	17.617676	0.47192383	0	0	0	0	0	0	0	0	0	1.255127	0.25512695	0.74633789	0.10791016	0.25878906	-0.37939453	0	44330	0	0	0
462	463	463	Category I	1.0439453	-0.11987305	-1.6557617	-0.2265625	0.31030273	0.36010742	0	0	18/6/2018	18	6	2018	1:40:52	6052	0.9	1	40	52	0	0.058837891	3.5288086	0.098144531	-0.011474609	-1.248291	22.648682	1.0351563	0	0	0	0	0	0	0	0	0	1.2521973	0.25219727	1.4609375	0.94555664	-0.1081543	-0.40722656	0	44330	0	0	0
463	464	464	Category I	-0.083984375	0.095947266	-0.52783203	-0.15698242	0.20849609	0.43261719	0	0	18/6/2018	18	6	2018	1:40:53	6053	0	1	40	53	0	0.058837891	3.5288086	0.080566406	-0.013916016	-1.2133789	7.3342285	0.71337891	0	0	0	0	0	0	0	0	0	1.2160645	0.21606445	0.95996094	-0.16455078	0.10986328	0.68554688	0	44330	0	0	0
464	465	465	Category I	-0.45581055	-0.083984375	0.059814453	-0.25195313	0.23535156	0.375	0	0	18/6/2018	18	6	2018	1:40:53	6053	0.1	1	40	53	0	0.058837891	3.5288086	0.074951172	-0.016113281	-1.2172852	4.734375	1.3847656	0	0	0	0	0	0	0	0	0	1.2197266	0.21972656	1.8754883	-0.53076172	-0.067626953	1.2770996	0	44330	0	0	0
465	466	466	Category I	-0.071777344	0.095947266	0.13183594	-0.34716797	0.22607422	0.30664063	0	0	18/6/2018	18	6	2018	1:40:53	6053	0.2	1	40	53	0	0.058837891	3.5288086	0.096679688	-0.017822266	-1.2397461	18.45459	1.3867188	0	0	0	0	0	0	0	0	0	1.2436523	0.24365234	1.6540527	-0.16845703	0.11376953	1.371582	0	44330	0	0	0
466	467	467	Category I	-0.035888672	0.59985352	-2.9399414	-0.16186523	0.32202148	0.37475586	0	0	18/6/2018	18	6	2018	1:40:53	6053	0.3	1	40	53	0	0.058837891	3.5288086	0.10864258	-0.011230469	-1.2055664	2.5078125	1.8444824	0	0	0	0	0	0	0	0	0	1.2104492	0.21044922	2.4902344	-0.14453125	0.61108398	-1.7341309	0	44330	0	0	0
467	468	468	Category I	-0.21582031	-0.35986328	-0.76782227	-0.11425781	0.30810547	0.39746094	0	0	18/6/2018	18	6	2018	1:40:53	6053	0.4	1	40	53	0	0.058837891	3.5288086	0.10375977	-0.023925781	-1.1826172	16.027588	0.62207031	0	0	0	0	0	0	0	0	0	1.1872559	0.18725586	1.0703125	-0.31958008	-0.33569336	0.41479492	0	44330	0	0	0
468	469	469	Category I	0.2277832	-0.059814453	0.13183594	-0.19335938	0.29516602	0.37646484	0	0	18/6/2018	18	6	2018	1:40:53	6053	0.5	1	40	53	0	0.058837891	3.5288086	0.099853516	-0.026367188	-1.2097168	10.503174	1.3481445	0	0	0	0	0	0	0	0	0	1.2141113	0.21411133	1.5029297	0.12768555	-0.033203125	1.3415527	0	44330	0	0	0
469	470	470	Category I	-0.82788086	0.26391602	-0.45581055	-0.27758789	0.30541992	0.3190918	0	0	18/6/2018	18	6	2018	1:40:53	6053	0.6	1	40	53	0	0.058837891	3.5288086	0.11694336	-0.018554688	-1.2226563	1.5568848	1.2492676	0	0	0	0	0	0	0	0	0	1.2282715	0.22827148	1.9943848	-0.94482422	0.2824707	0.7668457	0	44330	0	0	0
470	471	471	Category I	-0.25195313	-0.70776367	-4.1638184	-0.25048828	0.35693359	0.29272461	0	0	18/6/2018	18	6	2018	1:40:53	6053	0.7	1	40	53	0	0.058837891	3.5288086	0.10986328	-0.023193359	-1.1682129	3.7155762	3.09375	0	0	0	0	0	0	0	0	0	1.173584	0.17358398	4.0415039	-0.36181641	-0.68432617	-2.9953613	0	44330	0	0	0
471	472	472	Category I	-0.34790039	0.82788086	-1.2478027	-0.12207031	0.43994141	0.27319336	0	0	18/6/2018	18	6	2018	1:40:53	6053	0.8	1	40	53	0	0.058837891	3.5288086	0.10571289	-0.02734375	-1.1538086	4.1357422	0.97265625	0	0	0	0	0	0	0	0	0	1.1591797	0.15917969	1.402832	-0.45361328	0.85522461	-0.09375	0	44330	0	0	0
472	473	473	Category I	0.39599609	-0.34790039	-0.071777344	-0.16113281	0.41357422	0.28979492	0	0	18/6/2018	18	6	2018	1:40:53	6053	0.9	1	40	53	0	0.058837891	3.5288086	0.10424805	-0.040527344	-1.203125	7.1640625	1.2080078	0	0	0	0	0	0	0	0	0	1.208252	0.20825195	1.7302246	0.29150391	-0.30712891	1.1313477	0	44330	0	0	0
473	474	474	Category I	-0.40795898	-0.035888672	-0.52783203	-0.18261719	0.39379883	0.30126953	0	0	18/6/2018	18	6	2018	1:40:54	6054	0	1	40	54	0	0.058837891	3.5288086	0.10717773	-0.029296875	-1.2021484	20.803711	0.84863281	0	0	0	0	0	0	0	0	0	1.2072754	0.20727539	1.1962891	-0.51513672	-0.006347656	0.67431641	0	44330	0	0	0
474	475	475	Category I	0.17993164	-0.65991211	-3.3117676	-0.11425781	0.35083008	0.36157227	0	0	18/6/2018	18	6	2018	1:40:54	6054	0.1	1	40	54	0	0.058837891	3.5288086	0.10058594	-0.021484375	-1.1760254	13.837891	2.2302246	0	0	0	0	0	0	0	0	0	1.1806641	0.18066406	2.8530273	0.079101563	-0.63818359	-2.135498	0	44330	0	0	0
475	476	476	Category I	-0.2878418	0.69580078	-0.46777344	-0.011230469	0.42285156	0.31103516	0	0	18/6/2018	18	6	2018	1:40:54	6054	0.2	1	40	54	0	0.058837891	3.5288086	0.07421875	-0.005859375	-1.1801758	7.7407227	1.0634766	0	0	0	0	0	0	0	0	0	1.1826172	0.18261719	1.776123	-0.36206055	0.70166016	0.71240234	0	44330	0	0	0
476	477	477	Category I	-0.39599609	0.047851563	-0.095947266	-0.069335938	0.41918945	0.30810547	0	0	18/6/2018	18	6	2018	1:40:54	6054	0.3	1	40	54	0	0.058837891	3.5288086	0.076660156	-0.000732422	-1.2155762	17.410889	1.2163086	0	0	0	0	0	0	0	0	0	1.2180176	0.21801758	1.6408691	-0.47265625	0.048583984	1.1196289	0	44330	0	0	0
477	478	478	Category I	-0.59985352	0.083984375	-0.34790039	-0.072998047	0.39526367	0.33154297	0	0	18/6/2018	18	6	2018	1:40:54	6054	0.4	1	40	54	0	0.058837891	3.5288086	0.088134766	0.000244141	-1.21875	27.219727	1.1130371	0	0	0	0	0	0	0	0	0	1.2219238	0.22192383	1.6425781	-0.68798828	0.083496094	0.87084961	0	44330	0	0	0
478	479	479	Category I	1.1879883	-0.65991211	-3.263916	-0.019042969	0.35742188	0.36987305	0	0	18/6/2018	18	6	2018	1:40:54	6054	0.5	1	40	54	0	0.058837891	3.5288086	0.081787109	0.015625	-1.1916504	29.072266	2.4440918	0	0	0	0	0	0	0	0	0	1.1945801	0.19458008	3.8537598	1.105957	-0.67553711	-2.0720215	0	44330	0	0	0
479	480	480	Category I	-0.19189453	0.59985352	-1.7519531	0.054199219	0.44116211	0.28198242	0	0	18/6/2018	18	6	2018	1:40:54	6054	0.6	1	40	54	0	0.058837891	3.5288086	0.061767578	0.011230469	-1.1584473	21.923096	0.87329102	0	0	0	0	0	0	0	0	0	1.1601563	0.16015625	1.4355469	-0.25366211	0.58837891	-0.59326172	0	44330	0	0	0
480	481	481	Category I	0.071777344	0.32397461	0.27587891	-0.051269531	0.42675781	0.30712891	0	0	18/6/2018	18	6	2018	1:40:54	6054	0.7	1	40	54	0	0.058837891	3.5288086	0.083740234	0.013183594	-1.1945801	26.751221	1.5031738	0	0	0	0	0	0	0	0	0	1.1977539	0.19775391	1.793457	-0.011962891	0.31054688	1.470459	0	44330	0	0	0
481	482	482	Category I	-0.68383789	0.023925781	-0.19189453	-0.042236328	0.37255859	0.35498047	0	0	18/6/2018	18	6	2018	1:40:54	6054	0.8	1	40	54	0	0.058837891	3.5288086	0.098388672	0.008544922	-1.1975098	37.963623	1.2741699	0	0	0	0	0	0	0	0	0	1.201416	0.20141602	1.8032227	-0.78222656	0.015136719	1.0056152	0	44330	0	0	0
482	483	483	Category I	1.0678711	0.56396484	-2.8439941	0.007568359	0.35522461	0.37353516	0	0	18/6/2018	18	6	2018	1:40:54	6054	0.9	1	40	54	0	0.059326172	3.5513672	0.080322266	0.024169922	-1.1774902	29.431152	2.010498	0	0	0	0	0	0	0	0	0	1.1806641	0.18066406	3.1931152	0.98730469	0.53955078	-1.6662598	0	44330	0	0	0
483	484	484	Category I	0.14379883	0.86376953	-0.56396484	0.15576172	0.40185547	0.29370117	0	0	18/6/2018	18	6	2018	1:40:55	6055	0	1	40	55	0	0.059326172	3.5513672	0.090576172	0.027832031	-1.1489258	20.138916	1.0214844	0	0	0	0	0	0	0	0	0	1.152832	0.15283203	1.473877	0.052978516	0.83569336	0.58496094	0	44330	0	0	0
484	485	485	Category I	-0.49194336	0.39599609	0.15576172	0.058349609	0.37524414	0.35522461	0	0	18/6/2018	18	6	2018	1:40:55	6055	0.1	1	40	55	0	0.059326172	3.5513672	0.10522461	0.025390625	-1.1745605	22.172119	1.5043945	0	0	0	0	0	0	0	0	0	1.1794434	0.17944336	2.2978516	-0.59716797	0.37036133	1.3303223	0	44330	0	0	0
485	486	486	Category I	-0.65991211	0.27587891	-2.5197754	0.048583984	0.34716797	0.38037109	0	0	18/6/2018	18	6	2018	1:40:55	6055	0.2	1	40	55	0	0.059326172	3.5513672	0.11352539	0.023193359	-1.1745605	35.308594	1.5720215	0	0	0	0	0	0	0	0	0	1.1801758	0.18017578	2.3713379	-0.7734375	0.25244141	-1.3452148	0	44330	0	0	0
486	487	487	Category I	0.93579102	0.51586914	-2.7719727	0.087402344	0.33813477	0.37548828	0	0	18/6/2018	18	6	2018	1:40:55	6055	0.3	1	40	55	0	0.059326172	3.5513672	0.12646484	0.024902344	-1.1418457	38.321045	1.8847656	0	0	0	0	0	0	0	0	0	1.1491699	0.14916992	2.9299316	0.80908203	0.49072266	-1.6298828	0	44330	0	0	0
487	488	488	Category I	0.6237793	0.21582031	-0.21582031	0.090576172	0.32397461	0.38867188	0	0	18/6/2018	18	6	2018	1:40:55	6055	0.4	1	40	55	0	0.059326172	3.5513672	0.11157227	0.020019531	-1.1196289	17.797852	1.0568848	0	0	0	0	0	0	0	0	0	1.1252441	0.12524414	1.6115723	0.51196289	0.19555664	0.90380859	0	44330	0	0	0
488	489	489	Category I	-0.40795898	-0.15576172	-0.11987305	0.029296875	0.27563477	0.42138672	0	0	18/6/2018	18	6	2018	1:40:55	6055	0.5	1	40	55	0	0.059326172	3.5513672	0.11962891	0.017578125	-1.1523438	29.86499	1.1723633	0	0	0	0	0	0	0	0	0	1.1586914	0.15869141	1.7338867	-0.52758789	-0.17333984	1.0324707	0	44330	0	0	0
489	490	490	Category I	-0.39599609	-0.10791016	-0.16796875	0.070800781	0.2578125	0.42895508	0	0	18/6/2018	18	6	2018	1:40:55	6055	0.6	1	40	55	0	0.059326172	3.5513672	0.12084961	0.016845703	-1.1706543	48.057129	1.1350098	0	0	0	0	0	0	0	0	0	1.177002	0.17700195	1.6445313	-0.5168457	-0.12475586	1.0026855	0	44330	0	0	0
490	491	491	Category I	0.26391602	-1.0917969	-2.1118164	0.1484375	0.25830078	0.40405273	0	0	18/6/2018	18	6	2018	1:40:55	6055	0.7	1	40	55	0	0.059326172	3.5513672	0.12158203	0.026611328	-1.1433105	46.76709	1.4863281	0	0	0	0	0	0	0	0	0	1.1499023	0.14990234	2.2290039	0.14208984	-1.1184082	-0.96826172	0	44330	0	0	0
491	492	492	Category I	0.76782227	-0.035888672	-2.2797852	0.19458008	0.25195313	0.39404297	0	0	18/6/2018	18	6	2018	1:40:55	6055	0.8	1	40	55	0	0.059326172	3.5513672	0.10644531	0.029541016	-1.1152344	45.758545	1.3405762	0	0	0	0	0	0	0	0	0	1.1206055	0.12060547	1.8913574	0.66113281	-0.065429688	-1.1643066	0	44330	0	0	0
492	493	493	Category I	-0.64794922	0.3359375	0.035888672	0.14990234	0.22045898	0.42211914	0	0	18/6/2018	18	6	2018	1:40:55	6055	0.9	1	40	55	0	0.059326172	3.5513672	0.091308594	0.026855469	-1.1398926	54.5896	1.4228516	0	0	0	0	0	0	0	0	0	1.1437988	0.14379883	2.2243652	-0.73925781	0.30883789	1.1757813	0	44330	0	0	0
493	494	494	Category I	0.91186523	-0.79199219	-1.5239258	0.083496094	0.21435547	0.44140625	0	0	18/6/2018	18	6	2018	1:40:56	6056	0	1	40	56	0	0.059326172	3.5513672	0.088867188	0.033691406	-1.15625	64.148926	1.2224121	0	0	0	0	0	0	0	0	0	1.1601563	0.16015625	2.0161133	0.82275391	-0.82568359	-0.36743164	0	44330	0	0	0
494	495	495	Category I	1.2358398	-0.45581055	-2.8918457	0.21972656	0.17797852	0.4140625	0	0	18/6/2018	18	6	2018	1:40:56	6056	0.1	1	40	56	0	0.059326172	3.5513672	0.098632813	0.031982422	-1.128418	59.431152	2.1540527	0	0	0	0	0	0	0	0	0	1.1333008	0.13330078	3.3881836	1.1369629	-0.48779297	-1.7631836	0	44330	0	0	0
495	496	496	Category I	1.3439941	-0.2277832	-0.10791016	0.19946289	0.20825195	0.41137695	0	0	18/6/2018	18	6	2018	1:40:56	6056	0.2	1	40	56	0	0.059326172	3.5513672	0.097167969	0.0390625	-1.1323242	45.418457	1.635498	0	0	0	0	0	0	0	0	0	1.137207	0.13720703	2.5380859	1.246582	-0.2668457	1.0244141	0	44330	0	0	0
496	497	497	Category I	-1.0917969	0.32397461	-0.82788086	0.15893555	0.17797852	0.43530273	0	0	18/6/2018	18	6	2018	1:40:56	6056	0.3	1	40	56	0	0.059326172	3.5513672	0.08984375	0.025878906	-1.1589355	43.06543	1.2626953	0	0	0	0	0	0	0	0	0	1.1628418	0.1628418	1.810791	-1.1816406	0.29785156	0.33105469	0	44330	0	0	0
497	498	498	Category I	0.64794922	-0.75585938	-3.6599121	0.15209961	0.19165039	0.43286133	0	0	18/6/2018	18	6	2018	1:40:56	6056	0.4	1	40	56	0	0.059326172	3.5513672	0.090087891	0.035400391	-1.1745605	48.533691	2.6669922	0	0	0	0	0	0	0	0	0	1.1784668	0.1784668	3.8342285	0.55761719	-0.79125977	-2.4851074	0	44330	0	0	0
498	499	499	Category I	0.2277832	0.92382813	-1.2958984	0.18334961	0.20214844	0.4206543	0	0	18/6/2018	18	6	2018	1:40:56	6056	0.5	1	40	56	0	0.059326172	3.5513672	0.091552734	0.031494141	-1.1484375	28.63208	0.91455078	0	0	0	0	0	0	0	0	0	1.1525879	0.15258789	1.1755371	0.13598633	0.89208984	-0.1472168	0	44330	0	0	0
499	500	500	Category I	-0.52783203	0.11987305	-0.76782227	0.16503906	0.20996094	0.42236328	0	0	18/6/2018	18	6	2018	1:40:56	6056	0.6	1	40	56	0	0.059326172	3.5513672	0.07421875	0.038818359	-1.1186523	8.9907227	0.70166016	0	0	0	0	0	0	0	0	0	1.1218262	0.12182617	1.0341797	-0.60205078	0.080810547	0.35083008	0	44330	0	0	0
500	501	501	Category I	0.2878418	-0.44384766	-1.2719727	0.18652344	0.27075195	0.390625	0	0	18/6/2018	18	6	2018	1:40:56	6056	0.7	1	40	56	0	0.059326172	3.5513672	0.063720703	0.027099609	-1.1394043	8.2792969	0.53808594	0	0	0	0	0	0	0	0	0	1.1413574	0.14135742	0.82739258	0.22387695	-0.47094727	-0.13232422	0	44330	0	0	0
501	502	502	Category I	0.45581055	0.37182617	-1.9677734	0.16137695	0.19677734	0.42822266	0	0	18/6/2018	18	6	2018	1:40:56	6056	0.8	1	40	56	0	0.059326172	3.5513672	0.082763672	0.029052734	-1.170166	12.633545	0.94458008	0	0	0	0	0	0	0	0	0	1.173584	0.17358398	1.5129395	0.37280273	0.3425293	-0.79736328	0	44330	0	0	0
502	503	503	Category I	0.41992188	-0.50390625	-0.57592773	0.140625	0.11206055	0.45678711	0	0	18/6/2018	18	6	2018	1:40:56	6056	0.9	1	40	56	0	0.059326172	3.5513672	0.0859375	0.025878906	-1.1525879	6.317627	0.85131836	0	0	0	0	0	0	0	0	0	1.15625	0.15625	1.4404297	0.33374023	-0.52978516	0.57666016	0	44330	0	0	0
503	504	504	Category I	0.059814453	-0.14379883	-0.56396484	0.11328125	0.086181641	0.46972656	0	0	18/6/2018	18	6	2018	1:40:57	6057	0	1	40	57	0	0.059326172	3.5513672	0.067871094	0.033447266	-1.130127	5.4931641	0.59326172	0	0	0	0	0	0	0	0	0	1.1328125	0.1328125	0.75170898	-0.008056641	-0.17724609	0.56616211	0	44330	0	0	0
504	505	505	Category I	1.1638184	0.63598633	-1.9558105	0.13061523	0.086181641	0.4609375	0	0	18/6/2018	18	6	2018	1:40:57	6057	0.1	1	40	57	0	0.059326172	3.5513672	0.066162109	0.033203125	-1.1413574	4.0100098	1.4936523	0	0	0	0	0	0	0	0	0	1.1437988	0.14379883	2.5144043	1.0974121	0.60253906	-0.81420898	0	44330	0	0	0
505	506	506	Category I	0.011962891	0.023925781	-0.57592773	0.16064453	0.088623047	0.45556641	0	0	18/6/2018	18	6	2018	1:40:57	6057	0.2	1	40	57	0	0.059326172	3.5513672	0.089111328	0.022460938	-1.1970215	5.1000977	0.62573242	0	0	0	0	0	0	0	0	0	1.2004395	0.20043945	0.69970703	-0.077148438	0.001220703	0.62109375	0	44330	0	0	0
506	507	507	Category I	-0.64794922	-0.071777344	0.023925781	0.023925781	0.010742188	0.47875977	0	0	18/6/2018	18	6	2018	1:40:57	6057	0.3	1	40	57	0	0.059326172	3.5513672	0.094482422	0.024414063	-1.2011719	5.4833984	1.435791	0	0	0	0	0	0	0	0	0	1.2050781	0.20507813	2.0639648	-0.74243164	-0.096191406	1.2250977	0	44330	0	0	0
507	508	508	Category I	-0.23999023	-0.43188477	-2.4599609	0.048583984	0.049560547	0.47924805	0	0	18/6/2018	18	6	2018	1:40:57	6057	0.4	1	40	57	0	0.059326172	3.5513672	0.086425781	0.016845703	-1.1669922	17.384521	1.4067383	0	0	0	0	0	0	0	0	0	1.1704102	0.17041016	2.0681152	-0.32641602	-0.44873047	-1.2927246	0	44330	0	0	0
508	509	509	Category I	0.77978516	0.79199219	-1.6918945	0.039306641	0.12060547	0.47338867	0	0	18/6/2018	18	6	2018	1:40:57	6057	0.5	1	40	57	0	0.059326172	3.5513672	0.071533203	0.020996094	-1.1696777	49.562744	1.1694336	0	0	0	0	0	0	0	0	0	1.1721191	0.17211914	2.0007324	0.70800781	0.77075195	-0.52197266	0	44330	0	0	0
509	510	510	Category I	-0.32397461	-0.58789063	-0.73193359	0.12524414	0.097167969	0.46191406	0	0	18/6/2018	18	6	2018	1:40:57	6057	0.6	1	40	57	0	0.059326172	3.5513672	0.045654297	0	-1.2050781	147.62231	0.84033203	0	0	0	0	0	0	0	0	0	1.2058105	0.20581055	1.4309082	-0.36962891	-0.58789063	0.47314453	0	44330	0	0	0
510	511	511	Category I	-0.38378906	-0.16796875	-0.10791016	-0.059082031	-0.027099609	0.47631836	0	0	18/6/2018	18	6	2018	1:40:57	6057	0.7	1	40	57	0	0.059326172	3.5513672	0.059326172	-0.010009766	-1.2351074	120.92773	1.2214355	0	0	0	0	0	0	0	0	0	1.2365723	0.23657227	1.7280273	-0.44311523	-0.15771484	1.1271973	0	44330	0	0	0
511	512	512	Category I	-0.38378906	-0.91186523	-3.8278809	0.018798828	-0.016845703	0.48120117	0	0	18/6/2018	18	6	2018	1:40:57	6057	0.8	1	40	57	0	0.059326172	3.5513672	0.069580078	0.002685547	-1.1848145	78.809082	2.833252	0	0	0	0	0	0	0	0	0	1.1867676	0.18676758	4.0109863	-0.45336914	-0.91455078	-2.6428223	0	44330	0	0	0
512	513	513	Category I	0.071777344	1.0559082	-0.45581055	0.090332031	0.11987305	0.46875	0	0	18/6/2018	18	6	2018	1:40:57	6057	0.9	1	40	57	0	0.059326172	3.5513672	0.035644531	-0.034423828	-1.2521973	111.03857	1.3508301	0	0	0	0	0	0	0	0	0	1.2531738	0.25317383	1.9228516	0.035888672	1.090332	0.79638672	0	44330	0	0	0
513	514	514	Category I	-0.64794922	-0.15576172	-0.26391602	-0.087646484	0.12890625	0.46337891	0	0	18/6/2018	18	6	2018	1:40:58	6058	0	1	40	58	0	0.059326172	3.5513672	0.000244141	-0.044677734	-1.2893066	120.91943	1.2182617	0	0	0	0	0	0	0	0	0	1.2900391	0.29003906	1.7849121	-0.64819336	-0.11083984	1.0253906	0	44330	0	0	0
514	515	515	Category I	-1.8359375	1.2839355	-2.1838379	-0.10400391	0.061279297	0.47583008	0	0	18/6/2018	18	6	2018	1:40:58	6058	0.1	1	40	58	0	0.059326172	3.5513672	0.009277344	-0.067138672	-1.3046875	97.268555	2.4501953	0	0	0	0	0	0	0	0	0	1.3066406	0.30664063	4.0754395	-1.8452148	1.3510742	-0.87890625	0	44330	0	0	0
515	516	516	Category I	0.59985352	0.41992188	-2.7719727	-0.11645508	0.10131836	0.47143555	0	0	18/6/2018	18	6	2018	1:40:58	6058	0.2	1	40	58	0	0.059326172	3.5513672	0.029541016	-0.044677734	-1.2888184	81.344727	1.6552734	0	0	0	0	0	0	0	0	0	1.2897949	0.28979492	2.5178223	0.57006836	0.46459961	-1.4829102	0	44330	0	0	0
516	517	517	Category I	0.37182617	0.34790039	-0.27587891	-0.051025391	0.099365234	0.48095703	0	0	18/6/2018	18	6	2018	1:40:58	6058	0.3	1	40	58	0	0.059326172	3.5513672	0.027832031	-0.054199219	-1.3007813	77.148926	1.1535645	0	0	0	0	0	0	0	0	0	1.3022461	0.30224609	1.7712402	0.34375	0.40209961	1.0249023	0	44330	0	0	0
517	518	518	Category I	-0.35986328	0.37182617	-0.071777344	-0.067138672	0.051269531	0.47973633	0	0	18/6/2018	18	6	2018	1:40:58	6058	0.4	1	40	58	0	0.059326172	3.5513672	0.036621094	-0.060791016	-1.3093262	44.095703	1.3696289	0	0	0	0	0	0	0	0	0	1.3112793	0.3112793	2.0668945	-0.39648438	0.43261719	1.2375488	0	44330	0	0	0
518	519	519	Category I	-0.39599609	-0.023925781	-0.19189453	-0.17382813	0.045410156	0.45800781	0	0	18/6/2018	18	6	2018	1:40:58	6058	0.5	1	40	58	0	0.059326172	3.5513672	0.042724609	-0.065917969	-1.3129883	16.459473	1.204834	0	0	0	0	0	0	0	0	0	1.3154297	0.31542969	1.6020508	-0.4387207	0.041992188	1.1210938	0	44330	0	0	0
519	520	520	Category I	2.027832	-0.023925781	-2.723877	-0.069335938	-0.001708984	0.47851563	0	0	18/6/2018	18	6	2018	1:40:58	6058	0.6	1	40	58	0	0.059326172	3.5513672	0.038574219	-0.0546875	-1.2805176	118.73657	2.4577637	0	0	0	0	0	0	0	0	0	1.2822266	0.28222656	3.4633789	1.9890137	0.030761719	-1.4431152	0	44330	0	0	0
520	521	521	Category I	0.63598633	-0.14379883	-0.15576172	-0.027832031	0.14697266	0.47143555	0	0	18/6/2018	18	6	2018	1:40:58	6058	0.7	1	40	58	0	0.058837891	3.5288086	0.042236328	-0.064697266	-1.2700195	110.03784	1.2651367	0	0	0	0	0	0	0	0	0	1.2724609	0.27246094	1.7868652	0.59350586	-0.078857422	1.1142578	0	44330	0	0	0
521	522	522	Category I	-0.34790039	0.53979492	0.23999023	-0.21704102	0.034179688	0.43969727	0	0	18/6/2018	18	6	2018	1:40:58	6058	0.8	1	40	58	0	0.058837891	3.5288086	0.042724609	-0.071044922	-1.2856445	84.156982	1.689209	0	0	0	0	0	0	0	0	0	1.2883301	0.28833008	2.5273438	-0.390625	0.61083984	1.5256348	0	44330	0	0	0
522	523	523	Category I	1.6679688	-0.82788086	-1.2839355	-0.20996094	0.043212891	0.4440918	0	0	18/6/2018	18	6	2018	1:40:58	6058	0.9	1	40	58	0	0.058837891	3.5288086	0.052734375	-0.073730469	-1.2949219	114.42505	1.7824707	0	0	0	0	0	0	0	0	0	1.2980957	0.2980957	2.380127	1.6149902	-0.75390625	0.010986328	0	44330	0	0	0
523	524	524	Category I	1.2358398	0.19189453	-2.2678223	-0.19799805	0.002197266	0.44873047	0	0	18/6/2018	18	6	2018	1:40:59	6059	0	1	40	59	0	0.058837891	3.5288086	0.041015625	-0.083251953	-1.2712402	106.37329	1.579834	0	0	0	0	0	0	0	0	0	1.2746582	0.2746582	2.4665527	1.1945801	0.27514648	-0.99633789	0	44330	0	0	0
524	525	525	Category I	0.16796875	0.31176758	-0.14379883	-0.16137695	0.071533203	0.46264648	0	0	18/6/2018	18	6	2018	1:40:59	6059	0.1	1	40	59	0	0.058837891	3.5288086	0.040283203	-0.096435547	-1.2756348	60.610107	1.2099609	0	0	0	0	0	0	0	0	0	1.2800293	0.2800293	1.6677246	0.12744141	0.40820313	1.1318359	0	44330	0	0	0
525	526	526	Category I	-0.49194336	0.39599609	-0.3359375	-0.19677734	0.036376953	0.453125	0	0	18/6/2018	18	6	2018	1:40:59	6059	0.2	1	40	59	0	0.058837891	3.5288086	0.047851563	-0.10375977	-1.2895508	34.917236	1.2045898	0	0	0	0	0	0	0	0	0	1.2946777	0.29467773	1.9936523	-0.53979492	0.49975586	0.95361328	0	44330	0	0	0
526	527	527	Category I	-0.34790039	-0.20385742	-0.68383789	-0.25341797	0.029541016	0.421875	0	0	18/6/2018	18	6	2018	1:40:59	6059	0.3	1	40	59	0	0.058837891	3.5288086	0.057861328	-0.10961914	-1.2697754	27.592529	0.71899414	0	0	0	0	0	0	0	0	0	1.2758789	0.27587891	1.0859375	-0.40576172	-0.093994141	0.5859375	0	44330	0	0	0
527	528	528	Category I	1.355957	-0.35986328	-2.5559082	-0.17456055	-0.013916016	0.45263672	0	0	18/6/2018	18	6	2018	1:40:59	6059	0.4	1	40	59	0	0.058837891	3.5288086	0.047607422	-0.1184082	-1.2468262	49.333496	1.8662109	0	0	0	0	0	0	0	0	0	1.253418	0.25341797	2.8583984	1.3081055	-0.24121094	-1.3088379	0	44330	0	0	0
528	529	529	Category I	-0.53979492	0.29980469	-1.6079102	-0.047119141	0.098876953	0.47802734	0	0	18/6/2018	18	6	2018	1:40:59	6059	0.5	1	40	59	0	0.058837891	3.5288086	0.041015625	-0.12353516	-1.2556152	83.253906	0.80053711	0	0	0	0	0	0	0	0	0	1.2624512	0.26245117	1.3566895	-0.58081055	0.42333984	-0.35205078	0	44330	0	0	0
529	530	530	Category I	-0.39599609	0.14379883	-0.20385742	-0.18115234	0.056396484	0.4519043	0	0	18/6/2018	18	6	2018	1:40:59	6059	0.6	1	40	59	0	0.058837891	3.5288086	0.047607422	-0.12402344	-1.2653809	99.787598	1.1813965	0	0	0	0	0	0	0	0	0	1.2724609	0.27246094	1.7731934	-0.44360352	0.26782227	1.0615234	0	44330	0	0	0
530	531	531	Category I	-0.43188477	0.27587891	-0.17993164	-0.29785156	0.036132813	0.39990234	0	0	18/6/2018	18	6	2018	1:40:59	6059	0.7	1	40	59	0	0.058837891	3.5288086	0.053710938	-0.125	-1.2746582	112.46875	1.2629395	0	0	0	0	0	0	0	0	0	1.2819824	0.28198242	1.9814453	-0.4855957	0.40087891	1.0947266	0	44330	0	0	0
531	532	532	Category I	-0.32397461	-0.41992188	-2.0639648	-0.15527344	-0.0546875	0.45336914	0	0	18/6/2018	18	6	2018	1:40:59	6059	0.8	1	40	59	0	0.058837891	3.5288086	0.052001953	-0.11376953	-1.2600098	112.10986	0.93847656	0	0	0	0	0	0	0	0	0	1.2663574	0.26635742	1.4858398	-0.37597656	-0.3059082	-0.80371094	0	44330	0	0	0
532	533	533	Category I	-0.2878418	0.25195313	-1.1159668	-0.075927734	0.023193359	0.47753906	0	0	18/6/2018	18	6	2018	1:40:59	6059	0.9	1	40	59	0	0.058837891	3.5288086	0.044189453	-0.11572266	-1.2434082	97.412842	0.51171875	0	0	0	0	0	0	0	0	0	1.2495117	0.24951172	0.82739258	-0.33203125	0.36767578	0.12744141	0	44330	0	0	0
533	534	534	Category I	0.64794922	-0.095947266	0.14379883	-0.26953125	0.063720703	0.41796875	0	0	18/6/2018	18	6	2018	1:41:00	6060	0	1	41	0	0	0.058837891	3.5288086	0.053710938	-0.12231445	-1.2556152	109.00146	1.5205078	0	0	0	0	0	0	0	0	0	1.2626953	0.26269531	2.0200195	0.59399414	0.026367188	1.3994141	0	44330	0	0	0
534	535	535	Category I	0.071777344	-0.26391602	-1.4519043	-0.28930664	0.036132813	0.39916992	0	0	18/6/2018	18	6	2018	1:41:00	6060	0.1	1	41	0	0	0.058837891	3.5288086	0.043457031	-0.11450195	-1.248291	111.1416	0.25366211	0	0	0	0	0	0	0	0	0	1.2543945	0.25439453	0.38085938	0.028076172	-0.14916992	-0.20336914	0	44330	0	0	0
535	536	536	Category I	-0.2277832	-0.47998047	-2.0397949	-0.13647461	-0.052490234	0.46191406	0	0	18/6/2018	18	6	2018	1:41:00	6060	0.2	1	41	0	0	0.058837891	3.5288086	0.029296875	-0.11132813	-1.223877	95.375488	0.93139648	0	0	0	0	0	0	0	0	0	1.229248	0.22924805	1.4416504	-0.25708008	-0.3684082	-0.81567383	0	44330	0	0	0
536	537	537	Category I	-0.19189453	0.32397461	-1.1159668	-0.075927734	0.058105469	0.47973633	0	0	18/6/2018	18	6	2018	1:41:00	6060	0.3	1	41	0	0	0.058837891	3.5288086	0.013671875	-0.1105957	-1.2341309	46.522217	0.49511719	0	0	0	0	0	0	0	0	0	1.2392578	0.23925781	0.75854492	-0.20556641	0.43457031	0.11816406	0	44330	0	0	0
537	538	538	Category I	0.35986328	-0.16796875	-0.095947266	-0.23022461	0.096679688	0.43164063	0	0	18/6/2018	18	6	2018	1:41:00	6060	0.4	1	41	0	0	0.058837891	3.5288086	0.028564453	-0.1171875	-1.2353516	52.05127	1.1875	0	0	0	0	0	0	0	0	0	1.2412109	0.24121094	1.5212402	0.33105469	-0.050537109	1.1394043	0	44330	0	0	0
538	539	539	Category I	-0.3359375	0.13183594	0.10791016	-0.33764648	0.081298828	0.36572266	0	0	18/6/2018	18	6	2018	1:41:00	6060	0.5	1	41	0	0	0.058837891	3.5288086	0.021728516	-0.11010742	-1.2011719	29.947998	1.3786621	0	0	0	0	0	0	0	0	0	1.206543	0.20654297	1.9089355	-0.35766602	0.24194336	1.309082	0	44330	0	0	0
539	540	540	Category I	-0.20385742	-0.73193359	-2.1838379	-0.25756836	0.011230469	0.42138672	0	0	18/6/2018	18	6	2018	1:41:00	6060	0.6	1	41	0	0	0.058837891	3.5288086	0.020263672	-0.12426758	-1.1965332	18.354004	1.1804199	0	0	0	0	0	0	0	0	0	1.203125	0.203125	1.8188477	-0.22412109	-0.60742188	-0.98706055	0	44330	0	0	0
540	541	541	Category I	1.1879883	-0.44384766	-2.6879883	-0.25341797	0.001708984	0.42236328	0	0	18/6/2018	18	6	2018	1:41:00	6060	0.7	1	41	0	0	0.058837891	3.5288086	0.028076172	-0.12817383	-1.1989746	7.0544434	1.9135742	0	0	0	0	0	0	0	0	0	1.2060547	0.20605469	2.9641113	1.159668	-0.31542969	-1.4887695	0	44330	0	0	0
541	542	542	Category I	0.45581055	-0.023925781	-0.2277832	-0.23461914	0.099121094	0.42553711	0	0	18/6/2018	18	6	2018	1:41:00	6060	0.8	1	41	0	0	0.058837891	3.5288086	0.025878906	-0.125	-1.1945801	25.718506	1.0627441	0	0	0	0	0	0	0	0	0	1.201416	0.20141602	1.4978027	0.4296875	0.10107422	0.96679688	0	44330	0	0	0
542	543	543	Category I	-0.39599609	0.47998047	0.14379883	-0.30444336	0.052490234	0.39208984	0	0	18/6/2018	18	6	2018	1:41:00	6060	0.9	1	41	0	0	0.058837891	3.5288086	0.021240234	-0.13208008	-1.1813965	3.7683105	1.5183105	0	0	0	0	0	0	0	0	0	1.1889648	0.18896484	2.3547363	-0.41723633	0.61206055	1.3251953	0	44330	0	0	0
543	544	544	Category I	-0.2277832	0.083984375	-1.4157715	-0.30957031	0.055908203	0.38916016	0	0	18/6/2018	18	6	2018	1:41:01	6061	0	1	41	1	0	0.058837891	3.5288086	0.017333984	-0.12817383	-1.185791	11.590088	0.39746094	0	0	0	0	0	0	0	0	0	1.192627	0.19262695	0.68725586	-0.24511719	0.2121582	-0.22973633	0	44330	0	0	0
544	545	545	Category I	1.3798828	-0.94799805	-4.3918457	-0.31494141	0.021972656	0.38549805	0	0	18/6/2018	18	6	2018	1:41:01	6061	0.1	1	41	1	0	0.058837891	3.5288086	0.017578125	-0.12890625	-1.1901855	29.758545	3.5742188	0	0	0	0	0	0	0	0	0	1.1972656	0.19726563	5.3825684	1.3620605	-0.81884766	-3.201416	0	44330	0	0	0
545	546	546	Category I	0.35986328	0.25195313	-0.20385742	-0.15576172	0.18554688	0.44213867	0	0	18/6/2018	18	6	2018	1:41:01	6061	0.2	1	41	1	0	0.058837891	3.5288086	0.004394531	-0.13916016	-1.1772461	23.606689	1.1074219	0	0	0	0	0	0	0	0	0	1.1853027	0.18530273	1.7197266	0.35522461	0.39111328	0.97338867	0	44330	0	0	0
546	547	547	Category I	-0.68383789	0	-0.21582031	-0.25170898	0.20361328	0.39306641	0	0	18/6/2018	18	6	2018	1:41:01	6061	0.3	1	41	1	0	0.058837891	3.5288086	0.005371094	-0.14208984	-1.1818848	28.373779	1.1950684	0	0	0	0	0	0	0	0	0	1.1901855	0.19018555	1.7973633	-0.68920898	0.14208984	0.96606445	0	44330	0	0	0
547	548	548	Category I	-1.4038086	-0.023925781	-0.98388672	-0.26953125	0.19287109	0.38549805	0	0	18/6/2018	18	6	2018	1:41:01	6061	0.4	1	41	1	0	0.058837891	3.5288086	0.014648438	-0.14379883	-1.1938477	35.378662	1.4389648	0	0	0	0	0	0	0	0	0	1.2026367	0.20263672	1.7485352	-1.418457	0.11987305	0.20996094	0	44330	0	0	0
548	549	549	Category I	-1.8359375	-1.7399902	-2.6879883	-0.24169922	0.13378906	0.41625977	0	0	18/6/2018	18	6	2018	1:41:01	6061	0.5	1	41	1	0	0.058837891	3.5288086	0.018798828	-0.14086914	-1.175293	27.490967	2.878418	0	0	0	0	0	0	0	0	0	1.1838379	0.18383789	4.9665527	-1.8547363	-1.598877	-1.5124512	0	44330	0	0	0
549	550	550	Category I	0.25195313	-0.56396484	-2.855957	-0.19067383	0.092529297	0.44238281	0	0	18/6/2018	18	6	2018	1:41:01	6061	0.6	1	41	1	0	0.058837891	3.5288086	0.010253906	-0.15307617	-1.1657715	20.368652	1.7556152	0	0	0	0	0	0	0	0	0	1.1760254	0.17602539	2.3422852	0.24145508	-0.41064453	-1.6899414	0	44330	0	0	0
550	551	551	Category I	0.57592773	0.32397461	-0.14379883	-0.23730469	0.10253906	0.42456055	0	0	18/6/2018	18	6	2018	1:41:01	6061	0.7	1	41	1	0	0.058837891	3.5288086	0.015380859	-0.14794922	-1.168457	4.0041504	1.2597656	0	0	0	0	0	0	0	0	0	1.1779785	0.17797852	2.057373	0.56030273	0.47192383	1.0246582	0	44330	0	0	0
551	552	552	Category I	-3.0717773	-2.1479492	-6.6479492	-0.18823242	0.10766602	0.44384766	0	0	18/6/2018	18	6	2018	1:41:01	6061	0.8	1	41	1	0	0.058837891	3.5288086	0.020996094	-0.1484375	-1.1787109	2.3305664	6.5935059	0	0	0	0	0	0	0	0	0	1.1882324	0.18823242	10.561279	-3.0927734	-1.9992676	-5.4689941	0	44330	0	0	0
552	553	553	Category I	-2.4238281	-1.1638184	-3.0358887	-0.39355469	-0.025634766	0.31347656	0	0	18/6/2018	18	6	2018	1:41:01	6061	0.9	1	41	1	0	0.058837891	3.5288086	0.02734375	-0.13916016	-1.1425781	24.36499	3.262207	0	0	0	0	0	0	0	0	0	1.1513672	0.15136719	5.3688965	-2.4511719	-1.0244141	-1.8930664	0	44330	0	0	0
553	554	554	Category I	0.31176758	-1.8479004	-1.763916	-0.1574707	0.094726563	0.45849609	0	0	18/6/2018	18	6	2018	1:41:02	6062	0	1	41	2	0	0.058837891	3.5288086	0.027587891	-0.15454102	-1.1481934	18.054199	1.8239746	0	0	0	0	0	0	0	0	0	1.1589355	0.15893555	2.5927734	0.28393555	-1.6931152	-0.61547852	0	44330	0	0	0
554	555	555	Category I	1.7998047	1.1398926	-2.027832	-0.32373047	0.0859375	0.37329102	0	0	18/6/2018	18	6	2018	1:41:02	6062	0.1	1	41	2	0	0.058837891	3.5288086	0.036865234	-0.1550293	-1.1564941	39.810059	2.354248	0	0	0	0	0	0	0	0	0	1.1674805	0.16748047	3.9289551	1.7626953	1.2949219	-0.87109375	0	44330	0	0	0
555	556	556	Category I	-0.43188477	-0.059814453	-1.4399414	-0.22509766	0.045410156	0.43896484	0	0	18/6/2018	18	6	2018	1:41:02	6062	0.2	1	41	2	0	0.058837891	3.5288086	0.061279297	-0.17358398	-1.1408691	54.256104	0.58764648	0	0	0	0	0	0	0	0	0	1.1555176	0.15551758	0.90600586	-0.49316406	0.11376953	-0.29882813	0	44330	0	0	0
556	557	557	Category I	0.31176758	-0.47998047	-0.76782227	-0.31176758	-0.074462891	0.37451172	0	0	18/6/2018	18	6	2018	1:41:02	6062	0.3	1	41	2	0	0.058837891	3.5288086	0.0546875	-0.18139648	-1.1179199	59.966553	0.52685547	0	0	0	0	0	0	0	0	0	1.1337891	0.13378906	0.90551758	0.25683594	-0.29833984	0.35009766	0	44330	0	0	0
557	558	558	Category I	-0.10791016	-0.32397461	-0.64794922	-0.14306641	-0.14477539	0.43310547	0	0	18/6/2018	18	6	2018	1:41:02	6062	0.4	1	41	2	0	0.058837891	3.5288086	0.051269531	-0.18798828	-1.1262207	96.962891	0.5222168	0	0	0	0	0	0	0	0	0	1.1430664	0.14306641	0.7734375	-0.15917969	-0.13574219	0.47827148	0	44330	0	0	0
558	559	559	Category I	0.85180664	0.2277832	-0.65991211	-0.19189453	-0.043457031	0.44189453	0	0	18/6/2018	18	6	2018	1:41:02	6062	0.5	1	41	2	0	0.058837891	3.5288086	0.056640625	-0.19506836	-1.1369629	123.52661	1.019043	0	0	0	0	0	0	0	0	0	1.1550293	0.1550293	1.6950684	0.79492188	0.42285156	0.47705078	0	44330	0	0	0
559	560	560	Category L	0.10791016	-0.19189453	-0.92382813	0.14428711	0.040771484	0.46435547	0	0	18/6/2018	18	6	2018	1:41:42	6102	0.3	1	41	42	0	0.058837891	3.5288086	0.062744141	-0.19726563	-1.1462402	111.54688	0.22705078	0	0	0	0	0	0	0	0	0	1.1647949	0.16479492	0.27294922	0.044921875	0.005371094	0.22241211	0	44330	0	0	0
560	561	561	Category L	0.095947266	-0.19189453	-0.95996094	0.15014648	0.0390625	0.45947266	0	0	18/6/2018	18	6	2018	1:41:42	6102	0.4	1	41	42	0	0.058837891	3.5288086	0.038330078	-0.19921875	-1.1237793	119.52173	0.17382813	0	0	0	0	0	0	0	0	0	1.1420898	0.14208984	0.22900391	0.057373047	0.007324219	0.16381836	0	44330	0	0	0
561	562	562	Category L	0.11987305	-0.19189453	-0.93579102	0.14672852	0.038085938	0.45849609	0	0	18/6/2018	18	6	2018	1:41:42	6102	0.5	1	41	42	0	0.058837891	3.5288086	0.03125	-0.19970703	-1.1335449	133.66431	0.21679688	0	0	0	0	0	0	0	0	0	1.1516113	0.15161133	0.29418945	0.088378906	0.0078125	0.19775391	0	44330	0	0	0
562	563	563	Category L	0.13183594	-0.19189453	-0.94799805	0.14746094	0.038330078	0.46264648	0	0	18/6/2018	18	6	2018	1:41:42	6102	0.6	1	41	42	0	0.058837891	3.5288086	0.036621094	-0.20874023	-1.1484375	136.85205	0.22241211	0	0	0	0	0	0	0	0	0	1.1677246	0.16772461	0.3125	0.094970703	0.016845703	0.20043945	0	44330	0	0	0
563	564	564	Category L	0.095947266	-0.19189453	-0.92382813	0.14526367	0.04296875	0.46264648	0	0	18/6/2018	18	6	2018	1:41:42	6102	0.7	1	41	42	0	0.058837891	3.5288086	0.016601563	-0.20092773	-1.144043	148.08521	0.234375	0	0	0	0	0	0	0	0	0	1.1618652	0.16186523	0.30859375	0.079101563	0.009033203	0.22021484	0	44330	0	0	0
564	565	565	Category L	0.10791016	-0.19189453	-0.95996094	0.14526367	0.038574219	0.46337891	0	0	18/6/2018	18	6	2018	1:41:42	6102	0.8	1	41	42	0	0.058837891	3.5288086	0.001708984	-0.20556641	-1.1271973	142.65869	0.19848633	0	0	0	0	0	0	0	0	0	1.145752	0.14575195	0.28710938	0.10595703	0.013671875	0.16723633	0	44330	0	0	0
565	566	566	Category L	0.13183594	-0.17993164	-0.93579102	0.15014648	0.033935547	0.46118164	0	0	18/6/2018	18	6	2018	1:41:42	6102	0.9	1	41	42	0	0.058837891	3.5288086	0.000976563	-0.21166992	-1.1369629	134.1748	0.2421875	0	0	0	0	0	0	0	0	0	1.1564941	0.15649414	0.36401367	0.13061523	0.031738281	0.20117188	0	44330	0	0	0
566	567	567	Category L	0.11987305	-0.19189453	-0.93579102	0.14672852	0.038085938	0.45751953	0	0	18/6/2018	18	6	2018	1:41:43	6103	0	1	41	43	0	0.058837891	3.5288086	0.008300781	-0.21899414	-1.1447754	113.1814	0.23852539	0	0	0	0	0	0	0	0	0	1.1657715	0.16577148	0.34790039	0.11132813	0.027099609	0.20898438	0	44330	0	0	0
567	568	568	Category L	0.10791016	-0.20385742	-0.91186523	0.14648438	0.040283203	0.45947266	0	0	18/6/2018	18	6	2018	1:41:43	6103	0.1	1	41	43	0	0.058837891	3.5288086	0.013671875	-0.21875	-1.1477051	65.569092	0.25439453	0	0	0	0	0	0	0	0	0	1.168457	0.16845703	0.3449707	0.093994141	0.014892578	0.23583984	0	44330	0	0	0
568	569	569	Category L	0.10791016	-0.19189453	-0.91186523	0.14868164	0.039306641	0.46362305	0	0	18/6/2018	18	6	2018	1:41:43	6103	0.2	1	41	43	0	0.058837891	3.5288086	-0.002197266	-0.21679688	-1.1274414	40.56543	0.24316406	0	0	0	0	0	0	0	0	0	1.1479492	0.14794922	0.35058594	0.11010742	0.024902344	0.21557617	0	44330	0	0	0
569	570	570	Category L	0.095947266	-0.19189453	-0.89990234	0.14599609	0.039306641	0.46630859	0	0	18/6/2018	18	6	2018	1:41:43	6103	0.3	1	41	43	0	0.058837891	3.5288086	0.005615234	-0.22290039	-1.1191406	41.40918	0.23901367	0	0	0	0	0	0	0	0	0	1.1411133	0.14111328	0.34033203	0.090087891	0.031005859	0.21923828	0	44330	0	0	0
570	571	571	Category L	0.13183594	-0.19189453	-0.94799805	0.14624023	0.042724609	0.46044922	0	0	18/6/2018	18	6	2018	1:41:43	6103	0.4	1	41	43	0	0.058837891	3.5288086	0.01171875	-0.22705078	-1.1281738	23.611572	0.21923828	0	0	0	0	0	0	0	0	0	1.1508789	0.15087891	0.33544922	0.11987305	0.03515625	0.18017578	0	44330	0	0	0
571	572	572	Category L	0.13183594	-0.19189453	-0.94799805	0.15209961	0.040039063	0.45849609	0	0	18/6/2018	18	6	2018	1:41:43	6103	0.5	1	41	43	0	0.058837891	3.5288086	0.018066406	-0.23291016	-1.1376953	10.877441	0.22485352	0	0	0	0	0	0	0	0	0	1.161377	0.16137695	0.34448242	0.11352539	0.041015625	0.18969727	0	44330	0	0	0
572	573	573	Category L	0.11987305	-0.17993164	-0.93579102	0.15209961	0.035644531	0.46142578	0	0	18/6/2018	18	6	2018	1:41:43	6103	0.6	1	41	43	0	0.058837891	3.5288086	0.022949219	-0.22998047	-1.1237793	12.476318	0.21728516	0	0	0	0	0	0	0	0	0	1.1472168	0.1472168	0.33496094	0.096679688	0.050048828	0.18798828	0	44330	0	0	0
573	574	574	Category L	0.083984375	-0.17993164	-0.94799805	0.15014648	0.040771484	0.45874023	0	0	18/6/2018	18	6	2018	1:41:43	6103	0.7	1	41	43	0	0.058837891	3.5288086	0.027587891	-0.23583984	-1.121582	15.604492	0.19067383	0	0	0	0	0	0	0	0	0	1.1462402	0.14624023	0.28564453	0.056152344	0.055908203	0.17358398	0	44330	0	0	0
574	575	575	Category L	0.11987305	-0.19189453	-0.92382813	0.15185547	0.034667969	0.45751953	0	0	18/6/2018	18	6	2018	1:41:43	6103	0.8	1	41	43	0	0.058837891	3.5288086	0.020263672	-0.23681641	-1.1345215	7.5551758	0.23730469	0	0	0	0	0	0	0	0	0	1.1591797	0.15917969	0.35522461	0.099365234	0.044921875	0.21069336	0	44330	0	0	0
575	576	576	Category L	0.083984375	-0.17993164	-0.93579102	0.15014648	0.033203125	0.45849609	0	0	18/6/2018	18	6	2018	1:41:43	6103	0.9	1	41	43	0	0.058837891	3.5288086	0.020263672	-0.23583984	-1.1276855	2.175293	0.2097168	0	0	0	0	0	0	0	0	0	1.1520996	0.15209961	0.31152344	0.063476563	0.055908203	0.19189453	0	44330	0	0	0
576	577	577	Category L	0.10791016	-0.19189453	-0.92382813	0.14501953	0.027832031	0.4609375	0	0	18/6/2018	18	6	2018	1:41:44	6104	0	1	41	44	0	0.058837891	3.5288086	0.024169922	-0.23217773	-1.1137695	0.69799805	0.21142578	0	0	0	0	0	0	0	0	0	1.1379395	0.13793945	0.31396484	0.083496094	0.040283203	0.18994141	0	44330	0	0	0
577	578	578	Category L	0.095947266	-0.19189453	-0.93579102	0.14575195	0.024658203	0.46240234	0	0	18/6/2018	18	6	2018	1:41:44	6104	0.111	1	41	44	0	0.058837891	3.5288086	0.027587891	-0.23852539	-1.1118164	2.3295898	0.19458008	0	0	0	0	0	0	0	0	0	1.1374512	0.13745117	0.29125977	0.068115234	0.046630859	0.17602539	0	44330	0	0	0
578	579	579	Category L	0.10791016	-0.20385742	-0.92382813	0.14160156	0.027099609	0.46118164	0	0	18/6/2018	18	6	2018	1:41:44	6104	0.222	1	41	44	0	0.058837891	3.5288086	0.023681641	-0.23901367	-1.1223145	2.9558105	0.21850586	0	0	0	0	0	0	0	0	0	1.1477051	0.14770508	0.31787109	0.083984375	0.03515625	0.19848633	0	44330	0	0	0
579	580	580	Category L	0.095947266	-0.20385742	-0.94799805	0.14257813	0.02734375	0.46313477	0	0	18/6/2018	18	6	2018	1:41:44	6104	0.333	1	41	44	0	0.058837891	3.5288086	0.028808594	-0.24267578	-1.1352539	3.4301758	0.20263672	0	0	0	0	0	0	0	0	0	1.161377	0.16137695	0.29321289	0.066894531	0.038818359	0.18725586	0	44330	0	0	0
580	581	581	Category L	0.10791016	-0.19189453	-0.92382813	0.14160156	0.024414063	0.46118164	0	0	18/6/2018	18	6	2018	1:41:44	6104	0.444	1	41	44	0	0.05859375	3.4675781	0.032714844	-0.23583984	-1.1196289	3.869873	0.21435547	0	0	0	0	0	0	0	0	0	1.1447754	0.14477539	0.31494141	0.074951172	0.043945313	0.19580078	0	44330	0	0	0
581	582	582	Category L	0.095947266	-0.19189453	-0.91186523	0.14428711	0.027587891	0.45898438	0	0	18/6/2018	18	6	2018	1:41:44	6104	0.555	1	41	44	0	0.05859375	3.4675781	0.019042969	-0.23266602	-1.0976563	4.4353027	0.20532227	0	0	0	0	0	0	0	0	0	1.1223145	0.12231445	0.3034668	0.076660156	0.040771484	0.18579102	0	44330	0	0	0
582	583	583	Category L	0.095947266	-0.19189453	-0.92382813	0.13964844	0.027832031	0.4609375	0	0	18/6/2018	18	6	2018	1:41:44	6104	0.666	1	41	44	0	0.05859375	3.4675781	0.014160156	-0.23461914	-1.1064453	4.6330566	0.20458984	0	0	0	0	0	0	0	0	0	1.1311035	0.13110352	0.30737305	0.081542969	0.042724609	0.18261719	0	44330	0	0	0
583	584	584	Category L	0.083984375	-0.19189453	-0.92382813	0.1418457	0.02734375	0.4621582	0	0	18/6/2018	18	6	2018	1:41:44	6104	0.777	1	41	44	0	0.05859375	3.4675781	0.01953125	-0.24291992	-1.1203613	4.5944824	0.21289063	0	0	0	0	0	0	0	0	0	1.1464844	0.14648438	0.31176758	0.064208984	0.051025391	0.1965332	0	44330	0	0	0
584	585	585	Category L	0.11987305	-0.19189453	-0.91186523	0.14111328	0.028808594	0.46240234	0	0	18/6/2018	18	6	2018	1:41:44	6104	0.888	1	41	44	0	0.05859375	3.4675781	0.023193359	-0.24633789	-1.114502	4.5141602	0.23095703	0	0	0	0	0	0	0	0	0	1.1416016	0.14160156	0.35351563	0.096435547	0.054443359	0.20263672	0	44330	0	0	0
585	586	586	Category L	0.083984375	-0.20385742	-0.94799805	0.14331055	0.027832031	0.45800781	0	0	18/6/2018	18	6	2018	1:41:45	6105	0	1	41	45	0	0.05859375	3.4675781	0.007324219	-0.23657227	-1.0712891	4.059082	0.14868164	0	0	0	0	0	0	0	0	0	1.097168	0.097167969	0.23242188	0.076416016	0.032714844	0.12329102	0	44330	0	0	0
586	587	587	Category L	0.095947266	-0.20385742	-0.94799805	0.14526367	0.025390625	0.46606445	0	0	18/6/2018	18	6	2018	1:41:45	6105	0.09	1	41	45	0	0.05859375	3.4675781	0.003662109	-0.24194336	-1.0805664	3.2731934	0.16577148	0	0	0	0	0	0	0	0	0	1.1071777	0.10717773	0.26269531	0.092041016	0.038085938	0.13256836	0	44330	0	0	0
587	588	588	Category L	0.095947266	-0.20385742	-0.95996094	0.140625	0.027832031	0.46704102	0	0	18/6/2018	18	6	2018	1:41:45	6105	0.181	1	41	45	0	0.05859375	3.4675781	0.013183594	-0.24414063	-1.0895996	2.1850586	0.15893555	0	0	0	0	0	0	0	0	0	1.1166992	0.11669922	0.25268555	0.082519531	0.040283203	0.12963867	0	44330	0	0	0
588	589	589	Category L	0.083984375	-0.19189453	-0.94799805	0.1484375	0.024414063	0.46020508	0	0	18/6/2018	18	6	2018	1:41:45	6105	0.272	1	41	45	0	0.05859375	3.4675781	0.032226563	-0.24633789	-1.0888672	1.5488281	0.15966797	0	0	0	0	0	0	0	0	0	1.1169434	0.11694336	0.24707031	0.051513672	0.054443359	0.14086914	0	44330	0	0	0
589	590	590	Category L	0.083984375	-0.17993164	-0.94799805	0.14916992	0.024414063	0.46020508	0	0	18/6/2018	18	6	2018	1:41:45	6105	0.363	1	41	45	0	0.05859375	3.4675781	0.055664063	-0.22705078	-1.0668945	0.83911133	0.13085938	0	0	0	0	0	0	0	0	0	1.0922852	0.092285156	0.1940918	0.028076172	0.047119141	0.11889648	0	44330	0	0	0
590	591	591	Category L	0.071777344	-0.19189453	-0.92382813	0.14428711	0.027099609	0.45825195	0	0	18/6/2018	18	6	2018	1:41:45	6105	0.454	1	41	45	0	0.05859375	3.4675781	0.053222656	-0.22241211	-1.0432129	0.22363281	0.12451172	0	0	0	0	0	0	0	0	0	1.0678711	0.067871094	0.16845703	0.018310547	0.030517578	0.11938477	0	44330	0	0	0
591	592	592	Category L	0.11987305	-0.17993164	-0.92382813	0.14404297	0.028808594	0.45825195	0	0	18/6/2018	18	6	2018	1:41:45	6105	0.545	1	41	45	0	0.05859375	3.4675781	0.047119141	-0.22875977	-1.0532227	0.86132813	0.15625	0	0	0	0	0	0	0	0	0	1.0788574	0.078857422	0.2512207	0.072509766	0.048828125	0.12939453	0	44330	0	0	0
592	593	593	Category L	0.095947266	-0.16796875	-0.91186523	0.14868164	0.022705078	0.46313477	0	0	18/6/2018	18	6	2018	1:41:45	6105	0.636	1	41	45	0	0.05859375	3.4675781	0.086425781	-0.2043457	-0.98144531	0.90283203	0.079101563	0	0	0	0	0	0	0	0	0	1.0063477	0.006347656	0.11547852	0.009277344	0.036376953	0.069580078	0	44330	0	0	0
593	594	594	Category L	0.095947266	-0.19189453	-0.92382813	0.14331055	0.024902344	0.46118164	0	0	18/6/2018	18	6	2018	1:41:45	6105	0.727	1	41	45	0	0.05859375	3.4675781	0.11816406	-0.19213867	-0.95507813	0.51855469	0.038574219	0	0	0	0	0	0	0	0	0	0.98144531	0.018554688	0.054199219	-0.022216797	0.000244141	0.03125	0	44330	0	0	0
594	595	595	Category L	0.10791016	-0.20385742	-0.93579102	0.14770508	0.026367188	0.46240234	0	0	18/6/2018	18	6	2018	1:41:45	6105	0.818	1	41	45	0	0.05859375	3.4675781	0.11523438	-0.17163086	-0.94458008	0.51928711	0.033935547	0	0	0	0	0	0	0	0	0	0.96704102	0.032958984	0.048095703	-0.007324219	-0.031982422	0.008789063	0	44330	0	0	0
595	596	596	Category L	0.083984375	-0.20385742	-0.93579102	0.14575195	0.024658203	0.46411133	0	0	18/6/2018	18	6	2018	1:41:45	6105	0.909	1	41	45	0	0.05859375	3.4675781	0.093505859	-0.18847656	-0.9309082	0.38916016	0.018554688	0	0	0	0	0	0	0	0	0	0.95458984	0.045410156	0.029541016	-0.009521484	-0.015136719	-0.004638672	0	44330	0	0	0
596	597	597	Category L	0.095947266	-0.19189453	-0.94799805	0.1394043	0.023681641	0.46411133	0	0	18/6/2018	18	6	2018	1:41:46	6106	0	1	41	46	0	0.05859375	3.4675781	0.10009766	-0.18994141	-0.92431641	0.17285156	0.023925781	0	0	0	0	0	0	0	0	0	0.94897461	0.051025391	0.029541016	-0.004150391	-0.001708984	-0.0234375	0	44330	0	0	0
597	598	598	Category L	0.059814453	-0.19189453	-0.92382813	0.15014648	0.021240234	0.46240234	0	0	18/6/2018	18	6	2018	1:41:46	6106	0.1	1	41	46	0	0.05859375	3.4675781	0.097412109	-0.1862793	-0.92626953	0.61669922	0.038085938	0	0	0	0	0	0	0	0	0	0.94995117	0.050048828	0.045654297	-0.037597656	-0.005371094	0.002441406	0	44330	0	0	0
598	599	599	Category L	0.095947266	-0.19189453	-0.93579102	0.14746094	0.027099609	0.45922852	0	0	18/6/2018	18	6	2018	1:41:46	6106	0.2	1	41	46	0	0.05859375	3.4675781	0.10009766	-0.18432617	-0.92993164	0.53881836	0.010009766	0	0	0	0	0	0	0	0	0	0.95336914	0.046630859	0.017089844	-0.004150391	-0.007324219	-0.005615234	0	44330	0	0	0
599	600	600	Category L	0.071777344	-0.19189453	-0.93579102	0.14404297	0.024658203	0.4621582	0	0	18/6/2018	18	6	2018	1:41:46	6106	0.3	1	41	46	0	0.05859375	3.4675781	0.090332031	-0.18945313	-0.93334961	0.32910156	0.018798828	0	0	0	0	0	0	0	0	0	0.95678711	0.043212891	0.022949219	-0.018554688	-0.002197266	-0.002197266	0	44330	0	0	0
600	601	601	Category L	0.083984375	-0.17993164	-0.93579102	0.140625	0.025146484	0.45898438	0	0	18/6/2018	18	6	2018	1:41:46	6106	0.4	1	41	46	0	0.05859375	3.4675781	0.08984375	-0.18945313	-0.93359375	0.80932617	0.011230469	0	0	0	0	0	0	0	0	0	0.95678711	0.043212891	0.017578125	-0.005859375	0.009521484	-0.001953125	0	44330	0	0	0
601	602	602	Category L	0.071777344	-0.17993164	-0.93579102	0.14404297	0.023681641	0.4621582	0	0	18/6/2018	18	6	2018	1:41:46	6106	0.5	1	41	46	0	0.05859375	3.4675781	0.089111328	-0.18920898	-0.93334961	1.2089844	0.020019531	0	0	0	0	0	0	0	0	0	0.95654297	0.043457031	0.029052734	-0.017333984	0.009277344	-0.002197266	0	44330	0	0	0
602	603	603	Category L	0.059814453	-0.19189453	-0.94799805	0.14233398	0.030517578	0.45922852	0	0	18/6/2018	18	6	2018	1:41:46	6106	0.6	1	41	46	0	0.05859375	3.4675781	0.088623047	-0.18920898	-0.93359375	0.85498047	0.032226563	0	0	0	0	0	0	0	0	0	0.95678711	0.043212891	0.045654297	-0.028808594	-0.002441406	-0.014160156	0	44330	0	0	0
603	604	604	Category L	0.059814453	-0.19189453	-0.91186523	0.14672852	0.027099609	0.46337891	0	0	18/6/2018	18	6	2018	1:41:46	6106	0.7	1	41	46	0	0.05859375	3.4675781	0.088134766	-0.18920898	-0.93359375	0.041992188	0.035888672	0	0	0	0	0	0	0	0	0	0.95654297	0.043457031	0.052734375	-0.028320313	-0.002441406	0.021728516	0	44330	0	0	0
604	605	605	Category L	0.095947266	-0.16796875	-0.93579102	0.14672852	0.027099609	0.45727539	0	0	18/6/2018	18	6	2018	1:41:46	6106	0.8	1	41	46	0	0.05859375	3.4675781	0.088378906	-0.18920898	-0.93359375	0.2097168	0.022705078	0	0	0	0	0	0	0	0	0	0.95678711	0.043212891	0.030761719	0.007324219	0.021240234	-0.001953125	0	44330	0	0	0
605	606	606	Category L	0.095947266	-0.19189453	-0.95996094	0.14501953	0.027099609	0.46313477	0	0	18/6/2018	18	6	2018	1:41:46	6106	0.9	1	41	46	0	0.05859375	3.4675781	0.087890625	-0.18920898	-0.93359375	0.18823242	0.027587891	0	0	0	0	0	0	0	0	0	0.95654297	0.043457031	0.036865234	0.0078125	-0.002441406	-0.026123047	0	44330	0	0	0
606	607	607	Category L	0.095947266	-0.19189453	-0.91186523	0.1418457	0.025390625	0.4621582	0	0	18/6/2018	18	6	2018	1:41:47	6107	0	1	41	47	0	0.05859375	3.4675781	0.087158203	-0.18945313	-0.93334961	0.77050781	0.023193359	0	0	0	0	0	0	0	0	0	0.95629883	0.043701172	0.032226563	0.008544922	-0.002197266	0.021484375	0	44330	0	0	0
607	608	608	Category L	0.059814453	-0.19189453	-0.92382813	0.14501953	0.027832031	0.45922852	0	0	18/6/2018	18	6	2018	1:41:47	6107	0.1	1	41	47	0	0.05859375	3.4675781	0.086669922	-0.18945313	-0.93310547	1.3972168	0.028564453	0	0	0	0	0	0	0	0	0	0.95605469	0.043945313	0.038330078	-0.026855469	-0.002197266	0.009277344	0	44330	0	0	0
608	609	609	Category L	0.10791016	-0.19189453	-0.94799805	0.14428711	0.027587891	0.46118164	0	0	18/6/2018	18	6	2018	1:41:47	6107	0.2	1	41	47	0	0.05859375	3.4675781	0.0859375	-0.18945313	-0.93334961	1.0644531	0.026123047	0	0	0	0	0	0	0	0	0	0.95629883	0.043701172	0.038330078	0.021728516	-0.002197266	-0.014404297	0	44330	0	0	0
609	610	610	Category L	0.095947266	-0.19189453	-0.93579102	0.14746094	0.026123047	0.46435547	0	0	18/6/2018	18	6	2018	1:41:47	6107	0.3	1	41	47	0	0.05859375	3.4675781	0.085205078	-0.18969727	-0.93383789	0.15380859	0.010986328	0	0	0	0	0	0	0	0	0	0.95678711	0.043212891	0.014404297	0.010498047	-0.001953125	-0.001708984	0	44330	0	0	0
610	611	611	Category L	0.059814453	-0.19189453	-0.93579102	0.14257813	0.024414063	0.45996094	0	0	18/6/2018	18	6	2018	1:41:47	6107	0.4	1	41	47	0	0.05859375	3.4675781	0.084716797	-0.18969727	-0.93481445	0.21679688	0.025146484	0	0	0	0	0	0	0	0	0	0.95751953	0.042480469	0.028076172	-0.024902344	-0.001953125	-0.000732422	0	44330	0	0	0
611	612	612	Category L	0.071777344	-0.19189453	-0.94799805	0.14160156	0.022705078	0.45996094	0	0	18/6/2018	18	6	2018	1:41:47	6107	0.5	1	41	47	0	0.05859375	3.4675781	0.083984375	-0.18969727	-0.93432617	0.15112305	0.018310547	0	0	0	0	0	0	0	0	0	0.95727539	0.042724609	0.027832031	-0.012207031	-0.001953125	-0.013427734	0	44330	0	0	0
612	613	613	Category L	0.083984375	-0.20385742	-0.93579102	0.14501953	0.028564453	0.45825195	0	0	18/6/2018	18	6	2018	1:41:47	6107	0.6	1	41	47	0	0.05859375	3.4675781	0.082763672	-0.18969727	-0.93383789	0.43164063	0.014160156	0	0	0	0	0	0	0	0	0	0.95654297	0.043457031	0.016601563	0.000976563	-0.013916016	-0.001708984	0	44330	0	0	0
613	614	614	Category L	0.059814453	-0.17993164	-0.89990234	0.14331055	0.026123047	0.45922852	0	0	18/6/2018	18	6	2018	1:41:47	6107	0.7	1	41	47	0	0.05859375	3.4675781	0.08203125	-0.18994141	-0.93408203	0.95703125	0.041992188	0	0	0	0	0	0	0	0	0	0.95678711	0.043212891	0.066650391	-0.022216797	0.010009766	0.034179688	0	44330	0	0	0
614	615	615	Category L	0.071777344	-0.17993164	-0.89990234	0.14477539	0.026367188	0.45825195	0	0	18/6/2018	18	6	2018	1:41:47	6107	0.8	1	41	47	0	0.05859375	3.4675781	0.081298828	-0.19018555	-0.93432617	0.83081055	0.037353516	0	0	0	0	0	0	0	0	0	0.95703125	0.04296875	0.054443359	-0.009521484	0.010253906	0.034423828	0	44330	0	0	0
615	616	616	Category L	0.083984375	-0.19189453	-0.92382813	0.14746094	0.027099609	0.45922852	0	0	18/6/2018	18	6	2018	1:41:47	6107	0.9	1	41	47	0	0.05859375	3.4675781	0.080810547	-0.19018555	-0.93505859	0.3762207	0.01171875	0	0	0	0	0	0	0	0	0	0.95751953	0.042480469	0.015869141	0.002929688	-0.001464844	0.011230469	0	44330	0	0	0
616	617	617	Category L	0.083984375	-0.19189453	-0.97192383	0.14575195	0.026123047	0.45922852	0	0	18/6/2018	18	6	2018	1:41:48	6108	0	1	41	48	0	0.05859375	3.4675781	0.080078125	-0.19018555	-0.93505859	0.16577148	0.036865234	0	0	0	0	0	0	0	0	0	0.95751953	0.042480469	0.041748047	0.003662109	-0.001464844	-0.036621094	0	44330	0	0	0
617	618	618	Category L	0.047851563	-0.19189453	-0.93579102	0.14746094	0.03125	0.45849609	0	0	18/6/2018	18	6	2018	1:41:48	6108	0.111	1	41	48	0	0.05859375	3.4675781	0.079345703	-0.19018555	-0.93505859	0.1184082	0.031494141	0	0	0	0	0	0	0	0	0	0.95751953	0.042480469	0.033691406	-0.031494141	-0.001464844	-0.000488281	0	44330	0	0	0
618	619	619	Category L	0.083984375	-0.17993164	-0.92382813	0.15014648	0.03125	0.45849609	0	0	18/6/2018	18	6	2018	1:41:48	6108	0.222	1	41	48	0	0.058837891	3.5288086	0.078613281	-0.18994141	-0.93481445	0.79418945	0.015869141	0	0	0	0	0	0	0	0	0	0.95727539	0.042724609	0.026611328	0.005126953	0.010009766	0.010986328	0	44330	0	0	0
619	620	620	Category L	0.095947266	-0.16796875	-0.93579102	0.14697266	0.027832031	0.46411133	0	0	18/6/2018	18	6	2018	1:41:48	6108	0.333	1	41	48	0	0.058837891	3.5288086	0.077636719	-0.18969727	-0.93530273	1.3320313	0.028320313	0	0	0	0	0	0	0	0	0	0.95751953	0.042480469	0.040283203	0.018066406	0.021728516	-0.000244141	0	44330	0	0	0
620	621	621	Category L	0.095947266	-0.19189453	-0.93579102	0.14746094	0.026123047	0.45825195	0	0	18/6/2018	18	6	2018	1:41:48	6108	0.444	1	41	48	0	0.058837891	3.5288086	0.077148438	-0.18945313	-0.93505859	1.5163574	0.018798828	0	0	0	0	0	0	0	0	0	0.95727539	0.042724609	0.021484375	0.018554688	-0.002197266	-0.000488281	0	44330	0	0	0
621	622	622	Category L	0.059814453	-0.19189453	-0.92382813	0.14770508	0.026367188	0.46240234	0	0	18/6/2018	18	6	2018	1:41:48	6108	0.555	1	41	48	0	0.058837891	3.5288086	0.076660156	-0.18920898	-0.93554688	1.7497559	0.020507813	0	0	0	0	0	0	0	0	0	0.95751953	0.042480469	0.031005859	-0.016845703	-0.002441406	0.01171875	0	44330	0	0	0
622	623	623	Category L	0.047851563	-0.17993164	-0.95996094	0.1484375	0.025146484	0.45947266	0	0	18/6/2018	18	6	2018	1:41:48	6108	0.666	1	41	48	0	0.058837891	3.5288086	0.075927734	-0.18945313	-0.93579102	2.1750488	0.038085938	0	0	0	0	0	0	0	0	0	0.95776367	0.042236328	0.061523438	-0.028076172	0.009521484	-0.023925781	0	44330	0	0	0
623	624	624	Category L	0.059814453	-0.17993164	-0.94799805	0.15356445	0.023681641	0.45849609	0	0	18/6/2018	18	6	2018	1:41:48	6108	0.777	1	41	48	0	0.058837891	3.5288086	0.074951172	-0.18945313	-0.9362793	2.324707	0.021484375	0	0	0	0	0	0	0	0	0	0.95825195	0.041748047	0.036376953	-0.015136719	0.009521484	-0.011474609	0	44330	0	0	0
624	625	625	Category L	0.10791016	-0.16796875	-0.93579102	0.15014648	0.033691406	0.45532227	0	0	18/6/2018	18	6	2018	1:41:48	6108	0.888	1	41	48	0	0.058837891	3.5288086	0.07421875	-0.18920898	-0.93676758	2.0507813	0.039550781	0	0	0	0	0	0	0	0	0	0.95849609	0.041503906	0.055664063	0.033447266	0.021240234	0.000976563	0	44330	0	0	0
625	626	626	Category L	0.071777344	-0.17993164	-0.94799805	0.14868164	0.027832031	0.45922852	0	0	18/6/2018	18	6	2018	1:41:49	6109	0	1	41	49	0	0.058837891	3.5288086	0.072998047	-0.18896484	-0.93701172	2.1821289	0.014160156	0	0	0	0	0	0	0	0	0	0.95874023	0.041259766	0.021240234	-0.001220703	0.009033203	-0.010742188	0	44330	0	0	0
626	627	627	Category L	0.083984375	-0.17993164	-0.94799805	0.15209961	0.021972656	0.46337891	0	0	18/6/2018	18	6	2018	1:41:49	6109	0.1	1	41	49	0	0.058837891	3.5288086	0.072509766	-0.1887207	-0.93701172	1.8657227	0.018066406	0	0	0	0	0	0	0	0	0	0.95849609	0.041503906	0.031005859	0.011230469	0.008789063	-0.010742188	0	44330	0	0	0
627	628	628	Category L	0.10791016	-0.19189453	-0.92382813	0.14990234	0.029541016	0.46118164	0	0	18/6/2018	18	6	2018	1:41:49	6109	0.2	1	41	49	0	0.058837891	3.5288086	0.072021484	-0.1887207	-0.93701172	0.765625	0.038330078	0	0	0	0	0	0	0	0	0	0.95849609	0.041503906	0.052246094	0.035644531	-0.002929688	0.013183594	0	44330	0	0	0
628	629	629	Category L	0.047851563	-0.20385742	-0.92382813	0.15209961	0.028564453	0.45849609	0	0	18/6/2018	18	6	2018	1:41:49	6109	0.3	1	41	49	0	0.058837891	3.5288086	0.071289063	-0.18823242	-0.93701172	0.10498047	0.031005859	0	0	0	0	0	0	0	0	0	0.95849609	0.041503906	0.052246094	-0.0234375	-0.015380859	0.013183594	0	44330	0	0	0
629	630	630	Category L	0.047851563	-0.19189453	-0.95996094	0.15087891	0.026855469	0.45727539	0	0	18/6/2018	18	6	2018	1:41:49	6109	0.4	1	41	49	0	0.058837891	3.5288086	0.070800781	-0.18823242	-0.93701172	0.54858398	0.032470703	0	0	0	0	0	0	0	0	0	0.95849609	0.041503906	0.049072266	-0.022949219	-0.003417969	-0.022705078	0	44330	0	0	0
630	631	631	Category L	0.083984375	-0.19189453	-0.94799805	0.15087891	0.026855469	0.45849609	0	0	18/6/2018	18	6	2018	1:41:49	6109	0.5	1	41	49	0	0.058837891	3.5288086	0.070068359	-0.18823242	-0.93676758	0.6328125	0.017822266	0	0	0	0	0	0	0	0	0	0.95800781	0.041992188	0.028320313	0.013671875	-0.003417969	-0.010986328	0	44330	0	0	0
631	632	632	Category L	0.083984375	-0.19189453	-0.91186523	0.15087891	0.030517578	0.45458984	0	0	18/6/2018	18	6	2018	1:41:49	6109	0.6	1	41	49	0	0.058837891	3.5288086	0.070068359	-0.18823242	-0.93676758	1.1452637	0.028808594	0	0	0	0	0	0	0	0	0	0.95800781	0.041992188	0.042480469	0.013671875	-0.003417969	0.024902344	0	44330	0	0	0
632	633	633	Category L	0.11987305	-0.19189453	-0.92382813	0.1484375	0.027099609	0.45825195	0	0	18/6/2018	18	6	2018	1:41:49	6109	0.7	1	41	49	0	0.058837891	3.5288086	0.069091797	-0.18823242	-0.93701172	1.7971191	0.052246094	0	0	0	0	0	0	0	0	0	0.95825195	0.041748047	0.067138672	0.050537109	-0.003417969	0.013183594	0	44330	0	0	0
633	634	634	Category L	0.059814453	-0.20385742	-0.92382813	0.15112305	0.025146484	0.45922852	0	0	18/6/2018	18	6	2018	1:41:49	6109	0.8	1	41	49	0	0.058837891	3.5288086	0.068359375	-0.18847656	-0.9375	1.5046387	0.022216797	0	0	0	0	0	0	0	0	0	0.95874023	0.041259766	0.037353516	-0.008544922	-0.015136719	0.013671875	0	44330	0	0	0
634	635	635	Category L	0.071777344	-0.20385742	-0.93579102	0.15185547	0.027587891	0.45751953	0	0	18/6/2018	18	6	2018	1:41:49	6109	0.9	1	41	49	0	0.058837891	3.5288086	0.067626953	-0.18823242	-0.93725586	1.0280762	0.015869141	0	0	0	0	0	0	0	0	0	0.95849609	0.041503906	0.020996094	0.00390625	-0.015380859	0.001464844	0	44330	0	0	0
635	636	636	Category L	0.095947266	-0.17993164	-0.91186523	0.15087891	0.029541016	0.45825195	0	0	18/6/2018	18	6	2018	1:41:50	6110	0	1	41	50	0	0.058837891	3.5288086	0.066894531	-0.18798828	-0.9375	0.96166992	0.039550781	0	0	0	0	0	0	0	0	0	0.95849609	0.041503906	0.062988281	0.028808594	0.008056641	0.025634766	0	44330	0	0	0
636	637	637	Category L	0.095947266	-0.17993164	-0.92382813	0.15112305	0.028808594	0.45947266	0	0	18/6/2018	18	6	2018	1:41:50	6110	0.1	1	41	50	0	0.058837891	3.5288086	0.066162109	-0.18774414	-0.9375	0.64794922	0.033691406	0	0	0	0	0	0	0	0	0	0.95849609	0.041503906	0.051513672	0.029541016	0.0078125	0.013671875	0	44330	0	0	0
637	638	638	Category L	0.095947266	-0.17993164	-0.93579102	0.15039063	0.031494141	0.46362305	0	0	18/6/2018	18	6	2018	1:41:50	6110	0.2	1	41	50	0	0.058837891	3.5288086	0.065429688	-0.1875	-0.93725586	0.11425781	0.031494141	0	0	0	0	0	0	0	0	0	0.95800781	0.041992188	0.039794922	0.030517578	0.007568359	0.001464844	0	44330	0	0	0
638	639	639	Category L	0.071777344	-0.17993164	-0.93579102	0.15258789	0.0234375	0.45825195	0	0	18/6/2018	18	6	2018	1:41:50	6110	0.3	1	41	50	0	0.058837891	3.5288086	0.064941406	-0.1875	-0.93725586	1.0893555	0.010253906	0	0	0	0	0	0	0	0	0	0.95800781	0.041992188	0.015869141	0.006591797	0.007568359	0.001464844	0	44330	0	0	0
639	640	640	Category L	0.071777344	-0.17993164	-0.93579102	0.15283203	0.029541016	0.45849609	0	0	18/6/2018	18	6	2018	1:41:50	6110	0.4	1	41	50	0	0.058837891	3.5288086	0.063964844	-0.18725586	-0.93725586	1.6323242	0.010742188	0	0	0	0	0	0	0	0	0	0.95800781	0.041992188	0.016601563	0.007568359	0.007324219	0.001464844	0	44330	0	0	0
640	641	641	Category L	0.047851563	-0.17993164	-0.94799805	0.15356445	0.03125	0.45751953	0	0	18/6/2018	18	6	2018	1:41:50	6110	0.5	1	41	50	0	0.058837891	3.5288086	0.063476563	-0.18725586	-0.93701172	1.5373535	0.020263672	0	0	0	0	0	0	0	0	0	0.95776367	0.042236328	0.033691406	-0.015625	0.007324219	-0.010742188	0	44330	0	0	0
641	642	642	Category L	0.083984375	-0.19189453	-0.95996094	0.15087891	0.024902344	0.45629883	0	0	18/6/2018	18	6	2018	1:41:50	6110	0.6	1	41	50	0	0.058837891	3.5288086	0.062744141	-0.18725586	-0.9375	1.644043	0.031005859	0	0	0	0	0	0	0	0	0	0.95800781	0.041992188	0.048095703	0.020996094	-0.004394531	-0.022216797	0	44330	0	0	0
642	643	643	Category L	0.083984375	-0.19189453	-0.93579102	0.15209961	0.028564453	0.45849609	0	0	18/6/2018	18	6	2018	1:41:50	6110	0.7	1	41	50	0	0.058837891	3.5288086	0.0625	-0.18725586	-0.93701172	1.657959	0.021728516	0	0	0	0	0	0	0	0	0	0.95751953	0.042480469	0.027099609	0.021240234	-0.004394531	0.001220703	0	44330	0	0	0
643	644	644	Category L	0.11987305	-0.19189453	-0.93579102	0.15014648	0.023681641	0.45727539	0	0	18/6/2018	18	6	2018	1:41:50	6110	0.8	1	41	50	0	0.058837891	3.5288086	0.062255859	-0.18701172	-0.93676758	0.93017578	0.057617188	0	0	0	0	0	0	0	0	0	0.95727539	0.042724609	0.063232422	0.057373047	-0.004638672	0.000976563	0	44330	0	0	0
644	645	645	Category L	0.059814453	-0.19189453	-0.94799805	0.15869141	0.026855469	0.45751953	0	0	18/6/2018	18	6	2018	1:41:50	6110	0.9	1	41	50	0	0.058837891	3.5288086	0.062011719	-0.18701172	-0.93701172	0.19116211	0.011962891	0	0	0	0	0	0	0	0	0	0.95751953	0.042480469	0.017822266	-0.002197266	-0.004638672	-0.010742188	0	44330	0	0	0
645	646	646	Category L	0.083984375	-0.20385742	-0.92382813	0.15551758	0.027099609	0.45629883	0	0	18/6/2018	18	6	2018	1:41:51	6111	0	1	41	51	0	0.058837891	3.5288086	0.061523438	-0.18725586	-0.93725586	0.48925781	0.030761719	0	0	0	0	0	0	0	0	0	0.95776367	0.042236328	0.052246094	0.022216797	-0.016357422	0.013427734	0	44330	0	0	0
646	647	647	Category L	0.071777344	-0.19189453	-0.91186523	0.15258789	0.025878906	0.45751953	0	0	18/6/2018	18	6	2018	1:41:51	6111	0.1	1	41	51	0	0.058837891	3.5288086	0.060302734	-0.18725586	-0.93676758	1.1606445	0.027832031	0	0	0	0	0	0	0	0	0	0.95727539	0.042724609	0.041015625	0.011230469	-0.004394531	0.024902344	0	44330	0	0	0
647	648	648	Category L	0.059814453	-0.20385742	-0.93579102	0.15527344	0.029541016	0.45629883	0	0	18/6/2018	18	6	2018	1:41:51	6111	0.2	1	41	51	0	0.058837891	3.5288086	0.059570313	-0.18701172	-0.93701172	1.7128906	0.016601563	0	0	0	0	0	0	0	0	0	0.95727539	0.042724609	0.018066406	0	-0.016601563	0.001220703	0	44330	0	0	0
648	649	649	Category L	0.035888672	-0.20385742	-0.95996094	0.15112305	0.027587891	0.45751953	0	0	18/6/2018	18	6	2018	1:41:51	6111	0.3	1	41	51	0	0.058837891	3.5288086	0.059082031	-0.18701172	-0.93701172	2.2612305	0.036621094	0	0	0	0	0	0	0	0	0	0.95751953	0.042480469	0.062744141	-0.023193359	-0.016601563	-0.022705078	0	44330	0	0	0
649	650	650	Category L	0.071777344	-0.19189453	-0.95996094	0.15209961	0.029785156	0.46240234	0	0	18/6/2018	18	6	2018	1:41:51	6111	0.4	1	41	51	0	0.058837891	3.5288086	0.058349609	-0.18701172	-0.93725586	2.1679688	0.026611328	0	0	0	0	0	0	0	0	0	0.95751953	0.042480469	0.040527344	0.013183594	-0.004638672	-0.022460938	0	44330	0	0	0
650	651	651	Category L	0.059814453	-0.19189453	-0.92382813	0.15869141	0.024902344	0.45629883	0	0	18/6/2018	18	6	2018	1:41:51	6111	0.5	1	41	51	0	0.058837891	3.5288086	0.057373047	-0.18725586	-0.93725586	1.6413574	0.014404297	0	0	0	0	0	0	0	0	0	0.95751953	0.042480469	0.020507813	0.002197266	-0.004394531	0.013427734	0	44330	0	0	0
651	652	652	Category L	0.047851563	-0.19189453	-0.91186523	0.15820313	0.032226563	0.45776367	0	0	18/6/2018	18	6	2018	1:41:51	6111	0.6	1	41	51	0	0.058837891	3.5288086	0.056884766	-0.18676758	-0.93701172	1.0551758	0.027099609	0	0	0	0	0	0	0	0	0	0.95703125	0.04296875	0.039306641	-0.009033203	-0.004882813	0.025146484	0	44330	0	0	0
652	653	653	Category L	0.047851563	-0.20385742	-0.94799805	0.15722656	0.030273438	0.45874023	0	0	18/6/2018	18	6	2018	1:41:51	6111	0.7	1	41	51	0	0.058837891	3.5288086	0.056396484	-0.18676758	-0.93701172	0.27050781	0.021728516	0	0	0	0	0	0	0	0	0	0.95703125	0.04296875	0.036376953	-0.008544922	-0.016845703	-0.010742188	0	44330	0	0	0
653	654	654	Category L	0.023925781	-0.20385742	-0.97192383	0.15869141	0.031982422	0.45458984	0	0	18/6/2018	18	6	2018	1:41:51	6111	0.8	1	41	51	0	0.058837891	3.5288086	0.055908203	-0.18652344	-0.93701172	1.7243652	0.050292969	0	0	0	0	0	0	0	0	0	0.95703125	0.04296875	0.083984375	-0.031982422	-0.017089844	-0.034667969	0	44330	0	0	0
654	655	655	Category L	0.083984375	-0.17993164	-0.97192383	0.1652832	0.0390625	0.45581055	0	0	18/6/2018	18	6	2018	1:41:51	6111	0.9	1	41	51	0	0.058837891	3.5288086	0.055419922	-0.1862793	-0.93676758	2.7631836	0.045410156	0	0	0	0	0	0	0	0	0	0.95678711	0.043212891	0.069824219	0.028320313	0.006347656	-0.034912109	0	44330	0	0	0
655	656	656	Category L	0.035888672	-0.19189453	-0.93579102	0.17529297	0.046142578	0.45336914	0	0	18/6/2018	18	6	2018	1:41:52	6112	0	1	41	52	0	0.058837891	3.5288086	0.054443359	-0.18701172	-0.93725586	4.2038574	0.019287109	0	0	0	0	0	0	0	0	0	0.95727539	0.042724609	0.024902344	-0.018554688	-0.004638672	0.001464844	0	44330	0	0	0
656	657	657	Category L	0.035888672	-0.19189453	-0.92382813	0.18334961	0.047851563	0.45043945	0	0	18/6/2018	18	6	2018	1:41:52	6112	0.1	1	41	52	0	0.058837891	3.491748	0.053710938	-0.18725586	-0.9375	6.0986328	0.022949219	0	0	0	0	0	0	0	0	0	0.95751953	0.042480469	0.036132813	-0.017822266	-0.004394531	0.013671875	0	44330	0	0	0
657	658	658	Category L	0.035888672	-0.16796875	-0.92382813	0.17871094	0.057373047	0.44750977	0	0	18/6/2018	18	6	2018	1:41:52	6112	0.2	1	41	52	0	0.058837891	3.491748	0.052734375	-0.1875	-0.93701172	7.769043	0.029052734	0	0	0	0	0	0	0	0	0	0.95703125	0.04296875	0.049560547	-0.016845703	0.01953125	0.013183594	0	44330	0	0	0
658	659	659	Category L	0.035888672	-0.17993164	-0.95996094	0.18139648	0.055908203	0.45166016	0	0	18/6/2018	18	6	2018	1:41:52	6112	0.3	1	41	52	0	0.058837891	3.491748	0.052734375	-0.1875	-0.93676758	8.7092285	0.029541016	0	0	0	0	0	0	0	0	0	0.95678711	0.043212891	0.047851563	-0.016845703	0.007568359	-0.022949219	0	44330	0	0	0
659	660	660	Category L	0.059814453	-0.17993164	-0.93579102	0.17700195	0.053466797	0.45141602	0	0	18/6/2018	18	6	2018	1:41:52	6112	0.4	1	41	52	0	0.058837891	3.491748	0.052001953	-0.18798828	-0.93676758	8.9643555	0.010986328	0	0	0	0	0	0	0	0	0	0.95678711	0.043212891	0.016601563	0.007568359	0.008056641	0.000976563	0	44330	0	0	0
660	661	661	Category L	0.059814453	-0.17993164	-0.94799805	0.18334961	0.051269531	0.44970703	0	0	18/6/2018	18	6	2018	1:41:52	6112	0.5	1	41	52	0	0.058837891	3.491748	0.051269531	-0.18823242	-0.93676758	9.217041	0.016357422	0	0	0	0	0	0	0	0	0	0.95678711	0.043212891	0.028076172	0.008300781	0.008300781	-0.010986328	0	44330	0	0	0
661	662	662	Category L	0.035888672	-0.20385742	-0.93579102	0.1796875	0.054931641	0.45141602	0	0	18/6/2018	18	6	2018	1:41:52	6112	0.6	1	41	52	0	0.058837891	3.491748	0.050292969	-0.18823242	-0.93652344	9.2631836	0.020996094	0	0	0	0	0	0	0	0	0	0.95654297	0.043457031	0.030761719	-0.014404297	-0.015380859	0.000732422	0	44330	0	0	0
662	663	663	Category L	0.035888672	-0.19189453	-0.95996094	0.17871094	0.0546875	0.44677734	0	0	18/6/2018	18	6	2018	1:41:52	6112	0.7	1	41	52	0	0.058837891	3.491748	0.050048828	-0.18823242	-0.93676758	8.4020996	0.02734375	0	0	0	0	0	0	0	0	0	0.95678711	0.043212891	0.040771484	-0.014160156	-0.003417969	-0.022949219	0	44330	0	0	0
663	664	664	Category L	0.023925781	-0.17993164	-0.95996094	0.17724609	0.056396484	0.44946289	0	0	18/6/2018	18	6	2018	1:41:52	6112	0.8	1	41	52	0	0.058837891	3.491748	0.049804688	-0.18847656	-0.93579102	7.402832	0.036132813	0	0	0	0	0	0	0	0	0	0.95605469	0.043945313	0.058349609	-0.025878906	0.008544922	-0.023925781	0	44330	0	0	0
664	665	665	Category L	0.023925781	-0.16796875	-0.94799805	0.17602539	0.0546875	0.45263672	0	0	18/6/2018	18	6	2018	1:41:52	6112	0.9	1	41	52	0	0.058837891	3.491748	0.049316406	-0.1887207	-0.93579102	6.5046387	0.034912109	0	0	0	0	0	0	0	0	0	0.95581055	0.044189453	0.058349609	-0.025390625	0.020751953	-0.011962891	0	44330	0	0	0
665	666	666	Category L	0.035888672	-0.19189453	-0.93579102	0.17773438	0.056396484	0.45043945	0	0	18/6/2018	18	6	2018	1:41:53	6113	0	1	41	53	0	0.058837891	3.491748	0.047851563	-0.18920898	-0.93554688	5.6682129	0.012207031	0	0	0	0	0	0	0	0	0	0.95581055	0.044189453	0.014648438	-0.011962891	-0.002441406	0	0	44330	0	0	0
666	667	667	Category L	0.047851563	-0.19189453	-0.94799805	0.17504883	0.0546875	0.45141602	0	0	18/6/2018	18	6	2018	1:41:53	6113	0.1	1	41	53	0	0.058837891	3.491748	0.047363281	-0.18945313	-0.93579102	4.7797852	0.012207031	0	0	0	0	0	0	0	0	0	0.95581055	0.044189453	0.014892578	0.000244141	-0.002197266	-0.011962891	0	44330	0	0	0
667	668	668	Category L	0.047851563	-0.17993164	-0.97192383	0.18115234	0.055664063	0.44555664	0	0	18/6/2018	18	6	2018	1:41:53	6113	0.2	1	41	53	0	0.058837891	3.491748	0.046386719	-0.18994141	-0.93579102	3.529541	0.037353516	0	0	0	0	0	0	0	0	0	0.95605469	0.043945313	0.047363281	0.001220703	0.010009766	-0.035888672	0	44330	0	0	0
668	669	669	Category L	0.035888672	-0.17993164	-0.94799805	0.18334961	0.052001953	0.44873047	0	0	18/6/2018	18	6	2018	1:41:53	6113	0.3	1	41	53	0	0.058837891	3.491748	0.045166016	-0.18994141	-0.93554688	2.4770508	0.018310547	0	0	0	0	0	0	0	0	0	0.95581055	0.044189453	0.031494141	-0.009277344	0.010009766	-0.012207031	0	44330	0	0	0
669	670	670	Category L	0.035888672	-0.17993164	-0.92382813	0.1796875	0.056152344	0.44970703	0	0	18/6/2018	18	6	2018	1:41:53	6113	0.4	1	41	53	0	0.058837891	3.491748	0.044433594	-0.19018555	-0.93579102	2.1049805	0.018066406	0	0	0	0	0	0	0	0	0	0.95605469	0.043945313	0.031005859	-0.008544922	0.010253906	0.011962891	0	44330	0	0	0
670	671	671	Category L	0.059814453	-0.19189453	-0.92382813	0.1796875	0.060058594	0.44970703	0	0	18/6/2018	18	6	2018	1:41:53	6113	0.5	1	41	53	0	0.058837891	3.491748	0.043945313	-0.19018555	-0.93554688	1.9001465	0.01953125	0	0	0	0	0	0	0	0	0	0.95556641	0.044433594	0.029052734	0.015625	-0.001464844	0.01171875	0	44330	0	0	0
671	672	672	Category L	0.059814453	-0.17993164	-0.93579102	0.18237305	0.058837891	0.44775391	0	0	18/6/2018	18	6	2018	1:41:53	6113	0.6	1	41	53	0	0.058837891	3.491748	0.04296875	-0.19018555	-0.93505859	1.5126953	0.01953125	0	0	0	0	0	0	0	0	0	0.95507813	0.044921875	0.027832031	0.016601563	0.010253906	-0.000488281	0	44330	0	0	0
672	673	673	Category L	0.023925781	-0.19189453	-0.94799805	0.18823242	0.0625	0.4519043	0	0	18/6/2018	18	6	2018	1:41:53	6113	0.7	1	41	53	0	0.058837891	3.491748	0.041992188	-0.19018555	-0.93505859	1.3659668	0.022216797	0	0	0	0	0	0	0	0	0	0.95507813	0.044921875	0.032470703	-0.018066406	-0.001464844	-0.012695313	0	44330	0	0	0
673	674	674	Category L	0.035888672	-0.17993164	-0.91186523	0.18310547	0.058837891	0.44677734	0	0	18/6/2018	18	6	2018	1:41:53	6113	0.8	1	41	53	0	0.058837891	3.491748	0.040527344	-0.19042969	-0.93481445	1.5900879	0.025634766	0	0	0	0	0	0	0	0	0	0.95483398	0.045166016	0.038330078	-0.004638672	0.010498047	0.022949219	0	44330	0	0	0
674	675	675	Category L	0.047851563	-0.17993164	-0.95996094	0.18334961	0.061767578	0.44775391	0	0	18/6/2018	18	6	2018	1:41:53	6113	0.9	1	41	53	0	0.058837891	3.491748	0.039550781	-0.19042969	-0.93554688	2.1401367	0.027832031	0	0	0	0	0	0	0	0	0	0.95556641	0.044433594	0.04296875	0.008056641	0.010498047	-0.024169922	0	44330	0	0	0
675	676	676	Category L	0.023925781	-0.17993164	-0.93579102	0.18286133	0.0625	0.44799805	0	0	18/6/2018	18	6	2018	1:41:54	6114	0	1	41	54	0	0.058837891	3.491748	0.038574219	-0.19018555	-0.93579102	2.1049805	0.017822266	0	0	0	0	0	0	0	0	0	0.95556641	0.044433594	0.024902344	-0.014648438	0.010253906	0	0	44330	0	0	0
676	677	677	Category L	0.035888672	-0.17993164	-0.92382813	0.18652344	0.062255859	0.44482422	0	0	18/6/2018	18	6	2018	1:41:54	6114	0.1	1	41	54	0	0.058837891	3.491748	0.037109375	-0.19042969	-0.93579102	1.7839355	0.016113281	0	0	0	0	0	0	0	0	0	0.95581055	0.044189453	0.024169922	-0.001220703	0.010498047	0.011962891	0	44330	0	0	0
677	678	678	Category L	0.023925781	-0.17993164	-0.92382813	0.18920898	0.063232422	0.4440918	0	0	18/6/2018	18	6	2018	1:41:54	6114	0.2	1	41	54	0	0.058837891	3.491748	0.035888672	-0.19067383	-0.93603516	1.9172363	0.020263672	0	0	0	0	0	0	0	0	0	0.95605469	0.043945313	0.03515625	-0.011962891	0.010742188	0.012207031	0	44330	0	0	0
678	679	679	Category L	0.023925781	-0.17993164	-0.93579102	0.18481445	0.062255859	0.44384766	0	0	18/6/2018	18	6	2018	1:41:54	6114	0.3	1	41	54	0	0.058837891	3.491748	0.034667969	-0.19067383	-0.93554688	2.1755371	0.015136719	0	0	0	0	0	0	0	0	0	0.95556641	0.044433594	0.021728516	-0.010742188	0.010742188	0	0	44330	0	0	0
679	680	680	Category L	0.035888672	-0.17993164	-0.92382813	0.18383789	0.065185547	0.44580078	0	0	18/6/2018	18	6	2018	1:41:54	6114	0.4	1	41	54	0	0.058837891	3.491748	0.033935547	-0.19116211	-0.93530273	2.137207	0.016113281	0	0	0	0	0	0	0	0	0	0.95532227	0.044677734	0.024658203	0.001708984	0.011230469	0.011474609	0	44330	0	0	0
680	681	681	Category L	0.023925781	-0.17993164	-0.95996094	0.18115234	0.063964844	0.44702148	0	0	18/6/2018	18	6	2018	1:41:54	6114	0.5	1	41	54	0	0.058837891	3.491748	0.032958984	-0.19140625	-0.93554688	1.8986816	0.028320313	0	0	0	0	0	0	0	0	0	0.95556641	0.044433594	0.044921875	-0.009033203	0.011474609	-0.024169922	0	44330	0	0	0
681	682	682	Category L	0.047851563	-0.17993164	-0.89990234	0.18652344	0.061523438	0.44995117	0	0	18/6/2018	18	6	2018	1:41:54	6114	0.6	1	41	54	0	0.058837891	3.491748	0.032226563	-0.19189453	-0.93530273	1.8891602	0.040527344	0	0	0	0	0	0	0	0	0	0.95532227	0.044677734	0.062988281	0.015380859	0.011962891	0.035400391	0	44330	0	0	0
682	683	683	Category L	0.047851563	-0.17993164	-0.93579102	0.18652344	0.063964844	0.44384766	0	0	18/6/2018	18	6	2018	1:41:54	6114	0.7	1	41	54	0	0.058837891	3.491748	0.031005859	-0.19213867	-0.93481445	1.670166	0.020751953	0	0	0	0	0	0	0	0	0	0.95483398	0.045166016	0.029785156	0.016601563	0.012207031	-0.000732422	0	44330	0	0	0
683	684	684	Category L	0.035888672	-0.19189453	-0.93579102	0.18701172	0.063964844	0.44384766	0	0	18/6/2018	18	6	2018	1:41:54	6114	0.8	1	41	54	0	0.058837891	3.491748	0.029785156	-0.19262695	-0.93481445	1.3007813	0.005859375	0	0	0	0	0	0	0	0	0	0.95507813	0.044921875	0.007324219	0.005859375	0.000732422	-0.000732422	0	44330	0	0	0
684	685	685	Category L	0.047851563	-0.19189453	-0.94799805	0.18823242	0.065673828	0.44213867	0	0	18/6/2018	18	6	2018	1:41:54	6114	0.9	1	41	54	0	0.058837891	3.491748	0.028320313	-0.19262695	-0.93505859	0.92041016	0.023193359	0	0	0	0	0	0	0	0	0	0.95507813	0.044921875	0.032958984	0.019287109	0.000732422	-0.012695313	0	44330	0	0	0
685	686	686	Category L	0	-0.17993164	-0.92382813	0.18652344	0.066894531	0.44506836	0	0	18/6/2018	18	6	2018	1:41:55	6115	0	1	41	55	0	0.058837891	3.491748	0.027099609	-0.19262695	-0.93505859	0.58325195	0.031982422	0	0	0	0	0	0	0	0	0	0.95507813	0.044921875	0.051269531	-0.027099609	0.012695313	0.011230469	0	44330	0	0	0
686	687	687	Category L	0.035888672	-0.17993164	-0.92382813	0.19262695	0.059570313	0.44311523	0	0	18/6/2018	18	6	2018	1:41:55	6115	0.1	1	41	55	0	0.058837891	3.491748	0.025634766	-0.19287109	-0.93505859	0.19873047	0.019775391	0	0	0	0	0	0	0	0	0	0.95507813	0.044921875	0.034179688	0.010009766	0.012939453	0.011230469	0	44330	0	0	0
687	688	688	Category L	0.035888672	-0.19189453	-0.93579102	0.18334961	0.067871094	0.4519043	0	0	18/6/2018	18	6	2018	1:41:55	6115	0.2	1	41	55	0	0.058837891	3.491748	0.024658203	-0.19287109	-0.93505859	0.40820313	0.011230469	0	0	0	0	0	0	0	0	0	0.95507813	0.044921875	0.012939453	0.010986328	0.000976563	-0.000488281	0	44330	0	0	0
688	689	689	Category L	0.035888672	-0.19189453	-0.95996094	0.18920898	0.0625	0.44702148	0	0	18/6/2018	18	6	2018	1:41:55	6115	0.3	1	41	55	0	0.058837891	3.491748	0.023681641	-0.19262695	-0.93481445	0.76025391	0.027587891	0	0	0	0	0	0	0	0	0	0.95483398	0.045166016	0.037841797	0.011962891	0.000732422	-0.024902344	0	44330	0	0	0
689	690	690	Category L	0.023925781	-0.20385742	-0.93579102	0.18725586	0.066894531	0.45019531	0	0	18/6/2018	18	6	2018	1:41:55	6115	0.4	1	41	55	0	0.058837891	3.491748	0.022949219	-0.19287109	-0.93481445	1.1459961	0.010742188	0	0	0	0	0	0	0	0	0	0.95458984	0.045410156	0.012451172	0.000732422	-0.010742188	-0.000732422	0	44330	0	0	0
690	691	691	Category L	0.023925781	-0.16796875	-0.91186523	0.18823242	0.065673828	0.44091797	0	0	18/6/2018	18	6	2018	1:41:55	6115	0.5	1	41	55	0	0.058837891	3.491748	0.021972656	-0.19311523	-0.93481445	1.8896484	0.034179688	0	0	0	0	0	0	0	0	0	0.95483398	0.045166016	0.049804688	0.001708984	0.025146484	0.022949219	0	44330	0	0	0
691	692	692	Category L	0.023925781	-0.19189453	-0.94799805	0.18457031	0.063232422	0.44702148	0	0	18/6/2018	18	6	2018	1:41:55	6115	0.6	1	41	55	0	0.058837891	3.491748	0.020996094	-0.19335938	-0.93505859	2.6125488	0.013183594	0	0	0	0	0	0	0	0	0	0.95507813	0.044921875	0.016845703	0.002685547	0.001464844	-0.012695313	0	44330	0	0	0
692	693	693	Category L	0.047851563	-0.17993164	-0.93579102	0.18554688	0.052978516	0.44458008	0	0	18/6/2018	18	6	2018	1:41:55	6115	0.7	1	41	55	0	0.058837891	3.491748	0.020263672	-0.19335938	-0.93505859	3.9899902	0.030517578	0	0	0	0	0	0	0	0	0	0.95507813	0.044921875	0.041259766	0.02734375	0.013427734	-0.000488281	0	44330	0	0	0
693	694	694	Category L	0.023925781	-0.16796875	-0.88793945	0.18383789	0.052246094	0.44555664	0	0	18/6/2018	18	6	2018	1:41:55	6115	0.8	1	41	55	0	0.058837891	3.491748	0.019287109	-0.19360352	-0.93505859	5.7504883	0.053710938	0	0	0	0	0	0	0	0	0	0.95507813	0.044921875	0.077148438	0.004394531	0.025634766	0.047119141	0	44330	0	0	0
694	695	695	Category L	0	-0.2277832	-0.93579102	0.17504883	0.038085938	0.45092773	0	0	18/6/2018	18	6	2018	1:41:55	6115	0.9	1	41	55	0	0.05859375	3.491748	0.018310547	-0.19384766	-0.93481445	7.6303711	0.038330078	0	0	0	0	0	0	0	0	0	0.95483398	0.045166016	0.052978516	-0.018310547	-0.033691406	-0.000732422	0	44330	0	0	0
695	696	696	Category L	0.011962891	-0.20385742	-0.93579102	0.17529297	0.026855469	0.45214844	0	0	18/6/2018	18	6	2018	1:41:56	6116	0	1	41	56	0	0.05859375	3.491748	0.016845703	-0.19433594	-0.93432617	9.5766602	0.010742188	0	0	0	0	0	0	0	0	0	0.9543457	0.045654297	0.015869141	-0.004882813	-0.009277344	-0.001220703	0	44330	0	0	0
696	697	697	Category L	0.011962891	-0.21582031	-0.93579102	0.16796875	0.022460938	0.45263672	0	0	18/6/2018	18	6	2018	1:41:56	6116	0.1	1	41	56	0	0.05859375	3.491748	0.016357422	-0.19433594	-0.93457031	11.221191	0.021728516	0	0	0	0	0	0	0	0	0	0.95458984	0.045410156	0.026855469	-0.004394531	-0.021240234	-0.000976563	0	44330	0	0	0
697	698	698	Category L	0.047851563	-0.20385742	-0.91186523	0.16674805	0.021728516	0.45532227	0	0	18/6/2018	18	6	2018	1:41:56	6116	0.2	1	41	56	0	0.05859375	3.491748	0.015625	-0.19458008	-0.93481445	12.861328	0.040527344	0	0	0	0	0	0	0	0	0	0.95507813	0.044921875	0.064453125	0.031982422	-0.009033203	0.022949219	0	44330	0	0	0
698	699	699	Category L	0.035888672	-0.20385742	-0.92382813	0.17016602	0.020751953	0.45068359	0	0	18/6/2018	18	6	2018	1:41:56	6116	0.3	1	41	56	0	0.05859375	3.491748	0.014892578	-0.19482422	-0.93481445	13.752441	0.025146484	0	0	0	0	0	0	0	0	0	0.95507813	0.044921875	0.040771484	0.020751953	-0.008789063	0.010986328	0	44330	0	0	0
699	700	700	Category L	0.023925781	-0.20385742	-0.93579102	0.17114258	0.018066406	0.45166016	0	0	18/6/2018	18	6	2018	1:41:56	6116	0.4	1	41	56	0	0.05859375	3.491748	0.014160156	-0.19482422	-0.93481445	13.843018	0.012939453	0	0	0	0	0	0	0	0	0	0.95483398	0.045166016	0.019287109	0.009521484	-0.008789063	-0.000732422	0	44330	0	0	0
700	701	701	Category L	0.023925781	-0.19189453	-0.92382813	0.16821289	0.017578125	0.45263672	0	0	18/6/2018	18	6	2018	1:41:56	6116	0.5	1	41	56	0	0.05859375	3.491748	0.013183594	-0.1953125	-0.93505859	13.576904	0.015869141	0	0	0	0	0	0	0	0	0	0.95532227	0.044677734	0.025146484	0.010498047	0.003417969	0.011230469	0	44330	0	0	0
701	702	702	Category L	0.035888672	-0.19189453	-0.93579102	0.16333008	0.015625	0.45849609	0	0	18/6/2018	18	6	2018	1:41:56	6116	0.6	1	41	56	0	0.05859375	3.491748	0.012207031	-0.1953125	-0.93481445	13.289063	0.023681641	0	0	0	0	0	0	0	0	0	0.95507813	0.044921875	0.027832031	0.0234375	0.003417969	-0.000732422	0	44330	0	0	0
702	703	703	Category L	0.023925781	-0.19189453	-0.89990234	0.16503906	0.019287109	0.45629883	0	0	18/6/2018	18	6	2018	1:41:56	6116	0.7	1	41	56	0	0.05859375	3.491748	0.011474609	-0.19506836	-0.93505859	12.421631	0.037353516	0	0	0	0	0	0	0	0	0	0.95532227	0.044677734	0.05078125	0.012207031	0.003173828	0.03515625	0	44330	0	0	0
703	704	704	Category L	0.023925781	-0.20385742	-0.93579102	0.16821289	0.017578125	0.45556641	0	0	18/6/2018	18	6	2018	1:41:56	6116	0.8	1	41	56	0	0.05859375	3.491748	0.010498047	-0.1953125	-0.93481445	10.736572	0.015625	0	0	0	0	0	0	0	0	0	0.95507813	0.044921875	0.022460938	0.013183594	-0.008300781	-0.000732422	0	44330	0	0	0
704	705	705	Category L	0	-0.20385742	-0.92382813	0.16674805	0.019042969	0.45556641	0	0	18/6/2018	18	6	2018	1:41:56	6116	0.9	1	41	56	0	0.05859375	3.491748	0.009765625	-0.1953125	-0.93457031	8.8969727	0.016845703	0	0	0	0	0	0	0	0	0	0.95483398	0.045166016	0.029052734	-0.009765625	-0.008300781	0.010742188	0	44330	0	0	0
705	706	706	Category L	0.023925781	-0.19189453	-0.95996094	0.16748047	0.020019531	0.45751953	0	0	18/6/2018	18	6	2018	1:41:57	6117	0	1	41	57	0	0.05859375	3.491748	0.009277344	-0.19555664	-0.93432617	7.1694336	0.029541016	0	0	0	0	0	0	0	0	0	0.95458984	0.045410156	0.043945313	0.014404297	0.003662109	-0.025390625	0	44330	0	0	0
706	707	707	Category L	0.011962891	-0.21582031	-0.94799805	0.171875	0.015625	0.45263672	0	0	18/6/2018	18	6	2018	1:41:57	6117	0.1	1	41	57	0	0.05859375	3.491748	0.008300781	-0.19580078	-0.93432617	5.6882324	0.024169922	0	0	0	0	0	0	0	0	0	0.95458984	0.045410156	0.036865234	0.003417969	-0.019775391	-0.013427734	0	44330	0	0	0
707	708	708	Category L	0	-0.19189453	-0.91186523	0.17089844	0.017333984	0.45263672	0	0	18/6/2018	18	6	2018	1:41:57	6117	0.2	1	41	57	0	0.05859375	3.491748	0.007568359	-0.19628906	-0.93383789	3.8132324	0.023925781	0	0	0	0	0	0	0	0	0	0.9543457	0.045654297	0.034423828	-0.007568359	0.004394531	0.021972656	0	44330	0	0	0
708	709	709	Category L	-0.011962891	-0.2277832	-0.94799805	0.17602539	0.017333984	0.45068359	0	0	18/6/2018	18	6	2018	1:41:57	6117	0.3	1	41	57	0	0.05859375	3.491748	0.006835938	-0.1965332	-0.93359375	2.0844727	0.0390625	0	0	0	0	0	0	0	0	0	0.95410156	0.045898438	0.064208984	-0.018798828	-0.031005859	-0.014160156	0	44330	0	0	0
709	710	710	Category L	0.011962891	-0.20385742	-0.92382813	0.17895508	0.021728516	0.4519043	0	0	18/6/2018	18	6	2018	1:41:57	6117	0.4	1	41	57	0	0.05859375	3.491748	0.006347656	-0.19677734	-0.93383789	1.1257324	0.013183594	0	0	0	0	0	0	0	0	0	0.9543457	0.045654297	0.022460938	0.005371094	-0.006835938	0.010009766	0	44330	0	0	0
710	711	711	Category L	0.011962891	-0.19189453	-0.91186523	0.18554688	0.020751953	0.45092773	0	0	18/6/2018	18	6	2018	1:41:57	6117	0.5	1	41	57	0	0.05859375	3.491748	0.005371094	-0.19750977	-0.93383789	0.27050781	0.023681641	0	0	0	0	0	0	0	0	0	0.95458984	0.045410156	0.034179688	0.006347656	0.005615234	0.021972656	0	44330	0	0	0
711	712	712	Category L	0	-0.19189453	-0.91186523	0.19165039	0.0234375	0.44628906	0	0	18/6/2018	18	6	2018	1:41:57	6117	0.6	1	41	57	0	0.05859375	3.491748	0.004394531	-0.19750977	-0.93383789	0.74707031	0.023193359	0	0	0	0	0	0	0	0	0	0.95458984	0.045410156	0.032226563	-0.004394531	0.005615234	0.021972656	0	44330	0	0	0
712	713	713	Category L	0	-0.20385742	-0.91186523	0.19042969	0.035644531	0.44458008	0	0	18/6/2018	18	6	2018	1:41:57	6117	0.7	1	41	57	0	0.05859375	3.491748	0.003173828	-0.19750977	-0.93383789	2.4311523	0.022949219	0	0	0	0	0	0	0	0	0	0.95458984	0.045410156	0.03125	-0.003173828	-0.006103516	0.021972656	0	44330	0	0	0
713	714	714	Category L	-0.011962891	-0.20385742	-0.97192383	0.1940918	0.033203125	0.44458008	0	0	18/6/2018	18	6	2018	1:41:57	6117	0.8	1	41	57	0	0.05859375	3.491748	0.002685547	-0.19799805	-0.93334961	3.5566406	0.041503906	0	0	0	0	0	0	0	0	0	0.95410156	0.045898438	0.058837891	-0.014648438	-0.005615234	-0.038330078	0	44330	0	0	0
714	715	715	Category L	-0.011962891	-0.17993164	-0.95996094	0.19091797	0.031982422	0.4465332	0	0	18/6/2018	18	6	2018	1:41:57	6117	0.9	1	41	57	0	0.05859375	3.491748	0.001708984	-0.19799805	-0.93359375	4.0410156	0.034667969	0	0	0	0	0	0	0	0	0	0.9543457	0.045654297	0.058105469	-0.013671875	0.018066406	-0.026123047	0	44330	0	0	0
715	716	716	Category L	-0.011962891	-0.20385742	-0.92382813	0.19873047	0.026855469	0.44433594	0	0	18/6/2018	18	6	2018	1:41:58	6118	0	1	41	58	0	0.05859375	3.491748	0.000976563	-0.19824219	-0.93334961	4.7028809	0.016845703	0	0	0	0	0	0	0	0	0	0.95410156	0.045898438	0.027832031	-0.012939453	-0.005371094	0.009521484	0	44330	0	0	0
716	717	717	Category L	0	-0.19189453	-0.93579102	0.19165039	0.031005859	0.4453125	0	0	18/6/2018	18	6	2018	1:41:58	6118	0.1	1	41	58	0	0.05859375	3.491748	0.000488281	-0.19873047	-0.93310547	5.1333008	0.007324219	0	0	0	0	0	0	0	0	0	0.95410156	0.045898438	0.010009766	-0.000488281	0.006835938	-0.002441406	0	44330	0	0	0
717	718	718	Category L	-0.011962891	-0.19189453	-0.89990234	0.19506836	0.026123047	0.44750977	0	0	18/6/2018	18	6	2018	1:41:58	6118	0.2	1	41	58	0	0.05859375	3.491748	0	-0.19921875	-0.93334961	5.2563477	0.036376953	0	0	0	0	0	0	0	0	0	0.9543457	0.045654297	0.052978516	-0.011962891	0.007324219	0.033447266	0	44330	0	0	0
718	719	719	Category L	0.011962891	-0.21582031	-0.91186523	0.18920898	0.030517578	0.4465332	0	0	18/6/2018	18	6	2018	1:41:58	6118	0.3	1	41	58	0	0.05859375	3.491748	-0.000244141	-0.19946289	-0.93334961	4.3161621	0.029541016	0	0	0	0	0	0	0	0	0	0.9543457	0.045654297	0.049804688	0.012207031	-0.016113281	0.021484375	0	44330	0	0	0
719	720	720	Category L	0	-0.20385742	-0.95996094	0.19506836	0.031005859	0.44555664	0	0	18/6/2018	18	6	2018	1:41:58	6118	0.4	1	41	58	0	0.05859375	3.491748	-0.000488281	-0.19995117	-0.93359375	3.1955566	0.026367188	0	0	0	0	0	0	0	0	0	0.95458984	0.045410156	0.030517578	0.000488281	-0.003662109	-0.026123047	0	44330	0	0	0
720	721	721	Category L	-0.011962891	-0.20385742	-0.92382813	0.19775391	0.027587891	0.44238281	0	0	18/6/2018	18	6	2018	1:41:58	6118	0.5	1	41	58	0	0.05859375	3.491748	-0.001464844	-0.20019531	-0.93359375	1.9865723	0.014648438	0	0	0	0	0	0	0	0	0	0.95483398	0.045166016	0.023681641	-0.010253906	-0.003417969	0.009765625	0	44330	0	0	0
721	722	722	Category L	-0.011962891	-0.21582031	-0.92382813	0.1940918	0.021484375	0.44238281	0	0	18/6/2018	18	6	2018	1:41:58	6118	0.6	1	41	58	0	0.05859375	3.491748	-0.002441406	-0.20019531	-0.93310547	0.70263672	0.020263672	0	0	0	0	0	0	0	0	0	0.9543457	0.045654297	0.033935547	-0.009277344	-0.015380859	0.009277344	0	44330	0	0	0
722	723	723	Category L	-0.011962891	-0.2277832	-0.93579102	0.19311523	0.02734375	0.4453125	0	0	18/6/2018	18	6	2018	1:41:58	6118	0.7	1	41	58	0	0.05859375	3.491748	-0.003417969	-0.20068359	-0.93334961	0.54272461	0.028320313	0	0	0	0	0	0	0	0	0	0.95458984	0.045410156	0.037597656	-0.008300781	-0.026855469	-0.002197266	0	44330	0	0	0
723	724	724	Category L	0	-0.20385742	-0.94799805	0.18994141	0.020019531	0.44726563	0	0	18/6/2018	18	6	2018	1:41:58	6118	0.8	1	41	58	0	0.05859375	3.491748	-0.004394531	-0.20092773	-0.93310547	1.9846191	0.015625	0	0	0	0	0	0	0	0	0	0.9543457	0.045654297	0.022216797	0.004394531	-0.002685547	-0.014648438	0	44330	0	0	0
724	725	725	Category L	-0.035888672	-0.19189453	-0.94799805	0.18969727	0.022705078	0.44921875	0	0	18/6/2018	18	6	2018	1:41:58	6118	0.9	1	41	58	0	0.05859375	3.491748	-0.005126953	-0.20092773	-0.93286133	3.107666	0.03515625	0	0	0	0	0	0	0	0	0	0.9543457	0.045654297	0.0546875	-0.030517578	0.009033203	-0.014892578	0	44330	0	0	0
725	726	726	Category L	-0.023925781	-0.21582031	-0.92382813	0.18920898	0.019042969	0.44482422	0	0	18/6/2018	18	6	2018	1:41:59	6119	0	1	41	59	0	0.05859375	3.491748	-0.005859375	-0.20092773	-0.93286133	3.4931641	0.024902344	0	0	0	0	0	0	0	0	0	0.9543457	0.045654297	0.041748047	-0.017822266	-0.014648438	0.009033203	0	44330	0	0	0
726	727	727	Category L	-0.023925781	-0.20385742	-0.91186523	0.18823242	0.022216797	0.44726563	0	0	18/6/2018	18	6	2018	1:41:59	6119	0.1	1	41	59	0	0.05859375	3.491748	-0.005859375	-0.20141602	-0.93286133	3.4438477	0.027832031	0	0	0	0	0	0	0	0	0	0.9543457	0.045654297	0.041259766	-0.017822266	-0.002197266	0.020996094	0	44330	0	0	0
727	728	728	Category L	-0.011962891	-0.17993164	-0.92382813	0.19189453	0.015380859	0.44897461	0	0	18/6/2018	18	6	2018	1:41:59	6119	0.2	1	41	59	0	0.05859375	3.491748	-0.006347656	-0.20141602	-0.93286133	3.779541	0.023925781	0	0	0	0	0	0	0	0	0	0.9543457	0.045654297	0.036132813	-0.005371094	0.021484375	0.009033203	0	44330	0	0	0
728	729	729	Category L	-0.011962891	-0.21582031	-0.94799805	0.18823242	0.016357422	0.44604492	0	0	18/6/2018	18	6	2018	1:41:59	6119	0.3	1	41	59	0	0.05859375	3.491748	-0.006835938	-0.20166016	-0.93261719	3.8735352	0.021240234	0	0	0	0	0	0	0	0	0	0.95410156	0.045898438	0.034179688	-0.004882813	-0.013916016	-0.015136719	0	44330	0	0	0
729	730	730	Category L	-0.011962891	-0.21582031	-0.95996094	0.19067383	0.0234375	0.4440918	0	0	18/6/2018	18	6	2018	1:41:59	6119	0.4	1	41	59	0	0.05859375	3.491748	-0.007568359	-0.20166016	-0.93188477	3.390625	0.031494141	0	0	0	0	0	0	0	0	0	0.95336914	0.046630859	0.046142578	-0.004150391	-0.013916016	-0.027832031	0	44330	0	0	0
730	731	731	Category L	-0.011962891	-0.20385742	-0.94799805	0.19091797	0.011962891	0.44384766	0	0	18/6/2018	18	6	2018	1:41:59	6119	0.5	1	41	59	0	0.05859375	3.491748	-0.008300781	-0.20166016	-0.93188477	2.7680664	0.016357422	0	0	0	0	0	0	0	0	0	0.95361328	0.046386719	0.021484375	-0.003417969	-0.001953125	-0.015869141	0	44330	0	0	0
731	732	732	Category L	-0.011962891	-0.20385742	-0.92382813	0.18798828	0.018066406	0.4440918	0	0	18/6/2018	18	6	2018	1:41:59	6119	0.6	1	41	59	0	0.05859375	3.491748	-0.008789063	-0.20214844	-0.93188477	2.9462891	0.008789063	0	0	0	0	0	0	0	0	0	0.95385742	0.046142578	0.012695313	-0.002929688	-0.001464844	0.008056641	0	44330	0	0	0
732	733	733	Category L	-0.035888672	-0.21582031	-0.93579102	0.19238281	0.01171875	0.4440918	0	0	18/6/2018	18	6	2018	1:41:59	6119	0.7	1	41	59	0	0.058837891	3.5175293	-0.009033203	-0.20239258	-0.93164063	3.6101074	0.029785156	0	0	0	0	0	0	0	0	0	0.95361328	0.046386719	0.043701172	-0.026611328	-0.013183594	-0.00390625	0	44330	0	0	0
733	734	734	Category L	-0.047851563	-0.2277832	-0.95996094	0.18994141	0.018066406	0.44604492	0	0	18/6/2018	18	6	2018	1:41:59	6119	0.8	1	41	59	0	0.058837891	3.5175293	-0.010009766	-0.20288086	-0.93164063	3.2368164	0.052978516	0	0	0	0	0	0	0	0	0	0.95361328	0.046386719	0.090576172	-0.037597656	-0.024658203	-0.028076172	0	44330	0	0	0
734	735	735	Category L	-0.035888672	-0.21582031	-0.92382813	0.19067383	0.015625	0.4440918	0	0	18/6/2018	18	6	2018	1:41:59	6119	0.9	1	41	59	0	0.058837891	3.5175293	-0.010498047	-0.20336914	-0.93188477	2.4699707	0.029296875	0	0	0	0	0	0	0	0	0	0.95385742	0.046142578	0.045654297	-0.025146484	-0.012207031	0.008056641	0	44330	0	0	0
735	736	736	Category L	-0.011962891	-0.19189453	-0.95996094	0.19287109	0.009521484	0.44384766	0	0	18/6/2018	18	6	2018	1:42:00	6120	0	1	42	0	0	0.058837891	3.5175293	-0.010986328	-0.20288086	-0.93188477	2.4516602	0.030029297	0	0	0	0	0	0	0	0	0	0.95385742	0.046142578	0.040039063	-0.000732422	0.010986328	-0.027832031	0	44330	0	0	0
736	737	737	Category L	-0.023925781	-0.20385742	-0.94799805	0.18896484	0.015380859	0.44604492	0	0	18/6/2018	18	6	2018	1:42:00	6120	0.1	1	42	0	0	0.058837891	3.5175293	-0.011474609	-0.20288086	-0.93212891	2.3051758	0.019775391	0	0	0	0	0	0	0	0	0	0.95410156	0.045898438	0.028564453	-0.012207031	-0.000732422	-0.015625	0	44330	0	0	0
737	738	738	Category L	-0.011962891	-0.19189453	-0.92382813	0.19091797	0.013183594	0.44604492	0	0	18/6/2018	18	6	2018	1:42:00	6120	0.2	1	42	0	0	0.058837891	3.5175293	-0.011962891	-0.20288086	-0.93188477	1.486084	0.013671875	0	0	0	0	0	0	0	0	0	0.95385742	0.046142578	0.019287109	0	0.010986328	0.008056641	0	44330	0	0	0
738	739	739	Category L	-0.035888672	-0.19189453	-0.94799805	0.18969727	0.013671875	0.44482422	0	0	18/6/2018	18	6	2018	1:42:00	6120	0.3	1	42	0	0	0.058837891	3.5175293	-0.012695313	-0.20288086	-0.93237305	0.3605957	0.029785156	0	0	0	0	0	0	0	0	0	0.9543457	0.045654297	0.049316406	-0.022949219	0.010986328	-0.015380859	0	44330	0	0	0
739	740	740	Category L	-0.011962891	-0.20385742	-0.95996094	0.18896484	0.013916016	0.44702148	0	0	18/6/2018	18	6	2018	1:42:00	6120	0.4	1	42	0	0	0.058837891	3.5175293	-0.013427734	-0.20263672	-0.93237305	0.043945313	0.02734375	0	0	0	0	0	0	0	0	0	0.9543457	0.045654297	0.030029297	0.001464844	-0.000976563	-0.02734375	0	44330	0	0	0
740	741	741	Category L	-0.011962891	-0.17993164	-0.92382813	0.18701172	0.013916016	0.44726563	0	0	18/6/2018	18	6	2018	1:42:00	6120	0.5	1	42	0	0	0.058837891	3.5175293	-0.013916016	-0.20263672	-0.93237305	0.1184082	0.024414063	0	0	0	0	0	0	0	0	0	0.9543457	0.045654297	0.033447266	0.001953125	0.022705078	0.008544922	0	44330	0	0	0
741	742	742	Category L	-0.023925781	-0.19189453	-0.95996094	0.18920898	0.019775391	0.44506836	0	0	18/6/2018	18	6	2018	1:42:00	6120	0.6	1	42	0	0	0.058837891	3.5175293	-0.014648438	-0.20263672	-0.93286133	0.37109375	0.030273438	0	0	0	0	0	0	0	0	0	0.95483398	0.045166016	0.046875	-0.009033203	0.010742188	-0.026855469	0	44330	0	0	0
742	743	743	Category L	-0.047851563	-0.20385742	-0.94799805	0.18725586	0.012939453	0.45092773	0	0	18/6/2018	18	6	2018	1:42:00	6120	0.7	1	42	0	0	0.058837891	3.5175293	-0.015136719	-0.20263672	-0.93286133	0.99194336	0.035644531	0	0	0	0	0	0	0	0	0	0.95483398	0.045166016	0.048583984	-0.032470703	-0.000976563	-0.014892578	0	44330	0	0	0
743	744	744	Category L	-0.035888672	-0.19189453	-0.93579102	0.18554688	0.007568359	0.44384766	0	0	18/6/2018	18	6	2018	1:42:00	6120	0.8	1	42	0	0	0.058837891	3.5175293	-0.015625	-0.20288086	-0.93334961	0.81787109	0.022949219	0	0	0	0	0	0	0	0	0	0.95532227	0.044677734	0.033447266	-0.020019531	0.010986328	-0.002197266	0	44330	0	0	0
744	745	745	Category L	-0.011962891	-0.19189453	-0.92382813	0.18554688	0.012939453	0.44897461	0	0	18/6/2018	18	6	2018	1:42:00	6120	0.9	1	42	0	0	0.058837891	3.5175293	-0.015869141	-0.20288086	-0.93334961	0.017822266	0.015136719	0	0	0	0	0	0	0	0	0	0.95532227	0.044677734	0.024902344	0.00390625	0.010986328	0.009521484	0	44330	0	0	0
745	746	746	Category L	-0.035888672	-0.20385742	-0.93579102	0.1887207	0.007568359	0.44384766	0	0	18/6/2018	18	6	2018	1:42:01	6121	0	1	42	1	0	0.058837891	3.5175293	-0.016113281	-0.203125	-0.93359375	0.66943359	0.019775391	0	0	0	0	0	0	0	0	0	0.95556641	0.044433594	0.022460938	-0.01953125	-0.000488281	-0.001953125	0	44330	0	0	0
746	747	747	Category L	-0.011962891	-0.2277832	-0.92382813	0.18725586	0.010253906	0.44897461	0	0	18/6/2018	18	6	2018	1:42:01	6121	0.1	1	42	1	0	0.058837891	3.5175293	-0.017089844	-0.203125	-0.93310547	1.0268555	0.026611328	0	0	0	0	0	0	0	0	0	0.95507813	0.044921875	0.0390625	0.005126953	-0.024414063	0.009277344	0	44330	0	0	0
747	748	748	Category L	-0.011962891	-0.20385742	-0.94799805	0.18579102	0.011962891	0.4519043	0	0	18/6/2018	18	6	2018	1:42:01	6121	0.2	1	42	1	0	0.058837891	3.5175293	-0.017333984	-0.20288086	-0.93286133	1.8554688	0.015869141	0	0	0	0	0	0	0	0	0	0.95483398	0.045166016	0.021240234	0.005371094	-0.000732422	-0.014892578	0	44330	0	0	0
748	749	749	Category L	-0.011962891	-0.20385742	-0.95996094	0.19287109	0.006835938	0.44482422	0	0	18/6/2018	18	6	2018	1:42:01	6121	0.3	1	42	1	0	0.058837891	3.5175293	-0.017578125	-0.20288086	-0.93310547	3.1149902	0.02734375	0	0	0	0	0	0	0	0	0	0.95507813	0.044921875	0.033203125	0.005615234	-0.000732422	-0.026611328	0	44330	0	0	0
749	750	750	Category L	-0.035888672	-0.2277832	-0.93579102	0.18383789	0.010498047	0.45068359	0	0	18/6/2018	18	6	2018	1:42:01	6121	0.4	1	42	1	0	0.058837891	3.5175293	-0.017578125	-0.20288086	-0.93286133	3.4909668	0.030761719	0	0	0	0	0	0	0	0	0	0.95483398	0.045166016	0.045898438	-0.018066406	-0.024658203	-0.002685547	0	44330	0	0	0
750	751	751	Category L	-0.023925781	-0.19189453	-0.92382813	0.18457031	0.011962891	0.44970703	0	0	18/6/2018	18	6	2018	1:42:01	6121	0.5	1	42	1	0	0.058837891	3.5175293	-0.017822266	-0.20263672	-0.93237305	3.1848145	0.015136719	0	0	0	0	0	0	0	0	0	0.9543457	0.045654297	0.025634766	-0.005859375	0.010742188	0.008544922	0	44330	0	0	0
751	752	752	Category L	-0.035888672	-0.19189453	-0.92382813	0.18212891	0.012939453	0.45068359	0	0	18/6/2018	18	6	2018	1:42:01	6121	0.6	1	42	1	0	0.058837891	3.5175293	-0.018066406	-0.20288086	-0.93261719	2.8303223	0.022460938	0	0	0	0	0	0	0	0	0	0.95458984	0.045410156	0.037597656	-0.017578125	0.010986328	0.008789063	0	44330	0	0	0
752	753	753	Category L	-0.023925781	-0.21582031	-0.91186523	0.18798828	0.007568359	0.45068359	0	0	18/6/2018	18	6	2018	1:42:01	6121	0.7	1	42	1	0	0.058837891	3.5175293	-0.018310547	-0.20288086	-0.93261719	2.7658691	0.024902344	0	0	0	0	0	0	0	0	0	0.95458984	0.045410156	0.0390625	-0.005371094	-0.012695313	0.020751953	0	44330	0	0	0
753	754	754	Category L	-0.023925781	-0.19189453	-0.93579102	0.18457031	0.008544922	0.44677734	0	0	18/6/2018	18	6	2018	1:42:01	6121	0.8	1	42	1	0	0.058837891	3.5175293	-0.018310547	-0.20263672	-0.93310547	2.4672852	0.012207031	0	0	0	0	0	0	0	0	0	0.95507813	0.044921875	0.018798828	-0.005371094	0.010742188	-0.002441406	0	44330	0	0	0
754	755	755	Category L	-0.023925781	-0.20385742	-0.93579102	0.18457031	0.011474609	0.45068359	0	0	18/6/2018	18	6	2018	1:42:01	6121	0.9	1	42	1	0	0.058837891	3.5175293	-0.018310547	-0.20263672	-0.93237305	1.5195313	0.006347656	0	0	0	0	0	0	0	0	0	0.9543457	0.045654297	0.009765625	-0.005371094	-0.000976563	-0.003173828	0	44330	0	0	0
755	756	756	Category L	-0.011962891	-0.21582031	-0.92382813	0.19091797	0.0078125	0.45092773	0	0	18/6/2018	18	6	2018	1:42:02	6122	0	1	42	2	0	0.058837891	3.5175293	-0.018798828	-0.20288086	-0.93164063	0.94628906	0.016601563	0	0	0	0	0	0	0	0	0	0.95361328	0.046386719	0.027832031	0.006835938	-0.012695313	0.0078125	0	44330	0	0	0
756	757	757	Category L	0	-0.20385742	-0.93579102	0.18652344	0.009277344	0.44702148	0	0	18/6/2018	18	6	2018	1:42:02	6122	0.1	1	42	2	0	0.058837891	3.5175293	-0.019287109	-0.20263672	-0.93115234	0.86401367	0.019775391	0	0	0	0	0	0	0	0	0	0.953125	0.046875	0.024902344	0.019287109	-0.000976563	-0.004394531	0	44330	0	0	0
757	758	758	Category L	-0.011962891	-0.21582031	-0.92382813	0.18725586	0.006103516	0.44775391	0	0	18/6/2018	18	6	2018	1:42:02	6122	0.2	1	42	2	0	0.058837891	3.5175293	-0.020507813	-0.20263672	-0.9309082	0.57055664	0.017089844	0	0	0	0	0	0	0	0	0	0.95288086	0.047119141	0.028564453	0.008544922	-0.012939453	0.007080078	0	44330	0	0	0
758	759	759	Category L	0	-0.21582031	-0.94799805	0.18969727	0.005859375	0.44482422	0	0	18/6/2018	18	6	2018	1:42:02	6122	0.3	1	42	2	0	0.058837891	3.5175293	-0.021972656	-0.20263672	-0.93164063	0.25146484	0.030273438	0	0	0	0	0	0	0	0	0	0.95361328	0.046386719	0.051269531	0.021972656	-0.012939453	-0.016113281	0	44330	0	0	0
759	760	760	Category L	-0.047851563	-0.19189453	-0.92382813	0.19091797	0.005859375	0.44482422	0	0	18/6/2018	18	6	2018	1:42:02	6122	0.4	1	42	2	0	0.058837891	3.5175293	-0.023925781	-0.20483398	-0.93188477	0.30004883	0.028076172	0	0	0	0	0	0	0	0	0	0.9543457	0.045654297	0.044921875	-0.023681641	0.012939453	0.008056641	0	44330	0	0	0
760	761	761	Category L	-0.047851563	-0.19189453	-0.92382813	0.18383789	0.009521484	0.44873047	0	0	18/6/2018	18	6	2018	1:42:02	6122	0.5	1	42	2	0	0.058837891	3.5175293	-0.025878906	-0.20458984	-0.93164063	0.63598633	0.026367188	0	0	0	0	0	0	0	0	0	0.9543457	0.045654297	0.042480469	-0.021728516	0.012695313	0.0078125	0	44330	0	0	0
761	762	762	Category L	-0.035888672	-0.20385742	-0.92382813	0.18920898	0.0078125	0.44897461	0	0	18/6/2018	18	6	2018	1:42:02	6122	0.6	1	42	2	0	0.058837891	3.5175293	-0.02734375	-0.20458984	-0.93286133	0.73217773	0.012207031	0	0	0	0	0	0	0	0	0	0.95532227	0.044677734	0.018066406	-0.008300781	0.000732422	0.009033203	0	44330	0	0	0
762	763	763	Category L	-0.035888672	-0.20385742	-0.91186523	0.18530273	0.003173828	0.44360352	0	0	18/6/2018	18	6	2018	1:42:02	6122	0.7	1	42	2	0	0.058837891	3.5175293	-0.029296875	-0.2043457	-0.93286133	0.42895508	0.021972656	0	0	0	0	0	0	0	0	0	0.95532227	0.044677734	0.028076172	-0.006347656	0.000488281	0.020996094	0	44330	0	0	0
763	764	764	Category L	-0.011962891	-0.19189453	-0.92382813	0.18652344	0.008789063	0.45068359	0	0	18/6/2018	18	6	2018	1:42:02	6122	0.8	1	42	2	0	0.058837891	3.5175293	-0.03125	-0.20385742	-0.93261719	0.42041016	0.024414063	0	0	0	0	0	0	0	0	0	0.95507813	0.044921875	0.040283203	0.019287109	0.011962891	0.008789063	0	44330	0	0	0
764	765	765	Category L	-0.011962891	-0.20385742	-0.94799805	0.18994141	0.005126953	0.44897461	0	0	18/6/2018	18	6	2018	1:42:02	6122	0.9	1	42	2	0	0.058837891	3.5175293	-0.033447266	-0.20361328	-0.93237305	0.40405273	0.026611328	0	0	0	0	0	0	0	0	0	0.95483398	0.045166016	0.037353516	0.021484375	0	-0.015380859	0	44330	0	0	0
765	766	766	Category L	0	-0.20385742	-0.92382813	0.18286133	0.006591797	0.44677734	0	0	18/6/2018	18	6	2018	1:42:03	6123	0	1	42	3	0	0.058837891	3.5175293	-0.034667969	-0.20336914	-0.93188477	0.031738281	0.035644531	0	0	0	0	0	0	0	0	0	0.95458984	0.045410156	0.043457031	0.034667969	-0.000244141	0.008056641	0	44330	0	0	0
766	767	767	Category L	-0.011962891	-0.19189453	-0.92382813	0.18139648	0.0078125	0.44970703	0	0	18/6/2018	18	6	2018	1:42:03	6123	0.1	1	42	3	0	0.058837891	3.5175293	-0.035888672	-0.20288086	-0.93286133	0.16967773	0.027832031	0	0	0	0	0	0	0	0	0	0.95532227	0.044677734	0.044189453	0.023925781	0.010986328	0.009033203	0	44330	0	0	0
767	768	768	Category L	0	-0.20385742	-0.91186523	0.18212891	0.003417969	0.45068359	0	0	18/6/2018	18	6	2018	1:42:03	6123	0.2	1	42	3	0	0.058837891	3.5175293	-0.037353516	-0.20263672	-0.93310547	0.12084961	0.04296875	0	0	0	0	0	0	0	0	0	0.95556641	0.044433594	0.059814453	0.037353516	-0.000976563	0.021240234	0	44330	0	0	0
768	769	769	Category L	-0.023925781	-0.19189453	-0.89990234	0.18212891	0.005126953	0.44946289	0	0	18/6/2018	18	6	2018	1:42:03	6123	0.3	1	42	3	0	0.058837891	3.5175293	-0.0390625	-0.20263672	-0.93286133	0.001953125	0.037841797	0	0	0	0	0	0	0	0	0	0.95556641	0.044433594	0.058837891	0.015136719	0.010742188	0.032958984	0	44330	0	0	0
769	770	770	Category L	-0.023925781	-0.20385742	-0.94799805	0.18041992	0.006835938	0.44873047	0	0	18/6/2018	18	6	2018	1:42:03	6123	0.4	1	42	3	0	0.058837891	3.5175293	-0.040771484	-0.20214844	-0.93310547	0.14990234	0.022460938	0	0	0	0	0	0	0	0	0	0.95556641	0.044433594	0.033203125	0.016845703	-0.001464844	-0.014648438	0	44330	0	0	0
770	771	771	Category L	-0.011962891	-0.21582031	-0.91186523	0.18652344	0.011230469	0.44897461	0	0	18/6/2018	18	6	2018	1:42:03	6123	0.5	1	42	3	0	0.05859375	3.4691895	-0.041992188	-0.2019043	-0.93310547	0.24682617	0.039306641	0	0	0	0	0	0	0	0	0	0.95556641	0.044433594	0.065185547	0.030029297	-0.013671875	0.021240234	0	44330	0	0	0
771	772	772	Category L	-0.011962891	-0.20385742	-0.92382813	0.18115234	0.004150391	0.44873047	0	0	18/6/2018	18	6	2018	1:42:03	6123	0.6	1	42	3	0	0.05859375	3.4691895	-0.043701172	-0.20166016	-0.93286133	0.50610352	0.033203125	0	0	0	0	0	0	0	0	0	0.95532227	0.044677734	0.04296875	0.031738281	-0.001953125	0.009033203	0	44330	0	0	0
772	773	773	Category L	-0.011962891	-0.2277832	-0.93579102	0.18481445	0.0078125	0.45092773	0	0	18/6/2018	18	6	2018	1:42:03	6123	0.7	1	42	3	0	0.05859375	3.4691895	-0.045654297	-0.20141602	-0.93310547	0.83740234	0.042724609	0	0	0	0	0	0	0	0	0	0.95556641	0.044433594	0.062255859	0.033691406	-0.026123047	-0.002441406	0	44330	0	0	0
773	774	774	Category L	-0.023925781	-0.19189453	-0.89990234	0.18457031	0.003417969	0.44360352	0	0	18/6/2018	18	6	2018	1:42:03	6123	0.8	1	42	3	0	0.05859375	3.4691895	-0.046875	-0.20117188	-0.93286133	1.0134277	0.041259766	0	0	0	0	0	0	0	0	0	0.95556641	0.044433594	0.065429688	0.022949219	0.009277344	0.032958984	0	44330	0	0	0
774	775	775	Category L	-0.035888672	-0.20385742	-0.93579102	0.18554688	0.009521484	0.45068359	0	0	18/6/2018	18	6	2018	1:42:03	6123	0.9	1	42	3	0	0.05859375	3.4691895	-0.048339844	-0.20092773	-0.93261719	1.2253418	0.013183594	0	0	0	0	0	0	0	0	0	0.95532227	0.044677734	0.018310547	0.012451172	-0.002685547	-0.002929688	0	44330	0	0	0
775	776	776	Category L	-0.035888672	-0.20385742	-0.95996094	0.18554688	0.004394531	0.44775391	0	0	18/6/2018	18	6	2018	1:42:04	6124	0	1	42	4	0	0.05859375	3.4691895	-0.049560547	-0.20019531	-0.93261719	1.3491211	0.030517578	0	0	0	0	0	0	0	0	0	0.95507813	0.044921875	0.044189453	0.013671875	-0.003417969	-0.027099609	0	44330	0	0	0
776	777	777	Category L	-0.023925781	-0.20385742	-0.92382813	0.18457031	0.006103516	0.44775391	0	0	18/6/2018	18	6	2018	1:42:04	6124	0.1	1	42	4	0	0.05859375	3.4691895	-0.05078125	-0.20019531	-0.93212891	1.2902832	0.028320313	0	0	0	0	0	0	0	0	0	0.95483398	0.045166016	0.038818359	0.026855469	-0.003417969	0.008300781	0	44330	0	0	0
777	778	778	Category L	-0.011962891	-0.20385742	-0.94799805	0.18652344	0	0.44946289	0	0	18/6/2018	18	6	2018	1:42:04	6124	0.2	1	42	4	0	0.05859375	3.4691895	-0.052490234	-0.19995117	-0.93188477	0.89111328	0.043701172	0	0	0	0	0	0	0	0	0	0.95458984	0.045410156	0.060302734	0.040527344	-0.003662109	-0.015869141	0	44330	0	0	0
778	779	779	Category L	-0.023925781	-0.19189453	-0.92382813	0.18237305	0.004150391	0.44775391	0	0	18/6/2018	18	6	2018	1:42:04	6124	0.3	1	42	4	0	0.05859375	3.4691895	-0.053710938	-0.19970703	-0.93237305	0.40527344	0.031982422	0	0	0	0	0	0	0	0	0	0.95507813	0.044921875	0.046386719	0.029785156	0.0078125	0.008544922	0	44330	0	0	0
779	780	780	Category L	-0.011962891	-0.19189453	-0.93579102	0.18579102	0.008544922	0.44970703	0	0	18/6/2018	18	6	2018	1:42:04	6124	0.4	1	42	4	0	0.05859375	3.4691895	-0.055175781	-0.19946289	-0.93237305	0.090087891	0.043945313	0	0	0	0	0	0	0	0	0	0.95507813	0.044921875	0.054443359	0.043212891	0.007568359	-0.003173828	0	44330	0	0	0
780	781	781	Category L	-0.035888672	-0.20385742	-0.95996094	0.18310547	0.001708984	0.44677734	0	0	18/6/2018	18	6	2018	1:42:04	6124	0.5	1	42	4	0	0.05859375	3.4691895	-0.056884766	-0.19946289	-0.93188477	0.79931641	0.03515625	0	0	0	0	0	0	0	0	0	0.95483398	0.045166016	0.053222656	0.020996094	-0.004150391	-0.027832031	0	44330	0	0	0
781	782	782	Category L	0	-0.19189453	-0.93579102	0.18652344	0.007080078	0.44604492	0	0	18/6/2018	18	6	2018	1:42:04	6124	0.6	1	42	4	0	0.05859375	3.4691895	-0.05859375	-0.19946289	-0.93237305	1.1411133	0.059082031	0	0	0	0	0	0	0	0	0	0.95532227	0.044677734	0.069824219	0.05859375	0.007568359	-0.003173828	0	44330	0	0	0
782	783	783	Category L	-0.011962891	-0.20385742	-0.93579102	0.1862793	0.001708984	0.44262695	0	0	18/6/2018	18	6	2018	1:42:04	6124	0.7	1	42	4	0	0.05859375	3.4691895	-0.059814453	-0.19946289	-0.93212891	1.0705566	0.048339844	0	0	0	0	0	0	0	0	0	0.95507813	0.044921875	0.055908203	0.047851563	-0.004150391	-0.003417969	0	44330	0	0	0
783	784	784	Category L	0	-0.21582031	-0.93579102	0.1809082	0.002441406	0.44555664	0	0	18/6/2018	18	6	2018	1:42:04	6124	0.8	1	42	4	0	0.05859375	3.4691895	-0.060791016	-0.19921875	-0.93188477	0.75561523	0.063232422	0	0	0	0	0	0	0	0	0	0.95483398	0.045166016	0.081298828	0.060791016	-0.016357422	-0.003662109	0	44330	0	0	0
784	785	785	Category L	-0.011962891	-0.21582031	-0.93579102	0.18725586	0.001708984	0.44580078	0	0	18/6/2018	18	6	2018	1:42:04	6124	0.9	1	42	4	0	0.05859375	3.4691895	-0.062255859	-0.19897461	-0.93164063	0.66674805	0.053222656	0	0	0	0	0	0	0	0	0	0.95483398	0.045166016	0.071044922	0.050292969	-0.016601563	-0.00390625	0	44330	0	0	0
785	786	786	Category L	-0.059814453	-0.19189453	-0.92382813	0.18554688	0.003417969	0.44775391	0	0	18/6/2018	18	6	2018	1:42:05	6125	0	1	42	5	0	0.05859375	3.4691895	-0.063720703	-0.19873047	-0.93188477	0.50439453	0.011230469	0	0	0	0	0	0	0	0	0	0.95507813	0.044921875	0.019042969	0.00390625	0.006835938	0.008056641	0	44330	0	0	0
786	787	787	Category L	-0.011962891	-0.19189453	-0.93579102	0.18896484	0.004882813	0.44384766	0	0	18/6/2018	18	6	2018	1:42:05	6125	0.1	1	42	5	0	0.05859375	3.4691895	-0.065185547	-0.19848633	-0.93188477	0.17749023	0.053710938	0	0	0	0	0	0	0	0	0	0.95507813	0.044921875	0.063720703	0.053222656	0.006591797	-0.003662109	0	44330	0	0	0
787	788	788	Category L	-0.011962891	-0.20385742	-0.92382813	0.18896484	0.004150391	0.44775391	0	0	18/6/2018	18	6	2018	1:42:05	6125	0.2	1	42	5	0	0.05859375	3.4691895	-0.066894531	-0.19799805	-0.93188477	0.75390625	0.055908203	0	0	0	0	0	0	0	0	0	0.95507813	0.044921875	0.069091797	0.054931641	-0.005615234	0.008056641	0	44330	0	0	0
788	789	789	Category L	-0.011962891	-0.21582031	-0.92382813	0.18383789	0.004394531	0.45043945	0	0	18/6/2018	18	6	2018	1:42:05	6125	0.3	1	42	5	0	0.05859375	3.4691895	-0.068359375	-0.19750977	-0.93164063	0.95703125	0.059814453	0	0	0	0	0	0	0	0	0	0.95483398	0.045166016	0.082519531	0.056396484	-0.018066406	0.0078125	0	44330	0	0	0
789	790	790	Category L	-0.011962891	-0.19189453	-0.89990234	0.18457031	0.003417969	0.45288086	0	0	18/6/2018	18	6	2018	1:42:05	6125	0.4	1	42	5	0	0.05859375	3.4691895	-0.0703125	-0.19750977	-0.9309082	1.2871094	0.06640625	0	0	0	0	0	0	0	0	0	0.9543457	0.045654297	0.095214844	0.058349609	0.005615234	0.031005859	0	44330	0	0	0
790	791	791	Category L	-0.011962891	-0.20385742	-0.92382813	0.18359375	0.001464844	0.44580078	0	0	18/6/2018	18	6	2018	1:42:05	6125	0.5	1	42	5	0	0.05859375	3.4691895	-0.071533203	-0.19726563	-0.9309082	1.9116211	0.060546875	0	0	0	0	0	0	0	0	0	0.95410156	0.045898438	0.073242188	0.059570313	-0.006347656	0.007080078	0	44330	0	0	0
791	792	792	Category L	-0.023925781	-0.19189453	-0.91186523	0.18554688	-0.000488281	0.44750977	0	0	18/6/2018	18	6	2018	1:42:05	6125	0.6	1	42	5	0	0.05859375	3.4691895	-0.073242188	-0.19726563	-0.93115234	2.5473633	0.053222656	0	0	0	0	0	0	0	0	0	0.95483398	0.045166016	0.07421875	0.049316406	0.005371094	0.019287109	0	44330	0	0	0
792	793	793	Category L	0	-0.19189453	-0.94799805	0.18310547	-0.002197266	0.45263672	0	0	18/6/2018	18	6	2018	1:42:05	6125	0.7	1	42	5	0	0.05859375	3.4691895	-0.074951172	-0.19726563	-0.93139648	3.4077148	0.076904297	0	0	0	0	0	0	0	0	0	0.95507813	0.044921875	0.096679688	0.074951172	0.005371094	-0.016357422	0	44330	0	0	0
793	794	794	Category L	-0.011962891	-0.19189453	-0.91186523	0.18383789	-0.016113281	0.45019531	0	0	18/6/2018	18	6	2018	1:42:05	6125	0.8	1	42	5	0	0.05859375	3.4691895	-0.076416016	-0.19677734	-0.93164063	4.6691895	0.067626953	0	0	0	0	0	0	0	0	0	0.95532227	0.044677734	0.089355469	0.064453125	0.004882813	0.019775391	0	44330	0	0	0
794	795	795	Category L	-0.047851563	-0.20385742	-0.91186523	0.18554688	-0.016113281	0.44726563	0	0	18/6/2018	18	6	2018	1:42:05	6125	0.9	1	42	5	0	0.05859375	3.4691895	-0.076904297	-0.19677734	-0.93164063	6.890625	0.035888672	0	0	0	0	0	0	0	0	0	0.95532227	0.044677734	0.055908203	0.029052734	-0.006835938	0.019775391	0	44330	0	0	0
795	796	796	Category L	-0.047851563	-0.19189453	-0.87597656	0.18066406	-0.030517578	0.44604492	0	0	18/6/2018	18	6	2018	1:42:06	6126	0	1	42	6	0	0.05859375	3.4691895	-0.078369141	-0.19677734	-0.93188477	9.7045898	0.063964844	0	0	0	0	0	0	0	0	0	0.95581055	0.044189453	0.091552734	0.030517578	0.004882813	0.055908203	0	44330	0	0	0
796	797	797	Category L	-0.095947266	-0.19189453	-0.91186523	0.17407227	-0.038818359	0.44775391	0	0	18/6/2018	18	6	2018	1:42:06	6126	0.1	1	42	6	0	0.05859375	3.4691895	-0.080322266	-0.1965332	-0.93237305	14.007568	0.026123047	0	0	0	0	0	0	0	0	0	0.95629883	0.043701172	0.040771484	-0.015380859	0.004638672	0.020507813	0	44330	0	0	0
797	798	798	Category L	-0.11987305	-0.19189453	-0.95996094	0.17382813	-0.057373047	0.44458008	0	0	18/6/2018	18	6	2018	1:42:06	6126	0.2	1	42	6	0	0.05859375	3.4691895	-0.08203125	-0.1965332	-0.93261719	18.884521	0.046630859	0	0	0	0	0	0	0	0	0	0.95654297	0.043457031	0.069580078	-0.037597656	0.004638672	-0.027099609	0	44330	0	0	0
798	799	799	Category L	-0.15576172	-0.38378906	-0.93579102	0.17919922	-0.066894531	0.44311523	0	0	18/6/2018	18	6	2018	1:42:06	6126	0.3	1	42	6	0	0.05859375	3.4691895	-0.083251953	-0.19604492	-0.93286133	22.021484	0.20092773	0	0	0	0	0	0	0	0	0	0.95703125	0.04296875	0.26269531	-0.072265625	-0.1875	-0.002685547	0	44330	0	0	0
799	800	800	Category L	-0.15576172	-0.19189453	-0.94799805	0.1784668	-0.075683594	0.44213867	0	0	18/6/2018	18	6	2018	1:42:06	6126	0.4	1	42	6	0	0.05859375	3.4691895	-0.084716797	-0.19604492	-0.93261719	24.889893	0.072509766	0	0	0	0	0	0	0	0	0	0.95678711	0.043212891	0.090087891	-0.070800781	0.004150391	-0.015136719	0	44330	0	0	0
800	801	801	Category L	-0.11987305	-0.19189453	-1.0078125	0.17578125	-0.0703125	0.44213867	0	0	18/6/2018	18	6	2018	1:42:06	6126	0.5	1	42	6	0	0.05859375	3.4691895	-0.086181641	-0.19604492	-0.93237305	27.924316	0.082275391	0	0	0	0	0	0	0	0	0	0.95678711	0.043212891	0.11279297	-0.033447266	0.004150391	-0.075195313	0	44330	0	0	0
801	802	802	Category L	-0.16796875	-0.20385742	-0.92382813	0.16625977	-0.072998047	0.44165039	0	0	18/6/2018	18	6	2018	1:42:06	6126	0.6	1	42	6	0	0.05859375	3.4691895	-0.087158203	-0.19604492	-0.93237305	30.013428	0.081542969	0	0	0	0	0	0	0	0	0	0.95678711	0.043212891	0.097167969	-0.080566406	-0.007568359	0.008544922	0	44330	0	0	0
802	803	803	Category L	-0.17993164	-0.19189453	-0.92382813	0.16235352	-0.077392578	0.44165039	0	0	18/6/2018	18	6	2018	1:42:06	6126	0.7	1	42	6	0	0.05859375	3.4691895	-0.087890625	-0.19604492	-0.93261719	29.078125	0.092285156	0	0	0	0	0	0	0	0	0	0.95703125	0.04296875	0.10522461	-0.091796875	0.004150391	0.008789063	0	44330	0	0	0
803	804	804	Category L	-0.17993164	-0.17993164	-0.92382813	0.15405273	-0.072021484	0.44848633	0	0	18/6/2018	18	6	2018	1:42:06	6126	0.8	1	42	6	0	0.05859375	3.4691895	-0.088867188	-0.19604492	-0.93286133	26.303223	0.092773438	0	0	0	0	0	0	0	0	0	0.95751953	0.042480469	0.11621094	-0.090820313	0.016113281	0.009033203	0	44330	0	0	0
804	805	805	Category L	-0.11987305	-0.16796875	-0.92382813	0.16870117	-0.081542969	0.44750977	0	0	18/6/2018	18	6	2018	1:42:06	6126	0.9	1	42	6	0	0.05859375	3.4691895	-0.090576172	-0.19604492	-0.93286133	24.488525	0.041503906	0	0	0	0	0	0	0	0	0	0.95751953	0.042480469	0.066650391	-0.029052734	0.028076172	0.009033203	0	44330	0	0	0
805	806	806	Category L	-0.13183594	-0.17993164	-0.98388672	0.17211914	-0.074707031	0.4440918	0	0	18/6/2018	18	6	2018	1:42:07	6127	0	1	42	7	0	0.05859375	3.4691895	-0.091796875	-0.19604492	-0.93286133	21.840088	0.06640625	0	0	0	0	0	0	0	0	0	0.95776367	0.042236328	0.10693359	-0.039794922	0.016113281	-0.05078125	0	44330	0	0	0
806	807	807	Category L	-0.14379883	-0.19189453	-0.93579102	0.17358398	-0.073242188	0.44287109	0	0	18/6/2018	18	6	2018	1:42:07	6127	0.1	1	42	7	0	0.05859375	3.4691895	-0.093261719	-0.19604492	-0.93286133	16.404785	0.050537109	0	0	0	0	0	0	0	0	0	0.95776367	0.042236328	0.057373047	-0.050292969	0.004150391	-0.002685547	0	44330	0	0	0
807	808	808	Category L	-0.13183594	-0.16796875	-0.91186523	0.16552734	-0.071044922	0.44775391	0	0	18/6/2018	18	6	2018	1:42:07	6127	0.2	1	42	7	0	0.05859375	3.4691895	-0.094482422	-0.19604492	-0.93334961	10.290771	0.051269531	0	0	0	0	0	0	0	0	0	0.95849609	0.041503906	0.086669922	-0.037109375	0.028076172	0.021484375	0	44330	0	0	0
808	809	809	Category L	-0.15576172	-0.19189453	-0.95996094	0.16357422	-0.063964844	0.44604492	0	0	18/6/2018	18	6	2018	1:42:07	6127	0.3	1	42	7	0	0.058837891	3.5288086	-0.096191406	-0.19604492	-0.93359375	6.7053223	0.064941406	0	0	0	0	0	0	0	0	0	0.95898438	0.041015625	0.089599609	-0.059326172	0.004150391	-0.026123047	0	44330	0	0	0
809	810	810	Category L	-0.11987305	-0.19189453	-0.95996094	0.1652832	-0.063964844	0.44897461	0	0	18/6/2018	18	6	2018	1:42:07	6127	0.4	1	42	7	0	0.058837891	3.5288086	-0.09765625	-0.1965332	-0.93432617	4.4172363	0.033935547	0	0	0	0	0	0	0	0	0	0.9597168	0.040283203	0.052246094	-0.021972656	0.004638672	-0.025390625	0	44330	0	0	0
810	811	811	Category L	-0.14379883	-0.17993164	-0.92382813	0.16333008	-0.064208984	0.44702148	0	0	18/6/2018	18	6	2018	1:42:07	6127	0.5	1	42	7	0	0.058837891	3.5288086	-0.099121094	-0.19628906	-0.93432617	1.4594727	0.048583984	0	0	0	0	0	0	0	0	0	0.95996094	0.040039063	0.071533203	-0.044433594	0.016357422	0.010498047	0	44330	0	0	0
811	812	812	Category L	-0.15576172	-0.19189453	-0.94799805	0.16113281	-0.065917969	0.44873047	0	0	18/6/2018	18	6	2018	1:42:07	6127	0.6	1	42	7	0	0.058837891	3.5288086	-0.10058594	-0.19604492	-0.93457031	0.8034668	0.056640625	0	0	0	0	0	0	0	0	0	0.96020508	0.039794922	0.072265625	-0.054931641	0.004150391	-0.013183594	0	44330	0	0	0
812	813	813	Category L	-0.14379883	-0.19189453	-0.92382813	0.16625977	-0.0625	0.44897461	0	0	18/6/2018	18	6	2018	1:42:07	6127	0.7	1	42	7	0	0.058837891	3.5288086	-0.10180664	-0.19580078	-0.93432617	0.90991211	0.043457031	0	0	0	0	0	0	0	0	0	0.96020508	0.039794922	0.056640625	-0.041748047	0.00390625	0.010498047	0	44330	0	0	0
813	814	814	Category L	-0.16796875	-0.20385742	-0.93579102	0.16455078	-0.066650391	0.45385742	0	0	18/6/2018	18	6	2018	1:42:07	6127	0.8	1	42	7	0	0.058837891	3.5288086	-0.10302734	-0.19555664	-0.93432617	0.27978516	0.065185547	0	0	0	0	0	0	0	0	0	0.95996094	0.040039063	0.07421875	-0.064697266	-0.008056641	-0.001220703	0	44330	0	0	0
814	815	815	Category L	-0.11987305	-0.16796875	-0.92382813	0.1652832	-0.072265625	0.44580078	0	0	18/6/2018	18	6	2018	1:42:07	6127	0.9	1	42	7	0	0.058837891	3.5288086	-0.10375977	-0.1953125	-0.93481445	0.68164063	0.033447266	0	0	0	0	0	0	0	0	0	0.96044922	0.039550781	0.054199219	-0.015869141	0.02734375	0.010986328	0	44330	0	0	0
815	816	816	Category L	-0.11987305	-0.17993164	-0.92382813	0.16455078	-0.069335938	0.44873047	0	0	18/6/2018	18	6	2018	1:42:08	6128	0	1	42	8	0	0.058837891	3.5288086	-0.10449219	-0.1953125	-0.93481445	1.3269043	0.024169922	0	0	0	0	0	0	0	0	0	0.96069336	0.039306641	0.041503906	-0.015136719	0.015380859	0.010986328	0	44330	0	0	0
816	817	817	Category L	-0.15576172	-0.17993164	-0.93579102	0.16625977	-0.066650391	0.44995117	0	0	18/6/2018	18	6	2018	1:42:08	6128	0.1	1	42	8	0	0.058837891	3.5288086	-0.10546875	-0.19482422	-0.93432617	1.2810059	0.052246094	0	0	0	0	0	0	0	0	0	0.96044922	0.039550781	0.06640625	-0.050048828	0.014892578	-0.001220703	0	44330	0	0	0
817	818	818	Category L	-0.11987305	-0.17993164	-0.94799805	0.16967773	-0.0625	0.44799805	0	0	18/6/2018	18	6	2018	1:42:08	6128	0.2	1	42	8	0	0.058837891	3.5288086	-0.10668945	-0.19506836	-0.93432617	0.69775391	0.024169922	0	0	0	0	0	0	0	0	0	0.96044922	0.039550781	0.041748047	-0.012939453	0.015136719	-0.013427734	0	44330	0	0	0
818	819	819	Category L	-0.14379883	-0.17993164	-0.94799805	0.16455078	-0.065185547	0.44897461	0	0	18/6/2018	18	6	2018	1:42:08	6128	0.3	1	42	8	0	0.058837891	3.5288086	-0.10839844	-0.19482422	-0.93432617	0.31689453	0.040527344	0	0	0	0	0	0	0	0	0	0.96069336	0.039306641	0.063720703	-0.03515625	0.014892578	-0.013427734	0	44330	0	0	0
819	820	820	Category L	-0.15576172	-0.19189453	-0.93579102	0.16723633	-0.061523438	0.44897461	0	0	18/6/2018	18	6	2018	1:42:08	6128	0.4	1	42	8	0	0.058837891	3.5288086	-0.10961914	-0.19482422	-0.93457031	0.73803711	0.045898438	0	0	0	0	0	0	0	0	0	0.9609375	0.0390625	0.050048828	-0.045898438	0.002929688	-0.000976563	0	44330	0	0	0
820	821	821	Category L	-0.14379883	-0.19189453	-0.94799805	0.16333008	-0.060791016	0.44287109	0	0	18/6/2018	18	6	2018	1:42:08	6128	0.5	1	42	8	0	0.058837891	3.5288086	-0.11083984	-0.19458008	-0.93457031	1.5397949	0.035400391	0	0	0	0	0	0	0	0	0	0.9609375	0.0390625	0.048828125	-0.032714844	0.002685547	-0.013183594	0	44330	0	0	0
821	822	822	Category L	-0.13183594	-0.17993164	-0.94799805	0.1652832	-0.0625	0.45117188	0	0	18/6/2018	18	6	2018	1:42:08	6128	0.6	1	42	8	0	0.058837891	3.5288086	-0.11206055	-0.19433594	-0.93408203	2.015625	0.027832031	0	0	0	0	0	0	0	0	0	0.96069336	0.039306641	0.047851563	-0.01953125	0.014404297	-0.013671875	0	44330	0	0	0
822	823	823	Category L	-0.11987305	-0.17993164	-0.92382813	0.16625977	-0.063476563	0.45092773	0	0	18/6/2018	18	6	2018	1:42:08	6128	0.7	1	42	8	0	0.058837891	3.5288086	-0.11352539	-0.19433594	-0.93432617	1.9743652	0.018798828	0	0	0	0	0	0	0	0	0	0.9609375	0.0390625	0.03125	-0.006103516	0.014404297	0.010498047	0	44330	0	0	0
823	824	824	Category L	-0.15576172	-0.17993164	-0.92382813	0.16381836	-0.058105469	0.44506836	0	0	18/6/2018	18	6	2018	1:42:08	6128	0.8	1	42	8	0	0.058837891	3.5288086	-0.11499023	-0.1940918	-0.93432617	1.9372559	0.044189453	0	0	0	0	0	0	0	0	0	0.96118164	0.038818359	0.065429688	-0.040527344	0.014160156	0.010498047	0	44330	0	0	0
824	825	825	Category L	-0.11987305	-0.17993164	-0.93579102	0.16699219	-0.058105469	0.45019531	0	0	18/6/2018	18	6	2018	1:42:08	6128	0.9	1	42	8	0	0.058837891	3.5288086	-0.11694336	-0.19360352	-0.93432617	2.0529785	0.014160156	0	0	0	0	0	0	0	0	0	0.96142578	0.038574219	0.017822266	-0.002685547	0.013671875	-0.001220703	0	44330	0	0	0
825	826	826	Category L	-0.15576172	-0.17993164	-0.93579102	0.16455078	-0.059326172	0.44628906	0	0	18/6/2018	18	6	2018	1:42:09	6129	0	1	42	9	0	0.058837891	3.5288086	-0.11816406	-0.19335938	-0.93457031	1.5085449	0.039794922	0	0	0	0	0	0	0	0	0	0.96166992	0.038330078	0.052001953	-0.037353516	0.013427734	-0.000976563	0	44330	0	0	0
826	827	827	Category L	-0.15576172	-0.17993164	-0.92382813	0.16210938	-0.058105469	0.44873047	0	0	18/6/2018	18	6	2018	1:42:09	6129	0.1	1	42	9	0	0.058837891	3.5288086	-0.11816406	-0.19311523	-0.93481445	0.37915039	0.041015625	0	0	0	0	0	0	0	0	0	0.96166992	0.038330078	0.061523438	-0.037353516	0.013183594	0.010986328	0	44330	0	0	0
827	828	828	Category L	-0.13183594	-0.17993164	-0.92382813	0.17138672	-0.0625	0.45019531	0	0	18/6/2018	18	6	2018	1:42:09	6129	0.2	1	42	9	0	0.058837891	3.5288086	-0.11938477	-0.19287109	-0.93481445	0.44873047	0.020996094	0	0	0	0	0	0	0	0	0	0.9621582	0.037841797	0.036376953	-0.012207031	0.012939453	0.010986328	0	44330	0	0	0
828	829	829	Category L	-0.15576172	-0.19189453	-0.91186523	0.16162109	-0.056640625	0.44726563	0	0	18/6/2018	18	6	2018	1:42:09	6129	0.3	1	42	9	0	0.058837891	3.5288086	-0.12084961	-0.19287109	-0.93505859	0.74462891	0.041748047	0	0	0	0	0	0	0	0	0	0.96240234	0.037597656	0.058837891	-0.034667969	0.000976563	0.023193359	0	44330	0	0	0
829	830	830	Category L	-0.14379883	-0.20385742	-0.92382813	0.16137695	-0.057128906	0.44995117	0	0	18/6/2018	18	6	2018	1:42:09	6129	0.4	1	42	9	0	0.058837891	3.5288086	-0.12231445	-0.19262695	-0.93530273	0.95288086	0.026611328	0	0	0	0	0	0	0	0	0	0.96264648	0.037353516	0.044189453	-0.021240234	-0.010986328	0.011474609	0	44330	0	0	0
830	831	831	Category L	-0.15576172	-0.19189453	-0.95996094	0.1706543	-0.053955078	0.44702148	0	0	18/6/2018	18	6	2018	1:42:09	6129	0.5	1	42	9	0	0.058837891	3.5288086	-0.12353516	-0.19262695	-0.93579102	1.4030762	0.040039063	0	0	0	0	0	0	0	0	0	0.96337891	0.036621094	0.056640625	-0.031982422	0.000732422	-0.023925781	0	44330	0	0	0
831	832	832	Category L	-0.16796875	-0.19189453	-0.93579102	0.16479492	-0.060058594	0.44995117	0	0	18/6/2018	18	6	2018	1:42:09	6129	0.6	1	42	9	0	0.058837891	3.5288086	-0.12475586	-0.19262695	-0.93579102	0.71313477	0.04296875	0	0	0	0	0	0	0	0	0	0.96362305	0.036376953	0.043945313	-0.04296875	0.000732422	0	0	44330	0	0	0
832	833	833	Category L	-0.14379883	-0.19189453	-0.92382813	0.16723633	-0.052001953	0.44921875	0	0	18/6/2018	18	6	2018	1:42:09	6129	0.7	1	42	9	0	0.058837891	3.5288086	-0.12597656	-0.19262695	-0.9362793	0.41064453	0.021484375	0	0	0	0	0	0	0	0	0	0.96411133	0.035888672	0.031005859	-0.017578125	0.000732422	0.012451172	0	44330	0	0	0
833	834	834	Category L	-0.071777344	-0.19189453	-0.93579102	0.16796875	-0.060546875	0.44702148	0	0	18/6/2018	18	6	2018	1:42:09	6129	0.8	1	42	9	0	0.058837891	3.5288086	-0.12768555	-0.19287109	-0.93579102	0.47558594	0.055908203	0	0	0	0	0	0	0	0	0	0.96386719	0.036132813	0.057128906	0.055908203	0.000976563	0	0	44330	0	0	0
834	835	835	Category L	-0.13183594	-0.19189453	-0.97192383	0.16943359	-0.057373047	0.44824219	0	0	18/6/2018	18	6	2018	1:42:09	6129	0.9	1	42	9	0	0.058837891	3.5288086	-0.12939453	-0.19287109	-0.9362793	0.60864258	0.035644531	0	0	0	0	0	0	0	0	0	0.96459961	0.035400391	0.038818359	-0.002197266	0.000976563	-0.035400391	0	44330	0	0	0
835	836	836	Category L	-0.16796875	-0.19189453	-0.95996094	0.16894531	-0.059814453	0.44897461	0	0	18/6/2018	18	6	2018	1:42:10	6130	0	1	42	10	0	0.058837891	3.5288086	-0.13061523	-0.19262695	-0.9362793	1.612793	0.043945313	0	0	0	0	0	0	0	0	0	0.96459961	0.035400391	0.061523438	-0.037109375	0.000732422	-0.0234375	0	44330	0	0	0
836	837	837	Category L	-0.13183594	-0.20385742	-0.94799805	0.16796875	-0.058105469	0.44702148	0	0	18/6/2018	18	6	2018	1:42:10	6130	0.1	1	42	10	0	0.058837891	3.5288086	-0.13183594	-0.19262695	-0.93676758	2.862793	0.015625	0	0	0	0	0	0	0	0	0	0.96557617	0.034423828	0.022216797	0	-0.010986328	-0.010986328	0	44330	0	0	0
837	838	838	Category L	-0.10791016	-0.19189453	-0.94799805	0.16870117	-0.062744141	0.44897461	0	0	18/6/2018	18	6	2018	1:42:10	6130	0.2	1	42	10	0	0.058837891	3.5288086	-0.13256836	-0.19262695	-0.93676758	2.5043945	0.027099609	0	0	0	0	0	0	0	0	0	0.96557617	0.034423828	0.036621094	0.024658203	0.000732422	-0.010986328	0	44330	0	0	0
838	839	839	Category L	-0.13183594	-0.20385742	-0.92382813	0.16699219	-0.057128906	0.44604492	0	0	18/6/2018	18	6	2018	1:42:10	6130	0.3	1	42	10	0	0.058837891	3.5288086	-0.13256836	-0.19262695	-0.9362793	2.0170898	0.016845703	0	0	0	0	0	0	0	0	0	0.96508789	0.034912109	0.024658203	0.000732422	-0.010986328	0.012451172	0	44330	0	0	0
839	840	840	Category L	-0.15576172	-0.19189453	-0.91186523	0.16796875	-0.055419922	0.44824219	0	0	18/6/2018	18	6	2018	1:42:10	6130	0.4	1	42	10	0	0.058837891	3.5288086	-0.1315918	-0.19018555	-0.9362793	3.0664063	0.034179688	0	0	0	0	0	0	0	0	0	0.96435547	0.035644531	0.050048828	-0.023925781	-0.001464844	0.024414063	0	44330	0	0	0
840	841	841	Category L	-0.11987305	-0.19189453	-0.92382813	0.17211914	-0.059814453	0.44726563	0	0	18/6/2018	18	6	2018	1:42:10	6130	0.5	1	42	10	0	0.058837891	3.5288086	-0.13012695	-0.19018555	-0.93579102	3.8173828	0.016113281	0	0	0	0	0	0	0	0	0	0.96386719	0.036132813	0.023925781	0.010253906	-0.001464844	0.011962891	0	44330	0	0	0
841	842	842	Category L	-0.095947266	-0.21582031	-0.93579102	0.16796875	-0.058105469	0.44604492	0	0	18/6/2018	18	6	2018	1:42:10	6130	0.6	1	42	10	0	0.058837891	3.5288086	-0.12963867	-0.19018555	-0.93505859	2.9023438	0.042236328	0	0	0	0	0	0	0	0	0	0.96289063	0.037109375	0.059814453	0.033691406	-0.025390625	-0.000488281	0	44330	0	0	0
842	843	843	Category L	-0.11987305	-0.20385742	-0.93579102	0.17407227	-0.059082031	0.44824219	0	0	18/6/2018	18	6	2018	1:42:10	6130	0.7	1	42	10	0	0.058837891	3.5288086	-0.12670898	-0.18969727	-0.93505859	1.7927246	0.015625	0	0	0	0	0	0	0	0	0	0.96240234	0.037597656	0.021728516	0.006835938	-0.013916016	-0.000488281	0	44330	0	0	0
843	844	844	Category L	-0.14379883	-0.19189453	-0.92382813	0.17163086	-0.056396484	0.44824219	0	0	18/6/2018	18	6	2018	1:42:10	6130	0.8	1	42	10	0	0.058837891	3.5288086	-0.12353516	-0.18896484	-0.93798828	2.2058105	0.024902344	0	0	0	0	0	0	0	0	0	0.96484375	0.03515625	0.037109375	-0.020019531	-0.002685547	0.014160156	0	44330	0	0	0
844	845	845	Category L	-0.11987305	-0.20385742	-0.94799805	0.1706543	-0.050537109	0.44311523	0	0	18/6/2018	18	6	2018	1:42:10	6130	0.9	1	42	10	0	0.058837891	3.5288086	-0.11889648	-0.19018555	-0.93920898	2.8356934	0.015869141	0	0	0	0	0	0	0	0	0	0.96557617	0.034423828	0.022949219	-0.000732422	-0.013427734	-0.008544922	0	44330	0	0	0
845	846	846	Category L	-0.10791016	-0.19189453	-0.92382813	0.1706543	-0.054443359	0.44799805	0	0	18/6/2018	18	6	2018	1:42:11	6131	0	1	42	11	0	0.058837891	3.5288086	-0.11645508	-0.19067383	-0.93896484	2.0014648	0.017333984	0	0	0	0	0	0	0	0	0	0.96508789	0.034912109	0.024658203	0.008544922	-0.000976563	0.015136719	0	44330	0	0	0
846	847	847	Category L	-0.11987305	-0.19189453	-0.95996094	0.17211914	-0.052978516	0.4453125	0	0	18/6/2018	18	6	2018	1:42:11	6131	0.1	1	42	11	0	0.05859375	3.4820801	-0.11352539	-0.19091797	-0.93774414	0.9699707	0.022705078	0	0	0	0	0	0	0	0	0	0.96386719	0.036132813	0.029052734	-0.006103516	-0.000732422	-0.021972656	0	44330	0	0	0
847	848	848	Category L	-0.13183594	-0.20385742	-0.93579102	0.16967773	-0.060058594	0.44433594	0	0	18/6/2018	18	6	2018	1:42:11	6131	0.2	1	42	11	0	0.05859375	3.4820801	-0.11035156	-0.19091797	-0.93774414	1.9008789	0.024902344	0	0	0	0	0	0	0	0	0	0.96337891	0.036621094	0.036132813	-0.021240234	-0.012695313	0.001953125	0	44330	0	0	0
848	849	849	Category L	-0.13183594	-0.2277832	-0.95996094	0.17138672	-0.052001953	0.4465332	0	0	18/6/2018	18	6	2018	1:42:11	6131	0.3	1	42	11	0	0.05859375	3.4820801	-0.10668945	-0.19140625	-0.93676758	2.7905273	0.049560547	0	0	0	0	0	0	0	0	0	0.9621582	0.037841797	0.084228516	-0.024902344	-0.036132813	-0.022949219	0	44330	0	0	0
849	850	850	Category L	-0.14379883	-0.19189453	-0.94799805	0.17578125	-0.056396484	0.44726563	0	0	18/6/2018	18	6	2018	1:42:11	6131	0.4	1	42	11	0	0.05859375	3.4820801	-0.10058594	-0.19213867	-0.93847656	2.361084	0.043945313	0	0	0	0	0	0	0	0	0	0.96313477	0.036865234	0.052490234	-0.04296875	0.000244141	-0.009277344	0	44330	0	0	0
850	851	851	Category L	-0.14379883	-0.19189453	-0.92382813	0.17236328	-0.048583984	0.44921875	0	0	18/6/2018	18	6	2018	1:42:11	6131	0.5	1	42	11	0	0.05859375	3.4820801	-0.095703125	-0.19262695	-0.93896484	1.8347168	0.050292969	0	0	0	0	0	0	0	0	0	0.96337891	0.036621094	0.063964844	-0.047851563	0.000732422	0.015136719	0	44330	0	0	0
851	852	852	Category L	-0.095947266	-0.19189453	-0.91186523	0.1796875	-0.048583984	0.44824219	0	0	18/6/2018	18	6	2018	1:42:11	6131	0.6	1	42	11	0	0.05859375	3.4820801	-0.090332031	-0.19238281	-0.93725586	2.7883301	0.025878906	0	0	0	0	0	0	0	0	0	0.96118164	0.038818359	0.031494141	-0.005371094	0.000488281	0.025390625	0	44330	0	0	0
852	853	853	Category L	-0.11987305	-0.20385742	-0.92382813	0.17333984	-0.046142578	0.44946289	0	0	18/6/2018	18	6	2018	1:42:11	6131	0.7	1	42	11	0	0.05859375	3.4820801	-0.084472656	-0.19213867	-0.93505859	4.4050293	0.038818359	0	0	0	0	0	0	0	0	0	0.95849609	0.041503906	0.058105469	-0.03515625	-0.011474609	0.011230469	0	44330	0	0	0
853	854	854	Category L	-0.083984375	-0.17993164	-0.93579102	0.17407227	-0.038818359	0.44458008	0	0	18/6/2018	18	6	2018	1:42:11	6131	0.8	1	42	11	0	0.05859375	3.4820801	-0.079345703	-0.19091797	-0.93334961	4.7651367	0.012207031	0	0	0	0	0	0	0	0	0	0.95605469	0.043945313	0.017822266	-0.004394531	0.010986328	-0.002197266	0	44330	0	0	0
854	855	855	Category L	-0.083984375	-0.19189453	-0.93579102	0.1730957	-0.043212891	0.44750977	0	0	18/6/2018	18	6	2018	1:42:11	6131	0.9	1	42	11	0	0.05859375	3.4820801	-0.0703125	-0.1887207	-0.93066406	4.6660156	0.014648438	0	0	0	0	0	0	0	0	0	0.95214844	0.047851563	0.021484375	-0.013427734	-0.002929688	-0.004882813	0	44330	0	0	0
855	856	856	Category L	-0.11987305	-0.17993164	-0.93579102	0.17138672	-0.039794922	0.45068359	0	0	18/6/2018	18	6	2018	1:42:12	6132	0	1	42	12	0	0.05859375	3.4820801	-0.063476563	-0.18896484	-0.9309082	4.5944824	0.057128906	0	0	0	0	0	0	0	0	0	0.9519043	0.048095703	0.0703125	-0.056152344	0.009033203	-0.004638672	0	44330	0	0	0
856	857	857	Category L	-0.11987305	-0.21582031	-0.92382813	0.17407227	-0.043212891	0.44750977	0	0	18/6/2018	18	6	2018	1:42:12	6132	0.1	1	42	12	0	0.05859375	3.4820801	-0.056396484	-0.18603516	-0.92919922	4.8156738	0.070068359	0	0	0	0	0	0	0	0	0	0.94921875	0.05078125	0.098144531	-0.063232422	-0.029541016	0.005371094	0	44330	0	0	0
857	858	858	Category L	-0.14379883	-0.19189453	-0.94799805	0.17749023	-0.040771484	0.44750977	0	0	18/6/2018	18	6	2018	1:42:12	6132	0.2	1	42	12	0	0.05859375	3.4820801	-0.052001953	-0.18212891	-0.92602539	4.7021484	0.094726563	0	0	0	0	0	0	0	0	0	0.9453125	0.0546875	0.12304688	-0.091552734	-0.009521484	-0.021728516	0	44330	0	0	0
858	859	859	Category L	-0.13183594	-0.17993164	-0.93579102	0.17700195	-0.044921875	0.44775391	0	0	18/6/2018	18	6	2018	1:42:12	6132	0.3	1	42	12	0	0.05859375	3.4820801	-0.044677734	-0.17822266	-0.92553711	4.1176758	0.087646484	0	0	0	0	0	0	0	0	0	0.94360352	0.056396484	0.098876953	-0.086914063	-0.001464844	-0.010009766	0	44330	0	0	0
859	860	860	Category L	-0.10791016	-0.17993164	-0.93579102	0.17822266	-0.044921875	0.44458008	0	0	18/6/2018	18	6	2018	1:42:12	6132	0.4	1	42	12	0	0.05859375	3.4820801	-0.036621094	-0.1730957	-0.92651367	3.729248	0.072021484	0	0	0	0	0	0	0	0	0	0.94335938	0.056640625	0.086914063	-0.071044922	-0.006591797	-0.009033203	0	44330	0	0	0
860	861	861	Category L	-0.13183594	-0.17993164	-0.92382813	0.17480469	-0.041503906	0.44750977	0	0	18/6/2018	18	6	2018	1:42:12	6132	0.5	1	42	12	0	0.05859375	3.4820801	-0.027587891	-0.16821289	-0.92431641	3.8969727	0.10449219	0	0	0	0	0	0	0	0	0	0.93994141	0.060058594	0.11621094	-0.10400391	-0.011474609	0.000488281	0	44330	0	0	0
861	862	862	Category L	-0.10791016	-0.19189453	-0.94799805	0.17700195	-0.044921875	0.44848633	0	0	18/6/2018	18	6	2018	1:42:12	6132	0.6	1	42	12	0	0.05859375	3.4820801	-0.020019531	-0.16235352	-0.9206543	3.2832031	0.096435547	0	0	0	0	0	0	0	0	0	0.93505859	0.064941406	0.14428711	-0.087646484	-0.029296875	-0.027099609	0	44330	0	0	0
862	863	863	Category L	-0.13183594	-0.17993164	-0.94799805	0.17724609	-0.043457031	0.44750977	0	0	18/6/2018	18	6	2018	1:42:12	6132	0.7	1	42	12	0	0.05859375	3.4820801	-0.014648438	-0.15771484	-0.91601563	1.7236328	0.12329102	0	0	0	0	0	0	0	0	0	0.92944336	0.070556641	0.17114258	-0.11694336	-0.022216797	-0.031738281	0	44330	0	0	0
863	864	864	Category L	-0.15576172	-0.19189453	-0.93579102	0.17749023	-0.044433594	0.44750977	0	0	18/6/2018	18	6	2018	1:42:12	6132	0.8	1	42	12	0	0.05859375	3.4820801	-0.008789063	-0.15063477	-0.91333008	1.1147461	0.15405273	0	0	0	0	0	0	0	0	0	0.92553711	0.074462891	0.21044922	-0.14672852	-0.041015625	-0.022216797	0	44330	0	0	0
864	865	865	Category L	-0.11987305	-0.19189453	-0.94799805	0.17749023	-0.042480469	0.44946289	0	0	18/6/2018	18	6	2018	1:42:12	6132	0.9	1	42	12	0	0.05859375	3.4820801	-0.001953125	-0.14038086	-0.91333008	1.2727051	0.1328125	0	0	0	0	0	0	0	0	0	0.92407227	0.075927734	0.20361328	-0.11767578	-0.051269531	-0.034423828	0	44330	0	0	0
865	866	866	Category L	-0.059814453	-0.16796875	-0.93579102	0.17919922	-0.038085938	0.44775391	0	0	18/6/2018	18	6	2018	1:42:13	6133	0	1	42	13	0	0.05859375	3.4820801	0.005615234	-0.13085938	-0.91137695	1.3464355	0.078857422	0	0	0	0	0	0	0	0	0	0.92089844	0.079101563	0.12646484	-0.065429688	-0.036865234	-0.024169922	0	44330	0	0	0
866	867	867	Category L	-0.10791016	-0.17993164	-0.94799805	0.17773438	-0.042236328	0.44580078	0	0	18/6/2018	18	6	2018	1:42:13	6133	0.1	1	42	13	0	0.05859375	3.4820801	0.010253906	-0.12060547	-0.90795898	1.1560059	0.13793945	0	0	0	0	0	0	0	0	0	0.91601563	0.083984375	0.21728516	-0.11816406	-0.059082031	-0.039794922	0	44330	0	0	0
867	868	868	Category L	-0.13183594	-0.19189453	-0.93579102	0.18041992	-0.04296875	0.45092773	0	0	18/6/2018	18	6	2018	1:42:13	6133	0.2	1	42	13	0	0.05859375	3.4820801	0.013427734	-0.10888672	-0.90161133	1.6696777	0.1706543	0	0	0	0	0	0	0	0	0	0.90820313	0.091796875	0.26220703	-0.14526367	-0.082763672	-0.033935547	0	44330	0	0	0
868	869	869	Category L	-0.11987305	-0.19189453	-0.94799805	0.17578125	-0.046875	0.44555664	0	0	18/6/2018	18	6	2018	1:42:13	6133	0.3	1	42	13	0	0.05859375	3.4820801	0.018066406	-0.098144531	-0.89697266	2.4345703	0.17431641	0	0	0	0	0	0	0	0	0	0.90234375	0.09765625	0.28271484	-0.13793945	-0.093505859	-0.05078125	0	44330	0	0	0
869	870	870	Category L	-0.10791016	-0.19189453	-0.94799805	0.17944336	-0.045898438	0.44750977	0	0	18/6/2018	18	6	2018	1:42:13	6133	0.4	1	42	13	0	0.05859375	3.4820801	0.024169922	-0.087158203	-0.89624023	1.7414551	0.17602539	0	0	0	0	0	0	0	0	0	0.90087891	0.099121094	0.28833008	-0.13208008	-0.10449219	-0.051513672	0	44330	0	0	0
870	871	871	Category L	-0.11987305	-0.21582031	-0.92382813	0.17700195	-0.044433594	0.44482422	0	0	18/6/2018	18	6	2018	1:42:13	6133	0.5	1	42	13	0	0.05859375	3.4820801	0.030273438	-0.078369141	-0.89282227	0.25976563	0.20581055	0	0	0	0	0	0	0	0	0	0.89672852	0.10327148	0.31835938	-0.15014648	-0.13720703	-0.030761719	0	44330	0	0	0
871	872	872	Category L	-0.11987305	-0.19189453	-0.93579102	0.17724609	-0.041748047	0.44482422	0	0	18/6/2018	18	6	2018	1:42:13	6133	0.6	1	42	13	0	0.05859375	3.4820801	0.032714844	-0.065185547	-0.88720703	0.40917969	0.20385742	0	0	0	0	0	0	0	0	0	0.89038086	0.10961914	0.32739258	-0.15258789	-0.12646484	-0.048339844	0	44330	0	0	0
872	873	873	Category L	-0.13183594	-0.20385742	-0.91186523	0.17944336	-0.038818359	0.44482422	0	0	18/6/2018	18	6	2018	1:42:13	6133	0.7	1	42	13	0	0.05859375	3.4820801	0.040039063	-0.057617188	-0.88500977	0.35595703	0.22705078	0	0	0	0	0	0	0	0	0	0.88769531	0.11230469	0.34472656	-0.171875	-0.14599609	-0.026611328	0	44330	0	0	0
873	874	874	Category L	-0.15576172	-0.19189453	-0.94799805	0.17578125	-0.042480469	0.44482422	0	0	18/6/2018	18	6	2018	1:42:13	6133	0.8	1	42	13	0	0.05859375	3.4820801	0.040283203	-0.045654297	-0.88183594	0.98876953	0.25317383	0	0	0	0	0	0	0	0	0	0.8840332	0.1159668	0.40820313	-0.19604492	-0.14599609	-0.065917969	0	44330	0	0	0
874	875	875	Category L	-0.13183594	-0.17993164	-0.91186523	0.17822266	-0.045898438	0.44360352	0	0	18/6/2018	18	6	2018	1:42:13	6133	0.9	1	42	13	0	0.05859375	3.4820801	0.044677734	-0.038085938	-0.87817383	1.6352539	0.22875977	0	0	0	0	0	0	0	0	0	0.88012695	0.11987305	0.35180664	-0.17651367	-0.14160156	-0.033447266	0	44330	0	0	0
875	876	876	Category L	-0.15576172	-0.19189453	-0.92382813	0.18115234	-0.043212891	0.44946289	0	0	18/6/2018	18	6	2018	1:42:14	6134	0	1	42	14	0	0.05859375	3.4820801	0.045898438	-0.02734375	-0.87475586	0.090576172	0.26489258	0	0	0	0	0	0	0	0	0	0.8762207	0.1237793	0.4152832	-0.20166016	-0.16430664	-0.048828125	0	44330	0	0	0
876	877	877	Category L	-0.15576172	-0.19189453	-0.91186523	0.18945313	-0.0390625	0.44799805	0	0	18/6/2018	18	6	2018	1:42:14	6134	0.1	1	42	14	0	0.05859375	3.4820801	0.049316406	-0.018554688	-0.87329102	3.390625	0.27124023	0	0	0	0	0	0	0	0	0	0.87475586	0.12524414	0.41699219	-0.20507813	-0.1730957	-0.038330078	0	44330	0	0	0
877	878	878	Category L	-0.11987305	-0.19189453	-0.92382813	0.18896484	-0.025146484	0.4440918	0	0	18/6/2018	18	6	2018	1:42:14	6134	0.2	1	42	14	0	0.05859375	3.4820801	0.053710938	-0.015380859	-0.87670898	7.6286621	0.25195313	0	0	0	0	0	0	0	0	0	0.87866211	0.12133789	0.39697266	-0.17358398	-0.17626953	-0.046875	0	44330	0	0	0
878	879	879	Category L	-0.071777344	-0.19189453	-0.92382813	0.19921875	-0.018310547	0.44262695	0	0	18/6/2018	18	6	2018	1:42:14	6134	0.3	1	42	14	0	0.05859375	3.4820801	0.056396484	-0.006347656	-0.88037109	12.723389	0.22949219	0	0	0	0	0	0	0	0	0	0.88232422	0.11767578	0.35693359	-0.12817383	-0.18530273	-0.043212891	0	44330	0	0	0
879	880	880	Category L	-0.047851563	-0.20385742	-0.92382813	0.21069336	-0.009521484	0.43530273	0	0	18/6/2018	18	6	2018	1:42:14	6134	0.4	1	42	14	0	0.05859375	3.4820801	0.059814453	0	-0.87988281	20.355469	0.23486328	0	0	0	0	0	0	0	0	0	0.88183594	0.11816406	0.35571289	-0.10766602	-0.20385742	-0.043701172	0	44330	0	0	0
880	881	881	Category L	-0.071777344	-0.19189453	-0.93579102	0.21386719	-0.003417969	0.43823242	0	0	18/6/2018	18	6	2018	1:42:14	6134	0.5	1	42	14	0	0.05859375	3.4820801	0.061767578	0.003417969	-0.88012695	29.827637	0.24316406	0	0	0	0	0	0	0	0	0	0.88232422	0.11767578	0.38476563	-0.13354492	-0.1953125	-0.055419922	0	44330	0	0	0
881	882	882	Category M	0.059814453	-0.15576172	-0.92382813	0.18139648	0.15698242	0.43383789	0	0	18/6/2018	18	6	2018	1:44:16	6256	0.3	1	44	16	0	0.058105469	3.4933594	0.062744141	0.004638672	-0.88134766	36.986328	0.16601563	0	0	0	0	0	0	0	0	0	0.88354492	0.11645508	0.20605469	-0.002929688	-0.16040039	-0.042236328	0	44330	0	0	0
882	883	883	Category M	0.083984375	-0.13183594	-1.1638184	0.18847656	0.16503906	0.43310547	0	0	18/6/2018	18	6	2018	1:44:16	6256	0.4	1	44	16	0	0.058105469	3.4933594	0.063232422	0.007080078	-0.88061523	41.220703	0.31591797	0	0	0	0	0	0	0	0	0	0.8828125	0.1171875	0.44262695	0.020507813	-0.13891602	-0.28295898	0	44330	0	0	0
883	884	884	Category M	0.19189453	-0.2878418	-1.0197754	0.20727539	0.14819336	0.42602539	0	0	18/6/2018	18	6	2018	1:44:16	6256	0.5	1	44	16	0	0.058105469	3.4933594	0.062988281	0.009033203	-0.88037109	45.417969	0.35205078	0	0	0	0	0	0	0	0	0	0.8828125	0.1171875	0.56469727	0.12866211	-0.296875	-0.13916016	0	44330	0	0	0
884	885	885	Category M	0.071777344	-0.20385742	-0.89990234	0.18310547	0.13452148	0.43847656	0	0	18/6/2018	18	6	2018	1:44:16	6256	0.6	1	44	16	0	0.058105469	3.4933594	0.063964844	0.009277344	-0.87988281	49.2854	0.21411133	0	0	0	0	0	0	0	0	0	0.88208008	0.11791992	0.24072266	0.007568359	-0.21313477	-0.019775391	0	44330	0	0	0
885	886	886	Category M	0.095947266	-0.19189453	-0.89990234	0.14111328	0.11694336	0.4597168	0	0	18/6/2018	18	6	2018	1:44:16	6256	0.7	1	44	16	0	0.058105469	3.4933594	0.064208984	0.008544922	-0.88208008	49.761719	0.20385742	0	0	0	0	0	0	0	0	0	0.88452148	0.11547852	0.24975586	0.031494141	-0.20043945	-0.017578125	0	44330	0	0	0
886	887	887	Category M	0.11987305	-0.19189453	-0.92382813	0.12158203	0.10839844	0.46435547	0	0	18/6/2018	18	6	2018	1:44:16	6256	0.8	1	44	16	0	0.059082031	3.5513672	0.064453125	0.009765625	-0.88256836	46.361328	0.21313477	0	0	0	0	0	0	0	0	0	0.88500977	0.11499023	0.2980957	0.055175781	-0.20166016	-0.041015625	0	44330	0	0	0
887	888	888	Category M	0.15576172	-0.20385742	-0.83984375	0.091064453	0.10058594	0.46728516	0	0	18/6/2018	18	6	2018	1:44:16	6256	0.9	1	44	16	0	0.059082031	3.5513672	0.063232422	0.009765625	-0.8828125	42.066406	0.23657227	0	0	0	0	0	0	0	0	0	0.88500977	0.11499023	0.34912109	0.092285156	-0.21362305	0.04296875	0	44330	0	0	0
888	889	889	Category M	0.32397461	-0.25195313	-1.0917969	0.084960938	0.10839844	0.47045898	0	0	18/6/2018	18	6	2018	1:44:17	6257	0	1	44	17	0	0.059082031	3.5513672	0.061523438	0.009765625	-0.88256836	37.760498	0.42553711	0	0	0	0	0	0	0	0	0	0.88476563	0.11523438	0.7331543	0.26220703	-0.26171875	-0.20898438	0	44330	0	0	0
889	890	890	Category M	0.2878418	-0.2277832	-1.0078125	0.058349609	0.10498047	0.47363281	0	0	18/6/2018	18	6	2018	1:44:17	6257	0.1	1	44	17	0	0.059082031	3.5513672	0.061035156	0.010253906	-0.87963867	30.589355	0.3527832	0	0	0	0	0	0	0	0	0	0.88183594	0.11816406	0.59277344	0.2265625	-0.23803711	-0.12792969	0	44330	0	0	0
890	891	891	Category M	0.27587891	-0.16796875	-0.77978516	0.020996094	0.11962891	0.47314453	0	0	18/6/2018	18	6	2018	1:44:17	6257	0.2	1	44	17	0	0.059082031	3.5513672	0.068359375	0.010498047	-0.87866211	21.219971	0.29101563	0	0	0	0	0	0	0	0	0	0.88134766	0.11865234	0.48486328	0.20727539	-0.1784668	0.098876953	0	44330	0	0	0
891	892	892	Category M	0.31176758	-0.16796875	-0.77978516	-0.010009766	0.12573242	0.47338867	0	0	18/6/2018	18	6	2018	1:44:17	6257	0.3	1	44	17	0	0.059082031	3.5513672	0.075195313	0.009765625	-0.87841797	14.848145	0.31176758	0	0	0	0	0	0	0	0	0	0.88183594	0.11816406	0.51293945	0.23632813	-0.17773438	0.098632813	0	44330	0	0	0
892	893	893	Category M	0.26391602	-0.10791016	-0.77978516	-0.020019531	0.12182617	0.47119141	0	0	18/6/2018	18	6	2018	1:44:17	6257	0.4	1	44	17	0	0.059082031	3.5513672	0.079833984	0.012451172	-0.87524414	9.7133789	0.23974609	0	0	0	0	0	0	0	0	0	0.87915039	0.12084961	0.39990234	0.18383789	-0.12036133	0.095458984	0	44330	0	0	0
893	894	894	Category M	0.56396484	-0.023925781	-0.7199707	-0.017089844	0.13085938	0.47314453	0	0	18/6/2018	18	6	2018	1:44:17	6257	0.5	1	44	17	0	0.059082031	3.5513672	0.086914063	0.014160156	-0.87719727	4.189209	0.50341797	0	0	0	0	0	0	0	0	0	0.8815918	0.1184082	0.67211914	0.47680664	-0.038085938	0.15722656	0	44330	0	0	0
894	895	895	Category M	0.43188477	-0.17993164	-0.93579102	-0.008544922	0.099365234	0.47900391	0	0	18/6/2018	18	6	2018	1:44:17	6257	0.6	1	44	17	0	0.059082031	3.5513672	0.094238281	0.017822266	-0.87646484	2.4694824	0.39575195	0	0	0	0	0	0	0	0	0	0.8815918	0.1184082	0.59472656	0.33740234	-0.19775391	-0.059082031	0	44330	0	0	0
895	896	896	Category M	0.43188477	0.047851563	-0.79199219	-0.018798828	0.044189453	0.48242188	0	0	18/6/2018	18	6	2018	1:44:17	6257	0.7	1	44	17	0	0.059082031	3.5513672	0.1015625	0.023193359	-0.87353516	3.2324219	0.34082031	0	0	0	0	0	0	0	0	0	0.87963867	0.12036133	0.43603516	0.33007813	0.024414063	0.081542969	0	44330	0	0	0
896	897	897	Category M	0.20385742	0.13183594	-0.68383789	-0.041259766	-0.007080078	0.47607422	0	0	18/6/2018	18	6	2018	1:44:17	6257	0.8	1	44	17	0	0.059082031	3.5513672	0.109375	0.029052734	-0.87084961	4.6264648	0.2331543	0	0	0	0	0	0	0	0	0	0.87817383	0.12182617	0.3840332	0.094238281	0.10253906	0.18701172	0	44330	0	0	0
897	898	898	Category M	0.46777344	0.14379883	-0.91186523	-0.072753906	-0.084228516	0.46875	0	0	18/6/2018	18	6	2018	1:44:17	6257	0.9	1	44	17	0	0.059082031	3.5513672	0.1171875	0.034179688	-0.86889648	3.8554688	0.36962891	0	0	0	0	0	0	0	0	0	0.87744141	0.12255859	0.50268555	0.3503418	0.109375	-0.042724609	0	44330	0	0	0
898	899	899	Category M	0.50390625	0.2277832	-1.0319824	-0.036376953	-0.13525391	0.45166016	0	0	18/6/2018	18	6	2018	1:44:18	6258	0	1	44	18	0	0.059082031	3.5513672	0.12329102	0.039306641	-0.86401367	4.3027344	0.45654297	0	0	0	0	0	0	0	0	0	0.87353516	0.12646484	0.73681641	0.38037109	0.18823242	-0.16772461	0	44330	0	0	0
899	900	900	Category M	0.55175781	0.19189453	-0.75585938	-0.047607422	-0.18457031	0.43945313	0	0	18/6/2018	18	6	2018	1:44:18	6258	0.1	1	44	18	0	0.059082031	3.5513672	0.1328125	0.044677734	-0.86132813	5.4985352	0.45605469	0	0	0	0	0	0	0	0	0	0.87280273	0.12719727	0.67114258	0.41870117	0.14697266	0.10546875	0	44330	0	0	0
900	901	901	Category M	0.46777344	0.2878418	-0.65991211	-0.059814453	-0.1809082	0.43725586	0	0	18/6/2018	18	6	2018	1:44:18	6258	0.2	1	44	18	0	0.059082031	3.5513672	0.1394043	0.050537109	-0.85864258	2.4665527	0.45092773	0	0	0	0	0	0	0	0	0	0.87133789	0.12866211	0.76416016	0.328125	0.23706055	0.19873047	0	44330	0	0	0
901	902	902	Category M	0.29980469	0.19189453	-0.56396484	-0.10717773	-0.13769531	0.44677734	0	0	18/6/2018	18	6	2018	1:44:18	6258	0.3	1	44	18	0	0.059082031	3.5513672	0.14575195	0.056396484	-0.85571289	1.6103516	0.35668945	0	0	0	0	0	0	0	0	0	0.86987305	0.13012695	0.58129883	0.15380859	0.13525391	0.29174805	0	44330	0	0	0
902	903	903	Category M	0.34790039	0.38378906	-0.70776367	-0.082519531	-0.12060547	0.45800781	0	0	18/6/2018	18	6	2018	1:44:18	6258	0.4	1	44	18	0	0.059082031	3.5513672	0.15307617	0.067626953	-0.85473633	2.9609375	0.39916992	0	0	0	0	0	0	0	0	0	0.87109375	0.12890625	0.65795898	0.19458008	0.31591797	0.14697266	0	44330	0	0	0
903	904	904	Category M	0.38378906	0.63598633	-0.92382813	-0.016601563	-0.15991211	0.45263672	0	0	18/6/2018	18	6	2018	1:44:18	6258	0.5	1	44	18	0	0.059082031	3.5513672	0.1628418	0.075439453	-0.85424805	6.7958984	0.60620117	0	0	0	0	0	0	0	0	0	0.87304688	0.12695313	0.85058594	0.22070313	0.56030273	-0.069335938	0	44330	0	0	0
904	905	905	Category M	0.50390625	0.57592773	-0.79199219	0.040283203	-0.28442383	0.38891602	0	0	18/6/2018	18	6	2018	1:44:18	6258	0.6	1	44	18	0	0.059082031	3.5513672	0.16943359	0.081542969	-0.84985352	12.228027	0.59936523	0	0	0	0	0	0	0	0	0	0.87036133	0.12963867	0.88647461	0.33422852	0.49414063	0.057861328	0	44330	0	0	0
905	906	906	Category M	0.21582031	0.64794922	-0.65991211	0.094482422	-0.35229492	0.32617188	0	0	18/6/2018	18	6	2018	1:44:18	6258	0.7	1	44	18	0	0.059082031	3.5513672	0.17529297	0.090332031	-0.84570313	17.87085	0.58886719	0	0	0	0	0	0	0	0	0	0.8684082	0.1315918	0.78393555	0.040283203	0.55737305	0.18579102	0	44330	0	0	0
906	907	907	Category M	0.10791016	0.75585938	-0.40795898	0.057861328	-0.34399414	0.34838867	0	0	18/6/2018	18	6	2018	1:44:18	6258	0.8	1	44	18	0	0.059082031	3.5513672	0.18115234	0.097412109	-0.84301758	16.894043	0.79248047	0	0	0	0	0	0	0	0	0	0.86767578	0.13232422	1.1665039	-0.073242188	0.65820313	0.43505859	0	44330	0	0	0
907	908	908	Category M	0.23999023	0.68383789	-0.55175781	0.027832031	-0.28369141	0.39453125	0	0	18/6/2018	18	6	2018	1:44:18	6258	0.9	1	44	18	0	0.059082031	3.5513672	0.18554688	0.10522461	-0.84008789	10.990723	0.64868164	0	0	0	0	0	0	0	0	0	0.86694336	0.13305664	0.92138672	0.054199219	0.57836914	0.28833008	0	44330	0	0	0
908	909	909	Category M	0.32397461	0.68383789	-0.86376953	0.11035156	-0.31347656	0.35498047	0	0	18/6/2018	18	6	2018	1:44:19	6259	0	1	44	19	0	0.059082031	3.5513672	0.19360352	0.11181641	-0.84521484	8.3049316	0.58666992	0	0	0	0	0	0	0	0	0	0.87451172	0.12548828	0.72045898	0.13012695	0.57177734	-0.018310547	0	44330	0	0	0
909	910	910	Category M	0.34790039	0.49194336	-0.64794922	0.13525391	-0.34716797	0.32324219	0	0	18/6/2018	18	6	2018	1:44:19	6259	0.1	1	44	19	0	0.059082031	3.5513672	0.19897461	0.12207031	-0.84375	4.4592285	0.44384766	0	0	0	0	0	0	0	0	0	0.87548828	0.12451172	0.71435547	0.14868164	0.36962891	0.19580078	0	44330	0	0	0
910	911	911	Category M	0.035888672	0.86376953	-0.51586914	0.089599609	-0.31152344	0.36328125	0	0	18/6/2018	18	6	2018	1:44:19	6259	0.2	1	44	19	0	0.059082031	3.5513672	0.203125	0.13012695	-0.83862305	2.2419434	0.81860352	0	0	0	0	0	0	0	0	0	0.87255859	0.12744141	1.2236328	-0.16723633	0.73339844	0.32275391	0	44330	0	0	0
911	912	912	Category M	0.41992188	0.41992188	-0.74389648	0.10644531	-0.33813477	0.34521484	0	0	18/6/2018	18	6	2018	1:44:19	6259	0.3	1	44	19	0	0.059082031	3.5513672	0.20581055	0.13793945	-0.83422852	8.7958984	0.36523438	0	0	0	0	0	0	0	0	0	0.87036133	0.12963867	0.58618164	0.21386719	0.28173828	0.090332031	0	44330	0	0	0
912	913	913	Category M	-0.11987305	0.76782227	-0.68383789	0.15600586	-0.36157227	0.29443359	0	0	18/6/2018	18	6	2018	1:44:19	6259	0.4	1	44	19	0	0.059082031	3.5513672	0.21142578	0.14648438	-0.83544922	8.2165527	0.72021484	0	0	0	0	0	0	0	0	0	0.87426758	0.12573242	1.1044922	-0.33129883	0.62109375	0.15161133	0	44330	0	0	0
913	914	914	Category M	0.27587891	0.40795898	-0.63598633	0.11010742	-0.32299805	0.35375977	0	0	18/6/2018	18	6	2018	1:44:19	6259	0.5	1	44	19	0	0.059082031	3.5513672	0.21728516	0.15771484	-0.83349609	4.9301758	0.32397461	0	0	0	0	0	0	0	0	0	0.87573242	0.12426758	0.50585938	0.058349609	0.25	0.19750977	0	44330	0	0	0
914	915	915	Category M	-0.023925781	0.671875	-0.69580078	0.056640625	-0.1940918	0.43579102	0	0	18/6/2018	18	6	2018	1:44:19	6259	0.6	1	44	19	0	0.059082031	3.5513672	0.22216797	0.16601563	-0.8293457	18.035889	0.57788086	0	0	0	0	0	0	0	0	0	0.87451172	0.12548828	0.88549805	-0.24609375	0.50561523	0.13354492	0	44330	0	0	0
915	916	916	Category M	0.10791016	0.50390625	-0.83984375	0.076416016	-0.18847656	0.43554688	0	0	18/6/2018	18	6	2018	1:44:19	6259	0.7	1	44	19	0	0.059082031	3.5513672	0.22607422	0.17285156	-0.82617188	31.28833	0.3515625	0	0	0	0	0	0	0	0	0	0.87402344	0.12597656	0.46240234	-0.11816406	0.33081055	-0.013427734	0	44330	0	0	0
916	917	917	Category M	0.20385742	0.059814453	-1.2358398	0.18457031	-0.26367188	0.36865234	0	0	18/6/2018	18	6	2018	1:44:19	6259	0.8	1	44	19	0	0.059082031	3.5513672	0.23217773	0.18139648	-0.82421875	29.272461	0.42993164	0	0	0	0	0	0	0	0	0	0.87548828	0.12451172	0.5612793	-0.028320313	-0.12158203	-0.41137695	0	44330	0	0	0
917	918	918	Category M	0.11987305	0.51586914	-1.2358398	0.19165039	-0.20874023	0.39477539	0	0	18/6/2018	18	6	2018	1:44:19	6259	0.9	1	44	19	0	0.059082031	3.5513672	0.23828125	0.19116211	-0.82299805	22.653076	0.53808594	0	0	0	0	0	0	0	0	0	0.87792969	0.12207031	0.85546875	-0.1184082	0.32446289	-0.41259766	0	44330	0	0	0
918	919	919	Category M	0.14379883	0.3359375	-0.87597656	0.18603516	-0.081787109	0.43823242	0	0	18/6/2018	18	6	2018	1:44:20	6260	0	1	44	20	0	0.059082031	3.5513672	0.24194336	0.19970703	-0.82202148	25.362793	0.17626953	0	0	0	0	0	0	0	0	0	0.87988281	0.12011719	0.28808594	-0.098144531	0.13598633	-0.053710938	0	44330	0	0	0
919	920	920	Category M	0	0.083984375	-0.93579102	0.19726563	-0.030273438	0.43920898	0	0	18/6/2018	18	6	2018	1:44:20	6260	0.1	1	44	20	0	0.059082031	3.5513672	0.24536133	0.20800781	-0.82177734	27.056152	0.29760742	0	0	0	0	0	0	0	0	0	0.88256836	0.11743164	0.48339844	-0.24536133	-0.12402344	-0.11376953	0	44330	0	0	0
920	921	921	Category M	-0.047851563	-0.095947266	-1.0197754	0.19262695	-0.018066406	0.44628906	0	0	18/6/2018	18	6	2018	1:44:20	6260	0.2	1	44	20	0	0.059082031	3.5513672	0.24609375	0.22094727	-0.81787109	12.673584	0.47705078	0	0	0	0	0	0	0	0	0	0.88232422	0.11767578	0.81274414	-0.29394531	-0.31689453	-0.20166016	0	44330	0	0	0
921	922	922	Category M	-0.047851563	-0.023925781	-0.87597656	0.21386719	-0.013671875	0.43530273	0	0	18/6/2018	18	6	2018	1:44:20	6260	0.3	1	44	20	0	0.059082031	3.5513672	0.24926758	0.23022461	-0.81445313	2.9970703	0.39575195	0	0	0	0	0	0	0	0	0	0.88256836	0.11743164	0.61279297	-0.29711914	-0.25415039	-0.061279297	0	44330	0	0	0
922	923	923	Category M	-0.14379883	-0.059814453	-0.92382813	0.23046875	0.009033203	0.4309082	0	0	18/6/2018	18	6	2018	1:44:20	6260	0.4	1	44	20	0	0.059082031	3.5513672	0.2512207	0.24023438	-0.81054688	7.4819336	0.50878906	0	0	0	0	0	0	0	0	0	0.88208008	0.11791992	0.80810547	-0.39501953	-0.30004883	-0.11303711	0	44330	0	0	0
923	924	924	Category M	-0.071777344	-0.16796875	-0.87597656	0.24072266	0.053222656	0.4230957	0	0	18/6/2018	18	6	2018	1:44:20	6260	0.5	1	44	20	0	0.059082031	3.5513672	0.25317383	0.24633789	-0.81054688	14.976563	0.53051758	0	0	0	0	0	0	0	0	0	0.88427734	0.11572266	0.80444336	-0.32495117	-0.41430664	-0.065185547	0	44330	0	0	0
924	925	925	Category M	-0.095947266	-0.25195313	-1.1279297	0.28564453	0.069580078	0.39648438	0	0	18/6/2018	18	6	2018	1:44:20	6260	0.6	1	44	20	0	0.059082031	3.4675781	0.25463867	0.25756836	-0.80786133	5.7297363	0.69628906	0	0	0	0	0	0	0	0	0	0.88549805	0.11450195	1.1801758	-0.35058594	-0.50952148	-0.31982422	0	44330	0	0	0
925	926	926	Category M	-0.095947266	-0.10791016	-0.95996094	0.28271484	0.098388672	0.39379883	0	0	18/6/2018	18	6	2018	1:44:20	6260	0.7	1	44	20	0	0.059082031	3.4675781	0.25415039	0.26489258	-0.80810547	1.6005859	0.53344727	0	0	0	0	0	0	0	0	0	0.88769531	0.11230469	0.87475586	-0.35009766	-0.37280273	-0.15161133	0	44330	0	0	0
926	927	927	Category M	-0.21582031	-0.19189453	-0.98388672	0.30151367	0.089111328	0.38989258	0	0	18/6/2018	18	6	2018	1:44:20	6260	0.8	1	44	20	0	0.059082031	3.4675781	0.25561523	0.27197266	-0.80712891	1.6359863	0.68457031	0	0	0	0	0	0	0	0	0	0.88916016	0.11083984	1.1120605	-0.47143555	-0.46386719	-0.17651367	0	44330	0	0	0
927	928	928	Category M	-0.26391602	-0.19189453	-0.91186523	0.27539063	0.086914063	0.40161133	0	0	18/6/2018	18	6	2018	1:44:20	6260	0.9	1	44	20	0	0.059082031	3.4675781	0.25561523	0.28051758	-0.80688477	1.6862793	0.70996094	0	0	0	0	0	0	0	0	0	0.89160156	0.10839844	1.0966797	-0.51953125	-0.47241211	-0.10473633	0	44330	0	0	0
928	929	929	Category M	-0.16796875	-0.19189453	-0.73193359	0.32885742	0.098144531	0.36962891	0	0	18/6/2018	18	6	2018	1:44:21	6261	0	1	44	21	0	0.059082031	3.4675781	0.25683594	0.28710938	-0.80664063	2.2480469	0.64453125	0	0	0	0	0	0	0	0	0	0.89379883	0.10620117	0.97851563	-0.42480469	-0.47900391	0.074707031	0	44330	0	0	0
929	930	930	Category N	0.43188477	-0.17993164	-0.86376953	0.033935547	0.11694336	0.47338867	0	0	18/6/2018	18	6	2018	1:44:22	6262	0.8	1	44	22	0	0.059082031	3.4675781	0.25415039	0.29052734	-0.80297852	6.5148926	0.50634766	0	0	0	0	0	0	0	0	0	0.89111328	0.10888672	0.70874023	0.17749023	-0.47045898	-0.060546875	0	44330	0	0	0
930	931	931	Category N	0.40795898	-0.23999023	-0.91186523	0.003417969	0.12768555	0.4765625	0	0	18/6/2018	18	6	2018	1:44:22	6262	0.9	1	44	22	0	0.059082031	3.4675781	0.25244141	0.29443359	-0.80151367	2.3723145	0.56738281	0	0	0	0	0	0	0	0	0	0.89038086	0.10961914	0.80004883	0.15527344	-0.53442383	-0.11010742	0	44330	0	0	0
931	932	932	Category N	0.27587891	0.023925781	-0.65991211	-0.028320313	0.098876953	0.47753906	0	0	18/6/2018	18	6	2018	1:44:23	6263	0	1	44	23	0	0.059082031	3.4675781	0.25170898	0.29907227	-0.80371094	0.22412109	0.31152344	0	0	0	0	0	0	0	0	0	0.89379883	0.10620117	0.44311523	0.023925781	-0.27514648	0.14379883	0	44330	0	0	0
932	933	933	Category N	0.45581055	-0.071777344	-1.0678711	-0.047607422	0.037109375	0.48071289	0	0	18/6/2018	18	6	2018	1:44:23	6263	0.1	1	44	23	0	0.059082031	3.4675781	0.24926758	0.30541992	-0.80395508	8.2910156	0.50439453	0	0	0	0	0	0	0	0	0	0.89550781	0.10449219	0.84716797	0.20629883	-0.37719727	-0.26367188	0	44330	0	0	0
933	934	934	Category N	0.49194336	0.11987305	-0.87597656	-0.031005859	-0.12402344	0.46289063	0	0	18/6/2018	18	6	2018	1:44:23	6263	0.2	1	44	23	0	0.059082031	3.4675781	0.24829102	0.30957031	-0.80517578	15.137207	0.31665039	0	0	0	0	0	0	0	0	0	0.89770508	0.10229492	0.50390625	0.2434082	-0.18969727	-0.070556641	0	44330	0	0	0
934	935	935	Category N	0.50390625	0.23999023	-0.70776367	-0.032226563	-0.15551758	0.44946289	0	0	18/6/2018	18	6	2018	1:44:23	6263	0.3	1	44	23	0	0.059082031	3.4675781	0.24536133	0.31347656	-0.81079102	16.269775	0.2878418	0	0	0	0	0	0	0	0	0	0.90332031	0.096679688	0.43530273	0.25830078	-0.073486328	0.10302734	0	44330	0	0	0
935	936	936	Category N	0.50390625	0.27587891	-0.7199707	-0.059082031	-0.14428711	0.45288086	0	0	18/6/2018	18	6	2018	1:44:23	6263	0.4	1	44	23	0	0.059082031	3.4675781	0.24121094	0.31860352	-0.81225586	16.298584	0.28149414	0	0	0	0	0	0	0	0	0	0.90527344	0.094726563	0.39794922	0.26245117	-0.042724609	0.092285156	0	44330	0	0	0
936	937	937	Category N	0.50390625	0.20385742	-0.76782227	-0.075439453	-0.11645508	0.46191406	0	0	18/6/2018	18	6	2018	1:44:23	6263	0.5	1	44	23	0	0.059082031	3.4675781	0.23583984	0.32080078	-0.8137207	17.798828	0.29589844	0	0	0	0	0	0	0	0	0	0.90600586	0.093994141	0.4309082	0.26782227	-0.11694336	0.045898438	0	44330	0	0	0
937	938	938	Category N	0.3359375	0.21582031	-0.55175781	-0.099609375	-0.086914063	0.46118164	0	0	18/6/2018	18	6	2018	1:44:23	6263	0.6	1	44	23	0	0.059082031	3.4675781	0.23486328	0.32324219	-0.81811523	17.668701	0.30444336	0	0	0	0	0	0	0	0	0	0.91040039	0.089599609	0.47485352	0.10083008	-0.10742188	0.26635742	0	44330	0	0	0
938	939	939	Category N	0.64794922	0.25195313	-0.73193359	-0.10107422	-0.08203125	0.46313477	0	0	18/6/2018	18	6	2018	1:44:23	6263	0.7	1	44	23	0	0.059082031	3.4675781	0.23120117	0.32250977	-0.81689453	14.393799	0.4309082	0	0	0	0	0	0	0	0	0	0.90820313	0.091796875	0.57202148	0.41650391	-0.070556641	0.084960938	0	44330	0	0	0
939	940	940	Category N	0.40795898	0.2878418	-0.7199707	-0.074707031	-0.11206055	0.45825195	0	0	18/6/2018	18	6	2018	1:44:23	6263	0.8	1	44	23	0	0.059082031	3.4675781	0.2253418	0.32202148	-0.81420898	17.36499	0.20825195	0	0	0	0	0	0	0	0	0	0.90429688	0.095703125	0.3112793	0.18237305	-0.034179688	0.094238281	0	44330	0	0	0
940	941	941	Category N	0.37182617	0.2878418	-0.69580078	-0.069091797	-0.16259766	0.44726563	0	0	18/6/2018	18	6	2018	1:44:23	6263	0.9	1	44	23	0	0.059082031	3.4675781	0.22143555	0.32104492	-0.8203125	20.431152	0.19775391	0	0	0	0	0	0	0	0	0	0.90820313	0.091796875	0.30786133	0.15014648	-0.033203125	0.12451172	0	44330	0	0	0
941	942	942	Category N	0.47998047	0.69580078	-0.86376953	-0.039794922	-0.21313477	0.42700195	0	0	18/6/2018	18	6	2018	1:44:24	6264	0	1	44	24	0	0.059082031	3.4675781	0.21875	0.31787109	-0.8293457	18.918701	0.46044922	0	0	0	0	0	0	0	0	0	0.91479492	0.085205078	0.6730957	0.26098633	0.37768555	-0.034179688	0	44330	0	0	0
942	943	943	Category N	0.65991211	0.44384766	-0.91186523	-0.003417969	-0.28881836	0.390625	0	0	18/6/2018	18	6	2018	1:44:24	6264	0.111	1	44	24	0	0.059082031	3.4675781	0.21606445	0.31835938	-0.82983398	16.416016	0.46801758	0	0	0	0	0	0	0	0	0	0.91479492	0.085205078	0.65087891	0.44360352	0.12524414	-0.081787109	0	44330	0	0	0
943	944	944	Category N	0.37182617	0.29980469	-0.57592773	-0.003173828	-0.30810547	0.3762207	0	0	18/6/2018	18	6	2018	1:44:24	6264	0.222	1	44	24	0	0.059082031	3.4675781	0.21166992	0.31640625	-0.83105469	13.029785	0.30175781	0	0	0	0	0	0	0	0	0	0.9140625	0.0859375	0.43188477	0.15991211	-0.016601563	0.25512695	0	44330	0	0	0
944	945	945	Category N	0.3359375	0.51586914	-0.6237793	-0.03125	-0.22924805	0.41796875	0	0	18/6/2018	18	6	2018	1:44:24	6264	0.333	1	44	24	0	0.059082031	3.4675781	0.20898438	0.3137207	-0.83251953	7.9973145	0.31689453	0	0	0	0	0	0	0	0	0	0.9140625	0.0859375	0.53759766	0.12670898	0.2019043	0.20874023	0	44330	0	0	0
945	946	946	Category N	0.40795898	0.39599609	-0.70776367	-0.014648438	-0.20288086	0.43408203	0	0	18/6/2018	18	6	2018	1:44:24	6264	0.444	1	44	24	0	0.058837891	3.5175293	0.20678711	0.30859375	-0.83154297	5.060791	0.25170898	0	0	0	0	0	0	0	0	0	0.91088867	0.089111328	0.41235352	0.20092773	0.087158203	0.1237793	0	44330	0	0	0
946	947	947	Category N	0.25195313	0.44384766	-0.73193359	0.048583984	-0.19848633	0.43457031	0	0	18/6/2018	18	6	2018	1:44:24	6264	0.555	1	44	24	0	0.058837891	3.5175293	0.20483398	0.30834961	-0.83447266	13.262451	0.17626953	0	0	0	0	0	0	0	0	0	0.9128418	0.087158203	0.28515625	0.046875	0.13525391	0.10253906	0	44330	0	0	0
947	948	948	Category N	0.51586914	0.3359375	-1.3439941	0.067871094	-0.18701172	0.43530273	0	0	18/6/2018	18	6	2018	1:44:24	6264	0.666	1	44	24	0	0.058837891	3.5175293	0.20556641	0.30419922	-0.84399414	9.5661621	0.58911133	0	0	0	0	0	0	0	0	0	0.92041016	0.079589844	0.84155273	0.31005859	0.031494141	-0.49975586	0	44330	0	0	0
948	949	949	Category N	0.29980469	0.63598633	-0.81591797	0.13769531	-0.25097656	0.38671875	0	0	18/6/2018	18	6	2018	1:44:24	6264	0.777	1	44	24	0	0.058837891	3.5175293	0.20581055	0.30395508	-0.84594727	6.4748535	0.34619141	0	0	0	0	0	0	0	0	0	0.92211914	0.077880859	0.45581055	0.09375	0.33178711	0.030029297	0	44330	0	0	0
949	950	950	Category N	0.23999023	0.44384766	-0.53979492	0.082519531	-0.25	0.40258789	0	0	18/6/2018	18	6	2018	1:44:24	6264	0.888	1	44	24	0	0.058837891	3.5175293	0.20141602	0.3059082	-0.84375	11.497803	0.3359375	0	0	0	0	0	0	0	0	0	0.91967773	0.080322266	0.48022461	0.038330078	0.13769531	0.30395508	0	44330	0	0	0
950	951	951	Category N	0.083984375	0.41992188	-0.58789063	0.065673828	-0.23535156	0.41430664	0	0	18/6/2018	18	6	2018	1:44:25	6265	0	1	44	25	0	0.058837891	3.5175293	0.19970703	0.30810547	-0.84765625	11.919189	0.30541992	0	0	0	0	0	0	0	0	0	0.92382813	0.076171875	0.48730469	-0.11572266	0.11157227	0.25976563	0	44330	0	0	0
951	952	952	Category N	0.3359375	0.47998047	-1.0319824	0.071044922	-0.22900391	0.41674805	0	0	18/6/2018	18	6	2018	1:44:25	6265	0.1	1	44	25	0	0.058837891	3.5175293	0.20263672	0.30419922	-0.85400391	3.1484375	0.28320313	0	0	0	0	0	0	0	0	0	0.92895508	0.071044922	0.48657227	0.13305664	0.17553711	-0.17773438	0	44330	0	0	0
952	953	953	Category N	0.3359375	0.70776367	-0.74389648	0.099365234	-0.24584961	0.40185547	0	0	18/6/2018	18	6	2018	1:44:25	6265	0.2	1	44	25	0	0.058837891	3.5175293	0.19555664	0.30639648	-0.85571289	3.1992188	0.43945313	0	0	0	0	0	0	0	0	0	0.9296875	0.0703125	0.65332031	0.14013672	0.40112305	0.11181641	0	44330	0	0	0
953	954	954	Category N	0.2277832	0.46777344	-0.6237793	0.0703125	-0.2578125	0.40112305	0	0	18/6/2018	18	6	2018	1:44:25	6265	0.3	1	44	25	0	0.058837891	3.5175293	0.19628906	0.30151367	-0.85546875	10.945557	0.28686523	0	0	0	0	0	0	0	0	0	0.92822266	0.071777344	0.42919922	0.03125	0.16601563	0.23168945	0	44330	0	0	0
954	955	955	Category N	0.17993164	0.37182617	-0.65991211	0.045410156	-0.24389648	0.41064453	0	0	18/6/2018	18	6	2018	1:44:25	6265	0.4	1	44	25	0	0.058837891	3.5175293	0.19458008	0.31445313	-0.85693359	14.253906	0.20556641	0	0	0	0	0	0	0	0	0	0.93334961	0.066650391	0.26904297	-0.014648438	0.057128906	0.19702148	0	44330	0	0	0
955	956	956	Category N	0.3359375	0.47998047	-0.76782227	0.054443359	-0.23339844	0.41992188	0	0	18/6/2018	18	6	2018	1:44:25	6265	0.5	1	44	25	0	0.058837891	3.5175293	0.19824219	0.30932617	-0.86401367	3.0637207	0.23925781	0	0	0	0	0	0	0	0	0	0.93896484	0.061035156	0.40429688	0.13745117	0.17041016	0.096191406	0	44330	0	0	0
956	957	957	Category N	0.3359375	0.59985352	-0.81591797	0.091552734	-0.21948242	0.41235352	0	0	18/6/2018	18	6	2018	1:44:25	6265	0.6	1	44	25	0	0.058837891	3.5175293	0.19726563	0.31225586	-0.86279297	1.6889648	0.32250977	0	0	0	0	0	0	0	0	0	0.93847656	0.061523438	0.47290039	0.13842773	0.28735352	0.046875	0	44330	0	0	0
957	958	958	Category N	0.17993164	0.49194336	-0.83984375	0.1105957	-0.23706055	0.40454102	0	0	18/6/2018	18	6	2018	1:44:25	6265	0.7	1	44	25	0	0.058837891	3.5175293	0.1965332	0.31738281	-0.85473633	2.0866699	0.17578125	0	0	0	0	0	0	0	0	0	0.93286133	0.067138672	0.20605469	-0.016601563	0.17431641	0.014892578	0	44330	0	0	0
958	959	959	Category N	0.19189453	0.46777344	-0.91186523	0.15917969	-0.30419922	0.34838867	0	0	18/6/2018	18	6	2018	1:44:25	6265	0.8	1	44	25	0	0.058837891	3.5175293	0.19433594	0.32592773	-0.84643555	3.0717773	0.15576172	0	0	0	0	0	0	0	0	0	0.92773438	0.072265625	0.20922852	-0.002441406	0.14160156	-0.065185547	0	44330	0	0	0
959	960	960	Category N	0.011962891	0.82788086	-0.59985352	0.11230469	-0.29931641	0.3671875	0	0	18/6/2018	18	6	2018	1:44:25	6265	0.9	1	44	25	0	0.058837891	3.5175293	0.19458008	0.32739258	-0.85107422	11.833008	0.58886719	0	0	0	0	0	0	0	0	0	0.93237305	0.067626953	0.93432617	-0.18261719	0.50024414	0.2512207	0	44330	0	0	0
960	961	961	Category N	0.17993164	0.55175781	-0.671875	0.082275391	-0.27392578	0.38989258	0	0	18/6/2018	18	6	2018	1:44:26	6266	0	1	44	26	0	0.058837891	3.5175293	0.19604492	0.33496094	-0.85229492	9.3664551	0.2824707	0	0	0	0	0	0	0	0	0	0.93652344	0.063476563	0.41357422	-0.016113281	0.21655273	0.18041992	0	44330	0	0	0
961	962	962	Category N	0.21582031	0.63598633	-0.61181641	0.074951172	-0.19555664	0.43310547	0	0	18/6/2018	18	6	2018	1:44:26	6266	0.09	1	44	26	0	0.058837891	3.5175293	0.19628906	0.34423828	-0.84594727	0.16113281	0.37426758	0	0	0	0	0	0	0	0	0	0.93408203	0.065917969	0.54516602	0.019287109	0.29150391	0.23413086	0	44330	0	0	0
962	963	963	Category N	0.23999023	0.35986328	-1.1638184	0.13427734	-0.21069336	0.41235352	0	0	18/6/2018	18	6	2018	1:44:26	6266	0.181	1	44	26	0	0.058837891	3.5175293	0.19848633	0.35644531	-0.83959961	0.26367188	0.32666016	0	0	0	0	0	0	0	0	0	0.93359375	0.06640625	0.36889648	0.041259766	0.003173828	-0.32397461	0	44330	0	0	0
963	964	964	Category N	0.31176758	0.6237793	-0.80395508	0.15966797	-0.22460938	0.39990234	0	0	18/6/2018	18	6	2018	1:44:26	6266	0.272	1	44	26	0	0.058837891	3.5175293	0.20092773	0.35424805	-0.8425293	1.8125	0.29370117	0	0	0	0	0	0	0	0	0	0.93579102	0.064208984	0.41894531	0.1105957	0.26928711	0.038574219	0	44330	0	0	0
964	965	965	Category N	0.035888672	0.37182617	-0.91186523	0.14599609	-0.21923828	0.40527344	0	0	18/6/2018	18	6	2018	1:44:26	6266	0.363	1	44	26	0	0.058837891	3.5175293	0.20385742	0.36669922	-0.85180664	2.1506348	0.17822266	0	0	0	0	0	0	0	0	0	0.94970703	0.050292969	0.23266602	-0.16796875	0.004882813	-0.059814453	0	44330	0	0	0
965	966	966	Category N	0.20385742	0.38378906	-0.81591797	0.12304688	-0.19750977	0.42211914	0	0	18/6/2018	18	6	2018	1:44:26	6266	0.454	1	44	26	0	0.058837891	3.5175293	0.2097168	0.37915039	-0.8449707	0.064453125	0.030029297	0	0	0	0	0	0	0	0	0	0.94970703	0.050292969	0.039794922	-0.005859375	0.004394531	0.029052734	0	44330	0	0	0
966	967	967	Category N	0.11987305	0.47998047	-0.91186523	0.12866211	-0.16577148	0.43408203	0	0	18/6/2018	18	6	2018	1:44:26	6266	0.545	1	44	26	0	0.058837891	3.5175293	0.20556641	0.38085938	-0.84765625	2.8820801	0.14550781	0	0	0	0	0	0	0	0	0	0.9519043	0.048095703	0.24853516	-0.085693359	0.098876953	-0.063964844	0	44330	0	0	0
967	968	968	Category N	0.25195313	0.32397461	-0.81591797	0.12207031	-0.13647461	0.44750977	0	0	18/6/2018	18	6	2018	1:44:26	6266	0.636	1	44	26	0	0.058837891	3.5175293	0.20898438	0.38525391	-0.84887695	0.75610352	0.081787109	0	0	0	0	0	0	0	0	0	0.95532227	0.044677734	0.13720703	0.042724609	-0.061279297	0.032958984	0	44330	0	0	0
968	969	969	Category N	0.11987305	0.023925781	-0.80395508	0.11499023	-0.13378906	0.44848633	0	0	18/6/2018	18	6	2018	1:44:26	6266	0.727	1	44	26	0	0.058837891	3.5175293	0.2109375	0.39331055	-0.84960938	7.3405762	0.38330078	0	0	0	0	0	0	0	0	0	0.95996094	0.040039063	0.5065918	-0.091064453	-0.36938477	0.045654297	0	44330	0	0	0
969	970	970	Category N	0.14379883	0.083984375	-0.88793945	0.11254883	-0.10522461	0.45263672	0	0	18/6/2018	18	6	2018	1:44:26	6266	0.818	1	44	26	0	0.058837891	3.5175293	0.21435547	0.40307617	-0.8503418	10.657959	0.32885742	0	0	0	0	0	0	0	0	0	0.96533203	0.034667969	0.42724609	-0.070556641	-0.3190918	-0.037353516	0	44330	0	0	0
970	971	971	Category N	0.21582031	0.20385742	-0.95996094	0.10961914	-0.058837891	0.46777344	0	0	18/6/2018	18	6	2018	1:44:26	6266	0.909	1	44	26	0	0.058837891	3.5175293	0.20532227	0.40576172	-0.85620117	9.3950195	0.22729492	0	0	0	0	0	0	0	0	0	0.96972656	0.030273438	0.31591797	0.010253906	-0.2019043	-0.10351563	0	44330	0	0	0
971	972	972	Category N	0.11987305	0.3359375	-0.80395508	0.13891602	-0.01171875	0.4621582	0	0	18/6/2018	18	6	2018	1:44:27	6267	0	1	44	27	0	0.058837891	3.5175293	0.19970703	0.41455078	-0.85473633	8.9782715	0.12304688	0	0	0	0	0	0	0	0	0	0.97070313	0.029296875	0.20947266	-0.079833984	-0.078613281	0.05078125	0	44330	0	0	0
972	973	973	Category N	0.17993164	0.2277832	-0.87597656	0.15844727	-0.008300781	0.45678711	0	0	18/6/2018	18	6	2018	1:44:27	6267	0.1	1	44	27	0	0.058837891	3.5175293	0.19775391	0.42285156	-0.85449219	9.1022949	0.19702148	0	0	0	0	0	0	0	0	0	0.97387695	0.026123047	0.23461914	-0.017822266	-0.19506836	-0.021240234	0	44330	0	0	0
973	974	974	Category N	0.3359375	0.29980469	-1.1638184	0.16625977	-0.066162109	0.44799805	0	0	18/6/2018	18	6	2018	1:44:27	6267	0.2	1	44	27	0	0.058837891	3.5175293	0.19458008	0.42871094	-0.85620117	1.159668	0.36206055	0	0	0	0	0	0	0	0	0	0.97729492	0.022705078	0.57763672	0.14111328	-0.12890625	-0.30737305	0	44330	0	0	0
974	975	975	Category N	0.095947266	0.2277832	-1.0559082	0.2565918	-0.11767578	0.40112305	0	0	18/6/2018	18	6	2018	1:44:27	6267	0.3	1	44	27	0	0.058837891	3.5175293	0.1875	0.42651367	-0.86401367	9.1069336	0.29101563	0	0	0	0	0	0	0	0	0	0.98168945	0.018310547	0.48217773	-0.091552734	-0.19873047	-0.19165039	0	44330	0	0	0
975	976	976	Category N	0.011962891	0.21582031	-0.91186523	0.171875	-0.12548828	0.43383789	0	0	18/6/2018	18	6	2018	1:44:27	6267	0.4	1	44	27	0	0.058837891	3.5175293	0.18188477	0.43408203	-0.86499023	10.095703	0.28076172	0	0	0	0	0	0	0	0	0	0.98486328	0.015136719	0.43530273	-0.16992188	-0.21826172	-0.046630859	0	44330	0	0	0
976	977	977	Category N	0.11987305	0.3359375	-1.0197754	0.15429688	-0.057861328	0.45166016	0	0	18/6/2018	18	6	2018	1:44:27	6267	0.5	1	44	27	0	0.058837891	3.5175293	0.17749023	0.43701172	-0.86230469	7.5341797	0.19555664	0	0	0	0	0	0	0	0	0	0.9831543	0.016845703	0.31616211	-0.057617188	-0.10107422	-0.15722656	0	44330	0	0	0
977	978	978	Category N	0.17993164	0.071777344	-0.81591797	0.14746094	-0.006835938	0.45654297	0	0	18/6/2018	18	6	2018	1:44:27	6267	0.6	1	44	27	0	0.058837891	3.5175293	0.17431641	0.44482422	-0.8684082	7.3483887	0.37670898	0	0	0	0	0	0	0	0	0	0.99121094	0.008789063	0.43115234	0.005371094	-0.37304688	0.052490234	0	44330	0	0	0
978	979	979	Category N	0.023925781	0.20385742	-0.82788086	0.15478516	0.002441406	0.46289063	0	0	18/6/2018	18	6	2018	1:44:27	6267	0.7	1	44	27	0	0.058837891	3.5175293	0.17285156	0.44042969	-0.87988281	5.0375977	0.28442383	0	0	0	0	0	0	0	0	0	0.99902344	0.000976563	0.43774414	-0.14892578	-0.23657227	0.052001953	0	44330	0	0	0
979	980	980	Category N	0.25195313	0.095947266	-1.2358398	0.16992188	-0.020507813	0.45483398	0	0	18/6/2018	18	6	2018	1:44:27	6267	0.8	1	44	27	0	0.058837891	3.5175293	0.16308594	0.44482422	-0.88061523	1.6469727	0.50561523	0	0	0	0	0	0	0	0	0	1.0002441	0.000244141	0.79248047	0.088623047	-0.34887695	-0.35498047	0	44330	0	0	0
980	981	981	Category N	0.25195313	0.035888672	-1.3918457	0.18969727	-0.14746094	0.42211914	0	0	18/6/2018	18	6	2018	1:44:27	6267	0.9	1	44	27	0	0.058837891	3.5175293	0.16088867	0.44750977	-0.87866211	4.6914063	0.66381836	0	0	0	0	0	0	0	0	0	0.99926758	0.000732422	1.015625	0.090820313	-0.41162109	-0.51293945	0	44330	0	0	0
981	982	982	Category N	0.083984375	0.23999023	-0.59985352	0.14819336	-0.15942383	0.43066406	0	0	18/6/2018	18	6	2018	1:44:28	6268	0	1	44	28	0	0.058837891	3.5175293	0.15942383	0.44970703	-0.88012695	6.0532227	0.3581543	0	0	0	0	0	0	0	0	0	1.0012207	0.001220703	0.56567383	-0.075439453	-0.2097168	0.28027344	0	44330	0	0	0
982	983	983	Category N	-0.011962891	0.21582031	-0.80395508	0.083007813	-0.13183594	0.45483398	0	0	18/6/2018	18	6	2018	1:44:28	6268	0.111	1	44	28	0	0.058837891	3.5175293	0.15380859	0.44262695	-0.88647461	11.026611	0.29296875	0	0	0	0	0	0	0	0	0	1.0026855	0.002685547	0.4753418	-0.16577148	-0.22680664	0.082519531	0	44330	0	0	0
983	984	984	Category N	0.17993164	0.43188477	-1.0439453	0.082763672	-0.083740234	0.4675293	0	0	18/6/2018	18	6	2018	1:44:28	6268	0.222	1	44	28	0	0.05859375	3.4820801	0.1472168	0.44335938	-0.88427734	16.951904	0.16308594	0	0	0	0	0	0	0	0	0	1.0002441	0.000244141	0.20385742	0.032470703	-0.011474609	-0.15942383	0	44330	0	0	0
984	985	985	Category N	0.32397461	0.15576172	-0.7199707	0.12475586	-0.19482422	0.42333984	0	0	18/6/2018	18	6	2018	1:44:28	6268	0.333	1	44	28	0	0.05859375	3.4820801	0.14355469	0.44726563	-0.8840332	19.863281	0.37988281	0	0	0	0	0	0	0	0	0	1.0012207	0.001220703	0.63574219	0.18017578	-0.29150391	0.1640625	0	44330	0	0	0
985	986	986	Category N	0.047851563	0.63598633	-0.88793945	0.13012695	-0.24902344	0.39672852	0	0	18/6/2018	18	6	2018	1:44:28	6268	0.444	1	44	28	0	0.05859375	3.4820801	0.1394043	0.44384766	-0.8894043	18.811279	0.21264648	0	0	0	0	0	0	0	0	0	1.0036621	0.003662109	0.28540039	-0.091552734	0.19189453	0.001464844	0	44330	0	0	0
986	987	987	Category N	0.16796875	0.43188477	-1.1638184	0.13891602	-0.29345703	0.35888672	0	0	18/6/2018	18	6	2018	1:44:28	6268	0.555	1	44	28	0	0.05859375	3.4820801	0.13647461	0.44140625	-0.89160156	13.318604	0.27392578	0	0	0	0	0	0	0	0	0	1.0043945	0.004394531	0.31298828	0.03125	-0.009521484	-0.27197266	0	44330	0	0	0
987	988	988	Category N	0.26391602	0.64794922	-0.70776367	0.17626953	-0.32519531	0.32543945	0	0	18/6/2018	18	6	2018	1:44:28	6268	0.666	1	44	28	0	0.05859375	3.4820801	0.13354492	0.43774414	-0.89770508	8.5629883	0.31176758	0	0	0	0	0	0	0	0	0	1.0078125	0.0078125	0.53027344	0.13012695	0.20996094	0.18994141	0	44330	0	0	0
988	989	989	Category N	-0.023925781	0.83984375	-0.68383789	0.15698242	-0.2434082	0.38745117	0	0	18/6/2018	18	6	2018	1:44:28	6268	0.777	1	44	28	0	0.05859375	3.4820801	0.12939453	0.43774414	-0.89160156	4.1428223	0.4777832	0	0	0	0	0	0	0	0	0	1.001709	0.001708984	0.76318359	-0.15332031	0.40185547	0.20776367	0	44330	0	0	0
989	990	990	Category N	0.21582031	0.68383789	-0.95996094	0.17358398	-0.22802734	0.39208984	0	0	18/6/2018	18	6	2018	1:44:28	6268	0.888	1	44	28	0	0.05859375	3.4820801	0.12768555	0.43603516	-0.89013672	2.3127441	0.27172852	0	0	0	0	0	0	0	0	0	0.99926758	0.000732422	0.40527344	0.087890625	0.24755859	-0.069580078	0	44330	0	0	0
990	991	991	Category N	0.26391602	0.53979492	-1.0319824	0.23339844	-0.32641602	0.30273438	0	0	18/6/2018	18	6	2018	1:44:29	6269	0	1	44	29	0	0.05859375	3.4820801	0.12719727	0.43676758	-0.8972168	1.6789551	0.2175293	0	0	0	0	0	0	0	0	0	1.0061035	0.006103516	0.3737793	0.13647461	0.1027832	-0.13452148	0	44330	0	0	0
991	992	992	Category N	-0.14379883	0.59985352	-0.87597656	0.2355957	-0.34960938	0.265625	0	0	18/6/2018	18	6	2018	1:44:29	6269	0.1	1	44	29	0	0.05859375	3.4820801	0.12695313	0.43383789	-0.90600586	5.8225098	0.3190918	0	0	0	0	0	0	0	0	0	1.0126953	0.012695313	0.46679688	-0.27075195	0.16577148	0.030029297	0	44330	0	0	0
992	993	993	Category N	-0.059814453	0.37182617	-0.671875	0.12670898	-0.25878906	0.39233398	0	0	18/6/2018	18	6	2018	1:44:29	6269	0.2	1	44	29	0	0.05859375	3.4820801	0.12426758	0.43383789	-0.90234375	4.5703125	0.30151367	0	0	0	0	0	0	0	0	0	1.0090332	0.009033203	0.47680664	-0.18408203	-0.062011719	0.23046875	0	44330	0	0	0
993	994	994	Category N	0.14379883	1.4519043	-0.74389648	0.13452148	-0.18334961	0.42382813	0	0	18/6/2018	18	6	2018	1:44:29	6269	0.3	1	44	29	0	0.05859375	3.4820801	0.12231445	0.42944336	-0.90063477	1.706543	1.0344238	0	0	0	0	0	0	0	0	0	1.0053711	0.005371094	1.2004395	0.021240234	1.0222168	0.15673828	0	44330	0	0	0
994	995	995	Category N	0.26391602	0.25195313	-1.2719727	0.21533203	-0.24462891	0.3659668	0	0	18/6/2018	18	6	2018	1:44:29	6269	0.4	1	44	29	0	0.05859375	3.4820801	0.12158203	0.42919922	-0.90454102	0.14648438	0.43188477	0	0	0	0	0	0	0	0	0	1.0085449	0.008544922	0.68676758	0.14208984	-0.17724609	-0.3671875	0	44330	0	0	0
995	996	996	Category N	0.023925781	0.74389648	-0.73193359	0.18994141	-0.33496094	0.31152344	0	0	18/6/2018	18	6	2018	1:44:29	6269	0.5	1	44	29	0	0.05859375	3.4820801	0.12036133	0.42797852	-0.90942383	8.4797363	0.37475586	0	0	0	0	0	0	0	0	0	1.0124512	0.012451172	0.58984375	-0.096435547	0.31567383	0.17749023	0	44330	0	0	0
996	997	997	Category N	0.15576172	0.47998047	-0.59985352	0.11157227	-0.2421875	0.40649414	0	0	18/6/2018	18	6	2018	1:44:29	6269	0.6	1	44	29	0	0.05859375	3.4820801	0.11450195	0.42382813	-0.91552734	12.278076	0.32324219	0	0	0	0	0	0	0	0	0	1.0153809	0.015380859	0.4128418	0.041015625	0.055908203	0.31567383	0	44330	0	0	0
997	998	998	Category N	-0.071777344	1.1999512	-0.57592773	0.11645508	-0.19750977	0.41943359	0	0	18/6/2018	18	6	2018	1:44:29	6269	0.7	1	44	29	0	0.05859375	3.4820801	0.11279297	0.4206543	-0.91455078	2.4621582	0.86938477	0	0	0	0	0	0	0	0	0	1.0131836	0.013183594	1.3027344	-0.18457031	0.77905273	0.33862305	0	44330	0	0	0
998	999	999	Category N	0.16796875	0.44384766	-1.2358398	0.18896484	-0.28735352	0.34838867	0	0	18/6/2018	18	6	2018	1:44:29	6269	0.8	1	44	29	0	0.05859375	3.4820801	0.11181641	0.41699219	-0.91357422	5.217041	0.32788086	0	0	0	0	0	0	0	0	0	1.010498	0.010498047	0.4050293	0.055908203	0.026611328	-0.32202148	0	44330	0	0	0
999	1000	1000	Category N	0.11987305	0.68383789	-1.0439453	0.18701172	-0.37744141	0.27563477	0	0	18/6/2018	18	6	2018	1:44:29	6269	0.9	1	44	29	0	0.05859375	3.4820801	0.10961914	0.4128418	-0.9152832	20.030762	0.29980469	0	0	0	0	0	0	0	0	0	1.0100098	0.010009766	0.40942383	0.010009766	0.27075195	-0.12841797	0	44330	0	0	0
1000	1001	1001	Category N	-0.035888672	0.65991211	-0.50390625	0.095947266	-0.28613281	0.38085938	0	0	18/6/2018	18	6	2018	1:44:30	6270	0	1	44	30	0	0.05859375	3.4820801	0.10864258	0.40332031	-0.92382813	19.96167	0.51293945	0	0	0	0	0	0	0	0	0	1.013916	0.013916016	0.82104492	-0.14453125	0.25634766	0.41992188	0	44330	0	0	0
1001	1002	1002	Category N	0.13183594	0.93579102	-0.37182617	0.12182617	-0.14428711	0.44335938	0	0	18/6/2018	18	6	2018	1:44:30	6270	0.1	1	44	30	0	0.05859375	3.4820801	0.11010742	0.39916992	-0.92773438	3.621582	0.77294922	0	0	0	0	0	0	0	0	0	1.0161133	0.016113281	1.1140137	0.021484375	0.53637695	0.5559082	0	44330	0	0	0
1002	1003	1003	Category N	0.047851563	-0.2277832	-1.1638184	0.11401367	-0.13574219	0.44335938	0	0	18/6/2018	18	6	2018	1:44:30	6270	0.2	1	44	30	0	0.05859375	3.4820801	0.109375	0.39550781	-0.92871094	5.6352539	0.66894531	0	0	0	0	0	0	0	0	0	1.0153809	0.015380859	0.92016602	-0.061523438	-0.62329102	-0.23486328	0	44330	0	0	0
1003	1004	1004	Category N	0.16796875	0.82788086	-1.619873	0.1730957	-0.26879883	0.36450195	0	0	18/6/2018	18	6	2018	1:44:30	6270	0.3	1	44	30	0	0.05859375	3.4820801	0.10693359	0.39160156	-0.92456055	14.283936	0.82275391	0	0	0	0	0	0	0	0	0	1.0097656	0.009765625	1.1921387	0.060791016	0.43603516	-0.69506836	0	44330	0	0	0
1004	1005	1005	Category N	0.38378906	0.74389648	-0.57592773	0.1953125	-0.12963867	0.42553711	0	0	18/6/2018	18	6	2018	1:44:30	6270	0.4	1	44	30	0	0.05859375	3.4820801	0.10229492	0.38500977	-0.92700195	0.54052734	0.57543945	0	0	0	0	0	0	0	0	0	1.0090332	0.009033203	0.99121094	0.28125	0.35864258	0.35107422	0	44330	0	0	0
1005	1006	1006	Category N	-0.44384766	0.035888672	-1.1757813	0.27319336	-0.091796875	0.3972168	0	0	18/6/2018	18	6	2018	1:44:30	6270	0.5	1	44	30	0	0.05859375	3.4820801	0.10083008	0.37963867	-0.93383789	19.075439	0.68798828	0	0	0	0	0	0	0	0	0	1.0131836	0.013183594	1.1303711	-0.54467773	-0.34375	-0.24169922	0	44330	0	0	0
1006	1007	1007	Category N	0.059814453	0.15576172	-1.0678711	0.22851563	-0.14501953	0.40405273	0	0	18/6/2018	18	6	2018	1:44:30	6270	0.6	1	44	30	0	0.05859375	3.4820801	0.1027832	0.37573242	-0.93505859	23.852295	0.26049805	0	0	0	0	0	0	0	0	0	1.0129395	0.012939453	0.39575195	-0.04296875	-0.2199707	-0.13256836	0	44330	0	0	0
1007	1008	1008	Category N	-0.095947266	0.45581055	-0.98388672	0.31005859	-0.15283203	0.35693359	0	0	18/6/2018	18	6	2018	1:44:30	6270	0.7	1	44	30	0	0.05859375	3.4820801	0.10009766	0.37036133	-0.93408203	15.601563	0.21948242	0	0	0	0	0	0	0	0	0	1.0097656	0.009765625	0.33105469	-0.19604492	0.085205078	-0.049560547	0	44330	0	0	0
1008	1009	1009	Category N	0.10791016	0.57592773	-0.79199219	0.27612305	-0.17773438	0.36962891	0	0	18/6/2018	18	6	2018	1:44:30	6270	0.8	1	44	30	0	0.05859375	3.4820801	0.096923828	0.36523438	-0.93579102	26.343018	0.25512695	0	0	0	0	0	0	0	0	0	1.0092773	0.009277344	0.36499023	0.010742188	0.21044922	0.14379883	0	44330	0	0	0
1009	1010	1010	Category N	-0.29980469	0.047851563	-1.3317871	0.2355957	-0.33691406	0.29370117	0	0	18/6/2018	18	6	2018	1:44:30	6270	0.9	1	44	30	0	0.05859375	3.4820801	0.094726563	0.36523438	-0.94018555	36.531494	0.63989258	0	0	0	0	0	0	0	0	0	1.0129395	0.012939453	1.1035156	-0.39453125	-0.31738281	-0.39135742	0	44330	0	0	0
1010	1011	1011	Category N	-0.035888672	0.45581055	-0.79199219	0.14111328	-0.30322266	0.35375977	0	0	18/6/2018	18	6	2018	1:44:31	6271	0	1	44	31	0	0.05859375	3.4820801	0.098144531	0.36499023	-0.94311523	27.510742	0.22143555	0	0	0	0	0	0	0	0	0	1.0161133	0.016113281	0.37597656	-0.1340332	0.090576172	0.15112305	0	44330	0	0	0
1011	1012	1012	Category N	0.11987305	0.69580078	-0.63598633	0.23120117	-0.2175293	0.36962891	0	0	18/6/2018	18	6	2018	1:44:31	6271	0.09	1	44	31	0	0.05859375	3.4820801	0.096679688	0.36206055	-0.94091797	20.14624	0.45263672	0	0	0	0	0	0	0	0	0	1.0126953	0.012695313	0.66162109	0.022949219	0.33349609	0.30493164	0	44330	0	0	0
1012	1013	1013	Category N	0.20385742	0.39599609	-1.2119141	0.21582031	-0.20874023	0.38134766	0	0	18/6/2018	18	6	2018	1:44:31	6271	0.181	1	44	31	0	0.05859375	3.4820801	0.095703125	0.35522461	-0.94091797	25.102295	0.29443359	0	0	0	0	0	0	0	0	0	1.0102539	0.010253906	0.41967773	0.10791016	0.040527344	-0.27075195	0	44330	0	0	0
1013	1014	1014	Category N	-0.071777344	-0.059814453	-1.5	0.25097656	-0.33789063	0.28027344	0	0	18/6/2018	18	6	2018	1:44:31	6271	0.272	1	44	31	0	0.05859375	3.4820801	0.094726563	0.35083008	-0.94311523	20.71875	0.71166992	0	0	0	0	0	0	0	0	0	1.0107422	0.010742188	1.1340332	-0.16650391	-0.41064453	-0.55664063	0	44330	0	0	0
1014	1015	1015	Category N	0.047851563	0.85180664	-0.77978516	0.13378906	-0.28393555	0.37011719	0	0	18/6/2018	18	6	2018	1:44:31	6271	0.363	1	44	31	0	0.05859375	3.4820801	0.092773438	0.34692383	-0.94018555	2.4719238	0.53149414	0	0	0	0	0	0	0	0	0	1.0065918	0.006591797	0.71020508	-0.044921875	0.50463867	0.16040039	0	44330	0	0	0
1015	1016	1016	Category N	0.15576172	0.50390625	-0.51586914	0.18432617	-0.13842773	0.42407227	0	0	18/6/2018	18	6	2018	1:44:31	6271	0.454	1	44	31	0	0.05859375	3.4820801	0.092773438	0.3425293	-0.9375	2.1635742	0.45581055	0	0	0	0	0	0	0	0	0	1.0024414	0.002441406	0.64599609	0.062744141	0.16113281	0.42163086	0	44330	0	0	0
1016	1017	1017	Category N	0.25195313	0.82788086	-1.2478027	0.21362305	-0.14575195	0.41064453	0	0	18/6/2018	18	6	2018	1:44:31	6271	0.545	1	44	31	0	0.05859375	3.4820801	0.090820313	0.33764648	-0.9375	4.7219238	0.60180664	0	0	0	0	0	0	0	0	0	1.0007324	0.000732422	0.96118164	0.16088867	0.48999023	-0.31005859	0	44330	0	0	0
1017	1018	1018	Category N	0.21582031	-0.13183594	-1.4638672	0.21972656	-0.29223633	0.32714844	0	0	18/6/2018	18	6	2018	1:44:31	6271	0.636	1	44	31	0	0.05859375	3.4820801	0.088378906	0.33276367	-0.93701172	4.2209473	0.71362305	0	0	0	0	0	0	0	0	0	0.99829102	0.001708984	1.1184082	0.12719727	-0.46459961	-0.52661133	0	44330	0	0	0
1018	1019	1019	Category N	-0.13183594	0.59985352	-0.80395508	0.16333008	-0.32861328	0.32592773	0	0	18/6/2018	18	6	2018	1:44:31	6271	0.727	1	44	31	0	0.05859375	3.4820801	0.085449219	0.33178711	-0.94067383	19.837158	0.37109375	0	0	0	0	0	0	0	0	0	1.0009766	0.000976563	0.62207031	-0.21728516	0.26782227	0.13671875	0	44330	0	0	0
1019	1020	1020	Category N	0.2277832	0.50390625	-0.56396484	0.17504883	-0.16210938	0.42041016	0	0	18/6/2018	18	6	2018	1:44:31	6271	0.818	1	44	31	0	0.05859375	3.4820801	0.083984375	0.32910156	-0.94311523	10.402832	0.44140625	0	0	0	0	0	0	0	0	0	1.0024414	0.002441406	0.69750977	0.14355469	0.17456055	0.37915039	0	44330	0	0	0
1020	1021	1021	Category N	0.25195313	0.46777344	-0.80395508	0.21850586	-0.13623047	0.41113281	0	0	18/6/2018	18	6	2018	1:44:31	6271	0.909	1	44	31	0	0.05859375	3.4820801	0.081054688	0.32519531	-0.94091797	3.2751465	0.26123047	0	0	0	0	0	0	0	0	0	0.99902344	0.000976563	0.45019531	0.1706543	0.14233398	0.13696289	0	44330	0	0	0
1021	1022	1022	Category N	0.035888672	0.13183594	-1.3679199	0.24145508	-0.21728516	0.36987305	0	0	18/6/2018	18	6	2018	1:44:32	6272	0	1	44	32	0	0.05859375	3.4820801	0.076416016	0.32299805	-0.93505859	6.6374512	0.47485352	0	0	0	0	0	0	0	0	0	0.9921875	0.0078125	0.66455078	-0.040527344	-0.19116211	-0.43261719	0	44330	0	0	0
1022	1023	1023	Category N	0.11987305	0.50390625	-0.74389648	0.18676758	-0.28027344	0.35522461	0	0	18/6/2018	18	6	2018	1:44:32	6272	0.111	1	44	32	0	0.05859375	3.4820801	0.074951172	0.31787109	-0.93945313	16.544678	0.2734375	0	0	0	0	0	0	0	0	0	0.99462891	0.005371094	0.42626953	0.044677734	0.18579102	0.19555664	0	44330	0	0	0
1023	1024	1024	Category N	0.095947266	0.59985352	-0.55175781	0.18066406	-0.19946289	0.40063477	0	0	18/6/2018	18	6	2018	1:44:32	6272	0.222	1	44	32	0	0.05859375	3.4820801	0.073974609	0.31298828	-0.94140625	0.86425781	0.48413086	0	0	0	0	0	0	0	0	0	0.99487305	0.005126953	0.69824219	0.021728516	0.28662109	0.38964844	0	44330	0	0	0
1024	1025	1025	Category N	0	0.23999023	-1.0559082	0.13427734	-0.21923828	0.41015625	0	0	18/6/2018	18	6	2018	1:44:32	6272	0.333	1	44	32	0	0.05859375	3.4820801	0.071044922	0.30517578	-0.94018555	15.678467	0.15039063	0	0	0	0	0	0	0	0	0	0.99121094	0.008789063	0.25170898	-0.071044922	-0.065185547	-0.11547852	0	44330	0	0	0
1025	1026	1026	Category N	0.16796875	0.21582031	-0.88793945	0.14575195	-0.25463867	0.38793945	0	0	18/6/2018	18	6	2018	1:44:32	6272	0.444	1	44	32	0	0.05859375	3.4820801	0.065917969	0.30078125	-0.94287109	12.752686	0.14355469	0	0	0	0	0	0	0	0	0	0.99194336	0.008056641	0.24194336	0.10180664	-0.084960938	0.054931641	0	44330	0	0	0
1026	1027	1027	Category N	0.023925781	0.14379883	-1.223877	0.11181641	-0.31811523	0.35205078	0	0	18/6/2018	18	6	2018	1:44:32	6272	0.555	1	44	32	0	0.05859375	3.4820801	0.064453125	0.29052734	-0.94360352	4.3825684	0.31884766	0	0	0	0	0	0	0	0	0	0.98950195	0.010498047	0.4675293	-0.040527344	-0.14672852	-0.2800293	0	44330	0	0	0
1027	1028	1028	Category N	0.17993164	0.3359375	-0.85180664	0.091796875	-0.3293457	0.35546875	0	0	18/6/2018	18	6	2018	1:44:32	6272	0.666	1	44	32	0	0.05859375	3.4820801	0.061035156	0.28320313	-0.94067383	17.500488	0.1574707	0	0	0	0	0	0	0	0	0	0.984375	0.015625	0.26025391	0.11865234	0.052490234	0.088867188	0	44330	0	0	0
1028	1029	1029	Category N	0.16796875	0.50390625	-0.68383789	0.15087891	-0.24023438	0.3972168	0	0	18/6/2018	18	6	2018	1:44:32	6272	0.777	1	44	32	0	0.05859375	3.4820801	0.056884766	0.27294922	-0.94360352	28.952148	0.36474609	0	0	0	0	0	0	0	0	0	0.98388672	0.016113281	0.6015625	0.11083984	0.23071289	0.25976563	0	44330	0	0	0
1029	1030	1030	Category N	0.20385742	0.50390625	-1.1159668	0.18237305	-0.18505859	0.40600586	0	0	18/6/2018	18	6	2018	1:44:32	6272	0.888	1	44	32	0	0.05859375	3.4820801	0.056640625	0.26025391	-0.94677734	21.37915	0.33081055	0	0	0	0	0	0	0	0	0	0.98364258	0.016357422	0.55957031	0.14697266	0.2434082	-0.16894531	0	44330	0	0	0
1030	1031	1031	Category N	0.059814453	0.17993164	-1.2958984	0.14160156	-0.28393555	0.36523438	0	0	18/6/2018	18	6	2018	1:44:33	6273	0	1	44	33	0	0.05859375	3.4820801	0.053222656	0.24951172	-0.94677734	8.0444336	0.35571289	0	0	0	0	0	0	0	0	0	0.98071289	0.019287109	0.42480469	0.006347656	-0.069580078	-0.34887695	0	44330	0	0	0
1031	1032	1032	Category N	0.10791016	0.47998047	-0.73193359	0.13085938	-0.29760742	0.36206055	0	0	18/6/2018	18	6	2018	1:44:33	6273	0.1	1	44	33	0	0.05859375	3.4820801	0.049316406	0.24047852	-0.94604492	8.5354004	0.32641602	0	0	0	0	0	0	0	0	0	0.97729492	0.022705078	0.51196289	0.058349609	0.23925781	0.21411133	0	44330	0	0	0
1032	1033	1033	Category N	0.19189453	0.35986328	-0.61181641	0.15478516	-0.21435547	0.40795898	0	0	18/6/2018	18	6	2018	1:44:33	6273	0.2	1	44	33	0	0.05859375	3.4820801	0.050048828	0.23095703	-0.94677734	13.972168	0.38598633	0	0	0	0	0	0	0	0	0	0.97583008	0.024169922	0.60571289	0.14160156	0.12866211	0.33496094	0	44330	0	0	0
1033	1034	1034	Category N	0.16796875	0.44384766	-0.93579102	0.14990234	-0.17138672	0.42260742	0	0	18/6/2018	18	6	2018	1:44:33	6273	0.3	1	44	33	0	0.05859375	3.4820801	0.049560547	0.22436523	-0.95043945	11.482666	0.24951172	0	0	0	0	0	0	0	0	0	0.9777832	0.022216797	0.35229492	0.11816406	0.21923828	0.014648438	0	44330	0	0	0
1034	1035	1035	Category N	0.071777344	0.27587891	-1.0559082	0.15258789	-0.19140625	0.41503906	0	0	18/6/2018	18	6	2018	1:44:33	6273	0.4	1	44	33	0	0.05859375	3.4820801	0.046875	0.2043457	-0.95288086	2.8049316	0.12768555	0	0	0	0	0	0	0	0	0	0.97558594	0.024414063	0.19921875	0.024658203	0.071289063	-0.1027832	0	44330	0	0	0
1035	1036	1036	Category N	-0.11987305	0.14379883	-1.2478027	0.13305664	-0.27758789	0.37426758	0	0	18/6/2018	18	6	2018	1:44:33	6273	0.5	1	44	33	0	0.05859375	3.4820801	0.042724609	0.19897461	-0.94873047	3.2763672	0.34472656	0	0	0	0	0	0	0	0	0	0.97045898	0.029541016	0.5168457	-0.16259766	-0.055175781	-0.29882813	0	44330	0	0	0
1036	1037	1037	Category N	0.20385742	0.34790039	-0.74389648	0.12084961	-0.25292969	0.39404297	0	0	18/6/2018	18	6	2018	1:44:33	6273	0.6	1	44	33	0	0.05859375	3.4820801	0.041503906	0.18798828	-0.95141602	5.8012695	0.30810547	0	0	0	0	0	0	0	0	0	0.97070313	0.029296875	0.52954102	0.16210938	0.15966797	0.20751953	0	44330	0	0	0
1037	1038	1038	Category N	0.083984375	0.19189453	-0.75585938	0.14501953	-0.18017578	0.42333984	0	0	18/6/2018	18	6	2018	1:44:33	6273	0.7	1	44	33	0	0.05859375	3.4820801	0.038818359	0.17993164	-0.95605469	9.9545898	0.20556641	0	0	0	0	0	0	0	0	0	0.97387695	0.026123047	0.25732422	0.044921875	0.01171875	0.20019531	0	44330	0	0	0
1038	1039	1039	Category N	0.023925781	0.14379883	-1.0439453	0.13110352	-0.1640625	0.43334961	0	0	18/6/2018	18	6	2018	1:44:33	6273	0.8	1	44	33	0	0.05859375	3.4820801	0.0390625	0.1628418	-0.96118164	9.1943359	0.0859375	0	0	0	0	0	0	0	0	0	0.97583008	0.024169922	0.11694336	-0.015136719	-0.019042969	-0.082519531	0	44330	0	0	0
1039	1040	1040	Category N	-0.059814453	0.059814453	-1.2839355	0.11865234	-0.22192383	0.40991211	0	0	18/6/2018	18	6	2018	1:44:33	6273	0.9	1	44	33	0	0.05859375	3.4820801	0.036376953	0.1550293	-0.95776367	3.6848145	0.35302734	0	0	0	0	0	0	0	0	0	0.97094727	0.029052734	0.51757813	-0.096191406	-0.095214844	-0.32592773	0	44330	0	0	0
1040	1041	1041	Category N	0.29980469	0.2277832	-0.99584961	0.10351563	-0.26782227	0.390625	0	0	18/6/2018	18	6	2018	1:44:34	6274	0	1	44	34	0	0.05859375	3.4820801	0.033935547	0.14453125	-0.95605469	8.5239258	0.28125	0	0	0	0	0	0	0	0	0	0.9675293	0.032470703	0.38842773	0.265625	0.083007813	-0.039550781	0	44330	0	0	0
1041	1042	1042	Category N	0.15576172	0.34790039	-0.68383789	0.1262207	-0.17285156	0.4309082	0	0	18/6/2018	18	6	2018	1:44:34	6274	0.1	1	44	34	0	0.05859375	3.4820801	0.033691406	0.13452148	-0.96166992	21.718262	0.37084961	0	0	0	0	0	0	0	0	0	0.97143555	0.028564453	0.61303711	0.12182617	0.21313477	0.27783203	0	44330	0	0	0
1042	1043	1043	Category N	0.035888672	0.035888672	-0.83984375	0.082275391	-0.140625	0.45043945	0	0	18/6/2018	18	6	2018	1:44:34	6274	0.2	1	44	34	0	0.05859375	3.4820801	0.031005859	0.12084961	-0.96899414	26.19458	0.15454102	0	0	0	0	0	0	0	0	0	0.97705078	0.022949219	0.21875	0.004638672	-0.084960938	0.12915039	0	44330	0	0	0
1043	1044	1044	Category N	-0.059814453	0.095947266	-0.98388672	0.081298828	-0.15966797	0.44287109	0	0	18/6/2018	18	6	2018	1:44:34	6274	0.3	1	44	34	0	0.05859375	3.4820801	0.029541016	0.12158203	-0.96655273	20.716553	0.094482422	0	0	0	0	0	0	0	0	0	0.97460938	0.025390625	0.13232422	-0.089355469	-0.025634766	-0.017089844	0	44330	0	0	0
1044	1045	1045	Category N	-0.083984375	-0.047851563	-1.4638672	0.088623047	-0.20605469	0.4284668	0	0	18/6/2018	18	6	2018	1:44:34	6274	0.4	1	44	34	0	0.05859375	3.4820801	0.027099609	0.10913086	-0.95800781	21.748291	0.54101563	0	0	0	0	0	0	0	0	0	0.96484375	0.03515625	0.77392578	-0.11108398	-0.15698242	-0.50561523	0	44330	0	0	0
1045	1046	1046	Category N	0.37182617	0.059814453	-0.91186523	0.092773438	-0.2097168	0.42138672	0	0	18/6/2018	18	6	2018	1:44:34	6274	0.5	1	44	34	0	0.05859375	3.4820801	0.021728516	0.097900391	-0.96264648	36.352295	0.35571289	0	0	0	0	0	0	0	0	0	0.96777344	0.032226563	0.43896484	0.34985352	-0.038085938	0.05078125	0	44330	0	0	0
1046	1047	1047	Category N	-0.10791016	0.047851563	-0.83984375	0.055175781	-0.15454102	0.44848633	0	0	18/6/2018	18	6	2018	1:44:34	6274	0.6	1	44	34	0	0.05859375	3.4820801	0.026855469	0.095458984	-0.95947266	39.951172	0.1862793	0	0	0	0	0	0	0	0	0	0.96459961	0.035400391	0.30200195	-0.13476563	-0.047607422	0.11962891	0	44330	0	0	0
1047	1048	1048	Category N	0.011962891	-0.071777344	-0.94799805	-0.014892578	-0.16088867	0.44848633	0	0	18/6/2018	18	6	2018	1:44:34	6274	0.7	1	44	34	0	0.05859375	3.4820801	0.024902344	0.091552734	-0.95800781	32.262939	0.1640625	0	0	0	0	0	0	0	0	0	0.96264648	0.037353516	0.1862793	-0.012939453	-0.16333008	0.010009766	0	44330	0	0	0
1048	1049	1049	Category N	-0.071777344	0.011962891	-1.1518555	-0.008056641	-0.22363281	0.42480469	0	0	18/6/2018	18	6	2018	1:44:34	6274	0.8	1	44	34	0	0.05859375	3.4820801	0.025390625	0.083740234	-0.95727539	24.6521	0.22900391	0	0	0	0	0	0	0	0	0	0.96118164	0.038818359	0.36352539	-0.097167969	-0.071777344	-0.19433594	0	44330	0	0	0
1049	1050	1050	Category N	0.43188477	0.071777344	-1.1279297	0.029541016	-0.1887207	0.44116211	0	0	18/6/2018	18	6	2018	1:44:34	6274	0.9	1	44	34	0	0.05859375	3.4820801	0.023193359	0.074951172	-0.95947266	34.078125	0.44165039	0	0	0	0	0	0	0	0	0	0.96264648	0.037353516	0.57983398	0.40844727	-0.003173828	-0.16821289	0	44330	0	0	0
1050	1051	1051	Category N	0.095947266	-0.035888672	-0.77978516	0.015380859	-0.13964844	0.45800781	0	0	18/6/2018	18	6	2018	1:44:35	6275	0	1	44	35	0	0.05859375	3.4820801	0.025878906	0.072265625	-0.95507813	41.411133	0.2175293	0	0	0	0	0	0	0	0	0	0.95800781	0.041992188	0.35351563	0.069824219	-0.1081543	0.17529297	0	44330	0	0	0
1051	1052	1052	Category N	0.035888672	-0.21582031	-0.80395508	-0.046630859	-0.12768555	0.45678711	0	0	18/6/2018	18	6	2018	1:44:35	6275	0.1	1	44	35	0	0.05859375	3.4820801	0.025390625	0.064941406	-0.95703125	31.875977	0.31982422	0	0	0	0	0	0	0	0	0	0.9597168	0.040283203	0.44433594	0.010253906	-0.28076172	0.15307617	0	44330	0	0	0
1052	1053	1053	Category N	0.095947266	-0.10791016	-1.0559082	-0.053955078	-0.15478516	0.44897461	0	0	18/6/2018	18	6	2018	1:44:35	6275	0.2	1	44	35	0	0.05859375	3.4820801	0.022705078	0.054443359	-0.96118164	22.724854	0.20166016	0	0	0	0	0	0	0	0	0	0.96313477	0.036865234	0.33007813	0.072998047	-0.16235352	-0.094482422	0	44330	0	0	0
1053	1054	1054	Category N	0.17993164	-0.011962891	-0.93579102	-0.037353516	-0.14306641	0.45532227	0	0	18/6/2018	18	6	2018	1:44:35	6275	0.3	1	44	35	0	0.05859375	3.4820801	0.018798828	0.047363281	-0.95800781	26.64624	0.1730957	0	0	0	0	0	0	0	0	0	0.95947266	0.040527344	0.24291992	0.16088867	-0.059326172	0.022216797	0	44330	0	0	0
1054	1055	1055	Category N	0.095947266	-0.13183594	-0.83984375	0.011230469	-0.14160156	0.45458984	0	0	18/6/2018	18	6	2018	1:44:35	6275	0.4	1	44	35	0	0.05859375	3.4820801	0.018554688	0.046142578	-0.95141602	33.386719	0.22387695	0	0	0	0	0	0	0	0	0	0.95263672	0.047363281	0.36669922	0.077148438	-0.17797852	0.11157227	0	44330	0	0	0
1055	1056	1056	Category N	-0.13183594	-0.17993164	-0.91186523	0.005126953	-0.13354492	0.46289063	0	0	18/6/2018	18	6	2018	1:44:35	6275	0.5	1	44	35	0	0.05859375	3.4820801	0.017089844	0.033447266	-0.95336914	25.4104	0.26367188	0	0	0	0	0	0	0	0	0	0.9543457	0.045654297	0.40429688	-0.14892578	-0.21337891	0.041503906	0	44330	0	0	0
1056	1057	1057	Category N	-0.083984375	-0.059814453	-0.98388672	0.002197266	-0.15014648	0.45336914	0	0	18/6/2018	18	6	2018	1:44:35	6275	0.6	1	44	35	0	0.05859375	3.4820801	0.013916016	0.025390625	-0.95922852	21.014648	0.13208008	0	0	0	0	0	0	0	0	0	0.9597168	0.040283203	0.20776367	-0.097900391	-0.085205078	-0.024414063	0	44330	0	0	0
1057	1058	1058	Category N	-0.047851563	0	-1.0917969	0.052001953	-0.15283203	0.45043945	0	0	18/6/2018	18	6	2018	1:44:35	6275	0.7	1	44	35	0	0.05859375	3.4820801	0.009033203	0.012939453	-0.95532227	27.655029	0.14819336	0	0	0	0	0	0	0	0	0	0.95532227	0.044677734	0.20629883	-0.056884766	-0.012939453	-0.13623047	0	44330	0	0	0
1058	1059	1059	Category N	-0.095947266	-0.011962891	-1.0319824	0.086914063	-0.12402344	0.46069336	0	0	18/6/2018	18	6	2018	1:44:35	6275	0.8	1	44	35	0	0.05859375	3.4820801	0.004882813	0.012451172	-0.94848633	40.521729	0.13305664	0	0	0	0	0	0	0	0	0	0.94873047	0.051269531	0.20874023	-0.10083008	-0.024414063	-0.083251953	0	44330	0	0	0
1059	1060	1060	Category N	0.023925781	-0.21582031	-1.0678711	0.1003418	-0.15405273	0.44067383	0	0	18/6/2018	18	6	2018	1:44:35	6275	0.9	1	44	35	0	0.05859375	3.4853027	0.004882813	0.002685547	-0.94995117	45.440674	0.24902344	0	0	0	0	0	0	0	0	0	0.94995117	0.050048828	0.35522461	0.018798828	-0.21850586	-0.11767578	0	44330	0	0	0
1060	1061	1061	Category N	-0.13183594	-0.13183594	-0.91186523	0.033203125	-0.16088867	0.45214844	0	0	18/6/2018	18	6	2018	1:44:36	6276	0	1	44	36	0	0.05859375	3.4853027	0.000488281	-0.005371094	-0.95507813	48.484619	0.18798828	0	0	0	0	0	0	0	0	0	0.95507813	0.044921875	0.30200195	-0.13232422	-0.1262207	0.043212891	0	44330	0	0	0
1061	1062	1062	Category L	-0.035888672	-0.16796875	-0.94799805	-0.19335938	0.13696289	0.44018555	0	0	18/6/2018	18	6	2018	1:50:28	6628	0.3	1	50	28	0	0.058837891	3.4853027	-0.003662109	-0.013427734	-0.95654297	61.156006	0.15771484	0	0	0	0	0	0	0	0	0	0.95654297	0.043457031	0.19482422	-0.031982422	-0.15429688	0.008544922	0	44330	0	0	0
1062	1063	1063	Category L	-0.083984375	-0.17993164	-0.95996094	-0.18286133	0.13916016	0.44262695	0	0	18/6/2018	18	6	2018	1:50:28	6628	0.4	1	50	28	0	0.058837891	3.4853027	-0.005615234	-0.017333984	-0.95117188	74.101807	0.18041992	0	0	0	0	0	0	0	0	0	0.95117188	0.048828125	0.24951172	-0.078125	-0.16235352	-0.008544922	0	44330	0	0	0
1063	1064	1064	Category L	-0.059814453	-0.19189453	-0.95996094	-0.18530273	0.13549805	0.44824219	0	0	18/6/2018	18	6	2018	1:50:28	6628	0.5	1	50	28	0	0.058837891	3.4853027	-0.008544922	-0.025878906	-0.95361328	82.123779	0.17358398	0	0	0	0	0	0	0	0	0	0.95410156	0.045898438	0.22314453	-0.051025391	-0.16577148	-0.006103516	0	44330	0	0	0
1064	1065	1065	Category L	-0.083984375	-0.20385742	-0.93579102	-0.17578125	0.13354492	0.44458008	0	0	18/6/2018	18	6	2018	1:50:28	6628	0.6	1	50	28	0	0.058837891	3.4853027	-0.011474609	-0.035644531	-0.95849609	86.480713	0.18432617	0	0	0	0	0	0	0	0	0	0.95922852	0.040771484	0.26293945	-0.072265625	-0.16796875	0.022705078	0	44330	0	0	0
1065	1066	1066	Category L	-0.071777344	-0.17993164	-0.93579102	-0.17138672	0.13452148	0.44482422	0	0	18/6/2018	18	6	2018	1:50:28	6628	0.7	1	50	28	0	0.058837891	3.4853027	-0.013427734	-0.041015625	-0.95703125	91.790527	0.15209961	0	0	0	0	0	0	0	0	0	0.95800781	0.041992188	0.21826172	-0.058105469	-0.13867188	0.021240234	0	44330	0	0	0
1066	1067	1067	Category L	-0.095947266	-0.15576172	-0.93579102	-0.17260742	0.13623047	0.44702148	0	0	18/6/2018	18	6	2018	1:50:28	6628	0.8	1	50	28	0	0.058837891	3.4853027	-0.016845703	-0.046142578	-0.95751953	93.723877	0.13671875	0	0	0	0	0	0	0	0	0	0.95874023	0.041259766	0.21020508	-0.078857422	-0.109375	0.021728516	0	44330	0	0	0
1067	1068	1068	Category L	-0.071777344	-0.16796875	-0.93579102	-0.17163086	0.13354492	0.44458008	0	0	18/6/2018	18	6	2018	1:50:28	6628	0.9	1	50	28	0	0.058837891	3.4853027	-0.019042969	-0.050048828	-0.95410156	91.717773	0.13012695	0	0	0	0	0	0	0	0	0	0.95556641	0.044433594	0.1887207	-0.052490234	-0.11767578	0.018310547	0	44330	0	0	0
1068	1069	1069	Category L	-0.047851563	-0.17993164	-0.94799805	-0.17675781	0.13110352	0.44335938	0	0	18/6/2018	18	6	2018	1:50:29	6629	0	1	50	29	0	0.058837891	3.4853027	-0.022705078	-0.056152344	-0.95532227	85.904785	0.1262207	0	0	0	0	0	0	0	0	0	0.95727539	0.042724609	0.15625	-0.024902344	-0.12353516	0.007324219	0	44330	0	0	0
1069	1070	1070	Category L	-0.047851563	-0.17993164	-0.95996094	-0.17724609	0.13452148	0.44458008	0	0	18/6/2018	18	6	2018	1:50:29	6629	0.09	1	50	29	0	0.058837891	3.4853027	-0.026123047	-0.064697266	-0.95874023	78.75	0.11694336	0	0	0	0	0	0	0	0	0	0.96118164	0.038818359	0.13769531	-0.021484375	-0.11499023	-0.000976563	0	44330	0	0	0
1070	1071	1071	Category L	-0.059814453	-0.16796875	-0.95996094	-0.17333984	0.13378906	0.44555664	0	0	18/6/2018	18	6	2018	1:50:29	6629	0.181	1	50	29	0	0.058837891	3.4853027	-0.029785156	-0.073486328	-0.95605469	70.427246	0.098876953	0	0	0	0	0	0	0	0	0	0.95947266	0.040527344	0.12768555	-0.029785156	-0.094238281	-0.003662109	0	44330	0	0	0
1071	1072	1072	Category L	-0.083984375	-0.16796875	-0.94799805	-0.17407227	0.13305664	0.44873047	0	0	18/6/2018	18	6	2018	1:50:29	6629	0.272	1	50	29	0	0.058837891	3.4853027	-0.032714844	-0.077636719	-0.95117188	60.029297	0.10351563	0	0	0	0	0	0	0	0	0	0.95507813	0.044921875	0.14453125	-0.051025391	-0.090087891	0.003173828	0	44330	0	0	0
1072	1073	1073	Category L	-0.095947266	-0.15576172	-0.94799805	-0.17651367	0.13354492	0.44677734	0	0	18/6/2018	18	6	2018	1:50:29	6629	0.363	1	50	29	0	0.058837891	3.4853027	-0.036132813	-0.085693359	-0.95385742	50.216797	0.092041016	0	0	0	0	0	0	0	0	0	0.95849609	0.041503906	0.13549805	-0.059570313	-0.069824219	0.005859375	0	44330	0	0	0
1073	1074	1074	Category L	-0.071777344	-0.15576172	-0.94799805	-0.17407227	0.13525391	0.44458008	0	0	18/6/2018	18	6	2018	1:50:29	6629	0.454	1	50	29	0	0.058837891	3.4853027	-0.040771484	-0.091796875	-0.95800781	38.41626	0.071533203	0	0	0	0	0	0	0	0	0	0.96337891	0.036621094	0.10498047	-0.030761719	-0.063720703	0.010009766	0	44330	0	0	0
1074	1075	1075	Category L	-0.059814453	-0.16796875	-0.94799805	-0.17578125	0.13354492	0.44848633	0	0	18/6/2018	18	6	2018	1:50:29	6629	0.545	1	50	29	0	0.058837891	3.4853027	-0.045166016	-0.099365234	-0.95800781	26.984619	0.070800781	0	0	0	0	0	0	0	0	0	0.96411133	0.035888672	0.093261719	-0.014404297	-0.068359375	0.010009766	0	44330	0	0	0
1075	1076	1076	Category L	-0.071777344	-0.14379883	-0.94799805	-0.17700195	0.13110352	0.44262695	0	0	18/6/2018	18	6	2018	1:50:29	6629	0.636	1	50	29	0	0.058837891	3.4853027	-0.048339844	-0.10473633	-0.95629883	18.612305	0.046142578	0	0	0	0	0	0	0	0	0	0.96337891	0.036621094	0.070800781	-0.023193359	-0.038818359	0.008300781	0	44330	0	0	0
1076	1077	1077	Category L	-0.071777344	-0.15576172	-0.97192383	-0.17773438	0.13867188	0.44262695	0	0	18/6/2018	18	6	2018	1:50:29	6629	0.727	1	50	29	0	0.058837891	3.4853027	-0.049072266	-0.10839844	-0.95263672	11.638916	0.055664063	0	0	0	0	0	0	0	0	0	0.95996094	0.040039063	0.089111328	-0.022460938	-0.047119141	-0.019042969	0	44330	0	0	0
1077	1078	1078	Category L	-0.047851563	-0.16796875	-0.98388672	-0.17553711	0.13964844	0.44970703	0	0	18/6/2018	18	6	2018	1:50:29	6629	0.818	1	50	29	0	0.058837891	3.4853027	-0.053710938	-0.11376953	-0.95507813	6.6367188	0.061523438	0	0	0	0	0	0	0	0	0	0.96313477	0.036865234	0.088623047	0.005859375	-0.053955078	-0.028564453	0	44330	0	0	0
1078	1079	1079	Category L	-0.047851563	-0.17993164	-0.94799805	-0.1706543	0.13305664	0.44360352	0	0	18/6/2018	18	6	2018	1:50:29	6629	0.909	1	50	29	0	0.058837891	3.4853027	-0.056884766	-0.11767578	-0.95703125	3.3100586	0.063232422	0	0	0	0	0	0	0	0	0	0.96582031	0.034179688	0.080322266	0.009033203	-0.062011719	0.009033203	0	44330	0	0	0
1079	1080	1080	Category L	-0.071777344	-0.16796875	-0.92382813	-0.17260742	0.13476563	0.44384766	0	0	18/6/2018	18	6	2018	1:50:30	6630	0	1	50	30	0	0.058837891	3.4853027	-0.060058594	-0.12109375	-0.95581055	1.7172852	0.057861328	0	0	0	0	0	0	0	0	0	0.96533203	0.034667969	0.090576172	-0.011474609	-0.046630859	0.031982422	0	44330	0	0	0
1080	1081	1081	Category L	-0.059814453	-0.14379883	-0.93579102	-0.17260742	0.13476563	0.44384766	0	0	18/6/2018	18	6	2018	1:50:30	6630	0.111	1	50	30	0	0.058837891	3.5288086	-0.062011719	-0.12402344	-0.9519043	1.5197754	0.025390625	0	0	0	0	0	0	0	0	0	0.9621582	0.037841797	0.037841797	0.002197266	-0.01953125	0.016113281	0	44330	0	0	0
1081	1082	1082	Category L	-0.071777344	-0.15576172	-0.95996094	-0.17407227	0.13183594	0.44775391	0	0	18/6/2018	18	6	2018	1:50:30	6630	0.222	1	50	30	0	0.058837891	3.5288086	-0.068115234	-0.12915039	-0.9519043	1.3811035	0.027587891	0	0	0	0	0	0	0	0	0	0.96289063	0.037109375	0.037841797	-0.003417969	-0.026367188	-0.0078125	0	44330	0	0	0
1082	1083	1083	Category L	-0.083984375	-0.15576172	-0.97192383	-0.17089844	0.13085938	0.44458008	0	0	18/6/2018	18	6	2018	1:50:30	6630	0.333	1	50	30	0	0.058837891	3.5288086	-0.073242188	-0.13574219	-0.95458984	1.2636719	0.028320313	0	0	0	0	0	0	0	0	0	0.96679688	0.033203125	0.047851563	-0.010498047	-0.019775391	-0.017089844	0	44330	0	0	0
1083	1084	1084	Category L	-0.023925781	-0.16796875	-0.94799805	-0.16992188	0.13378906	0.44580078	0	0	18/6/2018	18	6	2018	1:50:30	6630	0.444	1	50	30	0	0.058837891	3.5288086	-0.076416016	-0.13842773	-0.95532227	1.267334	0.060546875	0	0	0	0	0	0	0	0	0	0.96826172	0.031738281	0.089355469	0.052490234	-0.029296875	0.007324219	0	44330	0	0	0
1084	1085	1085	Category L	-0.047851563	-0.16796875	-0.93579102	-0.16992188	0.13378906	0.44580078	0	0	18/6/2018	18	6	2018	1:50:30	6630	0.555	1	50	30	0	0.058837891	3.5288086	-0.079101563	-0.14160156	-0.95410156	0.98144531	0.044677734	0	0	0	0	0	0	0	0	0	0.96777344	0.032226563	0.075683594	0.03125	-0.026123047	0.018310547	0	44330	0	0	0
1085	1086	1086	Category L	-0.035888672	-0.15576172	-0.92382813	-0.16870117	0.13647461	0.44897461	0	0	18/6/2018	18	6	2018	1:50:30	6630	0.666	1	50	30	0	0.058837891	3.5288086	-0.080810547	-0.14306641	-0.94726563	0.46557617	0.052246094	0	0	0	0	0	0	0	0	0	0.96142578	0.038574219	0.081054688	0.044921875	-0.012451172	0.0234375	0	44330	0	0	0
1086	1087	1087	Category L	-0.095947266	-0.15576172	-0.94799805	-0.16992188	0.14013672	0.44799805	0	0	18/6/2018	18	6	2018	1:50:30	6630	0.777	1	50	30	0	0.058837891	3.5288086	-0.088134766	-0.14575195	-0.94775391	0.77880859	0.012207031	0	0	0	0	0	0	0	0	0	0.96289063	0.037109375	0.017333984	-0.007568359	-0.009765625	0	0	44330	0	0	0
1087	1088	1088	Category L	-0.047851563	-0.16796875	-0.92382813	-0.16870117	0.13891602	0.44702148	0	0	18/6/2018	18	6	2018	1:50:30	6630	0.888	1	50	30	0	0.058837891	3.5288086	-0.089355469	-0.1484375	-0.94897461	1.5358887	0.052246094	0	0	0	0	0	0	0	0	0	0.96459961	0.035400391	0.086181641	0.041503906	-0.019287109	0.025146484	0	44330	0	0	0
1088	1089	1089	Category L	-0.059814453	-0.13183594	-0.97192383	-0.1652832	0.13305664	0.44897461	0	0	18/6/2018	18	6	2018	1:50:31	6631	0	1	50	31	0	0.058837891	3.5288086	-0.091796875	-0.15014648	-0.94824219	1.9343262	0.043945313	0	0	0	0	0	0	0	0	0	0.96435547	0.035644531	0.07421875	0.031982422	0.018310547	-0.0234375	0	44330	0	0	0
1089	1090	1090	Category L	-0.095947266	-0.15576172	-0.97192383	-0.16894531	0.13793945	0.44702148	0	0	18/6/2018	18	6	2018	1:50:31	6631	0.1	1	50	31	0	0.058837891	3.5288086	-0.093261719	-0.15283203	-0.94506836	2.4511719	0.026855469	0	0	0	0	0	0	0	0	0	0.96191406	0.038085938	0.031738281	-0.002441406	-0.002685547	-0.026611328	0	44330	0	0	0
1090	1091	1091	Category L	-0.071777344	-0.14379883	-0.95996094	-0.16113281	0.13964844	0.44799805	0	0	18/6/2018	18	6	2018	1:50:31	6631	0.2	1	50	31	0	0.058837891	3.5288086	-0.10107422	-0.15576172	-0.94238281	2.895752	0.036132813	0	0	0	0	0	0	0	0	0	0.96044922	0.039550781	0.058837891	0.029296875	0.011962891	-0.017333984	0	44330	0	0	0
1091	1092	1092	Category L	-0.095947266	-0.13183594	-0.97192383	-0.15820313	0.14135742	0.44848633	0	0	18/6/2018	18	6	2018	1:50:31	6631	0.3	1	50	31	0	0.058837891	3.5288086	-0.10449219	-0.15771484	-0.94433594	3.0146484	0.038574219	0	0	0	0	0	0	0	0	0	0.96313477	0.036865234	0.062011719	0.008544922	0.025878906	-0.02734375	0	44330	0	0	0
1092	1093	1093	Category L	-0.10791016	-0.16796875	-0.95996094	-0.16625977	0.14282227	0.44702148	0	0	18/6/2018	18	6	2018	1:50:31	6631	0.4	1	50	31	0	0.058837891	3.5288086	-0.10693359	-0.15673828	-0.94580078	2.7651367	0.017822266	0	0	0	0	0	0	0	0	0	0.96459961	0.035400391	0.025878906	-0.000732422	-0.010986328	-0.013916016	0	44330	0	0	0
1093	1094	1094	Category L	-0.083984375	-0.16796875	-0.95996094	-0.16625977	0.14575195	0.44824219	0	0	18/6/2018	18	6	2018	1:50:31	6631	0.5	1	50	31	0	0.058837891	3.5288086	-0.11035156	-0.15771484	-0.9440918	2.3762207	0.032226563	0	0	0	0	0	0	0	0	0	0.96362305	0.036376953	0.052246094	0.026367188	-0.010009766	-0.015625	0	44330	0	0	0
1094	1095	1095	Category L	-0.071777344	-0.15576172	-0.94799805	-0.16333008	0.14404297	0.45019531	0	0	18/6/2018	18	6	2018	1:50:31	6631	0.6	1	50	31	0	0.058837891	3.5288086	-0.11499023	-0.15966797	-0.9440918	2.0478516	0.043701172	0	0	0	0	0	0	0	0	0	0.96459961	0.035400391	0.051025391	0.043212891	0.00390625	-0.003662109	0	44330	0	0	0
1095	1096	1096	Category L	-0.10791016	-0.14379883	-0.97192383	-0.1574707	0.14648438	0.4453125	0	0	18/6/2018	18	6	2018	1:50:31	6631	0.7	1	50	31	0	0.058837891	3.5288086	-0.11865234	-0.16015625	-0.94506836	1.3491211	0.033203125	0	0	0	0	0	0	0	0	0	0.96582031	0.034179688	0.054199219	0.010742188	0.016357422	-0.026611328	0	44330	0	0	0
1096	1097	1097	Category L	-0.13183594	-0.16796875	-0.93579102	-0.15771484	0.15185547	0.44750977	0	0	18/6/2018	18	6	2018	1:50:31	6631	0.8	1	50	31	0	0.058837891	3.5288086	-0.11889648	-0.16015625	-0.9453125	0.15429688	0.017578125	0	0	0	0	0	0	0	0	0	0.96606445	0.033935547	0.029785156	-0.012695313	-0.007568359	0.009521484	0	44330	0	0	0
1097	1098	1098	Category L	-0.11987305	-0.16796875	-0.92382813	-0.15771484	0.13989258	0.44726563	0	0	18/6/2018	18	6	2018	1:50:31	6631	0.9	1	50	31	0	0.058837891	3.5288086	-0.11987305	-0.16186523	-0.94482422	0.8269043	0.021972656	0	0	0	0	0	0	0	0	0	0.96630859	0.033691406	0.027099609	0	-0.005859375	0.020996094	0	44330	0	0	0
1098	1099	1099	Category L	-0.13183594	-0.17993164	-0.92382813	-0.15820313	0.13647461	0.45214844	0	0	18/6/2018	18	6	2018	1:50:32	6632	0	1	50	32	0	0.058837891	3.5288086	-0.12158203	-0.16430664	-0.94287109	2.0192871	0.026611328	0	0	0	0	0	0	0	0	0	0.96484375	0.03515625	0.044677734	-0.010009766	-0.015380859	0.019042969	0	44330	0	0	0
1099	1100	1100	Category L	-0.11987305	-0.16796875	-0.95996094	-0.15307617	0.13793945	0.45019531	0	0	18/6/2018	18	6	2018	1:50:32	6632	0.1	1	50	32	0	0.058837891	3.5288086	-0.12255859	-0.16650391	-0.94189453	3.8901367	0.018066406	0	0	0	0	0	0	0	0	0	0.96435547	0.035644531	0.021972656	0.002685547	-0.001220703	-0.017822266	0	44330	0	0	0
1100	1101	1101	Category L	-0.10791016	-0.17993164	-0.92382813	-0.1496582	0.13232422	0.4543457	0	0	18/6/2018	18	6	2018	1:50:32	6632	0.2	1	50	32	0	0.058837891	3.5288086	-0.12451172	-0.16601563	-0.94018555	5.1945801	0.027099609	0	0	0	0	0	0	0	0	0	0.96289063	0.037109375	0.046875	0.016601563	-0.013671875	0.016357422	0	44330	0	0	0
1101	1102	1102	Category L	-0.10791016	-0.17993164	-0.93579102	-0.15039063	0.12768555	0.45214844	0	0	18/6/2018	18	6	2018	1:50:32	6632	0.3	1	50	32	0	0.058837891	3.5288086	-0.125	-0.16674805	-0.94018555	6.0334473	0.021972656	0	0	0	0	0	0	0	0	0	0.96313477	0.036865234	0.034667969	0.017089844	-0.012939453	0.004394531	0	44330	0	0	0
1102	1103	1103	Category L	-0.11987305	-0.17993164	-0.94799805	-0.15673828	0.13037109	0.45214844	0	0	18/6/2018	18	6	2018	1:50:32	6632	0.4	1	50	32	0	0.058837891	3.5288086	-0.12670898	-0.16674805	-0.94018555	6.578125	0.016601563	0	0	0	0	0	0	0	0	0	0.96337891	0.036621094	0.027587891	0.006835938	-0.012939453	-0.007568359	0	44330	0	0	0
1103	1104	1104	Category L	-0.14379883	-0.17993164	-0.93579102	-0.1706543	0.12866211	0.44555664	0	0	18/6/2018	18	6	2018	1:50:32	6632	0.5	1	50	32	0	0.058837891	3.5288086	-0.12792969	-0.16674805	-0.94042969	7.3618164	0.020751953	0	0	0	0	0	0	0	0	0	0.96362305	0.036376953	0.033447266	-0.015625	-0.012939453	0.004638672	0	44330	0	0	0
1104	1105	1105	Category L	-0.14379883	-0.17993164	-0.93579102	-0.16894531	0.12939453	0.44604492	0	0	18/6/2018	18	6	2018	1:50:32	6632	0.6	1	50	32	0	0.058837891	3.5288086	-0.12939453	-0.16674805	-0.93994141	7.9306641	0.019775391	0	0	0	0	0	0	0	0	0	0.96313477	0.036865234	0.031494141	-0.014160156	-0.012939453	0.004150391	0	44330	0	0	0
1105	1106	1106	Category L	-0.11987305	-0.19189453	-0.93579102	-0.16772461	0.12695313	0.44873047	0	0	18/6/2018	18	6	2018	1:50:32	6632	0.7	1	50	32	0	0.058837891	3.5288086	-0.13061523	-0.16650391	-0.93994141	7.1237793	0.027587891	0	0	0	0	0	0	0	0	0	0.96337891	0.036621094	0.040039063	0.010742188	-0.025146484	0.004150391	0	44330	0	0	0
1106	1107	1107	Category L	-0.14379883	-0.17993164	-0.94799805	-0.16552734	0.12695313	0.45068359	0	0	18/6/2018	18	6	2018	1:50:32	6632	0.8	1	50	32	0	0.058837891	3.5288086	-0.1315918	-0.16650391	-0.93945313	6.2111816	0.019775391	0	0	0	0	0	0	0	0	0	0.96313477	0.036865234	0.033447266	-0.011962891	-0.013183594	-0.008300781	0	44330	0	0	0
1107	1108	1108	Category L	-0.10791016	-0.15576172	-0.95996094	-0.16015625	0.11889648	0.4519043	0	0	18/6/2018	18	6	2018	1:50:32	6632	0.9	1	50	32	0	0.058837891	3.5288086	-0.13256836	-0.16674805	-0.94018555	5.8186035	0.033447266	0	0	0	0	0	0	0	0	0	0.96411133	0.035888672	0.055419922	0.024658203	0.010986328	-0.01953125	0	44330	0	0	0
1108	1109	1109	Category L	-0.10791016	-0.17993164	-0.94799805	-0.1652832	0.12011719	0.44946289	0	0	18/6/2018	18	6	2018	1:50:33	6633	0	1	50	33	0	0.058837891	3.5288086	-0.13378906	-0.16723633	-0.94042969	4.9855957	0.029785156	0	0	0	0	0	0	0	0	0	0.96459961	0.035400391	0.045898438	0.025878906	-0.012451172	-0.007324219	0	44330	0	0	0
1109	1110	1110	Category L	-0.095947266	-0.19189453	-0.91186523	-0.15844727	0.12695313	0.44799805	0	0	18/6/2018	18	6	2018	1:50:33	6633	0.1	1	50	33	0	0.058837891	3.5288086	-0.13525391	-0.16723633	-0.94067383	3.1445313	0.0546875	0	0	0	0	0	0	0	0	0	0.96484375	0.03515625	0.092773438	0.039306641	-0.024414063	0.028808594	0	44330	0	0	0
1110	1111	1111	Category L	-0.17993164	-0.15576172	-0.89990234	-0.15917969	0.125	0.45288086	0	0	18/6/2018	18	6	2018	1:50:33	6633	0.2	1	50	33	0	0.058837891	3.5288086	-0.13696289	-0.16723633	-0.94018555	1.0075684	0.059814453	0	0	0	0	0	0	0	0	0	0.96484375	0.03515625	0.094726563	-0.042724609	0.011474609	0.040283203	0	44330	0	0	0
1111	1112	1112	Category L	-0.16796875	-0.15576172	-0.94799805	-0.1496582	0.13110352	0.45214844	0	0	18/6/2018	18	6	2018	1:50:33	6633	0.3	1	50	33	0	0.058837891	3.5288086	-0.13842773	-0.16723633	-0.93994141	0.75732422	0.032470703	0	0	0	0	0	0	0	0	0	0.96459961	0.035400391	0.048828125	-0.029296875	0.011474609	-0.0078125	0	44330	0	0	0
1112	1113	1113	Category L	-0.16796875	-0.13183594	-0.94799805	-0.14233398	0.13378906	0.45336914	0	0	18/6/2018	18	6	2018	1:50:33	6633	0.4	1	50	33	0	0.058837891	3.5288086	-0.13964844	-0.16748047	-0.93945313	2.5893555	0.046142578	0	0	0	0	0	0	0	0	0	0.96435547	0.035644531	0.072265625	-0.028076172	0.035644531	-0.008300781	0	44330	0	0	0
1113	1114	1114	Category L	-0.17993164	-0.15576172	-0.92382813	-0.13183594	0.14428711	0.46069336	0	0	18/6/2018	18	6	2018	1:50:33	6633	0.5	1	50	33	0	0.058837891	3.5288086	-0.140625	-0.16772461	-0.93896484	5.6027832	0.043701172	0	0	0	0	0	0	0	0	0	0.96435547	0.035644531	0.066650391	-0.0390625	0.011962891	0.015136719	0	44330	0	0	0
1114	1115	1115	Category L	-0.17993164	-0.15576172	-0.92382813	-0.12939453	0.1394043	0.45996094	0	0	18/6/2018	18	6	2018	1:50:33	6633	0.6	1	50	33	0	0.058837891	3.5288086	-0.1418457	-0.16796875	-0.93896484	10.000488	0.042480469	0	0	0	0	0	0	0	0	0	0.96459961	0.035400391	0.065429688	-0.037841797	0.012207031	0.015136719	0	44330	0	0	0
1115	1116	1116	Category L	-0.17993164	-0.15576172	-0.94799805	-0.11132813	0.14501953	0.45654297	0	0	18/6/2018	18	6	2018	1:50:33	6633	0.7	1	50	33	0	0.058837891	3.5288086	-0.14355469	-0.16796875	-0.9387207	14.279541	0.039306641	0	0	0	0	0	0	0	0	0	0.96435547	0.035644531	0.057861328	-0.036132813	0.012207031	-0.009033203	0	44330	0	0	0
1116	1117	1117	Category L	-0.16796875	-0.083984375	-0.93579102	-0.10620117	0.15869141	0.45751953	0	0	18/6/2018	18	6	2018	1:50:33	6633	0.8	1	50	33	0	0.058837891	3.5288086	-0.14477539	-0.16845703	-0.9387207	17.940186	0.087646484	0	0	0	0	0	0	0	0	0	0.96459961	0.035400391	0.1105957	-0.022949219	0.084472656	0.002929688	0	44330	0	0	0
1117	1118	1118	Category L	-0.17993164	-0.11987305	-0.91186523	-0.083740234	0.18896484	0.4519043	0	0	18/6/2018	18	6	2018	1:50:33	6633	0.9	1	50	33	0	0.058837891	3.5288086	-0.14599609	-0.16870117	-0.93847656	21.5896	0.064941406	0	0	0	0	0	0	0	0	0	0.96459961	0.035400391	0.109375	-0.033691406	0.048828125	0.026611328	0	44330	0	0	0
1118	1119	1119	Category L	-0.21582031	-0.13183594	-0.95996094	-0.054931641	0.21337891	0.44702148	0	0	18/6/2018	18	6	2018	1:50:34	6634	0	1	50	34	0	0.059082031	3.5288086	-0.14746094	-0.16870117	-0.93823242	25.216309	0.080566406	0	0	0	0	0	0	0	0	0	0.96459961	0.035400391	0.12670898	-0.068115234	0.036865234	-0.021484375	0	44330	0	0	0
1119	1120	1120	Category L	-0.21582031	-0.17993164	-0.97192383	-0.037597656	0.22753906	0.44287109	0	0	18/6/2018	18	6	2018	1:50:34	6634	0.1	1	50	34	0	0.059082031	3.5288086	-0.14892578	-0.16870117	-0.93823242	27.849854	0.075439453	0	0	0	0	0	0	0	0	0	0.96484375	0.03515625	0.11132813	-0.066650391	-0.010986328	-0.033447266	0	44330	0	0	0
1120	1121	1121	Category L	-0.20385742	-0.17993164	-0.98388672	-0.024658203	0.23071289	0.44311523	0	0	18/6/2018	18	6	2018	1:50:34	6634	0.2	1	50	34	0	0.059082031	3.5288086	-0.15039063	-0.16894531	-0.93823242	28.551025	0.070800781	0	0	0	0	0	0	0	0	0	0.96508789	0.034912109	0.10961914	-0.053222656	-0.010742188	-0.045410156	0	44330	0	0	0
1121	1122	1122	Category L	-0.23999023	-0.16796875	-0.89990234	-0.013671875	0.2331543	0.44360352	0	0	18/6/2018	18	6	2018	1:50:34	6634	0.3	1	50	34	0	0.059082031	3.5288086	-0.15185547	-0.16967773	-0.93798828	28.343018	0.095703125	0	0	0	0	0	0	0	0	0	0.96508789	0.034912109	0.12792969	-0.087890625	0.001708984	0.038085938	0	44330	0	0	0
1122	1123	1123	Category L	-0.2277832	-0.17993164	-0.89990234	-0.030761719	0.23413086	0.4453125	0	0	18/6/2018	18	6	2018	1:50:34	6634	0.4	1	50	34	0	0.059082031	3.5288086	-0.15307617	-0.17016602	-0.9375	27.953857	0.083984375	0	0	0	0	0	0	0	0	0	0.96508789	0.034912109	0.12182617	-0.074462891	-0.009521484	0.037597656	0	44330	0	0	0
1123	1124	1124	Category L	-0.26391602	-0.16796875	-0.88793945	-0.04296875	0.23144531	0.44165039	0	0	18/6/2018	18	6	2018	1:50:34	6634	0.5	1	50	34	0	0.059082031	3.5288086	-0.15429688	-0.17041016	-0.93725586	26.592773	0.12011719	0	0	0	0	0	0	0	0	0	0.96508789	0.034912109	0.16137695	-0.109375	0.002441406	0.049316406	0	44330	0	0	0
1124	1125	1125	Category L	-0.2277832	-0.15576172	-0.91186523	-0.043945313	0.23706055	0.44287109	0	0	18/6/2018	18	6	2018	1:50:34	6634	0.6	1	50	34	0	0.059082031	3.5288086	-0.15600586	-0.1706543	-0.93701172	23.246826	0.077392578	0	0	0	0	0	0	0	0	0	0.96533203	0.034667969	0.11206055	-0.071533203	0.014892578	0.025146484	0	44330	0	0	0
1125	1126	1126	Category L	-0.21582031	-0.16796875	-0.95996094	-0.049072266	0.23339844	0.44262695	0	0	18/6/2018	18	6	2018	1:50:34	6634	0.7	1	50	34	0	0.059082031	3.5288086	-0.1574707	-0.17089844	-0.93701172	18.197266	0.062255859	0	0	0	0	0	0	0	0	0	0.96557617	0.034423828	0.083740234	-0.058105469	0.002929688	-0.022705078	0	44330	0	0	0
1126	1127	1127	Category L	-0.20385742	-0.15576172	-0.93579102	-0.057617188	0.23583984	0.44140625	0	0	18/6/2018	18	6	2018	1:50:34	6634	0.8	1	50	34	0	0.059082031	3.5288086	-0.15917969	-0.17114258	-0.93725586	12.574463	0.047119141	0	0	0	0	0	0	0	0	0	0.96606445	0.033935547	0.061523438	-0.044433594	0.015380859	0.001464844	0	44330	0	0	0
1127	1128	1128	Category L	-0.19189453	-0.21582031	-0.88793945	-0.073242188	0.21850586	0.44482422	0	0	18/6/2018	18	6	2018	1:50:34	6634	0.9	1	50	34	0	0.059082031	3.5288086	-0.15991211	-0.17138672	-0.93676758	7.4140625	0.073242188	0	0	0	0	0	0	0	0	0	0.96582031	0.034179688	0.125	-0.031738281	-0.044189453	0.048828125	0	44330	0	0	0
1128	1129	1129	Category L	-0.19189453	-0.20385742	-0.89990234	-0.088378906	0.20117188	0.44921875	0	0	18/6/2018	18	6	2018	1:50:35	6635	0	1	50	35	0	0.059082031	3.5288086	-0.16162109	-0.17138672	-0.93676758	1.7832031	0.057373047	0	0	0	0	0	0	0	0	0	0.96582031	0.034179688	0.099365234	-0.030029297	-0.032226563	0.036865234	0	44330	0	0	0
1129	1130	1130	Category L	-0.17993164	-0.15576172	-0.91186523	-0.10571289	0.1940918	0.44970703	0	0	18/6/2018	18	6	2018	1:50:35	6635	0.1	1	50	35	0	0.059082031	3.5288086	-0.1628418	-0.171875	-0.9362793	3.7902832	0.033935547	0	0	0	0	0	0	0	0	0	0.96582031	0.034179688	0.057617188	-0.016845703	0.016113281	0.024414063	0	44330	0	0	0
1130	1131	1131	Category L	-0.17993164	-0.19189453	-0.93579102	-0.10913086	0.18554688	0.44946289	0	0	18/6/2018	18	6	2018	1:50:35	6635	0.2	1	50	35	0	0.059082031	3.5288086	-0.16357422	-0.17236328	-0.93579102	8.1040039	0.025146484	0	0	0	0	0	0	0	0	0	0.96557617	0.034423828	0.035644531	-0.016113281	-0.019287109	0	0	44330	0	0	0
1131	1132	1132	Category L	-0.15576172	-0.14379883	-0.92382813	-0.11254883	0.18310547	0.45214844	0	0	18/6/2018	18	6	2018	1:50:35	6635	0.3	1	50	35	0	0.059082031	3.5288086	-0.16455078	-0.1730957	-0.93579102	11.193604	0.032714844	0	0	0	0	0	0	0	0	0	0.96582031	0.034179688	0.050048828	0.008789063	0.029296875	0.011962891	0	44330	0	0	0
1132	1133	1133	Category L	-0.17993164	-0.17993164	-0.92382813	-0.11767578	0.17944336	0.44995117	0	0	18/6/2018	18	6	2018	1:50:35	6635	0.4	1	50	35	0	0.059082031	3.5288086	-0.1652832	-0.17358398	-0.93554688	13.598145	0.01953125	0	0	0	0	0	0	0	0	0	0.96582031	0.034179688	0.032226563	-0.014404297	-0.006103516	0.01171875	0	44330	0	0	0
1133	1134	1134	Category L	-0.20385742	-0.16796875	-0.93579102	-0.12695313	0.17114258	0.44628906	0	0	18/6/2018	18	6	2018	1:50:35	6635	0.5	1	50	35	0	0.059082031	3.5288086	-0.16601563	-0.17382813	-0.93554688	16.429688	0.037841797	0	0	0	0	0	0	0	0	0	0.96582031	0.034179688	0.043701172	-0.037597656	0.005859375	0	0	44330	0	0	0
1134	1135	1135	Category L	-0.19189453	-0.17993164	-0.91186523	-0.13867188	0.16796875	0.44750977	0	0	18/6/2018	18	6	2018	1:50:35	6635	0.6	1	50	35	0	0.059082031	3.5288086	-0.16723633	-0.17382813	-0.93505859	18.411133	0.034423828	0	0	0	0	0	0	0	0	0	0.96582031	0.034179688	0.053955078	-0.024414063	-0.005859375	0.023193359	0	44330	0	0	0
1135	1136	1136	Category L	-0.15576172	-0.17993164	-0.92382813	-0.13061523	0.16821289	0.44506836	0	0	18/6/2018	18	6	2018	1:50:35	6635	0.7	1	50	35	0	0.059082031	3.5288086	-0.16845703	-0.17333984	-0.93530273	19.356934	0.018310547	0	0	0	0	0	0	0	0	0	0.96606445	0.033935547	0.030761719	0.012695313	-0.006347656	0.011474609	0	44330	0	0	0
1136	1137	1137	Category L	-0.15576172	-0.19189453	-0.95996094	-0.12988281	0.16821289	0.44946289	0	0	18/6/2018	18	6	2018	1:50:35	6635	0.8	1	50	35	0	0.059082031	3.5288086	-0.16918945	-0.17358398	-0.93505859	19.061035	0.033447266	0	0	0	0	0	0	0	0	0	0.96606445	0.033935547	0.056396484	0.013427734	-0.018066406	-0.024658203	0	44330	0	0	0
1137	1138	1138	Category L	-0.17993164	-0.19189453	-0.92382813	-0.13110352	0.16601563	0.45849609	0	0	18/6/2018	18	6	2018	1:50:35	6635	0.9	1	50	35	0	0.059082031	3.5288086	-0.16967773	-0.17358398	-0.93505859	18.286865	0.023681641	0	0	0	0	0	0	0	0	0	0.96630859	0.033691406	0.039550781	-0.010009766	-0.018066406	0.011230469	0	44330	0	0	0
1138	1139	1139	Category L	-0.17993164	-0.17993164	-0.95996094	-0.1262207	0.16748047	0.44946289	0	0	18/6/2018	18	6	2018	1:50:36	6636	0	1	50	36	0	0.059082031	3.5288086	-0.17041016	-0.17358398	-0.93554688	17.197021	0.026855469	0	0	0	0	0	0	0	0	0	0.96655273	0.033447266	0.039794922	-0.009277344	-0.006103516	-0.024169922	0	44330	0	0	0
1139	1140	1140	Category L	-0.13183594	-0.19189453	-0.92382813	-0.1328125	0.16235352	0.45336914	0	0	18/6/2018	18	6	2018	1:50:36	6636	0.1	1	50	36	0	0.059082031	3.5288086	-0.17089844	-0.17358398	-0.93505859	15.434814	0.044433594	0	0	0	0	0	0	0	0	0	0.96630859	0.033691406	0.068603516	0.0390625	-0.018066406	0.011230469	0	44330	0	0	0
1140	1141	1141	Category L	-0.16796875	-0.19189453	-0.92382813	-0.12866211	0.15478516	0.45336914	0	0	18/6/2018	18	6	2018	1:50:36	6636	0.2	1	50	36	0	0.059082031	3.5288086	-0.17163086	-0.17358398	-0.93505859	13.375488	0.021728516	0	0	0	0	0	0	0	0	0	0.96655273	0.033447266	0.033203125	0.003662109	-0.018066406	0.011230469	0	44330	0	0	0
1141	1142	1142	Category L	-0.17993164	-0.15576172	-0.94799805	-0.13256836	0.16162109	0.45117188	0	0	18/6/2018	18	6	2018	1:50:36	6636	0.3	1	50	36	0	0.059082031	3.5288086	-0.17236328	-0.17358398	-0.93554688	11.640137	0.022949219	0	0	0	0	0	0	0	0	0	0.96704102	0.032958984	0.037841797	-0.007324219	0.017822266	-0.012207031	0	44330	0	0	0
1142	1143	1143	Category L	-0.17993164	-0.17993164	-0.97192383	-0.13916016	0.15551758	0.44995117	0	0	18/6/2018	18	6	2018	1:50:36	6636	0.4	1	50	36	0	0.059082031	3.5288086	-0.1730957	-0.17358398	-0.93554688	10.782227	0.037109375	0	0	0	0	0	0	0	0	0	0.96728516	0.032714844	0.049072266	-0.006591797	-0.006103516	-0.036132813	0	44330	0	0	0
1143	1144	1144	Category L	-0.16796875	-0.19189453	-0.91186523	-0.13989258	0.15283203	0.45483398	0	0	18/6/2018	18	6	2018	1:50:36	6636	0.5	1	50	36	0	0.059082031	3.5288086	-0.17382813	-0.17333984	-0.93603516	9.545166	0.031005859	0	0	0	0	0	0	0	0	0	0.96777344	0.032226563	0.048583984	0.005859375	-0.018310547	0.024169922	0	44330	0	0	0
1144	1145	1145	Category L	-0.17993164	-0.19189453	-0.93579102	-0.14013672	0.14990234	0.45166016	0	0	18/6/2018	18	6	2018	1:50:36	6636	0.6	1	50	36	0	0.059082031	3.5288086	-0.17431641	-0.17333984	-0.9362793	8.0681152	0.019042969	0	0	0	0	0	0	0	0	0	0.96801758	0.031982422	0.024658203	-0.005371094	-0.018310547	0.000488281	0	44330	0	0	0
1145	1146	1146	Category L	-0.15576172	-0.17993164	-0.91186523	-0.13989258	0.14770508	0.45288086	0	0	18/6/2018	18	6	2018	1:50:36	6636	0.7	1	50	36	0	0.059082031	3.5288086	-0.17456055	-0.17333984	-0.9362793	6.744873	0.031494141	0	0	0	0	0	0	0	0	0	0.96826172	0.031738281	0.049804688	0.018798828	-0.006347656	0.024414063	0	44330	0	0	0
1146	1147	1147	Category L	-0.16796875	-0.17993164	-0.98388672	-0.13842773	0.15087891	0.45385742	0	0	18/6/2018	18	6	2018	1:50:36	6636	0.8	1	50	36	0	0.059082031	3.5288086	-0.17553711	-0.1730957	-0.93579102	5.925293	0.048828125	0	0	0	0	0	0	0	0	0	0.96777344	0.032226563	0.062255859	0.007568359	-0.006591797	-0.047851563	0	44330	0	0	0
1147	1148	1148	Category L	-0.16796875	-0.19189453	-0.95996094	-0.13549805	0.14599609	0.45581055	0	0	18/6/2018	18	6	2018	1:50:36	6636	0.9	1	50	36	0	0.059082031	3.5288086	-0.17578125	-0.17285156	-0.93579102	5.3649902	0.031494141	0	0	0	0	0	0	0	0	0	0.96777344	0.032226563	0.05078125	0.0078125	-0.018798828	-0.023925781	0	44330	0	0	0
1148	1149	1149	Category L	-0.17993164	-0.17993164	-0.95996094	-0.13549805	0.14648438	0.45483398	0	0	18/6/2018	18	6	2018	1:50:37	6637	0	1	50	37	0	0.059082031	3.5288086	-0.17675781	-0.17285156	-0.93554688	4.611084	0.025390625	0	0	0	0	0	0	0	0	0	0.9675293	0.032470703	0.034423828	-0.002929688	-0.006835938	-0.024169922	0	44330	0	0	0
1149	1150	1150	Category L	-0.17993164	-0.17993164	-0.93579102	-0.13720703	0.14428711	0.45483398	0	0	18/6/2018	18	6	2018	1:50:37	6637	0.1	1	50	37	0	0.059082031	3.5288086	-0.17749023	-0.17260742	-0.93530273	4.2753906	0.007568359	0	0	0	0	0	0	0	0	0	0.9675293	0.032470703	0.009765625	-0.002197266	-0.007080078	-0.000244141	0	44330	0	0	0
1150	1151	1151	Category L	-0.17993164	-0.17993164	-0.92382813	-0.13208008	0.14306641	0.45288086	0	0	18/6/2018	18	6	2018	1:50:37	6637	0.2	1	50	37	0	0.059082031	3.5288086	-0.17871094	-0.171875	-0.93554688	4.2612305	0.014160156	0	0	0	0	0	0	0	0	0	0.96777344	0.032226563	0.020751953	-0.000976563	-0.0078125	0.01171875	0	44330	0	0	0
1151	1152	1152	Category L	-0.17993164	-0.17993164	-0.91186523	-0.13476563	0.14404297	0.45581055	0	0	18/6/2018	18	6	2018	1:50:37	6637	0.3	1	50	37	0	0.059082031	3.5288086	-0.17944336	-0.171875	-0.93603516	3.7663574	0.025390625	0	0	0	0	0	0	0	0	0	0.96826172	0.031738281	0.032470703	-0.000244141	-0.0078125	0.024169922	0	44330	0	0	0
1152	1153	1153	Category L	-0.16796875	-0.17993164	-0.92382813	-0.1328125	0.14599609	0.45410156	0	0	18/6/2018	18	6	2018	1:50:37	6637	0.4	1	50	37	0	0.059082031	3.5288086	-0.17504883	-0.17236328	-0.93481445	2.9196777	0.014892578	0	0	0	0	0	0	0	0	0	0.96655273	0.033447266	0.025634766	0.007080078	-0.007324219	0.010986328	0	44330	0	0	0
1153	1154	1154	Category L	-0.17993164	-0.16796875	-0.94799805	-0.13574219	0.14428711	0.45288086	0	0	18/6/2018	18	6	2018	1:50:37	6637	0.5	1	50	37	0	0.059082031	3.5288086	-0.16992188	-0.17333984	-0.93432617	2.0849609	0.017578125	0	0	0	0	0	0	0	0	0	0.96533203	0.034667969	0.028808594	-0.009765625	0.005371094	-0.013427734	0	44330	0	0	0
1154	1155	1155	Category L	-0.17993164	-0.17993164	-0.92382813	-0.13012695	0.14599609	0.45483398	0	0	18/6/2018	18	6	2018	1:50:37	6637	0.6	1	50	37	0	0.059082031	3.5288086	-0.16455078	-0.17480469	-0.93432617	1.4841309	0.019287109	0	0	0	0	0	0	0	0	0	0.96484375	0.03515625	0.031005859	-0.015136719	-0.004882813	0.010498047	0	44330	0	0	0
1155	1156	1156	Category L	-0.16796875	-0.16796875	-0.93579102	-0.13378906	0.14746094	0.45483398	0	0	18/6/2018	18	6	2018	1:50:37	6637	0.7	1	50	37	0	0.059082031	3.5288086	-0.17285156	-0.17675781	-0.95141602	0.58691406	0.018554688	0	0	0	0	0	0	0	0	0	0.98291016	0.017089844	0.029296875	0.004882813	0.008789063	0.015625	0	44330	0	0	0
1156	1157	1157	Category L	-0.17993164	-0.17993164	-0.95996094	-0.13378906	0.1484375	0.45385742	0	0	18/6/2018	18	6	2018	1:50:37	6637	0.8	1	50	37	0	0.058105469	3.4804688	-0.16503906	-0.14355469	-0.97387695	0.65258789	0.041259766	0	0	0	0	0	0	0	0	0	0.99829102	0.001708984	0.064697266	-0.014648438	-0.036132813	0.013916016	0	44330	0	0	0
1157	1158	1158	Category L	-0.16796875	-0.17993164	-0.95996094	-0.1328125	0.14916992	0.453125	0	0	18/6/2018	18	6	2018	1:50:37	6637	0.9	1	50	37	0	0.058105469	3.4804688	-0.14941406	-0.16503906	-1.0058594	1.0405273	0.051513672	0	0	0	0	0	0	0	0	0	1.0302734	0.030273438	0.079101563	-0.018310547	-0.014648438	0.045898438	0	44330	0	0	0
1158	1159	1159	Category L	-0.16796875	-0.16796875	-0.94799805	-0.13232422	0.15209961	0.45483398	0	0	18/6/2018	18	6	2018	1:50:38	6638	0	1	50	38	0	0.058105469	3.4804688	-0.13232422	-0.17041016	-1.0195313	0.765625	0.079833984	0	0	0	0	0	0	0	0	0	1.0419922	0.041992188	0.10961914	-0.035400391	0.002441406	0.071533203	0	44330	0	0	0
1159	1160	1160	Category L	-0.17993164	-0.19189453	-0.92382813	-0.13305664	0.15283203	0.45336914	0	0	18/6/2018	18	6	2018	1:50:38	6638	0.1	1	50	38	0	0.058105469	3.4804688	-0.12646484	-0.16381836	-1.0258789	0.65307617	0.1184082	0	0	0	0	0	0	0	0	0	1.0466309	0.046630859	0.18334961	-0.053222656	-0.027832031	0.10205078	0	44330	0	0	0
1160	1161	1161	Category L	-0.17993164	-0.20385742	-0.91186523	-0.13061523	0.15209961	0.4519043	0	0	18/6/2018	18	6	2018	1:50:38	6638	0.2	1	50	38	0	0.058105469	3.4804688	-0.12133789	-0.1628418	-1.0273438	0.93823242	0.13574219	0	0	0	0	0	0	0	0	0	1.0473633	0.047363281	0.21484375	-0.058349609	-0.040771484	0.11547852	0	44330	0	0	0
1161	1162	1162	Category L	-0.16796875	-0.19189453	-0.93579102	-0.13305664	0.15087891	0.4519043	0	0	18/6/2018	18	6	2018	1:50:38	6638	0.3	1	50	38	0	0.058105469	3.4804688	-0.11669922	-0.16455078	-1.0258789	0.95654297	0.10693359	0	0	0	0	0	0	0	0	0	1.0454102	0.045410156	0.16821289	-0.051025391	-0.027099609	0.090087891	0	44330	0	0	0
1162	1163	1163	Category L	-0.17993164	-0.17993164	-0.94799805	-0.12841797	0.15209961	0.45410156	0	0	18/6/2018	18	6	2018	1:50:38	6638	0.4	1	50	38	0	0.058105469	3.4804688	-0.11206055	-0.16381836	-1.0251465	0.69213867	0.10400391	0	0	0	0	0	0	0	0	0	1.0441895	0.044189453	0.16088867	-0.067626953	-0.015869141	0.077148438	0	44330	0	0	0
1163	1164	1164	Category L	-0.15576172	-0.19189453	-0.93579102	-0.12890625	0.15771484	0.4519043	0	0	18/6/2018	18	6	2018	1:50:38	6638	0.5	1	50	38	0	0.058105469	3.4804688	-0.10620117	-0.16381836	-1.0246582	0.66552734	0.10546875	0	0	0	0	0	0	0	0	0	1.0432129	0.043212891	0.16625977	-0.049316406	-0.027832031	0.088867188	0	44330	0	0	0
1164	1165	1165	Category L	-0.17993164	-0.17993164	-0.93579102	-0.13574219	0.15380859	0.45703125	0	0	18/6/2018	18	6	2018	1:50:38	6638	0.6	1	50	38	0	0.058105469	3.4804688	-0.098876953	-0.16455078	-1.0241699	1.0063477	0.12060547	0	0	0	0	0	0	0	0	0	1.0419922	0.041992188	0.18457031	-0.080810547	-0.015136719	0.088378906	0	44330	0	0	0
1165	1166	1166	Category L	-0.16796875	-0.17993164	-0.93579102	-0.12963867	0.15356445	0.4519043	0	0	18/6/2018	18	6	2018	1:50:38	6638	0.7	1	50	38	0	0.058105469	3.4804688	-0.093261719	-0.15698242	-1.026123	1.2810059	0.11938477	0	0	0	0	0	0	0	0	0	1.0422363	0.042236328	0.18774414	-0.074462891	-0.022705078	0.090332031	0	44330	0	0	0
1166	1167	1167	Category L	-0.15576172	-0.16796875	-0.91186523	-0.13208008	0.15136719	0.453125	0	0	18/6/2018	18	6	2018	1:50:38	6638	0.8	1	50	38	0	0.058105469	3.4804688	-0.067871094	-0.1796875	-1.0515137	1.0307617	0.16552734	0	0	0	0	0	0	0	0	0	1.0688477	0.068847656	0.23925781	-0.087646484	0.01171875	0.13964844	0	44330	0	0	0
1167	1168	1168	Category L	-0.17993164	-0.16796875	-0.91186523	-0.13378906	0.15112305	0.45288086	0	0	18/6/2018	18	6	2018	1:50:38	6638	0.9	1	50	38	0	0.058105469	3.4804688	-0.075683594	-0.15209961	-1.090332	0.99291992	0.20727539	0	0	0	0	0	0	0	0	0	1.1035156	0.10351563	0.29833984	-0.10400391	-0.015625	0.1784668	0	44330	0	0	0
1168	1169	1169	Category L	-0.15576172	-0.17993164	-0.93579102	-0.12866211	0.15478516	0.45117188	0	0	18/6/2018	18	6	2018	1:50:39	6639	0	1	50	39	0	0.058105469	3.4804688	-0.085449219	-0.09765625	-1.1237793	1.4206543	0.21679688	0	0	0	0	0	0	0	0	0	1.1313477	0.13134766	0.34033203	-0.070068359	-0.08203125	0.18798828	0	44330	0	0	0
1169	1170	1170	Category L	-0.15576172	-0.19189453	-0.93579102	-0.12866211	0.15551758	0.45117188	0	0	18/6/2018	18	6	2018	1:50:39	6639	0.1	1	50	39	0	0.058105469	3.4804688	-0.076660156	-0.098144531	-1.1547852	1.8339844	0.25097656	0	0	0	0	0	0	0	0	0	1.1616211	0.16162109	0.39160156	-0.078857422	-0.093505859	0.21899414	0	44330	0	0	0
1170	1171	1171	Category L	-0.14379883	-0.19189453	-0.95996094	-0.13134766	0.15380859	0.453125	0	0	18/6/2018	18	6	2018	1:50:39	6639	0.2	1	50	39	0	0.058105469	3.4804688	-0.071044922	-0.099121094	-1.1645508	1.9577637	0.23608398	0	0	0	0	0	0	0	0	0	1.1708984	0.17089844	0.36987305	-0.072509766	-0.092529297	0.20458984	0	44330	0	0	0
1171	1172	1172	Category L	-0.16796875	-0.17993164	-0.94799805	-0.13037109	0.15454102	0.4543457	0	0	18/6/2018	18	6	2018	1:50:39	6639	0.3	1	50	39	0	0.058105469	3.4804688	-0.065185547	-0.10107422	-1.1628418	2.0717773	0.25073242	0	0	0	0	0	0	0	0	0	1.1689453	0.16894531	0.39648438	-0.10253906	-0.078613281	0.21484375	0	44330	0	0	0
1172	1173	1173	Category L	-0.16796875	-0.17993164	-0.95996094	-0.13574219	0.15551758	0.45410156	0	0	18/6/2018	18	6	2018	1:50:39	6639	0.4	1	50	39	0	0.058105469	3.4804688	-0.061523438	-0.10009766	-1.1633301	2.9174805	0.24291992	0	0	0	0	0	0	0	0	0	1.1691895	0.16918945	0.38916016	-0.10620117	-0.079589844	0.20336914	0	44330	0	0	0
1173	1174	1174	Category L	-0.16796875	-0.16796875	-0.93579102	-0.13500977	0.15820313	0.4519043	0	0	18/6/2018	18	6	2018	1:50:39	6639	0.5	1	50	39	0	0.058105469	3.4804688	-0.058105469	-0.099365234	-1.1630859	3.6459961	0.26147461	0	0	0	0	0	0	0	0	0	1.1689453	0.16894531	0.40551758	-0.10961914	-0.068359375	0.22729492	0	44330	0	0	0
1174	1175	1175	Category L	-0.17993164	-0.11987305	-0.95996094	-0.13500977	0.15820313	0.45605469	0	0	18/6/2018	18	6	2018	1:50:39	6639	0.6	1	50	39	0	0.058105469	3.4804688	-0.057373047	-0.098876953	-1.1616211	3.3837891	0.23681641	0	0	0	0	0	0	0	0	0	1.1672363	0.16723633	0.3449707	-0.12231445	-0.020751953	0.20166016	0	44330	0	0	0
1175	1176	1176	Category L	-0.16796875	-0.16796875	-0.94799805	-0.13305664	0.15722656	0.44921875	0	0	18/6/2018	18	6	2018	1:50:39	6639	0.7	1	50	39	0	0.058105469	3.4804688	-0.056152344	-0.099365234	-1.1674805	3.0522461	0.25537109	0	0	0	0	0	0	0	0	0	1.1728516	0.17285156	0.3996582	-0.11157227	-0.068359375	0.21948242	0	44330	0	0	0
1176	1177	1177	Category L	-0.16796875	-0.16796875	-0.94799805	-0.13232422	0.15795898	0.45117188	0	0	18/6/2018	18	6	2018	1:50:39	6639	0.8	1	50	39	0	0.058105469	3.4804688	-0.054931641	-0.099121094	-1.1699219	2.9836426	0.25830078	0	0	0	0	0	0	0	0	0	1.175293	0.17529297	0.40356445	-0.11279297	-0.068603516	0.22192383	0	44330	0	0	0
1177	1178	1178	Category L	-0.16796875	-0.16796875	-0.94799805	-0.13598633	0.15454102	0.4519043	0	0	18/6/2018	18	6	2018	1:50:39	6639	0.9	1	50	39	0	0.058105469	3.4804688	-0.053466797	-0.09765625	-1.168457	2.9111328	0.25805664	0	0	0	0	0	0	0	0	0	1.1738281	0.17382813	0.4050293	-0.11425781	-0.070068359	0.22045898	0	44330	0	0	0
1178	1179	1179	Category L	-0.16796875	-0.16796875	-0.89990234	-0.13110352	0.15625	0.45336914	0	0	18/6/2018	18	6	2018	1:50:40	6640	0	1	50	40	0	0.058105469	3.4804688	-0.052978516	-0.095458984	-1.1691895	2.3649902	0.30151367	0	0	0	0	0	0	0	0	0	1.1743164	0.17431641	0.45629883	-0.11474609	-0.072265625	0.26928711	0	44330	0	0	0
1179	1180	1180	Category L	-0.17993164	-0.17993164	-0.95996094	-0.13745117	0.16040039	0.4519043	0	0	18/6/2018	18	6	2018	1:50:40	6640	0.1	1	50	40	0	0.058105469	3.4804688	-0.051757813	-0.095703125	-1.166748	1.9343262	0.25732422	0	0	0	0	0	0	0	0	0	1.171875	0.171875	0.41894531	-0.12792969	-0.083984375	0.20678711	0	44330	0	0	0
1180	1181	1181	Category L	-0.16796875	-0.17993164	-0.94799805	-0.13500977	0.15869141	0.45019531	0	0	18/6/2018	18	6	2018	1:50:40	6640	0.2	1	50	40	0	0.058105469	3.4804688	-0.05078125	-0.095947266	-1.1650391	2.2358398	0.26049805	0	0	0	0	0	0	0	0	0	1.170166	0.17016602	0.41796875	-0.11694336	-0.083740234	0.21704102	0	44330	0	0	0
1181	1182	1182	Category L	-0.16796875	-0.16796875	-0.94799805	-0.13208008	0.16137695	0.45214844	0	0	18/6/2018	18	6	2018	1:50:40	6640	0.3	1	50	40	0	0.058105469	3.4804688	-0.050292969	-0.096923828	-1.1694336	2.510498	0.26049805	0	0	0	0	0	0	0	0	0	1.1745605	0.17456055	0.40991211	-0.11743164	-0.070800781	0.22143555	0	44330	0	0	0
1182	1183	1183	Category L	-0.17993164	-0.16796875	-0.98388672	-0.13476563	0.16333008	0.45336914	0	0	18/6/2018	18	6	2018	1:50:40	6640	0.4	1	50	40	0	0.058105469	3.4804688	-0.047363281	-0.097900391	-1.168457	2.3652344	0.23779297	0	0	0	0	0	0	0	0	0	1.173584	0.17358398	0.38696289	-0.13232422	-0.069824219	0.18457031	0	44330	0	0	0
1183	1184	1184	Category L	-0.17993164	-0.17993164	-0.95996094	-0.12695313	0.16748047	0.45239258	0	0	18/6/2018	18	6	2018	1:50:40	6640	0.5	1	50	40	0	0.058105469	3.4804688	-0.046875	-0.099121094	-1.1682129	2.401123	0.26000977	0	0	0	0	0	0	0	0	0	1.1733398	0.17333984	0.42211914	-0.1328125	-0.080566406	0.20825195	0	44330	0	0	0
1184	1185	1185	Category L	-0.16796875	-0.17993164	-0.93579102	-0.1237793	0.16650391	0.45043945	0	0	18/6/2018	18	6	2018	1:50:40	6640	0.6	1	50	40	0	0.058105469	3.4804688	-0.047119141	-0.098876953	-1.1674805	3.4052734	0.2734375	0	0	0	0	0	0	0	0	0	1.1726074	0.17260742	0.43334961	-0.12060547	-0.080810547	0.23168945	0	44330	0	0	0
1185	1186	1186	Category L	-0.19189453	-0.16796875	-0.88793945	-0.12988281	0.16821289	0.44750977	0	0	18/6/2018	18	6	2018	1:50:40	6640	0.7	1	50	40	0	0.058105469	3.4804688	-0.047607422	-0.09765625	-1.1657715	4.3442383	0.32080078	0	0	0	0	0	0	0	0	0	1.1706543	0.1706543	0.4921875	-0.14404297	-0.070068359	0.27783203	0	44330	0	0	0
1186	1187	1187	Category L	-0.16796875	-0.16796875	-0.94799805	-0.11767578	0.17700195	0.44970703	0	0	18/6/2018	18	6	2018	1:50:40	6640	0.8	1	50	40	0	0.058105469	3.4804688	-0.047363281	-0.098388672	-1.1704102	4.786377	0.26245117	0	0	0	0	0	0	0	0	0	1.1755371	0.17553711	0.41235352	-0.12036133	-0.069335938	0.22241211	0	44330	0	0	0
1187	1188	1188	Category L	-0.17993164	-0.14379883	-0.93579102	-0.11376953	0.18896484	0.44824219	0	0	18/6/2018	18	6	2018	1:50:40	6640	0.9	1	50	40	0	0.058105469	3.4804688	-0.045654297	-0.09765625	-1.1699219	5.0444336	0.27368164	0	0	0	0	0	0	0	0	0	1.1748047	0.17480469	0.41430664	-0.1340332	-0.045898438	0.23413086	0	44330	0	0	0
1188	1189	1189	Category L	-0.17993164	-0.16796875	-0.93579102	-0.098388672	0.20483398	0.44897461	0	0	18/6/2018	18	6	2018	1:50:41	6641	0	1	50	41	0	0.058105469	3.4804688	-0.044677734	-0.097412109	-1.1694336	5.4829102	0.27905273	0	0	0	0	0	0	0	0	0	1.1743164	0.17431641	0.43920898	-0.13500977	-0.0703125	0.23364258	0	44330	0	0	0
1189	1190	1190	Category L	-0.19189453	-0.13183594	-0.92382813	-0.073242188	0.22216797	0.44506836	0	0	18/6/2018	18	6	2018	1:50:41	6641	0.1	1	50	41	0	0.058105469	3.4804688	-0.044433594	-0.097167969	-1.1682129	4.9155273	0.28759766	0	0	0	0	0	0	0	0	0	1.1730957	0.1730957	0.42626953	-0.1472168	-0.034423828	0.24438477	0	44330	0	0	0
1190	1191	1191	Category L	-0.2277832	-0.15576172	-0.93579102	-0.0546875	0.23657227	0.43969727	0	0	18/6/2018	18	6	2018	1:50:41	6641	0.2	1	50	41	0	0.058105469	3.4804688	-0.043945313	-0.097412109	-1.1655273	3.8037109	0.29980469	0	0	0	0	0	0	0	0	0	1.1704102	0.17041016	0.47167969	-0.18359375	-0.058105469	0.22973633	0	44330	0	0	0
1191	1192	1192	Category M	0.17993164	-0.19189453	-0.85180664	-0.30444336	0.140625	0.37792969	0	0	18/6/2018	18	6	2018	1:50:52	6652	0.8	1	50	52	0	0.058837891	3.4675781	-0.044189453	-0.09765625	-1.1694336	3.2687988	0.40014648	0	0	0	0	0	0	0	0	0	1.1743164	0.17431641	0.63598633	0.22412109	-0.093994141	0.31762695	0	44330	0	0	0
1192	1193	1193	Category M	0.2277832	-0.21582031	-0.91186523	-0.31323242	0.14233398	0.36938477	0	0	18/6/2018	18	6	2018	1:50:52	6652	0.9	1	50	52	0	0.058837891	3.4675781	-0.041748047	-0.098388672	-1.168457	1.6647949	0.39038086	0	0	0	0	0	0	0	0	0	1.173584	0.17358398	0.64355469	0.26953125	-0.1171875	0.2565918	0	44330	0	0	0
1193	1194	1194	Category M	0.26391602	-0.26391602	-0.93579102	-0.31665039	0.14135742	0.37255859	0	0	18/6/2018	18	6	2018	1:50:53	6653	0	1	50	53	0	0.05859375	3.4853027	-0.041015625	-0.098876953	-1.1677246	4.3208008	0.41723633	0	0	0	0	0	0	0	0	0	1.1726074	0.17260742	0.7019043	0.30493164	-0.16479492	0.23193359	0	44330	0	0	0
1194	1195	1195	Category M	-0.85180664	-0.31176758	-2.2797852	-0.3269043	0.17749023	0.34936523	0	0	18/6/2018	18	6	2018	1:50:53	6653	0.1	1	50	53	0	0.05859375	3.4853027	-0.040527344	-0.099365234	-1.1669922	7.2626953	1.3933105	0	0	0	0	0	0	0	0	0	1.171875	0.171875	2.1362305	-0.81103516	-0.21240234	-1.1125488	0	44330	0	0	0
1195	1196	1196	Category M	0.44384766	2.4838867	-2.7478027	-0.2175293	-0.084716797	0.42944336	0	0	18/6/2018	18	6	2018	1:50:53	6653	0.2	1	50	53	0	0.05859375	3.4853027	-0.040283203	-0.099365234	-1.1660156	5.1040039	3.0673828	0	0	0	0	0	0	0	0	0	1.1708984	0.17089844	4.6491699	0.48413086	2.583252	-1.581543	0	44330	0	0	0
1196	1197	1197	Category M	1.079834	-1.7878418	-3.4919434	-0.29370117	0.1484375	0.38525391	0	0	18/6/2018	18	6	2018	1:50:53	6653	0.3	1	50	53	0	0.05859375	3.4853027	-0.040771484	-0.097412109	-1.1643066	9.6577148	3.0869141	0	0	0	0	0	0	0	0	0	1.1691895	0.16918945	5.1384277	1.1206055	-1.6901855	-2.3273926	0	44330	0	0	0
1197	1198	1198	Category M	1.1879883	-0.56396484	-2.0039063	-0.28173828	0.41577148	0.19140625	0	0	18/6/2018	18	6	2018	1:50:53	6653	0.4	1	50	53	0	0.05859375	3.4853027	-0.040283203	-0.098144531	-1.1687012	12.687012	1.5566406	0	0	0	0	0	0	0	0	0	1.173584	0.17358398	2.5290527	1.2282715	-0.46557617	-0.83496094	0	44330	0	0	0
1198	1199	1199	Category M	0.25195313	0.40795898	-1.4758301	-0.27856445	0.24194336	0.35864258	0	0	18/6/2018	18	6	2018	1:50:53	6653	0.5	1	50	53	0	0.05859375	3.4853027	-0.038085938	-0.096435547	-1.1689453	13.554688	0.65795898	0	0	0	0	0	0	0	0	0	1.173584	0.17358398	1.1015625	0.29003906	0.50439453	-0.30664063	0	44330	0	0	0
1199	1200	1200	Category M	0.20385742	-0.10791016	-1.0917969	-0.26147461	0.29980469	0.33813477	0	0	18/6/2018	18	6	2018	1:50:53	6653	0.6	1	50	53	0	0.05859375	3.4853027	-0.037109375	-0.095703125	-1.1677246	10.854736	0.25292969	0	0	0	0	0	0	0	0	0	1.1723633	0.17236328	0.32910156	0.2409668	-0.011962891	0.075927734	0	44330	0	0	0
1200	1201	1201	Category M	0.15576172	-0.31176758	-0.85180664	-0.23706055	0.23730469	0.3894043	0	0	18/6/2018	18	6	2018	1:50:53	6653	0.7	1	50	53	0	0.05859375	3.4853027	-0.037597656	-0.093505859	-1.1682129	8.8273926	0.43017578	0	0	0	0	0	0	0	0	0	1.1723633	0.17236328	0.72802734	0.19335938	-0.21801758	0.31640625	0	44330	0	0	0
1201	1202	1202	Category M	0.14379883	-0.11987305	-0.85180664	-0.19921875	0.22558594	0.40991211	0	0	18/6/2018	18	6	2018	1:50:53	6653	0.8	1	50	53	0	0.05859375	3.4853027	-0.037597656	-0.093261719	-1.166748	10.428223	0.36450195	0	0	0	0	0	0	0	0	0	1.1711426	0.17114258	0.52294922	0.18139648	-0.026367188	0.31494141	0	44330	0	0	0
1202	1203	1203	Category N	0.23999023	-0.17993164	-0.86376953	-0.33251953	0.10375977	0.3684082	0	0	18/6/2018	18	6	2018	1:50:56	6656	0	1	50	56	0	0.05859375	3.4853027	-0.037597656	-0.09375	-1.1647949	9.5854492	0.41845703	0	0	0	0	0	0	0	0	0	1.1691895	0.16918945	0.66479492	0.27758789	-0.0859375	0.30102539	0	44330	0	0	0
1203	1204	1204	Category N	0.31176758	-0.21582031	-0.83984375	-0.35400391	0.11572266	0.34521484	0	0	18/6/2018	18	6	2018	1:50:56	6656	0.099	1	50	56	0	0.05859375	3.4853027	-0.036865234	-0.094238281	-1.1687012	0.62573242	0.49438477	0	0	0	0	0	0	0	0	0	1.1730957	0.1730957	0.79907227	0.34863281	-0.12133789	0.32885742	0	44330	0	0	0
1204	1205	1205	Category N	0.2277832	0.44384766	-1.079834	-0.37353516	0.14526367	0.32055664	0	0	18/6/2018	18	6	2018	1:50:56	6656	0.199	1	50	56	0	0.05859375	3.4853027	-0.034912109	-0.094482422	-1.1677246	4.4770508	0.60546875	0	0	0	0	0	0	0	0	0	1.1721191	0.17211914	0.88916016	0.26269531	0.53833008	0.087890625	0	44330	0	0	0
1205	1206	1206	Category N	1.8239746	-1.9799805	-2.987793	-0.38427734	0.12084961	0.31665039	0	0	18/6/2018	18	6	2018	1:50:56	6656	0.3	1	50	56	0	0.05859375	3.4853027	-0.034423828	-0.095458984	-1.1682129	1.0966797	3.2119141	0	0	0	0	0	0	0	0	0	1.1726074	0.17260742	5.5625	1.8583984	-1.8842773	-1.8193359	0	44330	0	0	0
1206	1207	1207	Category N	-0.82788086	2.0517578	-4.0319824	-0.32250977	0.22241211	0.33837891	0	0	18/6/2018	18	6	2018	1:50:56	6656	0.4	1	50	56	0	0.05859375	3.4853027	-0.034667969	-0.095947266	-1.1674805	4.9433594	3.666748	0	0	0	0	0	0	0	0	0	1.171875	0.171875	5.8051758	-0.79296875	2.1477051	-2.8642578	0	44330	0	0	0
1207	1208	1208	Category N	-0.98388672	4.1398926	-3.5759277	-0.27197266	-0.044921875	0.40820313	0	0	18/6/2018	18	6	2018	1:50:56	6656	0.5	1	50	56	0	0.05859375	3.4853027	-0.03515625	-0.095703125	-1.1665039	8.298584	4.9643555	0	0	0	0	0	0	0	0	0	1.1708984	0.17089844	7.5935059	-0.94848633	4.2355957	-2.4091797	0	44330	0	0	0
1208	1209	1209	Category N	0.50390625	-0.25195313	-3.3837891	-0.3359375	0.024902344	0.37670898	0	0	18/6/2018	18	6	2018	1:50:56	6656	0.6	1	50	56	0	0.05859375	3.4853027	-0.036132813	-0.093505859	-1.1652832	15.416748	2.2885742	0	0	0	0	0	0	0	0	0	1.1696777	0.16967773	2.9169922	0.54003906	-0.15820313	-2.2182617	0	44330	0	0	0
1209	1210	1210	Category N	0.27587891	-0.2277832	-1.6799316	-0.30126953	0.37475586	0.22900391	0	0	18/6/2018	18	6	2018	1:50:56	6656	0.7	1	50	56	0	0.05859375	3.4853027	-0.03515625	-0.095703125	-1.1674805	13.973877	0.61376953	0	0	0	0	0	0	0	0	0	1.171875	0.171875	0.95532227	0.31103516	-0.13183594	-0.51220703	0	44330	0	0	0
1210	1211	1211	Category N	0.29980469	-0.34790039	-0.80395508	-0.29101563	0.13891602	0.39013672	0	0	18/6/2018	18	6	2018	1:50:56	6656	0.8	1	50	56	0	0.05859375	3.4820801	-0.033935547	-0.094970703	-1.1677246	15.907227	0.5546875	0	0	0	0	0	0	0	0	0	1.1721191	0.17211914	0.95068359	0.33374023	-0.25268555	0.36376953	0	44330	0	0	0
1211	1212	1212	Category N	0.11987305	-0.071777344	-0.95996094	-0.26416016	0.19824219	0.38916016	0	0	18/6/2018	18	6	2018	1:50:56	6656	0.9	1	50	56	0	0.05859375	3.4820801	-0.033203125	-0.094726563	-1.1660156	25.235596	0.2578125	0	0	0	0	0	0	0	0	0	1.1704102	0.17041016	0.38232422	0.15307617	0.022949219	0.20605469	0	44330	0	0	0
1212	1213	1213	Category N	0.095947266	-0.11987305	-0.91186523	-0.2668457	0.22387695	0.37646484	0	0	18/6/2018	18	6	2018	1:50:57	6657	0	1	50	57	0	0.05859375	3.4820801	-0.034423828	-0.094238281	-1.1660156	32.342285	0.28686523	0	0	0	0	0	0	0	0	0	1.1704102	0.17041016	0.41015625	0.13037109	-0.025390625	0.25415039	0	44330	0	0	0
1213	1214	1214	Category E	-0.13183594	-0.13183594	-0.80395508	0.014160156	-0.11401367	0.46533203	0	0	18/6/2018	18	6	2018	2:10:32	7832	0.6	2	10	32	0	0.059082031	3.4434082	-0.034423828	-0.093505859	-1.1645508	35.733154	0.37548828	0	0	0	0	0	0	0	0	0	1.1689453	0.16894531	0.49633789	-0.097167969	-0.038330078	0.3605957	0	44330	0	0	0
1214	1215	1215	Category E	-0.10791016	-0.20385742	-1.3798828	0.010986328	-0.13208008	0.45996094	0	0	18/6/2018	18	6	2018	2:10:32	7832	0.7	2	10	32	0	0.059082031	3.4434082	-0.034423828	-0.095703125	-1.1640625	46.794922	0.25219727	0	0	0	0	0	0	0	0	0	1.168457	0.16845703	0.3972168	-0.073242188	-0.10791016	-0.21557617	0	44330	0	0	0
1215	1216	1216	Category E	-0.047851563	-0.16796875	-1.1279297	0	-0.12231445	0.46191406	0	0	18/6/2018	18	6	2018	2:10:32	7832	0.8	2	10	32	0	0.059082031	3.4434082	-0.036132813	-0.096191406	-1.1672363	59.216309	0.082519531	0	0	0	0	0	0	0	0	0	1.1716309	0.17163086	0.12255859	-0.011474609	-0.071533203	0.039306641	0	44330	0	0	0
1216	1217	1217	Category E	-0.047851563	-0.071777344	-0.83984375	0.044189453	-0.11791992	0.45996094	0	0	18/6/2018	18	6	2018	2:10:32	7832	0.9	2	10	32	0	0.059082031	3.4434082	-0.034179688	-0.096923828	-1.1660156	74.518066	0.32739258	0	0	0	0	0	0	0	0	0	1.1706543	0.1706543	0.36499023	-0.013427734	0.025146484	0.32617188	0	44330	0	0	0
1217	1218	1218	Category E	-0.14379883	-0.023925781	-0.98388672	0.016113281	-0.087158203	0.47387695	0	0	18/6/2018	18	6	2018	2:10:33	7833	0	2	10	33	0	0.059082031	3.4434082	-0.033691406	-0.098144531	-1.1652832	87.98291	0.22460938	0	0	0	0	0	0	0	0	0	1.1699219	0.16992188	0.36547852	-0.10986328	0.07421875	0.18139648	0	44330	0	0	0
1218	1219	1219	Category E	-0.071777344	-0.20385742	-0.76782227	0.006347656	-0.095703125	0.47045898	0	0	18/6/2018	18	6	2018	2:10:33	7833	0.1	2	10	33	0	0.059082031	3.4434082	-0.033935547	-0.099609375	-1.1660156	93.220947	0.41333008	0	0	0	0	0	0	0	0	0	1.1706543	0.1706543	0.54003906	-0.037597656	-0.10400391	0.39819336	0	44330	0	0	0
1219	1220	1220	Category E	-0.059814453	-0.20385742	-0.79199219	0.046142578	-0.10717773	0.46313477	0	0	18/6/2018	18	6	2018	2:10:33	7833	0.2	2	10	33	0	0.059082031	3.4434082	-0.027099609	-0.10449219	-1.1777344	99.880859	0.3996582	0	0	0	0	0	0	0	0	0	1.1826172	0.18261719	0.51757813	-0.032470703	-0.099121094	0.38574219	0	44330	0	0	0
1220	1221	1221	Category E	-0.11987305	-0.27587891	-1.2719727	0.065917969	-0.10375977	0.46386719	0	0	18/6/2018	18	6	2018	2:10:33	7833	0.3	2	10	33	0	0.059082031	3.4434082	-0.025146484	-0.10571289	-1.1762695	100.15649	0.21655273	0	0	0	0	0	0	0	0	0	1.1813965	0.18139648	0.36010742	-0.094482422	-0.16992188	-0.095458984	0	44330	0	0	0
1221	1222	1222	Category E	0.047851563	-0.2277832	-0.87597656	0.033447266	-0.075927734	0.46972656	0	0	18/6/2018	18	6	2018	2:10:33	7833	0.4	2	10	33	0	0.059082031	3.4434082	-0.025146484	-0.10498047	-1.1743164	93.984375	0.33081055	0	0	0	0	0	0	0	0	0	1.1794434	0.17944336	0.49438477	0.072998047	-0.12255859	0.29833984	0	44330	0	0	0
1222	1223	1223	Category E	-0.13183594	-0.27587891	-0.94799805	0.032470703	-0.090820313	0.47094727	0	0	18/6/2018	18	6	2018	2:10:33	7833	0.5	2	10	33	0	0.059082031	3.4434082	-0.025390625	-0.10693359	-1.1789551	82.731689	0.30517578	0	0	0	0	0	0	0	0	0	1.184082	0.18408203	0.50610352	-0.10620117	-0.16870117	0.23095703	0	44330	0	0	0
1223	1224	1224	Category E	-0.19189453	-0.16796875	-0.83984375	0.016113281	-0.1081543	0.46850586	0	0	18/6/2018	18	6	2018	2:10:33	7833	0.6	2	10	33	0	0.059082031	3.4434082	-0.024658203	-0.10522461	-1.1794434	70.866455	0.38354492	0	0	0	0	0	0	0	0	0	1.1843262	0.18432617	0.56933594	-0.16699219	-0.0625	0.33959961	0	44330	0	0	0
1224	1225	1225	Category E	-0.21582031	-0.095947266	-0.80395508	0.014892578	-0.096191406	0.46875	0	0	18/6/2018	18	6	2018	2:10:33	7833	0.7	2	10	33	0	0.059082031	3.4434082	-0.024902344	-0.10375977	-1.1794434	61.42041	0.42114258	0	0	0	0	0	0	0	0	0	1.184082	0.18408203	0.57421875	-0.19067383	0.0078125	0.37548828	0	44330	0	0	0
1225	1226	1226	Category E	-0.14379883	-0.25195313	-1.2958984	0.024658203	-0.085205078	0.47119141	0	0	18/6/2018	18	6	2018	2:10:33	7833	0.8	2	10	33	0	0.059082031	3.4434082	-0.024902344	-0.10205078	-1.1801758	52.418457	0.22338867	0	0	0	0	0	0	0	0	0	1.1848145	0.18481445	0.3840332	-0.11865234	-0.1496582	-0.11547852	0	44330	0	0	0
1226	1227	1227	Category E	-0.023925781	-0.11987305	-0.93579102	0.022705078	-0.098876953	0.46386719	0	0	18/6/2018	18	6	2018	2:10:33	7833	0.9	2	10	33	0	0.059082031	3.4434082	-0.025390625	-0.10229492	-1.1801758	37.884277	0.24487305	0	0	0	0	0	0	0	0	0	1.1848145	0.18481445	0.26318359	0.001464844	-0.017333984	0.24438477	0	44330	0	0	0
1227	1228	1228	Category E	-0.095947266	-0.16796875	-0.92382813	0.070556641	-0.083007813	0.46801758	0	0	18/6/2018	18	6	2018	2:10:34	7834	0	2	10	34	0	0.058349609	3.5191406	-0.024658203	-0.1015625	-1.1787109	25.418945	0.27294922	0	0	0	0	0	0	0	0	0	1.1833496	0.18334961	0.39233398	-0.071044922	-0.066162109	0.25488281	0	44330	0	0	0
1228	1229	1229	Category E	-0.15576172	-0.15576172	-0.86376953	0.05078125	-0.066162109	0.47509766	0	0	18/6/2018	18	6	2018	2:10:34	7834	0.111	2	10	34	0	0.058349609	3.5191406	-0.023925781	-0.10302734	-1.1816406	16.812012	0.34814453	0	0	0	0	0	0	0	0	0	1.1862793	0.1862793	0.50219727	-0.1315918	-0.052490234	0.31787109	0	44330	0	0	0
1229	1230	1230	Category E	-0.14379883	-0.20385742	-0.7199707	0.092041016	-0.083251953	0.46264648	0	0	18/6/2018	18	6	2018	2:10:34	7834	0.222	2	10	34	0	0.058349609	3.5191406	-0.021972656	-0.10375977	-1.1845703	11.319824	0.49047852	0	0	0	0	0	0	0	0	0	1.189209	0.18920898	0.68603516	-0.12158203	-0.099853516	0.46459961	0	44330	0	0	0
1230	1231	1231	Category E	-0.20385742	-0.20385742	-1.2358398	0.10327148	-0.082275391	0.4609375	0	0	18/6/2018	18	6	2018	2:10:34	7834	0.333	2	10	34	0	0.058349609	3.5191406	-0.020263672	-0.10498047	-1.1835938	7.407959	0.21484375	0	0	0	0	0	0	0	0	0	1.1884766	0.18847656	0.33447266	-0.18334961	-0.098632813	-0.052001953	0	44330	0	0	0
1231	1232	1232	Category E	0.011962891	-0.23999023	-0.83984375	0.087646484	-0.075439453	0.46289063	0	0	18/6/2018	18	6	2018	2:10:34	7834	0.444	2	10	34	0	0.058349609	3.5191406	-0.019287109	-0.10546875	-1.1835938	3.5322266	0.37036133	0	0	0	0	0	0	0	0	0	1.1884766	0.18847656	0.50927734	0.03125	-0.13427734	0.34375	0	44330	0	0	0
1232	1233	1233	Category E	-0.095947266	-0.20385742	-0.86376953	0.086914063	-0.086425781	0.46240234	0	0	18/6/2018	18	6	2018	2:10:34	7834	0.555	2	10	34	0	0.058349609	3.5191406	-0.023193359	-0.10620117	-1.184082	5.0869141	0.34277344	0	0	0	0	0	0	0	0	0	1.189209	0.18920898	0.49072266	-0.072509766	-0.097412109	0.3203125	0	44330	0	0	0
1233	1234	1234	Category E	-0.14379883	-0.20385742	-0.87597656	0.033203125	-0.10473633	0.46801758	0	0	18/6/2018	18	6	2018	2:10:34	7834	0.666	2	10	34	0	0.058349609	3.5191406	-0.028320313	-0.10595703	-1.1831055	4.9111328	0.34228516	0	0	0	0	0	0	0	0	0	1.1882324	0.18823242	0.52026367	-0.11523438	-0.09765625	0.30712891	0	44330	0	0	0
1234	1235	1235	Category E	-0.16796875	-0.17993164	-0.85180664	0.036132813	-0.10058594	0.46508789	0	0	18/6/2018	18	6	2018	2:10:34	7834	0.777	2	10	34	0	0.058349609	3.5191406	-0.032958984	-0.10473633	-1.1801758	2.722168	0.36279297	0	0	0	0	0	0	0	0	0	1.1853027	0.18530273	0.53833008	-0.13476563	-0.074951172	0.32836914	0	44330	0	0	0
1235	1236	1236	Category E	-0.20385742	-0.023925781	-0.80395508	0.026367188	-0.095214844	0.46899414	0	0	18/6/2018	18	6	2018	2:10:34	7834	0.888	2	10	34	0	0.058349609	3.5191406	-0.024902344	-0.1015625	-1.1630859	2.1699219	0.40869141	0	0	0	0	0	0	0	0	0	1.1679688	0.16796875	0.61572266	-0.17871094	0.077636719	0.35913086	0	44330	0	0	0
1236	1237	1237	Category E	-0.14379883	-0.23999023	-1.3078613	0.026367188	-0.10571289	0.46948242	0	0	18/6/2018	18	6	2018	2:10:35	7835	0	2	10	35	0	0.058349609	3.5191406	-0.032470703	-0.13647461	-1.144043	2.9880371	0.22314453	0	0	0	0	0	0	0	0	0	1.1525879	0.15258789	0.37817383	-0.11108398	-0.10327148	-0.16357422	0	44330	0	0	0
1237	1238	1238	Category E	0.011962891	-0.047851563	-0.97192383	0.025390625	-0.10058594	0.46899414	0	0	18/6/2018	18	6	2018	2:10:35	7835	0.1	2	10	35	0	0.058349609	3.5191406	-0.047607422	-0.11523438	-1.1123047	0.22729492	0.16674805	0	0	0	0	0	0	0	0	0	1.1193848	0.11938477	0.26757813	0.059570313	0.067382813	0.14038086	0	44330	0	0	0
1238	1239	1239	Category E	-0.083984375	-0.095947266	-0.86376953	0.054199219	-0.09765625	0.46655273	0	0	18/6/2018	18	6	2018	2:10:35	7835	0.2	2	10	35	0	0.058349609	3.5191406	-0.064453125	-0.10986328	-1.0986328	5.6665039	0.23608398	0	0	0	0	0	0	0	0	0	1.105957	0.10595703	0.26831055	-0.019287109	0.013916016	0.23486328	0	44330	0	0	0
1239	1240	1240	Category E	-0.2277832	-0.023925781	-0.94799805	0.032470703	-0.076904297	0.47460938	0	0	18/6/2018	18	6	2018	2:10:35	7835	0.3	2	10	35	0	0.058349609	3.5191406	-0.070068359	-0.11645508	-1.0922852	7.8823242	0.23291016	0	0	0	0	0	0	0	0	0	1.1008301	0.10083008	0.39477539	-0.1574707	0.092529297	0.14428711	0	44330	0	0	0
1240	1241	1241	Category E	-0.16796875	-0.17993164	-0.80395508	0.033691406	-0.085205078	0.4753418	0	0	18/6/2018	18	6	2018	2:10:35	7835	0.4	2	10	35	0	0.058349609	3.5191406	-0.075195313	-0.11767578	-1.0893555	8.3574219	0.30639648	0	0	0	0	0	0	0	0	0	1.0983887	0.098388672	0.44018555	-0.092529297	-0.062011719	0.28540039	0	44330	0	0	0
1241	1242	1242	Category E	-0.16796875	-0.2277832	-0.77978516	0.076904297	-0.081787109	0.46728516	0	0	18/6/2018	18	6	2018	2:10:35	7835	0.5	2	10	35	0	0.058349609	3.5191406	-0.079833984	-0.11474609	-1.090332	7.3110352	0.34179688	0	0	0	0	0	0	0	0	0	1.0991211	0.099121094	0.51147461	-0.087890625	-0.11279297	0.31054688	0	44330	0	0	0
1242	1243	1243	Category E	-0.13183594	-0.2277832	-1.2597656	0.091308594	-0.068359375	0.46630859	0	0	18/6/2018	18	6	2018	2:10:35	7835	0.6	2	10	35	0	0.058349609	3.5191406	-0.083740234	-0.11669922	-1.0891113	8.7607422	0.20874023	0	0	0	0	0	0	0	0	0	1.0986328	0.098632813	0.3293457	-0.047851563	-0.11083984	-0.17041016	0	44330	0	0	0
1243	1244	1244	Category E	0	-0.20385742	-0.86376953	0.064697266	-0.069824219	0.4765625	0	0	18/6/2018	18	6	2018	2:10:35	7835	0.7	2	10	35	0	0.058349609	3.5191406	-0.089355469	-0.11572266	-1.0915527	6.9465332	0.26000977	0	0	0	0	0	0	0	0	0	1.1013184	0.10131836	0.40527344	0.089355469	-0.087890625	0.2277832	0	44330	0	0	0
1244	1245	1245	Category E	-0.14379883	-0.25195313	-0.95996094	0.057617188	-0.067138672	0.47631836	0	0	18/6/2018	18	6	2018	2:10:35	7835	0.8	2	10	35	0	0.058349609	3.5191406	-0.095214844	-0.11523438	-1.0930176	6.4819336	0.19677734	0	0	0	0	0	0	0	0	0	1.1032715	0.10327148	0.31811523	-0.048339844	-0.13647461	0.13305664	0	44330	0	0	0
1245	1246	1246	Category E	-0.17993164	-0.2277832	-0.88793945	-0.005371094	-0.087402344	0.46923828	0	0	18/6/2018	18	6	2018	2:10:35	7835	0.9	2	10	35	0	0.058349609	3.5191406	-0.1003418	-0.12304688	-1.0925293	11.410645	0.24316406	0	0	0	0	0	0	0	0	0	1.1040039	0.10400391	0.38867188	-0.079345703	-0.10449219	0.20458984	0	44330	0	0	0
1246	1247	1247	Category E	-0.20385742	-0.14379883	-0.82788086	-0.015136719	-0.095214844	0.46899414	0	0	18/6/2018	18	6	2018	2:10:36	7836	0	2	10	36	0	0.058349609	3.5191406	-0.125	-0.10083008	-1.0668945	14.20459	0.25512695	0	0	0	0	0	0	0	0	0	1.0788574	0.078857422	0.3605957	-0.078613281	-0.042724609	0.23901367	0	44330	0	0	0
[truncated: 13,802 more rows]
[truncated: 29 more columns]
