# Supplementary material for: Development of a multisensor biologging collar and analytical techniques to describe high‐resolution spatial behavior in free‐ranging terrestrial mammals
Source: Ecol Evol. 2024 Sep 23;14(9):e70264. doi: 10.1002/ece3.70264 (PMC11420106; doi:10.1002/ece3.70264)
Supplement: Supplementary file 1 — Appendix S1 [file ECE3-14-e70264-s001.zip › doi_10_5061_dryad_jdfn2z3hv__v20240620/B7_S6_Header.csv]

Split no.	Bookmark number	Category	Pointer	Day#	Time(hh:mm:ss)	Total Event start	Event start	Number events	Duration(s)	Sum VeDBA	Mean VeDBA	Mean Dyn AccX	Mean Dyn AccY	Mean Dyn AccZ	Sum VeSBA	Mean VeSBA	Mean smth AccX	Mean smth AccY	Mean smth AccZ	VeDBA_Var	VeDBA_SD	VeSBA_Var	VeSBA_SD	Mean Animal g	Sum Animal g	Animal g_Var	Animal g_SD	Acc_x_Var	Acc_x_SD	Acc_y_Var	Acc_y_SD	Acc_z_Var	Acc_z_SD	Predominant freq, Hz	Smth press val	Max pressure val	Min pressure val	Grd air press	Altitude begin	Altitude end	Delta max/min altitude
1	1	Category M	0	19	8:28:40	1	1	188	18.701	55.1377	0.510534	-0.0266452	-0.125113	0.13031	109.301	1.01204	0.188479	-0.541285	-0.782435	0.0930447	0.305032	0.00259286	0.0509202	0.0967701	10.4512	0.00096526	0.0310686	0.0488372	0.220991	0.156736	0.395899	0.142759	0.377835	0	7	0	0	1000	0	44330	44330
1	2	Category N	188	19	8:28:59	189	189	12	1.101	37.8577	3.15481	0.0198364	1.06911	-1.678	14.9407	1.24506	0.171021	-0.114889	-1.22774	16.7473	4.09235	0.000305176	0.0174693	0.245056	2.94067	0.000183105	0.0135316	0.276978	0.526287	12.7449	3.57	9.82902	3.13513	0	7	0	0	1000	44330	44330	0
1	3	Category M	200	19	8:29:01	201	201	11	1	21.5127	1.9557	0.115123	0.787109	-0.584339	13.8025	1.25477	0.192294	-0.0615012	-1.2383	9.2765	3.04573	0.000466087	0.021589	0.254772	2.80249	0.000443892	0.0210687	0.228649	0.478172	10.4088	3.22626	1.86097	1.36417	0	7	0	0	1000	44330	44330	0
1	4	Category L	211	19	8:30:30	212	212	148	14.8	17.2834	0.11678	0.0165455	-0.0491712	0.0823183	151.184	1.02151	0.262793	-0.134424	-0.970713	0.0598079	0.244556	0.00499499	0.0706752	0.0894314	13.2358	0.00368355	0.0606923	0.0010145	0.0318513	0.0112767	0.106192	0.0290346	0.170395	0	7	0	0	1000	44330	44330	0
1	5	Category J	359	19	8:34:40	360	360	63	6.2	41.7275	0.662342	-0.0589503	-0.00121683	-0.042961	62.9949	0.999919	0.137521	-0.182377	-0.972986	0.102779	0.320592	5.81E-05	0.00762422	0.00983925	0.619873	3.88E-06	0.00196856	0.0966991	0.310965	0.0285296	0.168907	0.390792	0.625133	0	7	0	0	1000	44330	44330	0
1	6	Category L	422	19	8:37:17	423	423	26	2.5	6.62012	0.25462	0.235906	0.00189678	0.0900034	25.144	0.967079	0.127864	-0.191369	-0.939078	0.0209867	0.144868	0	0	0.0329214	0.855957	0	0	0.0563401	0.237361	0.00010329	0.0101632	0.00862004	0.0928442	0	7	0	0	1000	44330	44330	0
1	7	Category E	448	19	8:37:20	449	449	122	12.1	25.5713	0.209601	-0.0403212	0.00492284	-0.0043425	116.33	0.953523	-0.0321465	-0.179966	-0.934082	0.0146004	0.120832	3.20E-05	0.00565848	0.0464768	5.67017	3.20E-05	0.00565848	0.0239018	0.154602	0.00827477	0.0909657	0.0240779	0.15517	0	7	0	0	1000	44330	44330	0
1	8	Category L	570	19	8:42:32	571	571	189	18.9	11.4941	0.0608156	0.00278243	0.0054486	0.0188079	183.632	0.971597	0.0854557	-0.20447	-0.939768	0.00519283	0.0720613	0.000386233	0.0196528	0.0469293	8.86963	2.58E-06	0.00160733	0.00188983	0.0434722	0.000533492	0.0230975	0.00327717	0.0572466	0	7	0	0	1000	44330	44330	0
1	9	Category M	759	19	8:42:52	760	760	11	1	13.2964	1.20876	0.123491	-0.114147	-0.701305	11.3904	1.03549	0.33445	-0.300315	-0.932573	2.92052	1.70895	0	0	0.0354892	0.390381	0	0	0.111594	0.334058	1.32748	1.15216	2.24336	1.49779	0	7	0	0	1000	44330	44330	0
1	10	Category N	770	19	8:54:24	771	771	70	6.9	28.0898	0.401283	-0.0553258	-0.108088	0.0463484	65.3252	0.933217	0.271655	-0.318677	-0.827985	0.0333949	0.182743	0.00284598	0.0533477	0.0980608	6.86426	0.00168108	0.041001	0.0385149	0.196252	0.0893973	0.298994	0.0619106	0.248818	0	7	0	0	1000	44330	44330	0
1	11	Category M	840	19	8:54:47	841	841	104	10.3	34.644	0.333116	0.0365835	0.106417	0.0103384	95.2307	0.91568	0.197637	0.260726	-0.843191	0.027109	0.164648	0.000521146	0.0228286	0.0843201	8.76929	0.000514104	0.0226739	0.0224844	0.149948	0.0696012	0.26382	0.0469173	0.216604	0	7	0	0	1000	44330	44330	0
1	12	Category E	944	19	9:27:00	945	945	60	5.9	11.0496	0.184159	-0.0305054	-0.0576701	-0.00726318	57.1667	0.952779	0.122721	-0.102507	-0.935494	0.00790202	0.0888933	4.07E-06	0.00201718	0.0472209	2.83325	4.07E-06	0.00201718	0.00838623	0.0915764	0.0135864	0.116561	0.0189901	0.137804	0	7	0	0	1000	44330	44330	0
1	13	Category L	1004	19	9:27:06	1005	1005	27	2.6	2.38745	0.0884241	0.0774559	-0.015634	0.0333478	25.7087	0.952176	0.164442	-0.172915	-0.921703	0.00257704	0.0507646	0	0	0.0478244	1.29126	0	0	0.00615777	0.0784715	0.000235098	0.0153329	0.00132921	0.0364583	0	7	0	0	1000	44330	44330	0
1	14	Category E	1031	19	9:27:09	1032	1032	53	5.2	7.64526	0.14425	-0.0255749	-0.00721366	-0.0146761	50.4709	0.952282	0.173188	-0.157309	-0.922911	0.00399838	0.0632327	0	0	0.047718	2.52905	0	0	0.00612655	0.0782723	0.00485057	0.069646	0.013308	0.11536	0	7	0	0	1000	44330	44330	0
1	15	Category F	1084	19	9:36:58	1085	1085	59	5.9	8.51587	0.144337	-0.00202347	0.0178305	-0.000318624	56.0876	0.950638	0.182774	-0.131753	-0.923443	0.0044566	0.0667578	4.14E-06	0.0020342	0.0493619	2.91235	0	0	0.00828009	0.090995	0.00357935	0.0598277	0.0133077	0.115359	0	7	0	0	1000	44330	44330	0
1	16	Category L	1143	19	9:37:04	1144	1144	29	2.8	2.47046	0.0851882	0.0367053	-0.0411587	0.0551084	28.3259	0.976756	0.192593	-0.133116	-0.947964	0.0351731	0.187545	0.000345164	0.0185786	0.0320666	0.929932	5.89E-05	0.00767662	0.00196996	0.0443843	0.00241615	0.0491544	0.00404095	0.0635685	0	7	0	0	1000	44330	44330	0
1	17	Category J	1172	19	9:37:09	1173	1173	50	4.9	35.0178	0.700356	-0.0356982	0.0448584	-0.079917	52.0918	1.04184	0.222466	-0.0580713	-1.01592	0.44897	0.670052	0.00137695	0.0371073	0.0418359	2.0918	0.00114258	0.033802	0.0475244	0.218001	0.314263	0.560591	0.545669	0.738694	0	7	0	0	1000	44330	44330	0
1	18	Category L	1222	19	9:43:18	1223	1223	44	4.3	13.8965	0.315829	0.0333973	-0.106529	0.288857	53.1409	1.20775	0.283719	0.0167236	-1.17241	0.165222	0.406475	0.00674161	0.0821073	0.207747	9.14087	0.00674161	0.0821073	0.00170898	0.0413399	0.0155085	0.124533	0.0951538	0.30847	0	7	0	0	1000	44330	44330	0
1	19	Category M	1266	19	9:43:31	1267	1267	12	1.101	18.8069	1.56724	0.114624	-0.133565	-0.854126	15.2161	1.26801	0.275146	0.0175578	-1.23761	3.63438	1.9064	4.07E-05	0.00637888	0.268005	3.21606	4.07E-05	0.00637888	0.0881755	0.296944	1.55298	1.24619	3.8807	1.96995	0	7	0	0	1000	44330	44330	0
1	20	Category N	1278	19	9:43:33	1279	1279	11	1	25.0698	2.27907	-0.0471857	0.921298	-0.835538	13.9468	1.26789	0.257591	0.00588157	-1.24132	13.2331	3.63773	0.000443892	0.0210687	0.267889	2.94678	0.000355114	0.0188445	0.313765	0.560147	12.6441	3.55585	3.31831	1.82162	0	7	0	0	1000	44330	44330	0
1	21	Category L	1289	19	9:43:41	1290	1290	62	6.1	12.3638	0.199416	0.00103957	-0.0914661	0.153939	67.937	1.09576	0.19571	-0.0870834	-1.07098	0.0621299	0.249259	0.00653667	0.0808497	0.137837	8.5459	0.00386687	0.0621842	0.00199644	0.0446815	0.0150068	0.122502	0.0462331	0.215019	0	7	0	0	1000	44330	44330	0
1	22	Category E	1351	19	9:51:26	1352	1352	146	14.6	22.2944	0.152702	-0.00785096	-0.00138123	-0.00185614	140.376	0.961481	0.0724312	-0.123707	-0.950036	0.00552661	0.0743412	1.00E-05	0.00316752	0.038519	5.62378	0	0	0.00843456	0.0918398	0.00519886	0.0721031	0.0142789	0.119494	0	7	0	0	1000	44330	44330	0
1	23	Category L	1497	19	9:51:46	1498	1498	116	11.601	3.81201	0.0328622	-4.21E-05	0.00831551	-0.000673491	111.041	0.957248	0.0614456	-0.0571394	-0.953445	0.000751364	0.027411	0	0	0.042752	4.95923	0	0	0.000473549	0.0217612	0.000486177	0.0220494	0.000227303	0.0150766	0	7	0	0	1000	44330	44330	0
1	24	Category E	1613	19	9:52:02	1614	1614	124	12.3	22.0171	0.177557	-0.0116302	-0.0496117	-0.00890916	116.767	0.941672	0.156283	-0.098304	-0.920564	0.00638703	0.0799189	1.77E-05	0.0042095	0.058328	7.23267	1.77E-05	0.0042095	0.00806058	0.0897807	0.0145362	0.120566	0.015812	0.125746	0	7	0	0	1000	44330	44330	0
1	25	Category A	1737	19	10:10:58	7194	7194	1202	120.4	26.5608	0.0220972	3.80E-05	-3.92E-05	1.99E-05	1126.11	0.936866	0.579145	0.279183	-0.681312	3.92E-05	0.00626104	0	0	0.0631335	75.8865	0	0	4.85E-05	0.00696734	0.000154365	0.0124244	0.000162083	0.0127312	0	7	0	0	1000	44330	44330	0
1	26	Category E	2939	19	10:40:51	17621	17621	136	13.5	26.209	0.192713	-0.0361903	-0.0663757	-0.0581001	124.219	0.913371	0.151678	-0.0352388	-0.885559	0.00978896	0.0989392	0.00119198	0.0345251	0.0866286	11.7815	0.00119198	0.0345251	0.00901884	0.0949676	0.0290797	0.170528	0.0205706	0.143425	0	7	0	0	1000	44330	44330	0
1	27	Category L	3075	19	10:45:58	17757	17757	59	5.8	10.5083	0.178107	0.0114415	-0.144088	-0.0256472	53.2556	0.902638	0.262741	-0.0429853	-0.854351	0.00722905	0.0850238	0.000248279	0.0157569	0.0973625	5.74438	0.000248279	0.0157569	0.00451867	0.0672211	0.03353	0.183112	0.00364142	0.0603442	0	7	0	0	1000	44330	44330	0
1	28	Category E	3134	19	12:19:28	51234	51234	54	5.3	17.5671	0.325317	-0.00048376	-0.170161	-0.190782	44.8262	0.830114	0.0996139	0.233145	-0.758233	0.0239665	0.154811	0.00454825	0.0674407	0.169886	9.17383	0.00453469	0.0673401	0.0109682	0.104729	0.0566904	0.238097	0.0789343	0.280952	0	7	0	0	1000	44330	44330	0
1	29	Category L	3188	19	12:19:39	51288	51288	149	14.901	6.04932	0.0405994	0.000396524	-0.00592492	0.000432571	142.291	0.95497	0.135303	0.0243125	-0.943944	0.000748807	0.0273643	6.06E-05	0.00778624	0.04503	6.70947	6.06E-05	0.00778624	0.00148614	0.0385505	0.000235948	0.0153606	0.000240864	0.0155198	0	7	0	0	1000	44330	44330	0
1	30	Category E	3337	19	14:40:04	51437	51437	110	10.9	15.9258	0.14478	-0.0230291	0.00166238	-0.00695135	104.851	0.953187	0.153522	0.0269864	-0.938847	0.00557528	0.0746678	0	0	0.0468129	5.14941	0	0	0.00894886	0.0945984	0.00451882	0.0672222	0.0120273	0.109669	0	7	0	0	1000	44330	44330	0
1	31	Category L	3447	19	14:44:42	51547	51547	65	6.4	6.92285	0.106505	0.033898	0.0619892	-0.00152118	60.4812	0.93048	0.287586	-0.0475511	-0.879406	0.00372596	0.0610407	1.13E-05	0.00335679	0.06952	4.5188	1.13E-05	0.00335679	0.0033466	0.0578498	0.00840595	0.091684	0.00149114	0.0386152	0	7	0	0	1000	44330	44330	0
1	32	Category M	3512	19	14:44:52	51612	51612	46	4.5	19.0417	0.413951	0.0101159	-0.167847	0.0438551	42.3977	0.921689	0.159997	-0.211198	-0.881549	0.0581851	0.241216	0	0	0.0783108	3.60229	0	0	0.0243185	0.155944	0.129034	0.359213	0.0662576	0.257406	0	7	0	0	1000	44330	44330	0
1	33	Category E	3558	19	14:44:57	51658	51658	151	15.1	30.6326	0.202865	-0.0147099	-0.0366405	-0.0587425	139.714	0.925256	0.0949416	0.0865891	-0.902337	0.0116007	0.107707	0.000894104	0.0299016	0.0747442	11.2864	0.000894104	0.0299016	0.00686181	0.082836	0.0307439	0.175339	0.0230026	0.151666	0	7	0	0	1000	44330	44330	0
1	34	Category A	3709	19	15:13:37	60734	60734	1238	124	31.7493	0.0256456	1.38E-05	1.60E-05	-2.45E-05	1264.18	1.02115	0.102567	0.99525	-0.203925	5.50E-05	0.00741757	0	0	0.0211472	26.1802	0	0	0.000306852	0.0175172	0.000149285	0.0122182	7.02E-05	0.00837886	0	7	0	0	1000	44330	44330	0
1	35	Category E	4947	19	16:50:00	76131	76131	97	9.6	27.0696	0.279068	0.0186352	-0.0884141	-0.0620595	88.2341	0.90963	0.278179	0.227026	-0.81591	0.0240869	0.155199	0.00061161	0.0247308	0.0903698	8.76587	0.000609093	0.0246798	0.0284285	0.168608	0.029395	0.17145	0.0418009	0.204453	0	7	0	0	1000	44330	44330	0
1	36	Category J	5044	19	16:50:22	76228	76228	56	5.501	29.4204	0.525364	-0.0715812	0.0267203	-0.0246495	54.6943	0.976685	0.102814	0.086853	-0.966797	0.0747724	0.273445	4.36E-06	0.00208798	0.0233154	1.30566	4.36E-06	0.00208798	0.0438363	0.209371	0.01508	0.122801	0.276611	0.525939	0	7	0	0	1000	44330	44330	0
1	37	Category L	5100	19	17:48:19	76284	76284	662	66.3	20.1133	0.0303826	0.00291014	-0.00501152	0.00602091	630.902	0.953024	0.208858	-0.0119526	-0.929426	0.00289834	0.0538362	6.09E-05	0.00780069	0.05169	34.2188	4.79E-06	0.00218959	0.000227914	0.0150968	0.00039387	0.0198462	0.000767826	0.0277097	0	7	0	0	1000	44330	44330	0
1	38	Category J	5762	19	18:01:26	76946	76946	45	4.401	31.8828	0.708507	-0.0350098	0.0489421	-0.0984158	47.4365	1.05414	0.20549	0.0554633	-1.03229	0.493679	0.702623	0.000493707	0.0222195	0.054145	2.43652	5.43E-06	0.00232924	0.0689724	0.262626	0.158577	0.398218	0.698937	0.836024	0	7	0	0	1000	44330	44330	0
1	39	Category L	5807	19	18:13:05	76991	76991	53	5.2	4.64331	0.0876096	0.0784521	-0.00618182	0.0286612	50.28	0.94868	0.218644	0.00569354	-0.922893	0.0160534	0.126702	0.000373121	0.0193163	0.0513202	2.71997	5.07E-05	0.00711834	0.0068083	0.0825124	8.75E-05	0.00935533	0.00111476	0.033388	0	7	0	0	1000	44330	44330	0
1	40	Category E	5860	19	18:13:12	77044	77044	147	14.6	26.6924	0.181581	-0.039579	-0.0021491	-0.00742387	139.876	0.951539	0.0306106	0.00830909	-0.948513	0.00553053	0.0743676	0	0	0.0484611	7.12378	0	0	0.0140339	0.118465	0.00612677	0.0782737	0.0179335	0.133916	0	7	0	0	1000	44330	44330	0
1	41	Category L	6007	19	18:18:45	77191	77191	21	2.001	4.78271	0.227748	0.212321	0.0478516	0.0610119	19.8167	0.94365	0.118187	0.0426549	-0.935186	0.00139509	0.0373509	0	0	0.05635	1.18335	0	0	0.0453404	0.212933	0.00262742	0.0512583	0.0039295	0.0626857	0	7	0	0	1000	44330	44330	0
1	42	Category E	6028	19	18:18:47	77212	77212	129	12.8	25.8938	0.200727	-0.0280989	0.00723716	-0.0127445	122.397	0.948812	0.107019	0.0609367	-0.939309	0.0081172	0.0900955	4.35E-05	0.00659765	0.0511882	6.60327	4.35E-05	0.00659765	0.0218724	0.147893	0.0073791	0.0859017	0.0192379	0.138701	0	7	0	0	1000	44330	44330	0
1	43	Category M	6157	19	19:49:33	77341	77341	153	15.3	52.3582	0.34221	0.000180313	-0.0894767	0.0557183	142.931	0.934189	0.31017	-0.515596	-0.663589	0.0385886	0.19644	0.000489877	0.0221332	0.0691109	10.574	0.000212227	0.014568	0.025314	0.159104	0.077316	0.278058	0.0405481	0.201366	0	7	0	0	1000	44330	44330	0
1	44	Category N	6310	19	19:49:49	77494	77494	11	1	33.3516	3.03196	0.244007	0.767645	-1.24734	10.5579	0.959806	0.351318	-0.0692472	-0.889449	19.2917	4.39223	0.0020641	0.0454323	0.0401944	0.442139	8.88E-05	0.00942223	0.143288	0.378534	19.5519	4.42175	3.81729	1.95379	0	7	0	0	1000	44330	44330	0
1	45	Category M	6321	19	19:49:52	77505	77505	101	10	29.8296	0.295342	-0.0146484	0.0277692	0.120857	104.155	1.03123	0.295903	0.107864	-0.969934	0.0719103	0.268161	0.00707283	0.0841001	0.0912675	9.21802	0.00154945	0.039363	0.0149869	0.122421	0.0485816	0.220412	0.0491303	0.221654	0	7	0	0	1000	44330	44330	0
1	46	Category J	6422	19	19:51:44	77606	77606	52	5.101	44.5662	0.857042	0.0348088	0.0235314	-0.141404	62.5313	1.20252	0.18119	-0.0774536	-1.18598	1.36761	1.16945	0.00246488	0.0496476	0.202524	10.5313	0.00142728	0.0377794	0.0707257	0.265943	0.35144	0.592824	1.64609	1.283	0	7	0	0	1000	44330	44330	0
1	47	Category E	6474	19	19:51:50	77658	77658	118	11.7	20.1113	0.170435	0.000138622	-0.00431798	0.0110008	114.436	0.969793	0.110484	-0.0462357	-0.96215	0.0127263	0.112811	0.00140277	0.0374536	0.0430308	5.07764	0.000993114	0.0315137	0.0108084	0.103963	0.00633524	0.0795942	0.0183623	0.135507	0	7	0	0	1000	44330	44330	0
1	48	Category F	6592	19	20:05:25	77776	77776	110	10.9	19.0122	0.172838	-0.0341664	-0.0126531	0.00257679	105.092	0.955382	-0.10975	-0.0526966	-0.94339	0.00691362	0.0831482	0	0	0.0446178	4.90796	0	0	0.0156938	0.125275	0.00691584	0.0831615	0.0139138	0.117957	0	7	0	0	1000	44330	44330	0
1	49	Category E	6702	19	21:12:28	77886	77886	216	21.5	42.9651	0.198912	0.00466128	0.00643017	-0.00378644	210.405	0.974098	0.0279925	0.0237144	-0.972237	0.0166909	0.129193	6.78E-06	0.00260417	0.0259015	5.59473	6.78E-06	0.00260417	0.0146801	0.121161	0.00921857	0.0960134	0.0321859	0.179404	0	7	0	0	1000	44330	44330	0
1	50	Category L	6918	19	21:12:51	78102	78102	36	3.4	2.17139	0.0603163	0.0495673	-0.0048489	0.00379774	34.5669	0.960192	0.130127	0.0333388	-0.949944	0.0045166	0.0672057	0	0	0.0398085	1.43311	0	0	0.00389269	0.0623914	0.000223796	0.0149598	0.00016276	0.0127578	0	7	0	0	1000	44330	44330	0
1	51	Category E	6954	19	21:12:54	78138	78138	60	5.9	10.4731	0.174552	0.0160767	0.0172729	0.00639648	57.1162	0.951937	0.237874	0.0585327	-0.919779	0.0056722	0.075314	0	0	0.0480632	2.88379	0	0	0.0106201	0.103054	0.00860189	0.0927464	0.0153971	0.124085	0	7	0	0	1000	44330	44330	0
1	52	Category L	7014	19	21:13:01	78198	78198	57	5.6	2.78198	0.0488067	0.017758	-0.00447163	0.00603498	54.1941	0.950774	0.193308	0.0178437	-0.929606	0.00233433	0.0483149	0	0	0.0492265	2.80591	0	0	0.00196169	0.044291	0.000261273	0.016164	0.000342654	0.0185109	0	7	0	0	1000	44330	44330	0
1	53	Category E	7071	19	21:48:13	78255	78255	238	23.8	40.7217	0.171099	-0.0100036	-0.0055742	-0.00248039	228.018	0.958058	-0.0139786	-0.030533	-0.955595	0.0053752	0.0733157	0	0	0.0419419	9.98218	0	0	0.00897781	0.0947513	0.00561011	0.0749006	0.0197744	0.140621	0	7	0	0	1000	44330	44330	0
1	54	Category F	7309	19	22:09:09	78493	78493	184	18.301	30.4834	0.165671	0.00619374	0.00548388	0.00105883	176.096	0.957046	0.0174043	0.0152535	-0.956661	0.00636092	0.0797554	0	0	0.0429542	7.90356	0	0	0.0114229	0.106878	0.00443699	0.0666107	0.0179603	0.134016	0	7	0	0	1000	44330	44330	0
1	55	Category E	7493	19	22:28:44	78677	78677	139	13.9	24.1658	0.173854	-0.0360362	-0.00236764	-0.00553268	132.319	0.951938	-0.0159113	0.0131309	-0.951323	0.00774927	0.0880299	0	0	0.0480623	6.68066	0	0	0.0171057	0.130789	0.00484242	0.0695875	0.016721	0.12931	0	7	0	0	1000	44330	44330	0
1	56	Category L	7632	19	22:54:51	78816	78816	54	5.3	7.42114	0.137429	0.0970866	0.028153	0.0137894	50.9299	0.943147	0.123725	0.0431406	-0.933173	0.00269007	0.0518659	0	0	0.0568531	3.07007	0	0	0.0170311	0.130503	0.00357621	0.0598014	0.000944915	0.0307395	0	7	0	0	1000	44330	44330	0
1	57	Category E	7686	19	23:09:25	78870	78870	173	17.3	28.3584	0.163921	-0.00806652	-0.0117907	-0.00278433	164.711	0.952089	0.144211	0.0187946	-0.940002	0.00561947	0.0749631	0	0	0.0479108	8.28857	0	0	0.00870862	0.09332	0.00632931	0.079557	0.0170574	0.130604	0	7	0	0	1000	44330	44330	0
1	58	Category F	7859	20	0:48:01	79043	79043	186	18.601	29.6079	0.159182	-0.0001877	0.00684513	0.00164467	178.798	0.961279	-0.048622	0.0427771	-0.955447	0.00518864	0.0720322	0	0	0.0387212	7.20215	0	0	0.008856	0.0941063	0.00622034	0.0788691	0.0150816	0.122807	0	7	0	0	1000	44330	44330	0
1	59	Category L	8045	20	0:52:50	79229	79229	65	6.4	4.76392	0.073291	0.0206731	-0.00651668	0.00140099	62.4956	0.961471	-0.0650766	-0.00484525	-0.957895	0.00245267	0.0495245	0	0	0.0385291	2.50439	0	0	0.00384991	0.0620476	0.00243765	0.0493726	0.000435697	0.0208734	0	7	0	0	1000	44330	44330	0
1	60	Category E	8110	20	0:53:03	79294	79294	57	5.6	9.98389	0.175156	-0.0126525	0.0487125	-0.00926021	54.0571	0.948371	-0.0209318	-0.0639991	-0.944846	0.0112091	0.105873	0	0	0.0516293	2.94287	0	0	0.00728995	0.0853812	0.0117273	0.108293	0.0210903	0.145225	0	7	0	0	1000	44330	44330	0
1	61	Category B	8167	20	3:28:50	115575	115575	1986	199.1	52.1426	0.0262551	-5.06E-05	6.98E-05	-5.25E-05	1869.26	0.94122	0.362012	-0.0695144	-0.865975	8.08E-05	0.00898697	0	0	0.0587797	116.737	0	0	0.000164481	0.012825	0.000278561	0.0166902	0.000144075	0.0120031	0	7	0	0	1000	44330	44330	0
1	62	Category A	10153	20	5:03:14	167837	167837	2111	211.925	43.7332	0.0207168	-1.54E-05	1.10E-05	5.20E-06	2014.12	0.954106	0.203845	0.608828	-0.705653	3.71E-05	0.00609296	0	0	0.0458944	96.8831	0	0	2.59E-05	0.00508979	0.000127679	0.0112995	0.000156014	0.0124906	0	7	0	0	1000	44330	44330	0
