# Supplementary material for: Development of a multisensor biologging collar and analytical techniques to describe high‐resolution spatial behavior in free‐ranging terrestrial mammals
Source: Ecol Evol. 2024 Sep 23;14(9):e70264. doi: 10.1002/ece3.70264 (PMC11420106; doi:10.1002/ece3.70264)
Supplement: Supplementary file 1 — Appendix S1 [file ECE3-14-e70264-s001.zip › doi_10_5061_dryad_jdfn2z3hv__v20240620/B7_S6_Master.csv]

Counter	Total Event no.	Event no.	Category	Acc_x	Acc_y	Acc_z	Mag_x	Mag_y	Mag_z	Temp C	Pressure hbar	Date	DD	MM	YY	Time_dd:hh:mm:ss	Total secs	Decimal secs	Hours	Minutes	Seconds	Anlg	Light	Battery V	Acc_x sm	Acc_y sm	Acc_z sm	Ang vel	VeDBA	Vel m/s	Vel/VEDBA	FFT cleaned	FFT stuff	FFT stuff	FFT stuff	FFT sweep	FFT zero crossings	FFT zero crossings manual	VeSBA	Animal g	ODBA	Dyn AccX	Dyn AccY	Dyn AccZ	Smth Press	Altitude smth	Pressure change	Altitude change	Median pressure
0	1	1	Category M	0.227783	-0.251953	-0.947998	-0.0786133	0.223877	0.442627	0	0	19/6/2018	19	6	2018	8:28:40	30520	0.199	8	28	40	0	0.0583496	3.55459	0	0	0	0	0	0	0	0	0	0	0	0	0	0	0	0	0	0	0	0	0	0	0	44330	0
1	2	2	Category M	0.17993164	0.11987305	-1.1879883	-0.093261719	0.22192383	0.43823242	0	0	19/6/2018	19	6	2018	8:28:40	30520	0.3	8	28	40	0	0.058349609	3.5545898	0	0	0	0	0	0	0	0	0	0	0	0	0	0	0	0	0	0	0	0	0	0	0	44330	0
2	3	3	Category M	0.21582031	-0.011962891	-0.87597656	-0.14331055	0.19995117	0.4309082	0	0	19/6/2018	19	6	2018	8:28:40	30520	0.4	8	28	40	0	0.058349609	3.5545898	0	0	0	0	0	0	0	0	0	0	0	0	0	0	0	0	0	0	0	0	0	0	0	44330	0
3	4	4	Category M	0.15576172	0.023925781	-0.80395508	-0.21044922	0.19702148	0.41015625	0	0	19/6/2018	19	6	2018	8:28:40	30520	0.5	8	28	40	0	0.058349609	3.5545898	0	0	0	0	0	0	0	0	0	0	0	0	0	0	0	0	0	0	0	0	0	44330	0	0	0
4	5	5	Category M	0.19189453	-0.095947266	-0.83984375	-0.2890625	0.20703125	0.36450195	0	0	19/6/2018	19	6	2018	8:28:40	30520	0.6	8	28	40	0	0.058349609	3.5545898	0	0	0	0	0	0	0	0	0	0	0	0	0	0	0	0	0	0	0	0	0	44330	0	0	0
5	6	6	Category M	0.43188477	-0.17993164	-0.99584961	-0.29614258	0.2277832	0.34790039	0	0	19/6/2018	19	6	2018	8:28:40	30520	0.7	8	28	40	0	0.058349609	3.5545898	0	0	0	0	0	0	0	0	0	0	0	0	0	0	0	0	0	0	0	0	0	44330	0	0	0
6	7	7	Category M	0.53979492	-0.59985352	-1.4038086	-0.28686523	0.27124023	0.33203125	0	0	19/6/2018	19	6	2018	8:28:40	30520	0.8	8	28	40	0	0.058837891	3.5304199	0	0	0	0	0	0	0	0	0	0	0	0	0	0	0	0	0	0	0	0	0	44330	0	0	0
7	8	8	Category M	-0.035888672	-0.047851563	-0.7199707	-0.31420898	0.3515625	0.23120117	0	0	19/6/2018	19	6	2018	8:28:40	30520	0.9	8	28	40	0	0.058837891	3.5304199	0	0	0	0	0	0	0	0	0	0	0	0	0	0	0	0	0	0	0	0	0	44330	0	0	0
8	9	9	Category M	0.071777344	-0.46777344	-0.56396484	-0.34960938	0.33544922	0.2121582	0	0	19/6/2018	19	6	2018	8:28:41	30521	0	8	28	41	0	0.058837891	3.5304199	0	0	0	0	0	0	0	0	0	0	0	0	0	0	0	0	0	0	0	0	0	44330	0	0	0
9	10	10	Category M	0.34790039	-0.47998047	-0.6237793	-0.38818359	0.28881836	0.20043945	0	0	19/6/2018	19	6	2018	8:28:41	30521	0.1	8	28	41	0	0.058837891	3.5304199	0	0	0	0	0	0	0	0	0	0	0	0	0	0	0	0	0	0	0	0	0	44330	0	0	0
10	11	11	Category M	0.46777344	-0.55175781	-0.61181641	-0.35302734	0.31787109	0.21777344	0	0	19/6/2018	19	6	2018	8:28:41	30521	0.2	8	28	41	0	0.058837891	3.5304199	0	0	0	149.24487	0	0	0	0	0	0	0	0	0	0	0	0	0	0	0	0	0	44330	0	0	0
11	12	12	Category M	0.53979492	-0.52783203	-0.86376953	-0.30224609	0.38793945	0.19628906	0	0	19/6/2018	19	6	2018	8:28:41	30521	0.3	8	28	41	0	0.058837891	3.5304199	0	0	0	150.9314	0	0	0	0	0	0	0	0	0	0	0	0	0	0	0	0	0	44330	0	0	0
12	13	13	Category M	0.23999023	-0.49194336	-0.69580078	-0.26416016	0.43530273	0.14916992	0	0	19/6/2018	19	6	2018	8:28:41	30521	0.4	8	28	41	0	0.058837891	3.5304199	0	0	0	151.68091	0	0	0	0	0	0	0	0	0	0	0	0	0	0	0	0	0	44330	0	0	0
13	14	14	Category M	0.41992188	-0.59985352	-0.38378906	-0.25219727	0.41259766	0.21484375	0	0	19/6/2018	19	6	2018	8:28:41	30521	0.5	8	28	41	0	0.058837891	3.5304199	0	0	0	149.94263	0	0	0	0	0	0	0	0	0	0	0	0	0	0	0	0	0	44330	0	0	0
14	15	15	Category M	0.023925781	-0.49194336	-0.65991211	-0.24755859	0.38330078	0.2590332	0	0	19/6/2018	19	6	2018	8:28:41	30521	0.6	8	28	41	0	0.058837891	3.5304199	0	0	0	138.68188	0	0	0	0	0	0	0	0	0	0	0	0	0	0	0	0	0	44330	0	0	0
15	16	16	Category M	0.31176758	-1.079834	-0.99584961	-0.24707031	0.36132813	0.29174805	0	0	19/6/2018	19	6	2018	8:28:41	30521	0.7	8	28	41	0	0.058837891	3.5304199	0	0	0	118.97241	0	0	0	0	0	0	0	0	0	0	0	0	0	0	0	0	0	44330	0	0	0
16	17	17	Category M	0.11987305	-0.50390625	-0.74389648	-0.19799805	0.43725586	0.22143555	0	0	19/6/2018	19	6	2018	8:28:41	30521	0.8	8	28	41	0	0.058837891	3.5304199	0	0	0	75.943359	0	0	0	0	0	0	0	0	0	0	0	0	0	0	0	0	0	44330	0	0	0
17	18	18	Category M	0.083984375	-0.7199707	-0.56396484	-0.20458984	0.44995117	0.19262695	0	0	19/6/2018	19	6	2018	8:28:41	30521	0.9	8	28	41	0	0.058837891	3.5304199	0	0	0	22.774902	0	0	0	0	0	0	0	0	0	0	0	0	0	0	0	0	0	44330	0	0	0
18	19	19	Category M	0.071777344	-0.3359375	-0.44384766	-0.26782227	0.39135742	0.22900391	0	0	19/6/2018	19	6	2018	8:28:42	30522	0	8	28	42	0	0.058837891	3.5304199	0	0	0	0.4284668	0	0	0	0	0	0	0	0	0	0	0	0	0	0	0	0	0	44330	0	0	0
19	20	20	Category M	0.23999023	-0.57592773	-0.99584961	-0.22583008	0.4140625	0.23657227	0	0	19/6/2018	19	6	2018	8:28:42	30522	0.1	8	28	42	0	0.058837891	3.5304199	0	0	0	8.3137207	0	0	0	0	0	0	0	0	0	0	0	0	0	0	0	0	0	44330	0	0	0
20	21	21	Category M	-0.21582031	-0.80395508	-1.1159668	-0.16235352	0.44628906	0.23266602	0	0	19/6/2018	19	6	2018	8:28:42	30522	0.2	8	28	42	0	0.058837891	3.5304199	0	0	0	10.581299	0	0	0	0	0	0	0	0	0	0	0	0	0	0	0	0	0	44330	0	0	0
21	22	22	Category M	0.035888672	-0.35986328	-0.58789063	-0.15185547	0.41870117	0.28125	0	0	19/6/2018	19	6	2018	8:28:42	30522	0.3	8	28	42	0	0.058837891	3.5304199	0	0	0	12.823486	0	0	0	0	0	0	0	0	0	0	0	0	0	0	0	0	0	44330	0	0	0
22	23	23	Category M	0.011962891	-0.46777344	-0.73193359	-0.17626953	0.35693359	0.33447266	0	0	19/6/2018	19	6	2018	8:28:42	30522	0.4	8	28	42	0	0.058837891	3.5304199	0	0	0	15.601074	0	0	0	0	0	0	0	0	0	0	0	0	0	0	0	0	0	44330	0	0	0
23	24	24	Category M	0.083984375	-0.64794922	-0.99584961	-0.18286133	0.3112793	0.36523438	0	0	19/6/2018	19	6	2018	8:28:42	30522	0.5	8	28	42	0	0.058837891	3.5304199	0	0	0	15.233154	0	0	0	0	0	0	0	0	0	0	0	0	0	0	0	0	0	44330	0	0	0
24	25	25	Category M	0.21582031	-0.40795898	-0.99584961	-0.15161133	0.33520508	0.36352539	0	0	19/6/2018	19	6	2018	8:28:42	30522	0.6	8	28	42	0	0.058837891	3.5304199	0	0	0	14.23999	0	0	0	0	0	0	0	0	0	0	0	0	0	0	0	0	0	44330	0	0	0
25	26	26	Category M	0.035888672	-0.29980469	-0.86376953	-0.15942383	0.39306641	0.3137207	0	0	19/6/2018	19	6	2018	8:28:42	30522	0.7	8	28	42	0	0.058837891	3.5304199	0	0	0	12.527344	0	0	0	0	0	0	0	0	0	0	0	0	0	0	0	0	0	44330	0	0	0
26	27	27	Category M	0.059814453	-0.40795898	-0.75585938	-0.21142578	0.4152832	0.25097656	0	0	19/6/2018	19	6	2018	8:28:42	30522	0.8	8	28	42	0	0.058837891	3.5304199	0	0	0	11.387451	0	0	0	0	0	0	0	0	0	0	0	0	0	0	0	0	0	44330	0	0	0
27	28	28	Category M	0.10791016	-0.55175781	-0.7199707	-0.27026367	0.32788086	0.30541992	0	0	19/6/2018	19	6	2018	8:28:42	30522	0.9	8	28	42	0	0.058837891	3.5304199	0	0	0	7.3979492	0	0	0	0	0	0	0	0	0	0	0	0	0	0	0	0	0	44330	0	0	0
28	29	29	Category M	0.25195313	-0.59985352	-0.79199219	-0.24829102	0.2878418	0.34619141	0	0	19/6/2018	19	6	2018	8:28:43	30523	0	8	28	43	0	0.058837891	3.5304199	0	0	0	2.3852539	0	0	0	0	0	0	0	0	0	0	0	0	0	0	0	0	0	44330	0	0	0
29	30	30	Category M	0.32397461	-0.64794922	-0.94799805	-0.2265625	0.33422852	0.32763672	0	0	19/6/2018	19	6	2018	8:28:43	30523	0.1	8	28	43	0	0.058837891	3.5304199	0	0	0	5.380127	0	0	0	0	0	0	0	0	0	0	0	0	0	0	0	0	0	44330	0	0	0
30	31	31	Category M	0.47998047	-0.76782227	-0.87597656	-0.22998047	0.41821289	0.2253418	0	0	19/6/2018	19	6	2018	8:28:43	30523	0.2	8	28	43	0	0.058837891	3.5304199	0	0	0	13.524414	0	0	0	0	0	0	0	0	0	0	0	0	0	0	0	0	0	44330	0	0	0
31	32	32	Category M	0.23999023	-0.73193359	-0.29980469	-0.24365234	0.45141602	0.14208984	0	0	19/6/2018	19	6	2018	8:28:43	30523	0.3	8	28	43	0	0.058837891	3.5304199	0	0	0	18.050293	0	0	0	0	0	0	0	0	0	0	0	0	0	0	0	0	0	44330	0	0	0
32	33	33	Category M	0.3359375	-0.64794922	-0.31176758	-0.29736328	0.41723633	0.13500977	0	0	19/6/2018	19	6	2018	8:28:43	30523	0.4	8	28	43	0	0.058837891	3.5304199	0	0	0	20.211914	0	0	0	0	0	0	0	0	0	0	0	0	0	0	0	0	0	44330	0	0	0
33	34	34	Category M	0.2277832	-0.59985352	-0.39599609	-0.32519531	0.36083984	0.21411133	0	0	19/6/2018	19	6	2018	8:28:43	30523	0.5	8	28	43	0	0.058837891	3.5304199	0	0	0	20.623291	0	0	0	0	0	0	0	0	0	0	0	0	0	0	0	0	0	44330	0	0	0
34	35	35	Category M	0.047851563	-0.55175781	-0.89990234	-0.31103516	0.35742188	0.21826172	0	0	19/6/2018	19	6	2018	8:28:43	30523	0.6	8	28	43	0	0.058837891	3.5304199	0	0	0	19.850342	0	0	0	0	0	0	0	0	0	0	0	0	0	0	0	0	0	44330	0	0	0
35	36	36	Category M	0.21582031	-0.83984375	-0.89990234	-0.27001953	0.38208008	0.24389648	0	0	19/6/2018	19	6	2018	8:28:43	30523	0.7	8	28	43	0	0.058837891	3.5304199	0	0	0	14.589355	0	0	0	0	0	0	0	0	0	0	0	0	0	0	0	0	0	44330	0	0	0
36	37	37	Category M	0.21582031	-0.50390625	-0.73193359	-0.20458984	0.4465332	0.20458984	0	0	19/6/2018	19	6	2018	8:28:43	30523	0.8	8	28	43	0	0.058837891	3.5304199	0	0	0	6.8498535	0	0	0	0	0	0	0	0	0	0	0	0	0	0	0	0	0	44330	0	0	0
37	38	38	Category M	0.047851563	-0.79199219	-0.75585938	-0.20141602	0.4621582	0.16748047	0	0	19/6/2018	19	6	2018	8:28:43	30523	0.9	8	28	43	0	0.058837891	3.5304199	0	0	0	1.6967773	0	0	0	0	0	0	0	0	0	0	0	0	0	0	0	0	0	44330	0	0	0
38	39	39	Category M	-0.11987305	-0.57592773	-0.58789063	-0.21362305	0.43212891	0.21606445	0	0	19/6/2018	19	6	2018	8:28:44	30524	0	8	28	44	0	0.058837891	3.5304199	0	0	0	2.2185059	0	0	0	0	0	0	0	0	0	0	0	0	0	0	0	0	0	44330	0	0	0
39	40	40	Category M	0.26391602	-0.99584961	-0.86376953	-0.19750977	0.44506836	0.21484375	0	0	19/6/2018	19	6	2018	8:28:44	30524	0.1	8	28	44	0	0.058837891	3.5304199	0	0	0	9.4206543	0	0	0	0	0	0	0	0	0	0	0	0	0	0	0	0	0	44330	0	0	0
40	41	41	Category M	0.16796875	-0.34790039	-0.52783203	-0.13623047	0.49633789	0.13989258	0	0	19/6/2018	19	6	2018	8:28:44	30524	0.2	8	28	44	0	0.058837891	3.5304199	0.19604492	-0.64086914	-0.64941406	15.982422	0.31835938	0	0	0	0	0	0	0	0	0	0.93334961	0.066650391	0.44287109	-0.028076172	0.29296875	0.12158203	0	44330	0	0	0
41	42	42	Category M	0.10791016	-0.70776367	-0.6237793	-0.17700195	0.49047852	0.088134766	0	0	19/6/2018	19	6	2018	8:28:44	30524	0.3	8	28	44	0	0.058837891	3.5304199	0.19213867	-0.64648438	-0.64208984	20.749268	0.10546875	0	0	0	0	0	0	0	0	0	0.93139648	0.068603516	0.16357422	-0.084228516	-0.061035156	0.018310547	0	44330	0	0	0
42	43	43	Category M	0.19189453	-0.70776367	-0.41992188	-0.2277832	0.44775391	0.17724609	0	0	19/6/2018	19	6	2018	8:28:44	30524	0.4	8	28	44	0	0.058837891	3.5304199	0.18945313	-0.65844727	-0.63305664	22.264648	0.21875	0	0	0	0	0	0	0	0	0	0.93310547	0.066894531	0.2644043	0.002197266	-0.049072266	0.21313477	0	44330	0	0	0
43	44	44	Category M	0.32397461	-0.46777344	-1.0078125	-0.21020508	0.43115234	0.22119141	0	0	19/6/2018	19	6	2018	8:28:44	30524	0.5	8	28	44	0	0.058837891	3.5304199	0.19067383	-0.67041016	-0.63085938	23.344482	0.44799805	0	0	0	0	0	0	0	0	0	0.94018555	0.059814453	0.71264648	0.13305664	0.20263672	-0.37670898	0	44330	0	0	0
44	45	45	Category M	-0.2878418	-0.88793945	-0.3359375	-0.11816406	0.51513672	0.064941406	0	0	19/6/2018	19	6	2018	8:28:44	30524	0.6	8	28	44	0	0.058105469	3.5545898	0.19213867	-0.67993164	-0.6315918	21.757568	0.60083008	0	0	0	0	0	0	0	0	0	0.94775391	0.052246094	0.98364258	-0.47998047	-0.20776367	0.2956543	0	44330	0	0	0
45	46	46	Category M	0.25195313	-0.20385742	-0.56396484	-0.19311523	0.4921875	0.005859375	0	0	19/6/2018	19	6	2018	8:28:44	30524	0.7	8	28	44	0	0.058105469	3.5545898	0.18945313	-0.69213867	-0.62719727	15.828613	0.49633789	0	0	0	0	0	0	0	0	0	0.953125	0.046875	0.61401367	0.062255859	0.48828125	0.063232422	0	44330	0	0	0
46	47	47	Category M	0.2878418	-1.3198242	-0.76782227	-0.21582031	0.47216797	0.10961914	0	0	19/6/2018	19	6	2018	8:28:44	30524	0.8	8	28	44	0	0.058105469	3.5545898	0.18286133	-0.69604492	-0.62084961	10.398682	0.64916992	0	0	0	0	0	0	0	0	0	0.95043945	0.049560547	0.87524414	0.10473633	-0.62353516	-0.14672852	0	44330	0	0	0
47	48	48	Category M	0.2277832	-0.75585938	-0.55175781	-0.22851563	0.44458008	0.17504883	0	0	19/6/2018	19	6	2018	8:28:44	30524	0.9	8	28	44	0	0.058105469	3.5545898	0.1809082	-0.7043457	-0.61352539	5.302002	0.092773438	0	0	0	0	0	0	0	0	0	0.95141602	0.048583984	0.15966797	0.046630859	-0.051269531	0.061767578	0	44330	0	0	0
48	49	49	Category M	0.10791016	-0.88793945	-0.69580078	-0.23388672	0.4609375	0.11230469	0	0	19/6/2018	19	6	2018	8:28:45	30525	0	8	28	45	0	0.058105469	3.5545898	0.18603516	-0.71850586	-0.62182617	1.5297852	0.20043945	0	0	0	0	0	0	0	0	0	0.96826172	0.031738281	0.32128906	-0.078125	-0.16918945	-0.073730469	0	44330	0	0	0
49	50	50	Category M	0.25195313	-0.37182617	-0.31176758	-0.27148438	0.43481445	0.13500977	0	0	19/6/2018	19	6	2018	8:28:45	30525	0.1	8	28	45	0	0.058105469	3.5545898	0.18261719	-0.71459961	-0.62158203	1.8078613	0.46728516	0	0	0	0	0	0	0	0	0	0.96459961	0.035400391	0.72192383	0.069091797	0.34277344	0.30981445	0	44330	0	0	0
50	51	51	Category M	0.17993164	-0.88793945	-0.55175781	-0.27416992	0.43383789	0.1418457	0	0	19/6/2018	19	6	2018	8:28:45	30525	0.2	8	28	45	0	0.058105469	3.5545898	0.17749023	-0.71972656	-0.61645508	2.8735352	0.18017578	0	0	0	0	0	0	0	0	0	0.96411133	0.035888672	0.23510742	0.002197266	-0.16821289	0.064697266	0	44330	0	0	0
51	52	52	Category M	0.34790039	-0.65991211	-0.58789063	-0.23925781	0.46264648	0.1081543	0	0	19/6/2018	19	6	2018	8:28:45	30525	0.3	8	28	45	0	0.058105469	3.5545898	0.17358398	-0.72070313	-0.61425781	4.2988281	0.1862793	0	0	0	0	0	0	0	0	0	0.96289063	0.037109375	0.26147461	0.17407227	0.060791016	0.026367188	0	44330	0	0	0
52	53	53	Category M	0.16796875	-1.1037598	-0.57592773	-0.14819336	0.50830078	0.015380859	0	0	19/6/2018	19	6	2018	8:28:45	30525	0.4	8	28	45	0	0.058105469	3.5545898	0.17163086	-0.72265625	-0.60864258	7.2788086	0.38232422	0	0	0	0	0	0	0	0	0	0.96020508	0.039794922	0.41748047	-0.003662109	-0.38085938	0.032714844	0	44330	0	0	0
53	54	54	Category M	0.16796875	-0.55175781	-0.21582031	-0.17529297	0.49267578	-0.01953125	0	0	19/6/2018	19	6	2018	8:28:45	30525	0.5	8	28	45	0	0.058105469	3.5545898	0.16967773	-0.72119141	-0.60522461	10.165771	0.42456055	0	0	0	0	0	0	0	0	0	0.95678711	0.043212891	0.56079102	-0.001708984	0.16943359	0.3894043	0	44330	0	0	0
54	55	55	Category M	0.21582031	-0.57592773	-0.40795898	-0.23242188	0.47607422	-0.006103516	0	0	19/6/2018	19	6	2018	8:28:45	30525	0.6	8	28	45	0	0.058105469	3.5545898	0.16967773	-0.72412109	-0.60961914	9.5549316	0.25439453	0	0	0	0	0	0	0	0	0	0.96166992	0.038330078	0.39575195	0.045898438	0.14819336	0.20166016	0	44330	0	0	0
55	56	56	Category M	0.37182617	-1.3918457	-0.73193359	-0.25390625	0.45532227	0.086669922	0	0	19/6/2018	19	6	2018	8:28:45	30525	0.7	8	28	45	0	0.058105469	3.5545898	0.17602539	-0.72460938	-0.61352539	7.0336914	0.70507813	0	0	0	0	0	0	0	0	0	0.96582031	0.034179688	0.98095703	0.19555664	-0.66699219	-0.11816406	0	44330	0	0	0
56	57	57	Category M	0.2277832	-0.94799805	-0.80395508	-0.23828125	0.44189453	0.1809082	0	0	19/6/2018	19	6	2018	8:28:45	30525	0.8	8	28	45	0	0.058105469	3.5545898	0.17626953	-0.71923828	-0.61035156	6.8354492	0.30371094	0	0	0	0	0	0	0	0	0	0.9597168	0.040283203	0.47338867	0.051269531	-0.22851563	-0.19335938	0	44330	0	0	0
57	58	58	Category M	0.39599609	-0.80395508	-0.52783203	-0.16943359	0.49316406	0.10620117	0	0	19/6/2018	19	6	2018	8:28:45	30525	0.9	8	28	45	0	0.058105469	3.5545898	0.17578125	-0.71655273	-0.60668945	5.6833496	0.24951172	0	0	0	0	0	0	0	0	0	0.95532227	0.044677734	0.38623047	0.2199707	-0.087158203	0.078857422	0	44330	0	0	0
58	59	59	Category M	0.11987305	-0.73193359	-0.45581055	-0.21923828	0.46850586	0.14038086	0	0	19/6/2018	19	6	2018	8:28:46	30526	0	8	28	46	0	0.058105469	3.5545898	0.18017578	-0.72192383	-0.60864258	4.1210938	0.16455078	0	0	0	0	0	0	0	0	0	0.96118164	0.038818359	0.22314453	-0.060302734	-0.009765625	0.15283203	0	44330	0	0	0
59	60	60	Category M	0.34790039	-0.46777344	-0.35986328	-0.26831055	0.44067383	0.109375	0	0	19/6/2018	19	6	2018	8:28:46	30526	0.1	8	28	46	0	0.058105469	3.5545898	0.18359375	-0.72192383	-0.6171875	1.6691895	0.3972168	0	0	0	0	0	0	0	0	0	0.96728516	0.032714844	0.67578125	0.1640625	0.25415039	0.25732422	0	44330	0	0	0
60	61	61	Category M	0.38378906	-1.1398926	-0.53979492	-0.27441406	0.44726563	0.094970703	0	0	19/6/2018	19	6	2018	8:28:46	30526	0.2	8	28	46	0	0.058105469	3.5545898	0.18286133	-0.7253418	-0.61108398	1.2939453	0.46582031	0	0	0	0	0	0	0	0	0	0.96606445	0.033935547	0.68652344	0.20068359	-0.41430664	0.071289063	0	44330	0	0	0
61	62	62	Category M	0.16796875	-0.40795898	-0.77978516	-0.16992188	0.48339844	0.1328125	0	0	19/6/2018	19	6	2018	8:28:46	30526	0.3	8	28	46	0	0.058105469	3.5545898	0.18823242	-0.72460938	-0.60375977	1.6313477	0.36279297	0	0	0	0	0	0	0	0	0	0.96166992	0.038330078	0.51318359	-0.020263672	0.31665039	-0.17578125	0	44330	0	0	0
62	63	63	Category M	0.083984375	-0.3359375	-0.32397461	-0.15405273	0.50512695	0.031982422	0	0	19/6/2018	19	6	2018	8:28:46	30526	0.4	8	28	46	0	0.058105469	3.5545898	0.19018555	-0.72705078	-0.59936523	3.296875	0.49023438	0	0	0	0	0	0	0	0	0	0.96142578	0.038574219	0.77319336	-0.10620117	0.39111328	0.27539063	0	44330	0	0	0
63	64	64	Category M	0.2277832	-0.65991211	-0.40795898	-0.22192383	0.48022461	0.062988281	0	0	19/6/2018	19	6	2018	8:28:46	30526	0.5	8	28	46	0	0.058105469	3.5545898	0.19140625	-0.73144531	-0.60107422	5.6486816	0.20898438	0	0	0	0	0	0	0	0	0	0.96582031	0.034179688	0.30102539	0.036132813	0.071533203	0.19311523	0	44330	0	0	0
64	65	65	Category M	0.26391602	-0.97192383	-0.49194336	-0.22753906	0.45361328	0.16162109	0	0	19/6/2018	19	6	2018	8:28:46	30526	0.6	8	28	46	0	0.058105469	3.5545898	0.18969727	-0.73681641	-0.59326172	7.8869629	0.26635742	0	0	0	0	0	0	0	0	0	0.96484375	0.03515625	0.41064453	0.073974609	-0.23486328	0.10131836	0	44330	0	0	0
65	66	66	Category M	0.38378906	-1.1398926	-0.74389648	-0.18334961	0.46850586	0.18286133	0	0	19/6/2018	19	6	2018	8:28:46	30526	0.7	8	28	46	0	0.058105469	3.5545898	0.18994141	-0.73876953	-0.58349609	10.517822	0.47314453	0	0	0	0	0	0	0	0	0	0.96044922	0.039550781	0.75488281	0.19360352	-0.40087891	-0.16015625	0	44330	0	0	0
66	67	67	Category M	0.37182617	-0.7199707	-0.52783203	-0.10180664	0.51879883	0.068603516	0	0	19/6/2018	19	6	2018	8:28:46	30526	0.8	8	28	46	0	0.058105469	3.5545898	0.18945313	-0.74853516	-0.58349609	11.854736	0.19262695	0	0	0	0	0	0	0	0	0	0.96801758	0.031982422	0.2668457	0.18212891	0.028564453	0.055664063	0	44330	0	0	0
67	68	68	Category M	-0.49194336	-0.98388672	-0.23999023	-0.064697266	0.5222168	-0.023193359	0	0	19/6/2018	19	6	2018	8:28:46	30526	0.9	8	28	46	0	0.058105469	3.5545898	0.19848633	-0.76269531	-0.58447266	11.156494	0.80273438	0	0	0	0	0	0	0	0	0	0.98120117	0.018798828	1.2561035	-0.69042969	-0.22094727	0.34448242	0	44330	0	0	0
68	69	69	Category M	0.15576172	-0.77978516	-0.3359375	-0.13525391	0.50390625	-0.064941406	0	0	19/6/2018	19	6	2018	8:28:47	30527	0	8	28	47	0	0.058105469	3.5545898	0.19506836	-0.76025391	-0.57910156	11.420898	0.24731445	0	0	0	0	0	0	0	0	0	0.97558594	0.024414063	0.30224609	-0.039306641	-0.019287109	0.24316406	0	44330	0	0	0
69	70	70	Category M	0.3359375	-1.1037598	-0.35986328	-0.14428711	0.50170898	-0.040039063	0	0	19/6/2018	19	6	2018	8:28:47	30527	0.1	8	28	47	0	0.058105469	3.5545898	0.19482422	-0.76269531	-0.57519531	11.38208	0.42724609	0	0	0	0	0	0	0	0	0	0.97509766	0.024902344	0.69750977	0.14086914	-0.34082031	0.21533203	0	44330	0	0	0
70	71	71	Category M	0.047851563	-0.6237793	0.083984375	-0.18969727	0.49267578	0.025146484	0	0	19/6/2018	19	6	2018	8:28:47	30527	0.2	8	28	47	0	0.058105469	3.5545898	0.19262695	-0.76293945	-0.56689453	9.6530762	0.68115234	0	0	0	0	0	0	0	0	0	0.9699707	0.030029297	0.93505859	-0.14477539	0.13916016	0.65087891	0	44330	0	0	0
71	72	72	Category M	0.11987305	-0.53979492	-0.45581055	-0.23266602	0.46875	0.013427734	0	0	19/6/2018	19	6	2018	8:28:47	30527	0.3	8	28	47	0	0.058105469	3.5545898	0.1875	-0.75415039	-0.55981445	6.3891602	0.24780273	0	0	0	0	0	0	0	0	0	0.95800781	0.041992188	0.38647461	-0.067626953	0.21435547	0.10400391	0	44330	0	0	0
72	73	73	Category M	0.45581055	-1.2719727	-0.89990234	-0.2409668	0.46459961	0.10498047	0	0	19/6/2018	19	6	2018	8:28:47	30527	0.4	8	28	47	0	0.058105469	3.5545898	0.18676758	-0.75341797	-0.5637207	1.8515625	0.67382813	0	0	0	0	0	0	0	0	0	0.95922852	0.040771484	1.123291	0.26879883	-0.51831055	-0.3359375	0	44330	0	0	0
73	74	74	Category M	0.47998047	-1.223877	-0.52783203	-0.20361328	0.46264648	0.14746094	0	0	19/6/2018	19	6	2018	8:28:47	30527	0.5	8	28	47	0	0.058105469	3.5545898	0.1887207	-0.76123047	-0.57128906	1.6713867	0.5480957	0	0	0	0	0	0	0	0	0	0.97045898	0.029541016	0.79711914	0.29101563	-0.46240234	0.043457031	0	44330	0	0	0
74	75	75	Category M	0.26391602	-1.1159668	-0.74389648	-0.16040039	0.50073242	0.05078125	0	0	19/6/2018	19	6	2018	8:28:47	30527	0.6	8	28	47	0	0.058105469	3.5545898	0.19165039	-0.76025391	-0.57226563	1.7565918	0.40136719	0	0	0	0	0	0	0	0	0	0.97070313	0.029296875	0.59936523	0.072021484	-0.35546875	-0.17138672	0	44330	0	0	0
75	76	76	Category M	-0.34790039	-0.34790039	-0.011962891	-0.13085938	0.49389648	-0.096191406	0	0	19/6/2018	19	6	2018	8:28:47	30527	0.7	8	28	47	0	0.058105469	3.5545898	0.19140625	-0.76391602	-0.56640625	3.0026855	0.87817383	0	0	0	0	0	0	0	0	0	0.97021484	0.029785156	1.5100098	-0.53930664	0.41601563	0.55444336	0	44330	0	0	0
76	77	77	Category M	0.059814453	-0.70776367	-0.40795898	-0.22119141	0.47705078	0.031738281	0	0	19/6/2018	19	6	2018	8:28:47	30527	0.8	8	28	47	0	0.058105469	3.5545898	0.19311523	-0.76196289	-0.55810547	6.3566895	0.20800781	0	0	0	0	0	0	0	0	0	0.96411133	0.035888672	0.33789063	-0.13330078	0.054199219	0.15014648	0	44330	0	0	0
77	78	78	Category M	0.19189453	-0.83984375	-0.50390625	-0.23901367	0.41796875	0.21508789	0	0	19/6/2018	19	6	2018	8:28:47	30527	0.9	8	28	47	0	0.058105469	3.5545898	0.19287109	-0.75585938	-0.55029297	5.0720215	0.095947266	0	0	0	0	0	0	0	0	0	0.95458984	0.045410156	0.1315918	-0.000976563	-0.083740234	0.046386719	0	44330	0	0	0
78	79	79	Category M	0.46777344	-0.64794922	-0.75585938	-0.24780273	0.41503906	0.23071289	0	0	19/6/2018	19	6	2018	8:28:48	30528	0	8	28	48	0	0.058105469	3.5545898	0.19458008	-0.74902344	-0.54223633	3.6325684	0.36108398	0	0	0	0	0	0	0	0	0	0.94506836	0.054931641	0.58764648	0.27294922	0.10107422	-0.21337891	0	44330	0	0	0
79	80	80	Category M	0.17993164	-0.86376953	-0.91186523	-0.2175293	0.47851563	0.10058594	0	0	19/6/2018	19	6	2018	8:28:48	30528	0.1	8	28	48	0	0.058105469	3.5545898	0.19506836	-0.74658203	-0.54541016	5.767334	0.38476563	0	0	0	0	0	0	0	0	0	0.94506836	0.054931641	0.49853516	-0.015136719	-0.11694336	-0.36621094	0	44330	0	0	0
80	81	81	Category M	-0.083984375	-0.70776367	-0.35986328	-0.20019531	0.47119141	0.14282227	0	0	19/6/2018	19	6	2018	8:28:48	30528	0.2	8	28	48	0	0.058105469	3.5545898	0.19873047	-0.74365234	-0.54785156	10.059082	0.34155273	0	0	0	0	0	0	0	0	0	0.94482422	0.055175781	0.50683594	-0.28271484	0.035888672	0.18798828	0	44330	0	0	0
81	82	82	Category M	-0.023925781	-0.83984375	-0.46777344	-0.21679688	0.41845703	0.23779297	0	0	19/6/2018	19	6	2018	8:28:48	30528	0.3	8	28	48	0	0.058105469	3.5545898	0.19580078	-0.74804688	-0.54443359	6.4377441	0.25024414	0	0	0	0	0	0	0	0	0	0.94555664	0.054443359	0.38818359	-0.21972656	-0.091552734	0.076660156	0	44330	0	0	0
82	83	83	Category M	0.31176758	-0.95996094	-0.69580078	-0.21630859	0.42944336	0.22802734	0	0	19/6/2018	19	6	2018	8:28:48	30528	0.4	8	28	48	0	0.05859375	3.4820801	0.19165039	-0.74731445	-0.54882813	1.0031738	0.28466797	0	0	0	0	0	0	0	0	0	0.94677734	0.053222656	0.47924805	0.11987305	-0.21240234	-0.14672852	0	44330	0	0	0
83	84	84	Category M	0.26391602	-0.73193359	-0.86376953	-0.15625	0.49853516	-0.016845703	0	0	19/6/2018	19	6	2018	8:28:48	30528	0.5	8	28	48	0	0.05859375	3.4820801	0.19458008	-0.74731445	-0.55664063	0.40283203	0.31494141	0	0	0	0	0	0	0	0	0	0.9519043	0.048095703	0.39160156	0.069091797	0.015380859	-0.30688477	0	44330	0	0	0
84	85	85	Category M	-0.011962891	-1.079834	-0.49194336	-0.17431641	0.49584961	0.060302734	0	0	19/6/2018	19	6	2018	8:28:48	30528	0.6	8	28	48	0	0.05859375	3.4820801	0.19360352	-0.74780273	-0.55395508	1.888916	0.39526367	0	0	0	0	0	0	0	0	0	0.95068359	0.049316406	0.59960938	-0.20556641	-0.33178711	0.062011719	0	44330	0	0	0
85	86	86	Category M	-0.095947266	-0.49194336	-0.47998047	-0.16967773	0.40307617	0.29052734	0	0	19/6/2018	19	6	2018	8:28:48	30528	0.7	8	28	48	0	0.05859375	3.4820801	0.20068359	-0.74121094	-0.55859375	2.3190918	0.39526367	0	0	0	0	0	0	0	0	0	0.94946289	0.050537109	0.62451172	-0.29663086	0.24926758	0.078613281	0	44330	0	0	0
86	87	87	Category M	0.37182617	-1.2719727	-0.81591797	-0.14428711	0.40600586	0.29711914	0	0	19/6/2018	19	6	2018	8:28:48	30528	0.8	8	28	48	0	0.05859375	3.4820801	0.19848633	-0.74365234	-0.55737305	9.0859375	0.61303711	0	0	0	0	0	0	0	0	0	0.95019531	0.049804688	0.95996094	0.1730957	-0.52807617	-0.25830078	0	44330	0	0	0
87	88	88	Category M	0.38378906	-1.1757813	-1.3918457	-0.083251953	0.49072266	0.19580078	0	0	19/6/2018	19	6	2018	8:28:48	30528	0.9	8	28	48	0	0.05859375	3.4820801	0.19702148	-0.73022461	-0.55688477	11.890381	0.96435547	0	0	0	0	0	0	0	0	0	0.93920898	0.060791016	1.467041	0.18652344	-0.4453125	-0.8347168	0	44330	0	0	0
88	89	89	Category M	-0.20385742	-0.14379883	-0.55175781	0.01953125	0.50634766	-0.097167969	0	0	19/6/2018	19	6	2018	8:28:49	30529	0	8	28	49	0	0.05859375	3.4820801	0.19726563	-0.72705078	-0.55883789	9.3608398	0.70776367	0	0	0	0	0	0	0	0	0	0.93798828	0.062011719	0.99145508	-0.40112305	0.58325195	0.007080078	0	44330	0	0	0
89	90	90	Category M	-0.059814453	-0.88793945	-0.20385742	-0.03515625	0.51806641	-0.066650391	0	0	19/6/2018	19	6	2018	8:28:49	30529	0.1	8	28	49	0	0.05859375	3.4820801	0.19873047	-0.72509766	-0.5546875	7.6420898	0.46533203	0	0	0	0	0	0	0	0	0	0.93432617	0.065673828	0.77246094	-0.25854492	-0.16259766	0.35083008	0	44330	0	0	0
90	91	91	Category M	0.15576172	-0.64794922	-0.44384766	-0.14892578	0.50097656	0.10180664	0	0	19/6/2018	19	6	2018	8:28:49	30529	0.2	8	28	49	0	0.05859375	3.4820801	0.20092773	-0.72900391	-0.56567383	9.4345703	0.15307617	0	0	0	0	0	0	0	0	0	0.94433594	0.055664063	0.24829102	-0.045166016	0.081054688	0.12182617	0	44330	0	0	0
91	92	92	Category M	0.37182617	-0.671875	-0.40795898	-0.2109375	0.45068359	0.18554688	0	0	19/6/2018	19	6	2018	8:28:49	30529	0.3	8	28	49	0	0.05859375	3.4820801	0.203125	-0.72583008	-0.56982422	7.2458496	0.23974609	0	0	0	0	0	0	0	0	0	0.94482422	0.055175781	0.38452148	0.16845703	0.053955078	0.16186523	0	44330	0	0	0
92	93	93	Category M	0.095947266	-0.38378906	-0.41992188	-0.24365234	0.41894531	0.21411133	0	0	19/6/2018	19	6	2018	8:28:49	30529	0.4	8	28	49	0	0.05859375	3.4820801	0.19873047	-0.72607422	-0.57128906	3.0112305	0.38818359	0	0	0	0	0	0	0	0	0	0.94506836	0.054931641	0.59667969	-0.1027832	0.34228516	0.15136719	0	44330	0	0	0
93	94	94	Category M	0.41992188	-0.82788086	-0.73193359	-0.23266602	0.40112305	0.24902344	0	0	19/6/2018	19	6	2018	8:28:49	30529	0.5	8	28	49	0	0.05859375	3.4820801	0.20068359	-0.72021484	-0.57250977	1.2209473	0.29125977	0	0	0	0	0	0	0	0	0	0.94189453	0.058105469	0.48583984	0.21899414	-0.10742188	-0.15917969	0	44330	0	0	0
94	95	95	Category M	0.52783203	-0.53979492	-0.97192383	-0.20336914	0.43237305	0.23046875	0	0	19/6/2018	19	6	2018	8:28:49	30529	0.6	8	28	49	0	0.05859375	3.4820801	0.20361328	-0.71923828	-0.5793457	1.2963867	0.53955078	0	0	0	0	0	0	0	0	0	0.94580078	0.054199219	0.89599609	0.32397461	0.17944336	-0.39233398	0	44330	0	0	0
95	96	96	Category M	0.32397461	-0.64794922	-0.75585938	-0.20483398	0.4230957	0.24121094	0	0	19/6/2018	19	6	2018	8:28:49	30529	0.7	8	28	49	0	0.05859375	3.4820801	0.20263672	-0.71459961	-0.57983398	4.3173828	0.22363281	0	0	0	0	0	0	0	0	0	0.94238281	0.057617188	0.36352539	0.12109375	0.066650391	-0.17578125	0	44330	0	0	0
96	97	97	Category M	0.095947266	-0.27587891	-0.44384766	-0.22802734	0.39892578	0.25805664	0	0	19/6/2018	19	6	2018	8:28:49	30529	0.8	8	28	49	0	0.05859375	3.4820801	0.20166016	-0.7043457	-0.57250977	8.2868652	0.45996094	0	0	0	0	0	0	0	0	0	0.92993164	0.070068359	0.66308594	-0.10571289	0.4284668	0.12866211	0	44330	0	0	0
97	98	98	Category M	0.41992188	-1.1518555	-0.7199707	-0.21630859	0.39501953	0.27026367	0	0	19/6/2018	19	6	2018	8:28:49	30529	0.9	8	28	49	0	0.05859375	3.4820801	0.20556641	-0.69702148	-0.57641602	10.330566	0.52270508	0	0	0	0	0	0	0	0	0	0.92749023	0.072509766	0.81225586	0.21435547	-0.45458984	-0.14331055	0	44330	0	0	0
98	99	99	Category M	0.34790039	-0.3359375	-1.1279297	-0.16137695	0.45336914	0.23071289	0	0	19/6/2018	19	6	2018	8:28:50	30530	0	8	28	50	0	0.05859375	3.4820801	0.20898438	-0.69482422	-0.58056641	9.6467285	0.66894531	0	0	0	0	0	0	0	0	0	0.92944336	0.070556641	1.0449219	0.13867188	0.35888672	-0.54711914	0	44330	0	0	0
99	100	100	Category M	0.19189453	-0.86376953	-0.51586914	-0.13305664	0.48876953	0.15771484	0	0	19/6/2018	19	6	2018	8:28:50	30530	0.1	8	28	50	0	0.05859375	3.4820801	0.2097168	-0.69042969	-0.58349609	7.3693848	0.18676758	0	0	0	0	0	0	0	0	0	0.92797852	0.072021484	0.25878906	-0.017822266	-0.1730957	0.067626953	0	44330	0	0	0
100	101	101	Category M	0.21582031	-0.73193359	-0.51586914	-0.16015625	0.49584961	0.099609375	0	0	19/6/2018	19	6	2018	8:28:50	30530	0.2	8	28	50	0	0.05859375	3.4820801	0.20776367	-0.69042969	-0.5871582	4.2260742	0.082763672	0	0	0	0	0	0	0	0	0	0.92993164	0.070068359	0.12060547	0.0078125	-0.041259766	0.071289063	0	44330	0	0	0
101	102	102	Category M	0.19189453	-0.56396484	-0.25195313	-0.15869141	0.50170898	0.046875	0	0	19/6/2018	19	6	2018	8:28:50	30530	0.3	8	28	50	0	0.05859375	3.4820801	0.20751953	-0.68847656	-0.59130859	1.739502	0.36181641	0	0	0	0	0	0	0	0	0	0.93115234	0.068847656	0.47973633	-0.015625	0.12451172	0.33935547	0	44330	0	0	0
102	103	103	Category M	0.095947266	-0.81591797	-0.85180664	-0.13598633	0.5090332	0.056640625	0	0	19/6/2018	19	6	2018	8:28:50	30530	0.4	8	28	50	0	0.05859375	3.4820801	0.20947266	-0.69091797	-0.59790039	5.6550293	0.30493164	0	0	0	0	0	0	0	0	0	0.93725586	0.062744141	0.49243164	-0.11352539	-0.12475586	-0.25366211	0	44330	0	0	0
103	104	104	Category M	-0.047851563	-1.0678711	-0.38378906	-0.055175781	0.52026367	0.094482422	0	0	19/6/2018	19	6	2018	8:28:50	30530	0.5	8	28	50	0	0.05859375	3.4820801	0.2097168	-0.69482422	-0.59985352	8.519043	0.50195313	0	0	0	0	0	0	0	0	0	0.94165039	0.058349609	0.84667969	-0.25756836	-0.37280273	0.21606445	0	44330	0	0	0
104	105	105	Category M	0.2277832	-0.57592773	-0.21582031	-0.10595703	0.5090332	-0.030273438	0	0	19/6/2018	19	6	2018	8:28:50	30530	0.6	8	28	50	0	0.05859375	3.4820801	0.20849609	-0.69360352	-0.60107422	8.9121094	0.40332031	0	0	0	0	0	0	0	0	0	0.94116211	0.058837891	0.52197266	0.019042969	0.11767578	0.38525391	0	44330	0	0	0
105	106	106	Category M	0	-1.079834	-0.86376953	-0.13793945	0.50366211	-0.043212891	0	0	19/6/2018	19	6	2018	8:28:50	30530	0.7	8	28	50	0	0.05859375	3.4820801	0.20703125	-0.69702148	-0.59863281	10.256592	0.50927734	0	0	0	0	0	0	0	0	0	0.94189453	0.058105469	0.85473633	-0.20703125	-0.38256836	-0.26489258	0	44330	0	0	0
106	107	107	Category M	0.79199219	-1.5358887	-0.82788086	-0.18383789	0.47924805	0.14428711	0	0	19/6/2018	19	6	2018	8:28:50	30530	0.8	8	28	50	0	0.05859375	3.4820801	0.20581055	-0.69091797	-0.59863281	9.7485352	1.0534668	0	0	0	0	0	0	0	0	0	0.93701172	0.062988281	1.6599121	0.5859375	-0.84472656	-0.22900391	0	44330	0	0	0
107	108	108	Category M	-0.16796875	-0.35986328	-0.29980469	-0.067626953	0.52075195	-0.008056641	0	0	19/6/2018	19	6	2018	8:28:50	30530	0.9	8	28	50	0	0.05859375	3.4820801	0.20825195	-0.69018555	-0.60522461	5.4821777	0.58642578	0	0	0	0	0	0	0	0	0	0.94140625	0.05859375	1.0119629	-0.3762207	0.33032227	0.30541992	0	44330	0	0	0
108	109	109	Category M	0.2277832	-0.79199219	-0.47998047	-0.13012695	0.51538086	0.037841797	0	0	19/6/2018	19	6	2018	8:28:51	30531	0	8	28	51	0	0.05859375	3.4820801	0.21777344	-0.68383789	-0.60791016	5.2880859	0.16772461	0	0	0	0	0	0	0	0	0	0.94067383	0.059326172	0.24609375	0.009765625	-0.10791016	0.12792969	0	44330	0	0	0
109	110	110	Category M	0.14379883	-0.671875	-0.27587891	-0.18432617	0.48388672	0.11157227	0	0	19/6/2018	19	6	2018	8:28:51	30531	0.1	8	28	51	0	0.05859375	3.4820801	0.21655273	-0.68017578	-0.609375	6.0366211	0.34155273	0	0	0	0	0	0	0	0	0	0.93847656	0.061523438	0.41479492	-0.072753906	0.008300781	0.33349609	0	44330	0	0	0
110	111	111	Category M	0.083984375	-0.071777344	-0.31176758	-0.21142578	0.47314453	0.11499023	0	0	19/6/2018	19	6	2018	8:28:51	30531	0.2	8	28	51	0	0.05859375	3.4820801	0.2175293	-0.67431641	-0.60986328	4.4694824	0.68554688	0	0	0	0	0	0	0	0	0	0.93505859	0.064941406	1.0344238	-0.13354492	0.60253906	0.2980957	0	44330	0	0	0
111	112	112	Category M	0.17993164	-0.65991211	-0.59985352	-0.23730469	0.45117188	0.14428711	0	0	19/6/2018	19	6	2018	8:28:51	30531	0.3	8	28	51	0	0.05859375	3.4820801	0.22021484	-0.66943359	-0.62719727	0.58911133	0.049560547	0	0	0	0	0	0	0	0	0	0.94360352	0.056396484	0.077392578	-0.040283203	0.009521484	0.02734375	0	44330	0	0	0
112	113	113	Category M	0.47998047	-1.2839355	-0.92382813	-0.2097168	0.43310547	0.22192383	0	0	19/6/2018	19	6	2018	8:28:51	30531	0.4	8	28	51	0	0.05859375	3.4820801	0.22290039	-0.6706543	-0.62866211	4.1782227	0.72729492	0	0	0	0	0	0	0	0	0	0.94604492	0.053955078	1.1650391	0.25683594	-0.61303711	-0.29492188	0	44330	0	0	0
113	114	114	Category M	0.46777344	-0.51586914	-0.46777344	-0.13793945	0.49633789	0.12182617	0	0	19/6/2018	19	6	2018	8:28:51	30531	0.5	8	28	51	0	0.05859375	3.4820801	0.21899414	-0.66088867	-0.62475586	6.1005859	0.32788086	0	0	0	0	0	0	0	0	0	0.93530273	0.064697266	0.55078125	0.24853516	0.14501953	0.15698242	0	44330	0	0	0
114	115	115	Category M	0.023925781	-0.85180664	-0.43188477	-0.085693359	0.52001953	0.083740234	0	0	19/6/2018	19	6	2018	8:28:51	30531	0.6	8	28	51	0	0.05859375	3.4820801	0.21728516	-0.65600586	-0.63085938	10.593506	0.33959961	0	0	0	0	0	0	0	0	0	0.93579102	0.064208984	0.58813477	-0.19335938	-0.19555664	0.19897461	0	44330	0	0	0
115	116	116	Category M	0.35986328	-0.671875	-0.25195313	-0.13671875	0.50952148	-0.004150391	0	0	19/6/2018	19	6	2018	8:28:51	30531	0.7	8	28	51	0	0.05859375	3.4820801	0.21777344	-0.64892578	-0.63549805	14.539307	0.40966797	0	0	0	0	0	0	0	0	0	0.93408203	0.065917969	0.54833984	0.1418457	-0.022705078	0.38354492	0	44330	0	0	0
116	117	117	Category M	0.19189453	-0.011962891	-0.10791016	-0.16577148	0.49951172	0.024658203	0	0	19/6/2018	19	6	2018	8:28:51	30531	0.8	8	28	51	0	0.05859375	3.4820801	0.22338867	-0.65039063	-0.64013672	12.943848	0.83203125	0	0	0	0	0	0	0	0	0	0.93969727	0.060302734	1.2023926	-0.031494141	0.63842773	0.53222656	0	44330	0	0	0
117	118	118	Category M	0.19189453	-0.25195313	-0.095947266	-0.21191406	0.46777344	0.15234375	0	0	19/6/2018	19	6	2018	8:28:51	30531	0.9	8	28	51	0	0.05859375	3.4820801	0.22265625	-0.64599609	-0.64306641	6.8376465	0.67480469	0	0	0	0	0	0	0	0	0	0.93823242	0.061767578	0.97192383	-0.030761719	0.39404297	0.54711914	0	44330	0	0	0
118	119	119	Category M	-0.083984375	-0.38378906	-0.83984375	-0.20019531	0.45898438	0.18041992	0	0	19/6/2018	19	6	2018	8:28:52	30532	0	8	28	52	0	0.05859375	3.4820801	0.2265625	-0.64404297	-0.65161133	4.9606934	0.44677734	0	0	0	0	0	0	0	0	0	0.94384766	0.056152344	0.7590332	-0.31054688	0.26025391	-0.18798828	0	44330	0	0	0
119	120	120	Category M	0.55175781	-0.76782227	-1.0678711	-0.14599609	0.45727539	0.22753906	0	0	19/6/2018	19	6	2018	8:28:52	30532	0.1	8	28	52	0	0.05859375	3.4820801	0.22338867	-0.64331055	-0.65356445	2.2956543	0.54296875	0	0	0	0	0	0	0	0	0	0.94384766	0.056152344	0.86694336	0.328125	-0.12426758	-0.4140625	0	44330	0	0	0
120	121	121	Category M	-0.059814453	-0.68383789	-0.25195313	-0.085449219	0.46142578	0.25488281	0	0	19/6/2018	19	6	2018	8:28:52	30532	0.2	8	28	52	0	0.058837891	3.5175293	0.22290039	-0.64135742	-0.65283203	1.4794922	0.49243164	0	0	0	0	0	0	0	0	0	0.94213867	0.057861328	0.72583008	-0.28271484	-0.042236328	0.40087891	0	44330	0	0	0
121	122	122	Category M	-0.2277832	-0.65991211	-0.97192383	-0.10400391	0.46264648	0.23876953	0	0	19/6/2018	19	6	2018	8:28:52	30532	0.3	8	28	52	0	0.058837891	3.5175293	0.22265625	-0.64013672	-0.65698242	4.4587402	0.54980469	0	0	0	0	0	0	0	0	0	0.9440918	0.055908203	0.78466797	-0.45043945	-0.01953125	-0.31469727	0	44330	0	0	0
122	123	123	Category M	0.43188477	-0.69580078	-1.0439453	-0.10595703	0.4440918	0.26708984	0	0	19/6/2018	19	6	2018	8:28:52	30532	0.4	8	28	52	0	0.058837891	3.5175293	0.22558594	-0.6340332	-0.66455078	5.4265137	0.43603516	0	0	0	0	0	0	0	0	0	0.94580078	0.054199219	0.64697266	0.20605469	-0.061523438	-0.37915039	0	44330	0	0	0
123	124	124	Category M	0.23999023	-0.51586914	-0.79199219	-0.11547852	0.45922852	0.23828125	0	0	19/6/2018	19	6	2018	8:28:52	30532	0.5	8	28	52	0	0.058837891	3.5175293	0.22265625	-0.63061523	-0.66503906	4.6369629	0.171875	0	0	0	0	0	0	0	0	0	0.94335938	0.056640625	0.25878906	0.017089844	0.11474609	-0.12670898	0	44330	0	0	0
124	125	125	Category M	0.27587891	-0.35986328	-0.70776367	-0.20678711	0.39794922	0.26660156	0	0	19/6/2018	19	6	2018	8:28:52	30532	0.6	8	28	52	0	0.058837891	3.5175293	0.22143555	-0.62548828	-0.6640625	8.7480469	0.27441406	0	0	0	0	0	0	0	0	0	0.9387207	0.061279297	0.36328125	0.054199219	0.265625	-0.043457031	0	44330	0	0	0
125	126	126	Category M	0.071777344	-0.39599609	-0.46777344	-0.2487793	0.35351563	0.29663086	0	0	19/6/2018	19	6	2018	8:28:52	30532	0.7	8	28	52	0	0.058837891	3.5175293	0.22216797	-0.61376953	-0.66479492	12.13623	0.33007813	0	0	0	0	0	0	0	0	0	0.93164063	0.068359375	0.56542969	-0.15039063	0.21777344	0.19702148	0	44330	0	0	0
126	127	127	Category M	0.17993164	-0.23999023	-0.73193359	-0.28417969	0.35473633	0.26586914	0	0	19/6/2018	19	6	2018	8:28:52	30532	0.8	8	28	52	0	0.058837891	3.5175293	0.22387695	-0.62304688	-0.66625977	8.1850586	0.39111328	0	0	0	0	0	0	0	0	0	0.93945313	0.060546875	0.49267578	-0.043945313	0.38305664	-0.065429688	0	44330	0	0	0
127	128	128	Category M	0.23999023	-0.50390625	-0.70776367	-0.26586914	0.41943359	0.19750977	0	0	19/6/2018	19	6	2018	8:28:52	30532	0.9	8	28	52	0	0.058837891	3.5175293	0.22070313	-0.61694336	-0.66748047	3.8864746	0.12158203	0	0	0	0	0	0	0	0	0	0.93554688	0.064453125	0.17236328	0.019042969	0.11303711	-0.040039063	0	44330	0	0	0
128	129	129	Category M	0.23999023	-0.73193359	-0.35986328	-0.23925781	0.41870117	0.21435547	0	0	19/6/2018	19	6	2018	8:28:53	30533	0	8	28	53	0	0.058837891	3.5175293	0.21655273	-0.60571289	-0.66064453	2.473877	0.3269043	0	0	0	0	0	0	0	0	0	0.92211914	0.077880859	0.45019531	0.023193359	-0.12597656	0.30078125	0	44330	0	0	0
129	130	130	Category M	0.41992188	-0.68383789	-1.1999512	-0.1887207	0.45385742	0.22021484	0	0	19/6/2018	19	6	2018	8:28:53	30533	0.1	8	28	53	0	0.058837891	3.5175293	0.21777344	-0.609375	-0.65966797	0.63427734	0.58154297	0	0	0	0	0	0	0	0	0	0.92407227	0.075927734	0.81640625	0.2019043	-0.07421875	-0.54003906	0	44330	0	0	0
130	131	131	Category M	0.34790039	-0.63598633	-0.87597656	-0.0859375	0.51660156	0.010986328	0	0	19/6/2018	19	6	2018	8:28:53	30533	0.2	8	28	53	0	0.058837891	3.5175293	0.21826172	-0.60375977	-0.66357422	5.96875	0.25073242	0	0	0	0	0	0	0	0	0	0.92333984	0.076660156	0.3737793	0.12939453	-0.031982422	-0.2121582	0	44330	0	0	0
131	132	132	Category M	0.011962891	-0.68383789	-0.70776367	-0.067138672	0.52661133	0.017578125	0	0	19/6/2018	19	6	2018	8:28:53	30533	0.3	8	28	53	0	0.058837891	3.5175293	0.22192383	-0.60449219	-0.66918945	9.9482422	0.2277832	0	0	0	0	0	0	0	0	0	0.92871094	0.071289063	0.32763672	-0.20996094	-0.079101563	-0.038330078	0	44330	0	0	0
132	133	133	Category M	0.31176758	-0.63598633	-0.68383789	-0.15576172	0.48950195	0.14624023	0	0	19/6/2018	19	6	2018	8:28:53	30533	0.4	8	28	53	0	0.058837891	3.5175293	0.21850586	-0.60791016	-0.67529297	5.6711426	0.097412109	0	0	0	0	0	0	0	0	0	0.93457031	0.065429688	0.12915039	0.093017578	-0.027832031	-0.008300781	0	44330	0	0	0
133	134	134	Category M	0.40795898	-0.46777344	-0.75585938	-0.19946289	0.41796875	0.25634766	0	0	19/6/2018	19	6	2018	8:28:53	30533	0.5	8	28	53	0	0.058837891	3.5175293	0.21850586	-0.61303711	-0.67944336	5.284668	0.25048828	0	0	0	0	0	0	0	0	0	0.94091797	0.059082031	0.41088867	0.18920898	0.14526367	-0.076171875	0	44330	0	0	0
134	135	135	Category M	0.14379883	-0.20385742	-0.44384766	-0.25952148	0.38500977	0.25415039	0	0	19/6/2018	19	6	2018	8:28:53	30533	0.6	8	28	53	0	0.058837891	3.5175293	0.21118164	-0.609375	-0.67553711	7.4973145	0.47192383	0	0	0	0	0	0	0	0	0	0.93408203	0.065917969	0.70483398	-0.067382813	0.40551758	0.23168945	0	44330	0	0	0
135	136	136	Category M	0.2878418	-0.58789063	-0.14379883	-0.28076172	0.39013672	0.22485352	0	0	19/6/2018	19	6	2018	8:28:53	30533	0.7	8	28	53	0	0.058837891	3.5175293	0.2097168	-0.61181641	-0.67138672	6.7145996	0.53393555	0	0	0	0	0	0	0	0	0	0.93237305	0.067626953	0.62988281	0.077880859	0.023925781	0.52758789	0	44330	0	0	0
136	137	137	Category M	0.52783203	-0.34790039	-1.1279297	-0.26855469	0.39135742	0.23095703	0	0	19/6/2018	19	6	2018	8:28:53	30533	0.8	8	28	53	0	0.058837891	3.5175293	0.20361328	-0.61743164	-0.67089844	3.6154785	0.62158203	0	0	0	0	0	0	0	0	0	0.93432617	0.065673828	1.0505371	0.32421875	0.26953125	-0.45678711	0	44330	0	0	0
137	138	138	Category M	0.68383789	-0.63598633	-0.85180664	-0.23388672	0.44824219	0.16503906	0	0	19/6/2018	19	6	2018	8:28:53	30533	0.9	8	28	53	0	0.058837891	3.5175293	0.20239258	-0.62158203	-0.66943359	1.7353516	0.51464844	0	0	0	0	0	0	0	0	0	0.93579102	0.064208984	0.67749023	0.48120117	-0.014160156	-0.18212891	0	44330	0	0	0
138	139	139	Category M	0.16796875	-0.37182617	-0.69580078	-0.22998047	0.43432617	0.19995117	0	0	19/6/2018	19	6	2018	8:28:54	30534	0	8	28	54	0	0.058837891	3.5175293	0.19604492	-0.6159668	-0.66674805	3.2702637	0.24731445	0	0	0	0	0	0	0	0	0	0.92871094	0.071289063	0.30126953	-0.028076172	0.24414063	-0.028808594	0	44330	0	0	0
139	140	140	Category M	0.20385742	-0.46777344	-0.64794922	-0.24780273	0.40869141	0.22387695	0	0	19/6/2018	19	6	2018	8:28:54	30534	0.1	8	28	54	0	0.058837891	3.5175293	0.19116211	-0.63183594	-0.65893555	0.54663086	0.16503906	0	0	0	0	0	0	0	0	0	0.93286133	0.067138672	0.18774414	0.012451172	0.1640625	0.010986328	0	44330	0	0	0
140	141	141	Category M	0.35986328	-0.98388672	-0.87597656	-0.19482422	0.41821289	0.25415039	0	0	19/6/2018	19	6	2018	8:28:54	30534	0.2	8	28	54	0	0.058837891	3.5175293	0.19091797	-0.63085938	-0.66113281	3.9831543	0.44604492	0	0	0	0	0	0	0	0	0	0.93359375	0.06640625	0.73632813	0.16870117	-0.3527832	-0.21459961	0	44330	0	0	0
141	142	142	Category M	0.32397461	-0.59985352	-1.2958984	-0.11352539	0.49267578	0.16992188	0	0	19/6/2018	19	6	2018	8:28:54	30534	0.3	8	28	54	0	0.058837891	3.5175293	0.18383789	-0.63330078	-0.66137695	3.7810059	0.65039063	0	0	0	0	0	0	0	0	0	0.93408203	0.065917969	0.80761719	0.13989258	0.033447266	-0.63427734	0	44330	0	0	0
142	143	143	Category M	0.10791016	-0.65991211	-0.47998047	-0.1003418	0.51098633	0.12231445	0	0	19/6/2018	19	6	2018	8:28:54	30534	0.4	8	28	54	0	0.058837891	3.5175293	0.18017578	-0.63427734	-0.66430664	1.2932129	0.19970703	0	0	0	0	0	0	0	0	0	0.93603516	0.063964844	0.28222656	-0.072265625	-0.025390625	0.18432617	0	44330	0	0	0
143	144	144	Category M	0.13183594	-0.56396484	-0.50390625	-0.13330078	0.49584961	0.14379883	0	0	19/6/2018	19	6	2018	8:28:54	30534	0.5	8	28	54	0	0.058837891	3.5175293	0.17724609	-0.63989258	-0.66088867	1.9333496	0.18041992	0	0	0	0	0	0	0	0	0	0.93701172	0.062988281	0.27880859	-0.045410156	0.075927734	0.15698242	0	44330	0	0	0
144	145	145	Category M	0.14379883	-1.2478027	-0.29980469	-0.16674805	0.46289063	0.20605469	0	0	19/6/2018	19	6	2018	8:28:54	30534	0.6	8	28	54	0	0.058837891	3.5175293	0.17675781	-0.63964844	-0.66308594	1.010498	0.70898438	0	0	0	0	0	0	0	0	0	0.93823242	0.061767578	1.0043945	-0.032958984	-0.60791016	0.36328125	0	44330	0	0	0
145	146	146	Category M	0.2878418	-0.63598633	-0.74389648	-0.140625	0.47143555	0.19702148	0	0	19/6/2018	19	6	2018	8:28:54	30534	0.7	8	28	54	0	0.058837891	3.5175293	0.16748047	-0.64477539	-0.66796875	0.21923828	0.14233398	0	0	0	0	0	0	0	0	0	0.94335938	0.056640625	0.20483398	0.12011719	0.008789063	-0.075683594	0	44330	0	0	0
146	147	147	Category M	0.55175781	-0.671875	-1.0559082	-0.13037109	0.49511719	0.14990234	0	0	19/6/2018	19	6	2018	8:28:54	30534	0.8	8	28	54	0	0.058837891	3.5175293	0.16455078	-0.64208984	-0.6640625	2.8293457	0.55126953	0	0	0	0	0	0	0	0	0	0.93847656	0.061523438	0.80810547	0.38696289	-0.029541016	-0.39160156	0	44330	0	0	0
147	148	148	Category M	0.27587891	-0.46777344	-0.46777344	-0.16894531	0.47119141	0.1784668	0	0	19/6/2018	19	6	2018	8:28:54	30534	0.9	8	28	54	0	0.058837891	3.5175293	0.15405273	-0.62744141	-0.66088867	5.1435547	0.27856445	0	0	0	0	0	0	0	0	0	0.92431641	0.075683594	0.47436523	0.12158203	0.15966797	0.19311523	0	44330	0	0	0
148	149	149	Category M	0.059814453	-0.49194336	-0.44384766	-0.20141602	0.44604492	0.20776367	0	0	19/6/2018	19	6	2018	8:28:55	30535	0	8	28	55	0	0.058837891	3.5175293	0.15454102	-0.63256836	-0.66699219	0.92602539	0.28027344	0	0	0	0	0	0	0	0	0	0.93212891	0.067871094	0.45874023	-0.094726563	0.140625	0.22314453	0	44330	0	0	0
149	150	150	Category M	0.40795898	-0.63598633	-0.40795898	-0.21606445	0.421875	0.23999023	0	0	19/6/2018	19	6	2018	8:28:55	30535	0.1	8	28	55	0	0.058837891	3.5175293	0.14990234	-0.62939453	-0.66992188	1.9741211	0.36743164	0	0	0	0	0	0	0	0	0	0.93139648	0.068603516	0.52612305	0.2578125	-0.006347656	0.26196289	0	44330	0	0	0
150	151	151	Category M	0.26391602	-0.23999023	-1.2958984	-0.18432617	0.42504883	0.2578125	0	0	19/6/2018	19	6	2018	8:28:55	30535	0.2	8	28	55	0	0.058837891	3.5175293	0.14868164	-0.62695313	-0.67626953	1.8195801	0.73925781	0	0	0	0	0	0	0	0	0	0.93408203	0.065917969	1.1213379	0.11499023	0.38696289	-0.61938477	0	44330	0	0	0
151	152	152	Category M	0.34790039	-0.63598633	-0.56396484	-0.18383789	0.44140625	0.24023438	0	0	19/6/2018	19	6	2018	8:28:55	30535	0.3	8	28	55	0	0.058837891	3.5175293	0.14941406	-0.63110352	-0.68334961	1.2680664	0.23144531	0	0	0	0	0	0	0	0	0	0.94238281	0.057617188	0.32250977	0.19824219	-0.004638672	0.11938477	0	44330	0	0	0
152	153	153	Category M	0.13183594	-0.47998047	-0.58789063	-0.17749023	0.4140625	0.27954102	0	0	19/6/2018	19	6	2018	8:28:55	30535	0.4	8	28	55	0	0.058837891	3.5175293	0.15380859	-0.65527344	-0.69116211	3.189209	0.20483398	0	0	0	0	0	0	0	0	0	0.96484375	0.03515625	0.30078125	-0.021972656	0.17529297	0.10327148	0	44330	0	0	0
153	154	154	Category M	0.34790039	-0.83984375	-1.0319824	-0.16162109	0.40234375	0.29443359	0	0	19/6/2018	19	6	2018	8:28:55	30535	0.5	8	28	55	0	0.058837891	3.5175293	0.15722656	-0.64501953	-0.7331543	9.3339844	0.40429688	0	0	0	0	0	0	0	0	0	0.98901367	0.010986328	0.68408203	0.19042969	-0.19458008	-0.29858398	0	44330	0	0	0
154	155	155	Category M	0.29980469	-0.55175781	-1.1159668	-0.10522461	0.44360352	0.26806641	0	0	19/6/2018	19	6	2018	8:28:55	30535	0.6	8	28	55	0	0.058837891	3.5175293	0.13696289	-0.50390625	-0.79003906	6.0583496	0.3671875	0	0	0	0	0	0	0	0	0	0.94702148	0.052978516	0.53637695	0.16259766	-0.047607422	-0.32568359	0	44330	0	0	0
155	156	156	Category M	0.095947266	-0.46777344	-0.38378906	-0.15014648	0.45141602	0.23608398	0	0	19/6/2018	19	6	2018	8:28:55	30535	0.7	8	28	55	0	0.058837891	3.5175293	0.13330078	-0.44067383	-0.88989258	6.0358887	0.50830078	0	0	0	0	0	0	0	0	0	1.0021973	0.002197266	0.57055664	-0.037353516	-0.026855469	0.50610352	0	44330	0	0	0
156	157	157	Category M	0	-0.34790039	-0.6237793	-0.17016602	0.45385742	0.2265625	0	0	19/6/2018	19	6	2018	8:28:55	30535	0.8	8	28	55	0	0.058837891	3.5175293	0.13671875	-0.3984375	-0.97949219	11.855957	0.38427734	0	0	0	0	0	0	0	0	0	1.0661621	0.066162109	0.54296875	-0.13671875	0.050537109	0.35571289	0	44330	0	0	0
157	158	158	Category M	0.50390625	-0.69580078	-1.1999512	-0.15771484	0.42041016	0.28027344	0	0	19/6/2018	19	6	2018	8:28:55	30535	0.9	8	28	55	0	0.058837891	3.5175293	0.14208984	-0.4140625	-1.0166016	16.349609	0.4934082	0	0	0	0	0	0	0	0	0	1.1069336	0.10693359	0.82641602	0.36157227	-0.28149414	-0.18310547	0	44330	0	0	0
158	159	159	Category M	0.21582031	-0.57592773	-0.89990234	-0.064941406	0.46557617	0.24829102	0	0	19/6/2018	19	6	2018	8:28:56	30536	0	8	28	56	0	0.05859375	3.5304199	0.14746094	-0.41503906	-1.0314941	13.21582	0.21875	0	0	0	0	0	0	0	0	0	1.1218262	0.12182617	0.36083984	0.068115234	-0.16064453	0.1315918	0	44330	0	0	0
159	160	160	Category M	0.14379883	-0.7199707	-0.86376953	-0.12768555	0.48095703	0.18359375	0	0	19/6/2018	19	6	2018	8:28:56	30536	0.1	8	28	56	0	0.05859375	3.5304199	0.14794922	-0.40917969	-1.0327148	11.44751	0.35351563	0	0	0	0	0	0	0	0	0	1.1206055	0.12060547	0.48364258	-0.004150391	-0.31054688	0.16894531	0	44330	0	0	0
160	161	161	Category M	-0.10791016	-0.59985352	-0.69580078	-0.12280273	0.48046875	0.20141602	0	0	19/6/2018	19	6	2018	8:28:56	30536	0.2	8	28	56	0	0.05859375	3.5304199	0.14794922	-0.40283203	-1.029541	16.700928	0.46459961	0	0	0	0	0	0	0	0	0	1.1154785	0.11547852	0.78686523	-0.25585938	-0.19677734	0.33374023	0	44330	0	0	0
161	162	162	Category M	0.21582031	-0.34790039	-1.0678711	-0.064941406	0.44775391	0.26733398	0	0	19/6/2018	19	6	2018	8:28:56	30536	0.3	8	28	56	0	0.05859375	3.5304199	0.15258789	-0.39575195	-1.0378418	19.560303	0.084472656	0	0	0	0	0	0	0	0	0	1.1210938	0.12109375	0.14086914	0.062988281	0.047851563	-0.029785156	0	44330	0	0	0
162	163	163	Category M	0.083984375	-0.69580078	-0.74389648	-0.037597656	0.46899414	0.24047852	0	0	19/6/2018	19	6	2018	8:28:56	30536	0.4	8	28	56	0	0.05859375	3.5304199	0.15917969	-0.38696289	-1.0354004	19.724121	0.43115234	0	0	0	0	0	0	0	0	0	1.1166992	0.11669922	0.67553711	-0.075195313	-0.30859375	0.29150391	0	44330	0	0	0
163	164	164	Category M	0.16796875	-0.31176758	-0.77978516	-0.092285156	0.49365234	0.17285156	0	0	19/6/2018	19	6	2018	8:28:56	30536	0.5	8	28	56	0	0.05859375	3.5304199	0.15527344	-0.37768555	-1.0351563	17.091309	0.26416016	0	0	0	0	0	0	0	0	0	1.112793	0.11279297	0.33398438	0.012451172	0.065917969	0.25537109	0	44330	0	0	0
164	165	165	Category M	0.047851563	-0.14379883	-0.53979492	-0.077636719	0.49560547	0.16918945	0	0	19/6/2018	19	6	2018	8:28:56	30536	0.6	8	28	56	0	0.05859375	3.5304199	0.15478516	-0.36132813	-1.0419922	19.134521	0.55761719	0	0	0	0	0	0	0	0	0	1.1137695	0.11376953	0.8269043	-0.10693359	0.2175293	0.50219727	0	44330	0	0	0
165	166	166	Category M	0.035888672	-1.2478027	-0.61181641	-0.0703125	0.49853516	0.18115234	0	0	19/6/2018	19	6	2018	8:28:56	30536	0.7	8	28	56	0	0.05859375	3.5304199	0.15258789	-0.22729492	-1.0578613	20.183594	1.119873	0	0	0	0	0	0	0	0	0	1.0927734	0.092773438	1.583252	-0.11669922	-1.0202637	0.44604492	0	44330	0	0	0
166	167	167	Category M	0.11987305	-0.77978516	-0.91186523	-0.021484375	0.48266602	0.22192383	0	0	19/6/2018	19	6	2018	8:28:56	30536	0.8	8	28	56	0	0.05859375	3.5304199	0.17138672	-0.2487793	-1.1101074	17.826416	0.56884766	0	0	0	0	0	0	0	0	0	1.1503906	0.15039063	0.78051758	-0.051513672	-0.53076172	0.19824219	0	44330	0	0	0
167	168	168	Category M	0.047851563	-0.27587891	-0.83984375	-0.025390625	0.50708008	0.17553711	0	0	19/6/2018	19	6	2018	8:28:56	30536	0.9	8	28	56	0	0.05859375	3.5304199	0.17797852	-0.25170898	-1.1496582	16.845947	0.33691406	0	0	0	0	0	0	0	0	0	1.1904297	0.19042969	0.46411133	-0.13012695	-0.023925781	0.30981445	0	44330	0	0	0
168	169	169	Category M	-0.10791016	-0.43188477	-0.46777344	-0.083496094	0.50537109	0.14233398	0	0	19/6/2018	19	6	2018	8:28:57	30537	0	8	28	57	0	0.05859375	3.5304199	0.17333984	-0.25292969	-1.1672363	15.031006	0.77490234	0	0	0	0	0	0	0	0	0	1.2067871	0.20678711	1.159668	-0.28125	-0.17871094	0.69946289	0	44330	0	0	0
169	170	170	Category M	-0.011962891	-0.44384766	-0.51586914	-0.078125	0.51733398	0.081054688	0	0	19/6/2018	19	6	2018	8:28:57	30537	0.1	8	28	57	0	0.05859375	3.5304199	0.16772461	-0.24023438	-1.1796875	13.956299	0.71728516	0	0	0	0	0	0	0	0	0	1.2155762	0.21557617	1.0471191	-0.1796875	-0.20336914	0.66381836	0	44330	0	0	0
170	171	171	Category M	0.44384766	-0.69580078	-0.89990234	-0.063964844	0.48828125	0.20410156	0	0	19/6/2018	19	6	2018	8:28:57	30537	0.2	8	28	57	0	0.05859375	3.5304199	0.16577148	-0.23291016	-1.1772461	13.225586	0.60693359	0	0	0	0	0	0	0	0	0	1.2114258	0.21142578	1.0180664	0.27783203	-0.46264648	0.27734375	0	44330	0	0	0
171	172	172	Category M	0.095947266	-0.95996094	-0.89990234	0.064941406	0.50732422	0.13964844	0	0	19/6/2018	19	6	2018	8:28:57	30537	0.3	8	28	57	0	0.05859375	3.5304199	0.16333008	-0.22680664	-1.1789551	13.415771	0.78710938	0	0	0	0	0	0	0	0	0	1.2116699	0.21166992	1.0795898	-0.067382813	-0.73291016	0.27905273	0	44330	0	0	0
172	173	173	Category M	0.095947266	-0.77978516	-0.74389648	-0.007324219	0.52001953	0.12451172	0	0	19/6/2018	19	6	2018	8:28:57	30537	0.4	8	28	57	0	0.05859375	3.5304199	0.16650391	-0.22045898	-1.1811523	11.282227	0.71337891	0	0	0	0	0	0	0	0	0	1.2131348	0.21313477	1.0673828	-0.070556641	-0.55908203	0.43725586	0	44330	0	0	0
173	174	174	Category M	-0.16796875	-0.53979492	-0.41992188	-0.040039063	0.51000977	0.1484375	0	0	19/6/2018	19	6	2018	8:28:57	30537	0.5	8	28	57	0	0.05859375	3.5304199	0.16650391	-0.21484375	-1.1833496	10.931885	0.89477539	0	0	0	0	0	0	0	0	0	1.2143555	0.21435547	1.4230957	-0.33447266	-0.32470703	0.76342773	0	44330	0	0	0
174	175	175	Category M	0.40795898	-0.74389648	-0.64794922	-0.028320313	0.49658203	0.19628906	0	0	19/6/2018	19	6	2018	8:28:57	30537	0.6	8	28	57	0	0.05859375	3.5304199	0.16503906	-0.2109375	-1.1850586	14.837891	0.79443359	0	0	0	0	0	0	0	0	0	1.2150879	0.21508789	1.3127441	0.24267578	-0.53271484	0.53710938	0	44330	0	0	0
175	176	176	Category M	-0.16796875	-1.0917969	-0.7199707	0.11889648	0.50610352	0.10742188	0	0	19/6/2018	19	6	2018	8:28:57	30537	0.7	8	28	57	0	0.05859375	3.5304199	0.16650391	-0.21069336	-1.1906738	17.559326	1.0534668	0	0	0	0	0	0	0	0	0	1.220459	0.22045898	1.6862793	-0.33447266	-0.88085938	0.47070313	0	44330	0	0	0
176	177	177	Category M	0.011962891	-0.61181641	-0.32397461	0.045166016	0.51806641	0.11669922	0	0	19/6/2018	19	6	2018	8:28:57	30537	0.8	8	28	57	0	0.05859375	3.5304199	0.16699219	-0.20556641	-1.199707	20.015869	0.9777832	0	0	0	0	0	0	0	0	0	1.2287598	0.22875977	1.4370117	-0.1550293	-0.40600586	0.87573242	0	44330	0	0	0
177	178	178	Category M	-0.095947266	-0.69580078	-0.50390625	0.045166016	0.51806641	0.10986328	0	0	19/6/2018	19	6	2018	8:28:57	30537	0.9	8	28	57	0	0.05859375	3.5304199	0.16430664	-0.20361328	-1.1965332	20.586914	0.88867188	0	0	0	0	0	0	0	0	0	1.2248535	0.22485352	1.4453125	-0.26025391	-0.49194336	0.69262695	0	44330	0	0	0
178	179	179	Category M	-0.035888672	-1.6079102	-0.50390625	0.018066406	0.5012207	0.1784668	0	0	19/6/2018	19	6	2018	8:28:58	30538	0	8	28	58	0	0.05859375	3.5304199	0.15942383	-0.19799805	-1.1970215	26.236084	1.5830078	0	0	0	0	0	0	0	0	0	1.223877	0.22387695	2.2983398	-0.1953125	-1.409668	0.69311523	0	44330	0	0	0
179	180	180	Category M	0.16796875	-0.77978516	-0.69580078	0.091064453	0.49169922	0.17602539	0	0	19/6/2018	19	6	2018	8:28:58	30538	0.1	8	28	58	0	0.05859375	3.5304199	0.16137695	-0.19580078	-1.1992188	30.500244	0.77075195	0	0	0	0	0	0	0	0	0	1.2258301	0.22583008	1.09375	0.006347656	-0.58374023	0.50341797	0	44330	0	0	0
180	181	181	Category M	-0.34790039	-0.92382813	-0.52783203	0.09375	0.50585938	0.14648438	0	0	19/6/2018	19	6	2018	8:28:58	30538	0.2	8	28	58	0	0.05859375	3.5304199	0.16259766	-0.19238281	-1.2021484	30.724365	1.1181641	0	0	0	0	0	0	0	0	0	1.2282715	0.22827148	1.9162598	-0.51049805	-0.73120117	0.67431641	0	44330	0	0	0
181	182	182	Category M	-0.095947266	-0.64794922	-0.47998047	0.064453125	0.51879883	0.086181641	0	0	19/6/2018	19	6	2018	8:28:58	30538	0.3	8	28	58	0	0.05859375	3.5304199	0.16186523	-0.18237305	-1.2019043	32.262695	0.89697266	0	0	0	0	0	0	0	0	0	1.2265625	0.2265625	1.4453125	-0.2578125	-0.46533203	0.72192383	0	44330	0	0	0
182	183	183	Category M	-0.14379883	-1.2719727	-0.58789063	0.083984375	0.51806641	0.1027832	0	0	19/6/2018	19	6	2018	8:28:58	30538	0.4	8	28	58	0	0.05859375	3.5304199	0.16235352	-0.17749023	-1.1967773	35.802246	1.2893066	0	0	0	0	0	0	0	0	0	1.2207031	0.22070313	2.0095215	-0.30615234	-1.0942383	0.60888672	0	44330	0	0	0
183	184	184	Category M	-0.083984375	-1.0439453	-0.55175781	0.20458984	0.48217773	0.070068359	0	0	19/6/2018	19	6	2018	8:28:58	30538	0.5	8	28	58	0	0.05859375	3.5304199	0.16479492	-0.17163086	-1.2016602	39.394775	1.1157227	0	0	0	0	0	0	0	0	0	1.2248535	0.22485352	1.7709961	-0.2487793	-0.87207031	0.64990234	0	44330	0	0	0
184	185	185	Category M	-0.51586914	-0.98388672	-0.59985352	0.18505859	0.48583984	0.088378906	0	0	19/6/2018	19	6	2018	8:28:58	30538	0.6	8	28	58	0	0.05859375	3.5304199	0.16723633	-0.16699219	-1.206543	35.623779	1.2255859	0	0	0	0	0	0	0	0	0	1.2294922	0.22949219	2.1069336	-0.68310547	-0.81665039	0.60668945	0	44330	0	0	0
185	186	186	Category M	-0.2277832	-0.87597656	-0.56396484	0.16601563	0.49291992	0.039550781	0	0	19/6/2018	19	6	2018	8:28:58	30538	0.7	8	28	58	0	0.05859375	3.5304199	0.16967773	-0.15356445	-1.213623	29.695068	1.0495605	0	0	0	0	0	0	0	0	0	1.2351074	0.23510742	1.7695313	-0.39746094	-0.72216797	0.6496582	0	44330	0	0	0
186	187	187	Category M	-0.047851563	-0.35986328	-0.56396484	0.15478516	0.49902344	0.053222656	0	0	19/6/2018	19	6	2018	8:28:58	30538	0.8	8	28	58	0	0.05859375	3.5304199	0.16992188	-0.14819336	-1.2150879	24.039307	0.71850586	0	0	0	0	0	0	0	0	0	1.2358398	0.23583984	1.0805664	-0.21777344	-0.21142578	0.65112305	0	44330	0	0	0
187	188	188	Category M	-0.13183594	-0.76782227	-0.79199219	0.13525391	0.49365234	0.13232422	0	0	19/6/2018	19	6	2018	8:28:58	30538	0.9	8	28	58	0	0.05859375	3.5304199	0.16674805	-0.14208984	-1.2124023	17.994385	0.81079102	0	0	0	0	0	0	0	0	0	1.2321777	0.23217773	1.3449707	-0.29858398	-0.62548828	0.42041016	0	44330	0	0	0
188	189	189	Category N	-0.14379883	-0.53979492	-0.70776367	0.071044922	0.47265625	0.2277832	0	0	19/6/2018	19	6	2018	8:28:59	30539	0.199	8	28	59	0	0.05859375	3.5304199	0.16699219	-0.13842773	-1.2175293	6.6247559	0.71923828	0	0	0	0	0	0	0	0	0	1.2368164	0.23681641	1.2219238	-0.31079102	-0.40112305	0.50976563	0	44330	0	0	0
189	190	190	Category N	0.047851563	-0.46777344	-0.79199219	0.038818359	0.44995117	0.27392578	0	0	19/6/2018	19	6	2018	8:28:59	30539	0.3	8	28	59	0	0.05859375	3.5304199	0.17016602	-0.13476563	-1.2229004	13.241943	0.55810547	0	0	0	0	0	0	0	0	0	1.2419434	0.24194336	0.88598633	-0.12231445	-0.33276367	0.4309082	0	44330	0	0	0
190	191	191	Category N	0.14379883	-0.40795898	-0.88793945	0	0.41601563	0.31787109	0	0	19/6/2018	19	6	2018	8:28:59	30539	0.4	8	28	59	0	0.05859375	3.5304199	0.16894531	-0.12915039	-1.2285156	23.703369	0.44091797	0	0	0	0	0	0	0	0	0	1.2468262	0.24682617	0.64453125	-0.025146484	-0.27856445	0.34057617	0	44330	0	0	0
191	192	192	Category N	0.51586914	-2.5917969	-1.223877	-0.080078125	0.34399414	0.37011719	0	0	19/6/2018	19	6	2018	8:28:59	30539	0.5	8	28	59	0	0.05859375	3.5304199	0.16943359	-0.12817383	-1.2231445	33.291016	2.4875488	0	0	0	0	0	0	0	0	0	1.2414551	0.24145508	2.8103027	0.34643555	-2.4633789	-0.000488281	0	44330	0	0	0
192	193	193	Category N	0.75585938	-0.45581055	-4.2719727	-0.11987305	0.39501953	0.31738281	0	0	19/6/2018	19	6	2018	8:28:59	30539	0.6	8	28	59	0	0.05859375	3.5304199	0.16870117	-0.12255859	-1.2270508	43.557861	3.1186523	0	0	0	0	0	0	0	0	0	1.2446289	0.24462891	3.9648438	0.58691406	-0.33300781	-3.0446777	0	44330	0	0	0
193	194	194	Category N	-1.1518555	10.763916	-5.0158691	-0.14428711	0.080078125	0.46044922	0	0	19/6/2018	19	6	2018	8:28:59	30539	0.7	8	28	59	0	0.05859375	3.5304199	0.1706543	-0.11914063	-1.2307129	52.272217	11.5979	0	0	0	0	0	0	0	0	0	1.248291	0.24829102	15.990479	-1.3225098	10.883057	-3.7849121	0	44330	0	0	0
194	195	195	Category N	-0.26391602	4.1999512	-8.435791	-0.17114258	0.2824707	0.38891602	0	0	19/6/2018	19	6	2018	8:28:59	30539	0.8	8	28	59	0	0.058349609	3.5545898	0.17016602	-0.11083984	-1.2287598	56.547607	8.4089355	0	0	0	0	0	0	0	0	0	1.2456055	0.24560547	11.951904	-0.43408203	4.310791	-7.2067871	0	44330	0	0	0
195	196	196	Category N	0.6237793	2.7119141	-7.4038086	-0.19555664	0.16601563	0.42895508	0	0	19/6/2018	19	6	2018	8:28:59	30539	0.9	8	28	59	0	0.058349609	3.5545898	0.17016602	-0.10644531	-1.2260742	52.499268	6.8051758	0	0	0	0	0	0	0	0	0	1.2424316	0.24243164	9.449707	0.45336914	2.8183594	-6.1774902	0	44330	0	0	0
196	197	197	Category N	0.63598633	-1.2597656	-3.0839844	-0.21313477	0.43725586	0.21508789	0	0	19/6/2018	19	6	2018	8:29:00	30540	0	8	29	0	0	0.058349609	3.5545898	0.17236328	-0.10302734	-1.2319336	52.096191	2.2319336	0	0	0	0	0	0	0	0	0	1.248291	0.24829102	3.4719238	0.46337891	-1.1564941	-1.8518066	0	44330	0	0	0
197	198	198	Category N	0.61181641	-0.32397461	-1.2958984	-0.19360352	0.18286133	0.42529297	0	0	19/6/2018	19	6	2018	8:29:00	30540	0.1	8	29	0	0	0.058349609	3.5545898	0.17626953	-0.10107422	-1.2351074	48.992676	0.49291992	0	0	0	0	0	0	0	0	0	1.251709	0.25170898	0.71899414	0.43530273	-0.22265625	-0.060546875	0	44330	0	0	0
198	199	199	Category N	-0.047851563	0.071777344	-0.92382813	-0.16967773	0.32739258	0.36157227	0	0	19/6/2018	19	6	2018	8:29:00	30540	0.2	8	29	0	0	0.058349609	3.5545898	0.17358398	-0.094970703	-1.2307129	40.721191	0.41357422	0	0	0	0	0	0	0	0	0	1.246582	0.24658203	0.6953125	-0.22143555	0.16674805	0.30688477	0	44330	0	0	0
199	200	200	Category N	0.56396484	-0.25195313	-0.82788086	-0.21508789	0.29760742	0.36206055	0	0	19/6/2018	19	6	2018	8:29:00	30540	0.3	8	29	0	0	0.058349609	3.5545898	0.17480469	-0.090087891	-1.2304688	24.324707	0.58276367	0	0	0	0	0	0	0	0	0	1.2460938	0.24609375	0.95336914	0.38891602	-0.16162109	0.40258789	0	44330	0	0	0
200	201	201	Category M	0.31176758	-0.11987305	-0.89990234	-0.1940918	0.29077148	0.37646484	0	0	19/6/2018	19	6	2018	8:29:01	30541	0.6	8	29	1	0	0.058349609	3.5545898	0.17675781	-0.083251953	-1.2304688	14.24585	0.35888672	0	0	0	0	0	0	0	0	0	1.2458496	0.24584961	0.50195313	0.13476563	-0.036376953	0.33056641	0	44330	0	0	0
201	202	202	Category M	0.29980469	0.035888672	-0.77978516	-0.17993164	0.2890625	0.38378906	0	0	19/6/2018	19	6	2018	8:29:01	30541	0.7	8	29	1	0	0.058349609	3.5545898	0.18188477	-0.078125	-1.2331543	2.9870605	0.48193359	0	0	0	0	0	0	0	0	0	1.2487793	0.2487793	0.68505859	0.11767578	0.11401367	0.45336914	0	44330	0	0	0
202	203	203	Category M	0.10791016	0.059814453	-1.0319824	-0.14892578	0.27490234	0.40112305	0	0	19/6/2018	19	6	2018	8:29:01	30541	0.8	8	29	1	0	0.058349609	3.5545898	0.18334961	-0.075927734	-1.230957	5.8925781	0.25244141	0	0	0	0	0	0	0	0	0	1.2468262	0.24682617	0.41040039	-0.075439453	0.13574219	0.19897461	0	44330	0	0	0
203	204	204	Category M	0.20385742	0.79199219	-1.3317871	-0.11083984	0.35009766	0.36376953	0	0	19/6/2018	19	6	2018	8:29:01	30541	0.9	8	29	1	0	0.058349609	3.5545898	0.1862793	-0.069580078	-1.232666	13.803955	0.86743164	0	0	0	0	0	0	0	0	0	1.2487793	0.2487793	0.97802734	0.017333984	0.86157227	-0.098876953	0	44330	0	0	0
204	205	205	Category M	0.095947266	10.36792	-1.9799805	-0.063476563	0.096191406	0.47167969	0	0	19/6/2018	19	6	2018	8:29:02	30542	0	8	29	2	0	0.058349609	3.5545898	0.18798828	-0.067871094	-1.2341309	20.358398	10.462891	0	0	0	0	0	0	0	0	0	1.2502441	0.25024414	11.273682	-0.092041016	10.435791	-0.74560547	0	44330	0	0	0
205	206	206	Category M	1.5717773	-2.1237793	-4.6437988	0.001464844	0.48144531	0.22363281	0	0	19/6/2018	19	6	2018	8:29:02	30542	0.1	8	29	2	0	0.058349609	3.5545898	0.19116211	-0.068359375	-1.2382813	19.657715	4.2102051	0	0	0	0	0	0	0	0	0	1.2548828	0.25488281	6.8410645	1.3803711	-2.0551758	-3.4052734	0	44330	0	0	0
206	207	207	Category M	0.7199707	-0.47998047	-3.8999023	-0.015625	0.39038086	0.33789063	0	0	19/6/2018	19	6	2018	8:29:02	30542	0.2	8	29	2	0	0.058349609	3.5545898	0.19433594	-0.054931641	-1.2414551	20.893555	2.7426758	0	0	0	0	0	0	0	0	0	1.2578125	0.2578125	3.6086426	0.52539063	-0.42480469	-2.6582031	0	44330	0	0	0
207	208	208	Category M	-0.13183594	-0.58789063	-2.1118164	-0.045654297	0.008544922	0.47729492	0	0	19/6/2018	19	6	2018	8:29:02	30542	0.3	8	29	2	0	0.058349609	3.5545898	0.19677734	-0.047607422	-1.2407227	23.862305	1.0761719	0	0	0	0	0	0	0	0	0	1.2570801	0.25708008	1.7397461	-0.32861328	-0.54003906	-0.87084961	0	44330	0	0	0
208	209	209	Category M	-0.21582031	0.27587891	-1.355957	0.016357422	0.28710938	0.41723633	0	0	19/6/2018	19	6	2018	8:29:02	30542	0.4	8	29	2	0	0.058349609	3.5545898	0.20043945	-0.046630859	-1.2414551	27.558594	0.53881836	0	0	0	0	0	0	0	0	0	1.2583008	0.25830078	0.85302734	-0.41625977	0.32250977	-0.11425781	0	44330	0	0	0
209	210	210	Category M	0.26391602	-0.095947266	-1.0078125	0.072265625	0.33154297	0.3815918	0	0	19/6/2018	19	6	2018	8:29:02	30542	0.5	8	29	2	0	0.058349609	3.5545898	0.20581055	-0.043701172	-1.2468262	31.754639	0.2512207	0	0	0	0	0	0	0	0	0	1.2644043	0.2644043	0.34912109	0.057861328	-0.052001953	0.23901367	0	44330	0	0	0
210	211	211	Category M	0.15576172	-0.14379883	-1.0078125	0.12719727	0.3125	0.38598633	0	0	19/6/2018	19	6	2018	8:29:02	30542	0.6	8	29	2	0	0.058349609	3.5545898	0.21044922	-0.040527344	-1.2512207	37.426025	0.27001953	0	0	0	0	0	0	0	0	0	1.2695313	0.26953125	0.40112305	-0.0546875	-0.10302734	0.2434082	0	44330	0	0	0
211	212	212	Category L	0.27587891	-0.17993164	-0.88793945	0.046630859	0.13427734	0.46582031	0	0	19/6/2018	19	6	2018	8:30:30	30630	0.8	8	30	30	0	0.058349609	3.5545898	0.20898438	-0.034423828	-1.2507324	42.349609	0.39648438	0	0	0	0	0	0	0	0	0	1.2685547	0.26855469	0.57470703	0.066650391	-0.14526367	0.36279297	0	44330	0	0	0
212	213	213	Category L	0.31176758	-0.17993164	-0.86376953	0.047607422	0.13745117	0.46606445	0	0	19/6/2018	19	6	2018	8:30:30	30630	0.9	8	30	30	0	0.058349609	3.5545898	0.21166992	-0.024902344	-1.2502441	52.494141	0.42822266	0	0	0	0	0	0	0	0	0	1.2683105	0.26831055	0.64135742	0.099853516	-0.15478516	0.38647461	0	44330	0	0	0
213	214	214	Category L	0.27587891	-0.16796875	-0.88793945	0.043945313	0.13427734	0.46679688	0	0	19/6/2018	19	6	2018	8:30:31	30631	0	8	30	31	0	0.058349609	3.5545898	0.21484375	-0.017578125	-1.2519531	60.312256	0.3984375	0	0	0	0	0	0	0	0	0	1.2705078	0.27050781	0.57543945	0.060791016	-0.15014648	0.36401367	0	44330	0	0	0
214	215	215	Category L	0.27587891	-0.17993164	-0.88793945	0.044189453	0.13500977	0.46801758	0	0	19/6/2018	19	6	2018	8:30:31	30631	0.1	8	30	31	0	0.058349609	3.5545898	0.22094727	-0.012939453	-1.2575684	66.098633	0.40917969	0	0	0	0	0	0	0	0	0	1.2768555	0.27685547	0.59130859	0.0546875	-0.16674805	0.36962891	0	44330	0	0	0
215	216	216	Category L	0.31176758	-0.17993164	-0.87597656	0.04296875	0.1315918	0.46459961	0	0	19/6/2018	19	6	2018	8:30:31	30631	0.2	8	30	31	0	0.058105469	3.491748	0.21948242	-0.005859375	-1.2602539	70.816895	0.43164063	0	0	0	0	0	0	0	0	0	1.2792969	0.27929688	0.65014648	0.092041016	-0.17382813	0.38427734	0	44330	0	0	0
216	217	217	Category L	0.32397461	-0.19189453	-0.87597656	0.044189453	0.12744141	0.46875	0	0	19/6/2018	19	6	2018	8:30:31	30631	0.3	8	30	31	0	0.058105469	3.491748	0.22558594	0.005126953	-1.2626953	74.358887	0.44506836	0	0	0	0	0	0	0	0	0	1.2827148	0.28271484	0.68212891	0.098144531	-0.19702148	0.38671875	0	44330	0	0	0
217	218	218	Category L	0.2878418	-0.19189453	-0.88793945	0.040039063	0.13110352	0.47070313	0	0	19/6/2018	19	6	2018	8:30:31	30631	0.4	8	30	31	0	0.058105469	3.491748	0.22924805	0.010498047	-1.2697754	75.437988	0.4362793	0	0	0	0	0	0	0	0	0	1.2905273	0.29052734	0.64282227	0.058349609	-0.20239258	0.38183594	0	44330	0	0	0
218	219	219	Category L	0.32397461	-0.19189453	-0.86376953	0.038085938	0.12817383	0.47143555	0	0	19/6/2018	19	6	2018	8:30:31	30631	0.5	8	30	31	0	0.058105469	3.491748	0.23413086	0.016845703	-1.2744141	71.475586	0.46948242	0	0	0	0	0	0	0	0	0	1.2958984	0.29589844	0.70922852	0.089599609	-0.20874023	0.41064453	0	44330	0	0	0
219	220	220	Category L	0.29980469	-0.19189453	-0.88793945	0.043212891	0.12402344	0.47265625	0	0	19/6/2018	19	6	2018	8:30:31	30631	0.6	8	30	31	0	0.058105469	3.491748	0.23852539	0.034912109	-1.2792969	65.974854	0.45654297	0	0	0	0	0	0	0	0	0	1.3017578	0.30175781	0.67944336	0.061035156	-0.22680664	0.39135742	0	44330	0	0	0
220	221	221	Category L	0.31176758	-0.19189453	-0.86376953	0.044189453	0.12768555	0.47363281	0	0	19/6/2018	19	6	2018	8:30:31	30631	0.7	8	30	31	0	0.058105469	3.491748	0.23999023	0.042236328	-1.2814941	58.209229	0.48413086	0	0	0	0	0	0	0	0	0	1.3044434	0.30444336	0.72363281	0.071533203	-0.23413086	0.41772461	0	44330	0	0	0
221	222	222	Category L	0.34790039	-0.19189453	-0.87597656	0.040527344	0.12548828	0.46972656	0	0	19/6/2018	19	6	2018	8:30:31	30631	0.8	8	30	31	0	0.058105469	3.491748	0.2487793	0.051513672	-1.2861328	48.605469	0.48706055	0	0	0	0	0	0	0	0	0	1.310791	0.31079102	0.75244141	0.098876953	-0.2434082	0.41015625	0	44330	0	0	0
222	223	223	Category L	0.31176758	-0.19189453	-0.86376953	0.043457031	0.12207031	0.47363281	0	0	19/6/2018	19	6	2018	8:30:31	30631	0.9	8	30	31	0	0.058105469	3.491748	0.25415039	0.057128906	-1.2910156	36.417969	0.49804688	0	0	0	0	0	0	0	0	0	1.3171387	0.31713867	0.73388672	0.057373047	-0.24902344	0.42724609	0	44330	0	0	0
223	224	224	Category L	0.32397461	-0.19189453	-0.91186523	0.041748047	0.12133789	0.47460938	0	0	19/6/2018	19	6	2018	8:30:32	30632	0	8	30	32	0	0.058105469	3.491748	0.25976563	0.070556641	-1.2946777	25.987793	0.46850586	0	0	0	0	0	0	0	0	0	1.3222656	0.32226563	0.70947266	0.063964844	-0.26245117	0.3828125	0	44330	0	0	0
224	225	225	Category L	0.3359375	-0.19189453	-0.86376953	0.041503906	0.12402344	0.47558594	0	0	19/6/2018	19	6	2018	8:30:32	30632	0.1	8	30	32	0	0.058105469	3.491748	0.26489258	0.081298828	-1.298584	18.156738	0.51831055	0	0	0	0	0	0	0	0	0	1.3276367	0.32763672	0.77905273	0.070800781	-0.27319336	0.43481445	0	44330	0	0	0
225	226	226	Category L	0.31176758	-0.19189453	-0.85180664	0.037353516	0.12304688	0.47143555	0	0	19/6/2018	19	6	2018	8:30:32	30632	0.2	8	30	32	0	0.058105469	3.491748	0.2746582	0.091064453	-1.302002	12.277588	0.53295898	0	0	0	0	0	0	0	0	0	1.3337402	0.33374023	0.77026367	0.036865234	-0.28295898	0.45019531	0	44330	0	0	0
226	227	227	Category L	0.29980469	-0.17993164	-0.85180664	0.039794922	0.12158203	0.47265625	0	0	19/6/2018	19	6	2018	8:30:32	30632	0.3	8	30	32	0	0.058105469	3.491748	0.28100586	0.099609375	-1.3059082	9.5432129	0.53369141	0	0	0	0	0	0	0	0	0	1.3395996	0.33959961	0.75268555	0.018554688	-0.27954102	0.45410156	0	44330	0	0	0
227	228	228	Category L	0.2878418	-0.19189453	-0.87597656	0.040039063	0.12084961	0.47436523	0	0	19/6/2018	19	6	2018	8:30:32	30632	0.4	8	30	32	0	0.058105469	3.491748	0.28540039	0.10180664	-1.3105469	6.2338867	0.52441406	0	0	0	0	0	0	0	0	0	1.3449707	0.3449707	0.73046875	0.002197266	-0.29370117	0.43457031	0	44330	0	0	0
228	229	229	Category L	0.31176758	-0.19189453	-0.86376953	0.041503906	0.12329102	0.47143555	0	0	19/6/2018	19	6	2018	8:30:32	30632	0.5	8	30	32	0	0.058105469	3.491748	0.29101563	0.10888672	-1.3117676	3.1269531	0.54003906	0	0	0	0	0	0	0	0	0	1.3479004	0.34790039	0.76977539	0.020507813	-0.30078125	0.44799805	0	44330	0	0	0
229	230	230	Category L	0.31176758	-0.17993164	-0.86376953	0.040039063	0.12329102	0.46948242	0	0	19/6/2018	19	6	2018	8:30:32	30632	0.6	8	30	32	0	0.058105469	3.491748	0.29638672	0.11352539	-1.3139648	1.1193848	0.5378418	0	0	0	0	0	0	0	0	0	1.3518066	0.35180664	0.7590332	0.015136719	-0.29345703	0.45019531	0	44330	0	0	0
230	231	231	Category L	0.29980469	-0.16796875	-0.86376953	0.045166016	0.12304688	0.47070313	0	0	19/6/2018	19	6	2018	8:30:32	30632	0.7	8	30	32	0	0.058105469	3.491748	0.29956055	0.1171875	-1.3149414	0.60546875	0.53369141	0	0	0	0	0	0	0	0	0	1.3537598	0.35375977	0.73657227	0	-0.28515625	0.45117188	0	44330	0	0	0
231	232	232	Category L	0.29980469	-0.19189453	-0.87597656	0.042480469	0.12133789	0.47363281	0	0	19/6/2018	19	6	2018	8:30:32	30632	0.8	8	30	32	0	0.058105469	3.491748	0.30151367	0.11987305	-1.3146973	0.35131836	0.53808594	0	0	0	0	0	0	0	0	0	1.3540039	0.35400391	0.75219727	-0.001708984	-0.31176758	0.4387207	0	44330	0	0	0
232	233	233	Category L	0.2878418	-0.19189453	-0.88793945	0.039306641	0.11865234	0.47558594	0	0	19/6/2018	19	6	2018	8:30:32	30632	0.9	8	30	32	0	0.058105469	3.491748	0.29858398	0.14990234	-1.3100586	0.034667969	0.54345703	0	0	0	0	0	0	0	0	0	1.3520508	0.35205078	0.77490234	-0.010742188	-0.34179688	0.42211914	0	44330	0	0	0
233	234	234	Category L	0.29980469	-0.19189453	-0.87597656	0.040527344	0.12402344	0.47045898	0	0	19/6/2018	19	6	2018	8:30:33	30633	0	8	30	33	0	0.058105469	3.491748	0.29321289	0.15332031	-1.2675781	0.23388672	0.5222168	0	0	0	0	0	0	0	0	0	1.3100586	0.31005859	0.74365234	0.006347656	-0.34521484	0.39160156	0	44330	0	0	0
234	235	235	Category L	0.29980469	-0.19189453	-0.88793945	0.041259766	0.11865234	0.46948242	0	0	19/6/2018	19	6	2018	8:30:33	30633	0.1	8	30	33	0	0.058105469	3.491748	0.31152344	0.016601563	-1.2158203	0.018310547	0.38867188	0	0	0	0	0	0	0	0	0	1.255127	0.25512695	0.54833984	-0.01171875	-0.20849609	0.32788086	0	44330	0	0	0
235	236	236	Category L	0.2878418	-0.19189453	-0.86376953	0.040283203	0.1159668	0.46850586	0	0	19/6/2018	19	6	2018	8:30:33	30633	0.2	8	30	33	0	0.058105469	3.491748	0.3190918	-0.037841797	-1.1210938	0.53564453	0.30151367	0	0	0	0	0	0	0	0	0	1.1662598	0.16625977	0.44262695	-0.03125	-0.15380859	0.25732422	0	44330	0	0	0
236	237	237	Category L	0.29980469	-0.19189453	-0.86376953	0.043457031	0.12207031	0.47460938	0	0	19/6/2018	19	6	2018	8:30:33	30633	0.3	8	30	33	0	0.058105469	3.491748	0.31518555	-0.073974609	-1.0393066	0.63964844	0.2121582	0	0	0	0	0	0	0	0	0	1.088623	0.088623047	0.30908203	-0.015380859	-0.11767578	0.17553711	0	44330	0	0	0
237	238	238	Category L	0.29980469	-0.20385742	-0.85180664	0.047607422	0.12304688	0.47387695	0	0	19/6/2018	19	6	2018	8:30:33	30633	0.4	8	30	33	0	0.058105469	3.491748	0.31079102	-0.060302734	-1.0117188	0.41064453	0.21484375	0	0	0	0	0	0	0	0	0	1.0600586	0.060058594	0.31445313	-0.010986328	-0.14331055	0.15991211	0	44330	0	0	0
238	239	239	Category L	0.29980469	-0.19189453	-0.87597656	0.041748047	0.12231445	0.47167969	0	0	19/6/2018	19	6	2018	8:30:33	30633	0.5	8	30	33	0	0.058105469	3.491748	0.30688477	-0.058837891	-1.0065918	0.25732422	0.18652344	0	0	0	0	0	0	0	0	0	1.0539551	0.053955078	0.27075195	-0.007080078	-0.1328125	0.13061523	0	44330	0	0	0
239	240	240	Category L	0.31176758	-0.17993164	-0.87597656	0.040039063	0.12573242	0.46777344	0	0	19/6/2018	19	6	2018	8:30:33	30633	0.6	8	30	33	0	0.058105469	3.491748	0.3112793	-0.062011719	-1.0058594	0.073242188	0.17529297	0	0	0	0	0	0	0	0	0	1.0546875	0.0546875	0.24804688	0.000244141	-0.11767578	0.12988281	0	44330	0	0	0
240	241	241	Category L	0.29980469	-0.17993164	-0.89990234	0.041748047	0.12646484	0.47167969	0	0	19/6/2018	19	6	2018	8:30:33	30633	0.7	8	30	33	0	0.058105469	3.491748	0.30810547	-0.061279297	-1.0063477	0.49707031	0.15942383	0	0	0	0	0	0	0	0	0	1.0541992	0.054199219	0.23339844	-0.008300781	-0.1184082	0.10644531	0	44330	0	0	0
241	242	242	Category L	0.3359375	-0.17993164	-0.89990234	0.040771484	0.12670898	0.47070313	0	0	19/6/2018	19	6	2018	8:30:33	30633	0.8	8	30	33	0	0.058105469	3.491748	0.30761719	-0.062255859	-1.0058594	1.3234863	0.16088867	0	0	0	0	0	0	0	0	0	1.0537109	0.053710938	0.25195313	0.028076172	-0.11743164	0.10595703	0	44330	0	0	0
242	243	243	Category L	0.31176758	-0.17993164	-0.88793945	0.041748047	0.125	0.47265625	0	0	19/6/2018	19	6	2018	8:30:33	30633	0.9	8	30	33	0	0.058105469	3.491748	0.30761719	-0.064941406	-1.0073242	1.9370117	0.16552734	0	0	0	0	0	0	0	0	0	1.0551758	0.055175781	0.23803711	0.00390625	-0.11474609	0.11938477	0	44330	0	0	0
243	244	244	Category L	0.29980469	-0.17993164	-0.88793945	0.040771484	0.125	0.47045898	0	0	19/6/2018	19	6	2018	8:30:34	30634	0	8	30	34	0	0.058105469	3.491748	0.30981445	-0.068115234	-1.0053711	2.3378906	0.16235352	0	0	0	0	0	0	0	0	0	1.0541992	0.054199219	0.23950195	-0.010009766	-0.11157227	0.11743164	0	44330	0	0	0
244	245	245	Category L	0.29980469	-0.17993164	-0.87597656	0.042724609	0.12402344	0.47143555	0	0	19/6/2018	19	6	2018	8:30:34	30634	0.1	8	30	34	0	0.058105469	3.491748	0.31103516	-0.080078125	-0.99975586	2.4260254	0.15917969	0	0	0	0	0	0	0	0	0	1.0500488	0.050048828	0.23486328	-0.011230469	-0.099609375	0.1237793	0	44330	0	0	0
245	246	246	Category L	0.29980469	-0.16796875	-0.86376953	0.046630859	0.12402344	0.46899414	0	0	19/6/2018	19	6	2018	8:30:34	30634	0.2	8	30	34	0	0.058105469	3.491748	0.31396484	-0.2121582	-0.9855957	2.2565918	0.13037109	0	0	0	0	0	0	0	0	0	1.0561523	0.056152344	0.18041992	-0.014160156	0.044189453	0.12182617	0	44330	0	0	0
246	247	247	Category L	0.32397461	-0.20385742	-0.85180664	0.039794922	0.12646484	0.47070313	0	0	19/6/2018	19	6	2018	8:30:34	30634	0.3	8	30	34	0	0.058105469	3.491748	0.29833984	-0.18798828	-0.9387207	2.0700684	0.092041016	0	0	0	0	0	0	0	0	0	1.0029297	0.002929688	0.12817383	0.025390625	-0.015625	0.086914063	0	44330	0	0	0
247	248	248	Category L	0.32397461	-0.19189453	-0.89990234	0.040283203	0.11767578	0.46948242	0	0	19/6/2018	19	6	2018	8:30:34	30634	0.4	8	30	34	0	0.058105469	3.491748	0.29321289	-0.18432617	-0.90136719	1.260498	0.031494141	0	0	0	0	0	0	0	0	0	0.96557617	0.034423828	0.039306641	0.030517578	-0.007324219	0.001464844	0	44330	0	0	0
248	249	249	Category L	0.3359375	-0.19189453	-0.88793945	0.044921875	0.12207031	0.4675293	0	0	19/6/2018	19	6	2018	8:30:34	30634	0.5	8	30	34	0	0.058105469	3.491748	0.29858398	-0.17944336	-0.88574219	0.039794922	0.039306641	0	0	0	0	0	0	0	0	0	0.9519043	0.048095703	0.051513672	0.037109375	-0.012207031	-0.001953125	0	44330	0	0	0
249	250	250	Category L	0.34790039	-0.20385742	-0.87597656	0.046142578	0.12158203	0.47070313	0	0	19/6/2018	19	6	2018	8:30:34	30634	0.6	8	30	34	0	0.058105469	3.491748	0.3046875	-0.18505859	-0.87963867	1.2648926	0.047119141	0	0	0	0	0	0	0	0	0	0.94921875	0.05078125	0.065429688	0.04296875	-0.018554688	0.003662109	0	44330	0	0	0
250	251	251	Category L	0.3359375	-0.20385742	-0.85180664	0.040771484	0.12426758	0.46948242	0	0	19/6/2018	19	6	2018	8:30:34	30634	0.7	8	30	34	0	0.058105469	3.491748	0.30493164	-0.1862793	-0.87792969	1.9099121	0.043945313	0	0	0	0	0	0	0	0	0	0.94775391	0.052246094	0.074462891	0.030761719	-0.017333984	0.026123047	0	44330	0	0	0
251	252	252	Category L	0.31176758	-0.19189453	-0.87597656	0.042480469	0.11987305	0.46948242	0	0	19/6/2018	19	6	2018	8:30:34	30634	0.8	8	30	34	0	0.058105469	3.491748	0.30688477	-0.18676758	-0.87646484	2.3544922	0.006835938	0	0	0	0	0	0	0	0	0	0.94726563	0.052734375	0.010253906	0.004638672	-0.004882813	0.000488281	0	44330	0	0	0
252	253	253	Category L	0.3359375	-0.19189453	-0.87597656	0.042724609	0.12304688	0.47045898	0	0	19/6/2018	19	6	2018	8:30:34	30634	0.9	8	30	34	0	0.058105469	3.491748	0.30712891	-0.18676758	-0.87646484	2.7858887	0.028808594	0	0	0	0	0	0	0	0	0	0.94726563	0.052734375	0.033935547	0.028564453	-0.004882813	0.000488281	0	44330	0	0	0
253	254	254	Category L	0.32397461	-0.17993164	-0.86376953	0.044921875	0.12573242	0.46948242	0	0	19/6/2018	19	6	2018	8:30:35	30635	0	8	30	35	0	0.05859375	3.5304199	0.30688477	-0.18676758	-0.87646484	2.425293	0.022216797	0	0	0	0	0	0	0	0	0	0.94726563	0.052734375	0.036621094	0.016845703	0.006835938	0.012695313	0	44330	0	0	0
254	255	255	Category L	0.29980469	-0.17993164	-0.86376953	0.04296875	0.12451172	0.47070313	0	0	19/6/2018	19	6	2018	8:30:35	30635	0.1	8	30	35	0	0.05859375	3.5304199	0.30737305	-0.18676758	-0.87597656	1.0800781	0.015869141	0	0	0	0	0	0	0	0	0	0.94702148	0.052978516	0.026855469	-0.007568359	0.006835938	0.012207031	0	44330	0	0	0
255	256	256	Category L	0.31176758	-0.17993164	-0.91186523	0.044433594	0.12841797	0.47143555	0	0	19/6/2018	19	6	2018	8:30:35	30635	0.2	8	30	35	0	0.05859375	3.5304199	0.30761719	-0.18676758	-0.87597656	0.17285156	0.036621094	0	0	0	0	0	0	0	0	0	0.94702148	0.052978516	0.046630859	0.00390625	0.006835938	-0.035644531	0	44330	0	0	0
256	257	257	Category L	0.31176758	-0.17993164	-0.89990234	0.044189453	0.12231445	0.47143555	0	0	19/6/2018	19	6	2018	8:30:35	30635	0.3	8	30	35	0	0.05859375	3.5304199	0.30737305	-0.18676758	-0.87597656	1.0739746	0.025146484	0	0	0	0	0	0	0	0	0	0.94702148	0.052978516	0.03515625	0.004150391	0.006835938	-0.023681641	0	44330	0	0	0
257	258	258	Category L	0.29980469	-0.19189453	-0.87597656	0.046875	0.13110352	0.47094727	0	0	19/6/2018	19	6	2018	8:30:35	30635	0.4	8	30	35	0	0.05859375	3.5304199	0.30712891	-0.18676758	-0.87597656	2.0693359	0.008789063	0	0	0	0	0	0	0	0	0	0.94677734	0.053222656	0.012451172	-0.007324219	-0.004882813	0	0	44330	0	0	0
258	259	259	Category L	0.29980469	-0.16796875	-0.88793945	0.040527344	0.12744141	0.47167969	0	0	19/6/2018	19	6	2018	8:30:35	30635	0.5	8	30	35	0	0.05859375	3.5304199	0.30737305	-0.18652344	-0.87597656	2.7634277	0.0234375	0	0	0	0	0	0	0	0	0	0.94677734	0.053222656	0.038085938	-0.007568359	0.018554688	-0.01171875	0	44330	0	0	0
259	260	260	Category L	0.29980469	-0.19189453	-0.87597656	0.045898438	0.13134766	0.46801758	0	0	19/6/2018	19	6	2018	8:30:35	30635	0.6	8	30	35	0	0.05859375	3.5304199	0.30712891	-0.1862793	-0.87597656	3.0651855	0.009033203	0	0	0	0	0	0	0	0	0	0.94677734	0.053222656	0.012695313	-0.007324219	-0.005371094	0	0	44330	0	0	0
260	261	261	Category L	0.34790039	-0.19189453	-0.88793945	0.043212891	0.12402344	0.47265625	0	0	19/6/2018	19	6	2018	8:30:35	30635	0.7	8	30	35	0	0.05859375	3.5304199	0.30688477	-0.18603516	-0.87573242	2.6879883	0.04296875	0	0	0	0	0	0	0	0	0	0.9465332	0.053466797	0.05859375	0.040771484	-0.005615234	-0.011962891	0	44330	0	0	0
261	262	262	Category L	0.3359375	-0.19189453	-0.88793945	0.039794922	0.12548828	0.46972656	0	0	19/6/2018	19	6	2018	8:30:35	30635	0.8	8	30	35	0	0.05859375	3.5304199	0.30688477	-0.18603516	-0.87597656	2.0273438	0.031738281	0	0	0	0	0	0	0	0	0	0.94677734	0.053222656	0.046630859	0.028808594	-0.005615234	-0.01171875	0	44330	0	0	0
262	263	263	Category L	0.29980469	-0.19189453	-0.86376953	0.043457031	0.12158203	0.47143555	0	0	19/6/2018	19	6	2018	8:30:35	30635	0.9	8	30	35	0	0.05859375	3.5304199	0.3059082	-0.18579102	-0.87646484	1.3706055	0.015136719	0	0	0	0	0	0	0	0	0	0.94677734	0.053222656	0.024658203	-0.006103516	-0.005859375	0.012695313	0	44330	0	0	0
263	264	264	Category L	0.32397461	-0.19189453	-0.86376953	0.038818359	0.1237793	0.47363281	0	0	19/6/2018	19	6	2018	8:30:36	30636	0	8	30	36	0	0.05859375	3.5304199	0.3059082	-0.18554688	-0.87646484	0.32250977	0.022705078	0	0	0	0	0	0	0	0	0	0.94677734	0.053222656	0.036865234	0.017822266	-0.006103516	0.012695313	0	44330	0	0	0
264	265	265	Category L	0.27587891	-0.19189453	-0.87597656	0.044189453	0.12768555	0.47167969	0	0	19/6/2018	19	6	2018	8:30:36	30636	0.1	8	30	36	0	0.05859375	3.5304199	0.3059082	-0.18554688	-0.87597656	0.60083008	0.030517578	0	0	0	0	0	0	0	0	0	0.94628906	0.053710938	0.036376953	-0.030029297	-0.006103516	0	0	44330	0	0	0
265	266	266	Category L	0.27587891	-0.19189453	-0.88793945	0.049560547	0.12207031	0.46972656	0	0	19/6/2018	19	6	2018	8:30:36	30636	0.2	8	30	36	0	0.05859375	3.5304199	0.30541992	-0.18530273	-0.87597656	1.1462402	0.032470703	0	0	0	0	0	0	0	0	0	0.94604492	0.053955078	0.047851563	-0.029541016	-0.006347656	-0.01171875	0	44330	0	0	0
266	267	267	Category L	0.31176758	-0.19189453	-0.92382813	0.040527344	0.12548828	0.46972656	0	0	19/6/2018	19	6	2018	8:30:36	30636	0.3	8	30	36	0	0.05859375	3.5304199	0.30517578	-0.18505859	-0.87597656	1.527832	0.048339844	0	0	0	0	0	0	0	0	0	0.94604492	0.053955078	0.060791016	0.006347656	-0.006591797	-0.047607422	0	44330	0	0	0
267	268	268	Category L	0.29980469	-0.19189453	-0.88793945	0.044433594	0.12475586	0.47363281	0	0	19/6/2018	19	6	2018	8:30:36	30636	0.4	8	30	36	0	0.05859375	3.5304199	0.30517578	-0.18505859	-0.8762207	1.5639648	0.014404297	0	0	0	0	0	0	0	0	0	0.94604492	0.053955078	0.023681641	-0.005371094	-0.006591797	-0.011474609	0	44330	0	0	0
268	269	269	Category L	0.29980469	-0.17993164	-0.89990234	0.044189453	0.12207031	0.47265625	0	0	19/6/2018	19	6	2018	8:30:36	30636	0.5	8	30	36	0	0.05859375	3.5304199	0.30517578	-0.18505859	-0.87646484	1.4123535	0.024414063	0	0	0	0	0	0	0	0	0	0.9465332	0.053466797	0.033935547	-0.005371094	0.005126953	-0.023193359	0	44330	0	0	0
269	270	270	Category L	0.2878418	-0.17993164	-0.86376953	0.048339844	0.1171875	0.47070313	0	0	19/6/2018	19	6	2018	8:30:36	30636	0.6	8	30	36	0	0.05859375	3.5304199	0.30493164	-0.18530273	-0.87646484	1.0683594	0.021972656	0	0	0	0	0	0	0	0	0	0.94628906	0.053710938	0.035400391	-0.017089844	0.005371094	0.012695313	0	44330	0	0	0
270	271	271	Category L	0.29980469	-0.19189453	-0.86376953	0.044189453	0.12402344	0.47143555	0	0	19/6/2018	19	6	2018	8:30:36	30636	0.7	8	30	36	0	0.05859375	3.5304199	0.3046875	-0.18530273	-0.87670898	0.65820313	0.015380859	0	0	0	0	0	0	0	0	0	0.9465332	0.053466797	0.024414063	-0.004882813	-0.006347656	0.012939453	0	44330	0	0	0
271	272	272	Category L	0.2878418	-0.17993164	-0.86376953	0.044921875	0.12207031	0.47070313	0	0	19/6/2018	19	6	2018	8:30:36	30636	0.8	8	30	36	0	0.05859375	3.5304199	0.30444336	-0.18530273	-0.87670898	0.30957031	0.021728516	0	0	0	0	0	0	0	0	0	0.9465332	0.053466797	0.03515625	-0.016601563	0.005371094	0.012939453	0	44330	0	0	0
272	273	273	Category L	0.32397461	-0.17993164	-0.86376953	0.045166016	0.12304688	0.46850586	0	0	19/6/2018	19	6	2018	8:30:36	30636	0.9	8	30	36	0	0.05859375	3.5304199	0.30419922	-0.18530273	-0.87670898	0.004394531	0.024169922	0	0	0	0	0	0	0	0	0	0.9465332	0.053466797	0.038085938	0.01953125	0.005371094	0.012939453	0	44330	0	0	0
273	274	274	Category L	0.32397461	-0.17993164	-0.87597656	0.043212891	0.12304688	0.46972656	0	0	19/6/2018	19	6	2018	8:30:37	30637	0	8	30	37	0	0.05859375	3.5304199	0.30444336	-0.18505859	-0.87670898	0.3125	0.020019531	0	0	0	0	0	0	0	0	0	0.94628906	0.053710938	0.025390625	0.019287109	0.005126953	0.000732422	0	44330	0	0	0
274	275	275	Category L	0.3359375	-0.17993164	-0.86376953	0.042480469	0.12060547	0.47143555	0	0	19/6/2018	19	6	2018	8:30:37	30637	0.1	8	30	37	0	0.05859375	3.5304199	0.30444336	-0.18481445	-0.87670898	0.49780273	0.034179688	0	0	0	0	0	0	0	0	0	0.94628906	0.053710938	0.049316406	0.03125	0.004882813	0.012939453	0	44330	0	0	0
275	276	276	Category L	0.31176758	-0.16796875	-0.86376953	0.044189453	0.12207031	0.46972656	0	0	19/6/2018	19	6	2018	8:30:37	30637	0.2	8	30	37	0	0.05859375	3.5304199	0.30444336	-0.18481445	-0.87646484	0.49584961	0.022216797	0	0	0	0	0	0	0	0	0	0.94628906	0.053710938	0.036865234	0.007080078	0.016845703	0.012695313	0	44330	0	0	0
276	277	277	Category L	0.2878418	-0.17993164	-0.86376953	0.044921875	0.12158203	0.47167969	0	0	19/6/2018	19	6	2018	8:30:37	30637	0.3	8	30	37	0	0.05859375	3.5304199	0.3046875	-0.18457031	-0.87670898	0.1496582	0.021728516	0	0	0	0	0	0	0	0	0	0.94628906	0.053710938	0.034667969	-0.016845703	0.004638672	0.012939453	0	44330	0	0	0
277	278	278	Category L	0.29980469	-0.19189453	-0.88793945	0.042480469	0.12304688	0.47143555	0	0	19/6/2018	19	6	2018	8:30:37	30637	0.4	8	30	37	0	0.05859375	3.5304199	0.30444336	-0.18432617	-0.87670898	0.46142578	0.013916016	0	0	0	0	0	0	0	0	0	0.94628906	0.053710938	0.022949219	-0.004638672	-0.007324219	-0.010986328	0	44330	0	0	0
278	279	279	Category L	0.29980469	-0.19189453	-0.86376953	0.043212891	0.12207031	0.47290039	0	0	19/6/2018	19	6	2018	8:30:37	30637	0.5	8	30	37	0	0.05859375	3.5304199	0.3046875	-0.18432617	-0.87719727	0.70556641	0.016113281	0	0	0	0	0	0	0	0	0	0.94677734	0.053222656	0.025878906	-0.004882813	-0.007324219	0.013427734	0	44330	0	0	0
279	280	280	Category L	0.29980469	-0.19189453	-0.87597656	0.044921875	0.12207031	0.46630859	0	0	19/6/2018	19	6	2018	8:30:37	30637	0.6	8	30	37	0	0.05859375	3.5304199	0.30444336	-0.18457031	-0.87744141	1.0444336	0.008789063	0	0	0	0	0	0	0	0	0	0.94702148	0.052978516	0.013427734	-0.004638672	-0.007080078	0.001464844	0	44330	0	0	0
280	281	281	Category L	0.27587891	-0.19189453	-0.86376953	0.046630859	0.11791992	0.47143555	0	0	19/6/2018	19	6	2018	8:30:37	30637	0.7	8	30	37	0	0.05859375	3.5304199	0.30444336	-0.18481445	-0.87792969	1.2617188	0.032714844	0	0	0	0	0	0	0	0	0	0.94750977	0.052490234	0.049804688	-0.028564453	-0.006835938	0.014160156	0	44330	0	0	0
281	282	282	Category L	0.31176758	-0.19189453	-0.88793945	0.043945313	0.12304688	0.46875	0	0	19/6/2018	19	6	2018	8:30:37	30637	0.8	8	30	37	0	0.05859375	3.5304199	0.30444336	-0.18481445	-0.87792969	1.2255859	0.014160156	0	0	0	0	0	0	0	0	0	0.94726563	0.052734375	0.024169922	0.007080078	-0.006835938	-0.009765625	0	44330	0	0	0
282	283	283	Category L	0.2878418	-0.17993164	-0.87597656	0.043212891	0.12304688	0.46972656	0	0	19/6/2018	19	6	2018	8:30:37	30637	0.9	8	30	37	0	0.05859375	3.5304199	0.30395508	-0.18481445	-0.87768555	1.0180664	0.017089844	0	0	0	0	0	0	0	0	0	0.94702148	0.052978516	0.022949219	-0.016113281	0.004882813	0.001708984	0	44330	0	0	0
283	284	284	Category L	0.29980469	-0.17993164	-0.87597656	0.045410156	0.11865234	0.47363281	0	0	19/6/2018	19	6	2018	8:30:38	30638	0	8	30	38	0	0.05859375	3.5304199	0.30395508	-0.18481445	-0.87768555	0.95556641	0.006591797	0	0	0	0	0	0	0	0	0	0.94702148	0.052978516	0.010986328	-0.004150391	0.004882813	0.001708984	0	44330	0	0	0
284	285	285	Category L	0.32397461	-0.17993164	-0.86376953	0.045166016	0.11791992	0.47363281	0	0	19/6/2018	19	6	2018	8:30:38	30638	0.111	8	30	38	0	0.05859375	3.5304199	0.30395508	-0.18457031	-0.87744141	1.2854004	0.024658203	0	0	0	0	0	0	0	0	0	0.94677734	0.053222656	0.038330078	0.019775391	0.004638672	0.013671875	0	44330	0	0	0
285	286	286	Category L	0.32397461	-0.19189453	-0.88793945	0.046142578	0.11694336	0.47045898	0	0	19/6/2018	19	6	2018	8:30:38	30638	0.222	8	30	38	0	0.05859375	3.5304199	0.30419922	-0.18457031	-0.87695313	1.4570313	0.0234375	0	0	0	0	0	0	0	0	0	0.9465332	0.053466797	0.037597656	0.01953125	-0.007080078	-0.010742188	0	44330	0	0	0
286	287	287	Category L	0.31176758	-0.19189453	-0.89990234	0.046142578	0.11621094	0.47143555	0	0	19/6/2018	19	6	2018	8:30:38	30638	0.333	8	30	38	0	0.05859375	3.5304199	0.30395508	-0.18457031	-0.87744141	1.4575195	0.024658203	0	0	0	0	0	0	0	0	0	0.94677734	0.053222656	0.037109375	0.007568359	-0.007080078	-0.022216797	0	44330	0	0	0
287	288	288	Category L	0.2878418	-0.19189453	-0.87597656	0.045898438	0.1159668	0.47265625	0	0	19/6/2018	19	6	2018	8:30:38	30638	0.444	8	30	38	0	0.05859375	3.5304199	0.30371094	-0.18432617	-0.87792969	1.5378418	0.017578125	0	0	0	0	0	0	0	0	0	0.94702148	0.052978516	0.025390625	-0.015869141	-0.007324219	0.001953125	0	44330	0	0	0
288	289	289	Category L	0.27587891	-0.17993164	-0.86376953	0.044433594	0.11987305	0.47631836	0	0	19/6/2018	19	6	2018	8:30:38	30638	0.555	8	30	38	0	0.05859375	3.5304199	0.30249023	-0.18432617	-0.87719727	1.5922852	0.030273438	0	0	0	0	0	0	0	0	0	0.94604492	0.053955078	0.044677734	-0.026611328	0.004394531	0.013427734	0	44330	0	0	0
289	290	290	Category L	0.2878418	-0.19189453	-0.86376953	0.045898438	0.11791992	0.47045898	0	0	19/6/2018	19	6	2018	8:30:38	30638	0.666	8	30	38	0	0.05859375	3.5304199	0.30102539	-0.18432617	-0.87670898	1.1623535	0.020019531	0	0	0	0	0	0	0	0	0	0.9453125	0.0546875	0.033691406	-0.013183594	-0.007324219	0.012939453	0	44330	0	0	0
290	291	291	Category L	0.29980469	-0.19189453	-0.89990234	0.046630859	0.11352539	0.47143555	0	0	19/6/2018	19	6	2018	8:30:38	30638	0.777	8	30	38	0	0.05859375	3.5304199	0.29980469	-0.18457031	-0.87768555	0.71142578	0.023193359	0	0	0	0	0	0	0	0	0	0.94555664	0.054443359	0.029296875	0	-0.007080078	-0.021972656	0	44330	0	0	0
291	292	292	Category L	0.31176758	-0.17993164	-0.87597656	0.044921875	0.11450195	0.47167969	0	0	19/6/2018	19	6	2018	8:30:38	30638	0.888	8	30	38	0	0.058837891	3.5416992	0.29833984	-0.18408203	-0.87866211	0.42944336	0.014160156	0	0	0	0	0	0	0	0	0	0.94604492	0.053955078	0.020263672	0.013183594	0.004150391	0.002685547	0	44330	0	0	0
292	293	293	Category L	0.2878418	-0.17993164	-0.86376953	0.046142578	0.12060547	0.47363281	0	0	19/6/2018	19	6	2018	8:30:39	30639	0	8	30	39	0	0.058837891	3.5416992	0.29711914	-0.18408203	-0.87939453	0.2277832	0.018554688	0	0	0	0	0	0	0	0	0	0.94628906	0.053710938	0.029052734	-0.009277344	0.004150391	0.015625	0	44330	0	0	0
293	294	294	Category L	0.31176758	-0.16796875	-0.85180664	0.043457031	0.11791992	0.47045898	0	0	19/6/2018	19	6	2018	8:30:39	30639	0.1	8	30	39	0	0.058837891	3.5416992	0.29516602	-0.18359375	-0.88061523	0.057617188	0.036621094	0	0	0	0	0	0	0	0	0	0.94677734	0.053222656	0.061035156	0.016357422	0.015625	0.028808594	0	44330	0	0	0
294	295	295	Category L	0.29980469	-0.17993164	-0.88793945	0.044189453	0.11865234	0.46948242	0	0	19/6/2018	19	6	2018	8:30:39	30639	0.2	8	30	39	0	0.058837891	3.5416992	0.29345703	-0.18359375	-0.88183594	0.26733398	0.009277344	0	0	0	0	0	0	0	0	0	0.94726563	0.052734375	0.015869141	0.006103516	0.003662109	-0.005859375	0	44330	0	0	0
295	296	296	Category L	0.2878418	-0.17993164	-0.87597656	0.04296875	0.11865234	0.47143555	0	0	19/6/2018	19	6	2018	8:30:39	30639	0.3	8	30	39	0	0.058837891	3.5416992	0.29199219	-0.18286133	-0.88305664	0.52392578	0.008789063	0	0	0	0	0	0	0	0	0	0.94799805	0.052001953	0.014404297	-0.004150391	0.002929688	0.007080078	0	44330	0	0	0
296	297	297	Category L	0.31176758	-0.19189453	-0.87597656	0.044189453	0.12060547	0.47143555	0	0	19/6/2018	19	6	2018	8:30:39	30639	0.4	8	30	39	0	0.058837891	3.5416992	0.29052734	-0.18212891	-0.88354492	0.8984375	0.024414063	0	0	0	0	0	0	0	0	0	0.94775391	0.052246094	0.038574219	0.020996094	-0.009521484	0.007568359	0	44330	0	0	0
297	298	298	Category L	0.29980469	-0.16796875	-0.88793945	0.045166016	0.11791992	0.47363281	0	0	19/6/2018	19	6	2018	8:30:39	30639	0.5	8	30	39	0	0.058837891	3.5416992	0.28857422	-0.18164063	-0.88452148	1.3088379	0.018066406	0	0	0	0	0	0	0	0	0	0.94799805	0.052001953	0.028076172	0.010986328	0.013671875	-0.003173828	0	44330	0	0	0
298	299	299	Category L	0.29980469	-0.17993164	-0.86376953	0.046630859	0.11523438	0.46948242	0	0	19/6/2018	19	6	2018	8:30:39	30639	0.6	8	30	39	0	0.058837891	3.5416992	0.28710938	-0.18139648	-0.88500977	1.6884766	0.024658203	0	0	0	0	0	0	0	0	0	0.94799805	0.052001953	0.035400391	0.012451172	0.001464844	0.021240234	0	44330	0	0	0
299	300	300	Category L	0.2878418	-0.16796875	-0.87597656	0.042724609	0.1171875	0.47460938	0	0	19/6/2018	19	6	2018	8:30:39	30639	0.7	8	30	39	0	0.058837891	3.5416992	0.28564453	-0.18139648	-0.88549805	1.7282715	0.016601563	0	0	0	0	0	0	0	0	0	0.94799805	0.052001953	0.025146484	0.001953125	0.013427734	0.009521484	0	44330	0	0	0
300	301	301	Category L	0.29980469	-0.17993164	-0.88793945	0.043457031	0.11791992	0.47338867	0	0	19/6/2018	19	6	2018	8:30:39	30639	0.8	8	30	39	0	0.058837891	3.5416992	0.28417969	-0.18115234	-0.88623047	1.7548828	0.015625	0	0	0	0	0	0	0	0	0	0.94824219	0.051757813	0.018310547	0.015380859	0.001220703	-0.001464844	0	44330	0	0	0
301	302	302	Category L	0.27587891	-0.17993164	-0.89990234	0.042480469	0.11523438	0.47338867	0	0	19/6/2018	19	6	2018	8:30:39	30639	0.9	8	30	39	0	0.058837891	3.5416992	0.28222656	-0.1809082	-0.88696289	1.3464355	0.014404297	0	0	0	0	0	0	0	0	0	0.94824219	0.051757813	0.020507813	-0.006347656	0.000976563	-0.012695313	0	44330	0	0	0
302	303	303	Category L	0.31176758	-0.17993164	-0.87597656	0.043212891	0.11621094	0.47338867	0	0	19/6/2018	19	6	2018	8:30:40	30640	0	8	30	40	0	0.058837891	3.5416992	0.28027344	-0.1809082	-0.88769531	0.79907227	0.033447266	0	0	0	0	0	0	0	0	0	0.94848633	0.051513672	0.044189453	0.03125	0.000976563	0.01171875	0	44330	0	0	0
303	304	304	Category L	0.32397461	-0.17993164	-0.87597656	0.046142578	0.11865234	0.47363281	0	0	19/6/2018	19	6	2018	8:30:40	30640	0.1	8	30	40	0	0.058837891	3.5416992	0.27880859	-0.18066406	-0.88842773	0.43676758	0.046630859	0	0	0	0	0	0	0	0	0	0.94873047	0.051269531	0.058349609	0.044921875	0.000732422	0.012451172	0	44330	0	0	0
304	305	305	Category L	0.29980469	-0.17993164	-0.85180664	0.044189453	0.11694336	0.47436523	0	0	19/6/2018	19	6	2018	8:30:40	30640	0.2	8	30	40	0	0.058837891	3.5416992	0.27734375	-0.18066406	-0.88916016	0.17651367	0.043457031	0	0	0	0	0	0	0	0	0	0.94873047	0.051269531	0.060546875	0.022216797	0.000732422	0.037353516	0	44330	0	0	0
305	306	306	Category L	0.2878418	-0.16796875	-0.86376953	0.04296875	0.11962891	0.47045898	0	0	19/6/2018	19	6	2018	8:30:40	30640	0.3	8	30	40	0	0.058837891	3.5416992	0.27612305	-0.18041992	-0.88964844	0.21142578	0.031005859	0	0	0	0	0	0	0	0	0	0.94873047	0.051269531	0.049804688	0.011474609	0.012451172	0.025878906	0	44330	0	0	0
306	307	307	Category L	0.29980469	-0.17993164	-0.86376953	0.043212891	0.11694336	0.47241211	0	0	19/6/2018	19	6	2018	8:30:40	30640	0.4	8	30	40	0	0.058837891	3.5416992	0.27539063	-0.18017578	-0.88989258	0.85571289	0.035644531	0	0	0	0	0	0	0	0	0	0.94873047	0.051269531	0.051025391	0.024169922	0.000244141	0.026123047	0	44330	0	0	0
307	308	308	Category L	0.2878418	-0.19189453	-0.89990234	0.044189453	0.11694336	0.47045898	0	0	19/6/2018	19	6	2018	8:30:40	30640	0.5	8	30	40	0	0.058837891	3.5416992	0.27368164	-0.18017578	-0.88989258	1.1669922	0.020751953	0	0	0	0	0	0	0	0	0	0.94824219	0.051757813	0.035644531	0.013916016	-0.011474609	-0.009765625	0	44330	0	0	0
308	309	309	Category L	0.29980469	-0.20385742	-0.86376953	0.045898438	0.11865234	0.47143555	0	0	19/6/2018	19	6	2018	8:30:40	30640	0.6	8	30	40	0	0.058837891	3.5416992	0.2722168	-0.17993164	-0.89038086	1.0668945	0.045166016	0	0	0	0	0	0	0	0	0	0.94848633	0.051513672	0.078125	0.02734375	-0.023681641	0.026611328	0	44330	0	0	0
309	310	310	Category L	0.2878418	-0.17993164	-0.87597656	0.046630859	0.11694336	0.47045898	0	0	19/6/2018	19	6	2018	8:30:40	30640	0.7	8	30	40	0	0.058837891	3.5416992	0.27099609	-0.1796875	-0.89086914	1.1337891	0.022216797	0	0	0	0	0	0	0	0	0	0.94824219	0.051757813	0.031494141	0.016601563	0	0.014892578	0	44330	0	0	0
310	311	311	Category L	0.27587891	-0.17993164	-0.87597656	0.040771484	0.11547852	0.47143555	0	0	19/6/2018	19	6	2018	8:30:40	30640	0.8	8	30	40	0	0.058837891	3.5416992	0.26977539	-0.1796875	-0.8918457	1.3730469	0.016845703	0	0	0	0	0	0	0	0	0	0.94897461	0.051025391	0.021972656	0.005859375	0	0.015869141	0	44330	0	0	0
311	312	312	Category L	0.2878418	-0.17993164	-0.87597656	0.04296875	0.11669922	0.47045898	0	0	19/6/2018	19	6	2018	8:30:40	30640	0.9	8	30	40	0	0.058837891	3.5416992	0.26831055	-0.1796875	-0.89257813	1.1308594	0.025390625	0	0	0	0	0	0	0	0	0	0.94921875	0.05078125	0.036132813	0.019287109	0	0.016601563	0	44330	0	0	0
312	313	313	Category L	0.29980469	-0.17993164	-0.87597656	0.04296875	0.11865234	0.47143555	0	0	19/6/2018	19	6	2018	8:30:41	30641	0	8	30	41	0	0.058837891	3.5416992	0.26708984	-0.1796875	-0.89306641	0.48461914	0.036621094	0	0	0	0	0	0	0	0	0	0.94946289	0.050537109	0.049804688	0.032470703	0	0.017089844	0	44330	0	0	0
313	314	314	Category L	0.29980469	-0.17993164	-0.87597656	0.044189453	0.12207031	0.46972656	0	0	19/6/2018	19	6	2018	8:30:41	30641	0.09	8	30	41	0	0.058837891	3.5416992	0.26538086	-0.17993164	-0.89404297	0.11669922	0.038818359	0	0	0	0	0	0	0	0	0	0.94995117	0.050048828	0.052490234	0.034179688	0	0.018066406	0	44330	0	0	0
314	315	315	Category L	0.31176758	-0.17993164	-0.87597656	0.040527344	0.11791992	0.47363281	0	0	19/6/2018	19	6	2018	8:30:41	30641	0.181	8	30	41	0	0.058837891	3.5416992	0.26318359	-0.18066406	-0.89453125	0.082519531	0.051757813	0	0	0	0	0	0	0	0	0	0.94970703	0.050292969	0.067871094	0.048339844	0.000732422	0.018554688	0	44330	0	0	0
315	316	316	Category L	0.29980469	-0.17993164	-0.87597656	0.0390625	0.11621094	0.4753418	0	0	19/6/2018	19	6	2018	8:30:41	30641	0.272	8	30	41	0	0.058837891	3.5416992	0.26123047	-0.18066406	-0.89526367	0.1784668	0.04296875	0	0	0	0	0	0	0	0	0	0.94995117	0.050048828	0.05859375	0.038330078	0.000732422	0.019287109	0	44330	0	0	0
316	317	317	Category L	0.2878418	-0.17993164	-0.87597656	0.044189453	0.11694336	0.47143555	0	0	19/6/2018	19	6	2018	8:30:41	30641	0.363	8	30	41	0	0.058837891	3.5416992	0.25952148	-0.18115234	-0.89672852	0.29492188	0.034912109	0	0	0	0	0	0	0	0	0	0.95092773	0.049072266	0.050048828	0.028076172	0.001220703	0.020751953	0	44330	0	0	0
317	318	318	Category L	0.31176758	-0.20385742	-0.88793945	0.046875	0.1171875	0.47143555	0	0	19/6/2018	19	6	2018	8:30:41	30641	0.454	8	30	41	0	0.058837891	3.5416992	0.25830078	-0.18139648	-0.89746094	0.43774414	0.058349609	0	0	0	0	0	0	0	0	0	0.95141602	0.048583984	0.084960938	0.053222656	-0.022216797	0.009521484	0	44330	0	0	0
318	319	319	Category L	0.2878418	-0.20385742	-0.88793945	0.041503906	0.11425781	0.47265625	0	0	19/6/2018	19	6	2018	8:30:41	30641	0.545	8	30	41	0	0.058837891	3.5416992	0.2565918	-0.18139648	-0.89770508	0.63696289	0.039550781	0	0	0	0	0	0	0	0	0	0.95117188	0.048828125	0.063476563	0.031005859	-0.022216797	0.009765625	0	44330	0	0	0
319	320	320	Category L	0.31176758	-0.19189453	-0.91186523	0.043212891	0.11621094	0.47143555	0	0	19/6/2018	19	6	2018	8:30:41	30641	0.636	8	30	41	0	0.058837891	3.5416992	0.25488281	-0.1809082	-0.89868164	0.60009766	0.059082031	0	0	0	0	0	0	0	0	0	0.95141602	0.048583984	0.080566406	0.056640625	-0.010742188	-0.012939453	0	44330	0	0	0
320	321	321	Category L	0.2878418	-0.17993164	-0.89990234	0.041748047	0.11450195	0.47021484	0	0	19/6/2018	19	6	2018	8:30:41	30641	0.727	8	30	41	0	0.058837891	3.5416992	0.25341797	-0.1809082	-0.90209961	0.6003418	0.034179688	0	0	0	0	0	0	0	0	0	0.9543457	0.045654297	0.037353516	0.034179688	0.000976563	0.002197266	0	44330	0	0	0
321	322	322	Category L	0.31176758	-0.17993164	-0.87597656	0.041503906	0.1171875	0.47119141	0	0	19/6/2018	19	6	2018	8:30:41	30641	0.818	8	30	41	0	0.058837891	3.5416992	0.24926758	-0.18041992	-0.89624023	0.30151367	0.065673828	0	0	0	0	0	0	0	0	0	0.94750977	0.052490234	0.083251953	0.062255859	0.000488281	0.020263672	0	44330	0	0	0
322	323	323	Category L	0.31176758	-0.17993164	-0.88793945	0.043457031	0.11791992	0.47143555	0	0	19/6/2018	19	6	2018	8:30:41	30641	0.909	8	30	41	0	0.058837891	3.5416992	0.24609375	-0.18115234	-0.90576172	0.11010742	0.067871094	0	0	0	0	0	0	0	0	0	0.95605469	0.043945313	0.084716797	0.065429688	0.001220703	0.017822266	0	44330	0	0	0
323	324	324	Category L	0.2878418	-0.16796875	-0.87597656	0.043212891	0.11547852	0.47070313	0	0	19/6/2018	19	6	2018	8:30:42	30642	0	8	30	42	0	0.058837891	3.5416992	0.24658203	-0.17822266	-0.8996582	0.19116211	0.048583984	0	0	0	0	0	0	0	0	0	0.94970703	0.050292969	0.075195313	0.041015625	0.010253906	0.023681641	0	44330	0	0	0
324	325	325	Category L	0.32397461	-0.17993164	-0.83984375	0.040039063	0.1171875	0.4753418	0	0	19/6/2018	19	6	2018	8:30:42	30642	0.111	8	30	42	0	0.058837891	3.5416992	0.24121094	-0.17700195	-0.90771484	0.93896484	0.10693359	0	0	0	0	0	0	0	0	0	0.95581055	0.044189453	0.15332031	0.082519531	-0.002685547	0.067871094	0	44330	0	0	0
325	326	326	Category L	0.27587891	-0.16796875	-0.89990234	0.046630859	0.11694336	0.46972656	0	0	19/6/2018	19	6	2018	8:30:42	30642	0.222	8	30	42	0	0.058837891	3.5416992	0.23876953	-0.17675781	-0.91235352	1.6550293	0.039794922	0	0	0	0	0	0	0	0	0	0.95947266	0.040527344	0.058105469	0.036865234	0.008789063	0.012451172	0	44330	0	0	0
326	327	327	Category L	0.29980469	-0.17993164	-0.88793945	0.046630859	0.11523438	0.47387695	0	0	19/6/2018	19	6	2018	8:30:42	30642	0.333	8	30	42	0	0.058837891	3.5416992	0.23266602	-0.17431641	-0.90551758	2.9199219	0.069580078	0	0	0	0	0	0	0	0	0	0.95117188	0.048828125	0.090332031	0.067138672	-0.005371094	0.017578125	0	44330	0	0	0
327	328	328	Category L	0.2277832	-0.20385742	-0.85180664	0.041015625	0.11987305	0.47436523	0	0	19/6/2018	19	6	2018	8:30:42	30642	0.444	8	30	42	0	0.058837891	3.5416992	0.2253418	-0.17724609	-0.91333008	4.361084	0.067138672	0	0	0	0	0	0	0	0	0	0.95751953	0.042480469	0.090332031	0.002197266	-0.026367188	0.061523438	0	44330	0	0	0
328	329	329	Category L	0.2277832	-0.19189453	-0.85180664	0.052246094	0.12304688	0.46899414	0	0	19/6/2018	19	6	2018	8:30:42	30642	0.555	8	30	42	0	0.058837891	3.5416992	0.23071289	-0.17529297	-0.9128418	6.5561523	0.063232422	0	0	0	0	0	0	0	0	0	0.95776367	0.042236328	0.080322266	-0.002929688	-0.016357422	0.061035156	0	44330	0	0	0
329	330	330	Category L	0.23999023	-0.21582031	-0.93579102	0.069335938	0.1394043	0.46533203	0	0	19/6/2018	19	6	2018	8:30:42	30642	0.666	8	30	42	0	0.05859375	3.5175293	0.22583008	-0.17358398	-0.90478516	9.4665527	0.053955078	0	0	0	0	0	0	0	0	0	0.94873047	0.051269531	0.086914063	0.013916016	-0.041992188	-0.030761719	0	44330	0	0	0
330	331	331	Category L	0.2277832	-0.16796875	-0.93579102	0.081298828	0.16943359	0.45751953	0	0	19/6/2018	19	6	2018	8:30:42	30642	0.777	8	30	42	0	0.05859375	3.5175293	0.21630859	-0.17456055	-0.9140625	12.868652	0.025146484	0	0	0	0	0	0	0	0	0	0.95556641	0.044433594	0.039550781	0.011230469	0.006591797	-0.021484375	0	44330	0	0	0
331	332	332	Category L	0.20385742	-0.17993164	-0.93579102	0.096923828	0.17822266	0.453125	0	0	19/6/2018	19	6	2018	8:30:42	30642	0.888	8	30	42	0	0.05859375	3.5175293	0.21386719	-0.17773438	-0.91870117	16.536377	0.019775391	0	0	0	0	0	0	0	0	0	0.95996094	0.040039063	0.029052734	-0.010009766	-0.001953125	-0.016845703	0	44330	0	0	0
332	333	333	Category L	0.17993164	-0.15576172	-0.97192383	0.10351563	0.19458008	0.44458008	0	0	19/6/2018	19	6	2018	8:30:43	30643	0	8	30	43	0	0.05859375	3.5175293	0.21264648	-0.17822266	-0.9284668	20.378662	0.058837891	0	0	0	0	0	0	0	0	0	0.96899414	0.031005859	0.098632813	-0.032714844	0.022460938	-0.043212891	0	44330	0	0	0
333	334	334	Category L	0.19189453	-0.17993164	-0.95996094	0.10546875	0.20849609	0.44067383	0	0	19/6/2018	19	6	2018	8:30:43	30643	0.1	8	30	43	0	0.05859375	3.5175293	0.20898438	-0.17675781	-0.93408203	24.26416	0.031005859	0	0	0	0	0	0	0	0	0	0.97338867	0.026611328	0.045898438	-0.017089844	-0.002929688	-0.025634766	0	44330	0	0	0
334	335	335	Category L	0.17993164	-0.11987305	-0.97192383	0.1027832	0.22167969	0.43603516	0	0	19/6/2018	19	6	2018	8:30:43	30643	0.2	8	30	43	0	0.05859375	3.5175293	0.20239258	-0.17602539	-0.92724609	27.094727	0.075195313	0	0	0	0	0	0	0	0	0	0.96533203	0.034667969	0.12329102	-0.022460938	0.056152344	-0.044433594	0	44330	0	0	0
335	336	336	Category L	0.19189453	-0.11987305	-0.94799805	0.096435547	0.23266602	0.43334961	0	0	19/6/2018	19	6	2018	8:30:43	30643	0.3	8	30	43	0	0.05859375	3.5175293	0.19726563	-0.17626953	-0.93823242	29.176758	0.057617188	0	0	0	0	0	0	0	0	0	0.97485352	0.025146484	0.071533203	-0.005371094	0.056396484	-0.009521484	0	44330	0	0	0
336	337	337	Category L	0.16796875	-0.15576172	-0.97192383	0.095947266	0.22998047	0.43286133	0	0	19/6/2018	19	6	2018	8:30:43	30643	0.4	8	30	43	0	0.05859375	3.5175293	0.20068359	-0.17626953	-0.93432617	30.254639	0.053710938	0	0	0	0	0	0	0	0	0	0.97167969	0.028320313	0.090820313	-0.032714844	0.020507813	-0.037353516	0	44330	0	0	0
337	338	338	Category L	0.17993164	-0.16796875	-0.91186523	0.084228516	0.22900391	0.43359375	0	0	19/6/2018	19	6	2018	8:30:43	30643	0.5	8	30	43	0	0.05859375	3.5175293	0.19384766	-0.17553711	-0.9440918	30.552979	0.036132813	0	0	0	0	0	0	0	0	0	0.97973633	0.020263672	0.053955078	-0.013916016	0.007568359	0.032226563	0	44330	0	0	0
338	339	339	Category L	0.17993164	-0.15576172	-0.93579102	0.088867188	0.22924805	0.4387207	0	0	19/6/2018	19	6	2018	8:30:43	30643	0.6	8	30	43	0	0.05859375	3.5175293	0.19360352	-0.17333984	-0.93554688	28.990967	0.022216797	0	0	0	0	0	0	0	0	0	0.97094727	0.029052734	0.031494141	-0.013671875	0.017578125	0	0	44330	0	0	0
339	340	340	Category L	0.17993164	-0.17993164	-0.93579102	0.091552734	0.23071289	0.43701172	0	0	19/6/2018	19	6	2018	8:30:43	30643	0.7	8	30	43	0	0.05859375	3.5175293	0.18798828	-0.1730957	-0.93969727	25.986084	0.010986328	0	0	0	0	0	0	0	0	0	0.97387695	0.026123047	0.018798828	-0.008056641	-0.006591797	0.00390625	0	44330	0	0	0
340	341	341	Category L	0.19189453	-0.17993164	-0.93579102	0.088867188	0.2265625	0.43579102	0	0	19/6/2018	19	6	2018	8:30:43	30643	0.8	8	30	43	0	0.05859375	3.5175293	0.18945313	-0.17382813	-0.93188477	22.577393	0.007324219	0	0	0	0	0	0	0	0	0	0.96679688	0.033203125	0.01171875	0.002197266	-0.005859375	-0.003662109	0	44330	0	0	0
341	342	342	Category L	0.19189453	-0.17993164	-0.95996094	0.087890625	0.22900391	0.43188477	0	0	19/6/2018	19	6	2018	8:30:43	30643	0.9	8	30	43	0	0.05859375	3.5175293	0.18603516	-0.17285156	-0.94311523	18.333496	0.019042969	0	0	0	0	0	0	0	0	0	0.97680664	0.023193359	0.029541016	0.005615234	-0.006835938	-0.016601563	0	44330	0	0	0
342	343	343	Category L	0.17993164	-0.17993164	-0.92382813	0.087890625	0.23364258	0.43505859	0	0	19/6/2018	19	6	2018	8:30:44	30644	0	8	30	44	0	0.05859375	3.5175293	0.18798828	-0.17089844	-0.9362793	13.557861	0.017333984	0	0	0	0	0	0	0	0	0	0.97021484	0.029785156	0.029541016	-0.008056641	-0.008789063	0.012451172	0	44330	0	0	0
343	344	344	Category L	0.19189453	-0.17993164	-0.91186523	0.087158203	0.22998047	0.43554688	0	0	19/6/2018	19	6	2018	8:30:44	30644	0.1	8	30	44	0	0.05859375	3.5175293	0.18017578	-0.16992188	-0.93164063	8.5554199	0.024902344	0	0	0	0	0	0	0	0	0	0.96386719	0.036132813	0.041015625	0.011474609	-0.009765625	0.019775391	0	44330	0	0	0
344	345	345	Category L	0.19189453	-0.17993164	-0.91186523	0.090576172	0.22753906	0.43676758	0	0	19/6/2018	19	6	2018	8:30:44	30644	0.2	8	30	44	0	0.05859375	3.5175293	0.17260742	-0.17138672	-0.94824219	4.8344727	0.041992188	0	0	0	0	0	0	0	0	0	0.97900391	0.020996094	0.064208984	0.019042969	-0.008300781	0.036376953	0	44330	0	0	0
345	346	346	Category L	0.20385742	-0.17993164	-0.91186523	0.088867188	0.22851563	0.43579102	0	0	19/6/2018	19	6	2018	8:30:44	30644	0.3	8	30	44	0	0.05859375	3.5175293	0.17553711	-0.1730957	-0.94458008	2.407959	0.043701172	0	0	0	0	0	0	0	0	0	0.97607422	0.023925781	0.067626953	0.028076172	-0.006591797	0.032714844	0	44330	0	0	0
346	347	347	Category L	0.17993164	-0.17993164	-0.92382813	0.088134766	0.22827148	0.43579102	0	0	19/6/2018	19	6	2018	8:30:44	30644	0.4	8	30	44	0	0.05859375	3.5175293	0.17041016	-0.17260742	-0.94677734	0.65844727	0.025878906	0	0	0	0	0	0	0	0	0	0.97753906	0.022460938	0.039794922	0.009277344	-0.007080078	0.022949219	0	44330	0	0	0
347	348	348	Category L	0.17993164	-0.17993164	-0.93579102	0.088867188	0.22558594	0.43212891	0	0	19/6/2018	19	6	2018	8:30:44	30644	0.5	8	30	44	0	0.05859375	3.5175293	0.16699219	-0.17431641	-0.95263672	0.54858398	0.021972656	0	0	0	0	0	0	0	0	0	0.98291016	0.017089844	0.03515625	0.012695313	-0.005371094	0.016845703	0	44330	0	0	0
348	349	349	Category L	0.20385742	-0.16796875	-0.92382813	0.088134766	0.22827148	0.43481445	0	0	19/6/2018	19	6	2018	8:30:44	30644	0.6	8	30	44	0	0.05859375	3.5175293	0.16381836	-0.171875	-0.94165039	0.85498047	0.043945313	0	0	0	0	0	0	0	0	0	0.97119141	0.028808594	0.062011719	0.039794922	0.00390625	0.017822266	0	44330	0	0	0
349	350	350	Category L	0.19189453	-0.17993164	-0.94799805	0.087890625	0.23266602	0.43725586	0	0	19/6/2018	19	6	2018	8:30:44	30644	0.7	8	30	44	0	0.05859375	3.5175293	0.15942383	-0.17431641	-0.95727539	0.515625	0.033935547	0	0	0	0	0	0	0	0	0	0.98583984	0.014160156	0.047119141	0.032226563	-0.005371094	0.009277344	0	44330	0	0	0
350	351	351	Category L	0.19189453	-0.17993164	-0.92382813	0.086181641	0.22753906	0.43701172	0	0	19/6/2018	19	6	2018	8:30:44	30644	0.8	8	30	44	0	0.05859375	3.5175293	0.16455078	-0.17382813	-0.95263672	0.17382813	0.040039063	0	0	0	0	0	0	0	0	0	0.98217773	0.017822266	0.062011719	0.027099609	-0.005859375	0.028808594	0	44330	0	0	0
351	352	352	Category L	0.19189453	-0.19189453	-0.91186523	0.084228516	0.22900391	0.43774414	0	0	19/6/2018	19	6	2018	8:30:44	30644	0.9	8	30	44	0	0.05859375	3.5175293	0.16064453	-0.17382813	-0.94067383	0.23022461	0.045898438	0	0	0	0	0	0	0	0	0	0.9699707	0.030029297	0.077880859	0.031005859	-0.017822266	0.028808594	0	44330	0	0	0
352	353	353	Category L	0.17993164	-0.19189453	-0.93579102	0.08984375	0.2265625	0.43286133	0	0	19/6/2018	19	6	2018	8:30:45	30645	0	8	30	45	0	0.05859375	3.5175293	0.15649414	-0.17236328	-0.94091797	1.0407715	0.030761719	0	0	0	0	0	0	0	0	0	0.96923828	0.030761719	0.047851563	0.023193359	-0.019287109	0.005126953	0	44330	0	0	0
353	354	354	Category L	0.14379883	-0.2277832	-0.91186523	0.085449219	0.23364258	0.43481445	0	0	19/6/2018	19	6	2018	8:30:45	30645	0.1	8	30	45	0	0.05859375	3.5175293	0.15209961	-0.16625977	-0.93969727	1.1079102	0.067871094	0	0	0	0	0	0	0	0	0	0.96630859	0.033691406	0.09765625	-0.008300781	-0.061279297	0.027832031	0	44330	0	0	0
354	355	355	Category L	0.17993164	-0.19189453	-0.92382813	0.087890625	0.24291992	0.42895508	0	0	19/6/2018	19	6	2018	8:30:45	30645	0.2	8	30	45	0	0.05859375	3.5175293	0.15112305	-0.17285156	-0.95336914	0.87426758	0.045410156	0	0	0	0	0	0	0	0	0	0.98071289	0.019287109	0.077392578	0.028564453	-0.019042969	0.029541016	0	44330	0	0	0
355	356	356	Category L	0.17993164	-0.20385742	-0.97192383	0.082519531	0.25317383	0.42529297	0	0	19/6/2018	19	6	2018	8:30:45	30645	0.3	8	30	45	0	0.05859375	3.5175293	0.15332031	-0.17456055	-0.95214844	4.6328125	0.043945313	0	0	0	0	0	0	0	0	0	0.97998047	0.020019531	0.075439453	0.026367188	-0.029052734	-0.01953125	0	44330	0	0	0
356	357	357	Category L	0.19189453	-0.20385742	-0.92382813	0.081787109	0.26049805	0.42431641	0	0	19/6/2018	19	6	2018	8:30:45	30645	0.4	8	30	45	0	0.05859375	3.5175293	0.14868164	-0.17407227	-0.95874023	9.8681641	0.062744141	0	0	0	0	0	0	0	0	0	0.9855957	0.014404297	0.10766602	0.04296875	-0.029541016	0.034912109	0	44330	0	0	0
357	358	358	Category L	0.16796875	-0.17993164	-0.92382813	0.072998047	0.26513672	0.41992188	0	0	19/6/2018	19	6	2018	8:30:45	30645	0.5	8	30	45	0	0.05859375	3.5175293	0.14624023	-0.17236328	-0.95849609	17.105957	0.041503906	0	0	0	0	0	0	0	0	0	0.98486328	0.015136719	0.063720703	0.021484375	-0.007324219	0.034667969	0	44330	0	0	0
358	359	359	Category L	0.15576172	-0.16796875	-0.92382813	0.064453125	0.27050781	0.41723633	0	0	19/6/2018	19	6	2018	8:30:45	30645	0.6	8	30	45	0	0.05859375	3.5175293	0.13867188	-0.16967773	-0.95483398	29.121582	0.035400391	0	0	0	0	0	0	0	0	0	0.97973633	0.020263672	0.050048828	0.016845703	0.001708984	0.031005859	0	44330	0	0	0
359	360	360	Category J	0.19189453	-0.17993164	-1.1518555	0.055908203	-0.069091797	0.46801758	0	0	19/6/2018	19	6	2018	8:34:40	30880	0.7	8	34	40	0	0.05859375	3.511084	0.13842773	-0.16967773	-0.97094727	43.837402	0.18847656	0	0	0	0	0	0	0	0	0	0.99536133	0.004638672	0.24414063	0.053222656	-0.010009766	-0.18066406	0	44330	0	0	0
360	361	361	Category J	-0.071777344	-0.15576172	-0.39599609	0.11083984	-0.12426758	0.44555664	0	0	19/6/2018	19	6	2018	8:34:40	30880	0.8	8	34	40	0	0.05859375	3.511084	0.13525391	-0.16772461	-0.96191406	53.685059	0.6027832	0	0	0	0	0	0	0	0	0	0.98583984	0.014160156	0.78515625	-0.20703125	0.011962891	0.56591797	0	44330	0	0	0
361	362	362	Category J	0.059814453	-0.25195313	-1.6557617	0.049316406	-0.13793945	0.45361328	0	0	19/6/2018	19	6	2018	8:34:40	30880	0.9	8	34	40	0	0.05859375	3.511084	0.1315918	-0.16894531	-0.9597168	63.486328	0.70458984	0	0	0	0	0	0	0	0	0	0.9831543	0.016845703	0.85083008	-0.071777344	-0.082763672	-0.69580078	0	44330	0	0	0
362	363	363	Category J	0.32397461	0.059814453	-0.39599609	0.021484375	-0.12768555	0.453125	0	0	19/6/2018	19	6	2018	8:34:41	30881	0	8	34	41	0	0.05859375	3.511084	0.1328125	-0.16918945	-0.96459961	76.843506	0.64208984	0	0	0	0	0	0	0	0	0	0.98828125	0.01171875	0.98901367	0.19091797	0.22900391	0.56860352	0	44330	0	0	0
363	364	364	Category J	-0.13183594	-0.095947266	-1.5119629	0.064453125	-0.098144531	0.46264648	0	0	19/6/2018	19	6	2018	8:34:41	30881	0.1	8	34	41	0	0.05859375	3.511084	0.12646484	-0.16796875	-0.96118164	88.491211	0.61230469	0	0	0	0	0	0	0	0	0	0.98413086	0.015869141	0.88110352	-0.25830078	0.072021484	-0.55053711	0	44330	0	0	0
364	365	365	Category J	0.14379883	-0.14379883	-1.2358398	-0.002929688	-0.063964844	0.46972656	0	0	19/6/2018	19	6	2018	8:34:41	30881	0.2	8	34	41	0	0.05859375	3.511084	0.1237793	-0.17041016	-0.97460938	98.506592	0.26318359	0	0	0	0	0	0	0	0	0	0.99707031	0.002929688	0.30761719	0.019775391	0.026611328	-0.26098633	0	44330	0	0	0
365	366	366	Category J	-0.17993164	-0.011962891	-0.34790039	0.14355469	-0.10961914	0.43847656	0	0	19/6/2018	19	6	2018	8:34:41	30881	0.3	8	34	41	0	0.05859375	3.511084	0.12353516	-0.171875	-0.96533203	95.160645	0.70629883	0	0	0	0	0	0	0	0	0	0.98828125	0.01171875	1.0810547	-0.3034668	0.15991211	0.61743164	0	44330	0	0	0
366	367	367	Category J	-0.26391602	-0.41992188	-1.5239258	0.050537109	-0.11767578	0.45898438	0	0	19/6/2018	19	6	2018	8:34:41	30881	0.4	8	34	41	0	0.05859375	3.511084	0.11669922	-0.17553711	-0.96655273	89.912842	0.71777344	0	0	0	0	0	0	0	0	0	0.98925781	0.010742188	1.182373	-0.38061523	-0.24414063	-0.55712891	0	44330	0	0	0
367	368	368	Category J	0.70776367	-0.035888672	-0.82788086	-0.005859375	-0.11547852	0.46191406	0	0	19/6/2018	19	6	2018	8:34:41	30881	0.5	8	34	41	0	0.05859375	3.511084	0.11914063	-0.17456055	-0.97192383	95.23999	0.62133789	0	0	0	0	0	0	0	0	0	0.99462891	0.005371094	0.87133789	0.58837891	0.13867188	0.14404297	0	44330	0	0	0
368	369	369	Category J	-0.10791016	-0.035888672	-0.2277832	0.063232422	-0.14550781	0.44970703	0	0	19/6/2018	19	6	2018	8:34:41	30881	0.6	8	34	41	0	0.05859375	3.511084	0.11376953	-0.17285156	-0.96508789	86.834229	0.78198242	0	0	0	0	0	0	0	0	0	0.98706055	0.012939453	1.0959473	-0.22167969	0.13696289	0.73730469	0	44330	0	0	0
369	370	370	Category J	-0.47998047	-0.27587891	-1.6079102	0.051269531	-0.10571289	0.45922852	0	0	19/6/2018	19	6	2018	8:34:41	30881	0.7	8	34	41	0	0.05859375	3.511084	0.11181641	-0.17407227	-0.97729492	69.941406	0.87060547	0	0	0	0	0	0	0	0	0	0.99902344	0.000976563	1.3239746	-0.59179688	-0.1015625	-0.63037109	0	44330	0	0	0
370	371	371	Category J	0.11987305	-0.45581055	-1.2597656	0.028076172	-0.095703125	0.46582031	0	0	19/6/2018	19	6	2018	8:34:41	30881	0.8	8	34	41	0	0.05859375	3.511084	0.11767578	-0.17358398	-0.96704102	51.058838	0.40625	0	0	0	0	0	0	0	0	0	0.98950195	0.010498047	0.57666016	0.001953125	-0.28198242	-0.29248047	0	44330	0	0	0
371	372	372	Category J	0.21582031	-0.20385742	-1.6557617	0.24731445	-0.14941406	0.39331055	0	0	19/6/2018	19	6	2018	8:34:41	30881	0.9	8	34	41	0	0.05859375	3.511084	0.11450195	-0.17651367	-0.97827148	47.286865	0.68530273	0	0	0	0	0	0	0	0	0	1.0004883	0.000488281	0.80566406	0.10107422	-0.027099609	-0.67724609	0	44330	0	0	0
372	373	373	Category J	-0.011962891	-0.059814453	-1.3198242	0.064697266	-0.094970703	0.46166992	0	0	19/6/2018	19	6	2018	8:34:42	30882	0	8	34	42	0	0.05859375	3.511084	0.11694336	-0.17504883	-0.97827148	44.028809	0.38256836	0	0	0	0	0	0	0	0	0	1.0007324	0.000732422	0.58569336	-0.12890625	0.11523438	-0.34130859	0	44330	0	0	0
373	374	374	Category J	-0.21582031	-0.11987305	-0.29980469	0.074707031	-0.10742188	0.45898438	0	0	19/6/2018	19	6	2018	8:34:42	30882	0.1	8	34	42	0	0.05859375	3.511084	0.11230469	-0.171875	-0.97363281	20.899658	0.75146484	0	0	0	0	0	0	0	0	0	0.99511719	0.004882813	1.0541992	-0.328125	0.052001953	0.67382813	0	44330	0	0	0
374	375	375	Category J	-0.10791016	-0.20385742	-1.7758789	0.028076172	-0.088867188	0.46606445	0	0	19/6/2018	19	6	2018	8:34:42	30882	0.2	8	34	42	0	0.05859375	3.511084	0.1184082	-0.17382813	-0.98217773	1.5373535	0.82568359	0	0	0	0	0	0	0	0	0	1.0043945	0.004394531	1.0498047	-0.22631836	-0.029785156	-0.79345703	0	44330	0	0	0
375	376	376	Category J	0.55175781	-0.16796875	-0.55175781	0.090820313	-0.079101563	0.45898438	0	0	19/6/2018	19	6	2018	8:34:42	30882	0.3	8	34	42	0	0.05859375	3.511084	0.11767578	-0.17260742	-0.97119141	0.64550781	0.60351563	0	0	0	0	0	0	0	0	0	0.9934082	0.006591797	0.8581543	0.43383789	0.004638672	0.41943359	0	44330	0	0	0
376	377	377	Category J	-0.2277832	-0.13183594	-1.6679688	0.1262207	-0.13623047	0.44287109	0	0	19/6/2018	19	6	2018	8:34:42	30882	0.4	8	34	42	0	0.05859375	3.511084	0.1159668	-0.17700195	-0.98242188	0.59692383	0.76806641	0	0	0	0	0	0	0	0	0	1.0048828	0.004882813	1.0744629	-0.34375	0.045166016	-0.68530273	0	44330	0	0	0
377	378	378	Category J	0.27587891	0	-0.20385742	0.031494141	-0.10644531	0.46289063	0	0	19/6/2018	19	6	2018	8:34:42	30882	0.5	8	34	42	0	0.05859375	3.511084	0.11621094	-0.17626953	-0.98388672	17.153809	0.81542969	0	0	0	0	0	0	0	0	0	1.0063477	0.006347656	1.1162109	0.15942383	0.17626953	0.7800293	0	44330	0	0	0
378	379	379	Category J	-0.15576172	-0.16796875	-1.1999512	0.12060547	-0.079101563	0.45361328	0	0	19/6/2018	19	6	2018	8:34:42	30882	0.6	8	34	42	0	0.05859375	3.511084	0.10644531	-0.17382813	-0.98486328	26.955811	0.33911133	0	0	0	0	0	0	0	0	0	1.0056152	0.005615234	0.4831543	-0.26220703	0.005859375	-0.21484375	0	44330	0	0	0
379	380	380	Category J	0.41992188	-0.2277832	-0.23999023	0.060791016	-0.068359375	0.46630859	0	0	19/6/2018	19	6	2018	8:34:42	30882	0.7	8	34	42	0	0.058837891	3.5288086	0.11303711	-0.17651367	-0.98608398	25.446045	0.80834961	0	0	0	0	0	0	0	0	0	1.0080566	0.008056641	1.1040039	0.30664063	-0.051025391	0.74609375	0	44330	0	0	0
380	381	381	Category J	0.011962891	-0.083984375	-1.7878418	0.16137695	-0.15576172	0.42626953	0	0	19/6/2018	19	6	2018	8:34:42	30882	0.8	8	34	42	0	0.058837891	3.5288086	0.11230469	-0.17724609	-0.984375	15.228516	0.81494141	0	0	0	0	0	0	0	0	0	1.0065918	0.006591797	0.99707031	-0.1003418	0.093261719	-0.80322266	0	44330	0	0	0
381	382	382	Category J	0.44384766	-0.035888672	-0.34790039	0.03515625	-0.10913086	0.46289063	0	0	19/6/2018	19	6	2018	8:34:42	30882	0.9	8	34	42	0	0.058837891	3.5288086	0.10449219	-0.18286133	-0.99487305	15.215332	0.74511719	0	0	0	0	0	0	0	0	0	1.0168457	0.016845703	1.1330566	0.33911133	0.14697266	0.64697266	0	44330	0	0	0
382	383	383	Category J	-0.31176758	-0.10791016	-0.50390625	0.073486328	-0.15136719	0.44189453	0	0	19/6/2018	19	6	2018	8:34:43	30883	0	8	34	43	0	0.058837891	3.5288086	0.10058594	-0.18408203	-0.99682617	23.584229	0.6472168	0	0	0	0	0	0	0	0	0	1.0187988	0.018798828	0.98168945	-0.41235352	0.076171875	0.49291992	0	44330	0	0	0
383	384	384	Category J	-0.2878418	-0.2878418	-2.2199707	0.039306641	-0.10205078	0.46508789	0	0	19/6/2018	19	6	2018	8:34:43	30883	0.1	8	34	43	0	0.058837891	3.5288086	0.10253906	-0.18408203	-0.99536133	13.530518	1.2893066	0	0	0	0	0	0	0	0	0	1.0175781	0.017578125	1.7185059	-0.39038086	-0.10351563	-1.2243652	0	44330	0	0	0
384	385	385	Category J	0.52783203	-0.32397461	-0.53979492	0.1496582	-0.091308594	0.44604492	0	0	19/6/2018	19	6	2018	8:34:43	30883	0.2	8	34	43	0	0.058837891	3.5288086	0.10400391	-0.18408203	-0.99462891	1.8720703	0.63696289	0	0	0	0	0	0	0	0	0	1.0168457	0.016845703	1.0183105	0.42358398	-0.13964844	0.45483398	0	44330	0	0	0
385	386	386	Category J	-0.11987305	-0.11987305	-1.0559082	0.11230469	-0.13378906	0.44238281	0	0	19/6/2018	19	6	2018	8:34:43	30883	0.3	8	34	43	0	0.058837891	3.5288086	0.10644531	-0.18408203	-0.99389648	3.4487305	0.2434082	0	0	0	0	0	0	0	0	0	1.0166016	0.016601563	0.35253906	-0.22631836	0.064208984	-0.061767578	0	44330	0	0	0
386	387	387	Category J	0.035888672	-0.31176758	-1.3317871	0.055419922	-0.11621094	0.45629883	0	0	19/6/2018	19	6	2018	8:34:43	30883	0.4	8	34	43	0	0.058837891	3.5288086	0.10913086	-0.18457031	-0.99316406	6.2915039	0.36865234	0	0	0	0	0	0	0	0	0	1.0161133	0.016113281	0.53857422	-0.073242188	-0.12695313	-0.33837891	0	44330	0	0	0
387	388	388	Category J	0.023925781	-0.011962891	-0.011962891	0.083984375	-0.14306641	0.4465332	0	0	19/6/2018	19	6	2018	8:34:43	30883	0.5	8	34	43	0	0.058837891	3.5288086	0.11132813	-0.18505859	-0.9921875	2.6218262	0.99926758	0	0	0	0	0	0	0	0	0	1.0153809	0.015380859	1.2409668	-0.087402344	0.1730957	0.98022461	0	44330	0	0	0
388	389	389	Category J	-0.047851563	-0.38378906	-2.1118164	0.024414063	-0.082763672	0.46923828	0	0	19/6/2018	19	6	2018	8:34:43	30883	0.6	8	34	43	0	0.058837891	3.5288086	0.11401367	-0.18505859	-0.99072266	5.7504883	1.1496582	0	0	0	0	0	0	0	0	0	1.0144043	0.014404297	1.4814453	-0.16186523	-0.19848633	-1.1208496	0	44330	0	0	0
389	390	390	Category J	0.69580078	-0.15576172	-0.50390625	0.098144531	-0.060546875	0.46533203	0	0	19/6/2018	19	6	2018	8:34:43	30883	0.7	8	34	43	0	0.058837891	3.5288086	0.11621094	-0.18505859	-0.98950195	10.30249	0.75683594	0	0	0	0	0	0	0	0	0	1.0134277	0.013427734	1.0947266	0.5793457	0.029296875	0.4855957	0	44330	0	0	0
390	391	391	Category J	-0.023925781	-0.16796875	0.071777344	0.12792969	-0.10131836	0.44921875	0	0	19/6/2018	19	6	2018	8:34:43	30883	0.8	8	34	43	0	0.058837891	3.5288086	0.1184082	-0.18530273	-0.98828125	0.28588867	1.0695801	0	0	0	0	0	0	0	0	0	1.0124512	0.012451172	1.2199707	-0.14233398	0.017333984	1.0600586	0	44330	0	0	0
391	392	392	Category J	-0.047851563	-0.059814453	-0.88793945	0.050292969	-0.12744141	0.45483398	0	0	19/6/2018	19	6	2018	8:34:43	30883	0.9	8	34	43	0	0.058837891	3.5288086	0.12084961	-0.18554688	-0.98730469	9.5778809	0.23266602	0	0	0	0	0	0	0	0	0	1.0119629	0.011962891	0.39404297	-0.16870117	0.12573242	0.099365234	0	44330	0	0	0
392	393	393	Category J	-0.047851563	0.29980469	-0.77978516	0.098388672	-0.009277344	0.4753418	0	0	19/6/2018	19	6	2018	8:34:44	30884	0	8	34	44	0	0.058837891	3.5288086	0.12304688	-0.18554688	-0.98632813	14.280273	0.55444336	0	0	0	0	0	0	0	0	0	1.0112305	0.011230469	0.86279297	-0.17089844	0.48535156	0.20654297	0	44330	0	0	0
393	394	394	Category J	0.21582031	-0.69580078	-1.9799805	0.19726563	-0.045166016	0.43896484	0	0	19/6/2018	19	6	2018	8:34:44	30884	0.1	8	34	44	0	0.058837891	3.5288086	0.12524414	-0.18530273	-0.98535156	13.963135	1.1213379	0	0	0	0	0	0	0	0	0	1.010498	0.010498047	1.5952148	0.090332031	-0.51025391	-0.99438477	0	44330	0	0	0
394	395	395	Category J	0.47998047	-0.32397461	-0.76782227	0.25097656	-0.041992188	0.41650391	0	0	19/6/2018	19	6	2018	8:34:44	30884	0.2	8	34	44	0	0.058837891	3.5288086	0.12768555	-0.18481445	-0.98461914	18.665527	0.43603516	0	0	0	0	0	0	0	0	0	1.0097656	0.009765625	0.70776367	0.35205078	-0.13891602	0.21679688	0	44330	0	0	0
395	396	396	Category J	-0.059814453	-0.14379883	-1.4038086	0.15698242	-0.11962891	0.43652344	0	0	19/6/2018	19	6	2018	8:34:44	30884	0.3	8	34	44	0	0.058837891	3.5288086	0.13037109	-0.18457031	-0.98339844	26.060303	0.46313477	0	0	0	0	0	0	0	0	0	1.0090332	0.009033203	0.65136719	-0.19018555	0.040771484	-0.42016602	0	44330	0	0	0
396	397	397	Category J	0.083984375	-0.047851563	-0.86376953	0.057617188	-0.094238281	0.46386719	0	0	19/6/2018	19	6	2018	8:34:44	30884	0.4	8	34	44	0	0.058837891	3.5288086	0.13305664	-0.18432617	-0.98168945	23.939697	0.18701172	0	0	0	0	0	0	0	0	0	1.0078125	0.0078125	0.30395508	-0.049072266	0.13647461	0.11791992	0	44330	0	0	0
397	398	398	Category J	-0.2878418	0.011962891	-0.59985352	0.083251953	-0.095458984	0.45849609	0	0	19/6/2018	19	6	2018	8:34:44	30884	0.5	8	34	44	0	0.058837891	3.5288086	0.13525391	-0.18383789	-0.98071289	17.18457	0.60205078	0	0	0	0	0	0	0	0	0	1.0068359	0.006835938	1	-0.4230957	0.19580078	0.38085938	0	44330	0	0	0
398	399	399	Category J	0.26391602	-0.20385742	-2.171875	0.069580078	-0.044677734	0.47119141	0	0	19/6/2018	19	6	2018	8:34:44	30884	0.6	8	34	44	0	0.058837891	3.5288086	0.13769531	-0.18408203	-0.98022461	11.520508	1.1982422	0	0	0	0	0	0	0	0	0	1.0068359	0.006835938	1.3371582	0.12597656	-0.01953125	-1.1914063	0	44330	0	0	0
399	400	400	Category J	0.059814453	-0.023925781	-0.19189453	0.17822266	-0.039794922	0.44775391	0	0	19/6/2018	19	6	2018	8:34:44	30884	0.7	8	34	44	0	0.058837891	3.5288086	0.14038086	-0.18432617	-0.97998047	14.374023	0.80834961	0	0	0	0	0	0	0	0	0	1.0070801	0.007080078	1.0292969	-0.080566406	0.16040039	0.78808594	0	44330	0	0	0
400	401	401	Category J	0	-0.2878418	-0.70776367	0.097167969	-0.085693359	0.45776367	0	0	19/6/2018	19	6	2018	8:34:44	30884	0.8	8	34	44	0	0.058837891	3.5288086	0.14257813	-0.18432617	-0.97631836	5.1652832	0.32104492	0	0	0	0	0	0	0	0	0	1.0036621	0.003662109	0.5144043	-0.14257813	-0.10327148	0.26855469	0	44330	0	0	0
401	402	402	Category J	0.39599609	-0.20385742	-1.2719727	0.055419922	-0.10644531	0.46118164	0	0	19/6/2018	19	6	2018	8:34:44	30884	0.9	8	34	44	0	0.058837891	3.5288086	0.14746094	-0.18481445	-0.98168945	2.184082	0.38232422	0	0	0	0	0	0	0	0	0	1.0100098	0.010009766	0.55712891	0.24829102	-0.018798828	-0.29003906	0	44330	0	0	0
402	403	403	Category J	-0.17993164	-0.071777344	-0.6237793	0.14794922	-0.10888672	0.44384766	0	0	19/6/2018	19	6	2018	8:34:45	30885	0	8	34	45	0	0.058837891	3.5288086	0.15112305	-0.18432617	-0.97216797	1.4477539	0.4934082	0	0	0	0	0	0	0	0	0	1.0009766	0.000976563	0.79199219	-0.33105469	0.11254883	0.34838867	0	44330	0	0	0
403	404	404	Category J	0.059814453	-0.35986328	-1.9438477	0.11401367	-0.024902344	0.46655273	0	0	19/6/2018	19	6	2018	8:34:45	30885	0.1	8	34	45	0	0.058837891	3.5288086	0.15112305	-0.1875	-0.9777832	6.626709	0.98535156	0	0	0	0	0	0	0	0	0	1.0070801	0.007080078	1.2297363	-0.091308594	-0.17211914	-0.96582031	0	44330	0	0	0
404	405	405	Category J	0.29980469	-0.31176758	-0.095947266	0.17089844	-0.024414063	0.45092773	0	0	19/6/2018	19	6	2018	8:34:45	30885	0.2	8	34	45	0	0.058837891	3.5288086	0.15722656	-0.1887207	-0.96948242	3.6052246	0.89355469	0	0	0	0	0	0	0	0	0	1.0002441	0.000244141	1.138916	0.14233398	-0.12280273	0.87353516	0	44330	0	0	0
405	406	406	Category J	-0.26391602	-0.44384766	-0.99584961	0.19018555	-0.079345703	0.43725586	0	0	19/6/2018	19	6	2018	8:34:45	30885	0.3	8	34	45	0	0.058837891	3.5288086	0.16015625	-0.18945313	-0.96459961	3.2038574	0.49536133	0	0	0	0	0	0	0	0	0	0.99609375	0.00390625	0.70947266	-0.42407227	-0.25415039	-0.031005859	0	44330	0	0	0
406	407	407	Category J	0.50390625	-0.11987305	-1.3198242	0.13183594	-0.080566406	0.45166016	0	0	19/6/2018	19	6	2018	8:34:45	30885	0.4	8	34	45	0	0.058837891	3.5288086	0.16723633	-0.19165039	-0.97119141	1.0131836	0.48974609	0	0	0	0	0	0	0	0	0	1.0039063	0.00390625	0.75683594	0.33642578	0.071777344	-0.34838867	0	44330	0	0	0
407	408	408	Category J	-0.21582031	-0.059814453	-0.29980469	0.22558594	-0.062988281	0.42138672	0	0	19/6/2018	19	6	2018	8:34:45	30885	0.5	8	34	45	0	0.058837891	3.5288086	0.17480469	-0.1887207	-0.96240234	3.4765625	0.7800293	0	0	0	0	0	0	0	0	0	0.99633789	0.003662109	1.1826172	-0.390625	0.12890625	0.66259766	0	44330	0	0	0
408	409	409	Category J	0.083984375	-0.2878418	-1.8359375	0.15356445	-0.001464844	0.45288086	0	0	19/6/2018	19	6	2018	8:34:45	30885	0.6	8	34	45	0	0.058837891	3.5288086	0.17041016	-0.19067383	-0.96289063	7.7387695	0.88232422	0	0	0	0	0	0	0	0	0	0.99633789	0.003662109	1.0563965	-0.086425781	-0.096923828	-0.87280273	0	44330	0	0	0
409	410	410	Category J	0.69580078	-0.17993164	-0.11987305	0.16210938	0.009521484	0.45605469	0	0	19/6/2018	19	6	2018	8:34:45	30885	0.7	8	34	45	0	0.058837891	3.5288086	0.17529297	-0.19238281	-0.97070313	14.19165	0.99755859	0	0	0	0	0	0	0	0	0	1.0048828	0.004882813	1.3837891	0.52026367	0.012451172	0.85083008	0	44330	0	0	0
410	411	411	Category J	-0.011962891	-0.39599609	-1.8239746	0.13623047	-0.032226563	0.45776367	0	0	19/6/2018	19	6	2018	8:34:45	30885	0.8	8	34	45	0	0.058837891	3.5288086	0.18359375	-0.19140625	-0.96142578	19.357178	0.9074707	0	0	0	0	0	0	0	0	0	0.99731445	0.002685547	1.2624512	-0.19555664	-0.2043457	-0.86230469	0	44330	0	0	0
411	412	412	Category J	0.39599609	-0.059814453	-0.94799805	0.10131836	-0.049316406	0.46459961	0	0	19/6/2018	19	6	2018	8:34:45	30885	0.9	8	34	45	0	0.058837891	3.5288086	0.18457031	-0.18945313	-0.95922852	19.604248	0.24829102	0	0	0	0	0	0	0	0	0	0.99511719	0.004882813	0.35253906	0.21118164	0.12963867	0.011230469	0	44330	0	0	0
412	413	413	Category J	-0.20385742	0.083984375	-0.59985352	0.15014648	-0.027587891	0.46435547	0	0	19/6/2018	19	6	2018	8:34:46	30886	0	8	34	46	0	0.058837891	3.5288086	0.18432617	-0.18969727	-0.95068359	22.77832	0.59057617	0	0	0	0	0	0	0	0	0	0.98681641	0.013183594	1.0129395	-0.38818359	0.27368164	0.35083008	0	44330	0	0	0
413	414	414	Category J	0.68383789	-0.32397461	-1.6318359	0.12426758	0.021240234	0.46557617	0	0	19/6/2018	19	6	2018	8:34:46	30886	0.1	8	34	46	0	0.058837891	3.5288086	0.18481445	-0.18994141	-0.94702148	24.262451	0.85742188	0	0	0	0	0	0	0	0	0	0.98339844	0.016601563	1.3173828	0.4987793	-0.13378906	-0.68457031	0	44330	0	0	0
414	415	415	Category J	0.13183594	-0.035888672	-0.095947266	0.19921875	0.004394531	0.4440918	0	0	19/6/2018	19	6	2018	8:34:46	30886	0.2	8	34	46	0	0.058837891	3.5288086	0.18920898	-0.19067383	-0.95458984	19.479248	0.87426758	0	0	0	0	0	0	0	0	0	0.99169922	0.008300781	1.0708008	-0.057373047	0.15478516	0.85864258	0	44330	0	0	0
415	416	416	Category J	0.047851563	-0.46777344	-1.8479004	0.061767578	-0.031982422	0.47314453	0	0	19/6/2018	19	6	2018	8:34:46	30886	0.3	8	34	46	0	0.058837891	3.5288086	0.18725586	-0.18994141	-0.94604492	5.1352539	0.95385742	0	0	0	0	0	0	0	0	0	0.98291016	0.017089844	1.3190918	-0.1394043	-0.27758789	-0.90161133	0	44330	0	0	0
416	417	417	Category J	0.17993164	-0.095947266	-1.0917969	0.071289063	-0.064941406	0.46875	0	0	19/6/2018	19	6	2018	8:34:46	30886	0.4	8	34	46	0	0.058837891	3.5288086	0.18041992	-0.19067383	-0.94946289	0.24389648	0.17089844	0	0	0	0	0	0	0	0	0	0.98510742	0.014892578	0.23754883	-0.000488281	0.094726563	-0.14208984	0	44330	0	0	0
417	418	418	Category J	-0.59985352	0.023925781	-0.98388672	0.10668945	-0.064941406	0.45825195	0	0	19/6/2018	19	6	2018	8:34:46	30886	0.5	8	34	46	0	0.058349609	3.5545898	0.18286133	-0.19213867	-0.94018555	5.8056641	0.81323242	0	0	0	0	0	0	0	0	0	0.97705078	0.022949219	1.0427246	-0.78271484	0.21606445	-0.043457031	0	44330	0	0	0
418	419	419	Category J	0.70776367	-0.35986328	-1.0319824	-0.011230469	-0.041015625	0.47509766	0	0	19/6/2018	19	6	2018	8:34:46	30886	0.6	8	34	46	0	0.058349609	3.5545898	0.17871094	-0.19360352	-0.94824219	20.774902	0.56054688	0	0	0	0	0	0	0	0	0	0.984375	0.015625	0.77832031	0.52880859	-0.16601563	-0.083496094	0	44330	0	0	0
419	420	420	Category J	0.11987305	-0.23999023	-0.80395508	0.11914063	0.015625	0.47143555	0	0	19/6/2018	19	6	2018	8:34:46	30886	0.7	8	34	46	0	0.058349609	3.5545898	0.17822266	-0.19335938	-0.9453125	39.596436	0.15966797	0	0	0	0	0	0	0	0	0	0.98120117	0.018798828	0.24633789	-0.058349609	-0.046386719	0.14135742	0	44330	0	0	0
420	421	421	Category J	-0.41992188	-0.6237793	-1.7758789	0.051025391	0.058837891	0.48144531	0	0	19/6/2018	19	6	2018	8:34:46	30886	0.8	8	34	46	0	0.058349609	3.5545898	0.17041016	-0.19165039	-0.95263672	42.17334	1.1013184	0	0	0	0	0	0	0	0	0	0.98657227	0.013427734	1.8457031	-0.59033203	-0.43188477	-0.82299805	0	44330	0	0	0
421	422	422	Category J	-0.11987305	-0.2878418	-1.1159668	-0.016113281	0.019775391	0.48120117	0	0	19/6/2018	19	6	2018	8:34:46	30886	0.9	8	34	46	0	0.058349609	3.5545898	0.16650391	-0.19091797	-0.94360352	22.193359	0.34790039	0	0	0	0	0	0	0	0	0	0.97705078	0.022949219	0.55541992	-0.28637695	-0.096679688	-0.17211914	0	44330	0	0	0
422	423	423	Category L	0.3359375	-0.17993164	-0.81591797	0.006591797	0.17797852	0.45800781	0	0	19/6/2018	19	6	2018	8:37:17	31037	0.8	8	37	17	0	0.05859375	3.491748	0.16088867	-0.19165039	-0.95117188	16.132813	0.22119141	0	0	0	0	0	0	0	0	0	0.98339844	0.016601563	0.32177734	0.17480469	0.01171875	0.13525391	0	44330	0	0	0
423	424	424	Category L	0.31176758	-0.16796875	-0.83984375	0.002197266	0.17211914	0.46264648	0	0	19/6/2018	19	6	2018	8:37:17	31037	0.9	8	37	17	0	0.05859375	3.491748	0.16162109	-0.19165039	-0.95605469	4.7556152	0.19116211	0	0	0	0	0	0	0	0	0	0.98828125	0.01171875	0.29003906	0.14990234	0.023681641	0.11621094	0	44330	0	0	0
424	425	425	Category L	0.38378906	-0.19189453	-0.86376953	0.001953125	0.16601563	0.46533203	0	0	19/6/2018	19	6	2018	8:37:18	31038	0	8	37	18	0	0.05859375	3.491748	0.16088867	-0.18969727	-0.93896484	16.962402	0.23510742	0	0	0	0	0	0	0	0	0	0.97143555	0.028564453	0.30004883	0.22265625	-0.001953125	0.075195313	0	44330	0	0	0
425	426	426	Category L	0.40795898	-0.21582031	-0.85180664	0.002441406	0.17285156	0.46459961	0	0	19/6/2018	19	6	2018	8:37:18	31038	0.1	8	37	18	0	0.05859375	3.491748	0.15283203	-0.19067383	-0.94140625	41.888184	0.27148438	0	0	0	0	0	0	0	0	0	0.97265625	0.02734375	0.36987305	0.25488281	-0.024902344	0.089599609	0	44330	0	0	0
426	427	427	Category L	0.37182617	-0.21582031	-0.83984375	0.003417969	0.16723633	0.4675293	0	0	19/6/2018	19	6	2018	8:37:18	31038	0.2	8	37	18	0	0.05859375	3.491748	0.15161133	-0.19311523	-0.94287109	53.973145	0.24389648	0	0	0	0	0	0	0	0	0	0.97436523	0.025634766	0.34570313	0.2199707	-0.022460938	0.10302734	0	44330	0	0	0
427	428	428	Category L	0.38378906	-0.17993164	-0.82788086	0.006835938	0.16186523	0.46362305	0	0	19/6/2018	19	6	2018	8:37:18	31038	0.3	8	37	18	0	0.05859375	3.491748	0.15014648	-0.19213867	-0.93676758	58.05127	0.2578125	0	0	0	0	0	0	0	0	0	0.96801758	0.031982422	0.35473633	0.23339844	0.012207031	0.10888672	0	44330	0	0	0
428	429	429	Category L	0.37182617	-0.17993164	-0.82788086	0.003417969	0.1652832	0.46630859	0	0	19/6/2018	19	6	2018	8:37:18	31038	0.4	8	37	18	0	0.05859375	3.491748	0.1472168	-0.1953125	-0.94726563	72.76123	0.25463867	0	0	0	0	0	0	0	0	0	0.97851563	0.021484375	0.359375	0.22436523	0.015380859	0.11938477	0	44330	0	0	0
429	430	430	Category L	0.37182617	-0.19189453	-0.83984375	0.000488281	0.16186523	0.4675293	0	0	19/6/2018	19	6	2018	8:37:18	31038	0.5	8	37	18	0	0.05859375	3.491748	0.14355469	-0.19433594	-0.93115234	87.423828	0.24584961	0	0	0	0	0	0	0	0	0	0.9621582	0.037841797	0.32202148	0.22802734	0.002441406	0.091308594	0	44330	0	0	0
430	431	431	Category L	0.38378906	-0.20385742	-0.85180664	0.001708984	0.16357422	0.46923828	0	0	19/6/2018	19	6	2018	8:37:18	31038	0.6	8	37	18	0	0.05859375	3.491748	0.1328125	-0.19140625	-0.9375	85.880615	0.26538086	0	0	0	0	0	0	0	0	0	0.96606445	0.033935547	0.34887695	0.25073242	-0.012207031	0.085693359	0	44330	0	0	0
431	432	432	Category L	0.37182617	-0.17993164	-0.82788086	0.005126953	0.1574707	0.46630859	0	0	19/6/2018	19	6	2018	8:37:18	31038	0.7	8	37	18	0	0.05859375	3.491748	0.1328125	-0.19091797	-0.95117188	64.856445	0.26904297	0	0	0	0	0	0	0	0	0	0.97924805	0.020751953	0.37329102	0.23876953	0.010986328	0.12329102	0	44330	0	0	0
432	433	433	Category L	0.35986328	-0.17993164	-0.86376953	0.001464844	0.16186523	0.46630859	0	0	19/6/2018	19	6	2018	8:37:18	31038	0.8	8	37	18	0	0.05859375	3.491748	0.13208008	-0.19091797	-0.95239258	55.291504	0.24438477	0	0	0	0	0	0	0	0	0	0.98022461	0.019775391	0.32739258	0.22753906	0.010986328	0.088623047	0	44330	0	0	0
433	434	434	Category L	0.34790039	-0.17993164	-0.83984375	0.005126953	0.15649414	0.46435547	0	0	19/6/2018	19	6	2018	8:37:18	31038	0.9	8	37	18	0	0.05859375	3.5175293	0.12939453	-0.1965332	-0.95361328	46.319092	0.24658203	0	0	0	0	0	0	0	0	0	0.98217773	0.017822266	0.34887695	0.21826172	0.016601563	0.11376953	0	44330	0	0	0
434	435	435	Category L	0.39599609	-0.17993164	-0.83984375	0.003173828	0.16088867	0.4675293	0	0	19/6/2018	19	6	2018	8:37:19	31039	0	8	37	19	0	0.05859375	3.5175293	0.12548828	-0.19042969	-0.93969727	25.63623	0.28857422	0	0	0	0	0	0	0	0	0	0.96704102	0.032958984	0.38110352	0.27026367	0.010498047	0.099853516	0	44330	0	0	0
435	436	436	Category L	0.38378906	-0.19189453	-0.83984375	-0.005859375	0.15844727	0.46899414	0	0	19/6/2018	19	6	2018	8:37:19	31039	0.1	8	37	19	0	0.05859375	3.5175293	0.1171875	-0.18994141	-0.94311523	12.023438	0.28564453	0	0	0	0	0	0	0	0	0	0.96923828	0.030761719	0.37133789	0.26635742	-0.001708984	0.10327148	0	44330	0	0	0
436	437	437	Category L	0.37182617	-0.15576172	-0.82788086	0.000976563	0.15844727	0.4699707	0	0	19/6/2018	19	6	2018	8:37:19	31039	0.2	8	37	19	0	0.05859375	3.5175293	0.11816406	-0.19042969	-0.93603516	5.0827637	0.27783203	0	0	0	0	0	0	0	0	0	0.96264648	0.037353516	0.39648438	0.25341797	0.034667969	0.1081543	0	44330	0	0	0
437	438	438	Category L	0.35986328	-0.19189453	-0.89990234	0.010498047	0.15380859	0.46630859	0	0	19/6/2018	19	6	2018	8:37:19	31039	0.3	8	37	19	0	0.05859375	3.5175293	0.11523438	-0.19335938	-0.9362793	1.6499023	0.24707031	0	0	0	0	0	0	0	0	0	0.96313477	0.036865234	0.2824707	0.24438477	0.001464844	0.036376953	0	44330	0	0	0
438	439	439	Category L	0.37182617	-0.19189453	-0.89990234	0.024902344	0.14453125	0.46875	0	0	19/6/2018	19	6	2018	8:37:19	31039	0.4	8	37	19	0	0.05859375	3.5175293	0.11938477	-0.19458008	-0.93701172	0.49462891	0.25488281	0	0	0	0	0	0	0	0	0	0.96435547	0.035644531	0.29199219	0.25219727	0.002685547	0.037109375	0	44330	0	0	0
439	440	440	Category L	0.35986328	-0.19189453	-0.85180664	0.029541016	0.13696289	0.46850586	0	0	19/6/2018	19	6	2018	8:37:19	31039	0.5	8	37	19	0	0.05859375	3.5175293	0.11376953	-0.19335938	-0.92724609	2.3344727	0.25708008	0	0	0	0	0	0	0	0	0	0.95410156	0.045898438	0.32299805	0.24584961	0.001464844	0.075439453	0	44330	0	0	0
440	441	441	Category L	0.32397461	-0.19189453	-0.83984375	0.028320313	0.13842773	0.46850586	0	0	19/6/2018	19	6	2018	8:37:19	31039	0.6	8	37	19	0	0.05859375	3.5175293	0.11450195	-0.19360352	-0.93530273	4.5595703	0.22998047	0	0	0	0	0	0	0	0	0	0.96191406	0.038085938	0.30664063	0.20922852	0.001708984	0.095458984	0	44330	0	0	0
441	442	442	Category L	0.34790039	-0.20385742	-0.87597656	0.022460938	0.13842773	0.46850586	0	0	19/6/2018	19	6	2018	8:37:19	31039	0.7	8	37	19	0	0.05859375	3.5175293	0.11303711	-0.19042969	-0.93676758	6.0383301	0.24267578	0	0	0	0	0	0	0	0	0	0.96240234	0.037597656	0.30859375	0.23461914	-0.013183594	0.060791016	0	44330	0	0	0
442	443	443	Category L	0.3359375	-0.19189453	-0.85180664	0.029541016	0.14038086	0.46655273	0	0	19/6/2018	19	6	2018	8:37:19	31039	0.8	8	37	19	0	0.05859375	3.5175293	0.10644531	-0.18994141	-0.93041992	7.041748	0.24243164	0	0	0	0	0	0	0	0	0	0.95556641	0.044433594	0.31005859	0.22924805	-0.001708984	0.078613281	0	44330	0	0	0
443	444	444	Category L	0.35986328	-0.19189453	-0.85180664	0.028564453	0.1418457	0.46630859	0	0	19/6/2018	19	6	2018	8:37:19	31039	0.9	8	37	19	0	0.05859375	3.5175293	0.10791016	-0.19165039	-0.93530273	7.8769531	0.26538086	0	0	0	0	0	0	0	0	0	0.9609375	0.0390625	0.33544922	0.25170898	0	0.083496094	0	44330	0	0	0
444	445	445	Category L	0.37182617	-0.20385742	-0.85180664	0.024169922	0.13525391	0.46948242	0	0	19/6/2018	19	6	2018	8:37:20	31040	0	8	37	20	0	0.05859375	3.5175293	0.10791016	-0.19018555	-0.92333984	9.2541504	0.27368164	0	0	0	0	0	0	0	0	0	0.94897461	0.051025391	0.34912109	0.26367188	-0.013427734	0.071533203	0	44330	0	0	0
445	446	446	Category L	0.38378906	-0.19189453	-0.86376953	0.024414063	0.13842773	0.46948242	0	0	19/6/2018	19	6	2018	8:37:20	31040	0.1	8	37	20	0	0.05859375	3.5175293	0.10400391	-0.18847656	-0.93432617	11.149902	0.28833008	0	0	0	0	0	0	0	0	0	0.95874023	0.041259766	0.35327148	0.27954102	-0.003173828	0.070556641	0	44330	0	0	0
446	447	447	Category L	0.34790039	-0.19189453	-0.82788086	0.024414063	0.14038086	0.47070313	0	0	19/6/2018	19	6	2018	8:37:20	31040	0.2	8	37	20	0	0.05859375	3.5175293	0.10498047	-0.18530273	-0.93383789	12.529785	0.26489258	0	0	0	0	0	0	0	0	0	0.95776367	0.042236328	0.35522461	0.24267578	-0.006347656	0.10595703	0	44330	0	0	0
447	448	448	Category L	0.34790039	-0.19189453	-0.86376953	0.025634766	0.13696289	0.47045898	0	0	19/6/2018	19	6	2018	8:37:20	31040	0.3	8	37	20	0	0.05859375	3.5175293	0.10058594	-0.18554688	-0.92700195	14.105713	0.25512695	0	0	0	0	0	0	0	0	0	0.95068359	0.049316406	0.31665039	0.24707031	-0.006103516	0.063232422	0	44330	0	0	0
448	449	449	Category E	0.27587891	-0.16796875	-0.85180664	0.10375977	0.10400391	0.46459961	0	0	19/6/2018	19	6	2018	8:37:20	31040	0.6	8	37	20	0	0.05859375	3.5175293	0.10375977	-0.18701172	-0.93554688	16.376221	0.19213867	0	0	0	0	0	0	0	0	0	0.9597168	0.040283203	0.27490234	0.171875	0.019042969	0.083740234	0	44330	0	0	0
449	450	450	Category E	0.19189453	-0.20385742	-0.86376953	0.14868164	0.057373047	0.45874023	0	0	19/6/2018	19	6	2018	8:37:20	31040	0.7	8	37	20	0	0.05859375	3.5175293	0.10180664	-0.18554688	-0.92626953	18.611816	0.11108398	0	0	0	0	0	0	0	0	0	0.95019531	0.049804688	0.1706543	0.08984375	-0.018066406	0.0625	0	44330	0	0	0
450	451	451	Category E	0.19189453	-0.29980469	-1.0917969	0.18212891	0.017333984	0.44897461	0	0	19/6/2018	19	6	2018	8:37:20	31040	0.8	8	37	20	0	0.05859375	3.5175293	0.091796875	-0.18652344	-0.9362793	18.829346	0.21655273	0	0	0	0	0	0	0	0	0	0.95922852	0.040771484	0.3684082	0.099853516	-0.11303711	-0.15527344	0	44330	0	0	0
451	452	452	Category E	0.20385742	-0.21582031	-0.95996094	0.18969727	-0.005859375	0.44555664	0	0	19/6/2018	19	6	2018	8:37:20	31040	0.9	8	37	20	0	0.05859375	3.5175293	0.093994141	-0.18408203	-0.92285156	18.262695	0.11987305	0	0	0	0	0	0	0	0	0	0.94580078	0.054199219	0.17822266	0.10961914	-0.031494141	-0.036865234	0	44330	0	0	0
452	453	453	Category E	0.035888672	-0.083984375	-1.0319824	0.1965332	0.001708984	0.4440918	0	0	19/6/2018	19	6	2018	8:37:21	31041	0	8	37	21	0	0.05859375	3.5175293	0.089599609	-0.18579102	-0.92456055	18.777588	0.1574707	0	0	0	0	0	0	0	0	0	0.94726563	0.052734375	0.26318359	-0.053710938	0.10180664	-0.10717773	0	44330	0	0	0
453	454	454	Category E	0.13183594	-0.16796875	-0.89990234	0.18383789	0.0234375	0.44726563	0	0	19/6/2018	19	6	2018	8:37:21	31041	0.1	8	37	21	0	0.05859375	3.5175293	0.093261719	-0.18945313	-0.92993164	19.973145	0.053222656	0	0	0	0	0	0	0	0	0	0.95361328	0.046386719	0.090087891	0.038330078	0.021484375	0.030029297	0	44330	0	0	0
454	455	455	Category E	-0.26391602	-0.15576172	-1.0917969	0.22705078	0.061279297	0.4309082	0	0	19/6/2018	19	6	2018	8:37:21	31041	0.2	8	37	21	0	0.05859375	3.5175293	0.084716797	-0.18823242	-0.92114258	20.427734	0.3894043	0	0	0	0	0	0	0	0	0	0.9440918	0.055908203	0.55175781	-0.34863281	0.032470703	-0.17041016	0	44330	0	0	0
455	456	456	Category E	0	-0.21582031	-0.82788086	0.21411133	0.050048828	0.43847656	0	0	19/6/2018	19	6	2018	8:37:21	31041	0.3	8	37	21	0	0.05859375	3.5175293	0.082275391	-0.18823242	-0.93066406	20.03833	0.13452148	0	0	0	0	0	0	0	0	0	0.953125	0.046875	0.21264648	-0.082275391	-0.02734375	0.1027832	0	44330	0	0	0
456	457	457	Category E	-0.023925781	-0.26391602	-0.93579102	0.24682617	0.055419922	0.42407227	0	0	19/6/2018	19	6	2018	8:37:21	31041	0.4	8	37	21	0	0.05859375	3.5175293	0.080810547	-0.18334961	-0.91772461	20.446777	0.13305664	0	0	0	0	0	0	0	0	0	0.93945313	0.060546875	0.20288086	-0.10473633	-0.080322266	-0.017822266	0	44330	0	0	0
457	458	458	Category E	-0.059814453	-0.10791016	-0.85180664	0.23144531	0.040039063	0.42944336	0	0	19/6/2018	19	6	2018	8:37:21	31041	0.5	8	37	21	0	0.05859375	3.5175293	0.077636719	-0.18286133	-0.91894531	21.059082	0.17041016	0	0	0	0	0	0	0	0	0	0.94018555	0.059814453	0.2800293	-0.13745117	0.074951172	0.067138672	0	44330	0	0	0
458	459	459	Category E	-0.20385742	-0.14379883	-0.94799805	0.24682617	-0.032958984	0.42138672	0	0	19/6/2018	19	6	2018	8:37:21	31041	0.6	8	37	21	0	0.05859375	3.5175293	0.086669922	-0.18334961	-0.91625977	18.77417	0.29492188	0	0	0	0	0	0	0	0	0	0.93847656	0.061523438	0.36181641	-0.29052734	0.039550781	-0.031494141	0	44330	0	0	0
459	460	460	Category E	-0.19189453	-0.095947266	-0.82788086	0.20849609	-0.031494141	0.43481445	0	0	19/6/2018	19	6	2018	8:37:21	31041	0.7	8	37	21	0	0.05859375	3.5175293	0.075195313	-0.17895508	-0.9152832	14.609131	0.29296875	0	0	0	0	0	0	0	0	0	0.93554688	0.064453125	0.43774414	-0.26708984	0.083007813	0.087402344	0	44330	0	0	0
460	461	461	Category E	-0.31176758	-0.023925781	-1.0678711	0.24633789	-0.06640625	0.41308594	0	0	19/6/2018	19	6	2018	8:37:21	31041	0.8	8	37	21	0	0.05859375	3.5175293	0.072509766	-0.17871094	-0.91503906	12.770264	0.44165039	0	0	0	0	0	0	0	0	0	0.93530273	0.064697266	0.69189453	-0.38427734	0.15478516	-0.15258789	0	44330	0	0	0
461	462	462	Category E	0	-0.095947266	-0.94799805	0.22119141	-0.083496094	0.42163086	0	0	19/6/2018	19	6	2018	8:37:21	31041	0.9	8	37	21	0	0.05859375	3.5175293	0.077636719	-0.17382813	-0.90625	15.07251	0.11767578	0	0	0	0	0	0	0	0	0	0.92602539	0.073974609	0.19726563	-0.077636719	0.077880859	-0.041503906	0	44330	0	0	0
462	463	463	Category E	-0.26391602	-0.10791016	-0.89990234	0.32104492	-0.047851563	0.37304688	0	0	19/6/2018	19	6	2018	8:37:22	31042	0	8	37	22	0	0.05859375	3.5175293	0.078369141	-0.17333984	-0.90625	18.098145	0.34838867	0	0	0	0	0	0	0	0	0	0.92602539	0.073974609	0.4140625	-0.34228516	0.065429688	0.006347656	0	44330	0	0	0
463	464	464	Category E	-0.3359375	-0.14379883	-0.86376953	0.24316406	-0.025878906	0.42260742	0	0	19/6/2018	19	6	2018	8:37:22	31042	0.1	8	37	22	0	0.05859375	3.5175293	0.073486328	-0.17358398	-0.90869141	18.578125	0.41308594	0	0	0	0	0	0	0	0	0	0.92797852	0.072021484	0.484375	-0.40942383	0.029785156	0.044921875	0	44330	0	0	0
464	465	465	Category E	-0.11987305	-0.38378906	-0.73193359	0.25512695	-0.01171875	0.41430664	0	0	19/6/2018	19	6	2018	8:37:22	31042	0.2	8	37	22	0	0.05859375	3.5175293	0.066650391	-0.17260742	-0.90917969	19.272949	0.33300781	0	0	0	0	0	0	0	0	0	0.92797852	0.072021484	0.57519531	-0.18652344	-0.2109375	0.17724609	0	44330	0	0	0
465	466	466	Category E	-0.21582031	-0.32397461	-1.1638184	0.25463867	0.008544922	0.4206543	0	0	19/6/2018	19	6	2018	8:37:22	31042	0.3	8	37	22	0	0.05859375	3.5175293	0.060546875	-0.17114258	-0.90795898	21.019287	0.40625	0	0	0	0	0	0	0	0	0	0.92602539	0.073974609	0.68481445	-0.27636719	-0.15258789	-0.25561523	0	44330	0	0	0
466	467	467	Category E	-0.083984375	-0.2277832	-0.85180664	0.25244141	0.019287109	0.41967773	0	0	19/6/2018	19	6	2018	8:37:22	31042	0.4	8	37	22	0	0.05859375	3.5175293	0.052490234	-0.17211914	-0.91503906	23.186768	0.16040039	0	0	0	0	0	0	0	0	0	0.93261719	0.067382813	0.25537109	-0.13647461	-0.055419922	0.063232422	0	44330	0	0	0
467	468	468	Category E	-0.20385742	-0.27587891	-0.85180664	0.24926758	-0.012451172	0.42114258	0	0	19/6/2018	19	6	2018	8:37:22	31042	0.5	8	37	22	0	0.05859375	3.5175293	0.050048828	-0.17211914	-0.91748047	17.350342	0.28198242	0	0	0	0	0	0	0	0	0	0.93481445	0.065185547	0.42333984	-0.25390625	-0.10351563	0.065673828	0	44330	0	0	0
468	469	469	Category E	-0.34790039	-0.29980469	-0.82788086	0.24755859	-0.021972656	0.42285156	0	0	19/6/2018	19	6	2018	8:37:22	31042	0.6	8	37	22	0	0.05859375	3.5175293	0.041503906	-0.17114258	-0.91796875	9.6101074	0.41992188	0	0	0	0	0	0	0	0	0	0.93481445	0.065185547	0.60839844	-0.3894043	-0.12841797	0.090087891	0	44330	0	0	0
469	470	470	Category E	-0.16796875	0.071777344	-0.99584961	0.25097656	-0.052246094	0.4152832	0	0	19/6/2018	19	6	2018	8:37:22	31042	0.7	8	37	22	0	0.05859375	3.491748	0.035644531	-0.17089844	-0.91625977	5.9875488	0.32666016	0	0	0	0	0	0	0	0	0	0.93286133	0.067138672	0.52587891	-0.20361328	0.24267578	-0.079345703	0	44330	0	0	0
470	471	471	Category E	-0.011962891	-0.13183594	-1.0319824	0.24804688	-0.046630859	0.41455078	0	0	19/6/2018	19	6	2018	8:37:22	31042	0.8	8	37	22	0	0.05859375	3.491748	0.030273438	-0.17260742	-0.92016602	4.1369629	0.1262207	0	0	0	0	0	0	0	0	0	0.93676758	0.063232422	0.19482422	-0.042236328	0.040771484	-0.11157227	0	44330	0	0	0
471	472	472	Category E	-0.10791016	-0.059814453	-0.98388672	0.31201172	-0.000976563	0.3828125	0	0	19/6/2018	19	6	2018	8:37:22	31042	0.9	8	37	22	0	0.05859375	3.491748	0.025878906	-0.17382813	-0.92260742	0.46069336	0.1862793	0	0	0	0	0	0	0	0	0	0.93945313	0.060546875	0.30908203	-0.13378906	0.11401367	-0.061035156	0	44330	0	0	0
472	473	473	Category E	-0.26391602	-0.14379883	-0.87597656	0.26049805	-0.006347656	0.41455078	0	0	19/6/2018	19	6	2018	8:37:23	31043	0	8	37	23	0	0.05859375	3.491748	0.021728516	-0.17456055	-0.92211914	7.0791016	0.29101563	0	0	0	0	0	0	0	0	0	0.9387207	0.061279297	0.36279297	-0.28564453	0.030761719	0.046142578	0	44330	0	0	0
473	474	474	Category E	-0.10791016	-0.20385742	-0.87597656	0.27075195	-0.004638672	0.40478516	0	0	19/6/2018	19	6	2018	8:37:23	31043	0.1	8	37	23	0	0.05859375	3.491748	0.015380859	-0.17504883	-0.92138672	9.7282715	0.13452148	0	0	0	0	0	0	0	0	0	0.93823242	0.061767578	0.19775391	-0.12329102	-0.028564453	0.045410156	0	44330	0	0	0
474	475	475	Category E	-0.16796875	-0.2878418	-1.0319824	0.25976563	0.004882813	0.41943359	0	0	19/6/2018	19	6	2018	8:37:23	31043	0.2	8	37	23	0	0.05859375	3.491748	0.011230469	-0.17529297	-0.921875	9.1962891	0.23828125	0	0	0	0	0	0	0	0	0	0.93847656	0.061523438	0.40136719	-0.17919922	-0.11230469	-0.10986328	0	44330	0	0	0
475	476	476	Category E	0.011962891	-0.17993164	-0.83984375	0.26123047	0.008300781	0.41088867	0	0	19/6/2018	19	6	2018	8:37:23	31043	0.3	8	37	23	0	0.05859375	3.491748	0.008056641	-0.17700195	-0.92407227	10.489502	0.084228516	0	0	0	0	0	0	0	0	0	0.94091797	0.059082031	0.090820313	0.003662109	-0.002685547	0.084228516	0	44330	0	0	0
476	477	477	Category E	-0.15576172	-0.27587891	-0.88793945	0.2578125	-0.014160156	0.41308594	0	0	19/6/2018	19	6	2018	8:37:23	31043	0.4	8	37	23	0	0.05859375	3.491748	0.002929688	-0.17626953	-0.92651367	16.392822	0.19116211	0	0	0	0	0	0	0	0	0	0.94335938	0.056640625	0.296875	-0.15869141	-0.099365234	0.038574219	0	44330	0	0	0
477	478	478	Category E	0.047851563	-0.083984375	-0.64794922	0.23974609	-0.014160156	0.42260742	0	0	19/6/2018	19	6	2018	8:37:23	31043	0.5	8	37	23	0	0.05859375	3.491748	-0.000976563	-0.17626953	-0.92724609	17.729492	0.2980957	0	0	0	0	0	0	0	0	0	0.94384766	0.056152344	0.4206543	0.048828125	0.092285156	0.27929688	0	44330	0	0	0
478	479	479	Category E	-0.17993164	-0.11987305	-1.3918457	0.20947266	-0.039794922	0.4375	0	0	19/6/2018	19	6	2018	8:37:23	31043	0.6	8	37	23	0	0.05859375	3.491748	-0.007324219	-0.17651367	-0.9284668	15.63501	0.49731445	0	0	0	0	0	0	0	0	0	0.9453125	0.0546875	0.69262695	-0.17236328	0.056640625	-0.46313477	0	44330	0	0	0
479	480	480	Category E	0.11987305	-0.047851563	-0.83984375	0.20019531	-0.016113281	0.44165039	0	0	19/6/2018	19	6	2018	8:37:23	31043	0.7	8	37	23	0	0.05859375	3.491748	-0.010742188	-0.17773438	-0.92724609	12.448486	0.20385742	0	0	0	0	0	0	0	0	0	0.9440918	0.055908203	0.34814453	0.13061523	0.12988281	0.087402344	0	44330	0	0	0
480	481	481	Category E	-0.11987305	-0.023925781	-0.81591797	0.23730469	0.046630859	0.42797852	0	0	19/6/2018	19	6	2018	8:37:23	31043	0.8	8	37	23	0	0.05859375	3.491748	-0.014648438	-0.18041992	-0.9296875	9.8200684	0.22021484	0	0	0	0	0	0	0	0	0	0.94726563	0.052734375	0.37548828	-0.10498047	0.15649414	0.11376953	0	44330	0	0	0
481	482	482	Category E	-0.14379883	-0.16796875	-0.77978516	0.19775391	0.039794922	0.44189453	0	0	19/6/2018	19	6	2018	8:37:23	31043	0.9	8	37	23	0	0.05859375	3.491748	-0.018066406	-0.18041992	-0.9309082	9.0244141	0.19677734	0	0	0	0	0	0	0	0	0	0.94848633	0.051513672	0.28930664	-0.12548828	0.012451172	0.15112305	0	44330	0	0	0
482	483	483	Category E	-0.059814453	-0.20385742	-1.0078125	0.22412109	0.040283203	0.43139648	0	0	19/6/2018	19	6	2018	8:37:24	31044	0	8	37	24	0	0.05859375	3.491748	-0.023193359	-0.18212891	-0.93212891	4.1762695	0.086669922	0	0	0	0	0	0	0	0	0	0.94995117	0.050048828	0.13378906	-0.036376953	-0.021484375	-0.075439453	0	44330	0	0	0
483	484	484	Category E	0.059814453	-0.23999023	-0.99584961	0.26318359	0.051757813	0.41357422	0	0	19/6/2018	19	6	2018	8:37:24	31044	0.1	8	37	24	0	0.05859375	3.491748	-0.029052734	-0.18041992	-0.93164063	1.3737793	0.12451172	0	0	0	0	0	0	0	0	0	0.94946289	0.050537109	0.21240234	0.088867188	-0.059326172	-0.063964844	0	44330	0	0	0
484	485	485	Category E	0	-0.17993164	-0.95996094	0.25854492	-0.000488281	0.41333008	0	0	19/6/2018	19	6	2018	8:37:24	31044	0.2	8	37	24	0	0.05859375	3.491748	-0.03515625	-0.17944336	-0.93457031	1.5317383	0.043212891	0	0	0	0	0	0	0	0	0	0.95239258	0.047607422	0.060791016	0.03515625	-0.000244141	-0.025146484	0	44330	0	0	0
485	486	486	Category E	-0.19189453	-0.19189453	-0.95996094	0.20678711	-0.034667969	0.43652344	0	0	19/6/2018	19	6	2018	8:37:24	31044	0.3	8	37	24	0	0.05859375	3.491748	-0.0390625	-0.17871094	-0.93457031	3.6149902	0.1550293	0	0	0	0	0	0	0	0	0	0.95239258	0.047607422	0.19091797	-0.15258789	-0.012939453	-0.025146484	0	44330	0	0	0
486	487	487	Category E	0.14379883	-0.13183594	-0.76782227	0.17504883	-0.030273438	0.44970703	0	0	19/6/2018	19	6	2018	8:37:24	31044	0.4	8	37	24	0	0.05859375	3.491748	-0.044189453	-0.17724609	-0.93481445	3.6696777	0.25537109	0	0	0	0	0	0	0	0	0	0.95239258	0.047607422	0.40063477	0.18798828	0.045410156	0.16699219	0	44330	0	0	0
487	488	488	Category E	0.035888672	-0.17993164	-0.98388672	0.15917969	-0.052246094	0.45092773	0	0	19/6/2018	19	6	2018	8:37:24	31044	0.5	8	37	24	0	0.05859375	3.491748	-0.048339844	-0.17675781	-0.93481445	0.63476563	0.097412109	0	0	0	0	0	0	0	0	0	0.95263672	0.047363281	0.13623047	0.084228516	-0.002929688	-0.048828125	0	44330	0	0	0
488	489	489	Category E	-0.059814453	-0.16796875	-1.1037598	0.16723633	-0.046142578	0.44628906	0	0	19/6/2018	19	6	2018	8:37:24	31044	0.6	8	37	24	0	0.05859375	3.491748	-0.052246094	-0.17749023	-0.9362793	6.2253418	0.16748047	0	0	0	0	0	0	0	0	0	0.95458984	0.045410156	0.18432617	-0.007324219	0.009521484	-0.16723633	0	44330	0	0	0
489	490	490	Category E	-0.10791016	-0.26391602	-0.92382813	0.20898438	0.027587891	0.44189453	0	0	19/6/2018	19	6	2018	8:37:24	31044	0.7	8	37	24	0	0.05859375	3.491748	-0.055419922	-0.17773438	-0.93774414	6.9575195	0.1015625	0	0	0	0	0	0	0	0	0	0.95605469	0.043945313	0.15209961	-0.052246094	-0.0859375	0.013916016	0	44330	0	0	0
490	491	491	Category E	0.16796875	-0.20385742	-0.74389648	0.18212891	0.036621094	0.4465332	0	0	19/6/2018	19	6	2018	8:37:24	31044	0.8	8	37	24	0	0.05859375	3.491748	-0.057861328	-0.17724609	-0.93774414	6.2524414	0.29882813	0	0	0	0	0	0	0	0	0	0.95605469	0.043945313	0.44628906	0.22583008	-0.026367188	0.19384766	0	44330	0	0	0
491	492	492	Category E	0.047851563	-0.19189453	-1.079834	0.23461914	0.068115234	0.42919922	0	0	19/6/2018	19	6	2018	8:37:24	31044	0.9	8	37	24	0	0.05859375	3.491748	-0.060791016	-0.17456055	-0.93505859	6.833252	0.18164063	0	0	0	0	0	0	0	0	0	0.95336914	0.046630859	0.27050781	0.10864258	-0.017089844	-0.14453125	0	44330	0	0	0
492	493	493	Category E	0.083984375	-0.21582031	-1.0319824	0.21582031	0.069335938	0.43701172	0	0	19/6/2018	19	6	2018	8:37:25	31045	0	8	37	25	0	0.05859375	3.491748	-0.063720703	-0.17211914	-0.93408203	3.5209961	0.18237305	0	0	0	0	0	0	0	0	0	0.9519043	0.048095703	0.2890625	0.14770508	-0.043457031	-0.09765625	0	44330	0	0	0
493	494	494	Category E	0	-0.21582031	-0.93579102	0.22363281	0.040527344	0.43432617	0	0	19/6/2018	19	6	2018	8:37:25	31045	0.1	8	37	25	0	0.05859375	3.491748	-0.065917969	-0.17358398	-0.93554688	4.4194336	0.078125	0	0	0	0	0	0	0	0	0	0.95385742	0.046142578	0.10839844	0.065917969	-0.041992188	0	0	44330	0	0	0
494	495	495	Category E	-0.059814453	-0.047851563	-0.85180664	0.1796875	0.033935547	0.45214844	0	0	19/6/2018	19	6	2018	8:37:25	31045	0.2	8	37	25	0	0.05859375	3.491748	-0.067871094	-0.17333984	-0.93676758	12.692383	0.15185547	0	0	0	0	0	0	0	0	0	0.95507813	0.044921875	0.21875	0.008056641	0.12548828	0.084960938	0	44330	0	0	0
495	496	496	Category E	-0.083984375	-0.071777344	-0.81591797	0.19384766	-0.005859375	0.44580078	0	0	19/6/2018	19	6	2018	8:37:25	31045	0.3	8	37	25	0	0.05859375	3.491748	-0.066650391	-0.17358398	-0.93579102	16.614502	0.15820313	0	0	0	0	0	0	0	0	0	0.95410156	0.045898438	0.23901367	-0.017089844	0.10180664	0.11987305	0	44330	0	0	0
496	497	497	Category E	-0.059814453	-0.059814453	-1.1879883	0.16162109	0.013183594	0.45825195	0	0	19/6/2018	19	6	2018	8:37:25	31045	0.4	8	37	25	0	0.05859375	3.491748	-0.066650391	-0.17407227	-0.93481445	19.190186	0.27758789	0	0	0	0	0	0	0	0	0	0.95336914	0.046630859	0.37426758	0.006835938	0.11425781	-0.25292969	0	44330	0	0	0
497	498	498	Category E	0.11987305	-0.011962891	-0.76782227	0.16503906	0.017333984	0.45532227	0	0	19/6/2018	19	6	2018	8:37:25	31045	0.5	8	37	25	0	0.05859375	3.491748	-0.067382813	-0.17382813	-0.9362793	20.07373	0.29931641	0	0	0	0	0	0	0	0	0	0.95458984	0.045410156	0.51757813	0.18725586	0.16186523	0.16845703	0	44330	0	0	0
498	499	499	Category E	-0.21582031	-0.011962891	-0.94799805	0.19262695	0.046875	0.44287109	0	0	19/6/2018	19	6	2018	8:37:25	31045	0.6	8	37	25	0	0.05859375	3.491748	-0.065917969	-0.17504883	-0.93652344	18.100342	0.22167969	0	0	0	0	0	0	0	0	0	0.95507813	0.044921875	0.32421875	-0.1496582	0.16308594	-0.011230469	0	44330	0	0	0
499	500	500	Category E	-0.083984375	-0.21582031	-0.79199219	0.18725586	0.046142578	0.44555664	0	0	19/6/2018	19	6	2018	8:37:25	31045	0.7	8	37	25	0	0.05859375	3.491748	-0.065429688	-0.17651367	-0.93603516	12.456543	0.15039063	0	0	0	0	0	0	0	0	0	0.95483398	0.045166016	0.2019043	-0.018310547	-0.0390625	0.14404297	0	44330	0	0	0
500	501	501	Category E	-0.023925781	-0.23999023	-1.0678711	0.23974609	0.053466797	0.42407227	0	0	19/6/2018	19	6	2018	8:37:25	31045	0.8	8	37	25	0	0.05859375	3.491748	-0.064697266	-0.17651367	-0.93676758	6.6960449	0.15112305	0	0	0	0	0	0	0	0	0	0.95532227	0.044677734	0.23510742	0.040771484	-0.063232422	-0.13085938	0	44330	0	0	0
501	502	502	Category E	-0.059814453	-0.23999023	-1.1159668	0.25366211	0.048339844	0.42138672	0	0	19/6/2018	19	6	2018	8:37:25	31045	0.9	8	37	25	0	0.05859375	3.491748	-0.061035156	-0.17749023	-0.93603516	2.0236816	0.19042969	0	0	0	0	0	0	0	0	0	0.95458984	0.045410156	0.2434082	0.001220703	-0.062255859	-0.1796875	0	44330	0	0	0
502	503	503	Category E	-0.047851563	-0.20385742	-1.0078125	0.26293945	-0.010742188	0.40844727	0	0	19/6/2018	19	6	2018	8:37:26	31046	0	8	37	26	0	0.05859375	3.491748	-0.061279297	-0.17773438	-0.93554688	4.1989746	0.077880859	0	0	0	0	0	0	0	0	0	0.95410156	0.045898438	0.11181641	0.013427734	-0.025878906	-0.072021484	0	44330	0	0	0
503	504	504	Category E	-0.2277832	-0.083984375	-0.88793945	0.22241211	-0.038330078	0.42871094	0	0	19/6/2018	19	6	2018	8:37:26	31046	0.1	8	37	26	0	0.05859375	3.491748	-0.063964844	-0.17724609	-0.93676758	11.818848	0.19458008	0	0	0	0	0	0	0	0	0	0.95556641	0.044433594	0.3059082	-0.16357422	0.093261719	0.048828125	0	44330	0	0	0
504	505	505	Category E	-0.10791016	-0.071777344	-0.76782227	0.19628906	-0.051269531	0.43798828	0	0	19/6/2018	19	6	2018	8:37:26	31046	0.2	8	37	26	0	0.05859375	3.491748	-0.062011719	-0.17724609	-0.93554688	17.900635	0.20336914	0	0	0	0	0	0	0	0	0	0.95410156	0.045898438	0.3190918	-0.045654297	0.10546875	0.16772461	0	44330	0	0	0
505	506	506	Category E	-0.23999023	-0.29980469	-1.4157715	0.18261719	-0.072998047	0.43920898	0	0	19/6/2018	19	6	2018	8:37:26	31046	0.3	8	37	26	0	0.05859375	3.491748	-0.062744141	-0.17529297	-0.94360352	23.639404	0.51904297	0	0	0	0	0	0	0	0	0	0.96191406	0.038085938	0.77319336	-0.17700195	-0.12426758	-0.47192383	0	44330	0	0	0
506	507	507	Category E	0.16796875	-0.21582031	-1.0319824	0.1862793	-0.063476563	0.44042969	0	0	19/6/2018	19	6	2018	8:37:26	31046	0.4	8	37	26	0	0.05859375	3.491748	-0.05859375	-0.17260742	-0.94091797	34.615234	0.24780273	0	0	0	0	0	0	0	0	0	0.95849609	0.041503906	0.3605957	0.2265625	-0.04296875	-0.090820313	0	44330	0	0	0
507	508	508	Category E	-0.2878418	-0.095947266	-0.87597656	0.22167969	-0.021972656	0.43408203	0	0	19/6/2018	19	6	2018	8:37:26	31046	0.5	8	37	26	0	0.058349609	3.5513672	-0.060791016	-0.17211914	-0.94165039	40.683594	0.24804688	0	0	0	0	0	0	0	0	0	0.95922852	0.040771484	0.36865234	-0.22680664	0.076171875	0.065673828	0	44330	0	0	0
508	509	509	Category E	-0.095947266	-0.16796875	-0.68383789	0.17089844	-0.016113281	0.4519043	0	0	19/6/2018	19	6	2018	8:37:26	31046	0.6	8	37	26	0	0.058349609	3.5513672	-0.060546875	-0.1706543	-0.94140625	43.157959	0.26000977	0	0	0	0	0	0	0	0	0	0.95874023	0.041259766	0.2956543	-0.03515625	0.002685547	0.25756836	0	44330	0	0	0
509	510	510	Category E	-0.071777344	-0.32397461	-1.1518555	0.12573242	-0.012939453	0.45800781	0	0	19/6/2018	19	6	2018	8:37:26	31046	0.7	8	37	26	0	0.058349609	3.5513672	-0.056152344	-0.16772461	-0.94091797	41.548096	0.26245117	0	0	0	0	0	0	0	0	0	0.95751953	0.042480469	0.38232422	-0.015380859	-0.15600586	-0.21069336	0	44330	0	0	0
510	511	511	Category E	0.047851563	-0.31176758	-1.0559082	0.093994141	-0.022460938	0.4699707	0	0	19/6/2018	19	6	2018	8:37:26	31046	0.8	8	37	26	0	0.058349609	3.5513672	-0.053710938	-0.17041016	-0.94604492	41.51123	0.20556641	0	0	0	0	0	0	0	0	0	0.96289063	0.037109375	0.35253906	0.1015625	-0.14111328	-0.10961914	0	44330	0	0	0
511	512	512	Category E	0.035888672	-0.2277832	-0.77978516	0.081787109	-0.033447266	0.47045898	0	0	19/6/2018	19	6	2018	8:37:26	31046	0.9	8	37	26	0	0.058349609	3.5513672	-0.052001953	-0.16967773	-0.94458008	40.594727	0.19555664	0	0	0	0	0	0	0	0	0	0.9609375	0.0390625	0.31054688	0.087890625	-0.057861328	0.16479492	0	44330	0	0	0
512	513	513	Category E	-0.14379883	-0.2277832	-0.81591797	0.040039063	-0.041992188	0.47338867	0	0	19/6/2018	19	6	2018	8:37:27	31047	0	8	37	27	0	0.058349609	3.5513672	-0.05078125	-0.16967773	-0.94189453	31.400391	0.16699219	0	0	0	0	0	0	0	0	0	0.95849609	0.041503906	0.27709961	-0.092773438	-0.057861328	0.12597656	0	44330	0	0	0
513	514	514	Category E	0.011962891	-0.20385742	-0.87597656	0.034912109	-0.040527344	0.47631836	0	0	19/6/2018	19	6	2018	8:37:27	31047	0.1	8	37	27	0	0.058349609	3.5513672	-0.048828125	-0.16918945	-0.94116211	24.851318	0.095458984	0	0	0	0	0	0	0	0	0	0.95751953	0.042480469	0.16040039	0.060791016	-0.034423828	0.065185547	0	44330	0	0	0
514	515	515	Category E	0.13183594	-0.31176758	-1.0078125	0.067626953	-0.056152344	0.46777344	0	0	19/6/2018	19	6	2018	8:37:27	31047	0.2	8	37	27	0	0.058349609	3.5513672	-0.047607422	-0.16894531	-0.94018555	19.357178	0.23901367	0	0	0	0	0	0	0	0	0	0.95629883	0.043701172	0.38989258	0.17944336	-0.14257813	-0.067382813	0	44330	0	0	0
515	516	516	Category E	-0.023925781	-0.13183594	-1.0439453	0.14599609	-0.078125	0.44946289	0	0	19/6/2018	19	6	2018	8:37:27	31047	0.3	8	37	27	0	0.058349609	3.5513672	-0.045654297	-0.16699219	-0.93676758	14.572754	0.11474609	0	0	0	0	0	0	0	0	0	0.95263672	0.047363281	0.1640625	0.021728516	0.03515625	-0.10693359	0	44330	0	0	0
516	517	517	Category E	0.035888672	-0.15576172	-0.87597656	0.17163086	-0.042480469	0.44750977	0	0	19/6/2018	19	6	2018	8:37:27	31047	0.4	8	37	27	0	0.058349609	3.5513672	-0.047119141	-0.16650391	-0.93896484	2.7814941	0.10473633	0	0	0	0	0	0	0	0	0	0.95483398	0.045166016	0.15722656	0.083007813	0.010742188	0.062988281	0	44330	0	0	0
517	518	518	Category E	-0.13183594	-0.21582031	-1.0078125	0.1953125	0.024414063	0.44750977	0	0	19/6/2018	19	6	2018	8:37:27	31047	0.5	8	37	27	0	0.058349609	3.5513672	-0.046386719	-0.16748047	-0.93994141	7.8320313	0.11914063	0	0	0	0	0	0	0	0	0	0.95581055	0.044189453	0.20117188	-0.085205078	-0.048095703	-0.067626953	0	44330	0	0	0
518	519	519	Category E	0.095947266	-0.2878418	-0.79199219	0.19921875	0.055419922	0.43896484	0	0	19/6/2018	19	6	2018	8:37:27	31047	0.6	8	37	27	0	0.058349609	3.5513672	-0.048583984	-0.16967773	-0.94555664	16.578613	0.24169922	0	0	0	0	0	0	0	0	0	0.96191406	0.038085938	0.41625977	0.14453125	-0.11791992	0.15356445	0	44330	0	0	0
519	520	520	Category E	0.035888672	-0.40795898	-1.0559082	0.23657227	0.067626953	0.42211914	0	0	19/6/2018	19	6	2018	8:37:27	31047	0.7	8	37	27	0	0.058349609	3.5513672	-0.049072266	-0.17163086	-0.94262695	22.782715	0.27539063	0	0	0	0	0	0	0	0	0	0.95922852	0.040771484	0.43457031	0.084960938	-0.23608398	-0.11303711	0	44330	0	0	0
520	521	521	Category E	0.047851563	-0.19189453	-0.93579102	0.21411133	0.076171875	0.43188477	0	0	19/6/2018	19	6	2018	8:37:27	31047	0.8	8	37	27	0	0.058349609	3.5513672	-0.056152344	-0.17480469	-0.94262695	30.494873	0.10546875	0	0	0	0	0	0	0	0	0	0.96044922	0.039550781	0.12792969	0.10400391	-0.016845703	0.006835938	0	44330	0	0	0
521	522	522	Category E	-0.047851563	-0.32397461	-0.97192383	0.25195313	0.040283203	0.41918945	0	0	19/6/2018	19	6	2018	8:37:27	31047	0.9	8	37	27	0	0.058349609	3.5513672	-0.057861328	-0.17578125	-0.93945313	41.729736	0.15161133	0	0	0	0	0	0	0	0	0	0.95751953	0.042480469	0.19042969	0.010009766	-0.14794922	-0.032226563	0	44330	0	0	0
522	523	523	Category E	-0.13183594	-0.071777344	-0.80395508	0.25	0.039794922	0.41992188	0	0	19/6/2018	19	6	2018	8:37:28	31048	0	8	37	28	0	0.058349609	3.5513672	-0.0625	-0.17919922	-0.94775391	44.074707	0.19262695	0	0	0	0	0	0	0	0	0	0.96655273	0.033447266	0.32080078	-0.069091797	0.10742188	0.14379883	0	44330	0	0	0
523	524	524	Category E	-0.13183594	-0.10791016	-1.0917969	0.23144531	0.046630859	0.4296875	0	0	19/6/2018	19	6	2018	8:37:28	31048	0.1	8	37	28	0	0.058349609	3.5513672	-0.059326172	-0.17773438	-0.94946289	46.290527	0.17407227	0	0	0	0	0	0	0	0	0	0.96777344	0.032226563	0.28442383	-0.072265625	0.069824219	-0.14208984	0	44330	0	0	0
524	525	525	Category E	0.047851563	-0.14379883	-0.85180664	0.20214844	0.055419922	0.43896484	0	0	19/6/2018	19	6	2018	8:37:28	31048	0.2	8	37	28	0	0.058349609	3.5513672	-0.061767578	-0.17700195	-0.95019531	45.975098	0.15112305	0	0	0	0	0	0	0	0	0	0.96850586	0.031494141	0.24145508	0.10961914	0.033203125	0.098388672	0	44330	0	0	0
525	526	526	Category E	-0.011962891	-0.083984375	-0.87597656	0.2434082	0.10205078	0.41625977	0	0	19/6/2018	19	6	2018	8:37:28	31048	0.3	8	37	28	0	0.058349609	3.5513672	-0.064453125	-0.17578125	-0.94848633	44.438477	0.12841797	0	0	0	0	0	0	0	0	0	0.96679688	0.033203125	0.21704102	0.052490234	0.091796875	0.072509766	0	44330	0	0	0
526	527	527	Category E	0.011962891	-0.14379883	-0.82788086	0.22583008	0.10473633	0.4206543	0	0	19/6/2018	19	6	2018	8:37:28	31048	0.4	8	37	28	0	0.058349609	3.5513672	-0.065185547	-0.17480469	-0.94604492	39.648682	0.14453125	0	0	0	0	0	0	0	0	0	0.96411133	0.035888672	0.22631836	0.077148438	0.031005859	0.11816406	0	44330	0	0	0
527	528	528	Category E	0.035888672	-0.25195313	-0.99584961	0.22167969	0.11230469	0.42553711	0	0	19/6/2018	19	6	2018	8:37:28	31048	0.5	8	37	28	0	0.058349609	3.5513672	-0.067871094	-0.17626953	-0.94335938	31.882324	0.13842773	0	0	0	0	0	0	0	0	0	0.9621582	0.037841797	0.23144531	0.10375977	-0.075439453	-0.052246094	0	44330	0	0	0
528	529	529	Category E	0.011962891	-0.19189453	-0.95996094	0.22192383	0.098632813	0.42651367	0	0	19/6/2018	19	6	2018	8:37:28	31048	0.6	8	37	28	0	0.058349609	3.5513672	-0.070556641	-0.17602539	-0.94360352	27.203613	0.085693359	0	0	0	0	0	0	0	0	0	0.96240234	0.037597656	0.11474609	0.082519531	-0.015625	-0.016113281	0	44330	0	0	0
529	530	530	Category E	0.011962891	-0.15576172	-0.86376953	0.24316406	0.034423828	0.42480469	0	0	19/6/2018	19	6	2018	8:37:28	31048	0.7	8	37	28	0	0.058349609	3.5513672	-0.072265625	-0.17651367	-0.94116211	24.403564	0.11645508	0	0	0	0	0	0	0	0	0	0.96044922	0.039550781	0.18261719	0.084228516	0.020751953	0.077392578	0	44330	0	0	0
530	531	531	Category E	-0.059814453	-0.095947266	-0.88793945	0.22192383	0.010986328	0.43383789	0	0	19/6/2018	19	6	2018	8:37:28	31048	0.8	8	37	28	0	0.058349609	3.5513672	-0.072753906	-0.17675781	-0.94262695	21.281982	0.098388672	0	0	0	0	0	0	0	0	0	0.96166992	0.038330078	0.1484375	0.012939453	0.080810547	0.0546875	0	44330	0	0	0
531	532	532	Category E	-0.023925781	-0.011962891	-0.87597656	0.22241211	-0.025634766	0.42700195	0	0	19/6/2018	19	6	2018	8:37:28	31048	0.9	8	37	28	0	0.058349609	3.5513672	-0.075683594	-0.17700195	-0.94482422	14.312744	0.18603516	0	0	0	0	0	0	0	0	0	0.96435547	0.035644531	0.28588867	0.051757813	0.16503906	0.068847656	0	44330	0	0	0
532	533	533	Category E	-0.14379883	-0.20385742	-1.1398926	0.21484375	0.004882813	0.43847656	0	0	19/6/2018	19	6	2018	8:37:29	31049	0	8	37	29	0	0.058349609	3.5513672	-0.076416016	-0.17724609	-0.94287109	7.9316406	0.2097168	0	0	0	0	0	0	0	0	0	0.96240234	0.037597656	0.29052734	-0.067138672	-0.026367188	-0.19677734	0	44330	0	0	0
533	534	534	Category E	-0.011962891	-0.14379883	-1.0078125	0.22070313	0.041259766	0.4284668	0	0	19/6/2018	19	6	2018	8:37:29	31049	0.1	8	37	29	0	0.058349609	3.5513672	-0.078125	-0.17700195	-0.94165039	0.10253906	0.099121094	0	0	0	0	0	0	0	0	0	0.96142578	0.038574219	0.16552734	0.066162109	0.033203125	-0.065917969	0	44330	0	0	0
534	535	535	Category E	-0.16796875	-0.17993164	-1.0078125	0.23144531	0.053466797	0.43286133	0	0	19/6/2018	19	6	2018	8:37:29	31049	0.2	8	37	29	0	0.058349609	3.5513672	-0.078369141	-0.17724609	-0.94140625	7.3344727	0.11132813	0	0	0	0	0	0	0	0	0	0.96118164	0.038818359	0.15820313	-0.089355469	-0.002441406	-0.066162109	0	44330	0	0	0
535	536	536	Category E	-0.011962891	-0.25195313	-0.75585938	0.23291016	0.068115234	0.42724609	0	0	19/6/2018	19	6	2018	8:37:29	31049	0.3	8	37	29	0	0.058349609	3.5513672	-0.077880859	-0.17944336	-0.94213867	12.276367	0.21044922	0	0	0	0	0	0	0	0	0	0.96240234	0.037597656	0.32495117	0.065917969	-0.072265625	0.1862793	0	44330	0	0	0
536	537	537	Category E	-0.071777344	-0.23999023	-1.0439453	0.21337891	0.075683594	0.43676758	0	0	19/6/2018	19	6	2018	8:37:29	31049	0.4	8	37	29	0	0.058349609	3.5513672	-0.077148438	-0.18115234	-0.94360352	14.874268	0.11621094	0	0	0	0	0	0	0	0	0	0.96411133	0.035888672	0.16430664	0.005371094	-0.05859375	-0.10009766	0	44330	0	0	0
537	538	538	Category E	0.047851563	-0.21582031	-0.87597656	0.20629883	0.069335938	0.4375	0	0	19/6/2018	19	6	2018	8:37:29	31049	0.5	8	37	29	0	0.058349609	3.5513672	-0.076904297	-0.18310547	-0.94067383	12.38623	0.14428711	0	0	0	0	0	0	0	0	0	0.96142578	0.038574219	0.22216797	0.12475586	-0.032470703	0.064697266	0	44330	0	0	0
538	539	539	Category E	-0.15576172	-0.25195313	-0.91186523	0.22363281	0.046630859	0.42944336	0	0	19/6/2018	19	6	2018	8:37:29	31049	0.6	8	37	29	0	0.058349609	3.5513672	-0.078613281	-0.18579102	-0.94287109	8.9951172	0.10595703	0	0	0	0	0	0	0	0	0	0.96411133	0.035888672	0.17382813	-0.076904297	-0.065917969	0.031005859	0	44330	0	0	0
539	540	540	Category E	-0.13183594	-0.10791016	-0.87597656	0.234375	0.025634766	0.42553711	0	0	19/6/2018	19	6	2018	8:37:29	31049	0.7	8	37	29	0	0.058349609	3.5513672	-0.076416016	-0.1887207	-0.94311523	5.4211426	0.11889648	0	0	0	0	0	0	0	0	0	0.96484375	0.03515625	0.20361328	-0.055175781	0.080810547	0.067138672	0	44330	0	0	0
540	541	541	Category E	-0.023925781	-0.095947266	-1.0078125	0.25048828	0.015136719	0.42260742	0	0	19/6/2018	19	6	2018	8:37:29	31049	0.8	8	37	29	0	0.058349609	3.5513672	-0.075439453	-0.18896484	-0.94482422	0.39746094	0.12353516	0	0	0	0	0	0	0	0	0	0.96655273	0.033447266	0.20751953	0.051513672	0.093017578	-0.062744141	0	44330	0	0	0
541	542	542	Category E	-0.023925781	-0.10791016	-0.91186523	0.23999023	0.038818359	0.421875	0	0	19/6/2018	19	6	2018	8:37:29	31049	0.9	8	37	29	0	0.058349609	3.5513672	-0.075683594	-0.1887207	-0.94311523	2.8681641	0.10083008	0	0	0	0	0	0	0	0	0	0.96484375	0.03515625	0.16381836	0.051757813	0.080810547	0.03125	0	44330	0	0	0
542	543	543	Category E	-0.46777344	-0.071777344	-1.0078125	0.29907227	0.086669922	0.39208984	0	0	19/6/2018	19	6	2018	8:37:30	31050	0	8	37	30	0	0.058349609	3.5513672	-0.075439453	-0.18847656	-0.94067383	4.7509766	0.41455078	0	0	0	0	0	0	0	0	0	0.9621582	0.037841797	0.57592773	-0.39208984	0.11669922	-0.066894531	0	44330	0	0	0
543	544	544	Category E	-0.17993164	-0.14379883	-0.75585938	0.25756836	0.075195313	0.41479492	0	0	19/6/2018	19	6	2018	8:37:30	31050	0.1	8	37	30	0	0.058349609	3.5513672	-0.075439453	-0.1887207	-0.94018555	8.7458496	0.21655273	0	0	0	0	0	0	0	0	0	0.96191406	0.038085938	0.33374023	-0.10424805	0.044921875	0.18432617	0	44330	0	0	0
544	545	545	Category E	-0.17993164	-0.23999023	-1.3918457	0.32641602	0.10107422	0.36645508	0	0	19/6/2018	19	6	2018	8:37:30	31050	0.2	8	37	30	0	0.058349609	3.5513672	-0.072998047	-0.18994141	-0.94116211	11.422607	0.46557617	0	0	0	0	0	0	0	0	0	0.96289063	0.037109375	0.60717773	-0.10668945	-0.049804688	-0.45043945	0	44330	0	0	0
545	546	546	Category E	0.10791016	-0.095947266	-0.94799805	0.29711914	0.093261719	0.38671875	0	0	19/6/2018	19	6	2018	8:37:30	31050	0.3	8	37	30	0	0.058837891	3.5578125	-0.072021484	-0.19213867	-0.94287109	13.541016	0.20410156	0	0	0	0	0	0	0	0	0	0.96484375	0.03515625	0.28125	0.17993164	0.096191406	-0.004882813	0	44330	0	0	0
546	547	547	Category E	-0.26391602	-0.19189453	-0.89990234	0.3125	0.062011719	0.38452148	0	0	19/6/2018	19	6	2018	8:37:30	31050	0.4	8	37	30	0	0.058837891	3.5578125	-0.069580078	-0.19091797	-0.93676758	15.683105	0.19750977	0	0	0	0	0	0	0	0	0	0.95849609	0.041503906	0.23217773	-0.1940918	-0.000732422	0.036865234	0	44330	0	0	0
547	548	548	Category E	-0.17993164	-0.16796875	-0.82788086	0.23242188	0.064941406	0.42700195	0	0	19/6/2018	19	6	2018	8:37:30	31050	0.5	8	37	30	0	0.058837891	3.5578125	-0.072021484	-0.19067383	-0.93554688	16.810791	0.15405273	0	0	0	0	0	0	0	0	0	0.95751953	0.042480469	0.23828125	-0.10766602	0.022705078	0.10766602	0	44330	0	0	0
548	549	549	Category E	0.011962891	-0.059814453	-0.80395508	0.22631836	0.054443359	0.4296875	0	0	19/6/2018	19	6	2018	8:37:30	31050	0.6	8	37	30	0	0.058837891	3.5578125	-0.068603516	-0.19213867	-0.93579102	16.575684	0.20361328	0	0	0	0	0	0	0	0	0	0.95800781	0.041992188	0.34521484	0.080566406	0.13232422	0.13183594	0	44330	0	0	0
549	550	550	Category E	0.023925781	-0.13183594	-1.4038086	0.18310547	0.058837891	0.44799805	0	0	19/6/2018	19	6	2018	8:37:30	31050	0.7	8	37	30	0	0.058837891	3.5578125	-0.067626953	-0.19287109	-0.93945313	13.963379	0.47705078	0	0	0	0	0	0	0	0	0	0.96142578	0.038574219	0.61694336	0.091552734	0.061035156	-0.46411133	0	44330	0	0	0
550	551	551	Category E	0.13183594	-0.083984375	-0.89990234	0.14941406	0.071289063	0.45410156	0	0	19/6/2018	19	6	2018	8:37:30	31050	0.8	8	37	30	0	0.058837891	3.5578125	-0.067138672	-0.19165039	-0.93652344	10.579834	0.22924805	0	0	0	0	0	0	0	0	0	0.95825195	0.041748047	0.34350586	0.19897461	0.10766602	0.036621094	0	44330	0	0	0
551	552	552	Category E	-0.011962891	-0.047851563	-0.77978516	0.15185547	0.098876953	0.45288086	0	0	19/6/2018	19	6	2018	8:37:30	31050	0.9	8	37	30	0	0.058837891	3.5578125	-0.068603516	-0.19042969	-0.93481445	7.3867188	0.21826172	0	0	0	0	0	0	0	0	0	0.95654297	0.043457031	0.35449219	0.056640625	0.14257813	0.1550293	0	44330	0	0	0
552	553	553	Category E	-0.10791016	-0.11987305	-0.81591797	0.125	0.099121094	0.46020508	0	0	19/6/2018	19	6	2018	8:37:31	31051	0	8	37	31	0	0.058837891	3.5578125	-0.069824219	-0.19091797	-0.9362793	3.637207	0.14501953	0	0	0	0	0	0	0	0	0	0.95825195	0.041748047	0.22973633	-0.037841797	0.071044922	0.12036133	0	44330	0	0	0
553	554	554	Category E	-0.023925781	-0.17993164	-0.79199219	0.14331055	0.084960938	0.45922852	0	0	19/6/2018	19	6	2018	8:37:31	31051	0.1	8	37	31	0	0.058837891	3.5578125	-0.068115234	-0.19091797	-0.93725586	0.10839844	0.15234375	0	0	0	0	0	0	0	0	0	0.95898438	0.041015625	0.20092773	0.044189453	0.010986328	0.14526367	0	44330	0	0	0
554	555	555	Category E	-0.011962891	-0.13183594	-0.76782227	0.18383789	0.072753906	0.44213867	0	0	19/6/2018	19	6	2018	8:37:31	31051	0.2	8	37	31	0	0.058837891	3.5578125	-0.068847656	-0.19165039	-0.9375	3.5627441	0.1887207	0	0	0	0	0	0	0	0	0	0.95947266	0.040527344	0.28662109	0.056884766	0.059814453	0.16967773	0	44330	0	0	0
555	556	556	Category E	-0.095947266	-0.14379883	-1.0197754	0.23828125	0.081298828	0.42456055	0	0	19/6/2018	19	6	2018	8:37:31	31051	0.3	8	37	31	0	0.058837891	3.5578125	-0.070556641	-0.19018555	-0.93701172	7.3234863	0.098144531	0	0	0	0	0	0	0	0	0	0.95874023	0.041259766	0.15429688	-0.025146484	0.046386719	-0.082519531	0	44330	0	0	0
556	557	557	Category E	-0.095947266	-0.34790039	-0.95996094	0.28637695	0.063476563	0.39550781	0	0	19/6/2018	19	6	2018	8:37:31	31051	0.4	8	37	31	0	0.058837891	3.5578125	-0.070556641	-0.19091797	-0.93603516	11.786865	0.16040039	0	0	0	0	0	0	0	0	0	0.95800781	0.041992188	0.20581055	-0.025146484	-0.15673828	-0.023681641	0	44330	0	0	0
557	558	558	Category E	-0.13183594	-0.25195313	-1.0917969	0.30786133	0.0390625	0.38549805	0	0	19/6/2018	19	6	2018	8:37:31	31051	0.5	8	37	31	0	0.058837891	3.5578125	-0.071533203	-0.19140625	-0.93676758	17.885498	0.17675781	0	0	0	0	0	0	0	0	0	0.95874023	0.041259766	0.27539063	-0.060058594	-0.060302734	-0.15478516	0	44330	0	0	0
558	559	559	Category E	-0.2277832	-0.27587891	-1.1518555	0.32446289	0.002197266	0.37036133	0	0	19/6/2018	19	6	2018	8:37:31	31051	0.6	8	37	31	0	0.058837891	3.5578125	-0.070556641	-0.19091797	-0.93554688	27.216064	0.28027344	0	0	0	0	0	0	0	0	0	0.95727539	0.042724609	0.45800781	-0.15698242	-0.084716797	-0.21606445	0	44330	0	0	0
559	560	560	Category E	-0.43188477	-0.31176758	-0.85180664	0.30151367	-0.004394531	0.38964844	0	0	19/6/2018	19	6	2018	8:37:31	31051	0.7	8	37	31	0	0.058837891	3.5578125	-0.072753906	-0.18994141	-0.93676758	35.098389	0.38818359	0	0	0	0	0	0	0	0	0	0.95874023	0.041259766	0.56567383	-0.35888672	-0.12158203	0.084960938	0	44330	0	0	0
560	561	561	Category E	-0.26391602	-0.10791016	-0.56396484	0.25341797	-0.021240234	0.4140625	0	0	19/6/2018	19	6	2018	8:37:31	31051	0.8	8	37	31	0	0.058837891	3.5578125	-0.073974609	-0.1875	-0.93530273	37.387207	0.42456055	0	0	0	0	0	0	0	0	0	0.95678711	0.043212891	0.64111328	-0.18969727	0.079589844	0.37133789	0	44330	0	0	0
561	562	562	Category E	-0.50390625	-0.44384766	-1.4399414	0.2644043	-0.023925781	0.40820313	0	0	19/6/2018	19	6	2018	8:37:31	31051	0.9	8	37	31	0	0.058837891	3.5578125	-0.074707031	-0.18774414	-0.93554688	35.688477	0.70996094	0	0	0	0	0	0	0	0	0	0.95703125	0.04296875	1.1894531	-0.42895508	-0.25585938	-0.50415039	0	44330	0	0	0
562	563	563	Category E	0.19189453	-0.071777344	-1.1398926	0.26513672	-0.029296875	0.40917969	0	0	19/6/2018	19	6	2018	8:37:32	31052	0	8	37	32	0	0.058837891	3.5578125	-0.074707031	-0.1862793	-0.93481445	33.64624	0.35546875	0	0	0	0	0	0	0	0	0	0.95605469	0.043945313	0.58618164	0.26660156	0.11450195	-0.20483398	0	44330	0	0	0
563	564	564	Category E	-0.14379883	-0.17993164	-1.0559082	0.31420898	-0.044433594	0.37402344	0	0	19/6/2018	19	6	2018	8:37:32	31052	0.1	8	37	32	0	0.058837891	3.5578125	-0.073974609	-0.18823242	-0.9362793	29.43335	0.13842773	0	0	0	0	0	0	0	0	0	0.95776367	0.042236328	0.19750977	-0.069580078	0.008300781	-0.11938477	0	44330	0	0	0
564	565	565	Category E	-0.20385742	-0.095947266	-0.82788086	0.23291016	0.01953125	0.42602539	0	0	19/6/2018	19	6	2018	8:37:32	31052	0.2	8	37	32	0	0.058837891	3.5578125	-0.072998047	-0.18945313	-0.93432617	22.836426	0.19287109	0	0	0	0	0	0	0	0	0	0.95629883	0.043701172	0.33105469	-0.13061523	0.093505859	0.10644531	0	44330	0	0	0
565	566	566	Category E	-0.25195313	-0.10791016	-0.75585938	0.21411133	0.019775391	0.43481445	0	0	19/6/2018	19	6	2018	8:37:32	31052	0.3	8	37	32	0	0.058837891	3.5578125	-0.073974609	-0.19018555	-0.93505859	15.375977	0.265625	0	0	0	0	0	0	0	0	0	0.95727539	0.042724609	0.43945313	-0.17773438	0.082275391	0.17919922	0	44330	0	0	0
566	567	567	Category E	-0.071777344	-0.25195313	-0.56396484	0.22680664	0.031982422	0.43017578	0	0	19/6/2018	19	6	2018	8:37:32	31052	0.4	8	37	32	0	0.058837891	3.5578125	-0.074707031	-0.19165039	-0.93554688	10.255615	0.3762207	0	0	0	0	0	0	0	0	0	0.95776367	0.042236328	0.43481445	0.002929688	-0.060058594	0.37158203	0	44330	0	0	0
567	568	568	Category E	-0.19189453	-0.15576172	-0.99584961	0.23046875	0.047363281	0.42773438	0	0	19/6/2018	19	6	2018	8:37:32	31052	0.5	8	37	32	0	0.058837891	3.5578125	-0.075927734	-0.19262695	-0.93676758	7.1225586	0.13525391	0	0	0	0	0	0	0	0	0	0.95922852	0.040771484	0.21191406	-0.11572266	0.036865234	-0.058837891	0	44330	0	0	0
568	569	569	Category E	-0.19189453	-0.21582031	-0.91186523	0.25634766	0.027099609	0.41699219	0	0	19/6/2018	19	6	2018	8:37:32	31052	0.6	8	37	32	0	0.058837891	3.5578125	-0.077148438	-0.19213867	-0.93579102	0.12719727	0.11938477	0	0	0	0	0	0	0	0	0	0.95849609	0.041503906	0.16235352	-0.11450195	-0.0234375	0.023925781	0	44330	0	0	0
569	570	570	Category E	-0.14379883	-0.27587891	-1.0319824	0.28344727	-0.004394531	0.39794922	0	0	19/6/2018	19	6	2018	8:37:32	31052	0.7	8	37	32	0	0.058837891	3.5578125	-0.077880859	-0.19262695	-0.93579102	7.5649414	0.14306641	0	0	0	0	0	0	0	0	0	0.95849609	0.041503906	0.24487305	-0.065673828	-0.083007813	-0.095947266	0	44330	0	0	0
570	571	571	Category L	-0.059814453	-0.21582031	-0.93579102	0.22436523	0.059326172	0.42993164	0	0	19/6/2018	19	6	2018	8:42:32	31352	0.5	8	42	32	0	0.058837891	3.491748	-0.078613281	-0.19311523	-0.93676758	11.724121	0.029296875	0	0	0	0	0	0	0	0	0	0.9597168	0.040283203	0.042236328	0.018798828	-0.022460938	0.000976563	0	44330	0	0	0
571	572	572	Category L	-0.023925781	-0.21582031	-0.91186523	0.22021484	0.057128906	0.43554688	0	0	19/6/2018	19	6	2018	8:42:32	31352	0.6	8	42	32	0	0.058837891	3.491748	-0.078369141	-0.19433594	-0.93725586	12.185791	0.063720703	0	0	0	0	0	0	0	0	0	0.96044922	0.039550781	0.10131836	0.054443359	-0.021240234	0.025390625	0	44330	0	0	0
572	573	573	Category L	-0.047851563	-0.20385742	-0.93579102	0.22631836	0.061523438	0.43066406	0	0	19/6/2018	19	6	2018	8:42:32	31352	0.7	8	42	32	0	0.058837891	3.491748	-0.078857422	-0.19677734	-0.93774414	12.80835	0.031738281	0	0	0	0	0	0	0	0	0	0.96142578	0.038574219	0.039794922	0.031005859	-0.006835938	0.001953125	0	44330	0	0	0
573	574	574	Category L	-0.011962891	-0.2277832	-0.92382813	0.2277832	0.059814453	0.42895508	0	0	19/6/2018	19	6	2018	8:42:32	31352	0.8	8	42	32	0	0.058837891	3.491748	-0.077392578	-0.19726563	-0.93505859	12.489258	0.073242188	0	0	0	0	0	0	0	0	0	0.95874023	0.041259766	0.10742188	0.065429688	-0.030517578	0.011230469	0	44330	0	0	0
574	575	575	Category L	-0.035888672	-0.2277832	-0.91186523	0.22363281	0.054443359	0.42675781	0	0	19/6/2018	19	6	2018	8:42:32	31352	0.9	8	42	32	0	0.058837891	3.491748	-0.077880859	-0.19799805	-0.93408203	11.293457	0.056152344	0	0	0	0	0	0	0	0	0	0.95800781	0.041992188	0.094238281	0.041992188	-0.029541016	0.022216797	0	44330	0	0	0
575	576	576	Category L	-0.023925781	-0.20385742	-0.93579102	0.22094727	0.060302734	0.43261719	0	0	19/6/2018	19	6	2018	8:42:33	31353	0	8	42	33	0	0.058837891	3.491748	-0.076416016	-0.19824219	-0.93286133	9.4902344	0.052978516	0	0	0	0	0	0	0	0	0	0.95678711	0.043212891	0.060791016	0.052490234	-0.005371094	-0.002685547	0	44330	0	0	0
576	577	577	Category L	-0.035888672	-0.21582031	-0.94799805	0.22021484	0.060546875	0.43359375	0	0	19/6/2018	19	6	2018	8:42:33	31353	0.1	8	42	33	0	0.058837891	3.491748	-0.076660156	-0.19775391	-0.93530273	9.2294922	0.046142578	0	0	0	0	0	0	0	0	0	0.95898438	0.041015625	0.071289063	0.040771484	-0.017822266	-0.012451172	0	44330	0	0	0
577	578	578	Category L	-0.023925781	-0.23999023	-0.93579102	0.21826172	0.057861328	0.43066406	0	0	19/6/2018	19	6	2018	8:42:33	31353	0.2	8	42	33	0	0.058837891	3.491748	-0.075439453	-0.19726563	-0.93383789	11.290039	0.066894531	0	0	0	0	0	0	0	0	0	0.95751953	0.042480469	0.095947266	0.051513672	-0.042480469	-0.001708984	0	44330	0	0	0
578	579	579	Category L	-0.023925781	-0.23999023	-0.97192383	0.22436523	0.059326172	0.42871094	0	0	19/6/2018	19	6	2018	8:42:33	31353	0.3	8	42	33	0	0.058837891	3.491748	-0.076171875	-0.19702148	-0.93481445	11.726563	0.077148438	0	0	0	0	0	0	0	0	0	0.95825195	0.041748047	0.13232422	0.052246094	-0.042724609	-0.036865234	0	44330	0	0	0
579	580	580	Category L	-0.011962891	-0.2277832	-0.92382813	0.22265625	0.057128906	0.43188477	0	0	19/6/2018	19	6	2018	8:42:33	31353	0.4	8	42	33	0	0.058837891	3.491748	-0.07421875	-0.19628906	-0.93481445	10.497559	0.070556641	0	0	0	0	0	0	0	0	0	0.95825195	0.041748047	0.10473633	0.062255859	-0.03125	0.010986328	0	44330	0	0	0
580	581	581	Category L	-0.035888672	-0.21582031	-0.93579102	0.22363281	0.062255859	0.43066406	0	0	19/6/2018	19	6	2018	8:42:33	31353	0.5	8	42	33	0	0.058837891	3.491748	-0.072265625	-0.19750977	-0.93505859	6.9462891	0.040771484	0	0	0	0	0	0	0	0	0	0.95849609	0.041503906	0.055175781	0.036376953	-0.018066406	-0.000488281	0	44330	0	0	0
581	582	582	Category L	-0.047851563	-0.2277832	-0.91186523	0.22631836	0.061523438	0.42895508	0	0	19/6/2018	19	6	2018	8:42:33	31353	0.6	8	42	33	0	0.058837891	3.491748	-0.071777344	-0.19873047	-0.93383789	5.2609863	0.043701172	0	0	0	0	0	0	0	0	0	0.95751953	0.042480469	0.075195313	0.023925781	-0.028808594	0.021972656	0	44330	0	0	0
582	583	583	Category L	-0.047851563	-0.21582031	-0.98388672	0.22436523	0.063964844	0.43066406	0	0	19/6/2018	19	6	2018	8:42:33	31353	0.7	8	42	33	0	0.058837891	3.491748	-0.070800781	-0.19970703	-0.93408203	4.769043	0.056884766	0	0	0	0	0	0	0	0	0	0.95776367	0.042236328	0.088623047	0.022949219	-0.015869141	-0.049560547	0	44330	0	0	0
583	584	584	Category L	-0.035888672	-0.19189453	-0.95996094	0.22509766	0.060302734	0.42797852	0	0	19/6/2018	19	6	2018	8:42:33	31353	0.8	8	42	33	0	0.058837891	3.491748	-0.064453125	-0.20117188	-0.93310547	3.041748	0.040039063	0	0	0	0	0	0	0	0	0	0.95678711	0.043212891	0.064697266	0.028564453	0.009277344	-0.026611328	0	44330	0	0	0
584	585	585	Category L	-0.023925781	-0.23999023	-0.89990234	0.22021484	0.062011719	0.43164063	0	0	19/6/2018	19	6	2018	8:42:33	31353	0.9	8	42	33	0	0.058837891	3.491748	-0.061767578	-0.2019043	-0.93530273	2.1616211	0.064208984	0	0	0	0	0	0	0	0	0	0.95874023	0.041259766	0.11132813	0.037841797	-0.037841797	0.035400391	0	44330	0	0	0
585	586	586	Category L	-0.047851563	-0.20385742	-0.93579102	0.22265625	0.061523438	0.42993164	0	0	19/6/2018	19	6	2018	8:42:34	31354	0	8	42	34	0	0.058837891	3.491748	-0.058837891	-0.20117188	-0.92944336	2.46875	0.012695313	0	0	0	0	0	0	0	0	0	0.95288086	0.047119141	0.019775391	0.010986328	-0.002441406	-0.006103516	0	44330	0	0	0
586	587	587	Category L	-0.035888672	-0.20385742	-0.93579102	0.22509766	0.055908203	0.4296875	0	0	19/6/2018	19	6	2018	8:42:34	31354	0.1	8	42	34	0	0.058837891	3.491748	-0.059082031	-0.20239258	-0.92944336	3.3652344	0.024169922	0	0	0	0	0	0	0	0	0	0.953125	0.046875	0.030761719	0.023193359	-0.001220703	-0.006103516	0	44330	0	0	0
587	588	588	Category L	-0.011962891	-0.21582031	-0.89990234	0.22509766	0.058837891	0.4296875	0	0	19/6/2018	19	6	2018	8:42:34	31354	0.2	8	42	34	0	0.058837891	3.491748	-0.055175781	-0.20239258	-0.92993164	4.0004883	0.054443359	0	0	0	0	0	0	0	0	0	0.95336914	0.046630859	0.086669922	0.043212891	-0.013183594	0.030029297	0	44330	0	0	0
588	589	589	Category L	-0.011962891	-0.21582031	-0.95996094	0.22412109	0.065673828	0.42993164	0	0	19/6/2018	19	6	2018	8:42:34	31354	0.3	8	42	34	0	0.058837891	3.491748	-0.052246094	-0.20288086	-0.93164063	4.9313965	0.05078125	0	0	0	0	0	0	0	0	0	0.95483398	0.045166016	0.081298828	0.040283203	-0.012695313	-0.028076172	0	44330	0	0	0
589	590	590	Category L	-0.035888672	-0.2277832	-0.92382813	0.22265625	0.072509766	0.43212891	0	0	19/6/2018	19	6	2018	8:42:34	31354	0.4	8	42	34	0	0.058837891	3.491748	-0.051757813	-0.20483398	-0.93310547	6.5778809	0.029296875	0	0	0	0	0	0	0	0	0	0.95678711	0.043212891	0.048095703	0.015869141	-0.022705078	0.009277344	0	44330	0	0	0
590	591	591	Category L	-0.071777344	-0.2277832	-0.91186523	0.22094727	0.083740234	0.42822266	0	0	19/6/2018	19	6	2018	8:42:34	31354	0.5	8	42	34	0	0.058837891	3.491748	-0.051513672	-0.20581055	-0.92700195	8.3083496	0.033203125	0	0	0	0	0	0	0	0	0	0.95092773	0.049072266	0.057128906	-0.020019531	-0.021972656	0.015136719	0	44330	0	0	0
591	592	592	Category L	-0.059814453	-0.26391602	-0.91186523	0.22363281	0.10742188	0.42163086	0	0	19/6/2018	19	6	2018	8:42:34	31354	0.6	8	42	34	0	0.058837891	3.491748	-0.052490234	-0.20703125	-0.92773438	9.7583008	0.059326172	0	0	0	0	0	0	0	0	0	0.9519043	0.048095703	0.079833984	-0.007080078	-0.056640625	0.015869141	0	44330	0	0	0
592	593	593	Category L	-0.011962891	-0.2277832	-0.88793945	0.2355957	0.13867188	0.41259766	0	0	19/6/2018	19	6	2018	8:42:34	31354	0.7	8	42	34	0	0.058837891	3.491748	-0.051757813	-0.20898438	-0.9296875	11.905518	0.060791016	0	0	0	0	0	0	0	0	0	0.9543457	0.045654297	0.10058594	0.039794922	-0.018554688	0.041748047	0	44330	0	0	0
593	594	594	Category L	-0.035888672	-0.25195313	-0.89990234	0.24316406	0.15014648	0.40307617	0	0	19/6/2018	19	6	2018	8:42:34	31354	0.8	8	42	34	0	0.058837891	3.491748	-0.049804688	-0.20996094	-0.93115234	14.894043	0.053955078	0	0	0	0	0	0	0	0	0	0.95581055	0.044189453	0.086914063	0.013916016	-0.041748047	0.03125	0	44330	0	0	0
594	595	595	Category L	-0.011962891	-0.20385742	-0.95996094	0.24975586	0.1652832	0.39868164	0	0	19/6/2018	19	6	2018	8:42:34	31354	0.9	8	42	34	0	0.058837891	3.491748	-0.048828125	-0.21020508	-0.93286133	17.7771	0.046142578	0	0	0	0	0	0	0	0	0	0.95751953	0.042480469	0.0703125	0.036865234	0.006347656	-0.026855469	0	44330	0	0	0
595	596	596	Category L	-0.011962891	-0.19189453	-0.97192383	0.24951172	0.17089844	0.39794922	0	0	19/6/2018	19	6	2018	8:42:35	31355	0	8	42	35	0	0.058837891	3.491748	-0.047851563	-0.2109375	-0.93481445	20.612549	0.054931641	0	0	0	0	0	0	0	0	0	0.95947266	0.040527344	0.092041016	0.035888672	0.019042969	-0.036865234	0	44330	0	0	0
596	597	597	Category L	-0.059814453	-0.17993164	-0.92382813	0.24536133	0.16967773	0.3996582	0	0	19/6/2018	19	6	2018	8:42:35	31355	0.1	8	42	35	0	0.058837891	3.5046387	-0.045898438	-0.21166992	-0.93383789	22.677979	0.036132813	0	0	0	0	0	0	0	0	0	0.95874023	0.041259766	0.055664063	-0.013671875	0.031738281	0.010009766	0	44330	0	0	0
597	598	598	Category L	-0.047851563	-0.19189453	-0.91186523	0.23901367	0.16845703	0.40234375	0	0	19/6/2018	19	6	2018	8:42:35	31355	0.2	8	42	35	0	0.058837891	3.5046387	-0.043945313	-0.2097168	-0.93286133	24.21582	0.027832031	0	0	0	0	0	0	0	0	0	0.95727539	0.042724609	0.042724609	-0.003662109	0.017822266	0.020996094	0	44330	0	0	0
598	599	599	Category L	-0.083984375	-0.20385742	-0.89990234	0.24047852	0.16650391	0.40332031	0	0	19/6/2018	19	6	2018	8:42:35	31355	0.3	8	42	35	0	0.058837891	3.5046387	-0.041748047	-0.20922852	-0.9309082	24.286865	0.052734375	0	0	0	0	0	0	0	0	0	0.95507813	0.044921875	0.078857422	-0.041992188	0.005371094	0.031005859	0	44330	0	0	0
599	600	600	Category L	-0.047851563	-0.21582031	-0.93579102	0.24316406	0.16333008	0.40136719	0	0	19/6/2018	19	6	2018	8:42:35	31355	0.4	8	42	35	0	0.058837891	3.5046387	-0.037841797	-0.20825195	-0.92822266	23.240967	0.014160156	0	0	0	0	0	0	0	0	0	0.95214844	0.047851563	0.024658203	-0.009765625	-0.007324219	-0.007324219	0	44330	0	0	0
600	601	601	Category L	-0.011962891	-0.20385742	-0.94799805	0.24047852	0.15698242	0.40209961	0	0	19/6/2018	19	6	2018	8:42:35	31355	0.5	8	42	35	0	0.058837891	3.5046387	-0.031494141	-0.20678711	-0.92919922	21.633301	0.027099609	0	0	0	0	0	0	0	0	0	0.95239258	0.047607422	0.041503906	0.01953125	0.002929688	-0.018554688	0	44330	0	0	0
601	602	602	Category L	-0.059814453	-0.20385742	-0.91186523	0.24316406	0.16601563	0.40332031	0	0	19/6/2018	19	6	2018	8:42:35	31355	0.6	8	42	35	0	0.058837891	3.5046387	-0.02734375	-0.20800781	-0.93383789	19.243896	0.0390625	0	0	0	0	0	0	0	0	0	0.95703125	0.04296875	0.058349609	-0.032226563	0.004150391	0.021972656	0	44330	0	0	0
602	603	603	Category L	-0.071777344	-0.2277832	-0.92382813	0.23706055	0.1640625	0.40332031	0	0	19/6/2018	19	6	2018	8:42:35	31355	0.7	8	42	35	0	0.058837891	3.5046387	-0.020263672	-0.20483398	-0.92749023	16.52832	0.056152344	0	0	0	0	0	0	0	0	0	0.95019531	0.049804688	0.077880859	-0.051269531	-0.022705078	0.003662109	0	44330	0	0	0
603	604	604	Category L	-0.047851563	-0.21582031	-0.94799805	0.24291992	0.16430664	0.40039063	0	0	19/6/2018	19	6	2018	8:42:35	31355	0.8	8	42	35	0	0.058837891	3.5046387	-0.021972656	-0.20654297	-0.92456055	13.410645	0.035888672	0	0	0	0	0	0	0	0	0	0.94775391	0.052246094	0.058105469	-0.025634766	-0.009033203	-0.023193359	0	44330	0	0	0
604	605	605	Category L	-0.035888672	-0.20385742	-0.91186523	0.23803711	0.16918945	0.40234375	0	0	19/6/2018	19	6	2018	8:42:35	31355	0.9	8	42	35	0	0.058837891	3.5046387	-0.01953125	-0.20654297	-0.92333984	10.154785	0.020019531	0	0	0	0	0	0	0	0	0	0.94628906	0.053710938	0.030517578	-0.016113281	0.002685547	0.011474609	0	44330	0	0	0
605	606	606	Category L	-0.071777344	-0.20385742	-0.89990234	0.24072266	0.16479492	0.40136719	0	0	19/6/2018	19	6	2018	8:42:36	31356	0	8	42	36	0	0.058837891	3.5046387	-0.016601563	-0.20800781	-0.92456055	6.6691895	0.060546875	0	0	0	0	0	0	0	0	0	0.94775391	0.052246094	0.083984375	-0.054931641	0.004150391	0.024658203	0	44330	0	0	0
606	607	607	Category L	-0.071777344	-0.21582031	-0.92382813	0.23876953	0.16674805	0.40332031	0	0	19/6/2018	19	6	2018	8:42:36	31356	0.1	8	42	36	0	0.058837891	3.5046387	-0.012451172	-0.20947266	-0.92675781	3.720459	0.059570313	0	0	0	0	0	0	0	0	0	0.95019531	0.049804688	0.068115234	-0.059082031	-0.006103516	0.002929688	0	44330	0	0	0
607	608	608	Category L	-0.059814453	-0.21582031	-0.93579102	0.24023438	0.16552734	0.39819336	0	0	19/6/2018	19	6	2018	8:42:36	31356	0.2	8	42	36	0	0.058837891	3.5046387	-0.011230469	-0.20874023	-0.93164063	1.7077637	0.049072266	0	0	0	0	0	0	0	0	0	0.95483398	0.045166016	0.059326172	-0.048339844	-0.006835938	-0.00390625	0	44330	0	0	0
608	609	609	Category L	-0.047851563	-0.2277832	-0.94799805	0.23950195	0.16674805	0.40234375	0	0	19/6/2018	19	6	2018	8:42:36	31356	0.3	8	42	36	0	0.058837891	3.5046387	-0.008056641	-0.20947266	-0.9309082	0.63134766	0.046875	0	0	0	0	0	0	0	0	0	0.95410156	0.045898438	0.074951172	-0.039550781	-0.018066406	-0.016845703	0	44330	0	0	0
609	610	610	Category L	-0.047851563	-0.19189453	-0.93579102	0.24047852	0.16650391	0.40039063	0	0	19/6/2018	19	6	2018	8:42:36	31356	0.4	8	42	36	0	0.058837891	3.5046387	-0.005126953	-0.20947266	-0.93115234	0.23510742	0.046142578	0	0	0	0	0	0	0	0	0	0.9543457	0.045654297	0.064697266	-0.042480469	0.017578125	-0.004394531	0	44330	0	0	0
610	611	611	Category L	-0.047851563	-0.20385742	-0.93579102	0.24047852	0.16943359	0.4074707	0	0	19/6/2018	19	6	2018	8:42:36	31356	0.5	8	42	36	0	0.058837891	3.5046387	-0.002685547	-0.20849609	-0.93017578	0.14428711	0.045654297	0	0	0	0	0	0	0	0	0	0.95336914	0.046630859	0.055419922	-0.044921875	0.004638672	-0.005371094	0	44330	0	0	0
611	612	612	Category L	-0.059814453	-0.20385742	-0.91186523	0.24267578	0.16625977	0.40087891	0	0	19/6/2018	19	6	2018	8:42:36	31356	0.6	8	42	36	0	0.058837891	3.5046387	-0.001220703	-0.20849609	-0.92993164	0.47998047	0.061279297	0	0	0	0	0	0	0	0	0	0.953125	0.046875	0.081298828	-0.058349609	0.004638672	0.018066406	0	44330	0	0	0
612	613	613	Category L	-0.035888672	-0.2277832	-0.92382813	0.23950195	0.16821289	0.40527344	0	0	19/6/2018	19	6	2018	8:42:36	31356	0.7	8	42	36	0	0.058837891	3.5046387	-0.000244141	-0.20825195	-0.93017578	1.0576172	0.040771484	0	0	0	0	0	0	0	0	0	0.953125	0.046875	0.061279297	-0.035400391	-0.019287109	0.006347656	0	44330	0	0	0
613	614	614	Category L	-0.047851563	-0.20385742	-0.93579102	0.23803711	0.16772461	0.40307617	0	0	19/6/2018	19	6	2018	8:42:36	31356	0.8	8	42	36	0	0.058837891	3.5046387	0.000732422	-0.20800781	-0.93017578	1.1938477	0.049072266	0	0	0	0	0	0	0	0	0	0.953125	0.046875	0.058349609	-0.048583984	0.004150391	-0.005371094	0	44330	0	0	0
614	615	615	Category L	-0.047851563	-0.20385742	-0.91186523	0.23535156	0.16479492	0.40405273	0	0	19/6/2018	19	6	2018	8:42:36	31356	0.9	8	42	36	0	0.058837891	3.5046387	0.001708984	-0.20751953	-0.93041992	1.0407715	0.052978516	0	0	0	0	0	0	0	0	0	0.95336914	0.046630859	0.072021484	-0.049560547	0.003662109	0.018554688	0	44330	0	0	0
615	616	616	Category L	-0.023925781	-0.21582031	-0.94799805	0.23876953	0.16821289	0.40332031	0	0	19/6/2018	19	6	2018	8:42:37	31357	0	8	42	37	0	0.058837891	3.5046387	0.002929688	-0.20727539	-0.9309082	1.4233398	0.032958984	0	0	0	0	0	0	0	0	0	0.95361328	0.046386719	0.052490234	-0.026855469	-0.008300781	-0.016845703	0	44330	0	0	0
616	617	617	Category L	0.011962891	-0.20385742	-0.93579102	0.23632813	0.16918945	0.40625	0	0	19/6/2018	19	6	2018	8:42:37	31357	0.1	8	42	37	0	0.058837891	3.5046387	0.004150391	-0.20703125	-0.93041992	2.1743164	0.009765625	0	0	0	0	0	0	0	0	0	0.953125	0.046875	0.016113281	0.007568359	0.003173828	-0.005126953	0	44330	0	0	0
617	618	618	Category L	-0.011962891	-0.19189453	-0.93579102	0.22216797	0.17529297	0.40527344	0	0	19/6/2018	19	6	2018	8:42:37	31357	0.2	8	42	37	0	0.058837891	3.5046387	0.005615234	-0.20678711	-0.92993164	2.4638672	0.023925781	0	0	0	0	0	0	0	0	0	0.95263672	0.047363281	0.038330078	-0.017578125	0.014892578	-0.005615234	0	44330	0	0	0
618	619	619	Category L	0.011962891	-0.20385742	-0.92382813	0.20214844	0.17944336	0.41674805	0	0	19/6/2018	19	6	2018	8:42:37	31357	0.3	8	42	37	0	0.058837891	3.5046387	0.006591797	-0.20629883	-0.92944336	2.7070313	0.008056641	0	0	0	0	0	0	0	0	0	0.95214844	0.047851563	0.013427734	0.005126953	0.002441406	0.005615234	0	44330	0	0	0
619	620	620	Category L	0.011962891	-0.20385742	-0.88793945	0.18896484	0.1796875	0.42333984	0	0	19/6/2018	19	6	2018	8:42:37	31357	0.4	8	42	37	0	0.058837891	3.5046387	0.0078125	-0.20581055	-0.92895508	3.3742676	0.041259766	0	0	0	0	0	0	0	0	0	0.95141602	0.048583984	0.046875	0.00390625	0.001953125	0.041015625	0	44330	0	0	0
620	621	621	Category L	0.023925781	-0.17993164	-0.92382813	0.17773438	0.18212891	0.42700195	0	0	19/6/2018	19	6	2018	8:42:37	31357	0.5	8	42	37	0	0.058837891	3.5046387	0.009033203	-0.20532227	-0.92919922	4.3376465	0.029785156	0	0	0	0	0	0	0	0	0	0.95166016	0.048339844	0.045654297	0.014648438	0.025390625	0.005371094	0	44330	0	0	0
621	622	622	Category L	0.047851563	-0.19189453	-0.92382813	0.17456055	0.18481445	0.42089844	0	0	19/6/2018	19	6	2018	8:42:37	31357	0.6	8	42	37	0	0.058837891	3.5046387	0.010009766	-0.20483398	-0.92919922	5.0009766	0.040283203	0	0	0	0	0	0	0	0	0	0.95166016	0.048339844	0.056396484	0.037597656	0.012939453	0.005371094	0	44330	0	0	0
622	623	623	Category L	0.047851563	-0.19189453	-0.93579102	0.17749023	0.18334961	0.42602539	0	0	19/6/2018	19	6	2018	8:42:37	31357	0.7	8	42	37	0	0.058837891	3.5046387	0.011474609	-0.20458984	-0.9296875	5.1152344	0.038818359	0	0	0	0	0	0	0	0	0	0.9519043	0.048095703	0.055175781	0.036132813	0.012695313	-0.005859375	0	44330	0	0	0
623	624	624	Category L	0.035888672	-0.19189453	-0.92382813	0.17602539	0.18676758	0.42724609	0	0	19/6/2018	19	6	2018	8:42:37	31357	0.8	8	42	37	0	0.058837891	3.5046387	0.012695313	-0.20458984	-0.92895508	5.5405273	0.026855469	0	0	0	0	0	0	0	0	0	0.95117188	0.048828125	0.041015625	0.022949219	0.012695313	0.005126953	0	44330	0	0	0
624	625	625	Category L	0.059814453	-0.19189453	-0.92382813	0.18139648	0.18383789	0.42602539	0	0	19/6/2018	19	6	2018	8:42:37	31357	0.9	8	42	37	0	0.058837891	3.5046387	0.013671875	-0.20458984	-0.9284668	5.8579102	0.047851563	0	0	0	0	0	0	0	0	0	0.95092773	0.049072266	0.063476563	0.045898438	0.012695313	0.004638672	0	44330	0	0	0
625	626	626	Category L	0.071777344	-0.19189453	-0.94799805	0.1796875	0.18066406	0.42236328	0	0	19/6/2018	19	6	2018	8:42:38	31358	0	8	42	38	0	0.058837891	3.5046387	0.014648438	-0.20410156	-0.92919922	5.3937988	0.061279297	0	0	0	0	0	0	0	0	0	0.95141602	0.048583984	0.087890625	0.056884766	0.012207031	-0.018554688	0	44330	0	0	0
626	627	627	Category L	0.059814453	-0.19189453	-0.94799805	0.17724609	0.18579102	0.42602539	0	0	19/6/2018	19	6	2018	8:42:38	31358	0.1	8	42	38	0	0.058837891	3.5046387	0.016113281	-0.20410156	-0.92919922	4.3901367	0.048828125	0	0	0	0	0	0	0	0	0	0.95141602	0.048583984	0.074462891	0.043457031	0.012207031	-0.018554688	0	44330	0	0	0
627	628	628	Category L	0.059814453	-0.21582031	-0.94799805	0.18139648	0.1875	0.42333984	0	0	19/6/2018	19	6	2018	8:42:38	31358	0.2	8	42	38	0	0.058837891	3.5046387	0.017578125	-0.20410156	-0.92919922	3.6049805	0.047119141	0	0	0	0	0	0	0	0	0	0.95166016	0.048339844	0.072021484	0.041992188	-0.011474609	-0.018554688	0	44330	0	0	0
628	629	629	Category L	0.035888672	-0.21582031	-0.92382813	0.18115234	0.18310547	0.42431641	0	0	19/6/2018	19	6	2018	8:42:38	31358	0.3	8	42	38	0	0.058837891	3.5046387	0.018798828	-0.20385742	-0.9296875	3.0427246	0.021240234	0	0	0	0	0	0	0	0	0	0.95214844	0.047851563	0.034667969	0.016845703	-0.01171875	0.005859375	0	44330	0	0	0
629	630	630	Category L	0.047851563	-0.19189453	-0.91186523	0.1796875	0.18383789	0.42724609	0	0	19/6/2018	19	6	2018	8:42:38	31358	0.4	8	42	38	0	0.058837891	3.5046387	0.020263672	-0.20361328	-0.92919922	2.3044434	0.034667969	0	0	0	0	0	0	0	0	0	0.95166016	0.048339844	0.056640625	0.02734375	0.01171875	0.017333984	0	44330	0	0	0
630	631	631	Category L	0.059814453	-0.19189453	-0.95996094	0.17773438	0.18115234	0.42602539	0	0	19/6/2018	19	6	2018	8:42:38	31358	0.5	8	42	38	0	0.058837891	3.5046387	0.021240234	-0.203125	-0.92944336	1.3232422	0.050048828	0	0	0	0	0	0	0	0	0	0.95166016	0.048339844	0.080078125	0.038330078	0.011230469	-0.030273438	0	44330	0	0	0
631	632	632	Category L	0.035888672	-0.20385742	-0.94799805	0.17895508	0.18041992	0.42700195	0	0	19/6/2018	19	6	2018	8:42:38	31358	0.6	8	42	38	0	0.058837891	3.5046387	0.022705078	-0.20263672	-0.9296875	0.66674805	0.022460938	0	0	0	0	0	0	0	0	0	0.95166016	0.048339844	0.032226563	0.012939453	-0.000976563	-0.018066406	0	44330	0	0	0
632	633	633	Category L	0.059814453	-0.20385742	-0.92382813	0.17871094	0.18383789	0.42504883	0	0	19/6/2018	19	6	2018	8:42:38	31358	0.7	8	42	38	0	0.058837891	3.5046387	0.024658203	-0.2019043	-0.92993164	0.41723633	0.035644531	0	0	0	0	0	0	0	0	0	0.9519043	0.048095703	0.043212891	0.034912109	-0.001708984	0.006103516	0	44330	0	0	0
633	634	634	Category L	0.059814453	-0.19189453	-0.92382813	0.17602539	0.18334961	0.42602539	0	0	19/6/2018	19	6	2018	8:42:38	31358	0.8	8	42	38	0	0.058837891	3.5046387	0.026123047	-0.20141602	-0.92993164	0.14453125	0.035400391	0	0	0	0	0	0	0	0	0	0.9519043	0.048095703	0.049316406	0.033447266	0.009521484	0.006103516	0	44330	0	0	0
634	635	635	Category L	0.059814453	-0.19189453	-0.92382813	0.17602539	0.18334961	0.42504883	0	0	19/6/2018	19	6	2018	8:42:38	31358	0.9	8	42	38	0	0.058837891	3.4853027	0.027832031	-0.20068359	-0.93017578	0.73974609	0.033447266	0	0	0	0	0	0	0	0	0	0.9519043	0.048095703	0.047119141	0.031738281	0.008789063	0.006347656	0	44330	0	0	0
635	636	636	Category L	0.059814453	-0.20385742	-0.94799805	0.17529297	0.18139648	0.42504883	0	0	19/6/2018	19	6	2018	8:42:39	31359	0	8	42	39	0	0.058837891	3.4853027	0.029296875	-0.20019531	-0.9296875	1.0341797	0.035400391	0	0	0	0	0	0	0	0	0	0.95166016	0.048339844	0.052001953	0.030273438	-0.003417969	-0.018066406	0	44330	0	0	0
636	637	637	Category L	0.059814453	-0.19189453	-0.88793945	0.18139648	0.18212891	0.42089844	0	0	19/6/2018	19	6	2018	8:42:39	31359	0.1	8	42	39	0	0.058837891	3.4853027	0.030517578	-0.20019531	-0.92919922	0.91113281	0.051025391	0	0	0	0	0	0	0	0	0	0.95092773	0.049072266	0.078613281	0.029052734	0.008300781	0.041259766	0	44330	0	0	0
637	638	638	Category L	0.047851563	-0.21582031	-0.93579102	0.18310547	0.18554688	0.42529297	0	0	19/6/2018	19	6	2018	8:42:39	31359	0.2	8	42	39	0	0.058837891	3.4853027	0.032470703	-0.20019531	-0.92895508	0.80664063	0.022705078	0	0	0	0	0	0	0	0	0	0.95092773	0.049072266	0.037353516	0.015136719	-0.015380859	-0.006591797	0	44330	0	0	0
638	639	639	Category L	0.071777344	-0.19189453	-0.93579102	0.18041992	0.17700195	0.42407227	0	0	19/6/2018	19	6	2018	8:42:39	31359	0.3	8	42	39	0	0.058837891	3.4853027	0.034423828	-0.20019531	-0.92895508	1.0117188	0.038574219	0	0	0	0	0	0	0	0	0	0.95092773	0.049072266	0.052246094	0.037109375	0.008300781	-0.006591797	0	44330	0	0	0
639	640	640	Category L	0.083984375	-0.20385742	-0.92382813	0.18286133	0.18139648	0.42529297	0	0	19/6/2018	19	6	2018	8:42:39	31359	0.4	8	42	39	0	0.058837891	3.4853027	0.036376953	-0.20019531	-0.92944336	1.1716309	0.047851563	0	0	0	0	0	0	0	0	0	0.95141602	0.048583984	0.056640625	0.047363281	-0.003417969	0.005615234	0	44330	0	0	0
640	641	641	Category L	0.059814453	-0.19189453	-0.93579102	0.18115234	0.1796875	0.42504883	0	0	19/6/2018	19	6	2018	8:42:39	31359	0.5	8	42	39	0	0.058837891	3.4853027	0.037353516	-0.19995117	-0.9296875	1.0637207	0.024414063	0	0	0	0	0	0	0	0	0	0.95166016	0.048339844	0.036376953	0.022216797	0.008056641	-0.005859375	0	44330	0	0	0
641	642	642	Category L	0.071777344	-0.20385742	-0.93579102	0.17993164	0.18676758	0.42431641	0	0	19/6/2018	19	6	2018	8:42:39	31359	0.6	8	42	39	0	0.058837891	3.4853027	0.038330078	-0.19995117	-0.9296875	0.78540039	0.033935547	0	0	0	0	0	0	0	0	0	0.95166016	0.048339844	0.04296875	0.033203125	-0.003662109	-0.005859375	0	44330	0	0	0
642	643	643	Category L	0.059814453	-0.19189453	-0.91186523	0.17700195	0.17773438	0.4230957	0	0	19/6/2018	19	6	2018	8:42:39	31359	0.7	8	42	39	0	0.058837891	3.4853027	0.040527344	-0.19970703	-0.93017578	0.93139648	0.027587891	0	0	0	0	0	0	0	0	0	0.95239258	0.047607422	0.045410156	0.019042969	0.0078125	0.018310547	0	44330	0	0	0
643	644	644	Category L	0.035888672	-0.19189453	-0.94799805	0.17700195	0.18481445	0.42822266	0	0	19/6/2018	19	6	2018	8:42:39	31359	0.8	8	42	39	0	0.058837891	3.4853027	0.042480469	-0.19946289	-0.93041992	1.286377	0.020263672	0	0	0	0	0	0	0	0	0	0.95239258	0.047607422	0.031982422	-0.006591797	0.007568359	-0.017333984	0	44330	0	0	0
644	645	645	Category L	0.047851563	-0.21582031	-0.92382813	0.1796875	0.17797852	0.42797852	0	0	19/6/2018	19	6	2018	8:42:39	31359	0.9	8	42	39	0	0.058837891	3.4853027	0.043945313	-0.19946289	-0.92993164	1.0019531	0.017822266	0	0	0	0	0	0	0	0	0	0.95214844	0.047851563	0.026123047	0.003662109	-0.016113281	0.006103516	0	44330	0	0	0
645	646	646	Category L	0.071777344	-0.2277832	-0.93579102	0.17993164	0.1796875	0.42822266	0	0	19/6/2018	19	6	2018	8:42:40	31360	0	8	42	40	0	0.058837891	3.4853027	0.045166016	-0.19921875	-0.93041992	0.49316406	0.0390625	0	0	0	0	0	0	0	0	0	0.95263672	0.047363281	0.060058594	0.026367188	-0.028320313	-0.005126953	0	44330	0	0	0
646	647	647	Category L	0.023925781	-0.19189453	-0.94799805	0.17871094	0.17797852	0.42797852	0	0	19/6/2018	19	6	2018	8:42:40	31360	0.1	8	42	40	0	0.058837891	3.4853027	0.046630859	-0.19921875	-0.93115234	0.41674805	0.029296875	0	0	0	0	0	0	0	0	0	0.95336914	0.046630859	0.046875	-0.022705078	0.007324219	-0.016601563	0	44330	0	0	0
647	648	648	Category L	0.071777344	-0.20385742	-0.93579102	0.17871094	0.18481445	0.42504883	0	0	19/6/2018	19	6	2018	8:42:40	31360	0.2	8	42	40	0	0.058837891	3.4853027	0.048339844	-0.19873047	-0.93139648	0.53662109	0.024169922	0	0	0	0	0	0	0	0	0	0.95361328	0.046386719	0.032470703	0.023193359	-0.004882813	-0.004150391	0	44330	0	0	0
648	649	649	Category L	0.035888672	-0.21582031	-0.93579102	0.17553711	0.18310547	0.42602539	0	0	19/6/2018	19	6	2018	8:42:40	31360	0.3	8	42	40	0	0.058837891	3.4853027	0.050537109	-0.19873047	-0.93164063	0.41552734	0.022705078	0	0	0	0	0	0	0	0	0	0.95410156	0.045898438	0.035644531	-0.014648438	-0.016845703	-0.00390625	0	44330	0	0	0
649	650	650	Category L	0.059814453	-0.20385742	-0.95996094	0.17797852	0.1796875	0.4309082	0	0	19/6/2018	19	6	2018	8:42:40	31360	0.4	8	42	40	0	0.058837891	3.4853027	0.052246094	-0.19824219	-0.93164063	0.066162109	0.029541016	0	0	0	0	0	0	0	0	0	0.95385742	0.046142578	0.041015625	0.007324219	-0.005371094	-0.028076172	0	44330	0	0	0
650	651	651	Category L	0.047851563	-0.20385742	-0.92382813	0.17700195	0.1796875	0.42822266	0	0	19/6/2018	19	6	2018	8:42:40	31360	0.5	8	42	40	0	0.058837891	3.4853027	0.053710938	-0.19824219	-0.93164063	0.33203125	0.011230469	0	0	0	0	0	0	0	0	0	0.95385742	0.046142578	0.019042969	-0.005859375	-0.005371094	0.0078125	0	44330	0	0	0
651	652	652	Category L	0.047851563	-0.20385742	-0.92382813	0.17626953	0.17724609	0.42797852	0	0	19/6/2018	19	6	2018	8:42:40	31360	0.6	8	42	40	0	0.058837891	3.4853027	0.055664063	-0.19824219	-0.93164063	0.13891602	0.012451172	0	0	0	0	0	0	0	0	0	0.9543457	0.045654297	0.021240234	-0.0078125	-0.005371094	0.0078125	0	44330	0	0	0
652	653	653	Category L	0.047851563	-0.19189453	-0.93579102	0.17358398	0.18237305	0.42797852	0	0	19/6/2018	19	6	2018	8:42:40	31360	0.7	8	42	40	0	0.058837891	3.4853027	0.057617188	-0.19824219	-0.93212891	0.29418945	0.012207031	0	0	0	0	0	0	0	0	0	0.95483398	0.045166016	0.019775391	-0.009765625	0.006347656	-0.003417969	0	44330	0	0	0
653	654	654	Category L	0.071777344	-0.19189453	-0.93579102	0.17700195	0.17871094	0.42089844	0	0	19/6/2018	19	6	2018	8:42:40	31360	0.8	8	42	40	0	0.058837891	3.4853027	0.059082031	-0.19799805	-0.93237305	0.77832031	0.014160156	0	0	0	0	0	0	0	0	0	0.95507813	0.044921875	0.021972656	0.012451172	0.006103516	-0.003173828	0	44330	0	0	0
654	655	655	Category L	0.071777344	-0.19189453	-0.94799805	0.17626953	0.18066406	0.42724609	0	0	19/6/2018	19	6	2018	8:42:40	31360	0.9	8	42	40	0	0.058837891	3.4853027	0.061035156	-0.19799805	-0.93261719	0.71801758	0.01953125	0	0	0	0	0	0	0	0	0	0.95532227	0.044677734	0.032226563	0.010498047	0.006103516	-0.015136719	0	44330	0	0	0
655	656	656	Category L	0.071777344	-0.19189453	-0.89990234	0.17529297	0.18237305	0.42578125	0	0	19/6/2018	19	6	2018	8:42:41	31361	0	8	42	41	0	0.058837891	3.4853027	0.0625	-0.19799805	-0.93310547	0.57421875	0.034912109	0	0	0	0	0	0	0	0	0	0.95581055	0.044189453	0.048339844	0.009033203	0.006103516	0.033203125	0	44330	0	0	0
656	657	657	Category L	0.071777344	-0.20385742	-0.91186523	0.17431641	0.18164063	0.42797852	0	0	19/6/2018	19	6	2018	8:42:41	31361	0.1	8	42	41	0	0.058837891	3.4853027	0.063720703	-0.19775391	-0.93310547	0.58081055	0.0234375	0	0	0	0	0	0	0	0	0	0.95605469	0.043945313	0.03515625	0.0078125	-0.005859375	0.021240234	0	44330	0	0	0
657	658	658	Category L	0.059814453	-0.19189453	-0.89990234	0.17431641	0.18212891	0.42578125	0	0	19/6/2018	19	6	2018	8:42:41	31361	0.2	8	42	41	0	0.058837891	3.4853027	0.064941406	-0.19750977	-0.93310547	0.74389648	0.033935547	0	0	0	0	0	0	0	0	0	0.95605469	0.043945313	0.044189453	-0.005126953	0.005615234	0.033203125	0	44330	0	0	0
658	659	659	Category L	0.071777344	-0.19189453	-0.92382813	0.17114258	0.18139648	0.4309082	0	0	19/6/2018	19	6	2018	8:42:41	31361	0.3	8	42	41	0	0.058837891	3.4853027	0.065673828	-0.19750977	-0.93286133	0.95068359	0.012207031	0	0	0	0	0	0	0	0	0	0.95581055	0.044189453	0.020751953	0.005859375	0.005615234	0.009033203	0	44330	0	0	0
659	660	660	Category L	0.083984375	-0.19189453	-0.94799805	0.17456055	0.18383789	0.42480469	0	0	19/6/2018	19	6	2018	8:42:41	31361	0.4	8	42	41	0	0.058837891	3.4853027	0.066894531	-0.19750977	-0.93286133	0.70019531	0.023193359	0	0	0	0	0	0	0	0	0	0.95605469	0.043945313	0.037597656	0.016845703	0.005615234	-0.014892578	0	44330	0	0	0
660	661	661	Category L	0.047851563	-0.19189453	-0.94799805	0.17114258	0.18383789	0.42797852	0	0	19/6/2018	19	6	2018	8:42:41	31361	0.5	8	42	41	0	0.058837891	3.4853027	0.067626953	-0.19726563	-0.93310547	0.59838867	0.025146484	0	0	0	0	0	0	0	0	0	0.95629883	0.043701172	0.040039063	-0.019775391	0.005371094	-0.014648438	0	44330	0	0	0
661	662	662	Category L	0.059814453	-0.20385742	-0.93579102	0.17285156	0.17724609	0.42480469	0	0	19/6/2018	19	6	2018	8:42:41	31361	0.6	8	42	41	0	0.058837891	3.4853027	0.068359375	-0.19750977	-0.93334961	0.60424805	0.010986328	0	0	0	0	0	0	0	0	0	0.95654297	0.043457031	0.017333984	-0.008544922	-0.006103516	-0.002197266	0	44330	0	0	0
662	663	663	Category L	0.047851563	-0.20385742	-0.92382813	0.17773438	0.17724609	0.42504883	0	0	19/6/2018	19	6	2018	8:42:41	31361	0.7	8	42	41	0	0.058837891	3.4853027	0.068847656	-0.19750977	-0.93359375	0.48974609	0.023925781	0	0	0	0	0	0	0	0	0	0.95678711	0.043212891	0.036865234	-0.020996094	-0.006103516	0.009765625	0	44330	0	0	0
663	664	664	Category L	0.047851563	-0.20385742	-0.92382813	0.17553711	0.18310547	0.43017578	0	0	19/6/2018	19	6	2018	8:42:41	31361	0.8	8	42	41	0	0.058837891	3.4853027	0.068847656	-0.19750977	-0.93310547	0.26269531	0.023925781	0	0	0	0	0	0	0	0	0	0.95629883	0.043701172	0.036865234	-0.020996094	-0.006103516	0.009277344	0	44330	0	0	0
664	665	665	Category L	0.047851563	-0.19189453	-0.95996094	0.17456055	0.18334961	0.42700195	0	0	19/6/2018	19	6	2018	8:42:41	31361	0.9	8	42	41	0	0.058837891	3.4853027	0.069091797	-0.19750977	-0.93334961	0.17163086	0.034423828	0	0	0	0	0	0	0	0	0	0.95654297	0.043457031	0.053466797	-0.021240234	0.005615234	-0.026367188	0	44330	0	0	0
665	666	666	Category L	0.083984375	-0.21582031	-0.93579102	0.17358398	0.18310547	0.42700195	0	0	19/6/2018	19	6	2018	8:42:42	31362	0	8	42	42	0	0.058837891	3.4853027	0.069091797	-0.19750977	-0.93310547	0.40234375	0.0234375	0	0	0	0	0	0	0	0	0	0.95629883	0.043701172	0.03515625	0.014648438	-0.018066406	-0.002441406	0	44330	0	0	0
666	667	667	Category L	0.083984375	-0.20385742	-0.94799805	0.17797852	0.17553711	0.42797852	0	0	19/6/2018	19	6	2018	8:42:42	31362	0.1	8	42	42	0	0.058837891	3.4853027	0.069580078	-0.19750977	-0.93310547	0.34936523	0.021240234	0	0	0	0	0	0	0	0	0	0.95654297	0.043457031	0.034912109	0.014160156	-0.006103516	-0.014648438	0	44330	0	0	0
667	668	668	Category L	0.083984375	-0.19189453	-0.93579102	0.17358398	0.18383789	0.42993164	0	0	19/6/2018	19	6	2018	8:42:42	31362	0.2	8	42	42	0	0.058837891	3.4853027	0.069824219	-0.19750977	-0.93286133	0.16479492	0.015380859	0	0	0	0	0	0	0	0	0	0.95605469	0.043945313	0.022460938	0.013916016	0.005615234	-0.002685547	0	44330	0	0	0
668	669	669	Category L	0.095947266	-0.19189453	-0.92382813	0.17285156	0.18139648	0.42797852	0	0	19/6/2018	19	6	2018	8:42:42	31362	0.3	8	42	42	0	0.058837891	3.4853027	0.0703125	-0.19702148	-0.93286133	0.15698242	0.02734375	0	0	0	0	0	0	0	0	0	0.95605469	0.043945313	0.039794922	0.025390625	0.005126953	0.009033203	0	44330	0	0	0
669	670	670	Category L	0.047851563	-0.19189453	-0.93579102	0.17260742	0.18115234	0.42480469	0	0	19/6/2018	19	6	2018	8:42:42	31362	0.4	8	42	42	0	0.058837891	3.4853027	0.070800781	-0.19677734	-0.93310547	0.13256836	0.023681641	0	0	0	0	0	0	0	0	0	0.95629883	0.043701172	0.030517578	-0.022949219	0.004882813	-0.002441406	0	44330	0	0	0
670	671	671	Category L	0.035888672	-0.19189453	-0.92382813	0.17456055	0.1796875	0.42895508	0	0	19/6/2018	19	6	2018	8:42:42	31362	0.5	8	42	42	0	0.058837891	3.4853027	0.071044922	-0.19677734	-0.93286133	0.034667969	0.036865234	0	0	0	0	0	0	0	0	0	0.95605469	0.043945313	0.049560547	-0.03515625	0.004882813	0.009033203	0	44330	0	0	0
671	672	672	Category L	0.095947266	-0.19189453	-0.93579102	0.17358398	0.18383789	0.42602539	0	0	19/6/2018	19	6	2018	8:42:42	31362	0.6	8	42	42	0	0.058837891	3.4853027	0.072021484	-0.19702148	-0.93261719	0.20776367	0.024414063	0	0	0	0	0	0	0	0	0	0.95605469	0.043945313	0.031982422	0.023681641	0.005126953	-0.002929688	0	44330	0	0	0
672	673	673	Category L	0.10791016	-0.19189453	-0.89990234	0.17089844	0.18139648	0.42993164	0	0	19/6/2018	19	6	2018	8:42:42	31362	0.7	8	42	42	0	0.058837891	3.491748	0.072509766	-0.19702148	-0.93188477	0.30297852	0.047851563	0	0	0	0	0	0	0	0	0	0.95532227	0.044677734	0.072753906	0.03515625	0.005126953	0.031982422	0	44330	0	0	0
673	674	674	Category L	0.10791016	-0.19189453	-0.91186523	0.16821289	0.18066406	0.42797852	0	0	19/6/2018	19	6	2018	8:42:42	31362	0.8	8	42	42	0	0.058837891	3.491748	0.072998047	-0.19726563	-0.93237305	0.12988281	0.040527344	0	0	0	0	0	0	0	0	0	0.95581055	0.044189453	0.060546875	0.034667969	0.005371094	0.020507813	0	44330	0	0	0
674	675	675	Category L	0.095947266	-0.17993164	-0.92382813	0.17016602	0.18310547	0.42797852	0	0	19/6/2018	19	6	2018	8:42:42	31362	0.9	8	42	42	0	0.058837891	3.491748	0.073730469	-0.19726563	-0.93237305	0.15454102	0.029052734	0	0	0	0	0	0	0	0	0	0.95581055	0.044189453	0.047851563	0.021972656	0.017333984	0.008544922	0	44330	0	0	0
675	676	676	Category L	0.095947266	-0.17993164	-0.92382813	0.17016602	0.18237305	0.42993164	0	0	19/6/2018	19	6	2018	8:42:43	31363	0	8	42	43	0	0.058837891	3.491748	0.074462891	-0.19726563	-0.93212891	0.140625	0.028564453	0	0	0	0	0	0	0	0	0	0.95556641	0.044433594	0.046875	0.021240234	0.017333984	0.008300781	0	44330	0	0	0
676	677	677	Category L	0.083984375	-0.19189453	-0.91186523	0.17016602	0.18310547	0.42895508	0	0	19/6/2018	19	6	2018	8:42:43	31363	0.1	8	42	43	0	0.058837891	3.491748	0.075439453	-0.19702148	-0.93164063	0.22802734	0.022216797	0	0	0	0	0	0	0	0	0	0.95532227	0.044677734	0.033691406	0.008300781	0.005126953	0.019775391	0	44330	0	0	0
677	678	678	Category L	0.11987305	-0.19189453	-0.91186523	0.16772461	0.18676758	0.42797852	0	0	19/6/2018	19	6	2018	8:42:43	31363	0.2	8	42	43	0	0.058837891	3.491748	0.075927734	-0.19726563	-0.93212891	0.63598633	0.048583984	0	0	0	0	0	0	0	0	0	0.95581055	0.044189453	0.069580078	0.043701172	0.005371094	0.020263672	0	44330	0	0	0
678	679	679	Category L	0.071777344	-0.19189453	-0.93579102	0.17114258	0.18066406	0.42895508	0	0	19/6/2018	19	6	2018	8:42:43	31363	0.3	8	42	43	0	0.058837891	3.491748	0.076660156	-0.19726563	-0.93188477	0.8059082	0.008056641	0	0	0	0	0	0	0	0	0	0.95581055	0.044189453	0.013916016	-0.004882813	0.005371094	-0.003662109	0	44330	0	0	0
679	680	680	Category L	0.035888672	-0.19189453	-0.94799805	0.16943359	0.1796875	0.42871094	0	0	19/6/2018	19	6	2018	8:42:43	31363	0.4	8	42	43	0	0.058837891	3.491748	0.076660156	-0.19726563	-0.93188477	0.52685547	0.044189453	0	0	0	0	0	0	0	0	0	0.95581055	0.044189453	0.062011719	-0.040771484	0.005371094	-0.015869141	0	44330	0	0	0
680	681	681	Category L	0.059814453	-0.20385742	-0.95996094	0.17016602	0.18115234	0.42895508	0	0	19/6/2018	19	6	2018	8:42:43	31363	0.5	8	42	43	0	0.058837891	3.491748	0.076904297	-0.19726563	-0.93212891	0.032958984	0.033203125	0	0	0	0	0	0	0	0	0	0.95581055	0.044189453	0.051513672	-0.017089844	-0.006347656	-0.027587891	0	44330	0	0	0
681	682	682	Category L	0.10791016	-0.19189453	-0.94799805	0.171875	0.17797852	0.42895508	0	0	19/6/2018	19	6	2018	8:42:43	31363	0.6	8	42	43	0	0.058837891	3.491748	0.077392578	-0.19726563	-0.93237305	0.023193359	0.034423828	0	0	0	0	0	0	0	0	0	0.95605469	0.043945313	0.051269531	0.030273438	0.005371094	-0.015380859	0	44330	0	0	0
682	683	683	Category L	0.095947266	-0.21582031	-0.93579102	0.17382813	0.18481445	0.42822266	0	0	19/6/2018	19	6	2018	8:42:43	31363	0.7	8	42	43	0	0.058837891	3.491748	0.077880859	-0.19702148	-0.93237305	0.077636719	0.025878906	0	0	0	0	0	0	0	0	0	0.95629883	0.043701172	0.039794922	0.017822266	-0.018554688	-0.003173828	0	44330	0	0	0
683	684	684	Category L	0.071777344	-0.20385742	-0.92382813	0.17114258	0.17895508	0.42797852	0	0	19/6/2018	19	6	2018	8:42:43	31363	0.8	8	42	43	0	0.058837891	3.491748	0.078125	-0.19726563	-0.93286133	0.014892578	0.012939453	0	0	0	0	0	0	0	0	0	0.95654297	0.043457031	0.021972656	-0.006347656	-0.006347656	0.009033203	0	44330	0	0	0
684	685	685	Category L	0.047851563	-0.19189453	-0.94799805	0.171875	0.18408203	0.42895508	0	0	19/6/2018	19	6	2018	8:42:43	31363	0.9	8	42	43	0	0.058837891	3.491748	0.079589844	-0.19702148	-0.93310547	0.17602539	0.035400391	0	0	0	0	0	0	0	0	0	0.95703125	0.04296875	0.052001953	-0.031738281	0.005126953	-0.014648438	0	44330	0	0	0
685	686	686	Category L	0.059814453	-0.19189453	-0.94799805	0.17016602	0.18310547	0.42578125	0	0	19/6/2018	19	6	2018	8:42:44	31364	0	8	42	44	0	0.058837891	3.491748	0.081542969	-0.1965332	-0.93554688	0.41333008	0.025390625	0	0	0	0	0	0	0	0	0	0.95947266	0.040527344	0.038818359	-0.021728516	0.004638672	-0.012207031	0	44330	0	0	0
686	687	687	Category L	0.059814453	-0.19189453	-0.94799805	0.17089844	0.17944336	0.42895508	0	0	19/6/2018	19	6	2018	8:42:44	31364	0.1	8	42	44	0	0.058837891	3.491748	0.083251953	-0.19604492	-0.93701172	0.4375	0.026123047	0	0	0	0	0	0	0	0	0	0.9609375	0.0390625	0.038330078	-0.0234375	0.004150391	-0.010742188	0	44330	0	0	0
687	688	688	Category L	0.10791016	-0.20385742	-0.95996094	0.16845703	0.18237305	0.43164063	0	0	19/6/2018	19	6	2018	8:42:44	31364	0.2	8	42	44	0	0.058837891	3.491748	0.084960938	-0.19628906	-0.93579102	0.19506836	0.033935547	0	0	0	0	0	0	0	0	0	0.95996094	0.040039063	0.054199219	0.022705078	-0.007324219	-0.023925781	0	44330	0	0	0
688	689	689	Category L	0.095947266	-0.19189453	-0.93579102	0.17163086	0.18115234	0.42895508	0	0	19/6/2018	19	6	2018	8:42:44	31364	0.3	8	42	44	0	0.058837891	3.491748	0.086425781	-0.19604492	-0.93310547	0.38427734	0.010498047	0	0	0	0	0	0	0	0	0	0.95751953	0.042480469	0.016113281	0.009277344	0.004150391	-0.002441406	0	44330	0	0	0
689	690	690	Category L	0.071777344	-0.20385742	-0.93579102	0.17114258	0.18041992	0.42993164	0	0	19/6/2018	19	6	2018	8:42:44	31364	0.4	8	42	44	0	0.058837891	3.491748	0.089111328	-0.19580078	-0.93164063	0.71533203	0.019287109	0	0	0	0	0	0	0	0	0	0.95629883	0.043701172	0.029052734	-0.017333984	-0.0078125	-0.00390625	0	44330	0	0	0
690	691	691	Category L	0.10791016	-0.20385742	-0.94799805	0.16772461	0.18237305	0.42895508	0	0	19/6/2018	19	6	2018	8:42:44	31364	0.5	8	42	44	0	0.058837891	3.491748	0.092529297	-0.19555664	-0.93041992	0.82519531	0.024414063	0	0	0	0	0	0	0	0	0	0.95532227	0.044677734	0.040771484	0.015136719	-0.008056641	-0.017333984	0	44330	0	0	0
691	692	692	Category L	0.095947266	-0.19189453	-0.94799805	0.16845703	0.17895508	0.43066406	0	0	19/6/2018	19	6	2018	8:42:44	31364	0.6	8	42	44	0	0.058837891	3.491748	0.096435547	-0.19555664	-0.9296875	0.94384766	0.018554688	0	0	0	0	0	0	0	0	0	0.95483398	0.045166016	0.022460938	-0.000488281	0.003662109	-0.018066406	0	44330	0	0	0
692	693	693	Category L	0.083984375	-0.21582031	-0.94799805	0.16918945	0.18139648	0.42993164	0	0	19/6/2018	19	6	2018	8:42:44	31364	0.7	8	42	44	0	0.058837891	3.491748	0.1003418	-0.1953125	-0.92871094	0.99389648	0.032226563	0	0	0	0	0	0	0	0	0	0.9543457	0.045654297	0.055664063	-0.016357422	-0.020263672	-0.019042969	0	44330	0	0	0
693	694	694	Category L	0.095947266	-0.20385742	-0.94799805	0.16748047	0.18139648	0.4296875	0	0	19/6/2018	19	6	2018	8:42:44	31364	0.8	8	42	44	0	0.058837891	3.491748	0.10424805	-0.1953125	-0.92773438	0.87817383	0.023193359	0	0	0	0	0	0	0	0	0	0.95385742	0.046142578	0.036621094	-0.008300781	-0.008300781	-0.020019531	0	44330	0	0	0
694	695	695	Category L	0.083984375	-0.19189453	-0.94799805	0.16943359	0.17871094	0.4309082	0	0	19/6/2018	19	6	2018	8:42:44	31364	0.9	8	42	44	0	0.058837891	3.491748	0.10742188	-0.19506836	-0.92700195	0.68164063	0.031494141	0	0	0	0	0	0	0	0	0	0.95336914	0.046630859	0.047607422	-0.0234375	0.003173828	-0.020751953	0	44330	0	0	0
695	696	696	Category L	0.071777344	-0.20385742	-0.94799805	0.16943359	0.17871094	0.4309082	0	0	19/6/2018	19	6	2018	8:42:45	31365	0	8	42	45	0	0.058837891	3.491748	0.1105957	-0.19482422	-0.92602539	0.40673828	0.045410156	0	0	0	0	0	0	0	0	0	0.95288086	0.047119141	0.069580078	-0.038818359	-0.008789063	-0.021728516	0	44330	0	0	0
696	697	697	Category L	0.095947266	-0.19189453	-0.93579102	0.16821289	0.18359375	0.42285156	0	0	19/6/2018	19	6	2018	8:42:45	31365	0.1	8	42	45	0	0.058837891	3.491748	0.11376953	-0.19482422	-0.92529297	0.27392578	0.020751953	0	0	0	0	0	0	0	0	0	0.95263672	0.047363281	0.031005859	-0.017822266	0.002929688	-0.010253906	0	44330	0	0	0
697	698	698	Category L	0.059814453	-0.19189453	-0.92382813	0.16772461	0.1809082	0.4296875	0	0	19/6/2018	19	6	2018	8:42:45	31365	0.2	8	42	45	0	0.058837891	3.491748	0.11694336	-0.19458008	-0.92480469	0.32275391	0.057128906	0	0	0	0	0	0	0	0	0	0.95214844	0.047851563	0.060791016	-0.057128906	0.002685547	0.000976563	0	44330	0	0	0
698	699	699	Category L	0.095947266	-0.19189453	-0.92382813	0.16943359	0.18579102	0.42895508	0	0	19/6/2018	19	6	2018	8:42:45	31365	0.3	8	42	45	0	0.058837891	3.491748	0.12011719	-0.1940918	-0.92456055	0.041015625	0.024169922	0	0	0	0	0	0	0	0	0	0.95239258	0.047607422	0.02734375	-0.024169922	0.002197266	0.000732422	0	44330	0	0	0
699	700	700	Category L	0.083984375	-0.19189453	-0.91186523	0.17114258	0.18237305	0.4309082	0	0	19/6/2018	19	6	2018	8:42:45	31365	0.4	8	42	45	0	0.058837891	3.491748	0.12280273	-0.1940918	-0.92431641	0.57421875	0.041015625	0	0	0	0	0	0	0	0	0	0.95239258	0.047607422	0.053710938	-0.038818359	0.002197266	0.012451172	0	44330	0	0	0
700	701	701	Category L	0.083984375	-0.19189453	-0.93579102	0.16577148	0.1809082	0.42993164	0	0	19/6/2018	19	6	2018	8:42:45	31365	0.5	8	42	45	0	0.058837891	3.491748	0.12597656	-0.1940918	-0.92333984	1.1740723	0.043945313	0	0	0	0	0	0	0	0	0	0.9519043	0.048095703	0.056640625	-0.041992188	0.002197266	-0.012207031	0	44330	0	0	0
701	702	702	Category L	0.071777344	-0.19189453	-0.93579102	0.16503906	0.18408203	0.4309082	0	0	19/6/2018	19	6	2018	8:42:45	31365	0.6	8	42	45	0	0.058837891	3.491748	0.12988281	-0.1940918	-0.92260742	1.557373	0.059570313	0	0	0	0	0	0	0	0	0	0.95166016	0.048339844	0.073486328	-0.058105469	0.002197266	-0.012939453	0	44330	0	0	0
702	703	703	Category L	0.059814453	-0.19189453	-0.91186523	0.17016602	0.18310547	0.42895508	0	0	19/6/2018	19	6	2018	8:42:45	31365	0.7	8	42	45	0	0.058837891	3.491748	0.13330078	-0.1940918	-0.921875	1.5444336	0.07421875	0	0	0	0	0	0	0	0	0	0.95141602	0.048583984	0.085693359	-0.073486328	0.002197266	0.010009766	0	44330	0	0	0
703	704	704	Category L	0.059814453	-0.19189453	-0.93579102	0.16845703	0.17700195	0.43066406	0	0	19/6/2018	19	6	2018	8:42:45	31365	0.8	8	42	45	0	0.058837891	3.491748	0.13671875	-0.19360352	-0.92114258	1.380127	0.078369141	0	0	0	0	0	0	0	0	0	0.95117188	0.048828125	0.093261719	-0.076904297	0.001708984	-0.014404297	0	44330	0	0	0
704	705	705	Category L	0.059814453	-0.19189453	-0.91186523	0.171875	0.1875	0.42895508	0	0	19/6/2018	19	6	2018	8:42:45	31365	0.9	8	42	45	0	0.058837891	3.491748	0.14038086	-0.19335938	-0.92041016	1.128418	0.081054688	0	0	0	0	0	0	0	0	0	0.95092773	0.049072266	0.090820313	-0.080566406	0.001464844	0.008544922	0	44330	0	0	0
705	706	706	Category L	0.10791016	-0.20385742	-0.94799805	0.171875	0.17871094	0.42797852	0	0	19/6/2018	19	6	2018	8:42:46	31366	0	8	42	46	0	0.058837891	3.491748	0.14428711	-0.19311523	-0.91918945	0.8828125	0.047363281	0	0	0	0	0	0	0	0	0	0.95043945	0.049560547	0.075439453	-0.036376953	-0.010498047	-0.028564453	0	44330	0	0	0
706	707	707	Category L	0.071777344	-0.17993164	-0.92382813	0.16772461	0.1809082	0.4296875	0	0	19/6/2018	19	6	2018	8:42:46	31366	0.1	8	42	46	0	0.058837891	3.491748	0.14746094	-0.19287109	-0.91845703	0.54174805	0.076904297	0	0	0	0	0	0	0	0	0	0.95019531	0.049804688	0.093994141	-0.075683594	0.012939453	-0.005126953	0	44330	0	0	0
707	708	708	Category L	0.10791016	-0.17993164	-0.94799805	0.17382813	0.18139648	0.42895508	0	0	19/6/2018	19	6	2018	8:42:46	31366	0.2	8	42	46	0	0.058837891	3.491748	0.15063477	-0.19262695	-0.91772461	0.005615234	0.053955078	0	0	0	0	0	0	0	0	0	0.94995117	0.050048828	0.085693359	-0.042724609	0.012695313	-0.030029297	0	44330	0	0	0
708	709	709	Category L	0.071777344	-0.19189453	-0.93579102	0.16845703	0.17993164	0.4296875	0	0	19/6/2018	19	6	2018	8:42:46	31366	0.3	8	42	46	0	0.058837891	3.491748	0.15356445	-0.19262695	-0.91674805	0.72753906	0.083984375	0	0	0	0	0	0	0	0	0	0.94921875	0.05078125	0.1015625	-0.081787109	0.000732422	-0.018798828	0	44330	0	0	0
709	710	710	Category L	0.071777344	-0.20385742	-0.89990234	0.16918945	0.17431641	0.42871094	0	0	19/6/2018	19	6	2018	8:42:46	31366	0.4	8	42	46	0	0.058837891	3.491748	0.15649414	-0.19262695	-0.91601563	1.1621094	0.086914063	0	0	0	0	0	0	0	0	0	0.94921875	0.05078125	0.11230469	-0.084716797	-0.010986328	0.016113281	0	44330	0	0	0
710	711	711	Category L	0.13183594	-0.20385742	-0.93579102	0.16845703	0.17797852	0.43188477	0	0	19/6/2018	19	6	2018	8:42:46	31366	0.5	8	42	46	0	0.058837891	3.5288086	0.15991211	-0.19238281	-0.9152832	1.8125	0.036621094	0	0	0	0	0	0	0	0	0	0.94873047	0.051269531	0.060058594	-0.028076172	-0.011230469	-0.020263672	0	44330	0	0	0
711	712	712	Category L	0.071777344	-0.20385742	-0.89990234	0.16503906	0.17822266	0.43066406	0	0	19/6/2018	19	6	2018	8:42:46	31366	0.6	8	42	46	0	0.058837891	3.5288086	0.16381836	-0.19213867	-0.91455078	2.5490723	0.09375	0	0	0	0	0	0	0	0	0	0.94873047	0.051269531	0.11816406	-0.092041016	-0.011474609	0.014648438	0	44330	0	0	0
712	713	713	Category L	0.10791016	-0.21582031	-0.94799805	0.17285156	0.18139648	0.42895508	0	0	19/6/2018	19	6	2018	8:42:46	31366	0.7	8	42	46	0	0.058837891	3.5288086	0.16650391	-0.19189453	-0.91357422	3.1010742	0.071777344	0	0	0	0	0	0	0	0	0	0.94824219	0.051757813	0.11669922	-0.05859375	-0.023681641	-0.034179688	0	44330	0	0	0
713	714	714	Category L	0.11987305	-0.19189453	-0.92382813	0.16503906	0.17626953	0.43066406	0	0	19/6/2018	19	6	2018	8:42:46	31366	0.8	8	42	46	0	0.058837891	3.5288086	0.16845703	-0.19189453	-0.91308594	3.3496094	0.049804688	0	0	0	0	0	0	0	0	0	0.94824219	0.051757813	0.059326172	-0.048583984	0	-0.010498047	0	44330	0	0	0
714	715	715	Category L	0.10791016	-0.19189453	-0.89990234	0.16577148	0.17456055	0.43066406	0	0	19/6/2018	19	6	2018	8:42:46	31366	0.9	8	42	46	0	0.058837891	3.5288086	0.17089844	-0.19165039	-0.91235352	3.4060059	0.064208984	0	0	0	0	0	0	0	0	0	0.94775391	0.052246094	0.075683594	-0.062988281	0	0.012451172	0	44330	0	0	0
715	716	716	Category L	0.13183594	-0.19189453	-0.92382813	0.16552734	0.17773438	0.42773438	0	0	19/6/2018	19	6	2018	8:42:47	31367	0	8	42	47	0	0.058837891	3.5288086	0.17382813	-0.19165039	-0.91162109	3.5957031	0.043701172	0	0	0	0	0	0	0	0	0	0.94775391	0.052246094	0.054199219	-0.041992188	0	-0.011962891	0	44330	0	0	0
716	717	717	Category L	0.10791016	-0.21582031	-0.92382813	0.16674805	0.17431641	0.43066406	0	0	19/6/2018	19	6	2018	8:42:47	31367	0.1	8	42	47	0	0.058837891	3.5288086	0.17651367	-0.19165039	-0.91088867	3.3217773	0.073974609	0	0	0	0	0	0	0	0	0	0.94750977	0.052490234	0.10571289	-0.068603516	-0.023925781	-0.012695313	0	44330	0	0	0
717	718	718	Category L	0.10791016	-0.20385742	-0.92382813	0.171875	0.17797852	0.4296875	0	0	19/6/2018	19	6	2018	8:42:47	31367	0.2	8	42	47	0	0.058837891	3.5288086	0.1796875	-0.19140625	-0.91015625	2.8583984	0.073974609	0	0	0	0	0	0	0	0	0	0.94726563	0.052734375	0.09765625	-0.071777344	-0.012207031	-0.013427734	0	44330	0	0	0
718	719	719	Category L	0.071777344	-0.19189453	-0.93579102	0.16308594	0.17431641	0.43041992	0	0	19/6/2018	19	6	2018	8:42:47	31367	0.3	8	42	47	0	0.058837891	3.5288086	0.18212891	-0.19116211	-0.91015625	2.3527832	0.11328125	0	0	0	0	0	0	0	0	0	0.94775391	0.052246094	0.13647461	-0.11035156	-0.000488281	-0.025390625	0	44330	0	0	0
719	720	720	Category L	0.10791016	-0.20385742	-0.93579102	0.16821289	0.17382813	0.42871094	0	0	19/6/2018	19	6	2018	8:42:47	31367	0.4	8	42	47	0	0.058837891	3.5288086	0.18481445	-0.19091797	-0.90942383	2.2634277	0.082275391	0	0	0	0	0	0	0	0	0	0.94750977	0.052490234	0.1159668	-0.076904297	-0.012695313	-0.026123047	0	44330	0	0	0
720	721	721	Category L	0.083984375	-0.19189453	-0.94799805	0.16650391	0.17358398	0.43164063	0	0	19/6/2018	19	6	2018	8:42:47	31367	0.5	8	42	47	0	0.058837891	3.5288086	0.18652344	-0.19067383	-0.90722656	2.284668	0.11035156	0	0	0	0	0	0	0	0	0	0.94580078	0.054199219	0.14428711	-0.10253906	-0.000976563	-0.040527344	0	44330	0	0	0
721	722	722	Category L	0.11987305	-0.19189453	-0.94799805	0.16748047	0.18066406	0.42895508	0	0	19/6/2018	19	6	2018	8:42:47	31367	0.6	8	42	47	0	0.058837891	3.5288086	0.18798828	-0.19018555	-0.90625	2.3217773	0.079833984	0	0	0	0	0	0	0	0	0	0.94482422	0.055175781	0.11157227	-0.068115234	-0.001464844	-0.041503906	0	44330	0	0	0
722	723	723	Category L	0.083984375	-0.20385742	-0.93579102	0.16821289	0.17016602	0.43164063	0	0	19/6/2018	19	6	2018	8:42:47	31367	0.7	8	42	47	0	0.058837891	3.5288086	0.1940918	-0.20092773	-0.90405273	2.7927246	0.11450195	0	0	0	0	0	0	0	0	0	0.94604492	0.053955078	0.14453125	-0.11010742	-0.002685547	-0.031494141	0	44330	0	0	0
723	724	724	Category L	0.15576172	-0.17993164	-0.97192383	0.17773438	0.16650391	0.43066406	0	0	19/6/2018	19	6	2018	8:42:47	31367	0.8	8	42	47	0	0.058837891	3.5288086	0.20068359	-0.17822266	-0.93237305	3.6203613	0.059814453	0	0	0	0	0	0	0	0	0	0.97045898	0.029541016	0.0859375	-0.044921875	-0.001464844	-0.039306641	0	44330	0	0	0
724	725	725	Category L	0.19189453	-0.17993164	-1.1159668	0.18310547	0.14111328	0.43530273	0	0	19/6/2018	19	6	2018	8:42:47	31367	0.9	8	42	47	0	0.058837891	3.5288086	0.21069336	-0.21435547	-0.98608398	5.7219238	0.13549805	0	0	0	0	0	0	0	0	0	1.0307617	0.030761719	0.18334961	-0.018798828	0.034423828	-0.12963867	0	44330	0	0	0
725	726	726	Category L	0.20385742	-0.17993164	-1.0559082	0.17431641	0.11962891	0.44165039	0	0	19/6/2018	19	6	2018	8:42:48	31368	0	8	42	48	0	0.058837891	3.5288086	0.22436523	-0.23339844	-0.99804688	9.229248	0.081298828	0	0	0	0	0	0	0	0	0	1.0493164	0.049316406	0.1315918	-0.020507813	0.053466797	-0.057617188	0	44330	0	0	0
726	727	727	Category L	0.16796875	-0.21582031	-0.85180664	0.12255859	0.099853516	0.45922852	0	0	19/6/2018	19	6	2018	8:42:48	31368	0.1	8	42	48	0	0.058837891	3.5288086	0.22802734	-0.23364258	-1.0019531	12.956787	0.16259766	0	0	0	0	0	0	0	0	0	1.0537109	0.053710938	0.22827148	-0.060058594	0.017822266	0.15014648	0	44330	0	0	0
727	728	728	Category L	0.19189453	-0.19189453	-0.73193359	0.058837891	0.083007813	0.47241211	0	0	19/6/2018	19	6	2018	8:42:48	31368	0.2	8	42	48	0	0.058837891	3.5288086	0.23022461	-0.22900391	-1.0039063	16.496582	0.27709961	0	0	0	0	0	0	0	0	0	1.0551758	0.055175781	0.34765625	-0.038330078	0.037109375	0.27197266	0	44330	0	0	0
728	729	729	Category L	0.23999023	-0.19189453	-0.81591797	0.027587891	0.077148438	0.47631836	0	0	19/6/2018	19	6	2018	8:42:48	31368	0.3	8	42	48	0	0.058837891	3.5288086	0.23461914	-0.22753906	-1.0039063	19.993896	0.19140625	0	0	0	0	0	0	0	0	0	1.0559082	0.055908203	0.22900391	0.005126953	0.035644531	0.18798828	0	44330	0	0	0
729	730	730	Category L	0.34790039	-0.19189453	-0.85180664	0.027587891	0.077880859	0.4753418	0	0	19/6/2018	19	6	2018	8:42:48	31368	0.4	8	42	48	0	0.058837891	3.5288086	0.234375	-0.22412109	-1.0048828	23.403564	0.19311523	0	0	0	0	0	0	0	0	0	1.0559082	0.055908203	0.29882813	0.11328125	0.032226563	0.15307617	0	44330	0	0	0
730	731	731	Category L	0.34790039	-0.19189453	-0.86376953	0.032958984	0.071044922	0.47827148	0	0	19/6/2018	19	6	2018	8:42:48	31368	0.5	8	42	48	0	0.058837891	3.5288086	0.23754883	-0.22070313	-1.0041504	25.460449	0.18066406	0	0	0	0	0	0	0	0	0	1.0551758	0.055175781	0.27954102	0.11010742	0.028808594	0.14038086	0	44330	0	0	0
731	732	732	Category L	0.35986328	-0.19189453	-0.85180664	0.033935547	0.078613281	0.4753418	0	0	19/6/2018	19	6	2018	8:42:48	31368	0.6	8	42	48	0	0.058837891	3.5288086	0.24047852	-0.21972656	-1.0031738	25.475098	0.19458008	0	0	0	0	0	0	0	0	0	1.0546875	0.0546875	0.29858398	0.11914063	0.027832031	0.15136719	0	44330	0	0	0
732	733	733	Category L	0.35986328	-0.19189453	-0.86376953	0.032714844	0.083740234	0.47167969	0	0	19/6/2018	19	6	2018	8:42:48	31368	0.7	8	42	48	0	0.058837891	3.5288086	0.24365234	-0.21899414	-1.0019531	24.793457	0.18237305	0	0	0	0	0	0	0	0	0	1.0541992	0.054199219	0.28125	0.1159668	0.027099609	0.13818359	0	44330	0	0	0
733	734	734	Category L	0.32397461	-0.16796875	-0.86376953	0.033935547	0.076171875	0.47851563	0	0	19/6/2018	19	6	2018	8:42:48	31368	0.8	8	42	48	0	0.058837891	3.5288086	0.24633789	-0.21655273	-0.99902344	24.053223	0.16333008	0	0	0	0	0	0	0	0	0	1.0515137	0.051513672	0.26147461	0.077392578	0.048583984	0.13525391	0	44330	0	0	0
734	735	735	Category L	0.3359375	-0.17993164	-0.87597656	0.031005859	0.075195313	0.47338867	0	0	19/6/2018	19	6	2018	8:42:48	31368	0.9	8	42	48	0	0.058837891	3.5288086	0.24926758	-0.21411133	-0.99731445	22.03833	0.15283203	0	0	0	0	0	0	0	0	0	1.050293	0.050292969	0.24194336	0.086425781	0.034179688	0.12133789	0	44330	0	0	0
735	736	736	Category L	0.32397461	-0.17993164	-0.85180664	0.030517578	0.072753906	0.47729492	0	0	19/6/2018	19	6	2018	8:42:49	31369	0	8	42	49	0	0.058837891	3.5288086	0.25317383	-0.21240234	-0.99804688	18.084961	0.16552734	0	0	0	0	0	0	0	0	0	1.0512695	0.051269531	0.24951172	0.070556641	0.032470703	0.14624023	0	44330	0	0	0
736	737	737	Category L	0.32397461	-0.17993164	-0.86376953	0.033203125	0.075195313	0.47753906	0	0	19/6/2018	19	6	2018	8:42:49	31369	0.1	8	42	49	0	0.058837891	3.5288086	0.25683594	-0.21118164	-0.99902344	14.121582	0.15429688	0	0	0	0	0	0	0	0	0	1.0529785	0.052978516	0.23388672	0.066894531	0.03125	0.13525391	0	44330	0	0	0
737	738	738	Category L	0.31176758	-0.16796875	-0.88793945	0.028564453	0.072021484	0.47509766	0	0	19/6/2018	19	6	2018	8:42:49	31369	0.2	8	42	49	0	0.058837891	3.5288086	0.25927734	-0.2109375	-0.99829102	10.850098	0.12939453	0	0	0	0	0	0	0	0	0	1.0527344	0.052734375	0.20581055	0.052246094	0.04296875	0.11035156	0	44330	0	0	0
738	739	739	Category L	0.29980469	-0.17993164	-0.88793945	0.032714844	0.077148438	0.47338867	0	0	19/6/2018	19	6	2018	8:42:49	31369	0.3	8	42	49	0	0.058837891	3.5288086	0.26245117	-0.21069336	-0.99731445	7.7988281	0.11938477	0	0	0	0	0	0	0	0	0	1.0524902	0.052490234	0.17724609	0.037109375	0.030761719	0.109375	0	44330	0	0	0
739	740	740	Category L	0.3359375	-0.19189453	-0.87597656	0.031982422	0.077148438	0.47363281	0	0	19/6/2018	19	6	2018	8:42:49	31369	0.4	8	42	49	0	0.058837891	3.5288086	0.26489258	-0.21044922	-0.99707031	4.5354004	0.14160156	0	0	0	0	0	0	0	0	0	1.0529785	0.052978516	0.21069336	0.070800781	0.018554688	0.12109375	0	44330	0	0	0
740	741	741	Category L	0.34790039	-0.20385742	-0.88793945	0.035400391	0.074462891	0.47460938	0	0	19/6/2018	19	6	2018	8:42:49	31369	0.5	8	42	49	0	0.058837891	3.5288086	0.2668457	-0.21044922	-0.99682617	1.9765625	0.13598633	0	0	0	0	0	0	0	0	0	1.0532227	0.053222656	0.19677734	0.080810547	0.006591797	0.10888672	0	44330	0	0	0
741	742	742	Category L	0.3359375	-0.19189453	-0.87597656	0.036865234	0.073730469	0.47631836	0	0	19/6/2018	19	6	2018	8:42:49	31369	0.6	8	42	49	0	0.058837891	3.5288086	0.27075195	-0.21118164	-0.99755859	1.25	0.13916016	0	0	0	0	0	0	0	0	0	1.0549316	0.054931641	0.20605469	0.064941406	0.019287109	0.12158203	0	44330	0	0	0
742	743	743	Category L	0.32397461	-0.16796875	-0.87597656	0.036376953	0.075439453	0.47460938	0	0	19/6/2018	19	6	2018	8:42:49	31369	0.7	8	42	49	0	0.058837891	3.5288086	0.27368164	-0.2109375	-0.99755859	1.0524902	0.13842773	0	0	0	0	0	0	0	0	0	1.0556641	0.055664063	0.21484375	0.050048828	0.04296875	0.12158203	0	44330	0	0	0
743	744	744	Category L	0.34790039	-0.17993164	-0.86376953	0.036132813	0.075195313	0.47167969	0	0	19/6/2018	19	6	2018	8:42:49	31369	0.8	8	42	49	0	0.058837891	3.5288086	0.27661133	-0.20898438	-0.99584961	0.52734375	0.15258789	0	0	0	0	0	0	0	0	0	1.0544434	0.054443359	0.23217773	0.071044922	0.029052734	0.13208008	0	44330	0	0	0
744	745	745	Category L	0.34790039	-0.17993164	-0.86376953	0.035644531	0.076171875	0.47460938	0	0	19/6/2018	19	6	2018	8:42:49	31369	0.9	8	42	49	0	0.058837891	3.5288086	0.27978516	-0.20727539	-0.9934082	0.000732422	0.14892578	0	0	0	0	0	0	0	0	0	1.0527344	0.052734375	0.22509766	0.067871094	0.02734375	0.12963867	0	44330	0	0	0
745	746	746	Category L	0.34790039	-0.19189453	-0.87597656	0.034423828	0.078857422	0.47290039	0	0	19/6/2018	19	6	2018	8:42:50	31370	0	8	42	50	0	0.058837891	3.5288086	0.28125	-0.20776367	-0.99169922	0.034667969	0.13452148	0	0	0	0	0	0	0	0	0	1.0515137	0.051513672	0.19824219	0.06640625	0.015869141	0.11572266	0	44330	0	0	0
746	747	747	Category L	0.3359375	-0.19189453	-0.88793945	0.032958984	0.079589844	0.47167969	0	0	19/6/2018	19	6	2018	8:42:50	31370	0.111	8	42	50	0	0.058837891	3.5288086	0.28344727	-0.21313477	-0.99316406	0.45947266	0.11938477	0	0	0	0	0	0	0	0	0	1.0544434	0.054443359	0.17871094	0.052246094	0.021240234	0.10522461	0	44330	0	0	0
747	748	748	Category L	0.31176758	-0.19189453	-0.85180664	0.032958984	0.077880859	0.4765625	0	0	19/6/2018	19	6	2018	8:42:50	31370	0.222	8	42	50	0	0.058837891	3.5288086	0.28662109	-0.21508789	-0.98828125	0.31860352	0.14086914	0	0	0	0	0	0	0	0	0	1.0515137	0.051513672	0.18481445	0.024902344	0.023193359	0.13647461	0	44330	0	0	0
748	749	749	Category L	0.3359375	-0.17993164	-0.87597656	0.036376953	0.073486328	0.4765625	0	0	19/6/2018	19	6	2018	8:42:50	31370	0.333	8	42	50	0	0.059082031	3.5513672	0.28808594	-0.2199707	-0.98413086	0.38208008	0.125	0	0	0	0	0	0	0	0	0	1.0488281	0.048828125	0.19604492	0.047607422	0.040039063	0.1081543	0	44330	0	0	0
749	750	750	Category L	0.32397461	-0.17993164	-0.86376953	0.042480469	0.083251953	0.47900391	0	0	19/6/2018	19	6	2018	8:42:50	31370	0.444	8	42	50	0	0.059082031	3.5513672	0.29101563	-0.22607422	-0.97998047	1.1037598	0.12939453	0	0	0	0	0	0	0	0	0	1.046875	0.046875	0.1953125	0.032714844	0.046142578	0.11621094	0	44330	0	0	0
750	751	751	Category L	0.3359375	-0.17993164	-0.86376953	0.044433594	0.082275391	0.47460938	0	0	19/6/2018	19	6	2018	8:42:50	31370	0.555	8	42	50	0	0.059082031	3.5513672	0.29321289	-0.23413086	-0.9777832	1.4423828	0.13330078	0	0	0	0	0	0	0	0	0	1.0473633	0.047363281	0.2109375	0.042480469	0.054199219	0.11401367	0	44330	0	0	0
751	752	752	Category L	0.31176758	-0.16796875	-0.86376953	0.046630859	0.078857422	0.47070313	0	0	19/6/2018	19	6	2018	8:42:50	31370	0.666	8	42	50	0	0.059082031	3.5513672	0.29785156	-0.2409668	-0.97875977	1.6943359	0.13696289	0	0	0	0	0	0	0	0	0	1.0512695	0.051269531	0.2019043	0.013671875	0.072998047	0.11499023	0	44330	0	0	0
752	753	753	Category L	0.27587891	-0.17993164	-0.86376953	0.043212891	0.081298828	0.47363281	0	0	19/6/2018	19	6	2018	8:42:50	31370	0.777	8	42	50	0	0.059082031	3.5513672	0.29882813	-0.2434082	-0.97509766	2.0212402	0.13037109	0	0	0	0	0	0	0	0	0	1.048584	0.048583984	0.19799805	-0.022949219	0.063476563	0.11132813	0	44330	0	0	0
753	754	754	Category L	0.29980469	-0.17993164	-0.85180664	0.038085938	0.080566406	0.47363281	0	0	19/6/2018	19	6	2018	8:42:50	31370	0.888	8	42	50	0	0.059082031	3.5513672	0.30078125	-0.24853516	-0.96948242	2.029541	0.13623047	0	0	0	0	0	0	0	0	0	1.045166	0.045166016	0.1875	-0.000976563	0.068603516	0.11767578	0	44330	0	0	0
754	755	755	Category L	0.32397461	-0.17993164	-0.86376953	0.041503906	0.084960938	0.47387695	0	0	19/6/2018	19	6	2018	8:42:51	31371	0	8	42	51	0	0.059082031	3.5513672	0.30444336	-0.25512695	-0.96362305	2.1391602	0.12670898	0	0	0	0	0	0	0	0	0	1.0424805	0.042480469	0.19482422	0.019287109	0.075195313	0.099853516	0	44330	0	0	0
755	756	756	Category L	0.32397461	-0.17993164	-0.86376953	0.036865234	0.080566406	0.4777832	0	0	19/6/2018	19	6	2018	8:42:51	31371	0.1	8	42	51	0	0.059082031	3.5513672	0.30834961	-0.26147461	-0.96508789	2.6027832	0.13110352	0	0	0	0	0	0	0	0	0	1.0463867	0.046386719	0.19848633	0.015380859	0.081542969	0.10131836	0	44330	0	0	0
756	757	757	Category L	0.32397461	-0.16796875	-0.86376953	0.043457031	0.082519531	0.47583008	0	0	19/6/2018	19	6	2018	8:42:51	31371	0.2	8	42	51	0	0.059082031	3.5513672	0.31396484	-0.26611328	-0.96044922	3.6630859	0.13818359	0	0	0	0	0	0	0	0	0	1.0449219	0.044921875	0.20483398	0.009765625	0.098144531	0.096679688	0	44330	0	0	0
757	758	758	Category L	0.31176758	-0.17993164	-0.89990234	0.0390625	0.082275391	0.4765625	0	0	19/6/2018	19	6	2018	8:42:51	31371	0.3	8	42	51	0	0.059082031	3.5513672	0.31445313	-0.26733398	-0.95214844	5.9770508	0.10205078	0	0	0	0	0	0	0	0	0	1.0378418	0.037841797	0.14257813	-0.002685547	0.087402344	0.052246094	0	44330	0	0	0
758	759	759	Category L	0.29980469	-0.17993164	-0.87597656	0.040283203	0.081298828	0.47558594	0	0	19/6/2018	19	6	2018	8:42:51	31371	0.4	8	42	51	0	0.059082031	3.5513672	0.31835938	-0.26977539	-0.9453125	10.786377	0.11499023	0	0	0	0	0	0	0	0	0	1.0334473	0.033447266	0.17797852	-0.018554688	0.08984375	0.069335938	0	44330	0	0	0
759	760	760	Category M	0.16796875	-0.16796875	-0.77978516	0.047607422	0.092773438	0.47314453	0	0	19/6/2018	19	6	2018	8:42:52	31372	0	8	42	52	0	0.059082031	3.5513672	0.32299805	-0.27587891	-0.94238281	5.8894043	0.24951172	0	0	0	0	0	0	0	0	0	1.0339355	0.033935547	0.42602539	-0.1550293	0.10791016	0.16259766	0	44330	0	0	0
760	761	761	Category M	0.17993164	-0.15576172	-0.87597656	0.081298828	0.10839844	0.46728516	0	0	19/6/2018	19	6	2018	8:42:52	31372	0.099	8	42	52	0	0.059082031	3.5513672	0.32495117	-0.28198242	-0.94287109	13.469238	0.20361328	0	0	0	0	0	0	0	0	0	1.0366211	0.036621094	0.33837891	-0.14501953	0.1262207	0.066894531	0	44330	0	0	0
761	762	762	Category M	0.58789063	-1.0559082	-0.76782227	0.097167969	0.14526367	0.45629883	0	0	19/6/2018	19	6	2018	8:42:52	31372	0.199	8	42	52	0	0.059082031	3.5513672	0.32836914	-0.28833008	-0.93969727	20.240723	0.828125	0	0	0	0	0	0	0	0	0	1.036377	0.036376953	1.1989746	0.25927734	-0.76733398	0.171875	0	44330	0	0	0
762	763	763	Category M	0.63598633	1.5959473	-3.2158203	0.14794922	0.17041016	0.43823242	0	0	19/6/2018	19	6	2018	8:42:52	31372	0.3	8	42	52	0	0.059082031	3.5513672	0.33129883	-0.2956543	-0.93457031	16.591797	2.9787598	0	0	0	0	0	0	0	0	0	1.0349121	0.034912109	4.4770508	0.30444336	1.8916016	-2.2810059	0	44330	0	0	0
763	764	764	Category M	0.86376953	-3.0959473	-5.2077637	0.11694336	0.32250977	0.38085938	0	0	19/6/2018	19	6	2018	8:42:52	31372	0.4	8	42	52	0	0.059082031	3.5513672	0.33251953	-0.29736328	-0.93115234	14.20752	5.1381836	0	0	0	0	0	0	0	0	0	1.0324707	0.032470703	7.605957	0.53100586	-2.7983398	-4.2763672	0	44330	0	0	0
764	765	765	Category M	1.1398926	-1.7038574	-1.9199219	0.05078125	0.46191406	0.24536133	0	0	19/6/2018	19	6	2018	8:42:52	31372	0.5	8	42	52	0	0.059082031	3.5513672	0.33691406	-0.30004883	-0.92993164	19.164307	1.8959961	0	0	0	0	0	0	0	0	0	1.0336914	0.033691406	3.1962891	0.80273438	-1.4035645	-0.98974609	0	44330	0	0	0
765	766	766	Category M	0.35986328	-0.21582031	-1.2478027	0.060302734	0.006103516	0.4777832	0	0	19/6/2018	19	6	2018	8:42:52	31372	0.6	8	42	52	0	0.059082031	3.5513672	0.3371582	-0.30151367	-0.92407227	34.702881	0.33544922	0	0	0	0	0	0	0	0	0	1.0290527	0.029052734	0.43164063	0.022460938	0.085693359	-0.32348633	0	44330	0	0	0
766	767	767	Category M	0.23999023	0.17993164	-1.1037598	0.067382813	0.28881836	0.40966797	0	0	19/6/2018	19	6	2018	8:42:52	31372	0.7	8	42	52	0	0.059082031	3.5513672	0.33959961	-0.31079102	-0.92724609	37.855713	0.53076172	0	0	0	0	0	0	0	0	0	1.0354004	0.035400391	0.7668457	-0.099609375	0.49072266	-0.17626953	0	44330	0	0	0
767	768	768	Category M	0.45581055	-0.083984375	-0.97192383	0.010742188	0.29833984	0.40942383	0	0	19/6/2018	19	6	2018	8:42:52	31372	0.8	8	42	52	0	0.059082031	3.5513672	0.34326172	-0.31225586	-0.93286133	43.13501	0.25732422	0	0	0	0	0	0	0	0	0	1.0419922	0.041992188	0.37963867	0.11230469	0.22827148	-0.038818359	0	44330	0	0	0
768	769	769	Category M	0.071777344	0.071777344	-1.0078125	-0.006591797	0.24389648	0.4387207	0	0	19/6/2018	19	6	2018	8:42:52	31372	0.9	8	42	52	0	0.059082031	3.5513672	0.34350586	-0.31665039	-0.9284668	52.257568	0.48071289	0	0	0	0	0	0	0	0	0	1.0393066	0.039306641	0.73974609	-0.27172852	0.38842773	-0.079101563	0	44330	0	0	0
769	770	770	Category M	0.3359375	0.071777344	-0.87597656	-0.003662109	0.22827148	0.44848633	0	0	19/6/2018	19	6	2018	8:42:53	31373	0	8	42	53	0	0.059082031	3.5513672	0.33837891	-0.32299805	-0.92504883	67.464355	0.39794922	0	0	0	0	0	0	0	0	0	1.0366211	0.036621094	0.4465332	-0.002441406	0.39477539	0.049072266	0	44330	0	0	0
770	771	771	Category N	0.3359375	-0.13183594	-0.86376953	-0.18408203	0.28588867	0.38769531	0	0	19/6/2018	19	6	2018	8:54:24	32064	0.3	8	54	24	0	0.05859375	3.4804688	0.33496094	-0.3293457	-0.92602539	62.444336	0.20703125	0	0	0	0	0	0	0	0	0	1.0383301	0.038330078	0.26074219	0.000732422	0.19750977	0.062255859	0	44330	0	0	0
771	772	772	Category N	0.34790039	-0.11987305	-0.85180664	-0.17871094	0.28857422	0.38574219	0	0	19/6/2018	19	6	2018	8:54:24	32064	0.4	8	54	24	0	0.05859375	3.4804688	0.33837891	-0.33569336	-0.92333984	58.310303	0.2277832	0	0	0	0	0	0	0	0	0	1.0393066	0.039306641	0.296875	0.009277344	0.21582031	0.071533203	0	44330	0	0	0
772	773	773	Category N	0.29980469	-0.023925781	-0.7199707	-0.18066406	0.28662109	0.38354492	0	0	19/6/2018	19	6	2018	8:54:24	32064	0.5	8	54	24	0	0.05859375	3.4804688	0.3371582	-0.33837891	-0.9206543	63.23999	0.375	0	0	0	0	0	0	0	0	0	1.0371094	0.037109375	0.55249023	-0.037353516	0.31445313	0.20068359	0	44330	0	0	0
773	774	774	Category N	0.3359375	0	-0.81591797	-0.171875	0.28515625	0.39160156	0	0	19/6/2018	19	6	2018	8:54:24	32064	0.6	8	54	24	0	0.05859375	3.4804688	0.33129883	-0.34155273	-0.9152832	65.727539	0.35571289	0	0	0	0	0	0	0	0	0	1.0314941	0.031494141	0.4453125	0.004394531	0.34155273	0.099365234	0	44330	0	0	0
774	775	775	Category N	0.39599609	-0.071777344	-0.99584961	-0.12548828	0.29248047	0.39892578	0	0	19/6/2018	19	6	2018	8:54:24	32064	0.7	8	54	24	0	0.05859375	3.4804688	0.33105469	-0.35400391	-0.91870117	62.796875	0.29980469	0	0	0	0	0	0	0	0	0	1.0388184	0.038818359	0.42431641	0.064697266	0.28222656	-0.076904297	0	44330	0	0	0
775	776	776	Category N	0.34790039	-0.10791016	-1.0319824	-0.096679688	0.29345703	0.41064453	0	0	19/6/2018	19	6	2018	8:54:24	32064	0.8	8	54	24	0	0.05859375	3.4804688	0.32470703	-0.36083984	-0.91894531	47.832764	0.27783203	0	0	0	0	0	0	0	0	0	1.0393066	0.039306641	0.38891602	0.022949219	0.25292969	-0.11279297	0	44330	0	0	0
776	777	777	Category N	0.29980469	-0.15576172	-0.87597656	-0.073730469	0.28222656	0.41699219	0	0	19/6/2018	19	6	2018	8:54:24	32064	0.9	8	54	24	0	0.05859375	3.4804688	0.32128906	-0.37011719	-0.91479492	44.623779	0.21899414	0	0	0	0	0	0	0	0	0	1.0378418	0.037841797	0.27490234	-0.021484375	0.21435547	0.038818359	0	44330	0	0	0
777	778	778	Category N	0.32397461	-0.17993164	-0.83984375	-0.069824219	0.28222656	0.41333008	0	0	19/6/2018	19	6	2018	8:54:25	32065	0	8	54	25	0	0.05859375	3.4804688	0.31665039	-0.37670898	-0.91235352	38.493408	0.20996094	0	0	0	0	0	0	0	0	0	1.0366211	0.036621094	0.27661133	0.007080078	0.19677734	0.072509766	0	44330	0	0	0
778	779	779	Category N	0.2878418	-0.16796875	-0.91186523	-0.072021484	0.28051758	0.42114258	0	0	19/6/2018	19	6	2018	8:54:25	32065	0.1	8	54	25	0	0.05859375	3.4804688	0.3190918	-0.38696289	-0.90869141	25.201416	0.22119141	0	0	0	0	0	0	0	0	0	1.0380859	0.038085938	0.25341797	-0.03125	0.21899414	-0.002929688	0	44330	0	0	0
779	780	780	Category N	0.2277832	-0.19189453	-0.89990234	-0.073730469	0.28833008	0.41210938	0	0	19/6/2018	19	6	2018	8:54:25	32065	0.2	8	54	25	0	0.05859375	3.4804688	0.31396484	-0.38964844	-0.90429688	14.150635	0.21582031	0	0	0	0	0	0	0	0	0	1.0336914	0.033691406	0.28881836	-0.086181641	0.19775391	0.004394531	0	44330	0	0	0
780	781	781	Category N	0.40795898	-0.25195313	-0.98388672	-0.082763672	0.29272461	0.40991211	0	0	19/6/2018	19	6	2018	8:54:25	32065	0.3	8	54	25	0	0.05859375	3.4804688	0.31054688	-0.39575195	-0.8972168	11.331299	0.1940918	0	0	0	0	0	0	0	0	0	1.0285645	0.028564453	0.32788086	0.097412109	0.14379883	-0.086425781	0	44330	0	0	0
781	782	782	Category N	0.29980469	-0.16796875	-0.93579102	-0.074951172	0.29956055	0.40356445	0	0	19/6/2018	19	6	2018	8:54:25	32065	0.4	8	54	25	0	0.05859375	3.4804688	0.30810547	-0.40429688	-0.89257813	9.2529297	0.24047852	0	0	0	0	0	0	0	0	0	1.0273438	0.02734375	0.28808594	-0.008300781	0.23632813	-0.04296875	0	44330	0	0	0
782	783	783	Category N	0.29980469	-0.035888672	-0.76782227	-0.10229492	0.31738281	0.39111328	0	0	19/6/2018	19	6	2018	8:54:25	32065	0.5	8	54	25	0	0.05859375	3.4804688	0.30664063	-0.41503906	-0.89306641	10.268799	0.39941406	0	0	0	0	0	0	0	0	0	1.0314941	0.031494141	0.51147461	-0.006835938	0.37915039	0.12524414	0	44330	0	0	0
783	784	784	Category N	0.31176758	-0.071777344	-0.74389648	-0.12524414	0.33789063	0.36987305	0	0	19/6/2018	19	6	2018	8:54:25	32065	0.6	8	54	25	0	0.05859375	3.4804688	0.30981445	-0.42089844	-0.89526367	13.696045	0.38061523	0	0	0	0	0	0	0	0	0	1.0368652	0.036865234	0.50268555	0.001708984	0.34912109	0.15136719	0	44330	0	0	0
784	785	785	Category N	0.16796875	-0.21582031	-0.77978516	-0.17236328	0.31860352	0.36962891	0	0	19/6/2018	19	6	2018	8:54:25	32065	0.7	8	54	25	0	0.05859375	3.4804688	0.30737305	-0.42504883	-0.8918457	16.280762	0.27539063	0	0	0	0	0	0	0	0	0	1.0349121	0.034912109	0.4609375	-0.1394043	0.20922852	0.11206055	0	44330	0	0	0
785	786	786	Category N	0.2878418	-0.63598633	-1.0559082	-0.16943359	0.30883789	0.37841797	0	0	19/6/2018	19	6	2018	8:54:25	32065	0.8	8	54	25	0	0.05859375	3.4804688	0.30566406	-0.42871094	-0.88867188	21.455322	0.26660156	0	0	0	0	0	0	0	0	0	1.032959	0.032958984	0.39208984	-0.017822266	-0.20703125	-0.16699219	0	44330	0	0	0
786	787	787	Category N	0.3359375	-0.34790039	-0.55175781	-0.18286133	0.39135742	0.30200195	0	0	19/6/2018	19	6	2018	8:54:25	32065	0.9	8	54	25	0	0.05859375	3.4804688	0.30517578	-0.43334961	-0.88842773	28.040771	0.34863281	0	0	0	0	0	0	0	0	0	1.0344238	0.034423828	0.45288086	0.030517578	0.085449219	0.33666992	0	44330	0	0	0
787	788	788	Category N	0.21582031	-0.56396484	-0.61181641	-0.16381836	0.45703125	0.21533203	0	0	19/6/2018	19	6	2018	8:54:26	32066	0	8	54	26	0	0.05859375	3.4804688	0.30126953	-0.43383789	-0.88769531	34.675293	0.31665039	0	0	0	0	0	0	0	0	0	1.032959	0.032958984	0.49145508	-0.085449219	-0.12988281	0.27587891	0	44330	0	0	0
788	789	789	Category N	0.29980469	-0.671875	-0.59985352	-0.13842773	0.47436523	0.20727539	0	0	19/6/2018	19	6	2018	8:54:26	32066	0.1	8	54	26	0	0.05859375	3.4804688	0.29736328	-0.43554688	-0.88769531	38.679932	0.37231445	0	0	0	0	0	0	0	0	0	1.0324707	0.032470703	0.52636719	0.002197266	-0.23608398	0.2878418	0	44330	0	0	0
789	790	790	Category N	0.26391602	-0.85180664	-0.73193359	-0.10693359	0.47314453	0.22192383	0	0	19/6/2018	19	6	2018	8:54:26	32066	0.2	8	54	26	0	0.05859375	3.4804688	0.29467773	-0.43676758	-0.88720703	39.471191	0.44384766	0	0	0	0	0	0	0	0	0	1.0319824	0.031982422	0.60083008	-0.030761719	-0.41479492	0.15527344	0	44330	0	0	0
790	791	791	Category N	0.49194336	-0.75585938	-1.0078125	-0.094726563	0.49487305	0.18554688	0	0	19/6/2018	19	6	2018	8:54:26	32066	0.3	8	54	26	0	0.05859375	3.4804688	0.29150391	-0.43676758	-0.890625	40.286865	0.39428711	0	0	0	0	0	0	0	0	0	1.0341797	0.034179688	0.63598633	0.20019531	-0.31884766	-0.11694336	0	44330	0	0	0
791	792	792	Category N	0.15576172	-0.39599609	-0.61181641	-0.086914063	0.51879883	0.10864258	0	0	19/6/2018	19	6	2018	8:54:26	32066	0.4	8	54	26	0	0.05859375	3.4804688	0.28759766	-0.43676758	-0.89477539	41.909424	0.31494141	0	0	0	0	0	0	0	0	0	1.036377	0.036376953	0.45581055	-0.13183594	0.040771484	0.28295898	0	44330	0	0	0
792	793	793	Category N	0.26391602	-0.6237793	-0.49194336	-0.1472168	0.48681641	0.1730957	0	0	19/6/2018	19	6	2018	8:54:26	32066	0.5	8	54	26	0	0.05859375	3.4804688	0.28442383	-0.4375	-0.89550781	38.958008	0.44482422	0	0	0	0	0	0	0	0	0	1.0366211	0.036621094	0.61035156	-0.020507813	-0.18603516	0.40356445	0	44330	0	0	0
793	794	794	Category N	0.40795898	-0.73193359	-0.45581055	-0.15454102	0.42871094	0.26953125	0	0	19/6/2018	19	6	2018	8:54:26	32066	0.6	8	54	26	0	0.05859375	3.4804688	0.27954102	-0.43798828	-0.89477539	33.067871	0.54345703	0	0	0	0	0	0	0	0	0	1.0349121	0.034912109	0.86108398	0.12817383	-0.29370117	0.43896484	0	44330	0	0	0
794	795	795	Category N	0.41992188	-0.68383789	-1.0197754	-0.15942383	0.44213867	0.23754883	0	0	19/6/2018	19	6	2018	8:54:26	32066	0.7	8	54	26	0	0.05859375	3.4804688	0.27636719	-0.43530273	-0.89428711	29.101563	0.31274414	0	0	0	0	0	0	0	0	0	1.0324707	0.032470703	0.5168457	0.14331055	-0.24829102	-0.12524414	0	44330	0	0	0
795	796	796	Category N	0.58789063	-0.56396484	-0.55175781	-0.15283203	0.49560547	0.15112305	0	0	19/6/2018	19	6	2018	8:54:26	32066	0.8	8	54	26	0	0.05859375	3.4804688	0.27392578	-0.43408203	-0.89306641	25.492432	0.48144531	0	0	0	0	0	0	0	0	0	1.0300293	0.030029297	0.78491211	0.3137207	-0.12963867	0.34130859	0	44330	0	0	0
796	797	797	Category N	0.14379883	-0.32397461	-0.25195313	-0.20166016	0.47167969	0.15844727	0	0	19/6/2018	19	6	2018	8:54:26	32066	0.9	8	54	26	0	0.05859375	3.4804688	0.27050781	-0.43359375	-0.89331055	19.400879	0.6628418	0	0	0	0	0	0	0	0	0	1.0292969	0.029296875	0.87792969	-0.12670898	0.10961914	0.64135742	0	44330	0	0	0
797	798	798	Category N	0.41992188	-0.39599609	-0.38378906	-0.24584961	0.43041992	0.1862793	0	0	19/6/2018	19	6	2018	8:54:27	32067	0	8	54	27	0	0.05859375	3.4804688	0.26489258	-0.43188477	-0.89697266	9.435791	0.53735352	0	0	0	0	0	0	0	0	0	1.0302734	0.030273438	0.70410156	0.15478516	0.035888672	0.51318359	0	44330	0	0	0
798	799	799	Category N	0.44384766	-0.68383789	-0.70776367	-0.22509766	0.43481445	0.22314453	0	0	19/6/2018	19	6	2018	8:54:27	32067	0.1	8	54	27	0	0.05859375	3.4804688	0.26074219	-0.43041992	-0.89770508	4.2231445	0.36572266	0	0	0	0	0	0	0	0	0	1.0292969	0.029296875	0.62646484	0.18286133	-0.25317383	0.18994141	0	44330	0	0	0
799	800	800	Category N	0.26391602	-0.68383789	-0.97192383	-0.15795898	0.46728516	0.19628906	0	0	19/6/2018	19	6	2018	8:54:27	32067	0.2	8	54	27	0	0.05859375	3.4804688	0.25488281	-0.42919922	-0.89770508	5.7258301	0.26513672	0	0	0	0	0	0	0	0	0	1.0270996	0.027099609	0.33740234	0.008789063	-0.25439453	-0.073974609	0	44330	0	0	0
800	801	801	Category N	0.34790039	-0.70776367	-0.69580078	-0.097167969	0.50756836	0.1550293	0	0	19/6/2018	19	6	2018	8:54:27	32067	0.3	8	54	27	0	0.05859375	3.4804688	0.25024414	-0.42822266	-0.89892578	3.5441895	0.35888672	0	0	0	0	0	0	0	0	0	1.0266113	0.026611328	0.58007813	0.097412109	-0.27929688	0.203125	0	44330	0	0	0
801	802	802	Category N	0.37182617	-0.76782227	-0.53979492	-0.11401367	0.49462891	0.18701172	0	0	19/6/2018	19	6	2018	8:54:27	32067	0.4	8	54	27	0	0.05859375	3.4804688	0.25219727	-0.42944336	-0.89746094	3.402832	0.5065918	0	0	0	0	0	0	0	0	0	1.0263672	0.026367188	0.81567383	0.11938477	-0.33813477	0.35766602	0	44330	0	0	0
802	803	803	Category N	0.16796875	-0.34790039	-0.64794922	-0.14526367	0.45751953	0.22753906	0	0	19/6/2018	19	6	2018	8:54:27	32067	0.5	8	54	27	0	0.059082031	3.5513672	0.25048828	-0.41821289	-0.89819336	7.4487305	0.27294922	0	0	0	0	0	0	0	0	0	1.0222168	0.022216797	0.40356445	-0.082519531	0.0703125	0.25024414	0	44330	0	0	0
803	804	804	Category N	0.50390625	-0.39599609	-0.87597656	-0.21313477	0.41015625	0.25585938	0	0	19/6/2018	19	6	2018	8:54:27	32067	0.6	8	54	27	0	0.059082031	3.5513672	0.24829102	-0.43920898	-0.8684082	8.5947266	0.2590332	0	0	0	0	0	0	0	0	0	1.0043945	0.004394531	0.30615234	0.25537109	0.043212891	-0.007324219	0	44330	0	0	0
804	805	805	Category N	0.2277832	-0.29980469	-0.65991211	-0.1105957	0.40112305	0.32666016	0	0	19/6/2018	19	6	2018	8:54:27	32067	0.7	8	54	27	0	0.059082031	3.5513672	0.24633789	-0.39770508	-0.81445313	13.514893	0.18408203	0	0	0	0	0	0	0	0	0	0.93945313	0.060546875	0.27148438	-0.018554688	0.097900391	0.15454102	0	44330	0	0	0
805	806	806	Category N	0.39599609	-0.91186523	-1.3078613	-0.03515625	0.38574219	0.34912109	0	0	19/6/2018	19	6	2018	8:54:27	32067	0.8	8	54	27	0	0.059082031	3.5513672	0.23681641	-0.37426758	-0.80249023	21.506592	0.75463867	0	0	0	0	0	0	0	0	0	0.91650391	0.083496094	1.2016602	0.15893555	-0.53735352	-0.50512695	0	44330	0	0	0
806	807	807	Category N	0.45581055	-0.3359375	-1.2958984	0.005615234	0.49194336	0.20581055	0	0	19/6/2018	19	6	2018	8:54:27	32067	0.9	8	54	27	0	0.059082031	3.5513672	0.23852539	-0.36938477	-0.79394531	23.741211	0.54785156	0	0	0	0	0	0	0	0	0	0.9074707	0.092529297	0.75268555	0.21704102	0.033447266	-0.50170898	0	44330	0	0	0
807	808	808	Category N	0.21582031	-0.55175781	-0.37182617	-0.023681641	0.50952148	0.1628418	0	0	19/6/2018	19	6	2018	8:54:28	32068	0	8	54	28	0	0.059082031	3.5513672	0.23974609	-0.3659668	-0.78686523	22.817139	0.45532227	0	0	0	0	0	0	0	0	0	0.90039063	0.099609375	0.625	-0.023925781	-0.18554688	0.41503906	0	44330	0	0	0
808	809	809	Category N	-0.16796875	-0.69580078	-0.53979492	-0.092041016	0.44384766	0.28027344	0	0	19/6/2018	19	6	2018	8:54:28	32068	0.1	8	54	28	0	0.059082031	3.5513672	0.23999023	-0.35839844	-0.78100586	22.284424	0.58154297	0	0	0	0	0	0	0	0	0	0.89208984	0.10791016	0.98632813	-0.40795898	-0.3371582	0.24121094	0	44330	0	0	0
809	810	810	Category N	0.059814453	-0.69580078	-0.93579102	-0.072509766	0.43798828	0.28979492	0	0	19/6/2018	19	6	2018	8:54:28	32068	0.2	8	54	28	0	0.059082031	3.5513672	0.24267578	-0.35327148	-0.77612305	24.478027	0.41967773	0	0	0	0	0	0	0	0	0	0.88671875	0.11328125	0.68481445	-0.18286133	-0.34228516	-0.15942383	0	44330	0	0	0
810	811	811	Category N	0.63598633	-0.70776367	-0.65991211	-0.070068359	0.43261719	0.29272461	0	0	19/6/2018	19	6	2018	8:54:28	32068	0.3	8	54	28	0	0.059082031	3.5513672	0.24609375	-0.34521484	-0.7734375	24.359863	0.54418945	0	0	0	0	0	0	0	0	0	0.88208008	0.11791992	0.86572266	0.38964844	-0.36230469	0.11352539	0	44330	0	0	0
811	812	812	Category N	0.25195313	-0.39599609	-0.6237793	-0.066650391	0.51147461	0.15673828	0	0	19/6/2018	19	6	2018	8:54:28	32068	0.4	8	54	28	0	0.059082031	3.5513672	0.24731445	-0.33520508	-0.7722168	20.437012	0.16040039	0	0	0	0	0	0	0	0	0	0.87744141	0.12255859	0.21337891	0.004394531	-0.060546875	0.1484375	0	44330	0	0	0
812	813	813	Category N	-0.10791016	-0.44384766	-0.43188477	-0.023681641	0.51123047	0.15551758	0	0	19/6/2018	19	6	2018	8:54:28	32068	0.5	8	54	28	0	0.059082031	3.5513672	0.24951172	-0.32641602	-0.76733398	19.624512	0.50415039	0	0	0	0	0	0	0	0	0	0.87060547	0.12939453	0.81030273	-0.35742188	-0.1171875	0.33544922	0	44330	0	0	0
813	814	814	Category N	0.29980469	-1.1757813	-1.1398926	-0.015625	0.5012207	0.18359375	0	0	19/6/2018	19	6	2018	8:54:28	32068	0.6	8	54	28	0	0.059082031	3.5513672	0.25024414	-0.31958008	-0.76318359	18.928467	0.93652344	0	0	0	0	0	0	0	0	0	0.86450195	0.13549805	1.2819824	0.049316406	-0.85595703	-0.37646484	0	44330	0	0	0
814	815	815	Category N	-0.16796875	-0.7199707	-0.89990234	0.073974609	0.52685547	0.006103516	0	0	19/6/2018	19	6	2018	8:54:28	32068	0.7	8	54	28	0	0.059082031	3.5513672	0.24926758	-0.31298828	-0.76000977	17.751709	0.59936523	0	0	0	0	0	0	0	0	0	0.85913086	0.14086914	0.96386719	-0.41723633	-0.40673828	-0.13964844	0	44330	0	0	0
815	816	816	Category N	0.059814453	-0.92382813	-0.51586914	0.008300781	0.5300293	0.059326172	0	0	19/6/2018	19	6	2018	8:54:28	32068	0.8	8	54	28	0	0.059082031	3.5513672	0.25024414	-0.30371094	-0.75634766	13.720947	0.69165039	0	0	0	0	0	0	0	0	0	0.8527832	0.1472168	1.0510254	-0.19042969	-0.61987305	0.24047852	0	44330	0	0	0
816	817	817	Category N	-0.047851563	-0.70776367	-0.671875	-0.013671875	0.47802734	0.23681641	0	0	19/6/2018	19	6	2018	8:54:28	32068	0.9	8	54	28	0	0.059082031	3.5513672	0.25268555	-0.2956543	-0.75854492	12.826904	0.51708984	0	0	0	0	0	0	0	0	0	0.85253906	0.14746094	0.79931641	-0.30053711	-0.41186523	0.086669922	0	44330	0	0	0
817	818	818	Category N	0.50390625	-0.98388672	-0.59985352	-0.016601563	0.46679688	0.25073242	0	0	19/6/2018	19	6	2018	8:54:29	32069	0	8	54	29	0	0.059082031	3.5513672	0.2512207	-0.29003906	-0.75610352	15.442871	0.75439453	0	0	0	0	0	0	0	0	0	0.84790039	0.15209961	1.1025391	0.25244141	-0.69360352	0.15625	0	44330	0	0	0
818	819	819	Category N	-0.10791016	-0.39599609	-0.53979492	0.0703125	0.51806641	0.10449219	0	0	19/6/2018	19	6	2018	8:54:29	32069	0.1	8	54	29	0	0.059082031	3.5513672	0.25073242	-0.28442383	-0.75244141	15.783691	0.43164063	0	0	0	0	0	0	0	0	0	0.84277344	0.15722656	0.68286133	-0.35864258	-0.11132813	0.21264648	0	44330	0	0	0
819	820	820	Category N	0.047851563	-0.68383789	-0.29980469	0.059814453	0.51611328	0.10302734	0	0	19/6/2018	19	6	2018	8:54:29	32069	0.2	8	54	29	0	0.059082031	3.5513672	0.25097656	-0.27514648	-0.74755859	14.293945	0.6394043	0	0	0	0	0	0	0	0	0	0.83520508	0.16479492	1.0598145	-0.203125	-0.40844727	0.44775391	0	44330	0	0	0
820	821	821	Category N	0.16796875	-0.88793945	-0.51586914	0.022460938	0.49951172	0.19262695	0	0	19/6/2018	19	6	2018	8:54:29	32069	0.3	8	54	29	0	0.059082031	3.5513672	0.25390625	-0.26660156	-0.74780273	12.366455	0.66870117	0	0	0	0	0	0	0	0	0	0.83349609	0.16650391	0.93945313	-0.0859375	-0.62109375	0.23193359	0	44330	0	0	0
821	822	822	Category N	0.20385742	-1.0559082	-0.91186523	0.006347656	0.45410156	0.27587891	0	0	19/6/2018	19	6	2018	8:54:29	32069	0.4	8	54	29	0	0.059082031	3.5513672	0.25634766	-0.25512695	-0.74780273	12.663086	0.81884766	0	0	0	0	0	0	0	0	0	0.83081055	0.16918945	1.0170898	-0.052490234	-0.80053711	-0.16381836	0	44330	0	0	0
822	823	823	Category N	0.58789063	-0.63598633	-1.0678711	0.037353516	0.47802734	0.22827148	0	0	19/6/2018	19	6	2018	8:54:29	32069	0.5	8	54	29	0	0.059082031	3.5513672	0.25610352	-0.24755859	-0.74829102	8.3464355	0.60205078	0	0	0	0	0	0	0	0	0	0.82885742	0.17114258	1.0390625	0.33154297	-0.38818359	-0.31933594	0	44330	0	0	0
823	824	824	Category N	0.15576172	-0.50390625	-0.58789063	0.043945313	0.50341797	0.16601563	0	0	19/6/2018	19	6	2018	8:54:29	32069	0.6	8	54	29	0	0.059082031	3.5513672	0.25634766	-0.24072266	-0.7487793	3.270752	0.32446289	0	0	0	0	0	0	0	0	0	0.82739258	0.17260742	0.52490234	-0.10058594	-0.26293945	0.16088867	0	44330	0	0	0
824	825	825	Category N	0.20385742	-0.47998047	-0.59985352	-0.039550781	0.46508789	0.2512207	0	0	19/6/2018	19	6	2018	8:54:29	32069	0.7	8	54	29	0	0.059082031	3.5513672	0.25488281	-0.23339844	-0.74707031	0.68481445	0.29150391	0	0	0	0	0	0	0	0	0	0.82324219	0.17675781	0.44482422	-0.051025391	-0.24633789	0.1472168	0	44330	0	0	0
825	826	826	Category N	0.31176758	-0.56396484	-0.85180664	-0.059814453	0.39038086	0.33959961	0	0	19/6/2018	19	6	2018	8:54:29	32069	0.8	8	54	29	0	0.059082031	3.5513672	0.25488281	-0.22607422	-0.74365234	1.3078613	0.35888672	0	0	0	0	0	0	0	0	0	0.81811523	0.18188477	0.50244141	0.056640625	-0.33764648	-0.10791016	0	44330	0	0	0
826	827	827	Category N	0.023925781	-0.2277832	-0.83984375	-0.055419922	0.39648438	0.34082031	0	0	19/6/2018	19	6	2018	8:54:29	32069	0.9	8	54	29	0	0.059082031	3.5513672	0.25170898	-0.21142578	-0.74291992	2.4233398	0.24804688	0	0	0	0	0	0	0	0	0	0.8125	0.1875	0.34082031	-0.2277832	-0.016113281	-0.096679688	0	44330	0	0	0
827	828	828	Category N	0	-0.32397461	-0.83984375	-0.10327148	0.37329102	0.35009766	0	0	19/6/2018	19	6	2018	8:54:30	32070	0	8	54	30	0	0.059082031	3.5513672	0.25366211	-0.203125	-0.74853516	6.8154297	0.29541016	0	0	0	0	0	0	0	0	0	0.81616211	0.18383789	0.46557617	-0.25366211	-0.12060547	-0.091064453	0	44330	0	0	0
828	829	829	Category N	0.11987305	-0.2878418	-0.83984375	-0.076171875	0.32983398	0.38793945	0	0	19/6/2018	19	6	2018	8:54:30	32070	0.1	8	54	30	0	0.059082031	3.5513672	0.25317383	-0.18652344	-0.74951172	7.7753906	0.19018555	0	0	0	0	0	0	0	0	0	0.81274414	0.18725586	0.32470703	-0.13330078	-0.10107422	-0.090087891	0	44330	0	0	0
829	830	830	Category N	0.071777344	-0.17993164	-1.1518555	-0.041015625	0.32885742	0.39379883	0	0	19/6/2018	19	6	2018	8:54:30	32070	0.2	8	54	30	0	0.059082031	3.5513672	0.25244141	-0.16992188	-0.75	8	0.44067383	0	0	0	0	0	0	0	0	0	0.80932617	0.19067383	0.59228516	-0.18066406	-0.009765625	-0.40161133	0	44330	0	0	0
830	831	831	Category N	0.023925781	-0.16796875	-1.1879883	-0.051025391	0.33251953	0.39575195	0	0	19/6/2018	19	6	2018	8:54:30	32070	0.3	8	54	30	0	0.059082031	3.5513672	0.25415039	-0.14770508	-0.74926758	10.773926	0.49560547	0	0	0	0	0	0	0	0	0	0.80493164	0.19506836	0.6887207	-0.23022461	-0.020019531	-0.43847656	0	44330	0	0	0
831	832	832	Category N	0.059814453	-0.2277832	-0.92382813	-0.061523438	0.32299805	0.39428711	0	0	19/6/2018	19	6	2018	8:54:30	32070	0.4	8	54	30	0	0.059082031	3.5513672	0.25073242	-0.13012695	-0.74487305	14.109375	0.27905273	0	0	0	0	0	0	0	0	0	0.79663086	0.20336914	0.46728516	-0.19091797	-0.097412109	-0.17871094	0	44330	0	0	0
832	833	833	Category N	-0.11987305	-0.2277832	-0.80395508	-0.11914063	0.30029297	0.40039063	0	0	19/6/2018	19	6	2018	8:54:30	32070	0.5	8	54	30	0	0.059082031	3.5513672	0.25195313	-0.12084961	-0.74438477	13.783203	0.39135742	0	0	0	0	0	0	0	0	0	0.79516602	0.20483398	0.5378418	-0.37182617	-0.10668945	-0.059326172	0	44330	0	0	0
833	834	834	Category N	0.047851563	0.035888672	-0.81591797	-0.14135742	0.28173828	0.40039063	0	0	19/6/2018	19	6	2018	8:54:30	32070	0.6	8	54	30	0	0.059082031	3.5513672	0.2512207	-0.10595703	-0.74511719	11.540771	0.2578125	0	0	0	0	0	0	0	0	0	0.79345703	0.20654297	0.41601563	-0.20336914	0.1418457	-0.070556641	0	44330	0	0	0
834	835	835	Category N	0.11987305	-0.083984375	-0.75585938	-0.12817383	0.28295898	0.40356445	0	0	19/6/2018	19	6	2018	8:54:30	32070	0.7	8	54	30	0	0.059082031	3.5513672	0.25048828	-0.092285156	-0.74902344	13.672852	0.13110352	0	0	0	0	0	0	0	0	0	0.79516602	0.20483398	0.14575195	-0.13061523	0.008300781	-0.006591797	0	44330	0	0	0
835	836	836	Category N	0.059814453	-0.13183594	-0.88793945	-0.095703125	0.25952148	0.42089844	0	0	19/6/2018	19	6	2018	8:54:30	32070	0.8	8	54	30	0	0.059082031	3.5513672	0.24755859	-0.079589844	-0.74926758	15.543701	0.23901367	0	0	0	0	0	0	0	0	0	0.79321289	0.20678711	0.37841797	-0.18774414	-0.052001953	-0.13842773	0	44330	0	0	0
836	837	837	Category N	-0.11987305	-0.023925781	-1.1638184	-0.11035156	0.23657227	0.43237305	0	0	19/6/2018	19	6	2018	8:54:30	32070	0.9	8	54	30	0	0.059082031	3.5513672	0.24243164	-0.066162109	-0.75439453	16.354736	0.5480957	0	0	0	0	0	0	0	0	0	0.79516602	0.20483398	0.81396484	-0.36230469	0.042236328	-0.40917969	0	44330	0	0	0
837	838	838	Category N	-0.035888672	-0.071777344	-0.95996094	-0.083740234	0.24291992	0.43994141	0	0	19/6/2018	19	6	2018	8:54:31	32071	0	8	54	31	0	0.059082031	3.5513672	0.24291992	-0.057861328	-0.76269531	19.793701	0.34179688	0	0	0	0	0	0	0	0	0	0.80249023	0.19750977	0.48974609	-0.27880859	-0.013671875	-0.19702148	0	44330	0	0	0
838	839	839	Category N	-0.15576172	-0.083984375	-0.86376953	-0.070556641	0.2265625	0.44287109	0	0	19/6/2018	19	6	2018	8:54:31	32071	0.1	8	54	31	0	0.059082031	3.5513672	0.24047852	-0.049804688	-0.76855469	22.515869	0.40893555	0	0	0	0	0	0	0	0	0	0.80688477	0.19311523	0.52539063	-0.39624023	-0.033935547	-0.094970703	0	44330	0	0	0
839	840	840	Category N	-0.21582031	-0.095947266	-0.87597656	-0.073974609	0.20385742	0.44946289	0	0	19/6/2018	19	6	2018	8:54:31	32071	0.2	8	54	31	0	0.059082031	3.5513672	0.23730469	-0.038085938	-0.77050781	14.329102	0.46899414	0	0	0	0	0	0	0	0	0	0.80712891	0.19287109	0.61645508	-0.453125	-0.057617188	-0.10522461	0	44330	0	0	0
840	841	841	Category M	0.3359375	-0.23999023	-0.76782227	-0.009521484	0.080566406	0.47851563	0	0	19/6/2018	19	6	2018	8:54:47	32087	0.6	8	54	47	0	0.05859375	3.491748	0.23657227	-0.026367188	-0.76928711	6.9946289	0.23535156	0	0	0	0	0	0	0	0	0	0.80517578	0.19482422	0.31420898	0.099121094	-0.21337891	0.001464844	0	44330	0	0	0
841	842	842	Category M	0.46777344	-0.16796875	-0.82788086	-0.000488281	0.080566406	0.47949219	0	0	19/6/2018	19	6	2018	8:54:47	32087	0.7	8	54	47	0	0.05859375	3.491748	0.23535156	-0.014404297	-0.77124023	41.408936	0.28393555	0	0	0	0	0	0	0	0	0	0.80664063	0.19335938	0.44213867	0.23217773	-0.15332031	-0.056396484	0	44330	0	0	0
842	843	843	Category M	0.45581055	-0.083984375	-0.82788086	-0.03125	0.081054688	0.48120117	0	0	19/6/2018	19	6	2018	8:54:47	32087	0.8	8	54	47	0	0.05859375	3.491748	0.23339844	-0.001953125	-0.77563477	71.524658	0.24243164	0	0	0	0	0	0	0	0	0	0.81005859	0.18994141	0.35644531	0.22216797	-0.08203125	-0.052001953	0	44330	0	0	0
843	844	844	Category M	0.70776367	0.2277832	-0.89990234	-0.067626953	0.038818359	0.47216797	0	0	19/6/2018	19	6	2018	8:54:47	32087	0.9	8	54	47	0	0.05859375	3.491748	0.234375	0.005371094	-0.77856445	91.89917	0.53662109	0	0	0	0	0	0	0	0	0	0.81323242	0.18676758	0.81665039	0.47314453	0.22216797	-0.12109375	0	44330	0	0	0
844	845	845	Category M	0.38378906	0.17993164	-0.94799805	-0.067382813	-0.019775391	0.47607422	0	0	19/6/2018	19	6	2018	8:54:48	32088	0	8	54	48	0	0.05859375	3.491748	0.23071289	0.013671875	-0.77856445	101.3479	0.28222656	0	0	0	0	0	0	0	0	0	0.81225586	0.18774414	0.48828125	0.15283203	0.16601563	-0.16918945	0	44330	0	0	0
845	846	846	Category M	0.47998047	0.16796875	-0.56396484	-0.094970703	-0.12695313	0.44848633	0	0	19/6/2018	19	6	2018	8:54:48	32088	0.1	8	54	48	0	0.05859375	3.491748	0.23022461	0.020263672	-0.77929688	93.055664	0.36108398	0	0	0	0	0	0	0	0	0	0.81298828	0.18701172	0.61254883	0.24951172	0.14746094	0.21533203	0	44330	0	0	0
846	847	847	Category M	0.34790039	0.45581055	-0.55175781	-0.094482422	-0.19458008	0.42724609	0	0	19/6/2018	19	6	2018	8:54:48	32088	0.2	8	54	48	0	0.05859375	3.491748	0.22802734	0.037109375	-0.77172852	83.528076	0.48754883	0	0	0	0	0	0	0	0	0	0.80566406	0.19433594	0.75830078	0.11962891	0.41845703	0.2199707	0	44330	0	0	0
847	848	848	Category M	0.46777344	0.51586914	-0.49194336	-0.070068359	-0.24609375	0.40576172	0	0	19/6/2018	19	6	2018	8:54:48	32088	0.3	8	54	48	0	0.05859375	3.491748	0.2253418	0.044433594	-0.76953125	79.205322	0.59814453	0	0	0	0	0	0	0	0	0	0.80322266	0.19677734	0.99121094	0.2421875	0.47119141	0.27758789	0	44330	0	0	0
848	849	849	Category M	0.2878418	0.49194336	-0.6237793	-0.015869141	-0.33007813	0.35058594	0	0	19/6/2018	19	6	2018	8:54:48	32088	0.4	8	54	48	0	0.05859375	3.491748	0.22631836	0.055419922	-0.77905273	74.192871	0.46704102	0	0	0	0	0	0	0	0	0	0.81323242	0.18676758	0.65307617	0.061279297	0.4362793	0.15527344	0	44330	0	0	0
849	850	850	Category M	0.61181641	0.70776367	-0.65991211	0.014648438	-0.36010742	0.33520508	0	0	19/6/2018	19	6	2018	8:54:48	32088	0.5	8	54	48	0	0.05859375	3.491748	0.23022461	0.066894531	-0.78417969	57.726318	0.75585938	0	0	0	0	0	0	0	0	0	0.82006836	0.17993164	1.1464844	0.38134766	0.640625	0.12426758	0	44330	0	0	0
850	851	851	Category M	0.44384766	0.671875	-0.75585938	0.049560547	-0.38623047	0.29736328	0	0	19/6/2018	19	6	2018	8:54:48	32088	0.6	8	54	48	0	0.05859375	3.491748	0.23242188	0.080566406	-0.78320313	31.783203	0.62841797	0	0	0	0	0	0	0	0	0	0.82104492	0.17895508	0.82983398	0.21118164	0.59106445	0.02734375	0	44330	0	0	0
851	852	852	Category M	0.51586914	0.57592773	-0.47998047	-0.022949219	-0.33618164	0.35327148	0	0	19/6/2018	19	6	2018	8:54:48	32088	0.7	8	54	48	0	0.05859375	3.491748	0.22802734	0.092773438	-0.78442383	1.2236328	0.6394043	0	0	0	0	0	0	0	0	0	0.82226563	0.17773438	1.0751953	0.28759766	0.48291016	0.30444336	0	44330	0	0	0
852	853	853	Category M	0.35986328	0.52783203	-0.37182617	-0.065185547	-0.26342773	0.39868164	0	0	19/6/2018	19	6	2018	8:54:48	32088	0.8	8	54	48	0	0.05859375	3.491748	0.22875977	0.10205078	-0.78808594	26.984863	0.60961914	0	0	0	0	0	0	0	0	0	0.82714844	0.17285156	0.97290039	0.13085938	0.42553711	0.41625977	0	44330	0	0	0
853	854	854	Category M	0.26391602	0.52783203	-0.57592773	-0.076660156	-0.21728516	0.41625977	0	0	19/6/2018	19	6	2018	8:54:48	32088	0.9	8	54	48	0	0.05859375	3.491748	0.23339844	0.11108398	-0.79272461	33.477295	0.47045898	0	0	0	0	0	0	0	0	0	0.83398438	0.16601563	0.66381836	0.030273438	0.41650391	0.21679688	0	44330	0	0	0
854	855	855	Category M	0.46777344	0.671875	-0.69580078	-0.077880859	-0.19677734	0.43261719	0	0	19/6/2018	19	6	2018	8:54:49	32089	0	8	54	49	0	0.05859375	3.491748	0.23193359	0.12939453	-0.78564453	23.635254	0.59814453	0	0	0	0	0	0	0	0	0	0.8293457	0.1706543	0.86791992	0.2355957	0.54223633	0.08984375	0	44330	0	0	0
855	856	856	Category M	0.53979492	0.52783203	-1.2119141	-0.011474609	-0.23608398	0.41650391	0	0	19/6/2018	19	6	2018	8:54:49	32089	0.1	8	54	49	0	0.05859375	3.491748	0.23852539	0.14575195	-0.78417969	3.1960449	0.64770508	0	0	0	0	0	0	0	0	0	0.83251953	0.16748047	1.1108398	0.30102539	0.38183594	-0.42749023	0	44330	0	0	0
856	857	857	Category M	0.17993164	0.29980469	-0.671875	0.044921875	-0.31884766	0.359375	0	0	19/6/2018	19	6	2018	8:54:49	32089	0.2	8	54	49	0	0.05859375	3.491748	0.24121094	0.1628418	-0.78735352	19.572266	0.18945313	0	0	0	0	0	0	0	0	0	0.83959961	0.16040039	0.31396484	-0.061279297	0.13671875	0.11547852	0	44330	0	0	0
857	858	858	Category M	0.2878418	0.26391602	-0.55175781	-0.018554688	-0.30200195	0.37792969	0	0	19/6/2018	19	6	2018	8:54:49	32089	0.3	8	54	49	0	0.05859375	3.491748	0.24365234	0.17675781	-0.78857422	32.748535	0.25585938	0	0	0	0	0	0	0	0	0	0.84399414	0.15600586	0.36767578	0.043945313	0.086914063	0.23681641	0	44330	0	0	0
858	859	859	Category M	0.31176758	0.58789063	-0.52783203	-0.038330078	-0.18286133	0.43896484	0	0	19/6/2018	19	6	2018	8:54:49	32089	0.4	8	54	49	0	0.05859375	3.491748	0.23925781	0.19848633	-0.78955078	45.565186	0.47460938	0	0	0	0	0	0	0	0	0	0.84863281	0.15136719	0.72338867	0.072265625	0.38916016	0.26171875	0	44330	0	0	0
859	860	860	Category M	0.46777344	0.49194336	-0.91186523	0.015625	-0.19116211	0.43383789	0	0	19/6/2018	19	6	2018	8:54:49	32089	0.5	8	54	49	0	0.05859375	3.491748	0.24194336	0.21069336	-0.79321289	49.650146	0.37939453	0	0	0	0	0	0	0	0	0	0.85546875	0.14453125	0.62548828	0.22558594	0.28100586	-0.1184082	0	44330	0	0	0
860	861	861	Category M	0.59985352	0.65991211	-0.98388672	0.07421875	-0.24316406	0.40649414	0	0	19/6/2018	19	6	2018	8:54:49	32089	0.6	8	54	49	0	0.05859375	3.491748	0.24389648	0.22583008	-0.79931641	50.061279	0.59057617	0	0	0	0	0	0	0	0	0	0.86572266	0.13427734	0.97412109	0.35571289	0.43383789	-0.18432617	0	44330	0	0	0
861	862	862	Category M	0.27587891	0.43188477	-0.98388672	0.097900391	-0.22827148	0.40917969	0	0	19/6/2018	19	6	2018	8:54:49	32089	0.7	8	54	49	0	0.05859375	3.491748	0.2434082	0.24194336	-0.80053711	42.610596	0.265625	0	0	0	0	0	0	0	0	0	0.87109375	0.12890625	0.40527344	0.032226563	0.18969727	-0.18310547	0	44330	0	0	0
862	863	863	Category M	0.32397461	0.51586914	-0.80395508	0.043457031	-0.19165039	0.43066406	0	0	19/6/2018	19	6	2018	8:54:49	32089	0.8	8	54	49	0	0.05859375	3.491748	0.24316406	0.26147461	-0.79858398	39.108643	0.2668457	0	0	0	0	0	0	0	0	0	0.87475586	0.12524414	0.34008789	0.080566406	0.25415039	-0.005126953	0	44330	0	0	0
863	864	864	Category M	0.19189453	0.51586914	-0.59985352	0.009277344	-0.1484375	0.45239258	0	0	19/6/2018	19	6	2018	8:54:49	32089	0.9	8	54	49	0	0.05859375	3.491748	0.23706055	0.27856445	-0.79321289	31.156738	0.30932617	0	0	0	0	0	0	0	0	0	0.87353516	0.12646484	0.47583008	-0.045166016	0.23706055	0.19335938	0	44330	0	0	0
864	865	865	Category M	0.16796875	0.35986328	-0.50390625	-0.022705078	-0.15209961	0.45068359	0	0	19/6/2018	19	6	2018	8:54:50	32090	0	8	54	50	0	0.05859375	3.491748	0.23608398	0.28686523	-0.7980957	19.912842	0.31079102	0	0	0	0	0	0	0	0	0	0.88061523	0.11938477	0.43554688	-0.068115234	0.072753906	0.29418945	0	44330	0	0	0
865	866	866	Category M	0.035888672	0.55175781	-1.0078125	-0.010742188	-0.14672852	0.45532227	0	0	19/6/2018	19	6	2018	8:54:50	32090	0.1	8	54	50	0	0.05859375	3.491748	0.23608398	0.29663086	-0.80004883	1.2963867	0.38500977	0	0	0	0	0	0	0	0	0	0.88549805	0.11450195	0.6628418	-0.20019531	0.25488281	-0.20751953	0	44330	0	0	0
866	867	867	Category M	0.49194336	0.31176758	-0.99584961	0.073242188	-0.24902344	0.40722656	0	0	19/6/2018	19	6	2018	8:54:50	32090	0.2	8	54	50	0	0.05859375	3.491748	0.23681641	0.30981445	-0.80541992	13.019775	0.31811523	0	0	0	0	0	0	0	0	0	0.89477539	0.10522461	0.44726563	0.25488281	0.001708984	-0.19018555	0	44330	0	0	0
867	868	868	Category M	0.17993164	0.75585938	-0.68383789	0.099609375	-0.27246094	0.38647461	0	0	19/6/2018	19	6	2018	8:54:50	32090	0.3	8	54	50	0	0.05859375	3.491748	0.23583984	0.31713867	-0.80371094	21.128906	0.45800781	0	0	0	0	0	0	0	0	0	0.89575195	0.10424805	0.61450195	-0.055908203	0.43847656	0.11987305	0	44330	0	0	0
868	869	869	Category M	0.2277832	0.65991211	-0.63598633	0.059570313	-0.23364258	0.4140625	0	0	19/6/2018	19	6	2018	8:54:50	32090	0.4	8	54	50	0	0.058837891	3.491748	0.23754883	0.3269043	-0.80322266	27.67627	0.37255859	0	0	0	0	0	0	0	0	0	0.89916992	0.10083008	0.51000977	-0.009765625	0.33276367	0.16723633	0	44330	0	0	0
869	870	870	Category M	0.39599609	0.92382813	-0.68383789	0.088378906	-0.27124023	0.39624023	0	0	19/6/2018	19	6	2018	8:54:50	32090	0.5	8	54	50	0	0.058837891	3.491748	0.24169922	0.33251953	-0.80761719	23.488525	0.62329102	0	0	0	0	0	0	0	0	0	0.90625	0.09375	0.86914063	0.15405273	0.59106445	0.1237793	0	44330	0	0	0
870	871	871	Category M	0.2277832	0.64794922	-0.64794922	0.12866211	-0.31982422	0.34228516	0	0	19/6/2018	19	6	2018	8:54:50	32090	0.6	8	54	50	0	0.058837891	3.491748	0.24169922	0.34423828	-0.80493164	22.338135	0.34179688	0	0	0	0	0	0	0	0	0	0.90820313	0.091796875	0.47436523	-0.013916016	0.3034668	0.15698242	0	44330	0	0	0
871	872	872	Category M	0.25195313	0.34790039	-0.58789063	0.092529297	-0.32128906	0.3503418	0	0	19/6/2018	19	6	2018	8:54:50	32090	0.7	8	54	50	0	0.058837891	3.491748	0.24316406	0.35180664	-0.79931641	14.735352	0.21166992	0	0	0	0	0	0	0	0	0	0.90649414	0.093505859	0.22412109	0.008544922	-0.00390625	0.21142578	0	44330	0	0	0
872	873	873	Category M	0.21582031	0.57592773	-0.53979492	0.029052734	-0.23852539	0.41308594	0	0	19/6/2018	19	6	2018	8:54:50	32090	0.8	8	54	50	0	0.058837891	3.491748	0.24389648	0.359375	-0.79736328	4.4008789	0.33764648	0	0	0	0	0	0	0	0	0	0.90795898	0.092041016	0.50219727	-0.028076172	0.21630859	0.25756836	0	44330	0	0	0
873	874	874	Category M	0.34790039	0.35986328	-0.76782227	0.048095703	-0.1809082	0.43798828	0	0	19/6/2018	19	6	2018	8:54:50	32090	0.9	8	54	50	0	0.058837891	3.491748	0.24584961	0.36621094	-0.79785156	1.670166	0.10644531	0	0	0	0	0	0	0	0	0	0.91186523	0.088134766	0.13842773	0.10180664	-0.006347656	0.030029297	0	44330	0	0	0
874	875	875	Category M	0.17993164	0.3359375	-1.0439453	0.092285156	-0.17382813	0.43603516	0	0	19/6/2018	19	6	2018	8:54:51	32091	0	8	54	51	0	0.058837891	3.491748	0.2487793	0.37109375	-0.79736328	2.286377	0.25805664	0	0	0	0	0	0	0	0	0	0.9140625	0.0859375	0.3503418	-0.068847656	-0.03515625	-0.24633789	0	44330	0	0	0
875	876	876	Category M	0.16796875	0.50390625	-0.95996094	0.10888672	-0.1262207	0.44848633	0	0	19/6/2018	19	6	2018	8:54:51	32091	0.1	8	54	51	0	0.058837891	3.491748	0.24902344	0.37670898	-0.79589844	4.0620117	0.22265625	0	0	0	0	0	0	0	0	0	0.91503906	0.084960938	0.37231445	-0.081054688	0.12719727	-0.16381836	0	44330	0	0	0
876	877	877	Category M	0.19189453	0.3359375	-0.91186523	0.083984375	-0.10131836	0.45825195	0	0	19/6/2018	19	6	2018	8:54:51	32091	0.2	8	54	51	0	0.058837891	3.491748	0.24560547	0.38696289	-0.79589844	13.918945	0.13745117	0	0	0	0	0	0	0	0	0	0.91845703	0.081542969	0.22070313	-0.053710938	-0.051025391	-0.11572266	0	44330	0	0	0
877	878	878	Category M	0.2277832	0.25195313	-0.85180664	0.095458984	-0.092529297	0.46264648	0	0	19/6/2018	19	6	2018	8:54:51	32091	0.3	8	54	51	0	0.058837891	3.491748	0.25366211	0.39746094	-0.79663086	17.928955	0.15771484	0	0	0	0	0	0	0	0	0	0.92578125	0.07421875	0.2265625	-0.025878906	-0.14550781	-0.054931641	0	44330	0	0	0
878	879	879	Category M	0.19189453	0.26391602	-0.86376953	0.093505859	-0.083984375	0.46289063	0	0	19/6/2018	19	6	2018	8:54:51	32091	0.4	8	54	51	0	0.058837891	3.491748	0.25756836	0.40258789	-0.79882813	15.542969	0.16674805	0	0	0	0	0	0	0	0	0	0.9309082	0.069091797	0.26928711	-0.065673828	-0.13867188	-0.064697266	0	44330	0	0	0
879	880	880	Category M	0.20385742	0.25195313	-0.87597656	0.096191406	-0.084960938	0.46069336	0	0	19/6/2018	19	6	2018	8:54:51	32091	0.5	8	54	51	0	0.058837891	3.491748	0.25683594	0.41015625	-0.79663086	14.230225	0.18481445	0	0	0	0	0	0	0	0	0	0.93212891	0.067871094	0.29052734	-0.052978516	-0.15820313	-0.079101563	0	44330	0	0	0
880	881	881	Category M	0.23999023	0.23999023	-0.86376953	0.090332031	-0.090087891	0.46166992	0	0	19/6/2018	19	6	2018	8:54:51	32091	0.6	8	54	51	0	0.058837891	3.491748	0.26000977	0.41796875	-0.79272461	21.245605	0.19262695	0	0	0	0	0	0	0	0	0	0.93334961	0.066650391	0.26904297	-0.020019531	-0.17797852	-0.070800781	0	44330	0	0	0
881	882	882	Category M	0.2277832	0.23999023	-0.87597656	0.089355469	-0.081542969	0.46069336	0	0	19/6/2018	19	6	2018	8:54:51	32091	0.7	8	54	51	0	0.058837891	3.491748	0.25561523	0.42919922	-0.79125977	22.64209	0.20922852	0	0	0	0	0	0	0	0	0	0.93579102	0.064208984	0.30175781	-0.027832031	-0.18920898	-0.084472656	0	44330	0	0	0
882	883	883	Category M	0.23999023	0.23999023	-0.88793945	0.091064453	-0.080810547	0.46386719	0	0	19/6/2018	19	6	2018	8:54:51	32091	0.8	8	54	51	0	0.058837891	3.491748	0.25097656	0.43994141	-0.79833984	12.161133	0.21948242	0	0	0	0	0	0	0	0	0	0.94555664	0.054443359	0.30053711	-0.010986328	-0.19995117	-0.089355469	0	44330	0	0	0
883	884	884	Category M	0.20385742	0.27587891	-0.87597656	0.091064453	-0.0859375	0.45751953	0	0	19/6/2018	19	6	2018	8:54:51	32091	0.9	8	54	51	0	0.058837891	3.491748	0.24902344	0.44921875	-0.80126953	1.2265625	0.1940918	0	0	0	0	0	0	0	0	0	0.95166016	0.048339844	0.29321289	-0.045166016	-0.17333984	-0.074462891	0	44330	0	0	0
884	885	885	Category M	0.20385742	0.2277832	-0.7199707	0.093017578	-0.079101563	0.46508789	0	0	19/6/2018	19	6	2018	8:54:52	32092	0	8	54	52	0	0.058837891	3.491748	0.24145508	0.44897461	-0.80297852	5.5317383	0.23925781	0	0	0	0	0	0	0	0	0	0.95117188	0.048828125	0.34204102	-0.037597656	-0.22119141	0.083007813	0	44330	0	0	0
885	886	886	Category M	0.21582031	0.44384766	-0.70776367	0.10180664	-0.070800781	0.46411133	0	0	19/6/2018	19	6	2018	8:54:52	32092	0.1	8	54	52	0	0.058837891	3.491748	0.23852539	0.44946289	-0.80102539	7.4174805	0.095947266	0	0	0	0	0	0	0	0	0	0.94897461	0.051025391	0.12158203	-0.022705078	-0.005615234	0.093261719	0	44330	0	0	0
886	887	887	Category M	0.23999023	0.23999023	-1.1159668	0.10913086	-0.070068359	0.46044922	0	0	19/6/2018	19	6	2018	8:54:52	32092	0.2	8	54	52	0	0.058837891	3.491748	0.23413086	0.45092773	-0.80004883	10.535889	0.37988281	0	0	0	0	0	0	0	0	0	0.94775391	0.052246094	0.53271484	0.005615234	-0.2109375	-0.31567383	0	44330	0	0	0
887	888	888	Category M	0.2878418	0.3359375	-1.1279297	0.15454102	-0.12280273	0.43945313	0	0	19/6/2018	19	6	2018	8:54:52	32092	0.3	8	54	52	0	0.058837891	3.491748	0.23095703	0.45117188	-0.80126953	13.917236	0.35058594	0	0	0	0	0	0	0	0	0	0.94824219	0.051757813	0.49829102	0.056640625	-0.11523438	-0.32641602	0	44330	0	0	0
888	889	889	Category M	0.14379883	0.21582031	-0.95996094	0.12036133	-0.12597656	0.4465332	0	0	19/6/2018	19	6	2018	8:54:52	32092	0.4	8	54	52	0	0.058837891	3.491748	0.22973633	0.44750977	-0.80908203	12.368164	0.28955078	0	0	0	0	0	0	0	0	0	0.95263672	0.047363281	0.46850586	-0.0859375	-0.23168945	-0.15063477	0	44330	0	0	0
889	890	890	Category M	0.23999023	0.39599609	-0.85180664	0.092773438	-0.088378906	0.46362305	0	0	19/6/2018	19	6	2018	8:54:52	32092	0.5	8	54	52	0	0.058837891	3.491748	0.22973633	0.44311523	-0.82006836	8.873291	0.057617188	0	0	0	0	0	0	0	0	0	0.95996094	0.040039063	0.088867188	0.010009766	-0.047119141	-0.031494141	0	44330	0	0	0
890	891	891	Category M	0.2878418	0.26391602	-0.75585938	0.055664063	-0.028808594	0.47192383	0	0	19/6/2018	19	6	2018	8:54:52	32092	0.6	8	54	52	0	0.058837891	3.491748	0.22412109	0.43969727	-0.82470703	7.9799805	0.19921875	0	0	0	0	0	0	0	0	0	0.96118164	0.038818359	0.30810547	0.063476563	-0.17578125	0.068847656	0	44330	0	0	0
891	892	892	Category M	0.29980469	0.35986328	-0.92382813	0.070800781	-0.012939453	0.4765625	0	0	19/6/2018	19	6	2018	8:54:52	32092	0.7	8	54	52	0	0.058837891	3.491748	0.22045898	0.43212891	-0.82666016	7.8144531	0.14453125	0	0	0	0	0	0	0	0	0	0.95849609	0.041503906	0.24853516	0.079101563	-0.072265625	-0.096923828	0	44330	0	0	0
892	893	893	Category M	0.26391602	0.27587891	-0.80395508	0.061767578	-0.044677734	0.47070313	0	0	19/6/2018	19	6	2018	8:54:52	32092	0.8	8	54	52	0	0.058837891	3.491748	0.21533203	0.42626953	-0.83154297	10.009766	0.16040039	0	0	0	0	0	0	0	0	0	0.95898438	0.041015625	0.2265625	0.048339844	-0.15039063	0.027587891	0	44330	0	0	0
893	894	894	Category M	0.19189453	0.27587891	-0.56396484	0.062988281	-0.092529297	0.46582031	0	0	19/6/2018	19	6	2018	8:54:52	32092	0.9	8	54	52	0	0.058837891	3.491748	0.21264648	0.42260742	-0.83642578	8.420166	0.31005859	0	0	0	0	0	0	0	0	0	0.9609375	0.0390625	0.44018555	-0.020751953	-0.14672852	0.27246094	0	44330	0	0	0
894	895	895	Category M	0.34790039	0.58789063	-0.77978516	0.075683594	-0.12646484	0.45361328	0	0	19/6/2018	19	6	2018	8:54:53	32093	0	8	54	53	0	0.058837891	3.491748	0.21020508	0.41943359	-0.83691406	5.6135254	0.22460938	0	0	0	0	0	0	0	0	0	0.95947266	0.040527344	0.36303711	0.13745117	0.16821289	0.057128906	0	44330	0	0	0
895	896	896	Category M	0.2878418	0.44384766	-0.77978516	0.10131836	-0.21582031	0.41943359	0	0	19/6/2018	19	6	2018	8:54:53	32093	0.1	8	54	53	0	0.058837891	3.491748	0.20605469	0.41650391	-0.84448242	8.467041	0.10766602	0	0	0	0	0	0	0	0	0	0.96411133	0.035888672	0.17382813	0.081542969	0.027099609	0.064697266	0	44330	0	0	0
896	897	897	Category M	0.14379883	0.41992188	-0.75585938	0.075683594	-0.23706055	0.41040039	0	0	19/6/2018	19	6	2018	8:54:53	32093	0.2	8	54	53	0	0.058837891	3.491748	0.19848633	0.40771484	-0.84790039	12.378418	0.10766602	0	0	0	0	0	0	0	0	0	0.96142578	0.038574219	0.15893555	-0.0546875	0.011962891	0.092041016	0	44330	0	0	0
897	898	898	Category M	0.15576172	0.74389648	-0.69580078	0.084228516	-0.19726563	0.43139648	0	0	19/6/2018	19	6	2018	8:54:53	32093	0.3	8	54	53	0	0.058837891	3.491748	0.19750977	0.40698242	-0.85498047	12.582031	0.37475586	0	0	0	0	0	0	0	0	0	0.96728516	0.032714844	0.5378418	-0.041748047	0.33666992	0.15917969	0	44330	0	0	0
898	899	899	Category M	0.095947266	0.58789063	-0.81591797	0.13085938	-0.18701172	0.42163086	0	0	19/6/2018	19	6	2018	8:54:53	32093	0.4	8	54	53	0	0.058837891	3.491748	0.19677734	0.40917969	-0.86206055	9.0717773	0.20996094	0	0	0	0	0	0	0	0	0	0.97436523	0.025634766	0.32568359	-0.10083008	0.1784668	0.046142578	0	44330	0	0	0
899	900	900	Category M	0.21582031	0.51586914	-0.79199219	0.18579102	-0.21459961	0.39257813	0	0	19/6/2018	19	6	2018	8:54:53	32093	0.5	8	54	53	0	0.058837891	3.491748	0.19287109	0.40136719	-0.87182617	10.076904	0.14111328	0	0	0	0	0	0	0	0	0	0.97900391	0.020996094	0.21704102	0.022705078	0.11425781	0.079833984	0	44330	0	0	0
900	901	901	Category M	0.11987305	0.40795898	-0.6237793	0.20019531	-0.22680664	0.38085938	0	0	19/6/2018	19	6	2018	8:54:53	32093	0.6	8	54	53	0	0.058837891	3.491748	0.18798828	0.39453125	-0.87133789	14.941895	0.25732422	0	0	0	0	0	0	0	0	0	0.97485352	0.025146484	0.32910156	-0.068115234	0.013183594	0.24755859	0	44330	0	0	0
901	902	902	Category M	0.17993164	0.50390625	-0.75585938	0.12060547	-0.22192383	0.41088867	0	0	19/6/2018	19	6	2018	8:54:53	32093	0.7	8	54	53	0	0.058837891	3.491748	0.18139648	0.3840332	-0.86621094	12.197021	0.1628418	0	0	0	0	0	0	0	0	0	0.96484375	0.03515625	0.23193359	-0.001464844	0.11962891	0.11035156	0	44330	0	0	0
902	903	903	Category M	0.10791016	0.73193359	-0.6237793	0.092285156	-0.043945313	0.46655273	0	0	19/6/2018	19	6	2018	8:54:53	32093	0.8	8	54	53	0	0.058837891	3.491748	0.18041992	0.37597656	-0.86328125	0.56176758	0.43505859	0	0	0	0	0	0	0	0	0	0.95874023	0.041259766	0.66821289	-0.072509766	0.35571289	0.23950195	0	44330	0	0	0
903	904	904	Category M	0.083984375	0.16796875	-0.99584961	0.071289063	-0.040527344	0.46899414	0	0	19/6/2018	19	6	2018	8:54:53	32093	0.9	8	54	53	0	0.058837891	3.491748	0.18041992	0.3671875	-0.86352539	5.1394043	0.2578125	0	0	0	0	0	0	0	0	0	0.95556641	0.044433594	0.42797852	-0.096435547	-0.19921875	-0.13208008	0	44330	0	0	0
904	905	905	Category M	0.19189453	0.2878418	-0.75585938	0.087890625	-0.095947266	0.4621582	0	0	19/6/2018	19	6	2018	8:54:54	32094	0	8	54	54	0	0.058837891	3.491748	0.18237305	0.35839844	-0.86669922	6.1384277	0.1315918	0	0	0	0	0	0	0	0	0	0.95532227	0.044677734	0.19067383	0.009277344	-0.070556641	0.11083984	0	44330	0	0	0
905	906	906	Category M	0.37182617	0.49194336	-1.2719727	0.11938477	-0.13916016	0.44262695	0	0	19/6/2018	19	6	2018	8:54:54	32094	0.1	8	54	54	0	0.058837891	3.491748	0.18286133	0.35083008	-0.87133789	7.4946289	0.46459961	0	0	0	0	0	0	0	0	0	0.95703125	0.04296875	0.73022461	0.1887207	0.14086914	-0.40039063	0	44330	0	0	0
906	907	907	Category M	-0.059814453	0.35986328	-0.70776367	0.13354492	-0.18261719	0.42089844	0	0	19/6/2018	19	6	2018	8:54:54	32094	0.2	8	54	54	0	0.058837891	3.5046387	0.18554688	0.34106445	-0.87036133	18.364746	0.29492188	0	0	0	0	0	0	0	0	0	0.953125	0.046875	0.42675781	-0.24536133	0.018554688	0.16259766	0	44330	0	0	0
907	908	908	Category M	0.14379883	0.45581055	-0.79199219	0.081298828	-0.14697266	0.4465332	0	0	19/6/2018	19	6	2018	8:54:54	32094	0.3	8	54	54	0	0.058837891	3.5046387	0.18066406	0.33813477	-0.8737793	21.690674	0.14794922	0	0	0	0	0	0	0	0	0	0.95410156	0.045898438	0.23632813	-0.036865234	0.11743164	0.081787109	0	44330	0	0	0
908	909	909	Category M	0.45581055	0.16796875	-1.1999512	0.13037109	-0.22045898	0.40942383	0	0	19/6/2018	19	6	2018	8:54:54	32094	0.4	8	54	54	0	0.058837891	3.5046387	0.17993164	0.33032227	-0.87695313	11.091553	0.45458984	0	0	0	0	0	0	0	0	0	0.9543457	0.045654297	0.76098633	0.27563477	-0.16235352	-0.32275391	0	44330	0	0	0
909	910	910	Category M	0.071777344	0.76782227	-0.92382813	0.15722656	-0.22119141	0.40185547	0	0	19/6/2018	19	6	2018	8:54:54	32094	0.5	8	54	54	0	0.058837891	3.5046387	0.17724609	0.32128906	-0.88061523	6.340332	0.46069336	0	0	0	0	0	0	0	0	0	0.95410156	0.045898438	0.5949707	-0.10546875	0.44628906	-0.04296875	0	44330	0	0	0
910	911	911	Category M	0.13183594	0.41992188	-0.74389648	0.10498047	-0.085693359	0.46289063	0	0	19/6/2018	19	6	2018	8:54:54	32094	0.6	8	54	54	0	0.058837891	3.5046387	0.17211914	0.30786133	-0.88378906	9.2580566	0.18359375	0	0	0	0	0	0	0	0	0	0.95166016	0.048339844	0.29223633	-0.040283203	0.11181641	0.13989258	0	44330	0	0	0
911	912	912	Category M	0.13183594	0.38378906	-0.76782227	0.09765625	-0.050048828	0.4675293	0	0	19/6/2018	19	6	2018	8:54:54	32094	0.7	8	54	54	0	0.058837891	3.5046387	0.17041016	0.29711914	-0.88769531	11.824707	0.15283203	0	0	0	0	0	0	0	0	0	0.95166016	0.048339844	0.24536133	-0.038574219	0.086425781	0.11987305	0	44330	0	0	0
912	913	913	Category M	0.035888672	0.32397461	-0.85180664	0.12817383	-0.061523438	0.45532227	0	0	19/6/2018	19	6	2018	8:54:54	32094	0.8	8	54	54	0	0.058837891	3.5046387	0.16870117	0.2902832	-0.89379883	1.3308105	0.14331055	0	0	0	0	0	0	0	0	0	0.95483398	0.045166016	0.20874023	-0.1328125	0.033447266	0.041992188	0	44330	0	0	0
913	914	914	Category M	0.27587891	0.41992188	-0.77978516	0.10571289	-0.081787109	0.4609375	0	0	19/6/2018	19	6	2018	8:54:54	32094	0.9	8	54	54	0	0.058837891	3.5046387	0.16723633	0.28125	-0.89672852	6.526123	0.21118164	0	0	0	0	0	0	0	0	0	0.95458984	0.045410156	0.36376953	0.10839844	0.13842773	0.11694336	0	44330	0	0	0
914	915	915	Category M	0.14379883	0.35986328	-0.6237793	0.1003418	-0.11279297	0.45239258	0	0	19/6/2018	19	6	2018	8:54:55	32095	0	8	54	55	0	0.058837891	3.5046387	0.16259766	0.27416992	-0.89819336	6.3742676	0.28808594	0	0	0	0	0	0	0	0	0	0.953125	0.046875	0.37890625	-0.018798828	0.085449219	0.27441406	0	44330	0	0	0
915	916	916	Category M	-0.21582031	0.69580078	-0.88793945	0.10986328	-0.15112305	0.43798828	0	0	19/6/2018	19	6	2018	8:54:55	32095	0.1	8	54	55	0	0.058837891	3.5046387	0.16040039	0.26708984	-0.89746094	1.5246582	0.5703125	0	0	0	0	0	0	0	0	0	0.94995117	0.050048828	0.81445313	-0.3762207	0.4284668	0.009521484	0	44330	0	0	0
916	917	917	Category M	0.51586914	0.81591797	-1.223877	0.16015625	-0.19946289	0.40942383	0	0	19/6/2018	19	6	2018	8:54:55	32095	0.2	8	54	55	0	0.058837891	3.5046387	0.15820313	0.25830078	-0.8984375	5.9824219	0.73754883	0	0	0	0	0	0	0	0	0	0.94824219	0.051757813	1.2399902	0.35742188	0.55737305	-0.32519531	0	44330	0	0	0
917	918	918	Category M	0.27587891	0.34790039	-1.1398926	0.28540039	-0.28759766	0.28588867	0	0	19/6/2018	19	6	2018	8:54:55	32095	0.3	8	54	55	0	0.058837891	3.5046387	0.15771484	0.25268555	-0.89941406	11.627441	0.28417969	0	0	0	0	0	0	0	0	0	0.94726563	0.052734375	0.45361328	0.11791992	0.094970703	-0.24023438	0	44330	0	0	0
918	919	919	Category M	-0.20385742	0.51586914	-0.69580078	0.20751953	-0.30493164	0.32861328	0	0	19/6/2018	19	6	2018	8:54:55	32095	0.4	8	54	55	0	0.058837891	3.5046387	0.15478516	0.24829102	-0.90283203	6.6135254	0.49291992	0	0	0	0	0	0	0	0	0	0.94897461	0.051025391	0.83325195	-0.35864258	0.26733398	0.20703125	0	44330	0	0	0
919	920	920	Category M	0.035888672	0.52783203	-0.56396484	0.12939453	-0.19482422	0.4206543	0	0	19/6/2018	19	6	2018	8:54:55	32095	0.5	8	54	55	0	0.058837891	3.5046387	0.15478516	0.2434082	-0.90087891	0.77368164	0.45654297	0	0	0	0	0	0	0	0	0	0.94604492	0.053955078	0.74023438	-0.11889648	0.28417969	0.33691406	0	44330	0	0	0
920	921	921	Category M	-0.023925781	0.65991211	-0.63598633	0.14208984	-0.080566406	0.45507813	0	0	19/6/2018	19	6	2018	8:54:55	32095	0.6	8	54	55	0	0.058837891	3.5046387	0.15332031	0.23706055	-0.90209961	1.6081543	0.5300293	0	0	0	0	0	0	0	0	0	0.9453125	0.0546875	0.86621094	-0.17724609	0.42260742	0.26611328	0	44330	0	0	0
921	922	922	Category M	0.095947266	0.69580078	-1.4038086	0.19482422	-0.14990234	0.41015625	0	0	19/6/2018	19	6	2018	8:54:55	32095	0.7	8	54	55	0	0.058837891	3.5046387	0.15209961	0.23168945	-0.90234375	4.5419922	0.68505859	0	0	0	0	0	0	0	0	0	0.9440918	0.055908203	1.0212402	-0.056152344	0.46386719	-0.5012207	0	44330	0	0	0
922	923	923	Category M	0.31176758	0.64794922	-1.0559082	0.17285156	-0.11743164	0.43383789	0	0	19/6/2018	19	6	2018	8:54:55	32095	0.8	8	54	55	0	0.058837891	3.5046387	0.14990234	0.2265625	-0.90283203	2.6638184	0.47631836	0	0	0	0	0	0	0	0	0	0.94287109	0.057128906	0.73583984	0.16162109	0.42114258	-0.15283203	0	44330	0	0	0
923	924	924	Category M	0.10791016	0.21582031	-1.0319824	0.16699219	-0.088623047	0.44750977	0	0	19/6/2018	19	6	2018	8:54:55	32095	0.9	8	54	55	0	0.058837891	3.5046387	0.1472168	0.22143555	-0.90405273	2.9399414	0.13378906	0	0	0	0	0	0	0	0	0	0.94238281	0.057617188	0.17285156	-0.039306641	-0.005615234	-0.12768555	0	44330	0	0	0
924	925	925	Category M	0.13183594	0.21582031	-0.79199219	0.10058594	-0.09375	0.4609375	0	0	19/6/2018	19	6	2018	8:54:56	32096	0	8	54	56	0	0.058837891	3.5046387	0.14672852	0.21606445	-0.9050293	0.34545898	0.11401367	0	0	0	0	0	0	0	0	0	0.94189453	0.058105469	0.12841797	-0.014892578	-0.000244141	0.11303711	0	44330	0	0	0
925	926	926	Category M	0.13183594	0.2878418	-0.49194336	0.071289063	-0.041259766	0.47143555	0	0	19/6/2018	19	6	2018	8:54:56	32096	0.1	8	54	56	0	0.058837891	3.5046387	0.14477539	0.2109375	-0.90771484	3.2104492	0.42285156	0	0	0	0	0	0	0	0	0	0.94311523	0.056884766	0.50537109	-0.012939453	0.076660156	0.41577148	0	44330	0	0	0
926	927	927	Category M	0.10791016	0.46777344	-0.65991211	0.068847656	-0.014404297	0.47363281	0	0	19/6/2018	19	6	2018	8:54:56	32096	0.2	8	54	56	0	0.058837891	3.5046387	0.14038086	0.203125	-0.91064453	3.329834	0.3659668	0	0	0	0	0	0	0	0	0	0.94360352	0.056396484	0.54785156	-0.032470703	0.2644043	0.25073242	0	44330	0	0	0
927	928	928	Category M	0.35986328	0.2277832	-1.1037598	0.10522461	-0.009277344	0.46533203	0	0	19/6/2018	19	6	2018	8:54:56	32096	0.3	8	54	56	0	0.058837891	3.5046387	0.13696289	0.19799805	-0.90917969	0.28515625	0.29711914	0	0	0	0	0	0	0	0	0	0.94067383	0.059326172	0.44677734	0.22265625	0.029541016	-0.19433594	0	44330	0	0	0
928	929	929	Category M	0.2878418	0.13183594	-1.5119629	0.16601563	-0.079345703	0.44360352	0	0	19/6/2018	19	6	2018	8:54:56	32096	0.4	8	54	56	0	0.058837891	3.5046387	0.13476563	0.19042969	-0.90576172	0.41064453	0.62768555	0	0	0	0	0	0	0	0	0	0.93530273	0.064697266	0.81762695	0.15283203	-0.05859375	-0.60595703	0	44330	0	0	0
929	930	930	Category M	0.16796875	0.44384766	-1.0197754	0.14599609	-0.090332031	0.44677734	0	0	19/6/2018	19	6	2018	8:54:56	32096	0.5	8	54	56	0	0.058837891	3.5046387	0.13232422	0.18481445	-0.90649414	0.12109375	0.28466797	0	0	0	0	0	0	0	0	0	0.93457031	0.065429688	0.4074707	0.035400391	0.25878906	-0.11303711	0	44330	0	0	0
930	931	931	Category M	0.15576172	0.071777344	-0.91186523	0.099853516	-0.060302734	0.46435547	0	0	19/6/2018	19	6	2018	8:54:56	32096	0.6	8	54	56	0	0.058837891	3.5046387	0.13012695	0.17797852	-0.90869141	1.6447754	0.10913086	0	0	0	0	0	0	0	0	0	0.93505859	0.064941406	0.13476563	0.025390625	-0.10620117	-0.002929688	0	44330	0	0	0
931	932	932	Category M	0.095947266	0.095947266	-0.87597656	0.075195313	0.037353516	0.47460938	0	0	19/6/2018	19	6	2018	8:54:56	32096	0.7	8	54	56	0	0.058837891	3.5046387	0.12695313	0.17260742	-0.91064453	2.4421387	0.089599609	0	0	0	0	0	0	0	0	0	0.93530273	0.064697266	0.14233398	-0.031005859	-0.076660156	0.034667969	0	44330	0	0	0
932	933	933	Category M	0.15576172	0.23999023	-0.75585938	0.10913086	0.10839844	0.4609375	0	0	19/6/2018	19	6	2018	8:54:56	32096	0.8	8	54	56	0	0.058837891	3.5046387	0.12402344	0.16577148	-0.91064453	2.3032227	0.17431641	0	0	0	0	0	0	0	0	0	0.93383789	0.066162109	0.26049805	0.031494141	0.073974609	0.15478516	0	44330	0	0	0
933	934	934	Category M	0.059814453	0.27587891	-0.6237793	0.17163086	0.093017578	0.4519043	0	0	19/6/2018	19	6	2018	8:54:56	32096	0.9	8	54	56	0	0.058837891	3.5046387	0.12133789	0.16040039	-0.91259766	3.7607422	0.31713867	0	0	0	0	0	0	0	0	0	0.93457031	0.065429688	0.46582031	-0.061523438	0.11523438	0.28881836	0	44330	0	0	0
934	935	935	Category M	0.13183594	0.43188477	-1.3078613	0.22436523	0.048339844	0.43457031	0	0	19/6/2018	19	6	2018	8:54:57	32097	0	8	54	57	0	0.058837891	3.5046387	0.12036133	0.15527344	-0.91674805	0.90551758	0.47875977	0	0	0	0	0	0	0	0	0	0.93774414	0.062255859	0.67871094	0.011230469	0.27636719	-0.39086914	0	44330	0	0	0
935	936	936	Category M	-0.071777344	-0.17993164	-1.4758301	0.22924805	-0.051513672	0.41967773	0	0	19/6/2018	19	6	2018	8:54:57	32097	0.1	8	54	57	0	0.058837891	3.5046387	0.11694336	0.14624023	-0.91723633	4.9016113	0.67382813	0	0	0	0	0	0	0	0	0	0.93603516	0.063964844	1.0734863	-0.1887207	-0.32617188	-0.55834961	0	44330	0	0	0
936	937	937	Category M	0.11987305	0.25195313	-1.2358398	0.22094727	-0.036621094	0.42993164	0	0	19/6/2018	19	6	2018	8:54:57	32097	0.2	8	54	57	0	0.058837891	3.5046387	0.11376953	0.13842773	-0.91772461	8.5583496	0.33764648	0	0	0	0	0	0	0	0	0	0.93505859	0.064941406	0.4375	0.005859375	0.11328125	-0.31787109	0	44330	0	0	0
937	938	938	Category M	0.21582031	0.44384766	-1.1279297	0.23803711	-0.013183594	0.42578125	0	0	19/6/2018	19	6	2018	8:54:57	32097	0.3	8	54	57	0	0.058837891	3.5046387	0.11206055	0.1315918	-0.91870117	3.4191895	0.38964844	0	0	0	0	0	0	0	0	0	0.93481445	0.065185547	0.62475586	0.10351563	0.31201172	-0.20898438	0	44330	0	0	0
938	939	939	Category M	0	-0.035888672	-1.3078613	0.2277832	0.045898438	0.42749023	0	0	19/6/2018	19	6	2018	8:54:57	32097	0.4	8	54	57	0	0.058837891	3.5046387	0.11083984	0.12060547	-0.92236328	7.3615723	0.43041992	0	0	0	0	0	0	0	0	0	0.93676758	0.063232422	0.65283203	-0.11083984	-0.15649414	-0.38525391	0	44330	0	0	0
939	940	940	Category M	0.083984375	-0.059814453	-0.87597656	0.11181641	0.10131836	0.46459961	0	0	19/6/2018	19	6	2018	8:54:57	32097	0.5	8	54	57	0	0.058837891	3.5046387	0.11132813	0.11108398	-0.92504883	10.603027	0.17993164	0	0	0	0	0	0	0	0	0	0.93823242	0.061767578	0.24731445	-0.02734375	-0.17089844	0.049072266	0	44330	0	0	0
940	941	941	Category M	0.071777344	-0.19189453	-0.57592773	0.067871094	0.095458984	0.4765625	0	0	19/6/2018	19	6	2018	8:54:57	32097	0.6	8	54	57	0	0.058837891	3.5046387	0.11035156	0.10498047	-0.92382813	9.6965332	0.45898438	0	0	0	0	0	0	0	0	0	0.9362793	0.063720703	0.68359375	-0.038574219	-0.296875	0.34790039	0	44330	0	0	0
941	942	942	Category M	0.20385742	-0.20385742	-0.74389648	0.037109375	0.090087891	0.4765625	0	0	19/6/2018	19	6	2018	8:54:57	32097	0.7	8	54	57	0	0.058837891	3.5046387	0.10986328	0.097412109	-0.93164063	14.708496	0.3671875	0	0	0	0	0	0	0	0	0	0.94311523	0.056884766	0.58300781	0.09375	-0.30126953	0.18774414	0	44330	0	0	0
942	943	943	Category M	0.32397461	-0.19189453	-0.81591797	0.026855469	0.096923828	0.47460938	0	0	19/6/2018	19	6	2018	8:54:57	32097	0.8	8	54	57	0	0.058837891	3.5046387	0.109375	0.089355469	-0.93676758	21.014893	0.3737793	0	0	0	0	0	0	0	0	0	0.94750977	0.052490234	0.61669922	0.21435547	-0.28125	0.12084961	0	44330	0	0	0
943	944	944	Category M	0.3359375	-0.19189453	-0.85180664	0.03125	0.1015625	0.47192383	0	0	19/6/2018	19	6	2018	8:54:57	32097	0.9	8	54	57	0	0.058837891	3.5046387	0.1105957	0.076904297	-0.93969727	16.640869	0.36157227	0	0	0	0	0	0	0	0	0	0.94921875	0.05078125	0.58203125	0.22509766	-0.26879883	0.087890625	0	44330	0	0	0
944	945	945	Category E	0.20385742	-0.2277832	-0.87597656	0.049804688	0.23608398	0.43823242	0	0	19/6/2018	19	6	2018	9:27:00	34020	0.5	9	27	0	0	0.058837891	3.5175293	0.10961914	0.072021484	-0.93579102	3.7116699	0.31982422	0	0	0	0	0	0	0	0	0	0.94506836	0.054931641	0.45385742	0.093994141	-0.29980469	0.059814453	0	44330	0	0	0
945	946	946	Category E	0.25195313	-0.23999023	-0.93579102	0.069824219	0.22827148	0.43652344	0	0	19/6/2018	19	6	2018	9:27:00	34020	0.6	9	27	0	0	0.058837891	3.5175293	0.10986328	0.067138672	-0.94335938	6.388916	0.33862305	0	0	0	0	0	0	0	0	0	0.95214844	0.047851563	0.45703125	0.1418457	-0.30712891	0.007568359	0	44330	0	0	0
946	947	947	Category E	0.10791016	0.071777344	-1.2597656	0.075683594	0.24902344	0.42797852	0	0	19/6/2018	19	6	2018	9:27:00	34020	0.7	9	27	0	0	0.058837891	3.5175293	0.10693359	0.058837891	-0.94140625	17.961914	0.31835938	0	0	0	0	0	0	0	0	0	0.94921875	0.05078125	0.33203125	0.000732422	0.012695313	-0.31811523	0	44330	0	0	0
947	948	948	Category E	0.11987305	0.14379883	-0.94799805	0.047607422	0.26806641	0.42260742	0	0	19/6/2018	19	6	2018	9:27:00	34020	0.8	9	27	0	0	0.058837891	3.5175293	0.10742188	0.053710938	-0.94067383	34.375244	0.091064453	0	0	0	0	0	0	0	0	0	0.94824219	0.051757813	0.10961914	0.012207031	0.08984375	-0.007080078	0	44330	0	0	0
948	949	949	Category E	0.011962891	-0.071777344	-0.92382813	0.023681641	0.30761719	0.40283203	0	0	19/6/2018	19	6	2018	9:27:00	34020	0.9	9	27	0	0	0.058837891	3.5175293	0.10620117	0.045654297	-0.94360352	50.971191	0.15185547	0	0	0	0	0	0	0	0	0	0.95068359	0.049316406	0.23168945	-0.094238281	-0.11743164	0.019775391	0	44330	0	0	0
949	950	950	Category E	-0.011962891	-0.14379883	-0.93579102	-0.014892578	0.3137207	0.40429688	0	0	19/6/2018	19	6	2018	9:27:01	34021	0	9	27	1	0	0.058837891	3.5175293	0.10107422	0.043212891	-0.94067383	63.345947	0.21875	0	0	0	0	0	0	0	0	0	0.94702148	0.052978516	0.30493164	-0.11303711	-0.18701172	0.004882813	0	44330	0	0	0
950	951	951	Category E	0.095947266	-0.21582031	-0.97192383	-0.037353516	0.31347656	0.40039063	0	0	19/6/2018	19	6	2018	9:27:01	34021	0.1	9	27	1	0	0.058837891	3.5175293	0.1027832	0.031494141	-0.9387207	68.133301	0.24975586	0	0	0	0	0	0	0	0	0	0.94482422	0.055175781	0.28735352	-0.006835938	-0.24731445	-0.032958984	0	44330	0	0	0
951	952	952	Category E	0.10791016	-0.20385742	-1.079834	-0.020996094	0.31347656	0.40087891	0	0	19/6/2018	19	6	2018	9:27:01	34021	0.2	9	27	1	0	0.058837891	3.5175293	0.10229492	0.0234375	-0.94262695	73.146973	0.265625	0	0	0	0	0	0	0	0	0	0.94824219	0.051757813	0.37011719	0.005371094	-0.22729492	-0.13720703	0	44330	0	0	0
952	953	953	Category E	0.10791016	-0.14379883	-0.75585938	-0.009033203	0.33422852	0.39282227	0	0	19/6/2018	19	6	2018	9:27:01	34021	0.3	9	27	1	0	0.058837891	3.5175293	0.10302734	0.016601563	-0.94433594	75.826172	0.24755859	0	0	0	0	0	0	0	0	0	0.95019531	0.049804688	0.35351563	0.004638672	-0.16040039	0.18847656	0	44330	0	0	0
953	954	954	Category E	-0.023925781	-0.20385742	-0.88793945	0.01171875	0.30249023	0.40869141	0	0	19/6/2018	19	6	2018	9:27:01	34021	0.4	9	27	1	0	0.058837891	3.5175293	0.1027832	0.010498047	-0.94482422	72.544922	0.25537109	0	0	0	0	0	0	0	0	0	0.95043945	0.049560547	0.39819336	-0.12670898	-0.21435547	0.056884766	0	44330	0	0	0
954	955	955	Category E	0	-0.2277832	-0.98388672	0.012451172	0.31103516	0.40258789	0	0	19/6/2018	19	6	2018	9:27:01	34021	0.5	9	27	1	0	0.058837891	3.5175293	0.10253906	0.003417969	-0.94482422	62.863281	0.25585938	0	0	0	0	0	0	0	0	0	0.95043945	0.049560547	0.37280273	-0.10253906	-0.23120117	-0.038818359	0	44330	0	0	0
955	956	956	Category E	-0.011962891	-0.19189453	-1.0559082	0.041748047	0.32397461	0.39379883	0	0	19/6/2018	19	6	2018	9:27:01	34021	0.6	9	27	1	0	0.058837891	3.5175293	0.10522461	-0.003417969	-0.95092773	50.486572	0.24536133	0	0	0	0	0	0	0	0	0	0.95678711	0.043212891	0.41040039	-0.1171875	-0.18823242	-0.10473633	0	44330	0	0	0
956	957	957	Category E	0.15576172	-0.13183594	-0.97192383	0.014160156	0.32202148	0.39697266	0	0	19/6/2018	19	6	2018	9:27:01	34021	0.7	9	27	1	0	0.058837891	3.5175293	0.11132813	-0.014160156	-0.95092773	38.650879	0.12719727	0	0	0	0	0	0	0	0	0	0.95751953	0.042480469	0.18261719	0.044189453	-0.11743164	-0.020751953	0	44330	0	0	0
957	958	958	Category E	-0.011962891	-0.095947266	-1.1279297	0.025146484	0.34545898	0.38183594	0	0	19/6/2018	19	6	2018	9:27:01	34021	0.8	9	27	1	0	0.058837891	3.5175293	0.10742188	-0.026611328	-0.9453125	25.402832	0.22875977	0	0	0	0	0	0	0	0	0	0.9519043	0.048095703	0.37109375	-0.11938477	-0.069091797	-0.18237305	0	44330	0	0	0
958	959	959	Category E	0.20385742	-0.11987305	-0.70776367	-0.016113281	0.33666992	0.38842773	0	0	19/6/2018	19	6	2018	9:27:01	34021	0.9	9	27	1	0	0.058837891	3.5175293	0.10424805	-0.033691406	-0.94140625	13.865723	0.26806641	0	0	0	0	0	0	0	0	0	0.94775391	0.052246094	0.41918945	0.099365234	-0.0859375	0.23364258	0	44330	0	0	0
959	960	960	Category E	0.083984375	-0.25195313	-0.97192383	-0.062988281	0.32275391	0.39404297	0	0	19/6/2018	19	6	2018	9:27:02	34022	0	9	27	2	0	0.058837891	3.4434082	0.10864258	-0.042236328	-0.94287109	4.9780273	0.21313477	0	0	0	0	0	0	0	0	0	0.94995117	0.050048828	0.26342773	-0.024658203	-0.20947266	-0.028808594	0	44330	0	0	0
960	961	961	Category E	0.13183594	-0.19189453	-0.89990234	-0.062255859	0.31738281	0.39501953	0	0	19/6/2018	19	6	2018	9:27:02	34022	0.1	9	27	2	0	0.058837891	3.4434082	0.10961914	-0.052246094	-0.95043945	2.3105469	0.14990234	0	0	0	0	0	0	0	0	0	0.95825195	0.041748047	0.21191406	0.021972656	-0.1394043	0.050537109	0	44330	0	0	0
961	962	962	Category E	0.059814453	-0.17993164	-0.91186523	-0.009521484	0.30249023	0.40820313	0	0	19/6/2018	19	6	2018	9:27:02	34022	0.2	9	27	2	0	0.058837891	3.4434082	0.11206055	-0.063232422	-0.9543457	0.32788086	0.13452148	0	0	0	0	0	0	0	0	0	0.96313477	0.036865234	0.21142578	-0.052246094	-0.11645508	0.042480469	0	44330	0	0	0
962	963	963	Category E	0.023925781	-0.16796875	-0.97192383	0.018066406	0.30053711	0.40649414	0	0	19/6/2018	19	6	2018	9:27:02	34022	0.3	9	27	2	0	0.058837891	3.4434082	0.11206055	-0.073242188	-0.94750977	1.7583008	0.1315918	0	0	0	0	0	0	0	0	0	0.95703125	0.04296875	0.20703125	-0.088134766	-0.094482422	-0.024169922	0	44330	0	0	0
963	964	964	Category E	0.15576172	-0.14379883	-0.95996094	0.039306641	0.31884766	0.40234375	0	0	19/6/2018	19	6	2018	9:27:02	34022	0.4	9	27	2	0	0.058837891	3.4434082	0.10766602	-0.083251953	-0.9465332	0.44580078	0.078125	0	0	0	0	0	0	0	0	0	0.95629883	0.043701172	0.12133789	0.047851563	-0.060302734	-0.013183594	0	44330	0	0	0
964	965	965	Category E	0.047851563	-0.17993164	-0.93579102	0.048095703	0.31518555	0.39770508	0	0	19/6/2018	19	6	2018	9:27:02	34022	0.5	9	27	2	0	0.058837891	3.4434082	0.10742188	-0.088378906	-0.9453125	0.67675781	0.109375	0	0	0	0	0	0	0	0	0	0.95556641	0.044433594	0.16064453	-0.059570313	-0.091308594	0.009521484	0	44330	0	0	0
965	966	966	Category E	-0.13183594	-0.17993164	-0.94799805	0.039306641	0.32666016	0.38867188	0	0	19/6/2018	19	6	2018	9:27:02	34022	0.6	9	27	2	0	0.058837891	3.4434082	0.1081543	-0.093017578	-0.94628906	1.1179199	0.25512695	0	0	0	0	0	0	0	0	0	0.95703125	0.04296875	0.328125	-0.23999023	-0.086669922	-0.001464844	0	44330	0	0	0
966	967	967	Category E	-0.035888672	-0.17993164	-0.99584961	-0.005126953	0.34350586	0.38208008	0	0	19/6/2018	19	6	2018	9:27:02	34022	0.7	9	27	2	0	0.058837891	3.4434082	0.109375	-0.099365234	-0.95117188	3.2509766	0.17211914	0	0	0	0	0	0	0	0	0	0.96264648	0.037353516	0.27050781	-0.14526367	-0.080322266	-0.044433594	0	44330	0	0	0
967	968	968	Category E	0.11987305	-0.26391602	-0.85180664	0.011474609	0.328125	0.3918457	0	0	19/6/2018	19	6	2018	9:27:02	34022	0.8	9	27	2	0	0.058837891	3.4434082	0.11108398	-0.10742188	-0.95410156	2.3405762	0.18701172	0	0	0	0	0	0	0	0	0	0.96655273	0.033447266	0.26708984	0.008544922	-0.15625	0.10229492	0	44330	0	0	0
968	969	969	Category E	-0.059814453	-0.23999023	-1.0197754	0.002929688	0.31005859	0.40649414	0	0	19/6/2018	19	6	2018	9:27:02	34022	0.9	9	27	2	0	0.058837891	3.4434082	0.10961914	-0.11279297	-0.95117188	1.1186523	0.22265625	0	0	0	0	0	0	0	0	0	0.96411133	0.035888672	0.36499023	-0.16943359	-0.12695313	-0.068359375	0	44330	0	0	0
969	970	970	Category E	0.071777344	-0.15576172	-1.0197754	0.02734375	0.3137207	0.40429688	0	0	19/6/2018	19	6	2018	9:27:03	34023	0	9	27	3	0	0.058837891	3.4434082	0.10888672	-0.11669922	-0.94335938	1.6569824	0.093261719	0	0	0	0	0	0	0	0	0	0.95678711	0.043212891	0.15234375	-0.037109375	-0.038818359	-0.076171875	0	44330	0	0	0
970	971	971	Category E	0.023925781	-0.16796875	-0.91186523	0.05859375	0.30322266	0.40161133	0	0	19/6/2018	19	6	2018	9:27:03	34023	0.1	9	27	3	0	0.058837891	3.4434082	0.10961914	-0.12451172	-0.94165039	4.3457031	0.10083008	0	0	0	0	0	0	0	0	0	0.95629883	0.043701172	0.15917969	-0.085693359	-0.043212891	0.029785156	0	44330	0	0	0
971	972	972	Category E	0.071777344	-0.17993164	-0.92382813	0.068115234	0.30493164	0.40087891	0	0	19/6/2018	19	6	2018	9:27:03	34023	0.2	9	27	3	0	0.058837891	3.4434082	0.1105957	-0.12768555	-0.94165039	4.8466797	0.067382813	0	0	0	0	0	0	0	0	0	0.95678711	0.043212891	0.10913086	-0.038818359	-0.052001953	0.017822266	0	44330	0	0	0
972	973	973	Category E	0.059814453	-0.14379883	-0.97192383	0.071533203	0.3125	0.39306641	0	0	19/6/2018	19	6	2018	9:27:03	34023	0.3	9	27	3	0	0.058837891	3.4434082	0.11254883	-0.13110352	-0.94213867	6.1704102	0.061767578	0	0	0	0	0	0	0	0	0	0.95800781	0.041992188	0.094970703	-0.052734375	-0.012451172	-0.029541016	0	44330	0	0	0
973	974	974	Category E	0.10791016	-0.14379883	-0.89990234	0.05078125	0.31494141	0.39257813	0	0	19/6/2018	19	6	2018	9:27:03	34023	0.4	9	27	3	0	0.058837891	3.4434082	0.11376953	-0.13647461	-0.9440918	10.764893	0.045166016	0	0	0	0	0	0	0	0	0	0.96069336	0.039306641	0.057128906	-0.005859375	-0.007080078	0.044189453	0	44330	0	0	0
974	975	975	Category E	0.071777344	-0.13183594	-0.80395508	0.043457031	0.33813477	0.37988281	0	0	19/6/2018	19	6	2018	9:27:03	34023	0.5	9	27	3	0	0.058837891	3.4434082	0.1159668	-0.14233398	-0.94726563	14.214844	0.15014648	0	0	0	0	0	0	0	0	0	0.96484375	0.03515625	0.19799805	-0.044189453	0.010498047	0.14331055	0	44330	0	0	0
975	976	976	Category E	0.035888672	-0.19189453	-0.81591797	0.041015625	0.33032227	0.3828125	0	0	19/6/2018	19	6	2018	9:27:03	34023	0.6	9	27	3	0	0.058837891	3.4434082	0.11743164	-0.15014648	-0.94213867	14.960449	0.15600586	0	0	0	0	0	0	0	0	0	0.96118164	0.038818359	0.24951172	-0.081542969	-0.041503906	0.1262207	0	44330	0	0	0
976	977	977	Category E	0.011962891	-0.11987305	-0.83984375	0.040283203	0.30151367	0.39941406	0	0	19/6/2018	19	6	2018	9:27:03	34023	0.7	9	27	3	0	0.058837891	3.4434082	0.12133789	-0.15014648	-0.93481445	15.075439	0.14819336	0	0	0	0	0	0	0	0	0	0.95458984	0.045410156	0.23486328	-0.109375	0.030273438	0.094970703	0	44330	0	0	0
977	978	978	Category E	0.047851563	-0.13183594	-0.98388672	0.089111328	0.28955078	0.40209961	0	0	19/6/2018	19	6	2018	9:27:03	34023	0.8	9	27	3	0	0.058837891	3.4434082	0.12304688	-0.15576172	-0.93017578	16.165771	0.095458984	0	0	0	0	0	0	0	0	0	0.95117188	0.048828125	0.15283203	-0.075195313	0.023925781	-0.053466797	0	44330	0	0	0
978	979	979	Category E	0.13183594	-0.17993164	-1.0319824	0.11450195	0.24902344	0.4128418	0	0	19/6/2018	19	6	2018	9:27:03	34023	0.9	9	27	3	0	0.058837891	3.4434082	0.12353516	-0.16381836	-0.92700195	15.989014	0.10644531	0	0	0	0	0	0	0	0	0	0.94946289	0.050537109	0.12915039	0.008056641	-0.015869141	-0.10473633	0	44330	0	0	0
979	980	980	Category E	0.14379883	0.023925781	-0.70776367	0.12133789	0.24438477	0.41113281	0	0	19/6/2018	19	6	2018	9:27:04	34024	0	9	27	4	0	0.058837891	3.4434082	0.12670898	-0.16552734	-0.92236328	14.121338	0.28686523	0	0	0	0	0	0	0	0	0	0.94580078	0.054199219	0.42114258	0.016845703	0.18945313	0.21459961	0	44330	0	0	0
980	981	981	Category E	0.083984375	-0.19189453	-1.2478027	0.10058594	0.23242188	0.42211914	0	0	19/6/2018	19	6	2018	9:27:04	34024	0.1	9	27	4	0	0.058837891	3.4434082	0.12890625	-0.16699219	-0.92260742	13.720947	0.32910156	0	0	0	0	0	0	0	0	0	0.9465332	0.053466797	0.39477539	-0.044921875	-0.024658203	-0.32495117	0	44330	0	0	0
981	982	982	Category E	0.13183594	-0.14379883	-1.1638184	0.048828125	0.27709961	0.40087891	0	0	19/6/2018	19	6	2018	9:27:04	34024	0.2	9	27	4	0	0.058837891	3.4434082	0.13061523	-0.16723633	-0.92651367	15.717041	0.23828125	0	0	0	0	0	0	0	0	0	0.95043945	0.049560547	0.26171875	0.000976563	0.0234375	-0.23706055	0	44330	0	0	0
982	983	983	Category E	0.21582031	-0.25195313	-0.85180664	0.044677734	0.28027344	0.40087891	0	0	19/6/2018	19	6	2018	9:27:04	34024	0.3	9	27	4	0	0.058837891	3.4434082	0.13085938	-0.16699219	-0.92822266	13.680908	0.14233398	0	0	0	0	0	0	0	0	0	0.95214844	0.047851563	0.24633789	0.084716797	-0.084716797	0.076416016	0	44330	0	0	0
983	984	984	Category E	0.011962891	-0.2277832	-0.69580078	0	0.25976563	0.41650391	0	0	19/6/2018	19	6	2018	9:27:04	34024	0.4	9	27	4	0	0.058837891	3.4434082	0.12988281	-0.16699219	-0.92919922	10.124268	0.26855469	0	0	0	0	0	0	0	0	0	0.95288086	0.047119141	0.41235352	-0.11791992	-0.060546875	0.23339844	0	44330	0	0	0
984	985	985	Category E	0.20385742	-0.095947266	-1.355957	0.015380859	0.24438477	0.42236328	0	0	19/6/2018	19	6	2018	9:27:04	34024	0.5	9	27	4	0	0.058837891	3.4434082	0.12890625	-0.16699219	-0.9296875	6.0979004	0.43823242	0	0	0	0	0	0	0	0	0	0.95336914	0.046630859	0.57202148	0.074707031	0.071044922	-0.42602539	0	44330	0	0	0
985	986	986	Category E	0.13183594	-0.17993164	-1.1037598	0.051269531	0.23754883	0.42407227	0	0	19/6/2018	19	6	2018	9:27:04	34024	0.6	9	27	4	0	0.058837891	3.4434082	0.12915039	-0.16625977	-0.9296875	1.3515625	0.17456055	0	0	0	0	0	0	0	0	0	0.953125	0.046875	0.18994141	0.002441406	-0.013427734	-0.17382813	0	44330	0	0	0
986	987	987	Category E	-0.023925781	-0.047851563	-0.64794922	0.037353516	0.25073242	0.42211914	0	0	19/6/2018	19	6	2018	9:27:04	34024	0.7	9	27	4	0	0.058837891	3.4434082	0.12939453	-0.16577148	-0.92871094	4.9648438	0.34106445	0	0	0	0	0	0	0	0	0	0.95214844	0.047851563	0.55224609	-0.15332031	0.11791992	0.28076172	0	44330	0	0	0
987	988	988	Category E	0.047851563	-0.19189453	-1.0319824	-0.002685547	0.28930664	0.40161133	0	0	19/6/2018	19	6	2018	9:27:04	34024	0.8	9	27	4	0	0.058837891	3.4434082	0.13134766	-0.16918945	-0.92382813	9.8920898	0.13818359	0	0	0	0	0	0	0	0	0	0.94848633	0.051513672	0.21411133	-0.083496094	-0.022460938	-0.10791016	0	44330	0	0	0
988	989	989	Category E	0.047851563	-0.023925781	-0.95996094	-0.028076172	0.30297852	0.39550781	0	0	19/6/2018	19	6	2018	9:27:04	34024	0.9	9	27	4	0	0.058837891	3.4434082	0.1328125	-0.17333984	-0.9230957	10.229248	0.17578125	0	0	0	0	0	0	0	0	0	0.94848633	0.051513672	0.27124023	-0.084960938	0.14941406	-0.036621094	0	44330	0	0	0
989	990	990	Category E	0.20385742	-0.16796875	-0.76782227	-0.012695313	0.31152344	0.38989258	0	0	19/6/2018	19	6	2018	9:27:05	34025	0	9	27	5	0	0.058837891	3.4434082	0.13574219	-0.17480469	-0.92285156	10.30127	0.16943359	0	0	0	0	0	0	0	0	0	0.94897461	0.051025391	0.22998047	0.067871094	0.006835938	0.1550293	0	44330	0	0	0
990	991	991	Category E	0.095947266	-0.2277832	-1.0559082	-0.017089844	0.29418945	0.39868164	0	0	19/6/2018	19	6	2018	9:27:05	34025	0.1	9	27	5	0	0.058837891	3.4434082	0.13891602	-0.17553711	-0.92236328	10.968506	0.1496582	0	0	0	0	0	0	0	0	0	0.94897461	0.051025391	0.22875977	-0.04296875	-0.052001953	-0.13330078	0	44330	0	0	0
991	992	992	Category E	0.20385742	-0.16796875	-0.91186523	0.013916016	0.29663086	0.39648438	0	0	19/6/2018	19	6	2018	9:27:05	34025	0.2	9	27	5	0	0.058837891	3.4434082	0.14111328	-0.17529297	-0.92114258	10.734619	0.063720703	0	0	0	0	0	0	0	0	0	0.94824219	0.051757813	0.079345703	0.0625	0.007324219	0.009277344	0	44330	0	0	0
992	993	993	Category E	0.011962891	-0.16796875	-0.88793945	0.047363281	0.27807617	0.41186523	0	0	19/6/2018	19	6	2018	9:27:05	34025	0.3	9	27	5	0	0.058837891	3.4434082	0.14208984	-0.17553711	-0.91894531	5.4873047	0.1340332	0	0	0	0	0	0	0	0	0	0.94628906	0.053710938	0.16894531	-0.13012695	0.007568359	0.031005859	0	44330	0	0	0
993	994	994	Category E	0.25195313	-0.14379883	-0.77978516	0.0546875	0.26269531	0.41577148	0	0	19/6/2018	19	6	2018	9:27:05	34025	0.4	9	27	5	0	0.058837891	3.4434082	0.14331055	-0.17700195	-0.92089844	0.78125	0.18115234	0	0	0	0	0	0	0	0	0	0.94873047	0.051269531	0.28295898	0.10839844	0.033203125	0.14111328	0	44330	0	0	0
994	995	995	Category E	0.35986328	-0.20385742	-1.1159668	0.062255859	0.26171875	0.41967773	0	0	19/6/2018	19	6	2018	9:27:05	34025	0.5	9	27	5	0	0.058837891	3.4434082	0.14624023	-0.17749023	-0.921875	4.440918	0.28955078	0	0	0	0	0	0	0	0	0	0.95019531	0.049804688	0.43359375	0.21337891	-0.026123047	-0.19384766	0	44330	0	0	0
995	996	996	Category E	0.27587891	-0.16796875	-0.88793945	0.070556641	0.24291992	0.42773438	0	0	19/6/2018	19	6	2018	9:27:05	34025	0.6	9	27	5	0	0.058837891	3.4434082	0.14941406	-0.17749023	-0.92358398	10.182129	0.1315918	0	0	0	0	0	0	0	0	0	0.95214844	0.047851563	0.17138672	0.1262207	0.009521484	0.035644531	0	44330	0	0	0
996	997	997	Category E	0.19189453	-0.16796875	-0.77978516	0.091064453	0.2746582	0.40869141	0	0	19/6/2018	19	6	2018	9:27:05	34025	0.7	9	27	5	0	0.058837891	3.4434082	0.15209961	-0.17602539	-0.92480469	17.250244	0.15063477	0	0	0	0	0	0	0	0	0	0.95361328	0.046386719	0.19287109	0.039550781	0.008056641	0.14501953	0	44330	0	0	0
997	998	998	Category E	0.035888672	-0.21582031	-0.81591797	0.063964844	0.29492188	0.40771484	0	0	19/6/2018	19	6	2018	9:27:05	34025	0.8	9	27	5	0	0.05859375	3.4562988	0.15234375	-0.17358398	-0.92333984	22.60498	0.1640625	0	0	0	0	0	0	0	0	0	0.9519043	0.048095703	0.26611328	-0.11645508	-0.041992188	0.10742188	0	44330	0	0	0
998	999	999	Category E	0.14379883	-0.16796875	-0.81591797	0.062255859	0.29614258	0.40576172	0	0	19/6/2018	19	6	2018	9:27:05	34025	0.9	9	27	5	0	0.05859375	3.4562988	0.15429688	-0.17285156	-0.92016602	22.688232	0.10498047	0	0	0	0	0	0	0	0	0	0.94897461	0.051025391	0.11987305	-0.010498047	0.004882813	0.10424805	0	44330	0	0	0
999	1000	1000	Category E	0.11987305	-0.2878418	-1.1757813	0.061523438	0.29443359	0.4074707	0	0	19/6/2018	19	6	2018	9:27:06	34026	0	9	27	6	0	0.05859375	3.4562988	0.15258789	-0.17260742	-0.92236328	21.815186	0.2800293	0	0	0	0	0	0	0	0	0	0.95068359	0.049316406	0.40112305	-0.032714844	-0.11499023	-0.25317383	0	44330	0	0	0
1000	1001	1001	Category E	0.16796875	-0.21582031	-0.94799805	0.084960938	0.27124023	0.41772461	0	0	19/6/2018	19	6	2018	9:27:06	34026	0.1	9	27	6	0	0.05859375	3.4562988	0.15332031	-0.16967773	-0.921875	17.817383	0.0546875	0	0	0	0	0	0	0	0	0	0.94995117	0.050048828	0.086425781	0.014404297	-0.045898438	-0.025878906	0	44330	0	0	0
1001	1002	1002	Category E	0.083984375	-0.095947266	-0.86376953	0.082519531	0.25146484	0.42236328	0	0	19/6/2018	19	6	2018	9:27:06	34026	0.2	9	27	6	0	0.05859375	3.4562988	0.15478516	-0.16992188	-0.92382813	13.480957	0.11889648	0	0	0	0	0	0	0	0	0	0.95214844	0.047851563	0.20507813	-0.070800781	0.073974609	0.060058594	0	44330	0	0	0
1002	1003	1003	Category E	-0.023925781	-0.16796875	-0.97192383	0.077392578	0.23266602	0.43164063	0	0	19/6/2018	19	6	2018	9:27:06	34026	0.3	9	27	6	0	0.05859375	3.4562988	0.15600586	-0.17041016	-0.9230957	10.009521	0.1862793	0	0	0	0	0	0	0	0	0	0.95166016	0.048339844	0.23095703	-0.17993164	0.002441406	-0.048583984	0	44330	0	0	0
1003	1004	1004	Category E	0.083984375	-0.19189453	-0.93579102	0.055908203	0.22753906	0.44091797	0	0	19/6/2018	19	6	2018	9:27:06	34026	0.4	9	27	6	0	0.05859375	3.4562988	0.15722656	-0.17114258	-0.92114258	9.1340332	0.077636719	0	0	0	0	0	0	0	0	0	0.94995117	0.050048828	0.10864258	-0.073242188	-0.020507813	-0.014404297	0	44330	0	0	0
1004	1005	1005	Category L	0.19189453	-0.15576172	-0.87597656	0.072265625	0.21020508	0.44091797	0	0	19/6/2018	19	6	2018	9:27:06	34026	0.6	9	27	6	0	0.05859375	3.4562988	0.15576172	-0.171875	-0.92016602	9.3249512	0.059326172	0	0	0	0	0	0	0	0	0	0.94897461	0.051025391	0.096435547	0.035888672	0.016113281	0.044189453	0	44330	0	0	0
1005	1006	1006	Category L	0.2277832	-0.20385742	-0.87597656	0.067382813	0.2043457	0.44897461	0	0	19/6/2018	19	6	2018	9:27:06	34026	0.7	9	27	6	0	0.05859375	3.4562988	0.15527344	-0.17236328	-0.92016602	10.777588	0.090332031	0	0	0	0	0	0	0	0	0	0.94897461	0.051025391	0.14794922	0.072265625	-0.03125	0.044189453	0	44330	0	0	0
1006	1007	1007	Category L	0.23999023	-0.19189453	-0.88793945	0.067382813	0.20043945	0.44555664	0	0	19/6/2018	19	6	2018	9:27:06	34026	0.8	9	27	6	0	0.05859375	3.4562988	0.15917969	-0.17382813	-0.92114258	13.707275	0.088867188	0	0	0	0	0	0	0	0	0	0.95092773	0.049072266	0.13183594	0.080566406	-0.017822266	0.033203125	0	44330	0	0	0
1007	1008	1008	Category L	0.23999023	-0.19189453	-0.87597656	0.062744141	0.20678711	0.44702148	0	0	19/6/2018	19	6	2018	9:27:06	34026	0.9	9	27	6	0	0.05859375	3.4562988	0.16113281	-0.17431641	-0.92260742	16.400635	0.093261719	0	0	0	0	0	0	0	0	0	0.95288086	0.047119141	0.14306641	0.078613281	-0.017333984	0.046630859	0	44330	0	0	0
1008	1009	1009	Category L	0.2277832	-0.17993164	-0.88793945	0.064697266	0.20141602	0.44799805	0	0	19/6/2018	19	6	2018	9:27:07	34027	0	9	27	7	0	0.05859375	3.4562988	0.16113281	-0.17138672	-0.92163086	18.672363	0.075195313	0	0	0	0	0	0	0	0	0	0.95117188	0.048828125	0.10888672	0.06640625	-0.008300781	0.033691406	0	44330	0	0	0
1009	1010	1010	Category L	0.23999023	-0.17993164	-0.88793945	0.068115234	0.20263672	0.44775391	0	0	19/6/2018	19	6	2018	9:27:07	34027	0.1	9	27	7	0	0.05859375	3.4562988	0.16113281	-0.16967773	-0.9206543	20.199707	0.085693359	0	0	0	0	0	0	0	0	0	0.95019531	0.049804688	0.12158203	0.078613281	-0.010009766	0.032714844	0	44330	0	0	0
1010	1011	1011	Category L	0.2277832	-0.17993164	-0.91186523	0.06640625	0.21118164	0.44726563	0	0	19/6/2018	19	6	2018	9:27:07	34027	0.2	9	27	7	0	0.05859375	3.4562988	0.16186523	-0.17041016	-0.91992188	23.10791	0.066894531	0	0	0	0	0	0	0	0	0	0.94970703	0.050292969	0.083496094	0.065673828	-0.009277344	0.008056641	0	44330	0	0	0
1011	1012	1012	Category L	0.25195313	-0.19189453	-0.91186523	0.067382813	0.20043945	0.44677734	0	0	19/6/2018	19	6	2018	9:27:07	34027	0.3	9	27	7	0	0.05859375	3.4562988	0.16357422	-0.17041016	-0.92163086	24.38501	0.091308594	0	0	0	0	0	0	0	0	0	0.95141602	0.048583984	0.11938477	0.088134766	-0.021240234	0.009765625	0	44330	0	0	0
1012	1013	1013	Category L	0.25195313	-0.19189453	-0.89990234	0.065429688	0.203125	0.44995117	0	0	19/6/2018	19	6	2018	9:27:07	34027	0.4	9	27	7	0	0.05859375	3.4562988	0.16259766	-0.1706543	-0.92358398	23.231934	0.094726563	0	0	0	0	0	0	0	0	0	0.953125	0.046875	0.13378906	0.089111328	-0.020996094	0.023681641	0	44330	0	0	0
1013	1014	1014	Category L	0.2277832	-0.17993164	-0.87597656	0.067871094	0.20410156	0.44580078	0	0	19/6/2018	19	6	2018	9:27:07	34027	0.5	9	27	7	0	0.05859375	3.4562988	0.16259766	-0.17089844	-0.921875	21.107666	0.080078125	0	0	0	0	0	0	0	0	0	0.95166016	0.048339844	0.11962891	0.064941406	-0.008789063	0.045898438	0	44330	0	0	0
1014	1015	1015	Category L	0.25195313	-0.19189453	-0.89990234	0.062744141	0.20166016	0.44750977	0	0	19/6/2018	19	6	2018	9:27:07	34027	0.6	9	27	7	0	0.05859375	3.4562988	0.16137695	-0.17138672	-0.92236328	18.852295	0.095458984	0	0	0	0	0	0	0	0	0	0.9519043	0.048095703	0.13354492	0.090332031	-0.020263672	0.022460938	0	44330	0	0	0
1015	1016	1016	Category L	0.25195313	-0.19189453	-0.88793945	0.063232422	0.19921875	0.44873047	0	0	19/6/2018	19	6	2018	9:27:07	34027	0.7	9	27	7	0	0.05859375	3.4562988	0.16210938	-0.171875	-0.92456055	15.965332	0.098876953	0	0	0	0	0	0	0	0	0	0.9543457	0.045654297	0.14624023	0.089599609	-0.019775391	0.036621094	0	44330	0	0	0
1016	1017	1017	Category L	0.25195313	-0.19189453	-0.87597656	0.059326172	0.19995117	0.44873047	0	0	19/6/2018	19	6	2018	9:27:07	34027	0.8	9	27	7	0	0.05859375	3.4562988	0.16333008	-0.1706543	-0.92700195	10.967773	0.10424805	0	0	0	0	0	0	0	0	0	0.95654297	0.043457031	0.16040039	0.088378906	-0.020996094	0.051025391	0	44330	0	0	0
1017	1018	1018	Category L	0.25195313	-0.19189453	-0.86376953	0.065429688	0.203125	0.44580078	0	0	19/6/2018	19	6	2018	9:27:07	34027	0.9	9	27	7	0	0.05859375	3.4562988	0.16479492	-0.1706543	-0.92700195	6.7736816	0.10961914	0	0	0	0	0	0	0	0	0	0.95703125	0.04296875	0.17138672	0.086914063	-0.020996094	0.063232422	0	44330	0	0	0
1018	1019	1019	Category L	0.25195313	-0.17993164	-0.94799805	0.07421875	0.19702148	0.44897461	0	0	19/6/2018	19	6	2018	9:27:08	34028	0	9	27	8	0	0.05859375	3.4562988	0.16503906	-0.17114258	-0.92578125	5.1726074	0.08984375	0	0	0	0	0	0	0	0	0	0.95581055	0.044189453	0.11743164	0.086669922	-0.008544922	-0.021972656	0	44330	0	0	0
1019	1020	1020	Category L	0.26391602	-0.17993164	-0.88793945	0.084472656	0.19287109	0.44604492	0	0	19/6/2018	19	6	2018	9:27:08	34028	0.1	9	27	8	0	0.05859375	3.4562988	0.16455078	-0.1706543	-0.92260742	4.7075195	0.10546875	0	0	0	0	0	0	0	0	0	0.95263672	0.047363281	0.14306641	0.099121094	-0.009033203	0.034667969	0	44330	0	0	0
1020	1021	1021	Category L	0.20385742	-0.20385742	-0.88793945	0.079589844	0.18164063	0.44848633	0	0	19/6/2018	19	6	2018	9:27:08	34028	0.2	9	27	8	0	0.05859375	3.4562988	0.16503906	-0.17382813	-0.92700195	4.6975098	0.062744141	0	0	0	0	0	0	0	0	0	0.95751953	0.042480469	0.10791016	0.038574219	-0.029785156	0.0390625	0	44330	0	0	0
1021	1022	1022	Category L	0.2277832	-0.17993164	-0.88793945	0.076171875	0.19018555	0.45141602	0	0	19/6/2018	19	6	2018	9:27:08	34028	0.3	9	27	8	0	0.05859375	3.4562988	0.1652832	-0.17431641	-0.92529297	5.0163574	0.072753906	0	0	0	0	0	0	0	0	0	0.95605469	0.043945313	0.10498047	0.062255859	-0.005371094	0.037353516	0	44330	0	0	0
1022	1023	1023	Category L	0.25195313	-0.19189453	-0.88793945	0.074462891	0.18603516	0.45068359	0	0	19/6/2018	19	6	2018	9:27:08	34028	0.4	9	27	8	0	0.05859375	3.4562988	0.16601563	-0.17480469	-0.921875	5.4555664	0.09375	0	0	0	0	0	0	0	0	0	0.953125	0.046875	0.13671875	0.085693359	-0.016845703	0.033935547	0	44330	0	0	0
1023	1024	1024	Category L	0.23999023	-0.19189453	-0.89990234	0.075927734	0.18334961	0.45166016	0	0	19/6/2018	19	6	2018	9:27:08	34028	0.5	9	27	8	0	0.05859375	3.4562988	0.1640625	-0.17382813	-0.92041016	5.8415527	0.080322266	0	0	0	0	0	0	0	0	0	0.95117188	0.048828125	0.11425781	0.075683594	-0.017822266	0.020507813	0	44330	0	0	0
1024	1025	1025	Category L	0.23999023	-0.17993164	-0.86376953	0.077636719	0.17724609	0.45629883	0	0	19/6/2018	19	6	2018	9:27:08	34028	0.6	9	27	8	0	0.05859375	3.4562988	0.16601563	-0.17382813	-0.92407227	5.8681641	0.095458984	0	0	0	0	0	0	0	0	0	0.95483398	0.045166016	0.14013672	0.073730469	-0.005859375	0.060302734	0	44330	0	0	0
1025	1026	1026	Category L	0.26391602	-0.19189453	-0.86376953	0.072509766	0.18261719	0.45361328	0	0	19/6/2018	19	6	2018	9:27:08	34028	0.7	9	27	8	0	0.05859375	3.4562988	0.16650391	-0.17529297	-0.92089844	5.7729492	0.11401367	0	0	0	0	0	0	0	0	0	0.9519043	0.048095703	0.17089844	0.097167969	-0.016357422	0.057128906	0	44330	0	0	0
1026	1027	1027	Category L	0.26391602	-0.20385742	-0.87597656	0.072753906	0.18261719	0.45654297	0	0	19/6/2018	19	6	2018	9:27:08	34028	0.8	9	27	8	0	0.05859375	3.4562988	0.16796875	-0.17456055	-0.91650391	5.5251465	0.10791016	0	0	0	0	0	0	0	0	0	0.94824219	0.051757813	0.1652832	0.095703125	-0.029052734	0.040527344	0	44330	0	0	0
1027	1028	1028	Category L	0.23999023	-0.19189453	-0.87597656	0.0703125	0.18408203	0.45239258	0	0	19/6/2018	19	6	2018	9:27:08	34028	0.9	9	27	8	0	0.05859375	3.4562988	0.17114258	-0.17578125	-0.91772461	4.8381348	0.08203125	0	0	0	0	0	0	0	0	0	0.94995117	0.050048828	0.12646484	0.068603516	-0.015869141	0.041748047	0	44330	0	0	0
1028	1029	1029	Category L	0.23999023	-0.19189453	-0.91186523	0.075195313	0.18530273	0.45654297	0	0	19/6/2018	19	6	2018	9:27:09	34029	0	9	27	9	0	0.05859375	3.4562988	0.17285156	-0.17553711	-0.91577148	4.0534668	0.068847656	0	0	0	0	0	0	0	0	0	0.94848633	0.051513672	0.087158203	0.066894531	-0.016113281	0.00390625	0	44330	0	0	0
1029	1030	1030	Category L	0.23999023	-0.19189453	-0.88793945	0.075195313	0.18847656	0.45043945	0	0	19/6/2018	19	6	2018	9:27:09	34029	0.1	9	27	9	0	0.05859375	3.4562988	0.17456055	-0.17724609	-0.91430664	3.230957	0.071777344	0	0	0	0	0	0	0	0	0	0.94750977	0.052490234	0.10620117	0.065185547	-0.014404297	0.026367188	0	44330	0	0	0
1030	1031	1031	Category L	0.27587891	-0.20385742	-0.88793945	0.068359375	0.18359375	0.4543457	0	0	19/6/2018	19	6	2018	9:27:09	34029	0.2	9	27	9	0	0.05859375	3.4562988	0.17504883	-0.17749023	-0.91943359	1.7426758	0.10864258	0	0	0	0	0	0	0	0	0	0.95263672	0.047363281	0.15844727	0.10058594	-0.026123047	0.031494141	0	44330	0	0	0
1031	1032	1032	Category E	0.19189453	-0.2277832	-0.89990234	0.090087891	0.19897461	0.4453125	0	0	19/6/2018	19	6	2018	9:27:09	34029	0.6	9	27	9	0	0.059082031	3.5255859	0.17651367	-0.17724609	-0.91796875	0.22436523	0.055664063	0	0	0	0	0	0	0	0	0	0.95141602	0.048583984	0.083496094	0.015136719	-0.050292969	0.018066406	0	44330	0	0	0
1032	1033	1033	Category E	0.20385742	-0.25195313	-0.91186523	0.10351563	0.22241211	0.43408203	0	0	19/6/2018	19	6	2018	9:27:09	34029	0.7	9	27	9	0	0.059082031	3.5255859	0.17651367	-0.17700195	-0.91650391	3.2128906	0.079589844	0	0	0	0	0	0	0	0	0	0.95019531	0.049804688	0.10668945	0.027099609	-0.074707031	0.004638672	0	44330	0	0	0
1033	1034	1034	Category E	0.20385742	-0.25195313	-0.95996094	0.11401367	0.21606445	0.43237305	0	0	19/6/2018	19	6	2018	9:27:09	34029	0.8	9	27	9	0	0.059082031	3.5255859	0.17749023	-0.17700195	-0.91601563	8.0632324	0.090576172	0	0	0	0	0	0	0	0	0	0.94970703	0.050292969	0.14501953	0.026123047	-0.074707031	-0.043701172	0	44330	0	0	0
1034	1035	1035	Category E	0.25195313	-0.21582031	-1.1159668	0.11499023	0.22729492	0.42871094	0	0	19/6/2018	19	6	2018	9:27:09	34029	0.9	9	27	9	0	0.059082031	3.5255859	0.17578125	-0.17700195	-0.91748047	14.312988	0.21582031	0	0	0	0	0	0	0	0	0	0.95092773	0.049072266	0.31298828	0.075927734	-0.038574219	-0.19824219	0	44330	0	0	0
1035	1036	1036	Category E	0.20385742	-0.083984375	-1.1638184	0.10693359	0.25170898	0.421875	0	0	19/6/2018	19	6	2018	9:27:10	34030	0	9	27	10	0	0.059082031	3.5255859	0.17431641	-0.17724609	-0.91699219	20.859375	0.26538086	0	0	0	0	0	0	0	0	0	0.94995117	0.050048828	0.36938477	0.029296875	0.093261719	-0.24658203	0	44330	0	0	0
1036	1037	1037	Category E	0.17993164	0.059814453	-0.85180664	0.065917969	0.27905273	0.41552734	0	0	19/6/2018	19	6	2018	9:27:10	34030	0.1	9	27	10	0	0.059082031	3.5255859	0.17333984	-0.17602539	-0.91894531	27.008301	0.24536133	0	0	0	0	0	0	0	0	0	0.95141602	0.048583984	0.30957031	0.006347656	0.23583984	0.067138672	0	44330	0	0	0
1037	1038	1038	Category E	0.14379883	-0.035888672	-0.87597656	0.036376953	0.29492188	0.4128418	0	0	19/6/2018	19	6	2018	9:27:10	34030	0.2	9	27	10	0	0.059082031	3.5255859	0.17358398	-0.17480469	-0.91918945	32.644531	0.1484375	0	0	0	0	0	0	0	0	0	0.95166016	0.048339844	0.21191406	-0.029785156	0.13891602	0.043212891	0	44330	0	0	0
1038	1039	1039	Category E	0.071777344	-0.095947266	-0.88793945	0.016357422	0.30175781	0.41162109	0	0	19/6/2018	19	6	2018	9:27:10	34030	0.3	9	27	10	0	0.059082031	3.5255859	0.17431641	-0.17407227	-0.91967773	36.366943	0.1328125	0	0	0	0	0	0	0	0	0	0.95214844	0.047851563	0.21264648	-0.10253906	0.078125	0.031738281	0	44330	0	0	0
1039	1040	1040	Category E	0.14379883	-0.011962891	-0.93579102	0.003417969	0.31201172	0.40454102	0	0	19/6/2018	19	6	2018	9:27:10	34030	0.4	9	27	10	0	0.059082031	3.5255859	0.17431641	-0.17407227	-0.92041016	37.509277	0.16552734	0	0	0	0	0	0	0	0	0	0.95288086	0.047119141	0.20776367	-0.030517578	0.16210938	-0.015136719	0	44330	0	0	0
1040	1041	1041	Category E	0.23999023	-0.21582031	-1.0559082	0.01171875	0.30859375	0.40478516	0	0	19/6/2018	19	6	2018	9:27:10	34030	0.5	9	27	10	0	0.059082031	3.5255859	0.17504883	-0.17114258	-0.91723633	36.707031	0.15917969	0	0	0	0	0	0	0	0	0	0.94946289	0.050537109	0.24780273	0.064697266	-0.044433594	-0.13842773	0	44330	0	0	0
1041	1042	1042	Category E	0.15576172	-0.21582031	-0.85180664	0.023193359	0.31274414	0.40625	0	0	19/6/2018	19	6	2018	9:27:10	34030	0.6	9	27	10	0	0.059082031	3.5255859	0.17553711	-0.17089844	-0.92041016	35.756836	0.084472656	0	0	0	0	0	0	0	0	0	0.95263672	0.047363281	0.13330078	-0.019775391	-0.044677734	0.068603516	0	44330	0	0	0
1042	1043	1043	Category E	0.13183594	-0.2277832	-0.80395508	0.044921875	0.2980957	0.40942383	0	0	19/6/2018	19	6	2018	9:27:10	34030	0.7	9	27	10	0	0.059082031	3.5255859	0.17724609	-0.17260742	-0.921875	34.297852	0.13793945	0	0	0	0	0	0	0	0	0	0.95458984	0.045410156	0.21875	-0.045410156	-0.054931641	0.11791992	0	44330	0	0	0
1043	1044	1044	Category E	0.035888672	-0.21582031	-0.88793945	0.046630859	0.28613281	0.4152832	0	0	19/6/2018	19	6	2018	9:27:10	34030	0.8	9	27	10	0	0.059082031	3.5255859	0.17993164	-0.17260742	-0.92089844	29.454102	0.15380859	0	0	0	0	0	0	0	0	0	0.95410156	0.045898438	0.2199707	-0.14404297	-0.04296875	0.032958984	0	44330	0	0	0
1044	1045	1045	Category E	0.011962891	-0.20385742	-0.93579102	0.061523438	0.28955078	0.41333008	0	0	19/6/2018	19	6	2018	9:27:10	34030	0.9	9	27	10	0	0.059082031	3.5255859	0.17944336	-0.17260742	-0.92089844	23.524902	0.17089844	0	0	0	0	0	0	0	0	0	0.95410156	0.045898438	0.21337891	-0.16748047	-0.031005859	-0.014648438	0	44330	0	0	0
1045	1046	1046	Category E	0.17993164	-0.31176758	-1.0319824	0.079833984	0.27490234	0.41577148	0	0	19/6/2018	19	6	2018	9:27:11	34031	0	9	27	11	0	0.059082031	3.5255859	0.1809082	-0.17163086	-0.92089844	18.405273	0.1784668	0	0	0	0	0	0	0	0	0	0.95410156	0.045898438	0.25219727	-0.000976563	-0.13989258	-0.11083984	0	44330	0	0	0
1046	1047	1047	Category E	0.10791016	-0.20385742	-1.1159668	0.109375	0.26367188	0.41503906	0	0	19/6/2018	19	6	2018	9:27:11	34031	0.1	9	27	11	0	0.059082031	3.5255859	0.18041992	-0.17041016	-0.921875	14.281006	0.20947266	0	0	0	0	0	0	0	0	0	0.95483398	0.045166016	0.29956055	-0.072509766	-0.033203125	-0.19384766	0	44330	0	0	0
1047	1048	1048	Category E	0.11987305	-0.035888672	-0.76782227	0.072998047	0.28344727	0.41455078	0	0	19/6/2018	19	6	2018	9:27:11	34031	0.2	9	27	11	0	0.059082031	3.5255859	0.18041992	-0.16918945	-0.921875	9.0852051	0.21264648	0	0	0	0	0	0	0	0	0	0.95458984	0.045410156	0.34814453	-0.060546875	0.13330078	0.15405273	0	44330	0	0	0
1048	1049	1049	Category E	-0.047851563	-0.10791016	-0.94799805	0.062011719	0.30517578	0.40087891	0	0	19/6/2018	19	6	2018	9:27:11	34031	0.3	9	27	11	0	0.059082031	3.5255859	0.1796875	-0.16821289	-0.92114258	3.5112305	0.23681641	0	0	0	0	0	0	0	0	0	0.95336914	0.046630859	0.31469727	-0.22753906	0.060302734	-0.026611328	0	44330	0	0	0
1049	1050	1050	Category E	0.13183594	-0.20385742	-0.95996094	0.051025391	0.31982422	0.39575195	0	0	19/6/2018	19	6	2018	9:27:11	34031	0.4	9	27	11	0	0.059082031	3.5255859	0.17993164	-0.16625977	-0.92041016	2.5876465	0.072509766	0	0	0	0	0	0	0	0	0	0.95239258	0.047607422	0.125	-0.048095703	-0.037353516	-0.039306641	0	44330	0	0	0
1050	1051	1051	Category E	0.15576172	-0.17993164	-1.0439453	0.040283203	0.32299805	0.39672852	0	0	19/6/2018	19	6	2018	9:27:11	34031	0.5	9	27	11	0	0.059082031	3.5255859	0.1796875	-0.16601563	-0.92260742	4.138916	0.12402344	0	0	0	0	0	0	0	0	0	0.95458984	0.045410156	0.15869141	-0.023925781	-0.013671875	-0.12109375	0	44330	0	0	0
1051	1052	1052	Category E	-0.011962891	-0.20385742	-1.0678711	0.030029297	0.31445313	0.40307617	0	0	19/6/2018	19	6	2018	9:27:11	34031	0.6	9	27	11	0	0.059082031	3.5255859	0.18041992	-0.1652832	-0.921875	4.6733398	0.24438477	0	0	0	0	0	0	0	0	0	0.95385742	0.046142578	0.37670898	-0.19238281	-0.038330078	-0.14575195	0	44330	0	0	0
1052	1053	1053	Category E	0.071777344	-0.15576172	-0.83984375	0.029296875	0.29907227	0.40893555	0	0	19/6/2018	19	6	2018	9:27:11	34031	0.7	9	27	11	0	0.059082031	3.5255859	0.17919922	-0.16381836	-0.91992188	3.5097656	0.13427734	0	0	0	0	0	0	0	0	0	0.95166016	0.048339844	0.19580078	-0.10742188	0.008056641	0.080078125	0	44330	0	0	0
1053	1054	1054	Category E	0	-0.17993164	-0.94799805	0.059082031	0.27319336	0.41796875	0	0	19/6/2018	19	6	2018	9:27:11	34031	0.8	9	27	11	0	0.059082031	3.5255859	0.17797852	-0.16235352	-0.91894531	4.0100098	0.18115234	0	0	0	0	0	0	0	0	0	0.94995117	0.050048828	0.22436523	-0.17797852	-0.017333984	-0.028808594	0	44330	0	0	0
1054	1055	1055	Category E	0.13183594	-0.16796875	-0.97192383	0.072021484	0.26953125	0.41918945	0	0	19/6/2018	19	6	2018	9:27:11	34031	0.9	9	27	11	0	0.059082031	3.5255859	0.17919922	-0.16088867	-0.92211914	5.6118164	0.068847656	0	0	0	0	0	0	0	0	0	0.953125	0.046875	0.10400391	-0.047363281	-0.006835938	-0.049560547	0	44330	0	0	0
1055	1056	1056	Category E	0.13183594	-0.10791016	-1.0078125	0.079833984	0.26806641	0.41748047	0	0	19/6/2018	19	6	2018	9:27:12	34032	0	9	27	12	0	0.059082031	3.5255859	0.1796875	-0.15820313	-0.92163086	5.0944824	0.1105957	0	0	0	0	0	0	0	0	0	0.95239258	0.047607422	0.18457031	-0.047851563	0.050292969	-0.0859375	0	44330	0	0	0
1056	1057	1057	Category E	0.13183594	-0.10791016	-0.85180664	0.054931641	0.28173828	0.41796875	0	0	19/6/2018	19	6	2018	9:27:12	34032	0.1	9	27	12	0	0.059082031	3.5255859	0.17944336	-0.15625	-0.91992188	2.8513184	0.096191406	0	0	0	0	0	0	0	0	0	0.95043945	0.049560547	0.16430664	-0.047607422	0.048339844	0.068115234	0	44330	0	0	0
1057	1058	1058	Category E	0.071777344	-0.16796875	-0.87597656	0.052490234	0.31030273	0.40161133	0	0	19/6/2018	19	6	2018	9:27:12	34032	0.2	9	27	12	0	0.059082031	3.5255859	0.17797852	-0.15380859	-0.91918945	1.3974609	0.11547852	0	0	0	0	0	0	0	0	0	0.94897461	0.051025391	0.16357422	-0.10620117	-0.013916016	0.043212891	0	44330	0	0	0
1058	1059	1059	Category E	0.083984375	-0.15576172	-0.79199219	0.013671875	0.31591797	0.40283203	0	0	19/6/2018	19	6	2018	9:27:12	34032	0.3	9	27	12	0	0.059082031	3.5255859	0.17700195	-0.15161133	-0.91772461	2.9602051	0.15649414	0	0	0	0	0	0	0	0	0	0.94702148	0.052978516	0.22290039	-0.093017578	-0.00390625	0.12573242	0	44330	0	0	0
1059	1060	1060	Category E	0.17993164	-0.21582031	-1.0559082	0.013427734	0.31079102	0.40185547	0	0	19/6/2018	19	6	2018	9:27:12	34032	0.4	9	27	12	0	0.059082031	3.5255859	0.1796875	-0.15209961	-0.91967773	2.8842773	0.15014648	0	0	0	0	0	0	0	0	0	0.94921875	0.05078125	0.19995117	0	-0.063476563	-0.13598633	0	44330	0	0	0
1060	1061	1061	Category E	0.11987305	-0.23999023	-1.1037598	0.003173828	0.29882813	0.40527344	0	0	19/6/2018	19	6	2018	9:27:12	34032	0.5	9	27	12	0	0.059082031	3.5255859	0.18017578	-0.15283203	-0.92211914	1.8852539	0.20996094	0	0	0	0	0	0	0	0	0	0.9519043	0.048095703	0.32885742	-0.060302734	-0.086914063	-0.18139648	0	44330	0	0	0
1061	1062	1062	Category E	0.19189453	-0.17993164	-0.89990234	0.018798828	0.2980957	0.41162109	0	0	19/6/2018	19	6	2018	9:27:12	34032	0.6	9	27	12	0	0.059082031	3.5255859	0.18041992	-0.15283203	-0.92114258	2.0422363	0.036132813	0	0	0	0	0	0	0	0	0	0.95092773	0.049072266	0.059570313	0.011230469	-0.026855469	0.021240234	0	44330	0	0	0
1062	1063	1063	Category E	0.059814453	-0.16796875	-0.73193359	0.004150391	0.27734375	0.41870117	0	0	19/6/2018	19	6	2018	9:27:12	34032	0.7	9	27	12	0	0.059082031	3.5255859	0.1796875	-0.15161133	-0.92041016	2.6186523	0.22412109	0	0	0	0	0	0	0	0	0	0.95019531	0.049804688	0.32470703	-0.11987305	-0.016113281	0.18847656	0	44330	0	0	0
1063	1064	1064	Category E	0.16796875	-0.2277832	-0.98388672	-0.016113281	0.26220703	0.43505859	0	0	19/6/2018	19	6	2018	9:27:12	34032	0.8	9	27	12	0	0.059082031	3.5255859	0.17822266	-0.15136719	-0.92089844	2.8608398	0.099121094	0	0	0	0	0	0	0	0	0	0.95019531	0.049804688	0.14941406	-0.010253906	-0.076171875	-0.062744141	0	44330	0	0	0
1064	1065	1065	Category E	0.2277832	-0.21582031	-1.0917969	-0.023193359	0.26025391	0.4284668	0	0	19/6/2018	19	6	2018	9:27:12	34032	0.9	9	27	12	0	0.059082031	3.5255859	0.17822266	-0.15136719	-0.921875	0.55322266	0.18823242	0	0	0	0	0	0	0	0	0	0.95092773	0.049072266	0.28369141	0.049316406	-0.064208984	-0.16967773	0	44330	0	0	0
1065	1066	1066	Category E	0.26391602	-0.13183594	-0.76782227	-0.012695313	0.26879883	0.42724609	0	0	19/6/2018	19	6	2018	9:27:13	34033	0	9	27	13	0	0.059082031	3.5255859	0.17651367	-0.15014648	-0.92333984	0.20605469	0.17919922	0	0	0	0	0	0	0	0	0	0.9519043	0.048095703	0.26098633	0.087158203	0.018310547	0.15551758	0	44330	0	0	0
1066	1067	1067	Category E	0.21582031	-0.13183594	-0.73193359	-0.002441406	0.27661133	0.42260742	0	0	19/6/2018	19	6	2018	9:27:13	34033	0.1	9	27	13	0	0.059082031	3.5255859	0.17333984	-0.14819336	-0.92431641	0.30200195	0.19775391	0	0	0	0	0	0	0	0	0	0.95214844	0.047851563	0.25146484	0.042236328	0.016357422	0.19238281	0	44330	0	0	0
1067	1068	1068	Category E	0.19189453	-0.17993164	-0.88793945	-0.019042969	0.28417969	0.41943359	0	0	19/6/2018	19	6	2018	9:27:13	34033	0.2	9	27	13	0	0.059082031	3.5255859	0.17089844	-0.14697266	-0.92504883	0.34399414	0.053710938	0	0	0	0	0	0	0	0	0	0.95214844	0.047851563	0.090820313	0.020751953	-0.032714844	0.037109375	0	44330	0	0	0
1068	1069	1069	Category E	0.19189453	-0.15576172	-0.83984375	-0.03125	0.29101563	0.41821289	0	0	19/6/2018	19	6	2018	9:27:13	34033	0.3	9	27	13	0	0.059082031	3.5255859	0.17016602	-0.14575195	-0.92578125	0.55444336	0.089111328	0	0	0	0	0	0	0	0	0	0.95239258	0.047607422	0.1171875	0.021484375	-0.009765625	0.0859375	0	44330	0	0	0
1069	1070	1070	Category E	0.2277832	-0.19189453	-1.1757813	-0.027587891	0.2824707	0.41918945	0	0	19/6/2018	19	6	2018	9:27:13	34033	0.4	9	27	13	0	0.05859375	3.4933594	0.16796875	-0.14477539	-0.92651367	1.314209	0.26025391	0	0	0	0	0	0	0	0	0	0.95288086	0.047119141	0.35546875	0.059570313	-0.046875	-0.24902344	0	44330	0	0	0
1070	1071	1071	Category E	0.2277832	-0.20385742	-0.93579102	-0.024169922	0.28173828	0.42138672	0	0	19/6/2018	19	6	2018	9:27:13	34033	0.5	9	27	13	0	0.05859375	3.4933594	0.16772461	-0.14379883	-0.92822266	0.48413086	0.084960938	0	0	0	0	0	0	0	0	0	0.95410156	0.045898438	0.12719727	0.059814453	-0.059814453	-0.007324219	0	44330	0	0	0
1071	1072	1072	Category E	0.20385742	-0.15576172	-0.80395508	-0.001708984	0.27905273	0.41845703	0	0	19/6/2018	19	6	2018	9:27:13	34033	0.6	9	27	13	0	0.05859375	3.4933594	0.16552734	-0.14331055	-0.92944336	0.10424805	0.13183594	0	0	0	0	0	0	0	0	0	0.95483398	0.045166016	0.17602539	0.038085938	-0.012207031	0.12548828	0	44330	0	0	0
1072	1073	1073	Category E	0.071777344	-0.15576172	-0.83984375	0.002441406	0.28149414	0.41870117	0	0	19/6/2018	19	6	2018	9:27:13	34033	0.7	9	27	13	0	0.05859375	3.4933594	0.16552734	-0.140625	-0.9296875	0.50634766	0.13061523	0	0	0	0	0	0	0	0	0	0.95458984	0.045410156	0.19873047	-0.09375	-0.014892578	0.08984375	0	44330	0	0	0
1073	1074	1074	Category E	0.11987305	-0.15576172	-0.89990234	0.010986328	0.26855469	0.42382813	0	0	19/6/2018	19	6	2018	9:27:13	34033	0.8	9	27	13	0	0.05859375	3.4933594	0.16479492	-0.13891602	-0.93115234	0.74902344	0.057128906	0	0	0	0	0	0	0	0	0	0.95581055	0.044189453	0.093017578	-0.044921875	-0.016601563	0.03125	0	44330	0	0	0
1074	1075	1075	Category E	0.25195313	-0.21582031	-1.0678711	0.023681641	0.27124023	0.42211914	0	0	19/6/2018	19	6	2018	9:27:13	34033	0.9	9	27	13	0	0.05859375	3.4933594	0.16381836	-0.13696289	-0.93066406	0.45898438	0.1809082	0	0	0	0	0	0	0	0	0	0.95483398	0.045166016	0.30395508	0.087890625	-0.078613281	-0.13696289	0	44330	0	0	0
1075	1076	1076	Category E	0.19189453	-0.071777344	-1.0439453	0.035644531	0.26269531	0.42236328	0	0	19/6/2018	19	6	2018	9:27:14	34034	0	9	27	14	0	0.05859375	3.4933594	0.16088867	-0.13549805	-0.92675781	1.8859863	0.13671875	0	0	0	0	0	0	0	0	0	0.95043945	0.049560547	0.21166992	0.030761719	0.063720703	-0.11694336	0	44330	0	0	0
1076	1077	1077	Category E	0.20385742	-0.071777344	-0.80395508	0.0234375	0.28515625	0.41552734	0	0	19/6/2018	19	6	2018	9:27:14	34034	0.1	9	27	14	0	0.05859375	3.4933594	0.16162109	-0.13696289	-0.92504883	2.5317383	0.14379883	0	0	0	0	0	0	0	0	0	0.94897461	0.051025391	0.22851563	0.041992188	0.065185547	0.12109375	0	44330	0	0	0
1077	1078	1078	Category E	0.10791016	-0.15576172	-0.86376953	0.007568359	0.2956543	0.41015625	0	0	19/6/2018	19	6	2018	9:27:14	34034	0.2	9	27	14	0	0.05859375	3.4933594	0.16137695	-0.13916016	-0.92651367	2.355957	0.083984375	0	0	0	0	0	0	0	0	0	0.95068359	0.049316406	0.13256836	-0.053466797	-0.016357422	0.062744141	0	44330	0	0	0
1078	1079	1079	Category E	0.13183594	-0.16796875	-0.87597656	-0.015136719	0.29418945	0.40649414	0	0	19/6/2018	19	6	2018	9:27:14	34034	0.3	9	27	14	0	0.05859375	3.4933594	0.16137695	-0.140625	-0.92773438	2.973877	0.065673828	0	0	0	0	0	0	0	0	0	0.95214844	0.047851563	0.10888672	-0.029541016	-0.027099609	0.051757813	0	44330	0	0	0
1079	1080	1080	Category E	0.19189453	-0.047851563	-0.92382813	-0.018554688	0.30908203	0.40185547	0	0	19/6/2018	19	6	2018	9:27:14	34034	0.4	9	27	14	0	0.05859375	3.4933594	0.16137695	-0.1418457	-0.9284668	3.3867188	0.099121094	0	0	0	0	0	0	0	0	0	0.95288086	0.047119141	0.12939453	0.030273438	0.093994141	0.004638672	0	44330	0	0	0
1080	1081	1081	Category E	0.20385742	-0.20385742	-1.1999512	-0.010986328	0.31079102	0.39599609	0	0	19/6/2018	19	6	2018	9:27:14	34034	0.5	9	27	14	0	0.05859375	3.4933594	0.16040039	-0.14233398	-0.92993164	1.5371094	0.2800293	0	0	0	0	0	0	0	0	0	0.9543457	0.045654297	0.37451172	0.043212891	-0.061279297	-0.26977539	0	44330	0	0	0
1081	1082	1082	Category E	0.21582031	-0.2277832	-0.98388672	0.000488281	0.30297852	0.40429688	0	0	19/6/2018	19	6	2018	9:27:14	34034	0.6	9	27	14	0	0.05859375	3.4933594	0.15820313	-0.14160156	-0.9296875	0.8515625	0.11669922	0	0	0	0	0	0	0	0	0	0.95361328	0.046386719	0.19750977	0.057373047	-0.0859375	-0.053955078	0	44330	0	0	0
1082	1083	1083	Category E	0.19189453	-0.17993164	-0.87597656	0.010742188	0.29345703	0.40942383	0	0	19/6/2018	19	6	2018	9:27:14	34034	0.7	9	27	14	0	0.05859375	3.4933594	0.15795898	-0.140625	-0.93212891	0.35644531	0.076416016	0	0	0	0	0	0	0	0	0	0.95581055	0.044189453	0.12939453	0.033691406	-0.0390625	0.056152344	0	44330	0	0	0
1083	1084	1084	Category E	0.047851563	-0.19189453	-0.94799805	0.004882813	0.28344727	0.41088867	0	0	19/6/2018	19	6	2018	9:27:14	34034	0.8	9	27	14	0	0.05859375	3.4933594	0.15771484	-0.13891602	-0.93310547	0.39208984	0.12280273	0	0	0	0	0	0	0	0	0	0.95654297	0.043457031	0.17773438	-0.10986328	-0.052734375	-0.014648438	0	44330	0	0	0
1084	1085	1085	Category F	0.31176758	-0.071777344	-0.86376953	0.011230469	0.21948242	0.43774414	0	0	19/6/2018	19	6	2018	9:36:58	34618	-0.1	9	36	58	0	0.058837891	3.5175293	0.15942383	-0.13793945	-0.93383789	1.3164063	0.18017578	0	0	0	0	0	0	0	0	0	0.95727539	0.042724609	0.28857422	0.15209961	0.066162109	0.070068359	0	44330	0	0	0
1085	1086	1086	Category F	0.17993164	-0.10791016	-0.97192383	-0.003417969	0.23681641	0.42773438	0	0	19/6/2018	19	6	2018	9:36:58	34618	0	9	36	58	0	0.058837891	3.5175293	0.16186523	-0.13696289	-0.93310547	3.4418945	0.051513672	0	0	0	0	0	0	0	0	0	0.95678711	0.043212891	0.085693359	0.017822266	0.029052734	-0.038574219	0	44330	0	0	0
1086	1087	1087	Category F	0.25195313	-0.095947266	-0.87597656	0	0.24951172	0.42822266	0	0	19/6/2018	19	6	2018	9:36:58	34618	0.099	9	36	58	0	0.058837891	3.5175293	0.16210938	-0.13452148	-0.9309082	4.5341797	0.11206055	0	0	0	0	0	0	0	0	0	0.95458984	0.045410156	0.18334961	0.089599609	0.038574219	0.054931641	0	44330	0	0	0
1087	1088	1088	Category F	0.16796875	-0.10791016	-0.81591797	-0.010986328	0.25146484	0.42480469	0	0	19/6/2018	19	6	2018	9:36:58	34618	0.199	9	36	58	0	0.058837891	3.5175293	0.16210938	-0.13427734	-0.92822266	5.9191895	0.11547852	0	0	0	0	0	0	0	0	0	0.9519043	0.048095703	0.14453125	0.005615234	0.026367188	0.11230469	0	44330	0	0	0
1088	1089	1089	Category F	0.25195313	-0.023925781	-0.82788086	-0.004638672	0.26245117	0.42236328	0	0	19/6/2018	19	6	2018	9:36:58	34618	0.3	9	36	58	0	0.058837891	3.5175293	0.16333008	-0.13525391	-0.9309082	7.9763184	0.17578125	0	0	0	0	0	0	0	0	0	0.95483398	0.045166016	0.30322266	0.088378906	0.11132813	0.10302734	0	44330	0	0	0
1089	1090	1090	Category F	0.21582031	-0.16796875	-1.079834	-0.018066406	0.2409668	0.43261719	0	0	19/6/2018	19	6	2018	9:36:58	34618	0.4	9	36	58	0	0.058837891	3.5175293	0.16601563	-0.13525391	-0.93139648	9.2077637	0.15966797	0	0	0	0	0	0	0	0	0	0.95581055	0.044189453	0.23022461	0.049560547	-0.032470703	-0.14819336	0	44330	0	0	0
1090	1091	1091	Category F	0.2878418	-0.10791016	-0.85180664	0.001708984	0.22900391	0.43701172	0	0	19/6/2018	19	6	2018	9:36:58	34618	0.5	9	36	58	0	0.058837891	3.5175293	0.16723633	-0.13378906	-0.92822266	8.7392578	0.14501953	0	0	0	0	0	0	0	0	0	0.95263672	0.047363281	0.22290039	0.12036133	0.025878906	0.076416016	0	44330	0	0	0
1091	1092	1092	Category F	0.15576172	-0.083984375	-0.75585938	0.002685547	0.22631836	0.4387207	0	0	19/6/2018	19	6	2018	9:36:58	34618	0.6	9	36	58	0	0.058837891	3.5175293	0.16577148	-0.13256836	-0.92700195	9.5004883	0.17822266	0	0	0	0	0	0	0	0	0	0.95117188	0.048828125	0.23022461	-0.010009766	0.048583984	0.17114258	0	44330	0	0	0
1092	1093	1093	Category F	0.15576172	-0.071777344	-0.80395508	-0.008300781	0.22900391	0.44067383	0	0	19/6/2018	19	6	2018	9:36:58	34618	0.7	9	36	58	0	0.058837891	3.5175293	0.16821289	-0.13134766	-0.92456055	9.361084	0.13525391	0	0	0	0	0	0	0	0	0	0.94897461	0.051025391	0.19287109	-0.012451172	0.059570313	0.12060547	0	44330	0	0	0
1093	1094	1094	Category F	0.32397461	-0.059814453	-1.1398926	0.013671875	0.22583008	0.44213867	0	0	19/6/2018	19	6	2018	9:36:58	34618	0.8	9	36	58	0	0.058837891	3.5175293	0.16992188	-0.13134766	-0.92822266	8.6630859	0.27099609	0	0	0	0	0	0	0	0	0	0.95288086	0.047119141	0.43676758	0.15380859	0.071533203	-0.21142578	0	44330	0	0	0
1094	1095	1095	Category F	0.29980469	0.011962891	-0.86376953	0.008544922	0.22802734	0.43798828	0	0	19/6/2018	19	6	2018	9:36:58	34618	0.9	9	36	58	0	0.058837891	3.5175293	0.17456055	-0.13037109	-0.92675781	6.6164551	0.19970703	0	0	0	0	0	0	0	0	0	0.95214844	0.047851563	0.33056641	0.125	0.14233398	0.062988281	0	44330	0	0	0
1095	1096	1096	Category F	0.2277832	-0.023925781	-0.75585938	0.018310547	0.23608398	0.43725586	0	0	19/6/2018	19	6	2018	9:36:59	34619	0	9	36	59	0	0.058837891	3.5175293	0.17529297	-0.12915039	-0.92504883	3.8371582	0.20605469	0	0	0	0	0	0	0	0	0	0.95019531	0.049804688	0.32666016	0.052246094	0.10522461	0.16918945	0	44330	0	0	0
1096	1097	1097	Category F	0.13183594	0	-0.81591797	-0.026367188	0.24023438	0.44140625	0	0	19/6/2018	19	6	2018	9:36:59	34619	0.1	9	36	59	0	0.058837891	3.5175293	0.17407227	-0.12939453	-0.9230957	5.3967285	0.17333984	0	0	0	0	0	0	0	0	0	0.94824219	0.051757813	0.27929688	-0.042236328	0.12939453	0.10717773	0	44330	0	0	0
1097	1098	1098	Category F	0.17993164	-0.023925781	-0.74389648	-0.030029297	0.24365234	0.43530273	0	0	19/6/2018	19	6	2018	9:36:59	34619	0.2	9	36	59	0	0.058837891	3.5175293	0.17504883	-0.13061523	-0.9230957	5.6623535	0.20874023	0	0	0	0	0	0	0	0	0	0.94873047	0.051269531	0.29077148	0.004638672	0.10668945	0.17919922	0	44330	0	0	0
1098	1099	1099	Category F	0.45581055	-0.20385742	-1.0917969	-0.017089844	0.24804688	0.43261719	0	0	19/6/2018	19	6	2018	9:36:59	34619	0.3	9	36	59	0	0.058837891	3.5175293	0.17700195	-0.13037109	-0.92749023	5.4882813	0.33154297	0	0	0	0	0	0	0	0	0	0.953125	0.046875	0.51611328	0.27856445	-0.073242188	-0.1640625	0	44330	0	0	0
1099	1100	1100	Category F	0.29980469	-0.23999023	-1.0917969	-0.000732422	0.24780273	0.43115234	0	0	19/6/2018	19	6	2018	9:36:59	34619	0.4	9	36	59	0	0.058837891	3.5175293	0.17993164	-0.12963867	-0.92749023	5.105957	0.23095703	0	0	0	0	0	0	0	0	0	0.95361328	0.046386719	0.39404297	0.11962891	-0.11010742	-0.1640625	0	44330	0	0	0
1100	1101	1101	Category F	0.2277832	-0.20385742	-0.80395508	0.020019531	0.25073242	0.42944336	0	0	19/6/2018	19	6	2018	9:36:59	34619	0.5	9	36	59	0	0.058837891	3.5175293	0.17944336	-0.12866211	-0.92431641	5.8439941	0.1496582	0	0	0	0	0	0	0	0	0	0.95019531	0.049804688	0.24365234	0.048095703	-0.074951172	0.12036133	0	44330	0	0	0
1101	1102	1102	Category F	0.17993164	-0.095947266	-0.83984375	0.037109375	0.25317383	0.42724609	0	0	19/6/2018	19	6	2018	9:36:59	34619	0.6	9	36	59	0	0.058837891	3.5175293	0.17919922	-0.12695313	-0.92089844	7.3205566	0.086914063	0	0	0	0	0	0	0	0	0	0.94677734	0.053222656	0.11279297	0.000488281	0.031005859	0.081054688	0	44330	0	0	0
1102	1103	1103	Category F	0.13183594	-0.16796875	-0.92382813	0.046875	0.25219727	0.42333984	0	0	19/6/2018	19	6	2018	9:36:59	34619	0.7	9	36	59	0	0.058837891	3.5175293	0.18017578	-0.12548828	-0.91967773	5.0092773	0.064453125	0	0	0	0	0	0	0	0	0	0.94555664	0.054443359	0.094970703	-0.048339844	-0.042236328	-0.00390625	0	44330	0	0	0
1103	1104	1104	Category F	0.23999023	-0.17993164	-0.97192383	0.056884766	0.2421875	0.43212891	0	0	19/6/2018	19	6	2018	9:36:59	34619	0.8	9	36	59	0	0.058837891	3.5175293	0.18139648	-0.12695313	-0.92553711	0.016601563	0.091308594	0	0	0	0	0	0	0	0	0	0.95166016	0.048339844	0.1574707	0.058349609	-0.052734375	-0.046142578	0	44330	0	0	0
1104	1105	1105	Category F	0.10791016	-0.083984375	-0.98388672	0.067871094	0.2421875	0.43554688	0	0	19/6/2018	19	6	2018	9:36:59	34619	0.9	9	36	59	0	0.058837891	3.5175293	0.18212891	-0.12597656	-0.92431641	3.3186035	0.10400391	0	0	0	0	0	0	0	0	0	0.95068359	0.049316406	0.17578125	-0.07421875	0.041992188	-0.059326172	0	44330	0	0	0
1105	1106	1106	Category F	0	-0.047851563	-0.94799805	0.048828125	0.26708984	0.42358398	0	0	19/6/2018	19	6	2018	9:37:00	34620	0	9	37	0	0	0.058837891	3.5175293	0.18188477	-0.12573242	-0.921875	3.826416	0.19970703	0	0	0	0	0	0	0	0	0	0.94824219	0.051757813	0.28588867	-0.18188477	0.077880859	-0.025878906	0	44330	0	0	0
1106	1107	1107	Category F	0.071777344	-0.10791016	-0.93579102	0.026611328	0.29272461	0.41064453	0	0	19/6/2018	19	6	2018	9:37:00	34620	0.111	9	37	0	0	0.058837891	3.4804688	0.18164063	-0.12646484	-0.92358398	7.3005371	0.11206055	0	0	0	0	0	0	0	0	0	0.94970703	0.050292969	0.140625	-0.10986328	0.018554688	-0.011962891	0	44330	0	0	0
1107	1108	1108	Category F	0.17993164	-0.095947266	-0.92382813	-0.009521484	0.28076172	0.42163086	0	0	19/6/2018	19	6	2018	9:37:00	34620	0.222	9	37	0	0	0.058837891	3.4804688	0.18237305	-0.12695313	-0.92553711	11.560059	0.03125	0	0	0	0	0	0	0	0	0	0.95166016	0.048339844	0.03515625	-0.002441406	0.031005859	0.001708984	0	44330	0	0	0
1108	1109	1109	Category F	0.071777344	-0.10791016	-0.98388672	-0.015380859	0.26733398	0.42895508	0	0	19/6/2018	19	6	2018	9:37:00	34620	0.333	9	37	0	0	0.058837891	3.4804688	0.18310547	-0.12695313	-0.92504883	14.555664	0.12719727	0	0	0	0	0	0	0	0	0	0.95141602	0.048583984	0.18920898	-0.11132813	0.019042969	-0.05859375	0	44330	0	0	0
1109	1110	1110	Category F	0.21582031	-0.10791016	-1.0078125	0.006835938	0.25415039	0.42724609	0	0	19/6/2018	19	6	2018	9:37:00	34620	0.444	9	37	0	0	0.058837891	3.4804688	0.18334961	-0.12719727	-0.92553711	15.131348	0.090332031	0	0	0	0	0	0	0	0	0	0.95214844	0.047851563	0.13378906	0.032226563	0.019287109	-0.08203125	0	44330	0	0	0
1110	1111	1111	Category F	0.095947266	-0.16796875	-0.99584961	0.021728516	0.24194336	0.43554688	0	0	19/6/2018	19	6	2018	9:37:00	34620	0.555	9	37	0	0	0.058837891	3.4804688	0.18334961	-0.12719727	-0.92163086	15.421631	0.12158203	0	0	0	0	0	0	0	0	0	0.94824219	0.051757813	0.20214844	-0.087402344	-0.040527344	-0.073974609	0	44330	0	0	0
1111	1112	1112	Category F	0.19189453	-0.011962891	-0.91186523	0.007080078	0.24731445	0.43334961	0	0	19/6/2018	19	6	2018	9:37:00	34620	0.666	9	37	0	0	0.058837891	3.4804688	0.18310547	-0.12719727	-0.92163086	18.359375	0.1159668	0	0	0	0	0	0	0	0	0	0.94824219	0.051757813	0.13354492	0.008544922	0.11523438	0.009765625	0	44330	0	0	0
1112	1113	1113	Category F	0.14379883	-0.10791016	-1.0319824	-0.013916016	0.26977539	0.42211914	0	0	19/6/2018	19	6	2018	9:37:00	34620	0.777	9	37	0	0	0.058837891	3.4804688	0.18383789	-0.12744141	-0.92260742	18.485107	0.11791992	0	0	0	0	0	0	0	0	0	0.94946289	0.050537109	0.16870117	-0.040039063	0.01953125	-0.10913086	0	44330	0	0	0
1113	1114	1114	Category F	0.11987305	-0.095947266	-0.92382813	-0.006835938	0.2902832	0.41479492	0	0	19/6/2018	19	6	2018	9:37:00	34620	0.888	9	37	0	0	0.058837891	3.4804688	0.1862793	-0.12768555	-0.9230957	14.437744	0.073486328	0	0	0	0	0	0	0	0	0	0.95043945	0.049560547	0.098632813	-0.06640625	0.031738281	-0.000488281	0	44330	0	0	0
1114	1115	1115	Category F	0.035888672	-0.10791016	-0.80395508	-0.026367188	0.29956055	0.40966797	0	0	19/6/2018	19	6	2018	9:37:01	34621	0	9	37	1	0	0.058837891	3.4804688	0.1875	-0.12792969	-0.9230957	9.5888672	0.1940918	0	0	0	0	0	0	0	0	0	0.95068359	0.049316406	0.29101563	-0.15161133	0.020019531	0.11914063	0	44330	0	0	0
1115	1116	1116	Category F	0.25195313	-0.20385742	-1.0197754	-0.040771484	0.29614258	0.40917969	0	0	19/6/2018	19	6	2018	9:37:01	34621	0.1	9	37	1	0	0.058837891	3.4804688	0.1875	-0.12719727	-0.92089844	7.1379395	0.14038086	0	0	0	0	0	0	0	0	0	0.94848633	0.051513672	0.23974609	0.064208984	-0.076416016	-0.098632813	0	44330	0	0	0
1116	1117	1117	Category F	0.15576172	-0.11987305	-0.97192383	-0.0390625	0.27905273	0.42285156	0	0	19/6/2018	19	6	2018	9:37:01	34621	0.2	9	37	1	0	0.058837891	3.4804688	0.18823242	-0.12841797	-0.91918945	6.0158691	0.0625	0	0	0	0	0	0	0	0	0	0.94702148	0.052978516	0.09375	-0.032470703	0.008544922	-0.052490234	0	44330	0	0	0
1117	1118	1118	Category F	0.15576172	-0.14379883	-0.98388672	0.014648438	0.27124023	0.42382813	0	0	19/6/2018	19	6	2018	9:37:01	34621	0.3	9	37	1	0	0.058837891	3.4804688	0.1887207	-0.12988281	-0.92041016	4.6652832	0.072753906	0	0	0	0	0	0	0	0	0	0.94848633	0.051513672	0.11035156	-0.032958984	-0.013671875	-0.063232422	0	44330	0	0	0
1118	1119	1119	Category F	0.059814453	-0.20385742	-0.93579102	0.019287109	0.27294922	0.42407227	0	0	19/6/2018	19	6	2018	9:37:01	34621	0.4	9	37	1	0	0.058837891	3.4804688	0.19042969	-0.13012695	-0.92041016	3.2119141	0.15063477	0	0	0	0	0	0	0	0	0	0.94873047	0.051269531	0.21948242	-0.13061523	-0.073486328	-0.015136719	0	44330	0	0	0
1119	1120	1120	Category F	0.071777344	-0.047851563	-1.0559082	0.043457031	0.26879883	0.42358398	0	0	19/6/2018	19	6	2018	9:37:01	34621	0.5	9	37	1	0	0.058837891	3.4804688	0.19165039	-0.12988281	-0.9206543	3.8703613	0.19848633	0	0	0	0	0	0	0	0	0	0.94946289	0.050537109	0.33740234	-0.11987305	0.08203125	-0.13500977	0	44330	0	0	0
1120	1121	1121	Category F	0.059814453	-0.15576172	-1.0319824	0.022460938	0.28417969	0.41625977	0	0	19/6/2018	19	6	2018	9:37:01	34621	0.6	9	37	1	0	0.058837891	3.4804688	0.19287109	-0.1315918	-0.92016602	4.6811523	0.17529297	0	0	0	0	0	0	0	0	0	0.94921875	0.05078125	0.26879883	-0.13305664	-0.023925781	-0.11157227	0	44330	0	0	0
1121	1122	1122	Category F	0.13183594	-0.13183594	-1.0559082	0.048583984	0.30078125	0.41333008	0	0	19/6/2018	19	6	2018	9:37:01	34621	0.7	9	37	1	0	0.058837891	3.4804688	0.19287109	-0.13085938	-0.91674805	2.3032227	0.15185547	0	0	0	0	0	0	0	0	0	0.94580078	0.054199219	0.20092773	-0.061035156	-0.000732422	-0.13891602	0	44330	0	0	0
1122	1123	1123	Category F	0.11987305	-0.083984375	-0.87597656	0.025146484	0.29223633	0.41259766	0	0	19/6/2018	19	6	2018	9:37:01	34621	0.8	9	37	1	0	0.058837891	3.4804688	0.19287109	-0.13037109	-0.91601563	1.4782715	0.095214844	0	0	0	0	0	0	0	0	0	0.94506836	0.054931641	0.15942383	-0.072998047	0.046386719	0.040039063	0	44330	0	0	0
1123	1124	1124	Category F	0.17993164	-0.15576172	-0.94799805	-0.002685547	0.28710938	0.41772461	0	0	19/6/2018	19	6	2018	9:37:01	34621	0.9	9	37	1	0	0.058837891	3.4804688	0.19311523	-0.13012695	-0.91577148	4.7526855	0.04296875	0	0	0	0	0	0	0	0	0	0.94506836	0.054931641	0.070800781	-0.013183594	-0.025390625	-0.031982422	0	44330	0	0	0
1124	1125	1125	Category F	0.20385742	-0.11987305	-0.87597656	-0.025146484	0.26806641	0.42675781	0	0	19/6/2018	19	6	2018	9:37:02	34622	0	9	37	2	0	0.058837891	3.4804688	0.1953125	-0.12988281	-0.91503906	6.5517578	0.041259766	0	0	0	0	0	0	0	0	0	0.94458008	0.055419922	0.057617188	0.008300781	0.010009766	0.0390625	0	44330	0	0	0
1125	1126	1126	Category F	0.20385742	-0.10791016	-0.86376953	0.013183594	0.26367188	0.42993164	0	0	19/6/2018	19	6	2018	9:37:02	34622	0.1	9	37	2	0	0.058837891	3.4804688	0.19433594	-0.13110352	-0.9152832	7.5070801	0.057373047	0	0	0	0	0	0	0	0	0	0.94482422	0.055175781	0.084228516	0.009277344	0.023193359	0.051513672	0	44330	0	0	0
1126	1127	1127	Category F	0.095947266	-0.17993164	-0.89990234	0.005126953	0.26464844	0.4284668	0	0	19/6/2018	19	6	2018	9:37:02	34622	0.2	9	37	2	0	0.058837891	3.4804688	0.19482422	-0.1315918	-0.91455078	8.5063477	0.11083984	0	0	0	0	0	0	0	0	0	0.94433594	0.055664063	0.16162109	-0.098876953	-0.048095703	0.014648438	0	44330	0	0	0
1127	1128	1128	Category F	0.21582031	-0.13183594	-0.98388672	0.030029297	0.24902344	0.43286133	0	0	19/6/2018	19	6	2018	9:37:02	34622	0.3	9	37	2	0	0.058837891	3.4804688	0.1940918	-0.13232422	-0.9152832	9.786377	0.071777344	0	0	0	0	0	0	0	0	0	0.94482422	0.055175781	0.090576172	0.021484375	0.000488281	-0.068359375	0	44330	0	0	0
1128	1129	1129	Category F	0.17993164	-0.10791016	-0.98388672	0.024169922	0.26831055	0.42895508	0	0	19/6/2018	19	6	2018	9:37:02	34622	0.4	9	37	2	0	0.058837891	3.4804688	0.19482422	-0.13305664	-0.91650391	8.9086914	0.073486328	0	0	0	0	0	0	0	0	0	0.94628906	0.053710938	0.10766602	-0.014892578	0.025146484	-0.067138672	0	44330	0	0	0
1129	1130	1130	Category F	0.2277832	-0.083984375	-0.70776367	0.029541016	0.27319336	0.42529297	0	0	19/6/2018	19	6	2018	9:37:02	34622	0.5	9	37	2	0	0.058837891	3.4804688	0.19458008	-0.13500977	-0.91723633	7.9208984	0.21826172	0	0	0	0	0	0	0	0	0	0.94750977	0.052490234	0.29370117	0.032958984	0.051025391	0.20947266	0	44330	0	0	0
1130	1131	1131	Category F	0.035888672	-0.083984375	-0.94799805	0.017089844	0.28344727	0.42041016	0	0	19/6/2018	19	6	2018	9:37:02	34622	0.6	9	37	2	0	0.058837891	3.4804688	0.19458008	-0.13500977	-0.91479492	8.9038086	0.16992188	0	0	0	0	0	0	0	0	0	0.94506836	0.054931641	0.24291992	-0.15869141	0.051025391	-0.032958984	0	44330	0	0	0
1131	1132	1132	Category F	0.17993164	-0.10791016	-0.86376953	0.007080078	0.2824707	0.41796875	0	0	19/6/2018	19	6	2018	9:37:02	34622	0.7	9	37	2	0	0.058837891	3.4804688	0.19360352	-0.13598633	-0.9152832	10.064209	0.060302734	0	0	0	0	0	0	0	0	0	0.9453125	0.0546875	0.093261719	-0.013671875	0.028076172	0.051513672	0	44330	0	0	0
1132	1133	1133	Category F	0.21582031	-0.14379883	-1.1398926	-0.004394531	0.2824707	0.41845703	0	0	19/6/2018	19	6	2018	9:37:02	34622	0.8	9	37	2	0	0.058837891	3.4804688	0.19360352	-0.13769531	-0.91674805	10.168213	0.22387695	0	0	0	0	0	0	0	0	0	0.94726563	0.052734375	0.25073242	0.021972656	-0.005859375	-0.22290039	0	44330	0	0	0
1133	1134	1134	Category F	0.37182617	-0.10791016	-0.82788086	-0.000732422	0.27416992	0.42578125	0	0	19/6/2018	19	6	2018	9:37:02	34622	0.9	9	37	2	0	0.058837891	3.4804688	0.19384766	-0.13623047	-0.92211914	6.2751465	0.203125	0	0	0	0	0	0	0	0	0	0.95214844	0.047851563	0.30053711	0.17773438	0.028320313	0.094238281	0	44330	0	0	0
1134	1135	1135	Category F	0.19189453	-0.071777344	-0.82788086	0.038330078	0.26538086	0.42651367	0	0	19/6/2018	19	6	2018	9:37:03	34623	0	9	37	3	0	0.058837891	3.4804688	0.19165039	-0.13623047	-0.91821289	4.5505371	0.11108398	0	0	0	0	0	0	0	0	0	0.94799805	0.052001953	0.1550293	0	0.064453125	0.090332031	0	44330	0	0	0
1135	1136	1136	Category F	0.023925781	-0.13183594	-0.86376953	0.026123047	0.26000977	0.4296875	0	0	19/6/2018	19	6	2018	9:37:03	34623	0.1	9	37	3	0	0.058837891	3.4804688	0.18823242	-0.13623047	-0.91650391	5.2412109	0.17260742	0	0	0	0	0	0	0	0	0	0.94555664	0.054443359	0.22143555	-0.16430664	0.004394531	0.052734375	0	44330	0	0	0
1136	1137	1137	Category F	0.21582031	-0.19189453	-0.85180664	0.03515625	0.24658203	0.43798828	0	0	19/6/2018	19	6	2018	9:37:03	34623	0.2	9	37	3	0	0.058837891	3.4804688	0.18847656	-0.13842773	-0.92504883	5.59375	0.094726563	0	0	0	0	0	0	0	0	0	0.9543457	0.045654297	0.15380859	0.027099609	-0.053222656	0.073242188	0	44330	0	0	0
1137	1138	1138	Category F	0.2277832	-0.14379883	-1.223877	0.048095703	0.25073242	0.43139648	0	0	19/6/2018	19	6	2018	9:37:03	34623	0.3	9	37	3	0	0.058837891	3.4804688	0.1875	-0.13891602	-0.92358398	5.5058594	0.30297852	0	0	0	0	0	0	0	0	0	0.95263672	0.047363281	0.3449707	0.040039063	-0.004638672	-0.30004883	0	44330	0	0	0
1138	1139	1139	Category F	0.31176758	-0.10791016	-0.79199219	0.033935547	0.25317383	0.42993164	0	0	19/6/2018	19	6	2018	9:37:03	34623	0.4	9	37	3	0	0.058837891	3.4804688	0.18847656	-0.13964844	-0.93212891	5.1989746	0.18920898	0	0	0	0	0	0	0	0	0	0.96118164	0.038818359	0.29516602	0.12304688	0.031738281	0.14013672	0	44330	0	0	0
1139	1140	1140	Category F	0.14379883	-0.13183594	-0.79199219	0.037597656	0.26220703	0.43139648	0	0	19/6/2018	19	6	2018	9:37:03	34623	0.5	9	37	3	0	0.058837891	3.4804688	0.18725586	-0.13818359	-0.9362793	9.0146484	0.15087891	0	0	0	0	0	0	0	0	0	0.96484375	0.03515625	0.19433594	-0.043457031	0.006347656	0.14428711	0	44330	0	0	0
1140	1141	1141	Category F	0.10791016	-0.10791016	-0.83984375	0.013916016	0.26806641	0.42700195	0	0	19/6/2018	19	6	2018	9:37:03	34623	0.6	9	37	3	0	0.058837891	3.4804688	0.18310547	-0.13720703	-0.92675781	10.720215	0.11865234	0	0	0	0	0	0	0	0	0	0.95458984	0.045410156	0.19165039	-0.075195313	0.029296875	0.086914063	0	44330	0	0	0
1141	1142	1142	Category F	0.26391602	-0.059814453	-0.79199219	0.011962891	0.27392578	0.421875	0	0	19/6/2018	19	6	2018	9:37:03	34623	0.7	9	37	3	0	0.058837891	3.4804688	0.18383789	-0.13769531	-0.93896484	10.214844	0.18457031	0	0	0	0	0	0	0	0	0	0.96655273	0.033447266	0.3046875	0.079833984	0.077880859	0.14697266	0	44330	0	0	0
1142	1143	1143	Category F	0.15576172	-0.2878418	-1.2119141	0.022460938	0.27905273	0.42041016	0	0	19/6/2018	19	6	2018	9:37:03	34623	0.8	9	37	3	0	0.058837891	3.4804688	0.18261719	-0.13696289	-0.93481445	9.9655762	0.31640625	0	0	0	0	0	0	0	0	0	0.96240234	0.037597656	0.4543457	-0.026855469	-0.15063477	-0.27685547	0	44330	0	0	0
1143	1144	1144	Category L	0.2277832	-0.15576172	-0.88793945	0.052490234	0.20751953	0.44433594	0	0	19/6/2018	19	6	2018	9:37:04	34624	0.4	9	37	4	0	0.059082031	3.4933594	0.1796875	-0.13427734	-0.92700195	12.53418	0.065429688	0	0	0	0	0	0	0	0	0	0.95385742	0.046142578	0.10864258	0.047851563	-0.021240234	0.0390625	0	44330	0	0	0
1144	1145	1145	Category L	0.21582031	-0.19189453	-0.89990234	0.058837891	0.19824219	0.45141602	0	0	19/6/2018	19	6	2018	9:37:04	34624	0.5	9	37	4	0	0.059082031	3.4933594	0.18164063	-0.13305664	-0.93286133	15.833984	0.075195313	0	0	0	0	0	0	0	0	0	0.9597168	0.040283203	0.12548828	0.033935547	-0.05859375	0.032958984	0	44330	0	0	0
1145	1146	1146	Category L	0.2277832	-0.17993164	-0.88793945	0.055908203	0.20410156	0.44555664	0	0	19/6/2018	19	6	2018	9:37:04	34624	0.6	9	37	4	0	0.059082031	3.4933594	0.18310547	-0.13476563	-0.92578125	17.35083	0.073730469	0	0	0	0	0	0	0	0	0	0.95336914	0.046630859	0.12744141	0.044433594	-0.044921875	0.037841797	0	44330	0	0	0
1146	1147	1147	Category L	0.27587891	-0.17993164	-0.88793945	0.050048828	0.2043457	0.44946289	0	0	19/6/2018	19	6	2018	9:37:04	34624	0.7	9	37	4	0	0.059082031	3.4933594	0.18652344	-0.13842773	-0.93725586	19.256104	0.11010742	0	0	0	0	0	0	0	0	0	0.96557617	0.034423828	0.17993164	0.089111328	-0.041259766	0.049316406	0	44330	0	0	0
1147	1148	1148	Category L	0.25195313	-0.17993164	-0.85180664	0.055908203	0.19628906	0.44750977	0	0	19/6/2018	19	6	2018	9:37:04	34624	0.8	9	37	4	0	0.059082031	3.4933594	0.18847656	-0.14013672	-0.94067383	21.359131	0.1159668	0	0	0	0	0	0	0	0	0	0.96948242	0.030517578	0.19189453	0.063232422	-0.039550781	0.088867188	0	44330	0	0	0
1148	1149	1149	Category L	0.21582031	-0.17993164	-0.88793945	0.053222656	0.20043945	0.4465332	0	0	19/6/2018	19	6	2018	9:37:04	34624	0.9	9	37	4	0	0.059082031	3.4933594	0.18359375	-0.13818359	-0.93286133	24.600098	0.069335938	0	0	0	0	0	0	0	0	0	0.96069336	0.039306641	0.11889648	0.031982422	-0.041503906	0.044921875	0	44330	0	0	0
1149	1150	1150	Category L	0.2277832	-0.17993164	-0.86376953	0.052490234	0.20239258	0.44873047	0	0	19/6/2018	19	6	2018	9:37:05	34625	0	9	37	5	0	0.059082031	3.4933594	0.18725586	-0.13769531	-0.94287109	23.778076	0.098388672	0	0	0	0	0	0	0	0	0	0.97119141	0.028808594	0.16162109	0.040283203	-0.041992188	0.079101563	0	44330	0	0	0
1150	1151	1151	Category L	0.21582031	-0.20385742	-0.92382813	0.051025391	0.20166016	0.45043945	0	0	19/6/2018	19	6	2018	9:37:05	34625	0.1	9	37	5	0	0.059082031	3.4933594	0.18969727	-0.13891602	-0.93481445	22.407715	0.070556641	0	0	0	0	0	0	0	0	0	0.96411133	0.035888672	0.10180664	0.025878906	-0.064697266	0.010986328	0	44330	0	0	0
1151	1152	1152	Category L	0.25195313	-0.17993164	-0.89990234	0.051757813	0.20581055	0.45141602	0	0	19/6/2018	19	6	2018	9:37:05	34625	0.2	9	37	5	0	0.059082031	3.4933594	0.19238281	-0.13989258	-0.94213867	21.018311	0.083007813	0	0	0	0	0	0	0	0	0	0.97167969	0.028320313	0.14160156	0.059326172	-0.039794922	0.042236328	0	44330	0	0	0
1152	1153	1153	Category L	0.26391602	-0.16796875	-0.87597656	0.049804688	0.20043945	0.45043945	0	0	19/6/2018	19	6	2018	9:37:05	34625	0.3	9	37	5	0	0.059082031	3.4933594	0.19335938	-0.14208984	-0.9453125	18.804932	0.10205078	0	0	0	0	0	0	0	0	0	0.9753418	0.024658203	0.16552734	0.0703125	-0.025634766	0.069335938	0	44330	0	0	0
1153	1154	1154	Category L	0.2277832	-0.17993164	-0.89990234	0.049316406	0.19897461	0.45019531	0	0	19/6/2018	19	6	2018	9:37:05	34625	0.4	9	37	5	0	0.059082031	3.4933594	0.18994141	-0.14038086	-0.93554688	17.287354	0.065185547	0	0	0	0	0	0	0	0	0	0.96508789	0.034912109	0.11279297	0.037597656	-0.039306641	0.035644531	0	44330	0	0	0
1154	1155	1155	Category L	0.23999023	-0.15576172	-0.88793945	0.049804688	0.19799805	0.45336914	0	0	19/6/2018	19	6	2018	9:37:05	34625	0.5	9	37	5	0	0.059082031	3.4933594	0.18969727	-0.14135742	-0.94555664	13.884766	0.077880859	0	0	0	0	0	0	0	0	0	0.97485352	0.025146484	0.12231445	0.050048828	-0.014160156	0.057617188	0	44330	0	0	0
1155	1156	1156	Category L	0.25195313	-0.17993164	-0.89990234	0.049072266	0.1965332	0.45336914	0	0	19/6/2018	19	6	2018	9:37:05	34625	0.6	9	37	5	0	0.059082031	3.4933594	0.19287109	-0.14208984	-0.94018555	11.119385	0.080810547	0	0	0	0	0	0	0	0	0	0.97021484	0.029785156	0.13696289	0.058837891	-0.037597656	0.040283203	0	44330	0	0	0
1156	1157	1157	Category L	0.25195313	-0.17993164	-0.89990234	0.046386719	0.19897461	0.45410156	0	0	19/6/2018	19	6	2018	9:37:05	34625	0.7	9	37	5	0	0.059082031	3.4933594	0.19165039	-0.14282227	-0.9453125	8.7128906	0.083984375	0	0	0	0	0	0	0	0	0	0.97509766	0.024902344	0.14257813	0.060058594	-0.036865234	0.045410156	0	44330	0	0	0
1157	1158	1158	Category L	0.23999023	-0.17993164	-0.86376953	0.050048828	0.19726563	0.45019531	0	0	19/6/2018	19	6	2018	9:37:05	34625	0.8	9	37	5	0	0.059082031	3.4933594	0.19165039	-0.14086914	-0.93945313	7.1313477	0.097900391	0	0	0	0	0	0	0	0	0	0.96923828	0.030761719	0.1628418	0.048095703	-0.038818359	0.075683594	0	44330	0	0	0
1158	1159	1159	Category L	0.23999023	-0.15576172	-0.89990234	0.054443359	0.20532227	0.45141602	0	0	19/6/2018	19	6	2018	9:37:05	34625	0.9	9	37	5	0	0.059082031	3.4933594	0.18701172	-0.13867188	-0.93188477	6.8256836	0.063964844	0	0	0	0	0	0	0	0	0	0.96044922	0.039550781	0.1015625	0.052734375	-0.016845703	0.031982422	0	44330	0	0	0
1159	1160	1160	Category L	0.27587891	-0.16796875	-0.88793945	0.071533203	0.18847656	0.44970703	0	0	19/6/2018	19	6	2018	9:37:06	34626	0	9	37	6	0	0.059082031	3.4933594	0.19042969	-0.13647461	-0.94091797	6.7641602	0.10522461	0	0	0	0	0	0	0	0	0	0.96972656	0.030273438	0.16967773	0.085205078	-0.03125	0.052978516	0	44330	0	0	0
1160	1161	1161	Category L	0.20385742	-0.15576172	-0.92382813	0.089111328	0.16455078	0.45654297	0	0	19/6/2018	19	6	2018	9:37:06	34626	0.1	9	37	6	0	0.059082031	3.4933594	0.1940918	-0.13867188	-0.93115234	7.5463867	0.020751953	0	0	0	0	0	0	0	0	0	0.96142578	0.038574219	0.034179688	0.009521484	-0.016845703	0.007324219	0	44330	0	0	0
1161	1162	1162	Category L	0.21582031	-0.17993164	-0.92382813	0.089355469	0.15600586	0.45849609	0	0	19/6/2018	19	6	2018	9:37:06	34626	0.2	9	37	6	0	0.059082031	3.4933594	0.19799805	-0.14160156	-0.93823242	9.2485352	0.044433594	0	0	0	0	0	0	0	0	0	0.96948242	0.030517578	0.0703125	0.017578125	-0.038085938	0.014404297	0	44330	0	0	0
1162	1163	1163	Category L	0.21582031	-0.16796875	-0.86376953	0.085693359	0.14086914	0.45800781	0	0	19/6/2018	19	6	2018	9:37:06	34626	0.3	9	37	6	0	0.059082031	3.4933594	0.19750977	-0.14160156	-0.93701172	11.648926	0.079833984	0	0	0	0	0	0	0	0	0	0.96826172	0.031738281	0.11767578	0.018066406	-0.026123047	0.073242188	0	44330	0	0	0
1163	1164	1164	Category L	0.2277832	-0.17993164	-0.88793945	0.077148438	0.1418457	0.46582031	0	0	19/6/2018	19	6	2018	9:37:06	34626	0.4	9	37	6	0	0.059082031	3.4933594	0.19458008	-0.1418457	-0.9387207	13.102539	0.071533203	0	0	0	0	0	0	0	0	0	0.96923828	0.030761719	0.12207031	0.032958984	-0.037841797	0.05078125	0	44330	0	0	0
1164	1165	1165	Category L	0.2277832	-0.16796875	-0.87597656	0.083251953	0.13964844	0.46166992	0	0	19/6/2018	19	6	2018	9:37:06	34626	0.5	9	37	6	0	0.059082031	3.4933594	0.19506836	-0.14282227	-0.94750977	13.7771	0.082519531	0	0	0	0	0	0	0	0	0	0.9777832	0.022216797	0.12915039	0.032470703	-0.024902344	0.071533203	0	44330	0	0	0
1165	1166	1166	Category L	0.21582031	-0.14379883	-0.91186523	0.080566406	0.13916016	0.46191406	0	0	19/6/2018	19	6	2018	9:37:06	34626	0.6	9	37	6	0	0.059082031	3.4933594	0.19458008	-0.14306641	-0.94042969	14.412598	0.035644531	0	0	0	0	0	0	0	0	0	0.97094727	0.029052734	0.050537109	0.021240234	-0.000488281	0.028564453	0	44330	0	0	0
1166	1167	1167	Category L	0.20385742	-0.15576172	-0.93579102	0.0859375	0.13696289	0.46411133	0	0	19/6/2018	19	6	2018	9:37:06	34626	0.7	9	37	6	0	0.059082031	3.4933594	0.19433594	-0.14428711	-0.94873047	13.844482	0.019775391	0	0	0	0	0	0	0	0	0	0.97924805	0.020751953	0.033935547	0.009277344	-0.011230469	0.012939453	0	44330	0	0	0
1167	1168	1168	Category L	0.2277832	-0.16796875	-0.91186523	0.079833984	0.14013672	0.46679688	0	0	19/6/2018	19	6	2018	9:37:06	34626	0.8	9	37	6	0	0.059082031	3.4933594	0.19262695	-0.1328125	-0.94335938	11.664307	0.05859375	0	0	0	0	0	0	0	0	0	0.97192383	0.028076172	0.10131836	0.034912109	-0.034912109	0.031494141	0	44330	0	0	0
1168	1169	1169	Category L	0.2277832	-0.16796875	-0.89990234	0.086914063	0.14038086	0.46606445	0	0	19/6/2018	19	6	2018	9:37:06	34626	0.9	9	37	6	0	0.059082031	3.4933594	0.19726563	-0.13623047	-0.98608398	7.9714355	0.096923828	0	0	0	0	0	0	0	0	0	1.0148926	0.014892578	0.1484375	0.030273438	-0.031494141	0.086181641	0	44330	0	0	0
1169	1170	1170	Category L	0.21582031	-0.17993164	-0.87597656	0.083251953	0.13769531	0.46166992	0	0	19/6/2018	19	6	2018	9:37:07	34627	0	9	37	7	0	0.059082031	3.4933594	0.20605469	-0.090820313	-1.0036621	4.1030273	0.15600586	0	0	0	0	0	0	0	0	0	1.0288086	0.028808594	0.22631836	0.009521484	-0.088867188	0.12768555	0	44330	0	0	0
1170	1171	1171	Category L	0.20385742	-0.17993164	-0.88793945	0.080566406	0.14038086	0.46484375	0	0	19/6/2018	19	6	2018	9:37:07	34627	0.1	9	37	7	0	0.059082031	3.4933594	0.20825195	-0.075439453	-1.0129395	2.682373	0.1628418	0	0	0	0	0	0	0	0	0	1.0368652	0.036865234	0.23388672	-0.004394531	-0.10424805	0.125	0	44330	0	0	0
1171	1172	1172	Category L	0.16796875	-0.21582031	-0.88793945	0.086669922	0.14013672	0.46118164	0	0	19/6/2018	19	6	2018	9:37:07	34627	0.2	9	37	7	0	0.059082031	3.4933594	0.21386719	-0.071044922	-1.0227051	11.161133	0.20288086	0	0	0	0	0	0	0	0	0	1.0473633	0.047363281	0.32543945	-0.045898438	-0.14453125	0.13476563	0	44330	0	0	0
1172	1173	1173	Category J	0.16796875	0.035888672	-1.223877	0.003173828	0.28564453	0.40429688	0	0	19/6/2018	19	6	2018	9:37:09	34629	0.3	9	37	9	0	0.058837891	3.4820801	0.21362305	-0.07421875	-1.0144043	20.430664	0.2409668	0	0	0	0	0	0	0	0	0	1.0393066	0.039306641	0.36523438	-0.045654297	0.11010742	-0.20922852	0	44330	0	0	0
1173	1174	1174	Category J	0.15576172	-0.059814453	-0.82788086	0.010742188	0.28564453	0.40014648	0	0	19/6/2018	19	6	2018	9:37:09	34629	0.4	9	37	9	0	0.058837891	3.4820801	0.2097168	-0.073242188	-1.0136719	28.454834	0.1940918	0	0	0	0	0	0	0	0	0	1.0378418	0.037841797	0.25341797	-0.053955078	0.013427734	0.18579102	0	44330	0	0	0
1174	1175	1175	Category J	0.011962891	0.011962891	-0.7199707	0.001464844	0.26269531	0.4206543	0	0	19/6/2018	19	6	2018	9:37:09	34629	0.5	9	37	9	0	0.058837891	3.4820801	0.2109375	-0.073974609	-1.0200195	35.214844	0.37036133	0	0	0	0	0	0	0	0	0	1.0441895	0.044189453	0.58520508	-0.19897461	0.0859375	0.30004883	0	44330	0	0	0
1175	1176	1176	Category J	0.26391602	-0.19189453	-1.4519043	0.071777344	0.25561523	0.41503906	0	0	19/6/2018	19	6	2018	9:37:09	34629	0.6	9	37	9	0	0.058837891	3.4820801	0.2121582	-0.074462891	-1.0141602	42.088379	0.45581055	0	0	0	0	0	0	0	0	0	1.0388184	0.038818359	0.60644531	0.051513672	-0.1171875	-0.4375	0	44330	0	0	0
1176	1177	1177	Category J	0.047851563	-0.047851563	-0.68383789	0.1081543	0.2434082	0.41674805	0	0	19/6/2018	19	6	2018	9:37:09	34629	0.7	9	37	9	0	0.058837891	3.4820801	0.21118164	-0.074707031	-1.0234375	43.759277	0.37768555	0	0	0	0	0	0	0	0	0	1.0476074	0.047607422	0.5300293	-0.16333008	0.026855469	0.33959961	0	44330	0	0	0
1177	1178	1178	Category J	0.25195313	-0.071777344	-1.4399414	0.062011719	0.30664063	0.40087891	0	0	19/6/2018	19	6	2018	9:37:09	34629	0.8	9	37	9	0	0.058837891	3.4820801	0.21166992	-0.072509766	-1.0202637	43.058594	0.42138672	0	0	0	0	0	0	0	0	0	1.0446777	0.044677734	0.46044922	0.040039063	0.000732422	-0.41943359	0	44330	0	0	0
1178	1179	1179	Category J	0.35986328	-0.095947266	-1.4279785	0.065429688	0.33007813	0.38623047	0	0	19/6/2018	19	6	2018	9:37:09	34629	0.9	9	37	9	0	0.058837891	3.4820801	0.20800781	-0.072021484	-1.0131836	40.775391	0.44213867	0	0	0	0	0	0	0	0	0	1.0368652	0.036865234	0.59008789	0.15161133	-0.023681641	-0.41455078	0	44330	0	0	0
1179	1180	1180	Category J	-0.035888672	-0.16796875	-0.32397461	0.024169922	0.28515625	0.41162109	0	0	19/6/2018	19	6	2018	9:37:10	34630	0	9	37	10	0	0.058837891	3.4820801	0.20263672	-0.072998047	-1.0205078	38.155029	0.74243164	0	0	0	0	0	0	0	0	0	1.0429688	0.04296875	1.0300293	-0.23852539	-0.094726563	0.6965332	0	44330	0	0	0
1180	1181	1181	Category J	0.29980469	-0.2277832	-1.7758789	0.043457031	0.24951172	0.43017578	0	0	19/6/2018	19	6	2018	9:37:10	34630	0.1	9	37	10	0	0.058837891	3.4820801	0.20458984	-0.073486328	-1.0185547	36.307129	0.77832031	0	0	0	0	0	0	0	0	0	1.0415039	0.041503906	1.0063477	0.094970703	-0.15405273	-0.75708008	0	44330	0	0	0
1181	1182	1182	Category J	0.071777344	-0.047851563	-0.51586914	0.047119141	0.22045898	0.44677734	0	0	19/6/2018	19	6	2018	9:37:10	34630	0.2	9	37	10	0	0.058837891	3.4820801	0.20483398	-0.07421875	-1.0175781	29.332275	0.51977539	0	0	0	0	0	0	0	0	0	1.0407715	0.040771484	0.66137695	-0.13305664	0.026367188	0.50170898	0	44330	0	0	0
1182	1183	1183	Category J	-0.10791016	0.059814453	-0.29980469	0.041748047	0.26367188	0.42333984	0	0	19/6/2018	19	6	2018	9:37:10	34630	0.3	9	37	10	0	0.058837891	3.4820801	0.2019043	-0.075195313	-1.0236816	20.481201	0.79882813	0	0	0	0	0	0	0	0	0	1.0461426	0.046142578	1.1687012	-0.30981445	0.13500977	0.72387695	0	44330	0	0	0
1183	1184	1184	Category J	0.40795898	-0.095947266	-1.4279785	0.010009766	0.31835938	0.39794922	0	0	19/6/2018	19	6	2018	9:37:10	34630	0.4	9	37	10	0	0.058837891	3.4820801	0.20361328	-0.071289063	-1.0197754	13.310303	0.45678711	0	0	0	0	0	0	0	0	0	1.0424805	0.042480469	0.63671875	0.20410156	-0.024414063	-0.40795898	0	44330	0	0	0
1184	1185	1185	Category J	0.2277832	-0.21582031	-0.43188477	0.011962891	0.28173828	0.42114258	0	0	19/6/2018	19	6	2018	9:37:10	34630	0.5	9	37	10	0	0.058837891	3.4820801	0.20458984	-0.070068359	-1.0197754	7.7521973	0.60595703	0	0	0	0	0	0	0	0	0	1.0424805	0.042480469	0.7565918	0.022949219	-0.14550781	0.58789063	0	44330	0	0	0
1185	1186	1186	Category J	0.26391602	-0.3359375	-1.8598633	0.067626953	0.24560547	0.43188477	0	0	19/6/2018	19	6	2018	9:37:10	34630	0.6	9	37	10	0	0.058837891	3.4820801	0.20581055	-0.068359375	-1.0195313	5.2741699	0.88354492	0	0	0	0	0	0	0	0	0	1.0422363	0.042236328	1.1657715	0.057861328	-0.26733398	-0.84008789	0	44330	0	0	0
1186	1187	1187	Category J	0.2277832	-0.23999023	-1.1999512	0.05859375	0.2265625	0.43920898	0	0	19/6/2018	19	6	2018	9:37:10	34630	0.7	9	37	10	0	0.058837891	3.4820801	0.20727539	-0.067382813	-1.0192871	2.6682129	0.25024414	0	0	0	0	0	0	0	0	0	1.0424805	0.042480469	0.37329102	0.020263672	-0.17236328	-0.18041992	0	44330	0	0	0
1187	1188	1188	Category J	-0.21582031	0.059814453	-0.31176758	0.047851563	0.26196289	0.42773438	0	0	19/6/2018	19	6	2018	9:37:10	34630	0.8	9	37	10	0	0.058837891	3.4820801	0.20776367	-0.06640625	-1.019043	0.3137207	0.83422852	0	0	0	0	0	0	0	0	0	1.0422363	0.042236328	1.2575684	-0.42358398	0.1262207	0.70727539	0	44330	0	0	0
1188	1189	1189	Category J	0.37182617	-0.083984375	-1.7878418	-0.023925781	0.30249023	0.40795898	0	0	19/6/2018	19	6	2018	9:37:10	34630	0.9	9	37	10	0	0.058837891	3.4820801	0.20898438	-0.065429688	-1.0195313	0.36572266	0.78515625	0	0	0	0	0	0	0	0	0	1.0429688	0.04296875	0.94921875	0.16259766	-0.018310547	-0.76806641	0	44330	0	0	0
1189	1190	1190	Category J	0.41992188	-0.19189453	-0.35986328	0.006591797	0.29199219	0.4152832	0	0	19/6/2018	19	6	2018	9:37:11	34631	0	9	37	11	0	0.058837891	3.4820801	0.21044922	-0.064208984	-1.0195313	2.1105957	0.70385742	0	0	0	0	0	0	0	0	0	1.0432129	0.043212891	0.99682617	0.20922852	-0.12744141	0.65966797	0	44330	0	0	0
1190	1191	1191	Category J	0.29980469	-0.25195313	-1.5717773	0.011230469	0.24487305	0.43334961	0	0	19/6/2018	19	6	2018	9:37:11	34631	0.1	9	37	11	0	0.058837891	3.4820801	0.21166992	-0.063232422	-1.0202637	1.1054688	0.58935547	0	0	0	0	0	0	0	0	0	1.0439453	0.043945313	0.82788086	0.087890625	-0.18847656	-0.55126953	0	44330	0	0	0
1191	1192	1192	Category J	0.27587891	-0.19189453	-1.1757813	0.021972656	0.23632813	0.44018555	0	0	19/6/2018	19	6	2018	9:37:11	34631	0.2	9	37	11	0	0.058837891	3.4820801	0.21289063	-0.062011719	-1.0200195	2.640625	0.2121582	0	0	0	0	0	0	0	0	0	1.0437012	0.043701172	0.34838867	0.062744141	-0.12963867	-0.15551758	0	44330	0	0	0
1192	1193	1193	Category J	-0.13183594	0.035888672	-0.25195313	0.007324219	0.2565918	0.43432617	0	0	19/6/2018	19	6	2018	9:37:11	34631	0.3	9	37	11	0	0.058837891	3.4820801	0.21386719	-0.060791016	-1.0197754	2.842041	0.84765625	0	0	0	0	0	0	0	0	0	1.0437012	0.043701172	1.2102051	-0.34570313	0.096679688	0.76782227	0	44330	0	0	0
1193	1194	1194	Category J	0.095947266	-0.17993164	-1.7277832	-0.033935547	0.30322266	0.41137695	0	0	19/6/2018	19	6	2018	9:37:11	34631	0.4	9	37	11	0	0.058837891	3.4820801	0.21484375	-0.059570313	-1.0197754	4.8078613	0.7277832	0	0	0	0	0	0	0	0	0	1.0439453	0.043945313	0.94702148	-0.11889648	-0.12011719	-0.70776367	0	44330	0	0	0
1194	1195	1195	Category J	0.2878418	-0.16796875	-0.35986328	-0.020996094	0.30834961	0.40380859	0	0	19/6/2018	19	6	2018	9:37:11	34631	0.5	9	37	11	0	0.058837891	3.4820801	0.21606445	-0.058837891	-1.0195313	8.3137207	0.67236328	0	0	0	0	0	0	0	0	0	1.0437012	0.043701172	0.84033203	0.071533203	-0.10888672	0.65966797	0	44330	0	0	0
1195	1196	1196	Category J	0.15576172	-0.26391602	-1.4279785	0.017333984	0.26293945	0.42700195	0	0	19/6/2018	19	6	2018	9:37:11	34631	0.6	9	37	11	0	0.059082031	3.4933594	0.21679688	-0.05859375	-1.0192871	9.6931152	0.46118164	0	0	0	0	0	0	0	0	0	1.0437012	0.043701172	0.67480469	-0.061035156	-0.20507813	-0.40844727	0	44330	0	0	0
1196	1197	1197	Category J	0.15576172	0.035888672	-0.51586914	0.024414063	0.24121094	0.4375	0	0	19/6/2018	19	6	2018	9:37:11	34631	0.7	9	37	11	0	0.059082031	3.4933594	0.2175293	-0.057617188	-1.019043	11.597412	0.515625	0	0	0	0	0	0	0	0	0	1.0437012	0.043701172	0.65869141	-0.061767578	0.093505859	0.50317383	0	44330	0	0	0
1197	1198	1198	Category J	-0.20385742	0.035888672	-0.37182617	0.053710938	0.27563477	0.41503906	0	0	19/6/2018	19	6	2018	9:37:11	34631	0.8	9	37	11	0	0.059082031	3.4933594	0.21875	-0.056640625	-1.0187988	8.7353516	0.77832031	0	0	0	0	0	0	0	0	0	1.0437012	0.043701172	1.1623535	-0.42260742	0.092529297	0.64697266	0	44330	0	0	0
1198	1199	1199	Category J	0.32397461	-0.035888672	-1.6679688	-0.007568359	0.3125	0.39501953	0	0	19/6/2018	19	6	2018	9:37:11	34631	0.9	9	37	11	0	0.059082031	3.4933594	0.22021484	-0.055664063	-1.019043	5.7814941	0.65722656	0	0	0	0	0	0	0	0	0	1.0439453	0.043945313	0.77246094	0.10351563	0.019775391	-0.64868164	0	44330	0	0	0
1199	1200	1200	Category J	0.35986328	-0.21582031	-0.27587891	0.007568359	0.29174805	0.40429688	0	0	19/6/2018	19	6	2018	9:37:12	34632	0	9	37	12	0	0.059082031	3.4933594	0.22143555	-0.054931641	-1.0187988	5.4147949	0.77270508	0	0	0	0	0	0	0	0	0	1.0441895	0.044189453	1.0422363	0.13818359	-0.16064453	0.74291992	0	44330	0	0	0
1200	1201	1201	Category J	0.38378906	-0.38378906	-1.5959473	0.014648438	0.26000977	0.42675781	0	0	19/6/2018	19	6	2018	9:37:12	34632	0.1	9	37	12	0	0.059082031	3.4933594	0.22167969	-0.053466797	-1.0187988	5.8188477	0.68408203	0	0	0	0	0	0	0	0	0	1.0441895	0.044189453	1.0688477	0.16186523	-0.33007813	-0.5769043	0	44330	0	0	0
1201	1202	1202	Category J	0.095947266	-0.14379883	-0.95996094	-0.015625	0.26708984	0.42114258	0	0	19/6/2018	19	6	2018	9:37:12	34632	0.2	9	37	12	0	0.059082031	3.4933594	0.22338867	-0.052734375	-1.0183105	3.090332	0.16723633	0	0	0	0	0	0	0	0	0	1.0439453	0.043945313	0.27709961	-0.12744141	-0.090820313	0.058349609	0	44330	0	0	0
1202	1203	1203	Category J	-0.13183594	-0.095947266	-1.0078125	0.014160156	0.30566406	0.40161133	0	0	19/6/2018	19	6	2018	9:37:12	34632	0.3	9	37	12	0	0.059082031	3.4933594	0.22460938	-0.051513672	-1.0178223	2.1738281	0.359375	0	0	0	0	0	0	0	0	0	1.0437012	0.043701172	0.41088867	-0.35644531	-0.044189453	0.010009766	0	44330	0	0	0
1203	1204	1204	Category J	0.2277832	-0.2277832	-1.6437988	-0.031738281	0.32714844	0.39306641	0	0	19/6/2018	19	6	2018	9:37:12	34632	0.4	9	37	12	0	0.059082031	3.4933594	0.22583008	-0.050292969	-1.0175781	2.0446777	0.65039063	0	0	0	0	0	0	0	0	0	1.0437012	0.043701172	0.80493164	0.001708984	-0.17724609	-0.62597656	0	44330	0	0	0
1204	1205	1205	Category J	0.15576172	-0.14379883	-0.31176758	0.022460938	0.29443359	0.41259766	0	0	19/6/2018	19	6	2018	9:37:12	34632	0.5	9	37	12	0	0.059082031	3.4933594	0.22705078	-0.049560547	-1.0175781	3.7844238	0.71582031	0	0	0	0	0	0	0	0	0	1.0439453	0.043945313	0.87158203	-0.071289063	-0.093994141	0.70581055	0	44330	0	0	0
1205	1206	1206	Category J	0.19189453	-0.20385742	-1.5358887	0.027099609	0.25073242	0.42675781	0	0	19/6/2018	19	6	2018	9:37:12	34632	0.6	9	37	12	0	0.059082031	3.4933594	0.22827148	-0.048828125	-1.0175781	1.1918945	0.54174805	0	0	0	0	0	0	0	0	0	1.0441895	0.044189453	0.70922852	-0.036376953	-0.15478516	-0.51806641	0	44330	0	0	0
1206	1207	1207	Category J	-0.035888672	0.73193359	-0.45581055	0.03125	0.25512695	0.42211914	0	0	19/6/2018	19	6	2018	9:37:12	34632	0.7	9	37	12	0	0.059082031	3.4933594	0.22949219	-0.048095703	-1.017334	1.7421875	0.99707031	0	0	0	0	0	0	0	0	0	1.0439453	0.043945313	1.6071777	-0.26538086	0.7800293	0.56152344	0	44330	0	0	0
1207	1208	1208	Category J	0.57592773	-0.39599609	-4.4157715	0.039306641	0.2980957	0.39916992	0	0	19/6/2018	19	6	2018	9:37:12	34632	0.8	9	37	12	0	0.059082031	3.4933594	0.23120117	-0.047363281	-1.0166016	2.0529785	3.434082	0	0	0	0	0	0	0	0	0	1.043457	0.043457031	4.092041	0.34448242	-0.34838867	-3.3991699	0	44330	0	0	0
1208	1209	1209	Category J	0.89990234	3.5158691	-2.3879395	0.002197266	0.33740234	0.37109375	0	0	19/6/2018	19	6	2018	9:37:12	34632	0.9	9	37	12	0	0.059082031	3.4933594	0.23217773	-0.046386719	-1.0158691	5.6501465	3.8752441	0	0	0	0	0	0	0	0	0	1.0432129	0.043212891	5.6018066	0.66748047	3.5622559	-1.3718262	0	44330	0	0	0
1209	1210	1210	Category J	0.39599609	1.1398926	-1.4519043	-0.038818359	-0.021728516	0.47167969	0	0	19/6/2018	19	6	2018	9:37:13	34633	0	9	37	13	0	0.059082031	3.4933594	0.23339844	-0.045410156	-1.015625	3.519043	1.2734375	0	0	0	0	0	0	0	0	0	1.0432129	0.043212891	1.7836914	0.16235352	1.1853027	-0.43603516	0	44330	0	0	0
1210	1211	1211	Category J	0.47998047	0.27587891	-1.7277832	0.028808594	0.42993164	0.28100586	0	0	19/6/2018	19	6	2018	9:37:13	34633	0.1	9	37	13	0	0.059082031	3.4933594	0.23510742	-0.044677734	-1.0158691	0.55541992	0.81811523	0	0	0	0	0	0	0	0	0	1.0437012	0.043701172	1.2770996	0.24462891	0.32055664	-0.71166992	0	44330	0	0	0
1211	1212	1212	Category J	0.15576172	-0.35986328	-0.19189453	-0.026123047	0.28320313	0.41113281	0	0	19/6/2018	19	6	2018	9:37:13	34633	0.2	9	37	13	0	0.059082031	3.4933594	0.23657227	-0.043701172	-1.015625	0.79956055	0.88598633	0	0	0	0	0	0	0	0	0	1.0437012	0.043701172	1.220459	-0.080810547	-0.31591797	0.82373047	0	44330	0	0	0
1212	1213	1213	Category J	-0.083984375	-0.059814453	-1.0917969	-0.000732422	0.23950195	0.43017578	0	0	19/6/2018	19	6	2018	9:37:13	34633	0.3	9	37	13	0	0.059082031	3.4933594	0.23852539	-0.042236328	-1.0153809	1.7189941	0.33203125	0	0	0	0	0	0	0	0	0	1.0437012	0.043701172	0.41650391	-0.32250977	-0.017333984	-0.076171875	0	44330	0	0	0
1213	1214	1214	Category J	0.46777344	-0.16796875	-1.3317871	-0.05859375	0.29785156	0.3996582	0	0	19/6/2018	19	6	2018	9:37:13	34633	0.4	9	37	13	0	0.059082031	3.4933594	0.2409668	-0.043945313	-1.0107422	3.2451172	0.41186523	0	0	0	0	0	0	0	0	0	1.0400391	0.040039063	0.67114258	0.2265625	-0.1237793	-0.32080078	0	44330	0	0	0
1214	1215	1215	Category J	0.2878418	-0.11987305	-0.35986328	0.063964844	0.26196289	0.41894531	0	0	19/6/2018	19	6	2018	9:37:13	34633	0.5	9	37	13	0	0.059082031	3.4933594	0.24267578	-0.045166016	-1.0114746	7.4628906	0.65722656	0	0	0	0	0	0	0	0	0	1.0410156	0.041015625	0.77099609	0.044921875	-0.074462891	0.65161133	0	44330	0	0	0
1215	1216	1216	Category J	-0.047851563	-0.14379883	-1.5959473	0.016113281	0.22143555	0.44116211	0	0	19/6/2018	19	6	2018	9:37:13	34633	0.6	9	37	13	0	0.059082031	3.4933594	0.24560547	-0.046630859	-1.0134277	7.4265137	0.65917969	0	0	0	0	0	0	0	0	0	1.0439453	0.043945313	0.97265625	-0.29345703	-0.096923828	-0.58227539	0	44330	0	0	0
1216	1217	1217	Category J	0.23999023	-0.023925781	-0.61181641	-0.010498047	0.22290039	0.44140625	0	0	19/6/2018	19	6	2018	9:37:13	34633	0.7	9	37	13	0	0.059082031	3.4933594	0.24633789	-0.045654297	-1.0068359	1.4567871	0.39550781	0	0	0	0	0	0	0	0	0	1.0373535	0.037353516	0.42333984	-0.006347656	0.021728516	0.39501953	0	44330	0	0	0
1217	1218	1218	Category J	-0.059814453	-0.10791016	-0.64794922	0.084472656	0.21386719	0.44458008	0	0	19/6/2018	19	6	2018	9:37:13	34633	0.8	9	37	13	0	0.059082031	3.4933594	0.25024414	-0.046630859	-1.0095215	2.6247559	0.48022461	0	0	0	0	0	0	0	0	0	1.0412598	0.041259766	0.73291016	-0.31005859	-0.061035156	0.36157227	0	44330	0	0	0
1218	1219	1219	Category J	-0.10791016	-0.17993164	-1.3798828	0.014404297	0.22900391	0.44995117	0	0	19/6/2018	19	6	2018	9:37:13	34633	0.9	9	37	13	0	0.059082031	3.4933594	0.25048828	-0.046142578	-1.0029297	6.0617676	0.53710938	0	0	0	0	0	0	0	0	0	1.034668	0.034667969	0.86914063	-0.35839844	-0.13354492	-0.37670898	0	44330	0	0	0
1219	1220	1220	Category J	0.2878418	-0.17993164	-0.63598633	-0.039550781	0.23022461	0.44873047	0	0	19/6/2018	19	6	2018	9:37:14	34634	0	9	37	14	0	0.059082031	3.4933594	0.24951172	-0.045654297	-0.99609375	11.950195	0.38623047	0	0	0	0	0	0	0	0	0	1.027832	0.027832031	0.53271484	0.038085938	-0.1340332	0.36010742	0	44330	0	0	0
1220	1221	1221	Category J	0.13183594	-0.15576172	-0.76782227	-0.028808594	0.22314453	0.45092773	0	0	19/6/2018	19	6	2018	9:37:14	34634	0.1	9	37	14	0	0.059082031	3.4933594	0.25317383	-0.044677734	-1.0031738	15.588867	0.28710938	0	0	0	0	0	0	0	0	0	1.0356445	0.035644531	0.46777344	-0.12133789	-0.11083984	0.23535156	0	44330	0	0	0
1221	1222	1222	Category J	0.023925781	-0.13183594	-1.2719727	-0.03515625	0.23486328	0.43505859	0	0	19/6/2018	19	6	2018	9:37:14	34634	0.2	9	37	14	0	0.059082031	3.4933594	0.25317383	-0.042724609	-0.99145508	19.27002	0.37280273	0	0	0	0	0	0	0	0	0	1.0244141	0.024414063	0.59863281	-0.22924805	-0.088867188	-0.28027344	0	44330	0	0	0
1222	1223	1223	Category L	0.29980469	0.011962891	-0.89990234	-0.19970703	0.26513672	0.39453125	0	0	19/6/2018	19	6	2018	9:43:18	34998	0.6	9	43	18	0	0.058837891	3.491748	0.25610352	-0.042724609	-0.99609375	21.8125	0.11889648	0	0	0	0	0	0	0	0	0	1.0292969	0.029296875	0.19458008	0.043457031	0.0546875	0.096191406	0	44330	0	0	0
1223	1224	1224	Category L	0.29980469	-0.059814453	-0.88793945	-0.20239258	0.27197266	0.38891602	0	0	19/6/2018	19	6	2018	9:43:18	34998	0.7	9	43	18	0	0.058837891	3.491748	0.26147461	-0.044677734	-1.0036621	23.145996	0.12280273	0	0	0	0	0	0	0	0	0	1.0380859	0.038085938	0.16894531	0.038085938	-0.014892578	0.11572266	0	44330	0	0	0
1224	1225	1225	Category L	0.31176758	-0.047851563	-0.87597656	-0.19091797	0.27294922	0.38916016	0	0	19/6/2018	19	6	2018	9:43:18	34998	0.8	9	43	18	0	0.058837891	3.491748	0.25976563	-0.044433594	-0.99658203	26.790527	0.13134766	0	0	0	0	0	0	0	0	0	1.0310059	0.031005859	0.17578125	0.051757813	-0.003173828	0.12060547	0	44330	0	0	0
1225	1226	1226	Category L	0.34790039	-0.10791016	-0.87597656	-0.19873047	0.27661133	0.39111328	0	0	19/6/2018	19	6	2018	9:43:18	34998	0.9	9	43	18	0	0.058837891	3.491748	0.26074219	-0.04296875	-1.0024414	24.971191	0.16674805	0	0	0	0	0	0	0	0	0	1.0368652	0.036865234	0.27832031	0.086914063	-0.064697266	0.12646484	0	44330	0	0	0
1226	1227	1227	Category L	0.32397461	-0.095947266	-0.87597656	-0.1965332	0.27612305	0.38720703	0	0	19/6/2018	19	6	2018	9:43:19	34999	0	9	43	19	0	0.058837891	3.491748	0.26147461	-0.039550781	-0.99072266	21.834473	0.14208984	0	0	0	0	0	0	0	0	0	1.0253906	0.025390625	0.23339844	0.062255859	-0.056152344	0.11474609	0	44330	0	0	0
1227	1228	1228	Category L	0.3359375	-0.10791016	-0.88793945	-0.19555664	0.27539063	0.38891602	0	0	19/6/2018	19	6	2018	9:43:19	34999	0.1	9	43	19	0	0.058837891	3.491748	0.26171875	-0.037109375	-0.98706055	21.602051	0.14233398	0	0	0	0	0	0	0	0	0	1.0219727	0.021972656	0.24365234	0.073974609	-0.070556641	0.099121094	0	44330	0	0	0
1228	1229	1229	Category L	0.3359375	-0.071777344	-0.88793945	-0.19458008	0.27807617	0.38720703	0	0	19/6/2018	19	6	2018	9:43:19	34999	0.2	9	43	19	0	0.058837891	3.491748	0.26757813	-0.038574219	-0.99438477	19.820557	0.13061523	0	0	0	0	0	0	0	0	0	1.0305176	0.030517578	0.20776367	0.068115234	-0.032958984	0.10644531	0	44330	0	0	0
1229	1230	1230	Category L	0.32397461	-0.10791016	-0.91186523	-0.20043945	0.27709961	0.38989258	0	0	19/6/2018	19	6	2018	9:43:19	34999	0.3	9	43	19	0	0.058837891	3.491748	0.26586914	-0.038818359	-0.98388672	16.412109	0.11523438	0	0	0	0	0	0	0	0	0	1.0197754	0.019775391	0.19897461	0.057861328	-0.068847656	0.072021484	0	44330	0	0	0
1230	1231	1231	Category L	0.32397461	-0.095947266	-0.89990234	-0.1965332	0.27978516	0.38623047	0	0	19/6/2018	19	6	2018	9:43:19	34999	0.4	9	43	19	0	0.058837891	3.491748	0.26904297	-0.061035156	-1.0012207	13.549316	0.12036133	0	0	0	0	0	0	0	0	0	1.0385742	0.038574219	0.19116211	0.0546875	-0.034667969	0.10131836	0	44330	0	0	0
1231	1232	1232	Category L	0.32397461	-0.083984375	-0.88793945	-0.19628906	0.27539063	0.38793945	0	0	19/6/2018	19	6	2018	9:43:19	34999	0.5	9	43	19	0	0.058837891	3.491748	0.27514648	-0.021972656	-1.0327148	10.897461	0.16479492	0	0	0	0	0	0	0	0	0	1.0690918	0.069091797	0.25537109	0.048583984	-0.061767578	0.14477539	0	44330	0	0	0
1232	1233	1233	Category L	0.34790039	-0.083984375	-0.87597656	-0.19799805	0.27709961	0.38598633	0	0	19/6/2018	19	6	2018	9:43:19	34999	0.6	9	43	19	0	0.058837891	3.491748	0.27661133	-0.015625	-1.0932617	13.681641	0.23852539	0	0	0	0	0	0	0	0	0	1.1279297	0.12792969	0.35668945	0.071044922	-0.068115234	0.21728516	0	44330	0	0	0
1233	1234	1234	Category L	0.32397461	-0.10791016	-0.87597656	-0.20117188	0.27636719	0.38891602	0	0	19/6/2018	19	6	2018	9:43:19	34999	0.7	9	43	19	0	0.058837891	3.491748	0.29003906	-0.046386719	-1.1533203	13.361572	0.28613281	0	0	0	0	0	0	0	0	0	1.1901855	0.19018555	0.37255859	0.033691406	-0.061279297	0.27734375	0	44330	0	0	0
1234	1235	1235	Category L	0.29980469	-0.14379883	-0.87597656	-0.19726563	0.27539063	0.38916016	0	0	19/6/2018	19	6	2018	9:43:19	34999	0.8	9	43	19	0	0.058837891	3.491748	0.2878418	-0.037841797	-1.1520996	8.7175293	0.29589844	0	0	0	0	0	0	0	0	0	1.1879883	0.18798828	0.39404297	0.01171875	-0.10571289	0.27612305	0	44330	0	0	0
1235	1236	1236	Category L	0.31176758	-0.10791016	-0.87597656	-0.19995117	0.27709961	0.38891602	0	0	19/6/2018	19	6	2018	9:43:19	34999	0.9	9	43	19	0	0.058837891	3.491748	0.29003906	-0.041503906	-1.1601563	8.4890137	0.29272461	0	0	0	0	0	0	0	0	0	1.1965332	0.1965332	0.37207031	0.021484375	-0.066162109	0.28417969	0	44330	0	0	0
1236	1237	1237	Category L	0.3359375	-0.095947266	-0.88793945	-0.20068359	0.2746582	0.38696289	0	0	19/6/2018	19	6	2018	9:43:20	35000	0	9	43	20	0	0.058837891	3.491748	0.29248047	-0.039306641	-1.1540527	7.7109375	0.27539063	0	0	0	0	0	0	0	0	0	1.1911621	0.19116211	0.3659668	0.043212891	-0.056396484	0.26611328	0	44330	0	0	0
1237	1238	1238	Category L	0.35986328	-0.10791016	-0.87597656	-0.20336914	0.27636719	0.38793945	0	0	19/6/2018	19	6	2018	9:43:20	35000	0.1	9	43	20	0	0.058837891	3.491748	0.29296875	-0.038330078	-1.1591797	5.121582	0.29931641	0	0	0	0	0	0	0	0	0	1.1962891	0.19628906	0.41967773	0.066650391	-0.069335938	0.28320313	0	44330	0	0	0
[truncated: 11,026 more rows]
[truncated: 29 more columns]
