# Supplementary material for: Development of a multisensor biologging collar and analytical techniques to describe high‐resolution spatial behavior in free‐ranging terrestrial mammals
Source: Ecol Evol. 2024 Sep 23;14(9):e70264. doi: 10.1002/ece3.70264 (PMC11420106; doi:10.1002/ece3.70264)
Supplement: Supplementary file 1 — Appendix S1 [file ECE3-14-e70264-s001.zip › doi_10_5061_dryad_jdfn2z3hv__v20240620/B7_S7_Header.csv]

Split no.	Bookmark number	Category	Pointer	Day#	Time(hh:mm:ss)	Total Event start	Event start	Number events	Duration(s)	Sum VeDBA	Mean VeDBA	Mean Dyn AccX	Mean Dyn AccY	Mean Dyn AccZ	Sum VeSBA	Mean VeSBA	Mean smth AccX	Mean smth AccY	Mean smth AccZ	VeDBA_Var	VeDBA_SD	VeSBA_Var	VeSBA_SD	Mean Animal g	Sum Animal g	Animal g_Var	Animal g_SD	Acc_x_Var	Acc_x_SD	Acc_y_Var	Acc_y_SD	Acc_z_Var	Acc_z_SD	Predominant freq, Hz	Smth press val	Max pressure val	Min pressure val	Grd air press	Altitude begin	Altitude end	Delta max/min altitude
1	1	Category M	0	20	9:01:43	1	1	11	1	0	0	0	0	0	0	0	0	0	0	0	0	0	0	0	0	0	0	0	0	0	0	0	0	0	7	0	0	1000	0	44330	44330
1	2	Category E	11	20	9:01:45	12	12	71	7.001	0.849365	0.424683	-0.320068	0.208496	-0.18457	1.71777	0.858887	0.278076	-0.0466309	-0.811157	0.0452881	0.21281	0.0012207	0.0349386	0.141113	0.282227	0.000732422	0.0270633	0.107788	0.328311	0.0443115	0.210503	0.0361328	0.190086	0	7	0	0	1000	44330	44330	0
1	3	Category I	82	20	14:28:17	63517	63517	42	4.1	37.8586	0.901396	0.0275065	-0.0195836	-0.062593	42.6045	1.01439	0.178897	-0.0645694	-0.995489	0.28697	0.535696	5.81E-06	0.00241099	0.0143927	0.604492	0	0	0.168771	0.410817	0.0769857	0.277463	0.717407	0.846999	0	7	0	0	1000	44330	44330	0
1	4	Category E	124	20	16:37:33	63559	63559	105	10.5	24.0642	0.229183	-0.00844262	-0.0104097	0.0325219	103.554	0.986233	0.02141	-0.079441	-0.981338	0.0418341	0.204534	0.000595238	0.0243975	0.0389439	4.08911	9.07E-05	0.00952265	0.0252418	0.158877	0.0138323	0.117611	0.0285133	0.168859	0	7	0	0	1000	44330	44330	0
1	5	Category J	229	20	16:38:26	63664	63664	58	5.7	40.5098	0.698444	-0.0211771	0.0233491	-0.0585811	62.6299	1.07983	0.159841	-0.0322308	-1.06713	0.405829	0.637047	0.000660863	0.0257073	0.0798256	4.62988	7.58E-05	0.00870447	0.0575288	0.239852	0.209287	0.457479	0.615306	0.784414	0	7	0	0	1000	44330	44330	0
1	6	Category L	287	20	16:41:41	63722	63722	22	2.001	3.67188	0.166903	0.130482	-0.0322377	0.0737971	21.4915	0.976884	0.172985	-0.0808771	-0.957864	0.0233931	0.152948	0.0012207	0.0349386	0.0402499	0.885498	0.000399503	0.0199876	0.019043	0.137996	0.00147594	0.038418	0.00764604	0.0874416	0	7	0	0	1000	44330	44330	0
1	7	Category E	309	20	19:44:54	63744	63744	49	4.8	8.89307	0.181491	-0.0342046	-0.0121074	-0.0108319	46.3853	0.946638	0.193932	-0.082948	-0.922707	0.00963608	0.0981635	0.000214246	0.0146371	0.0533622	2.61475	0	0	0.019596	0.139986	0.0096012	0.0979857	0.0109016	0.104411	0	7	0	0	1000	44330	44330	0
1	8	Category L	358	20	19:44:59	63793	63793	31	3	2.22852	0.0718876	0.0138924	0.0587198	0.00545772	29.4856	0.951148	0.201747	-0.0784006	-0.926136	0.00455992	0.0675272	0	0	0.0488518	1.5144	0	0	0.000519783	0.0227988	0.00447329	0.0668826	0.00022839	0.0151126	0	7	0	0	1000	44330	44330	0
1	9	Category E	389	20	19:45:03	63824	63824	90	8.9	15.3142	0.170158	-0.0311117	-0.024254	0.0262044	88.7808	0.986453	0.191165	-0.0721788	-0.963867	0.0165582	0.128679	0.000808377	0.028432	0.0410482	3.69434	8.41E-05	0.00917022	0.00935059	0.0966984	0.00788032	0.0887711	0.0162896	0.127631	0	7	0	0	1000	44330	44330	0
1	10	Category M	479	20	19:45:12	63914	63914	11	1	13.8948	1.26316	0.0658514	-0.383168	-0.7235	10.9263	0.993297	0.26669	0.121316	-0.948575	2.58125	1.60663	0.000155362	0.0124644	0.00701349	0.0771484	6.66E-05	0.00815989	0.0781694	0.279588	1.91475	1.38375	1.52188	1.23365	0	7	0	0	1000	44330	44330	0
1	11	Category N	490	20	20:11:34	63925	63925	62	6.1	24.3027	0.39198	0.0146012	0.141145	0.0935177	59.311	0.95663	0.257533	0.240471	-0.888191	0.0161527	0.127093	0.000756048	0.0274963	0.0433704	2.68896	0.000830866	0.0288247	0.0369401	0.192198	0.0859887	0.293238	0.0530966	0.230427	0	7	0	0	1000	44330	44330	0
1	12	Category L	552	20	20:11:48	63987	63987	33	3.2	5.09448	0.154378	0.0839918	-0.0949337	0.00392844	30.594	0.927091	0.142171	0.0492498	-0.91168	0.0032922	0.0573777	4.44E-05	0.00666252	0.0729093	2.40601	4.44E-05	0.00666252	0.00779031	0.0882627	0.0181108	0.134576	0.000791607	0.0281355	0	7	0	0	1000	44330	44330	0
1	13	Category E	585	20	20:12:00	64020	64020	106	10.5	16.6064	0.156665	-0.0299487	6.45E-05	-0.00706856	101.155	0.95429	0.0572349	-0.0779523	-0.948758	0.00491966	0.0701403	0	0	0.0457096	4.84521	0	0	0.00733573	0.0856489	0.00359762	0.0599802	0.0184626	0.135877	0	7	0	0	1000	44330	44330	0
1	14	Category L	691	20	20:12:11	64126	64126	29	2.8	3.88843	0.134084	0.129807	-0.0116682	0.0171909	27.5505	0.950019	0.0742188	-0.0989359	-0.941844	0.00151536	0.0389276	0	0	0.0499815	1.44946	0	0	0.0169383	0.130147	0.000420932	0.0205166	0.000488281	0.0220971	0	7	0	0	1000	44330	44330	0
1	15	Category E	720	20	20:12:15	64155	64155	52	5.101	10.7849	0.207402	-0.103628	-0.00458703	-0.018658	48.8335	0.939106	0.0976281	-0.0757258	-0.93027	0.00747915	0.0864821	0	0	0.0608943	3.1665	0	0	0.0188693	0.137365	0.00589224	0.0767609	0.0248037	0.157492	0	7	0	0	1000	44330	44330	0
1	16	Category L	772	20	20:36:30	64207	64207	44	4.3	6.83521	0.155346	0.143255	0.0162409	0.0515026	41.6458	0.946494	0.20439	-0.0382136	-0.923284	0.0167514	0.129427	3.33E-05	0.00576991	0.0535056	2.35425	2.77E-05	0.00526719	0.0210571	0.145111	0.000421697	0.0205353	0.00284646	0.0533522	0	7	0	0	1000	44330	44330	0
1	17	Category J	816	20	20:36:46	64251	64251	60	5.901	38.6433	0.644055	-0.0891683	-0.031547	0.0565999	63.6091	1.06015	0.0929159	-0.0306519	-1.05436	0.116915	0.341928	0.00265706	0.0515467	0.0890177	5.34106	0.00126139	0.0355161	0.060909	0.246798	0.0207153	0.143928	0.437874	0.661721	0	7	0	0	1000	44330	44330	0
1	18	Category M	876	20	21:46:39	64311	64311	12	1.101	15.1216	1.26013	0.0435181	0.205831	-0.837565	13.48	1.12333	0.0913289	-0.0287679	-1.1192	2.72349	1.6503	0.000956217	0.0309228	0.123332	1.47998	0.000976563	0.03125	0.122253	0.349648	1.06256	1.03081	2.86865	1.69371	0	7	0	0	1000	44330	44330	0
1	19	Category J	888	20	21:46:42	64323	64323	54	5.3	34.9165	0.646602	-0.00327781	-0.0525445	0.212524	65.5164	1.21327	0.147809	-0.0131203	-1.20363	0.10022	0.316575	0.00268555	0.0518223	0.213266	11.5164	0.00268555	0.0518223	0.0693811	0.263403	0.0291115	0.170621	0.405676	0.636927	0	7	0	0	1000	44330	44330	0
1	20	Category M	942	20	21:46:48	64377	64377	12	1.1	11.7661	0.980509	0.0721436	0.151591	-0.490397	14.718	1.2265	0.19165	-0.00838216	-1.21141	1.82137	1.34958	0	0	0.226501	2.71802	0	0	0.0779419	0.279181	0.496318	0.704498	2.14797	1.4656	0	7	0	0	1000	44330	44330	0
1	21	Category N	954	20	21:46:51	64389	64389	11	1	15.8828	1.44389	0.055997	0.192205	-0.723766	13.3813	1.21649	0.209983	-0.00665838	-1.1982	3.56516	1.88816	0.000332919	0.0182461	0.216486	2.38135	0.000266335	0.0163198	0.124889	0.353396	1.76432	1.32828	3.12001	1.76635	0	7	0	0	1000	44330	44330	0
1	22	Category L	965	20	21:46:55	64400	64400	62	6.1	9.93042	0.160168	0.0301199	-0.0248472	0.126737	65.4719	1.056	0.207642	-0.0193501	-1.03453	0.0267964	0.163696	0.00361486	0.0601237	0.112104	6.95044	0.00131521	0.0362658	0.00184681	0.0429745	0.00395744	0.0629082	0.0289464	0.170136	0	7	0	0	1000	44330	44330	0
1	23	Category E	1027	20	21:55:13	64462	64462	107	10.6	18.0222	0.168432	-0.00497408	-0.010012	-0.00181851	101.565	0.949203	0.0570741	-0.0596479	-0.945169	0.00713712	0.0844815	1.37E-05	0.00370002	0.0507972	5.4353	0	0	0.0104501	0.102226	0.00832588	0.0912463	0.0164989	0.128448	0	7	0	0	1000	44330	44330	0
1	24	Category F	1134	20	22:06:40	64569	64569	56	5.6	8.33325	0.148808	-0.0423453	0.00861904	-0.00744629	53.54	0.956072	0.0822885	-0.0322527	-0.951699	0.00513567	0.0716636	0	0	0.0439279	2.45996	0	0	0.00827898	0.0909889	0.00392369	0.0626394	0.014849	0.121856	0	7	0	0	1000	44330	44330	0
1	25	Category L	1190	20	22:06:47	64625	64625	47	4.601	3.1311	0.0666192	0.0605105	0.00937084	0.0113915	44.7654	0.952455	0.129867	-0.0123629	-0.943359	0.00120512	0.0347148	0	0	0.0475451	2.23462	0	0	0.00371925	0.0609856	0.000244141	0.015625	0.000457114	0.0213802	0	7	0	0	1000	44330	44330	0
1	26	Category E	1237	20	22:06:52	64672	64672	73	7.2	10.7573	0.147361	-0.0330693	-0.0092138	-0.00406009	69.6934	0.954704	0.0830546	-0.0381027	-0.950135	0.00428751	0.0654791	0	0	0.0452964	3.30664	0	0	0.00722389	0.0849935	0.00533431	0.0730363	0.0127288	0.112822	0	7	0	0	1000	44330	44330	0
1	27	Category L	1310	20	22:07:00	64745	64745	40	3.9	3.12793	0.0781982	0.060199	0.0246643	0.0079895	38.3413	0.958533	0.115833	-0.0297119	-0.950983	0.00189819	0.0435683	0	0	0.0414673	1.65869	0	0	0.00389404	0.0624023	0.0017334	0.0416341	0.000476074	0.0218191	0	7	0	0	1000	44330	44330	0
1	28	Category E	1350	20	22:07:04	64785	64785	77	7.6	13.8179	0.179453	-0.0501186	0.0249816	-0.0153048	72.842	0.946001	0.0964355	-0.0670848	-0.936831	0.00806932	0.0898294	0	0	0.0539995	4.15796	0	0	0.0118805	0.108997	0.00877321	0.0936654	0.018523	0.136099	0	7	0	0	1000	44330	44330	0
1	29	Category L	1427	20	23:30:09	88636	88636	48	4.7	5.26025	0.109589	0.0254974	0.0893097	-0.0263875	44.9749	0.936976	0.164449	-0.163437	-0.904785	0.00395711	0.0629056	0	0	0.0630239	3.02515	0	0	0.00121053	0.0347927	0.0116577	0.107971	0.00178019	0.0421923	0	7	0	0	1000	44330	44330	0
1	30	Category E	1475	20	23:30:15	88684	88684	108	10.7	20.3474	0.188402	-0.0542806	0.0225423	-0.0245813	102.007	0.944512	0.0429461	-0.114233	-0.93306	0.00948984	0.0974158	4.75E-05	0.00688998	0.0554877	5.99268	4.75E-05	0.00688998	0.018991	0.137808	0.00667996	0.081731	0.0196917	0.140327	0	7	0	0	1000	44330	44330	0
1	31	Category A	1583	21	0:50:29	93448	93448	1669	167.255	43.4675	0.0260441	6.49E-05	1.48E-05	5.27E-06	1544.75	0.925556	0.449539	-0.350912	-0.728884	5.15E-05	0.00717568	0	0	0.0744436	124.246	0	0	0.000204791	0.0143105	0.000182118	0.0134951	0.000165735	0.0128738	0	7	0	0	1000	44330	44330	0
1	32	Category E	3252	21	1:45:27	121474	121474	100	9.9	17.5981	0.175981	0.00281982	0.0567017	-0.025127	93.4851	0.934851	0.236799	-0.111755	-0.892024	0.00599854	0.0774502	0	0	0.0651489	6.51489	0	0	0.00874756	0.0935284	0.0138037	0.117489	0.013772	0.117354	0	7	0	0	1000	44330	44330	0
1	33	Category L	3352	21	1:47:02	121574	121574	123	12.2	8.10327	0.0658803	-0.0219349	0.0216749	-0.0133543	116.791	0.949516	0.0300551	-0.145321	-0.93462	0.00143507	0.0378823	0	0	0.0504835	6.20947	0	0	0.00139339	0.0373281	0.00523215	0.0723336	0.00100038	0.0316288	0	7	0	0	1000	44330	44330	0
1	34	Category M	3475	21	2:01:08	121697	121697	44	4.4	19.5208	0.443653	0.0234985	-0.213984	0.087247	40.1399	0.91227	0.0723655	-0.341253	-0.842735	0.0592263	0.243365	0	0	0.0877297	3.86011	0	0	0.0362382	0.190363	0.131836	0.363092	0.0782471	0.279727	0	7	0	0	1000	44330	44330	0
1	35	Category L	3519	21	2:01:21	121741	121741	79	7.801	8.5061	0.107672	-0.00654853	0.067321	-0.0296677	74.3496	0.941134	0.110559	-0.131363	-0.920373	0.00351686	0.0593031	3.40E-05	0.00583046	0.0588657	4.65039	3.40E-05	0.00583046	0.000754055	0.0274601	0.0182178	0.134973	0.00246613	0.0496601	0	7	0	0	1000	44330	44330	0
1	36	Category E	3598	21	2:01:29	121820	121820	89	8.8	14.9143	0.167576	0.00315188	0.00456186	0.00153068	84.7998	0.952807	0.141563	-0.0526521	-0.940663	0.00550002	0.0741621	0	0	0.0471932	4.2002	0	0	0.0109452	0.104619	0.00792771	0.0890377	0.013735	0.117196	0	7	0	0	1000	44330	44330	0
1	37	Category F	3687	21	2:14:43	121909	121909	52	5.1	7.88623	0.151658	-0.0128831	-0.00211745	-0.00463867	49.3264	0.948585	0.129892	-0.0514996	-0.938077	0.00413631	0.0643141	0	0	0.0514151	2.67358	0	0	0.00694862	0.0833584	0.00569505	0.0754656	0.0138925	0.117867	0	7	0	0	1000	44330	44330	0
1	38	Category L	3739	21	2:14:49	121961	121961	40	3.9	2.67407	0.0668518	0.0582703	0.00708618	0.0145447	37.8455	0.946136	0.150439	-0.0449951	-0.932959	0.0019043	0.0436383	0	0	0.0538635	2.15454	0	0	0.00343628	0.0586198	0.000317383	0.0178152	0.000640869	0.0253154	0	7	0	0	1000	44330	44330	0
1	39	Category E	3779	21	2:14:53	122001	122001	98	9.7	15.0063	0.153126	-0.0216687	-0.00502232	-0.00723952	92.7771	0.946705	0.162545	-0.0423011	-0.931347	0.00675622	0.0821962	0	0	0.0532949	5.2229	0	0	0.0121373	0.110169	0.00387636	0.0622604	0.0135124	0.116243	0	7	0	0	1000	44330	44330	0
1	40	Category L	3877	21	2:15:03	122099	122099	107	10.6	3.23706	0.0302529	0.0119195	0.00704129	0.00511098	100.914	0.943124	0.227466	-0.0184908	-0.914875	0.00051338	0.0226579	0	0	0.0568756	6.08569	0	0	0.00052707	0.022958	0.000146028	0.0120842	0.000324	0.018	0	7	0	0	1000	44330	44330	0
1	41	Category E	3984	21	2:15:14	122206	122206	68	6.7	10.0901	0.148384	0.00101965	-0.046638	-0.00600299	64.1362	0.94318	0.116631	0.00334975	-0.93364	0.0055901	0.074767	0	0	0.0568201	3.86377	0	0	0.007256	0.0851822	0.00698673	0.0835867	0.012663	0.11253	0	7	0	0	1000	44330	44330	0
1	42	Category A	4052	21	5:20:21	137144	137144	1289	129.1	28.2903	0.0219475	-2.29E-05	9.58E-05	-6.63E-05	1226.93	0.951847	0.193093	0.315438	-0.876989	8.96E-05	0.00946508	0	0	0.0481535	62.0698	0	0	0.000100005	0.0100002	0.000155311	0.0124624	0.00015872	0.0125984	0	7	0	0	1000	44330	44330	0
1	43	Category E	5341	21	6:03:24	151673	151673	62	6.1	13.3635	0.215541	-0.0665677	-0.0780856	-0.0192753	57.6091	0.92918	0.0920528	-0.0600704	-0.919394	0.00755261	0.0869057	0	0	0.0708205	4.39087	0	0	0.019421	0.139359	0.020874	0.144478	0.0136798	0.11696	0	7	0	0	1000	44330	44330	0
1	44	Category L	5403	21	6:03:31	151735	151735	79	7.8	14.7595	0.186829	0.0197939	-0.0188174	0.148394	85.1895	1.07835	0.275554	-0.0938922	-1.03671	0.037097	0.192606	0.00722842	0.0850201	0.14018	11.0742	0.00497861	0.0705593	0.00431109	0.0656589	0.00109709	0.0331223	0.0511336	0.226127	0	7	0	0	1000	44330	44330	0
1	45	Category M	5482	21	6:03:45	151814	151814	11	1.001	16.4697	1.49725	0.23584	0.410023	-0.668524	14.5129	1.31936	0.212247	-0.0859375	-1.29925	2.5698	1.60306	0.00110973	0.0333126	0.319358	3.51294	0.000976563	0.03125	0.249379	0.499378	1.44791	1.20329	2.58203	1.60687	0	7	0	0	1000	44330	44330	0
1	46	Category N	5493	21	6:03:47	151825	151825	12	1.1	24.646	2.05383	0.171692	-0.222351	-1.23527	15.8303	1.31919	0.168091	-0.0874634	-1.3055	7.38576	2.71768	0.000386556	0.019661	0.319194	3.83032	0.000325521	0.0180422	0.203267	0.450852	2.67932	1.63686	7.14132	2.67232	0	7	0	0	1000	44330	44330	0
1	47	Category E	5505	21	6:03:51	151837	151837	112	11.1	30.4446	0.271827	-0.0705457	-0.00468881	0.0969609	118.368	1.05686	0.00271388	-0.104372	-1.05013	0.0378701	0.194603	0.00505938	0.0711293	0.112235	12.5703	0.0032741	0.0572198	0.0286255	0.169191	0.00793021	0.0890517	0.0559169	0.236468	0	7	0	0	1000	44330	44330	0
