# Supplementary material for: Development of a multisensor biologging collar and analytical techniques to describe high‐resolution spatial behavior in free‐ranging terrestrial mammals
Source: Ecol Evol. 2024 Sep 23;14(9):e70264. doi: 10.1002/ece3.70264 (PMC11420106; doi:10.1002/ece3.70264)
Supplement: Supplementary file 1 — Appendix S1 [file ECE3-14-e70264-s001.zip › doi_10_5061_dryad_jdfn2z3hv__v20240620/B7_S7_Master.csv]

Counter	Total Event no.	Event no.	Category	Acc_x	Acc_y	Acc_z	Mag_x	Mag_y	Mag_z	Temp C	Pressure hbar	Date	DD	MM	YY	Time_dd:hh:mm:ss	Total secs	Decimal secs	Hours	Minutes	Seconds	Anlg	Light	Battery V	Acc_x sm	Acc_y sm	Acc_z sm	Ang vel	VeDBA	Vel m/s	Vel/VEDBA	FFT cleaned	FFT stuff	FFT stuff	FFT stuff	FFT sweep	FFT zero crossings	FFT zero crossings manual	VeSBA	Animal g	ODBA	Dyn AccX	Dyn AccY	Dyn AccZ	Smth Press	Altitude smth	Pressure change	Altitude change	Median pressure
0	1	1	Category M	0.0598145	-0.0959473	-1.0918	-0.107178	-0.131592	0.437988	0	0	20/6/2018	20	6	2018	9:01:43	32503	0.7	9	1	43	0	0.0581055	3.55137	0	0	0	0	0	0	0	0	0	0	0	0	0	0	0	0	0	0	0	0	0	0	0	44330	0
1	2	2	Category M	-0.13183594	0.095947266	-1.0439453	-0.10522461	-0.16577148	0.42944336	0	0	20/6/2018	20	6	2018	9:01:43	32503	0.8	9	1	43	0	0.058105469	3.5513672	0	0	0	0	0	0	0	0	0	0	0	0	0	0	0	0	0	0	0	0	0	0	0	44330	0
2	3	3	Category M	-0.23999023	2.0759277	-1.9438477	-0.10180664	-0.16064453	0.42675781	0	0	20/6/2018	20	6	2018	9:01:43	32503	0.9	9	1	43	0	0.058105469	3.5513672	0	0	0	0	0	0	0	0	0	0	0	0	0	0	0	0	0	0	0	0	0	0	0	44330	0
3	4	4	Category M	-0.011962891	-4.0197754	-2.447998	-0.080810547	-0.15698242	0.43432617	0	0	20/6/2018	20	6	2018	9:01:44	32504	0	9	1	44	0	0.058105469	3.5513672	0	0	0	0	0	0	0	0	0	0	0	0	0	0	0	0	0	0	0	0	0	44330	0	0	0
4	5	5	Category M	0.20385742	-1.9677734	-4.1638184	-0.15380859	-0.14770508	0.42480469	0	0	20/6/2018	20	6	2018	9:01:44	32504	0.1	9	1	44	0	0.058105469	3.5513672	0	0	0	0	0	0	0	0	0	0	0	0	0	0	0	0	0	0	0	0	0	44330	0	0	0
5	6	6	Category M	0.43188477	4.8959961	-3.7558594	-0.12133789	-0.43041992	0.20678711	0	0	20/6/2018	20	6	2018	9:01:44	32504	0.2	9	1	44	0	0.058105469	3.5513672	0	0	0	0	0	0	0	0	0	0	0	0	0	0	0	0	0	0	0	0	0	44330	0	0	0
6	7	7	Category M	0.59985352	0.16796875	-1.223877	-0.23583984	-0.010742188	0.42236328	0	0	20/6/2018	20	6	2018	9:01:44	32504	0.3	9	1	44	0	0.058105469	3.5513672	0	0	0	0	0	0	0	0	0	0	0	0	0	0	0	0	0	0	0	0	0	44330	0	0	0
7	8	8	Category M	-0.13183594	0	-1.3798828	-0.13183594	-0.21313477	0.40576172	0	0	20/6/2018	20	6	2018	9:01:44	32504	0.4	9	1	44	0	0.058105469	3.5513672	0	0	0	0	0	0	0	0	0	0	0	0	0	0	0	0	0	0	0	0	0	44330	0	0	0
8	9	9	Category M	-0.059814453	0.21582031	-0.87597656	-0.11816406	-0.14770508	0.42944336	0	0	20/6/2018	20	6	2018	9:01:44	32504	0.5	9	1	44	0	0.058105469	3.5513672	0	0	0	0	0	0	0	0	0	0	0	0	0	0	0	0	0	0	0	0	0	44330	0	0	0
9	10	10	Category M	0.071777344	0.047851563	-0.99584961	-0.17822266	-0.12475586	0.42163086	0	0	20/6/2018	20	6	2018	9:01:44	32504	0.6	9	1	44	0	0.058105469	3.5513672	0	0	0	0	0	0	0	0	0	0	0	0	0	0	0	0	0	0	0	0	0	44330	0	0	0
10	11	11	Category M	0.035888672	0.035888672	-1.1159668	-0.16479492	-0.13476563	0.43066406	0	0	20/6/2018	20	6	2018	9:01:44	32504	0.7	9	1	44	0	0.058105469	3.5513672	0	0	0	142.07471	0	0	0	0	0	0	0	0	0	0	0	0	0	0	0	0	0	44330	0	0	0
11	12	12	Category E	-0.071777344	0.059814453	-1.1638184	-0.15454102	-0.088378906	0.44262695	0	0	20/6/2018	20	6	2018	9:01:45	32505	0.099	9	1	45	0	0.058105469	3.5513672	0	0	0	145.72876	0	0	0	0	0	0	0	0	0	0	0	0	0	0	0	0	0	44330	0	0	0
12	13	13	Category E	-0.13183594	-0.17993164	-0.87597656	-0.12866211	-0.084228516	0.45043945	0	0	20/6/2018	20	6	2018	9:01:45	32505	0.199	9	1	45	0	0.058105469	3.5513672	0	0	0	145.10913	0	0	0	0	0	0	0	0	0	0	0	0	0	0	0	0	0	44330	0	0	0
13	14	14	Category E	0.095947266	-0.035888672	-1.0559082	-0.16845703	-0.10180664	0.43408203	0	0	20/6/2018	20	6	2018	9:01:45	32505	0.3	9	1	45	0	0.058105469	3.5513672	0	0	0	145.48389	0	0	0	0	0	0	0	0	0	0	0	0	0	0	0	0	0	44330	0	0	0
14	15	15	Category E	0.047851563	-0.059814453	-0.97192383	-0.19213867	-0.069824219	0.43237305	0	0	20/6/2018	20	6	2018	9:01:45	32505	0.4	9	1	45	0	0.058105469	3.5513672	0	0	0	159.77344	0	0	0	0	0	0	0	0	0	0	0	0	0	0	0	0	0	44330	0	0	0
15	16	16	Category E	-0.035888672	-0.011962891	-1.0559082	-0.15332031	-0.079101563	0.44580078	0	0	20/6/2018	20	6	2018	9:01:45	32505	0.5	9	1	45	0	0.058105469	3.5513672	0	0	0	150.10352	0	0	0	0	0	0	0	0	0	0	0	0	0	0	0	0	0	44330	0	0	0
16	17	17	Category E	0.15576172	0.14379883	-0.76782227	-0.18530273	-0.065917969	0.4375	0	0	20/6/2018	20	6	2018	9:01:45	32505	0.6	9	1	45	0	0.058105469	3.5513672	0	0	0	123.50977	0	0	0	0	0	0	0	0	0	0	0	0	0	0	0	0	0	44330	0	0	0
17	18	18	Category E	-0.059814453	0.059814453	-1.0678711	-0.19311523	-0.031738281	0.43725586	0	0	20/6/2018	20	6	2018	9:01:45	32505	0.7	9	1	45	0	0.058105469	3.5513672	0	0	0	32.382568	0	0	0	0	0	0	0	0	0	0	0	0	0	0	0	0	0	44330	0	0	0
18	19	19	Category E	0.083984375	-0.023925781	-0.94799805	-0.20288086	-0.047119141	0.43457031	0	0	20/6/2018	20	6	2018	9:01:45	32505	0.8	9	1	45	0	0.058349609	3.5513672	0	0	0	14.09668	0	0	0	0	0	0	0	0	0	0	0	0	0	0	0	0	0	44330	0	0	0
19	20	20	Category E	-0.083984375	0	-1.0078125	-0.20532227	-0.070556641	0.42797852	0	0	20/6/2018	20	6	2018	9:01:45	32505	0.9	9	1	45	0	0.058349609	3.5513672	0	0	0	4.0437012	0	0	0	0	0	0	0	0	0	0	0	0	0	0	0	0	0	44330	0	0	0
20	21	21	Category E	-0.047851563	-0.13183594	-0.76782227	-0.19384766	-0.090820313	0.42895508	0	0	20/6/2018	20	6	2018	9:01:46	32506	0	9	1	46	0	0.058349609	3.5513672	0	0	0	11.798096	0	0	0	0	0	0	0	0	0	0	0	0	0	0	0	0	0	44330	0	0	0
21	22	22	Category E	-0.011962891	-0.16796875	-1.1879883	-0.17431641	-0.11206055	0.42797852	0	0	20/6/2018	20	6	2018	9:01:46	32506	0.1	9	1	46	0	0.058349609	3.5513672	0	0	0	4.9841309	0	0	0	0	0	0	0	0	0	0	0	0	0	0	0	0	0	44330	0	0	0
22	23	23	Category E	0.035888672	0.059814453	-0.83984375	-0.17504883	-0.10375977	0.43115234	0	0	20/6/2018	20	6	2018	9:01:46	32506	0.2	9	1	46	0	0.058349609	3.5513672	0	0	0	4.0622559	0	0	0	0	0	0	0	0	0	0	0	0	0	0	0	0	0	44330	0	0	0
23	24	24	Category E	-0.059814453	-0.071777344	-0.93579102	-0.11572266	-0.10180664	0.44628906	0	0	20/6/2018	20	6	2018	9:01:46	32506	0.3	9	1	46	0	0.058349609	3.5513672	0	0	0	3.9631348	0	0	0	0	0	0	0	0	0	0	0	0	0	0	0	0	0	44330	0	0	0
24	25	25	Category E	-0.10791016	-0.011962891	-0.88793945	-0.13476563	-0.11010742	0.43896484	0	0	20/6/2018	20	6	2018	9:01:46	32506	0.4	9	1	46	0	0.058349609	3.5513672	0	0	0	1.8493652	0	0	0	0	0	0	0	0	0	0	0	0	0	0	0	0	0	44330	0	0	0
25	26	26	Category E	-0.17993164	0.023925781	-0.98388672	-0.12353516	-0.086669922	0.45043945	0	0	20/6/2018	20	6	2018	9:01:46	32506	0.5	9	1	46	0	0.058349609	3.5513672	0	0	0	2.706543	0	0	0	0	0	0	0	0	0	0	0	0	0	0	0	0	0	44330	0	0	0
26	27	27	Category E	-0.16796875	0.10791016	-0.95996094	-0.11694336	-0.064208984	0.453125	0	0	20/6/2018	20	6	2018	9:01:46	32506	0.6	9	1	46	0	0.058349609	3.5513672	0	0	0	4.3422852	0	0	0	0	0	0	0	0	0	0	0	0	0	0	0	0	0	44330	0	0	0
27	28	28	Category E	-0.083984375	0.047851563	-1.1879883	-0.10644531	-0.066894531	0.4543457	0	0	20/6/2018	20	6	2018	9:01:46	32506	0.7	9	1	46	0	0.058349609	3.5513672	0	0	0	6.4423828	0	0	0	0	0	0	0	0	0	0	0	0	0	0	0	0	0	44330	0	0	0
28	29	29	Category E	-0.047851563	0.19189453	-0.82788086	-0.097900391	-0.076660156	0.45825195	0	0	20/6/2018	20	6	2018	9:01:46	32506	0.8	9	1	46	0	0.058349609	3.5513672	0	0	0	10.052246	0	0	0	0	0	0	0	0	0	0	0	0	0	0	0	0	0	44330	0	0	0
29	30	30	Category E	-0.14379883	0.083984375	-0.89990234	-0.088867188	-0.061035156	0.46191406	0	0	20/6/2018	20	6	2018	9:01:46	32506	0.9	9	1	46	0	0.058349609	3.5513672	0	0	0	13.586182	0	0	0	0	0	0	0	0	0	0	0	0	0	0	0	0	0	44330	0	0	0
30	31	31	Category E	-0.20385742	0.20385742	-1.0319824	-0.12744141	-0.066650391	0.45166016	0	0	20/6/2018	20	6	2018	9:01:47	32507	0	9	1	47	0	0.058349609	3.5513672	0	0	0	15.406494	0	0	0	0	0	0	0	0	0	0	0	0	0	0	0	0	0	44330	0	0	0
31	32	32	Category E	-0.15576172	-0.095947266	-0.93579102	-0.081298828	-0.075683594	0.4609375	0	0	20/6/2018	20	6	2018	9:01:47	32507	0.1	9	1	47	0	0.058349609	3.5513672	0	0	0	16.278076	0	0	0	0	0	0	0	0	0	0	0	0	0	0	0	0	0	44330	0	0	0
32	33	33	Category E	0.023925781	0.095947266	-1.2358398	-0.16186523	-0.094726563	0.4375	0	0	20/6/2018	20	6	2018	9:01:47	32507	0.2	9	1	47	0	0.058349609	3.5513672	0	0	0	13.010986	0	0	0	0	0	0	0	0	0	0	0	0	0	0	0	0	0	44330	0	0	0
33	34	34	Category E	0.11987305	-0.10791016	-0.89990234	-0.18261719	-0.061035156	0.43847656	0	0	20/6/2018	20	6	2018	9:01:47	32507	0.3	9	1	47	0	0.058349609	3.5513672	0	0	0	9.1882324	0	0	0	0	0	0	0	0	0	0	0	0	0	0	0	0	0	44330	0	0	0
34	35	35	Category E	0	-0.047851563	-0.82788086	-0.16088867	-0.067871094	0.44604492	0	0	20/6/2018	20	6	2018	9:01:47	32507	0.4	9	1	47	0	0.058349609	3.5513672	0	0	0	3.173584	0	0	0	0	0	0	0	0	0	0	0	0	0	0	0	0	0	44330	0	0	0
35	36	36	Category E	-0.059814453	0	-0.93579102	-0.18774414	-0.063476563	0.43847656	0	0	20/6/2018	20	6	2018	9:01:47	32507	0.5	9	1	47	0	0.058349609	3.5513672	0	0	0	1.7963867	0	0	0	0	0	0	0	0	0	0	0	0	0	0	0	0	0	44330	0	0	0
36	37	37	Category E	0	-0.083984375	-1.0078125	-0.19189453	-0.055664063	0.4375	0	0	20/6/2018	20	6	2018	9:01:47	32507	0.6	9	1	47	0	0.058349609	3.5513672	0	0	0	1.5393066	0	0	0	0	0	0	0	0	0	0	0	0	0	0	0	0	0	44330	0	0	0
37	38	38	Category E	0.11987305	0.13183594	-1.1638184	-0.19628906	-0.03125	0.44067383	0	0	20/6/2018	20	6	2018	9:01:47	32507	0.7	9	1	47	0	0.058349609	3.5513672	0	0	0	1.619873	0	0	0	0	0	0	0	0	0	0	0	0	0	0	0	0	0	44330	0	0	0
38	39	39	Category E	0.13183594	0.17993164	-0.79199219	-0.18432617	-0.050537109	0.43896484	0	0	20/6/2018	20	6	2018	9:01:47	32507	0.8	9	1	47	0	0.058349609	3.5513672	0	0	0	1.7888184	0	0	0	0	0	0	0	0	0	0	0	0	0	0	0	0	0	44330	0	0	0
39	40	40	Category E	-0.035888672	0.047851563	-0.89990234	-0.16235352	-0.055419922	0.44628906	0	0	20/6/2018	20	6	2018	9:01:47	32507	0.9	9	1	47	0	0.058349609	3.5513672	0	0	0	1.9575195	0	0	0	0	0	0	0	0	0	0	0	0	0	0	0	0	0	44330	0	0	0
40	41	41	Category E	-0.083984375	0.083984375	-0.91186523	-0.19921875	-0.078369141	0.42895508	0	0	20/6/2018	20	6	2018	9:01:48	32508	0	9	1	48	0	0.058349609	3.5513672	-0.023193359	0.065185547	-1.0786133	0.17944336	0.1784668	0	0	0	0	0	0	0	0	0	1.0808105	0.080810547	0.24584961	-0.060546875	0.018554688	0.16674805	0	44330	0	0	0
41	42	42	Category E	-0.10791016	0.023925781	-0.92382813	-0.15820313	-0.087646484	0.44458008	0	0	20/6/2018	20	6	2018	9:01:48	32508	0.1	9	1	48	0	0.058349609	3.5513672	-0.025390625	0.068847656	-1.0778809	1.4572754	0.18041992	0	0	0	0	0	0	0	0	0	1.0805664	0.080566406	0.28149414	-0.082275391	-0.044921875	0.15405273	0	44330	0	0	0
42	43	43	Category E	-0.011962891	0.023925781	-1.1757813	-0.1484375	-0.092773438	0.44360352	0	0	20/6/2018	20	6	2018	9:01:48	32508	0.2	9	1	48	0	0.058349609	3.5513672	-0.0234375	0.069335938	-1.0766602	1.454834	0.109375	0	0	0	0	0	0	0	0	0	1.0793457	0.079345703	0.15576172	0.011474609	-0.045410156	-0.098876953	0	44330	0	0	0
43	44	44	Category E	0.095947266	0	-0.91186523	-0.16796875	-0.10864258	0.43798828	0	0	20/6/2018	20	6	2018	9:01:48	32508	0.3	9	1	48	0	0.058349609	3.5513672	-0.012451172	0.041015625	-1.0605469	3.1584473	0.18847656	0	0	0	0	0	0	0	0	0	1.0615234	0.061523438	0.29833984	0.10839844	-0.041015625	0.14868164	0	44330	0	0	0
44	45	45	Category E	-0.059814453	0.011962891	-0.94799805	-0.15844727	-0.10424805	0.4375	0	0	20/6/2018	20	6	2018	9:01:48	32508	0.4	9	1	48	0	0.058349609	3.5513672	-0.004394531	0.088867188	-1.0383301	6.5874023	0.13085938	0	0	0	0	0	0	0	0	0	1.0419922	0.041992188	0.22241211	-0.055175781	-0.076904297	0.090332031	0	44330	0	0	0
45	46	46	Category E	-0.071777344	0.11987305	-0.88793945	-0.18798828	-0.090332031	0.43286133	0	0	20/6/2018	20	6	2018	9:01:48	32508	0.5	9	1	48	0	0.058349609	3.5513672	0.000732422	0.11083984	-0.99462891	7.2353516	0.12939453	0	0	0	0	0	0	0	0	0	1.0007324	0.000732422	0.18823242	-0.072509766	0.008789063	0.10668945	0	44330	0	0	0
46	47	47	Category E	-0.047851563	0.047851563	-0.85180664	-0.17456055	-0.0625	0.44189453	0	0	20/6/2018	20	6	2018	9:01:48	32508	0.6	9	1	48	0	0.058349609	3.5513672	0.003173828	0.047119141	-0.95581055	3.682373	0.11572266	0	0	0	0	0	0	0	0	0	0.95678711	0.043212891	0.15551758	-0.051025391	0.000488281	0.10400391	0	44330	0	0	0
47	48	48	Category E	-0.095947266	0.11987305	-1.1279297	-0.17041016	-0.057617188	0.44506836	0	0	20/6/2018	20	6	2018	9:01:48	32508	0.7	9	1	48	0	0.058349609	3.5513672	0.003417969	0.042724609	-0.94848633	0.25146484	0.21899414	0	0	0	0	0	0	0	0	0	0.94946289	0.050537109	0.35571289	-0.099365234	0.076904297	-0.17919922	0	44330	0	0	0
48	49	49	Category E	0.095947266	0.11987305	-0.76782227	-0.16821289	-0.083251953	0.44262695	0	0	20/6/2018	20	6	2018	9:01:48	32508	0.8	9	1	48	0	0.058349609	3.5513672	0.012939453	0.040527344	-0.93969727	5.0776367	0.20654297	0	0	0	0	0	0	0	0	0	0.94067383	0.059326172	0.33398438	0.082763672	0.079101563	0.171875	0	44330	0	0	0
49	50	50	Category E	-0.17993164	0.059814453	-1.0439453	-0.14501953	-0.074462891	0.44726563	0	0	20/6/2018	20	6	2018	9:01:48	32508	0.9	9	1	48	0	0.058349609	3.5513672	0.021728516	0.035644531	-0.93676758	12.125488	0.22973633	0	0	0	0	0	0	0	0	0	0.93774414	0.062255859	0.33300781	-0.20166016	0.023925781	-0.10693359	0	44330	0	0	0
50	51	51	Category E	0.059814453	-0.023925781	-0.86376953	-0.1550293	-0.11914063	0.43408203	0	0	20/6/2018	20	6	2018	9:01:49	32509	0	9	1	49	0	0.058349609	3.5513672	0.028808594	0.032714844	-0.93261719	16.804443	0.094482422	0	0	0	0	0	0	0	0	0	0.93359375	0.06640625	0.15673828	0.030761719	-0.056640625	0.068847656	0	44330	0	0	0
51	52	52	Category E	0.083984375	0.023925781	-1.0678711	-0.12402344	-0.13696289	0.43579102	0	0	20/6/2018	20	6	2018	9:01:49	32509	0.111	9	1	49	0	0.058349609	3.5513672	0.036132813	0.030029297	-0.92700195	18.509766	0.14868164	0	0	0	0	0	0	0	0	0	0.92822266	0.071777344	0.19458008	0.047607422	-0.006103516	-0.140625	0	44330	0	0	0
52	53	53	Category E	-0.095947266	0.10791016	-1.0559082	-0.11083984	-0.14575195	0.43701172	0	0	20/6/2018	20	6	2018	9:01:49	32509	0.222	9	1	49	0	0.058349609	3.5513672	0.045166016	0.026611328	-0.9206543	17.731689	0.21142578	0	0	0	0	0	0	0	0	0	0.92211914	0.077880859	0.35717773	-0.14111328	0.081054688	-0.13500977	0	44330	0	0	0
53	54	54	Category E	-0.083984375	0.035888672	-0.98388672	-0.096191406	-0.16308594	0.4309082	0	0	20/6/2018	20	6	2018	9:01:49	32509	0.333	9	1	49	0	0.058349609	3.5513672	0.0546875	0.026367188	-0.91772461	17.429443	0.15380859	0	0	0	0	0	0	0	0	0	0.91967773	0.080322266	0.21411133	-0.13867188	0.009277344	-0.065917969	0	44330	0	0	0
54	55	55	Category E	-0.16796875	-0.035888672	-0.91186523	-0.12402344	-0.16040039	0.43017578	0	0	20/6/2018	20	6	2018	9:01:49	32509	0.444	9	1	49	0	0.058349609	3.5513672	0.061035156	0.024414063	-0.91259766	16.886719	0.23681641	0	0	0	0	0	0	0	0	0	0.91503906	0.084960938	0.2902832	-0.22900391	-0.060302734	0.000732422	0	44330	0	0	0
55	56	56	Category E	-0.15576172	0.25195313	-0.88793945	-0.10205078	-0.14208984	0.43896484	0	0	20/6/2018	20	6	2018	9:01:49	32509	0.555	9	1	49	0	0.058349609	3.5513672	0.068115234	0.022705078	-0.90869141	14.28833	0.32080078	0	0	0	0	0	0	0	0	0	0.91162109	0.088378906	0.47387695	-0.22387695	0.22900391	0.020751953	0	44330	0	0	0
56	57	57	Category E	-0.035888672	0.10791016	-1.0678711	-0.12060547	-0.14453125	0.43261719	0	0	20/6/2018	20	6	2018	9:01:49	32509	0.666	9	1	49	0	0.05859375	3.4820801	0.076171875	0.020507813	-0.90405273	14.337402	0.21679688	0	0	0	0	0	0	0	0	0	0.9074707	0.092529297	0.36303711	-0.11206055	0.087158203	-0.16357422	0	44330	0	0	0
57	58	58	Category E	-0.17993164	0.20385742	-1.0559082	-0.072265625	-0.14208984	0.4387207	0	0	20/6/2018	20	6	2018	9:01:49	32509	0.777	9	1	49	0	0.05859375	3.4820801	0.08203125	0.016601563	-0.90258789	17.493896	0.35644531	0	0	0	0	0	0	0	0	0	0.90649414	0.093505859	0.60229492	-0.26196289	0.18701172	-0.15307617	0	44330	0	0	0
58	59	59	Category E	-0.11987305	0.095947266	-0.89990234	-0.10083008	-0.17285156	0.4284668	0	0	20/6/2018	20	6	2018	9:01:49	32509	0.888	9	1	49	0	0.05859375	3.4820801	0.090820313	0.013427734	-0.89770508	18.147949	0.22607422	0	0	0	0	0	0	0	0	0	0.90234375	0.09765625	0.29516602	-0.21069336	0.082275391	-0.001953125	0	44330	0	0	0
59	60	60	Category E	-0.059814453	0.023925781	-0.91186523	-0.061523438	-0.18041992	0.43310547	0	0	20/6/2018	20	6	2018	9:01:50	32510	0	9	1	50	0	0.05859375	3.4820801	0.09765625	0.011474609	-0.89379883	15.613037	0.15893555	0	0	0	0	0	0	0	0	0	0.89916992	0.10083008	0.1875	-0.1574707	0.012207031	-0.017822266	0	44330	0	0	0
60	61	61	Category E	-0.10791016	0.095947266	-1.1159668	-0.089355469	-0.18115234	0.4284668	0	0	20/6/2018	20	6	2018	9:01:50	32510	0.09	9	1	50	0	0.05859375	3.4820801	0.10644531	0.009033203	-0.88916016	16.454346	0.32373047	0	0	0	0	0	0	0	0	0	0.89575195	0.10424805	0.52758789	-0.21435547	0.086669922	-0.2265625	0	44330	0	0	0
61	62	62	Category E	-0.035888672	0.10791016	-0.91186523	-0.094726563	-0.19091797	0.42529297	0	0	20/6/2018	20	6	2018	9:01:50	32510	0.181	9	1	50	0	0.05859375	3.4820801	0.11474609	0.008300781	-0.88818359	14.966064	0.18188477	0	0	0	0	0	0	0	0	0	0.89550781	0.10449219	0.27368164	-0.15063477	0.099365234	-0.0234375	0	44330	0	0	0
62	63	63	Category E	0.047851563	0.059814453	-0.77978516	-0.11572266	-0.18725586	0.42504883	0	0	20/6/2018	20	6	2018	9:01:50	32510	0.272	9	1	50	0	0.05859375	3.4820801	0.12255859	0.008056641	-0.8815918	12.199463	0.13647461	0	0	0	0	0	0	0	0	0	0.89013672	0.10986328	0.22802734	-0.074707031	0.051513672	0.10180664	0	44330	0	0	0
63	64	64	Category E	-0.13183594	0.2277832	-0.79199219	-0.093505859	-0.17602539	0.43359375	0	0	20/6/2018	20	6	2018	9:01:50	32510	0.363	9	1	50	0	0.05859375	3.4820801	0.12939453	0.004882813	-0.87963867	12.422119	0.35449219	0	0	0	0	0	0	0	0	0	0.88891602	0.11108398	0.57177734	-0.26123047	0.22265625	0.087646484	0	44330	0	0	0
64	65	65	Category E	-0.071777344	0.11987305	-1.1757813	-0.11523438	-0.15771484	0.43139648	0	0	20/6/2018	20	6	2018	9:01:50	32510	0.454	9	1	50	0	0.05859375	3.4820801	0.13793945	0.003417969	-0.87597656	13.019775	0.38378906	0	0	0	0	0	0	0	0	0	0.88671875	0.11328125	0.62573242	-0.2097168	0.11621094	-0.29956055	0	44330	0	0	0
65	66	66	Category E	0.13183594	0.16796875	-0.87597656	-0.098388672	-0.19458008	0.41918945	0	0	20/6/2018	20	6	2018	9:01:50	32510	0.545	9	1	50	0	0.05859375	3.4820801	0.14697266	0.000488281	-0.87280273	15.780518	0.16796875	0	0	0	0	0	0	0	0	0	0.88500977	0.11499023	0.18554688	-0.015136719	0.16723633	-0.002929688	0	44330	0	0	0
66	67	67	Category E	-0.10791016	0.19189453	-0.99584961	-0.081054688	-0.19897461	0.42260742	0	0	20/6/2018	20	6	2018	9:01:50	32510	0.636	9	1	50	0	0.05859375	3.4820801	0.15698242	-0.001953125	-0.86865234	17.04126	0.35180664	0	0	0	0	0	0	0	0	0	0.8828125	0.1171875	0.58569336	-0.26489258	0.19384766	-0.12695313	0	44330	0	0	0
67	68	68	Category E	0.035888672	0.023925781	-0.80395508	-0.079101563	-0.19970703	0.4206543	0	0	20/6/2018	20	6	2018	9:01:50	32510	0.727	9	1	50	0	0.05859375	3.4820801	0.16674805	-0.005859375	-0.86499023	17.529297	0.14746094	0	0	0	0	0	0	0	0	0	0.88085938	0.11914063	0.22192383	-0.13085938	0.029785156	0.061035156	0	44330	0	0	0
68	69	69	Category E	-0.023925781	0.023925781	-1.079834	-0.10986328	-0.21142578	0.40942383	0	0	20/6/2018	20	6	2018	9:01:50	32510	0.818	9	1	50	0	0.05859375	3.4820801	0.17578125	-0.008789063	-0.85839844	18.616211	0.29980469	0	0	0	0	0	0	0	0	0	0.8762207	0.1237793	0.45361328	-0.19970703	0.032714844	-0.22119141	0	44330	0	0	0
69	70	70	Category E	0.023925781	0.095947266	-0.95996094	-0.12841797	-0.21484375	0.4050293	0	0	20/6/2018	20	6	2018	9:01:50	32510	0.909	9	1	50	0	0.05859375	3.4820801	0.18457031	-0.013427734	-0.85620117	14.74585	0.22021484	0	0	0	0	0	0	0	0	0	0.87597656	0.12402344	0.3737793	-0.16064453	0.109375	-0.10351563	0	44330	0	0	0
70	71	71	Category E	-0.095947266	0.083984375	-0.99584961	-0.091796875	-0.2175293	0.40820313	0	0	20/6/2018	20	6	2018	9:01:51	32511	0	9	1	51	0	0.05859375	3.4820801	0.19433594	-0.017089844	-0.85302734	10.222656	0.33886719	0	0	0	0	0	0	0	0	0	0.87524414	0.12475586	0.53393555	-0.2902832	0.10107422	-0.14257813	0	44330	0	0	0
71	72	72	Category E	-0.071777344	0.15576172	-0.91186523	-0.11303711	-0.19091797	0.41674805	0	0	20/6/2018	20	6	2018	9:01:51	32511	0.1	9	1	51	0	0.05859375	3.4820801	0.2043457	-0.021728516	-0.84863281	10.689209	0.33447266	0	0	0	0	0	0	0	0	0	0.87329102	0.12670898	0.51708984	-0.27612305	0.17749023	-0.062988281	0	44330	0	0	0
72	73	73	Category E	-0.11987305	0.083984375	-1.0197754	-0.12280273	-0.19140625	0.41577148	0	0	20/6/2018	20	6	2018	9:01:51	32511	0.2	9	1	51	0	0.05859375	3.4820801	0.21435547	-0.022949219	-0.8449707	10.107178	0.39208984	0	0	0	0	0	0	0	0	0	0.87207031	0.12792969	0.6159668	-0.33422852	0.10693359	-0.17456055	0	44330	0	0	0
73	74	74	Category E	0.083984375	0.059814453	-1.0319824	-0.11767578	-0.2043457	0.41333008	0	0	20/6/2018	20	6	2018	9:01:51	32511	0.3	9	1	51	0	0.05859375	3.4820801	0.22192383	-0.026611328	-0.83764648	9.6013184	0.25341797	0	0	0	0	0	0	0	0	0	0.86694336	0.13305664	0.41870117	-0.13793945	0.086425781	-0.1940918	0	44330	0	0	0
74	75	75	Category E	-0.059814453	0.059814453	-0.99584961	-0.074707031	-0.19946289	0.42333984	0	0	20/6/2018	20	6	2018	9:01:51	32511	0.4	9	1	51	0	0.05859375	3.4820801	0.22827148	-0.027587891	-0.83447266	10.48584	0.34155273	0	0	0	0	0	0	0	0	0	0.86547852	0.13452148	0.53710938	-0.28808594	0.087402344	-0.16113281	0	44330	0	0	0
75	76	76	Category E	0.035888672	-0.011962891	-0.77978516	-0.067626953	-0.23657227	0.4050293	0	0	20/6/2018	20	6	2018	9:01:51	32511	0.5	9	1	51	0	0.05859375	3.4820801	0.23608398	-0.029541016	-0.83203125	11.970703	0.20776367	0	0	0	0	0	0	0	0	0	0.86547852	0.13452148	0.27001953	-0.20019531	0.017578125	0.052246094	0	44330	0	0	0
76	77	77	Category E	-0.095947266	0.15576172	-0.99584961	-0.070068359	-0.24365234	0.39794922	0	0	20/6/2018	20	6	2018	9:01:51	32511	0.6	9	1	51	0	0.05859375	3.4820801	0.24487305	-0.031982422	-0.82836914	12.657715	0.42358398	0	0	0	0	0	0	0	0	0	0.86450195	0.13549805	0.69604492	-0.34082031	0.18774414	-0.16723633	0	44330	0	0	0
77	78	78	Category E	0.071777344	0.10791016	-0.91186523	-0.082519531	-0.24023438	0.39868164	0	0	20/6/2018	20	6	2018	9:01:51	32511	0.7	9	1	51	0	0.05859375	3.4820801	0.25268555	-0.033447266	-0.82397461	5.3830566	0.24584961	0	0	0	0	0	0	0	0	0	0.86230469	0.13769531	0.41015625	-0.1809082	0.14135742	-0.087646484	0	44330	0	0	0
78	79	79	Category E	-0.035888672	0.023925781	-0.95996094	-0.059570313	-0.24267578	0.40014648	0	0	20/6/2018	20	6	2018	9:01:51	32511	0.8	9	1	51	0	0.05859375	3.4820801	0.25927734	-0.037353516	-0.81762695	7.3654785	0.33325195	0	0	0	0	0	0	0	0	0	0.85864258	0.14135742	0.4987793	-0.29516602	0.061279297	-0.14208984	0	44330	0	0	0
79	80	80	Category E	-0.071777344	0.13183594	-0.77978516	-0.069824219	-0.23388672	0.40600586	0	0	20/6/2018	20	6	2018	9:01:51	32511	0.9	9	1	51	0	0.05859375	3.4820801	0.26513672	-0.041992188	-0.81616211	20.143066	0.38110352	0	0	0	0	0	0	0	0	0	0.859375	0.140625	0.54760742	-0.33691406	0.17382813	0.036376953	0	44330	0	0	0
80	81	81	Category E	-0.11987305	0.19189453	-1.0439453	-0.075195313	-0.21362305	0.40942383	0	0	20/6/2018	20	6	2018	9:01:52	32512	0	9	1	52	0	0.05859375	3.4820801	0.27368164	-0.044921875	-0.81298828	39.797607	0.51391602	0	0	0	0	0	0	0	0	0	0.85913086	0.14086914	0.86132813	-0.39355469	0.23681641	-0.23071289	0	44330	0	0	0
81	82	82	Category E	0.035888672	0.13183594	-0.94799805	-0.056884766	-0.22167969	0.41064453	0	0	20/6/2018	20	6	2018	9:01:52	32512	0.1	9	1	52	0	0.05859375	3.4820801	0.2824707	-0.048339844	-0.80932617	54.817383	0.33544922	0	0	0	0	0	0	0	0	0	0.85864258	0.14135742	0.56542969	-0.24658203	0.18017578	-0.13842773	0	44330	0	0	0
82	63517	63517	Category I	1.4279785	-0.76782227	-1.8117676	0.044189453	0.14941406	0.45922852	0	0	20/6/2018	20	6	2018	14:28:17	52097	0.5	14	28	17	0	0.05859375	3.4820801	0.21606445	-0.041015625	-0.98876953	60.911865	1.6350098	0	0	0	0	0	0	0	0	0	1.0129395	0.012939453	2.7612305	1.2116699	-0.7265625	-0.82275391	0	44330	0	0	0
83	63518	63518	Category I	0.43188477	0.31176758	-0.94799805	0.001953125	0.203125	0.44726563	0	0	20/6/2018	20	6	2018	14:28:17	52097	0.6	14	28	17	0	0.05859375	3.4820801	0.21923828	-0.042724609	-0.98754883	84.137207	0.41503906	0	0	0	0	0	0	0	0	0	1.0126953	0.012695313	0.60668945	0.21240234	0.35449219	0.039550781	0	44330	0	0	0
84	63519	63519	Category I	0.83984375	0.11987305	-0.41992188	-0.030029297	0.24707031	0.42944336	0	0	20/6/2018	20	6	2018	14:28:17	52097	0.7	14	28	17	0	0.05859375	3.4820801	0.21801758	-0.044433594	-0.98999023	107.03882	0.859375	0	0	0	0	0	0	0	0	0	1.0146484	0.014648438	1.3564453	0.62182617	0.16430664	0.57006836	0	44330	0	0	0
85	63520	63520	Category I	-0.095947266	0.16796875	-0.035888672	0.026367188	0.2109375	0.44702148	0	0	20/6/2018	20	6	2018	14:28:17	52097	0.8	14	28	17	0	0.05859375	3.4820801	0.21728516	-0.043701172	-0.99267578	123.55566	1.0290527	0	0	0	0	0	0	0	0	0	1.017334	0.017333984	1.4821777	-0.31323242	0.21166992	0.95678711	0	44330	0	0	0
86	63521	63521	Category I	0.35986328	-0.34790039	-1.5358887	0.061767578	0.25561523	0.42089844	0	0	20/6/2018	20	6	2018	14:28:17	52097	0.9	14	28	17	0	0.05859375	3.4820801	0.21704102	-0.045410156	-0.9921875	134.83984	0.63818359	0	0	0	0	0	0	0	0	0	1.0166016	0.016601563	0.98852539	0.14257813	-0.30224609	-0.54345703	0	44330	0	0	0
87	63522	63522	Category I	0.49194336	0.10791016	-2.0039063	0.083984375	0.2902832	0.40380859	0	0	20/6/2018	20	6	2018	14:28:18	52098	0	14	28	18	0	0.05859375	3.4820801	0.21704102	-0.047363281	-0.99072266	144.2478	1.0610352	0	0	0	0	0	0	0	0	0	1.0153809	0.015380859	1.4433594	0.2746582	0.15527344	-1.0129395	0	44330	0	0	0
88	63523	63523	Category I	0.023925781	-0.2878418	-0.73193359	0.04296875	0.203125	0.45043945	0	0	20/6/2018	20	6	2018	14:28:18	52098	0.1	14	28	18	0	0.05859375	3.4820801	0.21606445	-0.050048828	-0.98974609	145.67261	0.39990234	0	0	0	0	0	0	0	0	0	1.0144043	0.014404297	0.68774414	-0.19213867	-0.23754883	0.2578125	0	44330	0	0	0
89	63524	63524	Category I	-0.20385742	-0.15576172	-1.0559082	-0.048828125	0.23339844	0.43847656	0	0	20/6/2018	20	6	2018	14:28:18	52098	0.2	14	28	18	0	0.05859375	3.4820801	0.21679688	-0.052001953	-0.98925781	140.04175	0.43847656	0	0	0	0	0	0	0	0	0	1.013916	0.013916016	0.59106445	-0.4206543	-0.10351563	-0.06640625	0	44330	0	0	0
90	63525	63525	Category I	0.44384766	-0.82788086	-2.5439453	-0.01171875	0.23486328	0.44067383	0	0	20/6/2018	20	6	2018	14:28:18	52098	0.3	14	28	18	0	0.05859375	3.4820801	0.21655273	-0.052490234	-0.99145508	127.25098	1.7497559	0	0	0	0	0	0	0	0	0	1.0163574	0.016357422	2.5544434	0.22705078	-0.77514648	-1.5522461	0	44330	0	0	0
91	63526	63526	Category I	0.70776367	-0.011962891	-0.011962891	0.006835938	0.26098633	0.4284668	0	0	20/6/2018	20	6	2018	14:28:18	52098	0.4	14	28	18	0	0.058349609	3.5513672	0.21679688	-0.051269531	-0.99121094	119.36597	1.0961914	0	0	0	0	0	0	0	0	0	1.0161133	0.016113281	1.5095215	0.49072266	0.039306641	0.97924805	0	44330	0	0	0
92	63527	63527	Category I	-0.45581055	0.14379883	-0.2277832	-0.024902344	0.25317383	0.43066406	0	0	20/6/2018	20	6	2018	14:28:18	52098	0.5	14	28	18	0	0.058349609	3.5513672	0.21484375	-0.051513672	-0.99194336	98.976807	1.0354004	0	0	0	0	0	0	0	0	0	1.0163574	0.016357422	1.6303711	-0.6706543	0.1953125	0.76416016	0	44330	0	0	0
93	63528	63528	Category I	-0.083984375	0.035888672	-1.0319824	-0.01171875	0.24975586	0.43603516	0	0	20/6/2018	20	6	2018	14:28:18	52098	0.6	14	28	18	0	0.058349609	3.5513672	0.2121582	-0.052001953	-0.99194336	66.154785	0.31152344	0	0	0	0	0	0	0	0	0	1.0158691	0.015869141	0.42382813	-0.29614258	0.087890625	-0.039794922	0	44330	0	0	0
94	63529	63529	Category I	1.223877	0	-2.3999023	-0.034423828	0.23681641	0.44018555	0	0	20/6/2018	20	6	2018	14:28:18	52098	0.7	14	28	18	0	0.058349609	3.5513672	0.2109375	-0.053222656	-0.99023438	44.412109	1.7363281	0	0	0	0	0	0	0	0	0	1.013916	0.013916016	2.4755859	1.0126953	0.053222656	-1.4094238	0	44330	0	0	0
95	63530	63530	Category I	0.64794922	-0.21582031	-0.49194336	0.002685547	0.25415039	0.43139648	0	0	20/6/2018	20	6	2018	14:28:18	52098	0.8	14	28	18	0	0.058349609	3.5513672	0.20947266	-0.054199219	-0.99145508	39.104736	0.68383789	0	0	0	0	0	0	0	0	0	1.0148926	0.014892578	1.0993652	0.43823242	-0.16137695	0.49951172	0	44330	0	0	0
96	63531	63531	Category I	-0.43188477	0.15576172	-0.11987305	-0.053466797	0.23925781	0.4375	0	0	20/6/2018	20	6	2018	14:28:18	52098	0.9	14	28	18	0	0.058349609	3.5513672	0.20898438	-0.055908203	-0.99316406	32.313232	1.1037598	0	0	0	0	0	0	0	0	0	1.0166016	0.016601563	1.7263184	-0.64086914	0.21166992	0.87329102	0	44330	0	0	0
97	63532	63532	Category I	0.32397461	-0.44384766	-1.2958984	-0.060546875	0.26782227	0.42919922	0	0	20/6/2018	20	6	2018	14:28:19	52099	0	14	28	19	0	0.058349609	3.5513672	0.20800781	-0.057861328	-0.99316406	15.977783	0.50366211	0	0	0	0	0	0	0	0	0	1.0163574	0.016357422	0.80419922	0.11572266	-0.38574219	-0.30249023	0	44330	0	0	0
98	63533	63533	Category I	0	-0.16796875	-1.8239746	-0.012939453	0.27392578	0.42333984	0	0	20/6/2018	20	6	2018	14:28:19	52099	0.1	14	28	19	0	0.058349609	3.5513672	0.20556641	-0.059326172	-0.9934082	17.940674	0.86206055	0	0	0	0	0	0	0	0	0	1.0163574	0.016357422	1.1442871	-0.20556641	-0.10839844	-0.83032227	0	44330	0	0	0
99	63534	63534	Category I	-0.26391602	0.14379883	-1.6557617	0.095703125	0.25927734	0.41772461	0	0	20/6/2018	20	6	2018	14:28:19	52099	0.2	14	28	19	0	0.058349609	3.5513672	0.20166016	-0.060546875	-0.99316406	31.789307	0.83520508	0	0	0	0	0	0	0	0	0	1.0151367	0.015136719	1.3327637	-0.46557617	0.2043457	-0.66235352	0	44330	0	0	0
100	63535	63535	Category I	-0.095947266	0.29980469	0.083984375	-0.072998047	0.25024414	0.42749023	0	0	20/6/2018	20	6	2018	14:28:19	52099	0.3	14	28	19	0	0.058349609	3.5513672	0.19775391	-0.061767578	-0.99072266	38.54834	1.1713867	0	0	0	0	0	0	0	0	0	1.012207	0.012207031	1.7304688	-0.29370117	0.36157227	1.074707	0	44330	0	0	0
101	63536	63536	Category I	-0.2277832	0.071777344	-0.32397461	-0.13134766	0.2578125	0.41601563	0	0	20/6/2018	20	6	2018	14:28:19	52099	0.4	14	28	19	0	0.058349609	3.5513672	0.19506836	-0.063476563	-0.9921875	23.578125	0.80224609	0	0	0	0	0	0	0	0	0	1.0131836	0.013183594	1.2265625	-0.42285156	0.13525391	0.66821289	0	44330	0	0	0
102	63537	63537	Category I	0.21582031	-0.34790039	-1.8359375	-0.042236328	0.25146484	0.43432617	0	0	20/6/2018	20	6	2018	14:28:19	52099	0.5	14	28	19	0	0.058349609	3.5513672	0.19311523	-0.064453125	-0.99853516	17.110352	0.8840332	0	0	0	0	0	0	0	0	0	1.0192871	0.019287109	1.1428223	0.022460938	-0.28320313	-0.8371582	0	44330	0	0	0
103	63538	63538	Category I	0.61181641	-0.21582031	-2.1237793	0.023681641	0.2722168	0.42114258	0	0	20/6/2018	20	6	2018	14:28:19	52099	0.6	14	28	19	0	0.058349609	3.5513672	0.19091797	-0.064697266	-0.99902344	16.560791	1.2099609	0	0	0	0	0	0	0	0	0	1.0192871	0.019287109	1.6960449	0.4206543	-0.15087891	-1.1245117	0	44330	0	0	0
104	63539	63539	Category I	0.82788086	-0.11987305	0.059814453	-0.018066406	0.24975586	0.43164063	0	0	20/6/2018	20	6	2018	14:28:19	52099	0.7	14	28	19	0	0.058349609	3.5513672	0.18652344	-0.065185547	-0.99780273	16.97583	1.2380371	0	0	0	0	0	0	0	0	0	1.017334	0.017333984	1.7536621	0.64111328	-0.054443359	1.0576172	0	44330	0	0	0
105	63540	63540	Category I	-0.095947266	0.2277832	0.023925781	0.026855469	0.24951172	0.43188477	0	0	20/6/2018	20	6	2018	14:28:19	52099	0.8	14	28	19	0	0.058349609	3.5513672	0.18041992	-0.065917969	-0.99780273	1.3239746	1.0986328	0	0	0	0	0	0	0	0	0	1.0161133	0.016113281	1.592041	-0.27636719	0.29370117	1.0217285	0	44330	0	0	0
106	63541	63541	Category I	0.023925781	-0.38378906	-2.3999023	-0.073730469	0.26831055	0.42285156	0	0	20/6/2018	20	6	2018	14:28:19	52099	0.9	14	28	19	0	0.058349609	3.5513672	0.17895508	-0.067871094	-0.99462891	11.94751	1.4482422	0	0	0	0	0	0	0	0	0	1.0129395	0.012939453	1.8759766	-0.1550293	-0.31567383	-1.4050293	0	44330	0	0	0
107	63542	63542	Category I	0.23999023	-0.047851563	-0.40795898	-0.043945313	0.2668457	0.42358398	0	0	20/6/2018	20	6	2018	14:28:20	52100	0	14	28	20	0	0.058349609	3.5513672	0.17626953	-0.068115234	-0.99707031	9.6777344	0.59301758	0	0	0	0	0	0	0	0	0	1.0148926	0.014892578	0.6730957	0.063476563	0.020263672	0.58911133	0	44330	0	0	0
108	63543	63543	Category I	0.2277832	-0.047851563	-2.3398438	0.065185547	0.25073242	0.42700195	0	0	20/6/2018	20	6	2018	14:28:20	52100	0.1	14	28	20	0	0.058349609	3.5513672	0.17382813	-0.070800781	-0.99707031	16.031494	1.3439941	0	0	0	0	0	0	0	0	0	1.0144043	0.014404297	1.4194336	0.053710938	0.022949219	-1.3425293	0	44330	0	0	0
109	63544	63544	Category I	0.2878418	-0.10791016	-0.37182617	0.008056641	0.22827148	0.43969727	0	0	20/6/2018	20	6	2018	14:28:20	52100	0.2	14	28	20	0	0.058349609	3.5513672	0.16870117	-0.072998047	-0.99780273	19.628662	0.63818359	0	0	0	0	0	0	0	0	0	1.0146484	0.014648438	0.7800293	0.11889648	-0.034667969	0.62597656	0	44330	0	0	0
110	63545	63545	Category I	-0.13183594	0.095947266	0.023925781	-0.009033203	0.22558594	0.44433594	0	0	20/6/2018	20	6	2018	14:28:20	52100	0.3	14	28	20	0	0.058349609	3.5513672	0.16381836	-0.075195313	-0.99853516	28.979492	1.078125	0	0	0	0	0	0	0	0	0	1.0146484	0.014648438	1.4897461	-0.2956543	0.17114258	1.0224609	0	44330	0	0	0
111	63546	63546	Category I	0.047851563	-0.63598633	-2.1237793	-0.052490234	0.2487793	0.43505859	0	0	20/6/2018	20	6	2018	14:28:20	52100	0.4	14	28	20	0	0.058349609	3.5513672	0.15722656	-0.077636719	-0.99951172	25.279053	1.2597656	0	0	0	0	0	0	0	0	0	1.0148926	0.014892578	1.791748	-0.109375	-0.55810547	-1.1240234	0	44330	0	0	0
112	63547	63547	Category I	0.19189453	-0.14379883	-0.74389648	-0.000976563	0.22924805	0.44189453	0	0	20/6/2018	20	6	2018	14:28:20	52100	0.5	14	28	20	0	0.058349609	3.5513672	0.15332031	-0.075439453	-0.99755859	19.88208	0.26538086	0	0	0	0	0	0	0	0	0	1.012207	0.012207031	0.36035156	0.038330078	-0.068115234	0.25366211	0	44330	0	0	0
113	63548	63548	Category I	0.23999023	-0.047851563	-1.907959	0.11816406	0.21850586	0.4284668	0	0	20/6/2018	20	6	2018	14:28:20	52100	0.6	14	28	20	0	0.058349609	3.5513672	0.14916992	-0.078613281	-1.0009766	3.6218262	0.91186523	0	0	0	0	0	0	0	0	0	1.0148926	0.014892578	1.0285645	0.090576172	0.030761719	-0.90673828	0	44330	0	0	0
114	63549	63549	Category I	0.17993164	-0.035888672	0.023925781	-0.014404297	0.22192383	0.44238281	0	0	20/6/2018	20	6	2018	14:28:20	52100	0.7	14	28	20	0	0.058349609	3.5513672	0.14672852	-0.077636719	-1.0009766	7.3974609	1.026123	0	0	0	0	0	0	0	0	0	1.0146484	0.014648438	1.0996094	0.032958984	0.041748047	1.0249023	0	44330	0	0	0
115	63550	63550	Category I	-0.35986328	0.37182617	-0.82788086	-0.055175781	0.21069336	0.44726563	0	0	20/6/2018	20	6	2018	14:28:20	52100	0.8	14	28	20	0	0.058349609	3.5513672	0.14135742	-0.078857422	-1.0012207	9.9528809	0.69604492	0	0	0	0	0	0	0	0	0	1.0141602	0.014160156	1.1254883	-0.5012207	0.45068359	0.17333984	0	44330	0	0	0
116	63551	63551	Category I	-0.13183594	-0.52783203	-2.315918	-0.017089844	0.25708008	0.42578125	0	0	20/6/2018	20	6	2018	14:28:20	52100	0.9	14	28	20	0	0.058349609	3.5513672	0.13623047	-0.079101563	-0.99975586	11.682617	1.4157715	0	0	0	0	0	0	0	0	0	1.012207	0.012207031	2.0327148	-0.26806641	-0.44848633	-1.315918	0	44330	0	0	0
117	63552	63552	Category I	0.35986328	0.21582031	-0.3359375	-0.04296875	0.25561523	0.42797852	0	0	20/6/2018	20	6	2018	14:28:21	52101	0	14	28	21	0	0.058349609	3.5513672	0.13085938	-0.079589844	-0.99731445	10.96167	0.75952148	0	0	0	0	0	0	0	0	0	1.0090332	0.009033203	1.185791	0.22875977	0.29541016	0.66137695	0	44330	0	0	0
118	63553	63553	Category I	0.27587891	-0.059814453	-1.7158203	0.020996094	0.24291992	0.43554688	0	0	20/6/2018	20	6	2018	14:28:21	52101	0.1	14	28	21	0	0.058349609	3.5513672	0.125	-0.081542969	-0.99926758	10.647217	0.73217773	0	0	0	0	0	0	0	0	0	1.010498	0.010498047	0.88891602	0.15063477	0.021728516	-0.71630859	0	44330	0	0	0
119	63554	63554	Category I	0.49194336	0.23999023	-0.26391602	-0.029052734	0.21264648	0.44970703	0	0	20/6/2018	20	6	2018	14:28:21	52101	0.2	14	28	21	0	0.058349609	3.5513672	0.11865234	-0.082519531	-1.0024414	4.7099609	0.88818359	0	0	0	0	0	0	0	0	0	1.0129395	0.012939453	1.4343262	0.37304688	0.32250977	0.73852539	0	44330	0	0	0
120	63555	63555	Category I	-0.27587891	0.011962891	-0.671875	0.052978516	0.24658203	0.42822266	0	0	20/6/2018	20	6	2018	14:28:21	52101	0.3	14	28	21	0	0.058349609	3.5513672	0.11572266	-0.084716797	-1.0036621	2.5290527	0.5222168	0	0	0	0	0	0	0	0	0	1.0136719	0.013671875	0.82006836	-0.39160156	0.096679688	0.33178711	0	44330	0	0	0
121	63556	63556	Category I	-0.23999023	-0.035888672	-1.8718262	-0.047363281	0.21508789	0.44458008	0	0	20/6/2018	20	6	2018	14:28:21	52101	0.4	14	28	21	0	0.058349609	3.5513672	0.11035156	-0.086669922	-1.0053711	6.3200684	0.93579102	0	0	0	0	0	0	0	0	0	1.0151367	0.015136719	1.2675781	-0.3503418	0.05078125	-0.86621094	0	44330	0	0	0
122	63557	63557	Category I	0.49194336	-0.13183594	-0.83984375	-0.033691406	0.26416016	0.42382813	0	0	20/6/2018	20	6	2018	14:28:21	52101	0.5	14	28	21	0	0.058349609	3.5513672	0.10400391	-0.087158203	-1.0026855	11.455811	0.42285156	0	0	0	0	0	0	0	0	0	1.0119629	0.011962891	0.59521484	0.38769531	-0.044433594	0.1628418	0	44330	0	0	0
123	63558	63558	Category I	0.13183594	-0.14379883	-1.0917969	-0.014160156	0.24536133	0.43481445	0	0	20/6/2018	20	6	2018	14:28:21	52101	0.6	14	28	21	0	0.058349609	3.5513672	0.077148438	-0.086914063	-0.99658203	29.226074	0.12329102	0	0	0	0	0	0	0	0	0	1.003418	0.003417969	0.20629883	0.054443359	-0.056640625	-0.094970703	0	44330	0	0	0
124	63559	63559	Category E	0.17993164	0.059814453	-1.1279297	0.042480469	-0.12841797	0.45776367	0	0	20/6/2018	20	6	2018	16:37:33	59853	0.8	16	37	33	0	0.05859375	3.5449219	0.070068359	-0.088378906	-0.99291992	60.580078	0.22851563	0	0	0	0	0	0	0	0	0	0.99926758	0.000732422	0.39282227	0.10961914	0.14819336	-0.13476563	0	44330	0	0	0
125	63560	63560	Category E	0.23999023	-0.10791016	-0.88793945	-0.026123047	-0.15478516	0.44970703	0	0	20/6/2018	20	6	2018	16:37:33	59853	0.9	16	37	33	0	0.05859375	3.5449219	0.054199219	-0.094482422	-1.0056152	83.998779	0.2199707	0	0	0	0	0	0	0	0	0	1.0114746	0.011474609	0.31640625	0.18554688	-0.013183594	0.11767578	0	44330	0	0	0
126	63561	63561	Category E	0.23999023	-0.17993164	-0.79199219	-0.031494141	-0.15795898	0.44628906	0	0	20/6/2018	20	6	2018	16:37:34	59854	0	16	37	34	0	0.05859375	3.5449219	0.056152344	-0.095703125	-1.0175781	102.68994	0.30297852	0	0	0	0	0	0	0	0	0	1.0236816	0.023681641	0.49365234	0.18359375	-0.083984375	0.22558594	0	44330	0	0	0
127	63562	63562	Category E	0.14379883	-0.20385742	-0.85180664	-0.074462891	-0.17236328	0.43408203	0	0	20/6/2018	20	6	2018	16:37:34	59854	0.1	16	37	34	0	0.05859375	3.5449219	0.050292969	-0.092773438	-1.0117188	111.86279	0.21582031	0	0	0	0	0	0	0	0	0	1.0170898	0.017089844	0.36425781	0.093261719	-0.11083984	0.15991211	0	44330	0	0	0
128	63563	63563	Category E	0.29980469	-0.15576172	-0.88793945	-0.026367188	-0.15551758	0.4465332	0	0	20/6/2018	20	6	2018	16:37:34	59854	0.2	16	37	34	0	0.05859375	3.5449219	0.039794922	-0.094970703	-0.99780273	123.01587	0.28833008	0	0	0	0	0	0	0	0	0	1.0031738	0.003173828	0.43017578	0.25976563	-0.060546875	0.10986328	0	44330	0	0	0
129	63564	63564	Category E	0.20385742	-0.047851563	-1.1037598	0.031982422	-0.13208008	0.45019531	0	0	20/6/2018	20	6	2018	16:37:34	59854	0.3	16	37	34	0	0.05859375	3.5449219	0.039794922	-0.092285156	-0.99731445	130.45044	0.20019531	0	0	0	0	0	0	0	0	0	1.0024414	0.002441406	0.31445313	0.16381836	0.044433594	-0.10620117	0	44330	0	0	0
130	63565	63565	Category E	0.2277832	0.10791016	-0.93579102	0.072753906	-0.11962891	0.45361328	0	0	20/6/2018	20	6	2018	16:37:34	59854	0.4	16	37	34	0	0.05859375	3.5449219	0.042724609	-0.093017578	-0.9987793	124.45313	0.28027344	0	0	0	0	0	0	0	0	0	1.0039063	0.00390625	0.44897461	0.18481445	0.20092773	0.062988281	0	44330	0	0	0
131	63566	63566	Category E	0.059814453	-0.035888672	-0.97192383	0.10058594	-0.10131836	0.45068359	0	0	20/6/2018	20	6	2018	16:37:34	59854	0.5	16	37	34	0	0.05859375	3.5449219	0.038085938	-0.083984375	-0.97973633	110.37256	0.053222656	0	0	0	0	0	0	0	0	0	0.98413086	0.015869141	0.077636719	0.021484375	0.048095703	0.0078125	0	44330	0	0	0
132	63567	63567	Category E	0.023925781	-0.011962891	-0.89990234	0.066894531	-0.081542969	0.46118164	0	0	20/6/2018	20	6	2018	16:37:34	59854	0.6	16	37	34	0	0.05859375	3.5449219	0.030273438	-0.085693359	-0.99145508	101.67261	0.11791992	0	0	0	0	0	0	0	0	0	0.99584961	0.004150391	0.171875	-0.006347656	0.073730469	0.091552734	0	44330	0	0	0
133	63568	63568	Category E	0.11987305	-0.10791016	-0.75585938	0.098144531	-0.064941406	0.46313477	0	0	20/6/2018	20	6	2018	16:37:34	59854	0.7	16	37	34	0	0.05859375	3.5449219	0.035400391	-0.088867188	-0.99853516	87.507813	0.25756836	0	0	0	0	0	0	0	0	0	1.0029297	0.002929688	0.34594727	0.084228516	-0.018798828	0.24267578	0	44330	0	0	0
134	63569	63569	Category E	0.095947266	-0.083984375	-1.0197754	0.13305664	-0.060058594	0.453125	0	0	20/6/2018	20	6	2018	16:37:34	59854	0.8	16	37	34	0	0.05859375	3.5449219	0.034667969	-0.08984375	-0.99584961	64.48877	0.065917969	0	0	0	0	0	0	0	0	0	1.0004883	0.000488281	0.090820313	0.061035156	0.005859375	-0.023681641	0	44330	0	0	0
135	63570	63570	Category E	0.17993164	-0.14379883	-1.0439453	0.1496582	-0.036376953	0.45214844	0	0	20/6/2018	20	6	2018	16:37:34	59854	0.9	16	37	34	0	0.05859375	3.5449219	0.021728516	-0.090087891	-0.97509766	36.870361	0.18041992	0	0	0	0	0	0	0	0	0	0.97973633	0.020263672	0.28027344	0.15795898	-0.053466797	-0.068603516	0	44330	0	0	0
136	63571	63571	Category E	0.15576172	-0.16796875	-0.92382813	0.1862793	-0.040771484	0.44189453	0	0	20/6/2018	20	6	2018	16:37:35	59855	0	16	37	35	0	0.05859375	3.5449219	0.014892578	-0.088867188	-0.98071289	14.631104	0.17114258	0	0	0	0	0	0	0	0	0	0.98486328	0.015136719	0.27661133	0.140625	-0.078857422	0.056884766	0	44330	0	0	0
137	63572	63572	Category E	0.035888672	-0.13183594	-0.93579102	0.16723633	-0.047607422	0.45043945	0	0	20/6/2018	20	6	2018	16:37:35	59855	0.1	16	37	35	0	0.05859375	3.5449219	0.019287109	-0.091796875	-0.99389648	3.8688965	0.072265625	0	0	0	0	0	0	0	0	0	0.99829102	0.001708984	0.11450195	0.016357422	-0.039794922	0.058105469	0	44330	0	0	0
138	63573	63573	Category E	-0.083984375	-0.11987305	-0.88793945	0.15136719	-0.064208984	0.44873047	0	0	20/6/2018	20	6	2018	16:37:35	59855	0.2	16	37	35	0	0.05859375	3.5449219	0.016113281	-0.085205078	-0.98901367	6.0986328	0.14648438	0	0	0	0	0	0	0	0	0	0.99291992	0.007080078	0.2355957	-0.10009766	-0.034423828	0.10107422	0	44330	0	0	0
139	63574	63574	Category E	-0.071777344	-0.095947266	-0.73193359	0.14868164	-0.066162109	0.44750977	0	0	20/6/2018	20	6	2018	16:37:35	59855	0.3	16	37	35	0	0.05859375	3.5449219	0.012207031	-0.083496094	-0.97900391	12.387939	0.26147461	0	0	0	0	0	0	0	0	0	0.98266602	0.017333984	0.34350586	-0.083984375	-0.012207031	0.24707031	0	44330	0	0	0
140	63575	63575	Category E	0.011962891	-0.14379883	-1.0197754	0.17651367	-0.064208984	0.44042969	0	0	20/6/2018	20	6	2018	16:37:35	59855	0.4	16	37	35	0	0.05859375	3.5449219	0.014160156	-0.084716797	-0.9675293	15.440918	0.078613281	0	0	0	0	0	0	0	0	0	0.97143555	0.028564453	0.11328125	-0.002197266	-0.058837891	-0.052001953	0	44330	0	0	0
141	63576	63576	Category E	0.095947266	-0.071777344	-1.4157715	0.20043945	-0.074951172	0.42651367	0	0	20/6/2018	20	6	2018	16:37:35	59855	0.5	16	37	35	0	0.05859375	3.5449219	0.013916016	-0.090576172	-0.97753906	14.999023	0.44604492	0	0	0	0	0	0	0	0	0	0.98168945	0.018310547	0.5390625	0.081787109	0.018798828	-0.43798828	0	44330	0	0	0
142	63577	63577	Category E	0.023925781	-0.023925781	-0.93579102	0.19628906	-0.064208984	0.43383789	0	0	20/6/2018	20	6	2018	16:37:35	59855	0.6	16	37	35	0	0.05859375	3.5449219	0.016845703	-0.094482422	-0.98876953	12.678223	0.088623047	0	0	0	0	0	0	0	0	0	0.99365234	0.006347656	0.13085938	0.006835938	0.070556641	0.052978516	0	44330	0	0	0
143	63578	63578	Category E	-0.095947266	-0.023925781	-0.82788086	0.17480469	-0.044433594	0.4465332	0	0	20/6/2018	20	6	2018	16:37:35	59855	0.7	16	37	35	0	0.05859375	3.5449219	0.015869141	-0.093505859	-0.97924805	10.999756	0.20068359	0	0	0	0	0	0	0	0	0	0.98388672	0.016113281	0.33276367	-0.11181641	0.069580078	0.15136719	0	44330	0	0	0
144	63579	63579	Category E	-0.25195313	-0.047851563	-0.93579102	0.12084961	-0.030273438	0.45922852	0	0	20/6/2018	20	6	2018	16:37:35	59855	0.8	16	37	35	0	0.05859375	3.5449219	0.006347656	-0.091552734	-0.96459961	12.393799	0.26367188	0	0	0	0	0	0	0	0	0	0.96899414	0.031005859	0.33129883	-0.25830078	0.043701172	0.028808594	0	44330	0	0	0
145	63580	63580	Category E	0.10791016	-0.16796875	-0.671875	0.17163086	-0.023193359	0.44873047	0	0	20/6/2018	20	6	2018	16:37:35	59855	0.9	16	37	35	0	0.05859375	3.5449219	-0.005859375	-0.091064453	-0.9753418	12.447021	0.33300781	0	0	0	0	0	0	0	0	0	0.97973633	0.020263672	0.49414063	0.11376953	-0.076660156	0.3034668	0	44330	0	0	0
146	63581	63581	Category E	0	-0.011962891	-1.1159668	0.1796875	-0.022705078	0.44604492	0	0	20/6/2018	20	6	2018	16:37:36	59856	0	16	37	36	0	0.05859375	3.5449219	-0.004638672	-0.095703125	-0.98583984	8.0878906	0.15478516	0	0	0	0	0	0	0	0	0	0.99047852	0.009521484	0.21875	0.004638672	0.083740234	-0.12988281	0	44330	0	0	0
147	63582	63582	Category E	0.035888672	-0.21582031	-0.92382813	0.19238281	0.007324219	0.43676758	0	0	20/6/2018	20	6	2018	16:37:36	59856	0.111	16	37	36	0	0.05859375	3.5449219	-0.003173828	-0.093017578	-0.96728516	5.1469727	0.13574219	0	0	0	0	0	0	0	0	0	0.97167969	0.028320313	0.20532227	0.0390625	-0.12255859	0.043457031	0	44330	0	0	0
148	63583	63583	Category E	-0.16796875	-0.17993164	-0.98388672	0.23022461	-0.022949219	0.42431641	0	0	20/6/2018	20	6	2018	16:37:36	59856	0.222	16	37	36	0	0.05859375	3.5449219	-0.005859375	-0.093261719	-0.97314453	3.2409668	0.18383789	0	0	0	0	0	0	0	0	0	0.9777832	0.022216797	0.25878906	-0.16186523	-0.086425781	-0.010498047	0	44330	0	0	0
149	63584	63584	Category E	-0.16796875	-0.19189453	-0.94799805	0.20849609	-0.041748047	0.43334961	0	0	20/6/2018	20	6	2018	16:37:36	59856	0.333	16	37	36	0	0.05859375	3.4820801	-0.007324219	-0.093505859	-0.95385742	4.2543945	0.18823242	0	0	0	0	0	0	0	0	0	0.95849609	0.041503906	0.26464844	-0.16040039	-0.098144531	0.005859375	0	44330	0	0	0
150	63585	63585	Category E	-0.31176758	-0.19189453	-0.99584961	0.23022461	-0.041015625	0.42602539	0	0	20/6/2018	20	6	2018	16:37:36	59856	0.444	16	37	36	0	0.05859375	3.4820801	-0.013916016	-0.092285156	-0.96191406	2.154541	0.31567383	0	0	0	0	0	0	0	0	0	0.96630859	0.033691406	0.4309082	-0.29760742	-0.099365234	-0.033691406	0	44330	0	0	0
151	63586	63586	Category E	-0.10791016	0.17993164	-0.73193359	0.27441406	-0.061523438	0.39355469	0	0	20/6/2018	20	6	2018	16:37:36	59856	0.555	16	37	36	0	0.05859375	3.4820801	-0.010986328	-0.095458984	-0.97143555	0.2121582	0.37744141	0	0	0	0	0	0	0	0	0	0.97631836	0.023681641	0.61181641	-0.096679688	0.27539063	0.23950195	0	44330	0	0	0
152	63587	63587	Category E	-0.11987305	-0.26391602	-1.1398926	0.23413086	-0.084716797	0.41210938	0	0	20/6/2018	20	6	2018	16:37:36	59856	0.666	16	37	36	0	0.05859375	3.4820801	-0.011230469	-0.087402344	-0.9597168	1.9846191	0.27441406	0	0	0	0	0	0	0	0	0	0.96362305	0.036376953	0.46508789	-0.10839844	-0.17626953	-0.17993164	0	44330	0	0	0
153	63588	63588	Category E	0.047851563	0.083984375	-0.92382813	0.31835938	-0.081054688	0.36352539	0	0	20/6/2018	20	6	2018	16:37:36	59856	0.777	16	37	36	0	0.05859375	3.4820801	-0.012207031	-0.087158203	-0.96459961	2.2382813	0.18603516	0	0	0	0	0	0	0	0	0	0.96875	0.03125	0.2722168	0.060058594	0.17114258	0.040771484	0	44330	0	0	0
154	63589	63589	Category E	-0.20385742	-0.095947266	-0.94799805	0.25195313	-0.078857422	0.40283203	0	0	20/6/2018	20	6	2018	16:37:36	59856	0.888	16	37	36	0	0.05859375	3.4820801	-0.014648438	-0.088623047	-0.9519043	2.1206055	0.18920898	0	0	0	0	0	0	0	0	0	0.95605469	0.043945313	0.20019531	-0.18896484	-0.007080078	0.00390625	0	44330	0	0	0
155	63590	63590	Category E	-0.17993164	-0.023925781	-0.80395508	0.23608398	-0.050537109	0.41992188	0	0	20/6/2018	20	6	2018	16:37:37	59857	0	16	37	37	0	0.05859375	3.4820801	-0.017578125	-0.089111328	-0.96386719	1.0566406	0.23706055	0	0	0	0	0	0	0	0	0	0.96826172	0.031738281	0.38745117	-0.16210938	0.065185547	0.15991211	0	44330	0	0	0
156	63591	63591	Category E	-0.20385742	-0.035888672	-0.73193359	0.23339844	-0.063720703	0.41870117	0	0	20/6/2018	20	6	2018	16:37:37	59857	0.09	16	37	37	0	0.05859375	3.4820801	-0.013916016	-0.094238281	-0.96484375	0.68774414	0.30615234	0	0	0	0	0	0	0	0	0	0.96948242	0.030517578	0.48120117	-0.18969727	0.058349609	0.23291016	0	44330	0	0	0
157	63592	63592	Category E	-0.21582031	-0.14379883	-1.0559082	0.23754883	-0.066650391	0.41479492	0	0	20/6/2018	20	6	2018	16:37:37	59857	0.181	16	37	37	0	0.05859375	3.4820801	-0.011962891	-0.088867188	-0.94677734	0.86108398	0.23730469	0	0	0	0	0	0	0	0	0	0.95092773	0.049072266	0.36743164	-0.20361328	-0.0546875	-0.10888672	0	44330	0	0	0
158	63593	63593	Category E	-0.23999023	-0.059814453	-1.1757813	0.24462891	-0.051513672	0.41113281	0	0	20/6/2018	20	6	2018	16:37:37	59857	0.272	16	37	37	0	0.05859375	3.4820801	-0.015625	-0.093505859	-0.95800781	0.38208008	0.31420898	0	0	0	0	0	0	0	0	0	0.96264648	0.037353516	0.47558594	-0.22412109	0.033691406	-0.2175293	0	44330	0	0	0
159	63594	63594	Category E	-0.011962891	-0.17993164	-0.99584961	0.29443359	-0.074707031	0.38208008	0	0	20/6/2018	20	6	2018	16:37:37	59857	0.363	16	37	37	0	0.05859375	3.4820801	-0.018554688	-0.093017578	-0.94799805	4.8410645	0.099365234	0	0	0	0	0	0	0	0	0	0.95263672	0.047363281	0.14135742	0.006591797	-0.086669922	-0.047607422	0	44330	0	0	0
160	63595	63595	Category E	-0.16796875	-0.16796875	-1.0439453	0.27270508	-0.089599609	0.39013672	0	0	20/6/2018	20	6	2018	16:37:37	59857	0.454	16	37	37	0	0.05859375	3.4820801	-0.024902344	-0.096435547	-0.95678711	12.186279	0.18188477	0	0	0	0	0	0	0	0	0	0.96191406	0.038085938	0.30126953	-0.14282227	-0.071289063	-0.086914063	0	44330	0	0	0
161	63596	63596	Category E	-0.26391602	-0.035888672	-0.69580078	0.22998047	-0.10375977	0.41162109	0	0	20/6/2018	20	6	2018	16:37:37	59857	0.545	16	37	37	0	0.05859375	3.4820801	-0.023925781	-0.09765625	-0.95996094	17.843506	0.36206055	0	0	0	0	0	0	0	0	0	0.96508789	0.034912109	0.56591797	-0.23974609	0.061767578	0.26416016	0	44330	0	0	0
162	63597	63597	Category E	-0.73193359	-0.74389648	-1.3317871	0.2109375	-0.10375977	0.41723633	0	0	20/6/2018	20	6	2018	16:37:37	59857	0.636	16	37	37	0	0.05859375	3.4820801	-0.019775391	-0.10009766	-0.94628906	22.774414	1.0344238	0	0	0	0	0	0	0	0	0	0.95166016	0.048339844	1.7412109	-0.71191406	-0.64355469	-0.38525391	0	44330	0	0	0
163	63598	63598	Category E	-0.13183594	0.17993164	-0.64794922	0.20483398	-0.11083984	0.41577148	0	0	20/6/2018	20	6	2018	16:37:37	59857	0.727	16	37	37	0	0.05859375	3.4820801	-0.023925781	-0.098388672	-0.95068359	25.637939	0.42504883	0	0	0	0	0	0	0	0	0	0.95605469	0.043945313	0.6887207	-0.10766602	0.27832031	0.30273438	0	44330	0	0	0
164	63599	63599	Category E	-0.41992188	-0.35986328	-1.4279785	0.24487305	-0.13696289	0.39257813	0	0	20/6/2018	20	6	2018	16:37:37	59857	0.818	16	37	37	0	0.05859375	3.4820801	-0.024169922	-0.098388672	-0.94995117	26.446045	0.6730957	0	0	0	0	0	0	0	0	0	0.95532227	0.044677734	1.1347656	-0.39550781	-0.26123047	-0.4777832	0	44330	0	0	0
165	63600	63600	Category E	0.047851563	0.071777344	-1.0078125	0.29150391	-0.10864258	0.37719727	0	0	20/6/2018	20	6	2018	16:37:37	59857	0.909	16	37	37	0	0.05859375	3.4820801	-0.025146484	-0.098876953	-0.94604492	24.50708	0.19555664	0	0	0	0	0	0	0	0	0	0.95166016	0.048339844	0.30541992	0.072998047	0.1706543	-0.061523438	0	44330	0	0	0
166	63601	63601	Category E	-0.10791016	-0.11987305	-1.0559082	0.28857422	-0.10986328	0.37231445	0	0	20/6/2018	20	6	2018	16:37:38	59858	0	16	37	38	0	0.05859375	3.4820801	-0.030273438	-0.097900391	-0.94750977	17.370605	0.13476563	0	0	0	0	0	0	0	0	0	0.95288086	0.047119141	0.20751953	-0.077392578	-0.021728516	-0.1081543	0	44330	0	0	0
167	63602	63602	Category E	-0.3359375	-0.071777344	-0.88793945	0.21411133	-0.078613281	0.4230957	0	0	20/6/2018	20	6	2018	16:37:38	59858	0.1	16	37	38	0	0.05859375	3.4820801	-0.031494141	-0.095703125	-0.94726563	10.138428	0.31079102	0	0	0	0	0	0	0	0	0	0.95263672	0.047363281	0.38769531	-0.30419922	0.023925781	0.059326172	0	44330	0	0	0
168	63603	63603	Category E	0.023925781	-0.071777344	-0.70776367	0.20996094	-0.075195313	0.42602539	0	0	20/6/2018	20	6	2018	16:37:38	59858	0.2	16	37	38	0	0.05859375	3.4820801	-0.031982422	-0.093505859	-0.95141602	5.5925293	0.25097656	0	0	0	0	0	0	0	0	0	0.95654297	0.043457031	0.32128906	0.055908203	0.021728516	0.24365234	0	44330	0	0	0
169	63604	63604	Category E	0.011962891	-0.20385742	-1.1638184	0.2121582	-0.058105469	0.43041992	0	0	20/6/2018	20	6	2018	16:37:38	59858	0.3	16	37	38	0	0.05859375	3.4820801	-0.034423828	-0.090576172	-0.95239258	2.8393555	0.24414063	0	0	0	0	0	0	0	0	0	0.95727539	0.042724609	0.37109375	0.046386719	-0.11303711	-0.21118164	0	44330	0	0	0
170	63605	63605	Category E	0.083984375	-0.10791016	-1.0197754	0.16235352	-0.048095703	0.44799805	0	0	20/6/2018	20	6	2018	16:37:38	59858	0.4	16	37	38	0	0.05859375	3.4820801	-0.036865234	-0.08984375	-0.94970703	1.0864258	0.14086914	0	0	0	0	0	0	0	0	0	0.95458984	0.045410156	0.20898438	0.12084961	-0.017822266	-0.069824219	0	44330	0	0	0
171	63606	63606	Category E	0.071777344	-0.15576172	-0.95996094	0.15673828	-0.080810547	0.44824219	0	0	20/6/2018	20	6	2018	16:37:38	59858	0.5	16	37	38	0	0.05859375	3.4820801	-0.040771484	-0.091064453	-0.95019531	4.6462402	0.13012695	0	0	0	0	0	0	0	0	0	0.95556641	0.044433594	0.18652344	0.11254883	-0.064453125	-0.009521484	0	44330	0	0	0
172	63607	63607	Category E	-0.035888672	-0.095947266	-0.77978516	0.08984375	-0.09375	0.45361328	0	0	20/6/2018	20	6	2018	16:37:38	59858	0.6	16	37	38	0	0.05859375	3.4820801	-0.039550781	-0.090576172	-0.94873047	7.0961914	0.16894531	0	0	0	0	0	0	0	0	0	0.95385742	0.046142578	0.17797852	0.003662109	-0.005126953	0.16894531	0	44330	0	0	0
173	63608	63608	Category E	-0.14379883	-0.047851563	-0.81591797	0.064453125	-0.10742188	0.45678711	0	0	20/6/2018	20	6	2018	16:37:38	59858	0.7	16	37	38	0	0.05859375	3.4820801	-0.037841797	-0.091552734	-0.95288086	8.3959961	0.1784668	0	0	0	0	0	0	0	0	0	0.95800781	0.041992188	0.28662109	-0.10571289	0.043701172	0.13696289	0	44330	0	0	0
174	63609	63609	Category E	0.17993164	-0.023925781	-0.75585938	0.073974609	-0.11425781	0.44970703	0	0	20/6/2018	20	6	2018	16:37:38	59858	0.8	16	37	38	0	0.05859375	3.4820801	-0.036376953	-0.093017578	-0.95458984	4.5073242	0.30200195	0	0	0	0	0	0	0	0	0	0.95996094	0.040039063	0.48461914	0.21630859	0.069091797	0.19873047	0	44330	0	0	0
175	63610	63610	Category E	0.10791016	-0.10791016	-0.92382813	0.080810547	-0.12231445	0.44873047	0	0	20/6/2018	20	6	2018	16:37:38	59858	0.9	16	37	38	0	0.05859375	3.4820801	-0.035888672	-0.093994141	-0.953125	4.4187012	0.14746094	0	0	0	0	0	0	0	0	0	0.95849609	0.041503906	0.18701172	0.14379883	-0.013671875	0.029296875	0	44330	0	0	0
176	63611	63611	Category E	-0.083984375	-0.095947266	-1.1757813	0.10205078	-0.13208008	0.44384766	0	0	20/6/2018	20	6	2018	16:37:39	59859	0	16	37	39	0	0.05859375	3.4820801	-0.0390625	-0.094238281	-0.95141602	0.25537109	0.22851563	0	0	0	0	0	0	0	0	0	0.95703125	0.04296875	0.27050781	-0.044677734	-0.001464844	-0.22412109	0	44330	0	0	0
177	63612	63612	Category E	0.071777344	0.083984375	-0.91186523	0.12280273	-0.11401367	0.44482422	0	0	20/6/2018	20	6	2018	16:37:39	59859	0.1	16	37	39	0	0.05859375	3.4820801	-0.040039063	-0.094238281	-0.95019531	6.3930664	0.21386719	0	0	0	0	0	0	0	0	0	0.95556641	0.044433594	0.32861328	0.11181641	0.17822266	0.038330078	0	44330	0	0	0
178	63613	63613	Category E	-0.31176758	-0.023925781	-1.0319824	0.13745117	-0.10424805	0.44628906	0	0	20/6/2018	20	6	2018	16:37:39	59859	0.2	16	37	39	0	0.05859375	3.4820801	-0.038085938	-0.09375	-0.94873047	10.526367	0.29418945	0	0	0	0	0	0	0	0	0	0.95410156	0.045898438	0.42651367	-0.2734375	0.069824219	-0.083007813	0	44330	0	0	0
179	63614	63614	Category E	-0.10791016	0.047851563	-0.73193359	0.14697266	-0.090332031	0.44702148	0	0	20/6/2018	20	6	2018	16:37:39	59859	0.3	16	37	39	0	0.05859375	3.4820801	-0.032226563	-0.094238281	-0.95214844	14.274902	0.27294922	0	0	0	0	0	0	0	0	0	0.95751953	0.042480469	0.43823242	-0.075439453	0.14208984	0.22021484	0	44330	0	0	0
180	63615	63615	Category E	-0.11987305	-0.16796875	-0.70776367	0.19702148	-0.082519531	0.43115234	0	0	20/6/2018	20	6	2018	16:37:39	59859	0.4	16	37	39	0	0.05859375	3.4820801	-0.025878906	-0.092285156	-0.95678711	10.189697	0.27685547	0	0	0	0	0	0	0	0	0	0.96166992	0.038330078	0.41845703	-0.09375	-0.075439453	0.24902344	0	44330	0	0	0
181	63616	63616	Category E	0.011962891	-0.25195313	-1.2358398	0.19799805	-0.062744141	0.42993164	0	0	20/6/2018	20	6	2018	16:37:39	59859	0.5	16	37	39	0	0.05859375	3.4820801	-0.023925781	-0.090576172	-0.95532227	9.3205566	0.32543945	0	0	0	0	0	0	0	0	0	0.95996094	0.040039063	0.4777832	0.035888672	-0.16113281	-0.28027344	0	44330	0	0	0
182	63617	63617	Category E	0.13183594	-0.25195313	-1.0678711	0.2565918	-0.071777344	0.40209961	0	0	20/6/2018	20	6	2018	16:37:39	59859	0.6	16	37	39	0	0.05859375	3.4820801	-0.025146484	-0.090820313	-0.94750977	13.495361	0.25488281	0	0	0	0	0	0	0	0	0	0.95239258	0.047607422	0.43823242	0.15698242	-0.16088867	-0.12011719	0	44330	0	0	0
183	63618	63618	Category E	-0.13183594	-0.071777344	-0.94799805	0.18237305	-0.092285156	0.42993164	0	0	20/6/2018	20	6	2018	16:37:39	59859	0.7	16	37	39	0	0.05859375	3.4820801	-0.023193359	-0.090087891	-0.94482422	13.381348	0.10986328	0	0	0	0	0	0	0	0	0	0.94946289	0.050537109	0.12963867	-0.10839844	0.018310547	-0.002929688	0	44330	0	0	0
184	63619	63619	Category E	-0.17993164	-0.083984375	-0.80395508	0.10644531	-0.10864258	0.45483398	0	0	20/6/2018	20	6	2018	16:37:39	59859	0.8	16	37	39	0	0.05859375	3.4820801	-0.019042969	-0.087890625	-0.94384766	9.3808594	0.21313477	0	0	0	0	0	0	0	0	0	0.94824219	0.051757813	0.3046875	-0.16064453	0.00390625	0.13989258	0	44330	0	0	0
185	63620	63620	Category E	0	-0.14379883	-0.81591797	0.078125	-0.11987305	0.45385742	0	0	20/6/2018	20	6	2018	16:37:39	59859	0.9	16	37	39	0	0.05859375	3.4820801	-0.011230469	-0.089111328	-0.94677734	6.8815918	0.14233398	0	0	0	0	0	0	0	0	0	0.95117188	0.048828125	0.19677734	0.011230469	-0.054443359	0.13085938	0	44330	0	0	0
186	63621	63621	Category E	0.14379883	-0.16796875	-0.91186523	0.078857422	-0.11425781	0.45068359	0	0	20/6/2018	20	6	2018	16:37:40	59860	0	16	37	40	0	0.05859375	3.4820801	-0.008056641	-0.089355469	-0.95019531	6.4484863	0.17504883	0	0	0	0	0	0	0	0	0	0.95458984	0.045410156	0.26879883	0.15185547	-0.078369141	0.038330078	0	44330	0	0	0
187	63622	63622	Category E	0.023925781	-0.059814453	-0.88793945	0.058837891	-0.12280273	0.45019531	0	0	20/6/2018	20	6	2018	16:37:40	59860	0.111	16	37	40	0	0.058105469	3.5513672	-0.007080078	-0.092285156	-0.94873047	7.7954102	0.075683594	0	0	0	0	0	0	0	0	0	0.95336914	0.046630859	0.12475586	0.031005859	0.032470703	0.060791016	0	44330	0	0	0
188	63623	63623	Category E	0.11987305	-0.071777344	-0.79199219	0.072021484	-0.094482422	0.45605469	0	0	20/6/2018	20	6	2018	16:37:40	59860	0.222	16	37	40	0	0.058105469	3.5513672	-0.008789063	-0.090820313	-0.95019531	4.998291	0.20483398	0	0	0	0	0	0	0	0	0	0.95458984	0.045410156	0.30615234	0.12866211	0.019042969	0.15820313	0	44330	0	0	0
189	63624	63624	Category E	-0.23999023	-0.011962891	-1.0078125	0.079101563	-0.085693359	0.45727539	0	0	20/6/2018	20	6	2018	16:37:40	59860	0.333	16	37	40	0	0.058105469	3.5513672	-0.005371094	-0.089111328	-0.95043945	0.92431641	0.25317383	0	0	0	0	0	0	0	0	0	0.95458984	0.045410156	0.36865234	-0.234375	0.077148438	-0.057128906	0	44330	0	0	0
190	63625	63625	Category E	0.095947266	-0.14379883	-0.74389648	0.082763672	-0.083251953	0.46044922	0	0	20/6/2018	20	6	2018	16:37:40	59860	0.444	16	37	40	0	0.058105469	3.5513672	-0.004394531	-0.088378906	-0.95751953	0.59326172	0.24243164	0	0	0	0	0	0	0	0	0	0.96166992	0.038330078	0.36938477	0.1003418	-0.055175781	0.21362305	0	44330	0	0	0
191	63626	63626	Category E	0.035888672	0	-1.1757813	0.13500977	-0.079345703	0.44775391	0	0	20/6/2018	20	6	2018	16:37:40	59860	0.555	16	37	40	0	0.058105469	3.5513672	0.002441406	-0.085693359	-0.95996094	0.45458984	0.234375	0	0	0	0	0	0	0	0	0	0.96386719	0.036132813	0.33447266	0.033203125	0.085693359	-0.21557617	0	44330	0	0	0
192	63627	63627	Category E	0.10791016	-0.11987305	-1.1518555	0.13305664	-0.069580078	0.44995117	0	0	20/6/2018	20	6	2018	16:37:40	59860	0.666	16	37	40	0	0.058105469	3.5513672	0.001464844	-0.089111328	-0.95922852	0.72509766	0.22192383	0	0	0	0	0	0	0	0	0	0.96337891	0.036621094	0.3293457	0.10620117	-0.030517578	-0.19238281	0	44330	0	0	0
193	63628	63628	Category E	0.047851563	-0.16796875	-0.87597656	0.15039063	-0.10375977	0.43774414	0	0	20/6/2018	20	6	2018	16:37:40	59860	0.777	16	37	40	0	0.058105469	3.5513672	0.004394531	-0.086669922	-0.95483398	0.79418945	0.12109375	0	0	0	0	0	0	0	0	0	0.95874023	0.041259766	0.20336914	0.043212891	-0.081054688	0.078857422	0	44330	0	0	0
194	63629	63629	Category E	-0.059814453	-0.071777344	-0.94799805	0.10400391	-0.125	0.44604492	0	0	20/6/2018	20	6	2018	16:37:40	59860	0.888	16	37	40	0	0.058105469	3.5513672	0.007568359	-0.08984375	-0.96386719	2.2236328	0.071533203	0	0	0	0	0	0	0	0	0	0.96801758	0.031982422	0.10131836	-0.067382813	0.018066406	0.015869141	0	44330	0	0	0
195	63630	63630	Category E	-0.071777344	-0.047851563	-0.89990234	0.043212891	-0.13085938	0.45263672	0	0	20/6/2018	20	6	2018	16:37:41	59861	0	16	37	41	0	0.058105469	3.5513672	0.009033203	-0.087646484	-0.95410156	6.2414551	0.10522461	0	0	0	0	0	0	0	0	0	0.95825195	0.041748047	0.17504883	-0.080810547	0.039794922	0.054199219	0	44330	0	0	0
196	63631	63631	Category E	0.023925781	-0.095947266	-0.86376953	0.071533203	-0.13354492	0.44335938	0	0	20/6/2018	20	6	2018	16:37:41	59861	0.1	16	37	41	0	0.058105469	3.5513672	0.010253906	-0.088378906	-0.96044922	8.9191895	0.097900391	0	0	0	0	0	0	0	0	0	0.96459961	0.035400391	0.11767578	0.013427734	-0.007324219	0.096679688	0	44330	0	0	0
197	63632	63632	Category E	0.071777344	-0.15576172	-1.2358398	0.051025391	-0.1484375	0.44433594	0	0	20/6/2018	20	6	2018	16:37:41	59861	0.2	16	37	41	0	0.058105469	3.5513672	0.017822266	-0.089599609	-0.97607422	8.5598145	0.27319336	0	0	0	0	0	0	0	0	0	0.98046875	0.01953125	0.37939453	0.053710938	-0.065917969	-0.25952148	0	44330	0	0	0
198	63633	63633	Category E	0.035888672	-0.011962891	-0.91186523	0.049804688	-0.14868164	0.44262695	0	0	20/6/2018	20	6	2018	16:37:41	59861	0.3	16	37	41	0	0.058105469	3.5513672	0.021484375	-0.087158203	-0.96362305	12.205322	0.092529297	0	0	0	0	0	0	0	0	0	0.96777344	0.032226563	0.14135742	0.014160156	0.075195313	0.051757813	0	44330	0	0	0
199	63634	63634	Category E	-0.011962891	-0.035888672	-0.97192383	0.080322266	-0.13916016	0.44140625	0	0	20/6/2018	20	6	2018	16:37:41	59861	0.4	16	37	41	0	0.058105469	3.5513672	0.022216797	-0.089111328	-0.95483398	16.894043	0.065673828	0	0	0	0	0	0	0	0	0	0.95922852	0.040771484	0.10449219	-0.034179688	0.053222656	-0.016845703	0	44330	0	0	0
200	63635	63635	Category E	-0.19189453	-0.095947266	-0.92382813	0.041992188	-0.125	0.44799805	0	0	20/6/2018	20	6	2018	16:37:41	59861	0.5	16	37	41	0	0.058105469	3.5513672	0.02734375	-0.091796875	-0.96337891	16.518066	0.22290039	0	0	0	0	0	0	0	0	0	0.96801758	0.031982422	0.26293945	-0.21923828	-0.00390625	0.039550781	0	44330	0	0	0
201	63636	63636	Category E	0.095947266	-0.21582031	-0.77978516	0.088378906	-0.12841797	0.44580078	0	0	20/6/2018	20	6	2018	16:37:41	59861	0.6	16	37	41	0	0.058105469	3.5513672	0.029052734	-0.089111328	-0.9519043	15.222412	0.22387695	0	0	0	0	0	0	0	0	0	0.95654297	0.043457031	0.36547852	0.066650391	-0.12646484	0.17211914	0	44330	0	0	0
202	63637	63637	Category E	0.14379883	0	-1.1879883	0.076904297	-0.12817383	0.44946289	0	0	20/6/2018	20	6	2018	16:37:41	59861	0.7	16	37	41	0	0.058105469	3.5513672	0.033935547	-0.090087891	-0.95922852	12.688965	0.26904297	0	0	0	0	0	0	0	0	0	0.96411133	0.035888672	0.4284668	0.10961914	0.090087891	-0.22851563	0	44330	0	0	0
203	63638	63638	Category E	0.11987305	-0.15576172	-1.0319824	0.082763672	-0.11987305	0.44482422	0	0	20/6/2018	20	6	2018	16:37:41	59861	0.8	16	37	41	0	0.058105469	3.5513672	0.048583984	-0.082275391	-0.9519043	15.490723	0.12963867	0	0	0	0	0	0	0	0	0	0.95678711	0.043212891	0.22436523	0.071044922	-0.073242188	-0.079833984	0	44330	0	0	0
204	63639	63639	Category E	0.095947266	0.023925781	-0.82788086	0.056152344	-0.15380859	0.44580078	0	0	20/6/2018	20	6	2018	16:37:41	59861	0.9	16	37	41	0	0.058105469	3.5513672	0.051269531	-0.084716797	-0.94628906	16.086914	0.16674805	0	0	0	0	0	0	0	0	0	0.95141602	0.048583984	0.27172852	0.044433594	0.10864258	0.1184082	0	44330	0	0	0
205	63640	63640	Category E	-0.16796875	-0.023925781	-0.99584961	0.011474609	-0.16943359	0.43701172	0	0	20/6/2018	20	6	2018	16:37:42	59862	0	16	37	42	0	0.058105469	3.5513672	0.059326172	-0.081298828	-0.95092773	11.645996	0.23876953	0	0	0	0	0	0	0	0	0	0.95629883	0.043701172	0.32983398	-0.22729492	0.057373047	-0.044677734	0	44330	0	0	0
206	63641	63641	Category E	0.14379883	-0.011962891	-0.76782227	-0.019287109	-0.16430664	0.44042969	0	0	20/6/2018	20	6	2018	16:37:42	59862	0.1	16	37	42	0	0.058105469	3.5513672	0.0625	-0.081298828	-0.94506836	11.822266	0.20678711	0	0	0	0	0	0	0	0	0	0.95068359	0.049316406	0.32788086	0.081054688	0.069335938	0.17724609	0	44330	0	0	0
207	63642	63642	Category E	0.10791016	-0.011962891	-1.1879883	-0.017822266	-0.1550293	0.44067383	0	0	20/6/2018	20	6	2018	16:37:42	59862	0.2	16	37	42	0	0.058105469	3.5513672	0.064208984	-0.077148438	-0.94702148	14.651855	0.25317383	0	0	0	0	0	0	0	0	0	0.95239258	0.047607422	0.34960938	0.043457031	0.065185547	-0.24072266	0	44330	0	0	0
208	63643	63643	Category E	0.095947266	0.071777344	-0.97192383	-0.043701172	-0.14794922	0.44433594	0	0	20/6/2018	20	6	2018	16:37:42	59862	0.3	16	37	42	0	0.058105469	3.5513672	0.072753906	-0.077392578	-0.95751953	18.509033	0.15161133	0	0	0	0	0	0	0	0	0	0.96337891	0.036621094	0.18652344	0.022949219	0.14916992	-0.014160156	0	44330	0	0	0
209	63644	63644	Category E	0.011962891	0.011962891	-0.88793945	-0.019287109	-0.1262207	0.45043945	0	0	20/6/2018	20	6	2018	16:37:42	59862	0.4	16	37	42	0	0.058105469	3.5513672	0.079833984	-0.037597656	-0.96655273	19.118896	0.11523438	0	0	0	0	0	0	0	0	0	0.97070313	0.029296875	0.1965332	-0.067871094	0.049560547	0.078613281	0	44330	0	0	0
210	63645	63645	Category E	-0.071777344	0.011962891	-0.98388672	-0.050537109	-0.12670898	0.44750977	0	0	20/6/2018	20	6	2018	16:37:42	59862	0.5	16	37	42	0	0.058105469	3.5513672	0.093505859	-0.041748047	-1.012207	20.383301	0.17626953	0	0	0	0	0	0	0	0	0	1.017334	0.017333984	0.24755859	-0.1652832	0.053710938	0.028320313	0	44330	0	0	0
211	63646	63646	Category E	0.14379883	0	-0.83984375	-0.03125	-0.125	0.45996094	0	0	20/6/2018	20	6	2018	16:37:42	59862	0.6	16	37	42	0	0.058105469	3.5513672	0.087402344	-0.030517578	-1.0341797	23.968262	0.20458984	0	0	0	0	0	0	0	0	0	1.0383301	0.038330078	0.28125	0.056396484	0.030517578	0.19433594	0	44330	0	0	0
212	63647	63647	Category E	0.16796875	-0.095947266	-1.2358398	-0.030273438	-0.12963867	0.45019531	0	0	20/6/2018	20	6	2018	16:37:42	59862	0.7	16	37	42	0	0.058105469	3.5513672	0.091552734	-0.021484375	-1.0495605	25.940918	0.21435547	0	0	0	0	0	0	0	0	0	1.0537109	0.053710938	0.33666992	0.076171875	-0.07421875	-0.18603516	0	44330	0	0	0
213	63648	63648	Category E	0.2277832	-0.2277832	-0.89990234	-0.051269531	-0.11914063	0.45068359	0	0	20/6/2018	20	6	2018	16:37:42	59862	0.8	16	37	42	0	0.058105469	3.5513672	0.095214844	-0.024902344	-1.0576172	26.267578	0.2890625	0	0	0	0	0	0	0	0	0	1.0622559	0.062255859	0.49291992	0.13232422	-0.20263672	0.15771484	0	44330	0	0	0
214	63649	63649	Category E	0.14379883	-0.15576172	-0.89990234	-0.06640625	-0.14794922	0.44580078	0	0	20/6/2018	20	6	2018	16:37:42	59862	0.9	16	37	42	0	0.058105469	3.5513672	0.096191406	-0.026123047	-1.0554199	27.508301	0.20776367	0	0	0	0	0	0	0	0	0	1.0600586	0.060058594	0.33227539	0.047363281	-0.12939453	0.15551758	0	44330	0	0	0
215	63650	63650	Category E	-0.071777344	-0.16796875	-0.91186523	-0.15576172	-0.14672852	0.42382813	0	0	20/6/2018	20	6	2018	16:37:43	59863	0	16	37	43	0	0.058105469	3.5513672	0.095458984	-0.028076172	-1.0686035	30.360596	0.26855469	0	0	0	0	0	0	0	0	0	1.0732422	0.073242188	0.46411133	-0.16723633	-0.13964844	0.15673828	0	44330	0	0	0
216	63651	63651	Category E	0.083984375	-0.16796875	-0.81591797	-0.1965332	-0.14477539	0.40966797	0	0	20/6/2018	20	6	2018	16:37:43	59863	0.1	16	37	43	0	0.058105469	3.5513672	0.096679688	-0.027099609	-1.0661621	29.104736	0.28735352	0	0	0	0	0	0	0	0	0	1.0710449	0.071044922	0.40405273	-0.012695313	-0.140625	0.25024414	0	44330	0	0	0
217	63652	63652	Category E	0.17993164	-0.095947266	-0.82788086	-0.17041016	-0.14086914	0.42236328	0	0	20/6/2018	20	6	2018	16:37:43	59863	0.2	16	37	43	0	0.058105469	3.5513672	0.096923828	-0.026611328	-1.0559082	24.831543	0.25219727	0	0	0	0	0	0	0	0	0	1.060791	0.060791016	0.38012695	0.082763672	-0.069091797	0.22802734	0	44330	0	0	0
218	63653	63653	Category E	0.39599609	-0.15576172	-1.1638184	-0.17871094	-0.13500977	0.41943359	0	0	20/6/2018	20	6	2018	16:37:43	59863	0.3	16	37	43	0	0.058105469	3.5513672	0.094482422	-0.030761719	-1.0629883	19.823486	0.34130859	0	0	0	0	0	0	0	0	0	1.067627	0.067626953	0.52685547	0.30126953	-0.12475586	-0.10058594	0	44330	0	0	0
219	63654	63654	Category E	0.43188477	0.059814453	-1.1037598	-0.15991211	-0.15014648	0.42553711	0	0	20/6/2018	20	6	2018	16:37:43	59863	0.4	16	37	43	0	0.058105469	3.5513672	0.1027832	-0.031738281	-1.0571289	18.81543	0.34448242	0	0	0	0	0	0	0	0	0	1.0625	0.0625	0.46679688	0.32885742	0.091552734	-0.046386719	0	44330	0	0	0
220	63655	63655	Category E	0.15576172	0	-0.88793945	-0.13378906	-0.13549805	0.43041992	0	0	20/6/2018	20	6	2018	16:37:43	59863	0.5	16	37	43	0	0.058105469	3.5513672	0.10522461	-0.03515625	-1.0612793	18.187744	0.18383789	0	0	0	0	0	0	0	0	0	1.0668945	0.066894531	0.2590332	0.050292969	0.03515625	0.17333984	0	44330	0	0	0
221	63656	63656	Category E	0.011962891	-0.083984375	-0.80395508	-0.18066406	-0.14477539	0.41821289	0	0	20/6/2018	20	6	2018	16:37:43	59863	0.6	16	37	43	0	0.058105469	3.5513672	0.109375	-0.038330078	-1.0712891	12.73291	0.28833008	0	0	0	0	0	0	0	0	0	1.0776367	0.077636719	0.41064453	-0.097412109	-0.045410156	0.26733398	0	44330	0	0	0
222	63657	63657	Category E	0.16796875	0.023925781	-0.7199707	-0.18383789	-0.16333008	0.40869141	0	0	20/6/2018	20	6	2018	16:37:43	59863	0.7	16	37	43	0	0.058105469	3.5513672	0.10791016	-0.034179688	-1.0600586	7.6381836	0.35009766	0	0	0	0	0	0	0	0	0	1.065918	0.065917969	0.45825195	0.059814453	0.058105469	0.34008789	0	44330	0	0	0
223	63658	63658	Category E	0.25195313	0.15576172	-0.74389648	-0.14868164	-0.14916992	0.42407227	0	0	20/6/2018	20	6	2018	16:37:43	59863	0.8	16	37	43	0	0.058105469	3.5513672	0.10839844	-0.033691406	-1.0681152	0.53442383	0.40209961	0	0	0	0	0	0	0	0	0	1.0742188	0.07421875	0.65722656	0.14331055	0.18945313	0.32421875	0	44330	0	0	0
224	63659	63659	Category E	0.35986328	-0.15576172	-1.1757813	-0.10009766	-0.12646484	0.44433594	0	0	20/6/2018	20	6	2018	16:37:43	59863	0.9	16	37	43	0	0.058105469	3.5513672	0.11254883	-0.034423828	-1.0686035	4.3881836	0.29516602	0	0	0	0	0	0	0	0	0	1.0749512	0.074951172	0.4753418	0.24707031	-0.12109375	-0.10693359	0	44330	0	0	0
225	63660	63660	Category E	0.37182617	-0.17993164	-0.94799805	-0.071289063	-0.13647461	0.44702148	0	0	20/6/2018	20	6	2018	16:37:44	59864	0	16	37	44	0	0.058105469	3.5513672	0.11425781	-0.03515625	-1.0678711	3.5947266	0.31860352	0	0	0	0	0	0	0	0	0	1.0744629	0.074462891	0.52197266	0.25732422	-0.14453125	0.11987305	0	44330	0	0	0
226	63661	63661	Category E	0.071777344	-0.25195313	-0.99584961	-0.028808594	-0.14331055	0.44848633	0	0	20/6/2018	20	6	2018	16:37:44	59864	0.1	16	37	44	0	0.058105469	3.5513672	0.11767578	-0.036376953	-1.0837402	3.2692871	0.23730469	0	0	0	0	0	0	0	0	0	1.0905762	0.090576172	0.34936523	-0.045898438	-0.21533203	0.087890625	0	44330	0	0	0
227	63662	63662	Category E	-0.10791016	-0.083984375	-1.0319824	-0.08203125	-0.14697266	0.4453125	0	0	20/6/2018	20	6	2018	16:37:44	59864	0.2	16	37	44	0	0.058105469	3.5513672	0.11621094	-0.031738281	-1.0749512	19.580322	0.23413086	0	0	0	0	0	0	0	0	0	1.0817871	0.081787109	0.31933594	-0.22412109	-0.052001953	0.04296875	0	44330	0	0	0
228	63663	63663	Category E	0.10791016	-0.047851563	-1.0078125	-0.063720703	-0.13500977	0.44775391	0	0	20/6/2018	20	6	2018	16:37:44	59864	0.3	16	37	44	0	0.058105469	3.5513672	0.11425781	-0.031982422	-1.0766602	52.553467	0.071044922	0	0	0	0	0	0	0	0	0	1.083252	0.083251953	0.091064453	-0.006347656	-0.015625	0.068847656	0	44330	0	0	0
229	63664	63664	Category J	-0.083984375	-0.14379883	-1.5119629	-0.002685547	0.30419922	0.41015625	0	0	20/6/2018	20	6	2018	16:38:26	59906	0	16	38	26	0	0.05859375	3.491748	0.11962891	-0.030273438	-1.0830078	100.78931	0.48803711	0	0	0	0	0	0	0	0	0	1.0900879	0.090087891	0.74584961	-0.20361328	-0.11328125	-0.42871094	0	44330	0	0	0
230	63665	63665	Category J	0.26391602	0.035888672	-1.1999512	0.016113281	0.31201172	0.40185547	0	0	20/6/2018	20	6	2018	16:38:26	59906	0.099	16	38	26	0	0.05859375	3.491748	0.12207031	-0.03125	-1.074707	120.39355	0.20043945	0	0	0	0	0	0	0	0	0	1.0820313	0.08203125	0.33398438	0.14160156	0.067138672	-0.125	0	44330	0	0	0
231	63666	63666	Category J	-0.20385742	-0.10791016	-0.65991211	0.005859375	0.29833984	0.40844727	0	0	20/6/2018	20	6	2018	16:38:26	59906	0.199	16	38	26	0	0.05859375	3.491748	0.12304688	-0.030761719	-1.0891113	137.67627	0.54492188	0	0	0	0	0	0	0	0	0	1.0964355	0.096435547	0.83325195	-0.3269043	-0.076904297	0.42919922	0	44330	0	0	0
232	63667	63667	Category J	0.13183594	-0.059814453	-0.79199219	-0.02734375	0.27124023	0.42578125	0	0	20/6/2018	20	6	2018	16:38:26	59906	0.3	16	38	26	0	0.05859375	3.491748	0.12451172	-0.029785156	-1.0874023	147.50464	0.29711914	0	0	0	0	0	0	0	0	0	1.0949707	0.094970703	0.33227539	0.007080078	-0.029785156	0.29541016	0	44330	0	0	0
233	63668	63668	Category J	0.2878418	-0.16796875	-1.6437988	0.040039063	0.24462891	0.43310547	0	0	20/6/2018	20	6	2018	16:38:26	59906	0.4	16	38	26	0	0.05859375	3.491748	0.12231445	-0.029296875	-1.079834	150.65186	0.60375977	0	0	0	0	0	0	0	0	0	1.0871582	0.087158203	0.86791992	0.1652832	-0.13842773	-0.5637207	0	44330	0	0	0
234	63669	63669	Category J	-0.083984375	0.071777344	-0.16796875	-0.022705078	0.2565918	0.42871094	0	0	20/6/2018	20	6	2018	16:38:26	59906	0.5	16	38	26	0	0.05859375	3.491748	0.12207031	-0.028564453	-1.0925293	153.11963	0.95263672	0	0	0	0	0	0	0	0	0	1.0996094	0.099609375	1.2312012	-0.20605469	0.1003418	0.92456055	0	44330	0	0	0
235	63670	63670	Category J	-0.071777344	-0.071777344	-1.3078613	-0.030273438	0.29882813	0.41357422	0	0	20/6/2018	20	6	2018	16:38:26	59906	0.6	16	38	26	0	0.05859375	3.491748	0.12670898	-0.029541016	-1.0820313	155.64233	0.3034668	0	0	0	0	0	0	0	0	0	1.0898438	0.08984375	0.46630859	-0.19848633	-0.041992188	-0.22558594	0	44330	0	0	0
236	63671	63671	Category J	0.39599609	-0.13183594	-1.9919434	-0.099365234	0.31176758	0.39697266	0	0	20/6/2018	20	6	2018	16:38:26	59906	0.7	16	38	26	0	0.05859375	3.491748	0.12646484	-0.030761719	-1.0808105	153.17578	0.95507813	0	0	0	0	0	0	0	0	0	1.088623	0.088623047	1.28125	0.26928711	-0.10083008	-0.91088867	0	44330	0	0	0
237	63672	63672	Category J	0.071777344	0.035888672	-0.047851563	-0.027099609	0.30297852	0.40649414	0	0	20/6/2018	20	6	2018	16:38:26	59906	0.8	16	38	26	0	0.05859375	3.491748	0.12695313	-0.030517578	-1.0883789	140.98169	1.0439453	0	0	0	0	0	0	0	0	0	1.0961914	0.096191406	1.1623535	-0.055175781	0.06640625	1.0405273	0	44330	0	0	0
238	63673	63673	Category J	-0.17993164	-0.21582031	-0.47998047	-0.039306641	0.296875	0.41333008	0	0	20/6/2018	20	6	2018	16:38:26	59906	0.9	16	38	26	0	0.05859375	3.491748	0.13037109	-0.026123047	-1.0766602	107.69287	0.69897461	0	0	0	0	0	0	0	0	0	1.0849609	0.084960938	1.0969238	-0.31030273	-0.18945313	0.59667969	0	44330	0	0	0
239	63674	63674	Category J	0.39599609	-0.38378906	-1.6799316	-0.033691406	0.26513672	0.42553711	0	0	20/6/2018	20	6	2018	16:38:27	59907	0	16	38	27	0	0.05859375	3.491748	0.13134766	-0.025390625	-1.0834961	58.376465	0.74414063	0	0	0	0	0	0	0	0	0	1.0917969	0.091796875	1.2189941	0.2644043	-0.3581543	-0.59619141	0	44330	0	0	0
240	63675	63675	Category J	-0.035888672	0.047851563	-0.11987305	0.047851563	0.28076172	0.41796875	0	0	20/6/2018	20	6	2018	16:38:27	59907	0.1	16	38	27	0	0.05859375	3.491748	0.13500977	-0.027099609	-1.0817871	38.205566	0.97973633	0	0	0	0	0	0	0	0	0	1.0905762	0.090576172	1.2077637	-0.17089844	0.074951172	0.96191406	0	44330	0	0	0
241	63676	63676	Category J	0.14379883	-0.11987305	-1.2839355	-0.02734375	0.31274414	0.40063477	0	0	20/6/2018	20	6	2018	16:38:27	59907	0.2	16	38	27	0	0.05859375	3.491748	0.13745117	-0.025634766	-1.076416	20.290527	0.2277832	0	0	0	0	0	0	0	0	0	1.0854492	0.085449219	0.30761719	0.006103516	-0.093994141	-0.20727539	0	44330	0	0	0
242	63677	63677	Category J	0.43188477	-0.11987305	-0.75585938	-0.084960938	0.32592773	0.38378906	0	0	20/6/2018	20	6	2018	16:38:27	59907	0.3	16	38	27	0	0.05859375	3.491748	0.13623047	-0.024658203	-1.0839844	12.335449	0.45166016	0	0	0	0	0	0	0	0	0	1.0927734	0.092773438	0.71875	0.29541016	-0.094970703	0.328125	0	44330	0	0	0
243	63678	63678	Category J	0.083984375	-0.011962891	-0.19189453	-0.054199219	0.30981445	0.3972168	0	0	20/6/2018	20	6	2018	16:38:27	59907	0.4	16	38	27	0	0.05859375	3.491748	0.13671875	-0.025390625	-1.0776367	10.2229	0.88720703	0	0	0	0	0	0	0	0	0	1.0864258	0.086425781	0.95214844	-0.052734375	0.013427734	0.88574219	0	44330	0	0	0
244	63679	63679	Category J	0.2277832	-0.095947266	-1.7998047	-0.061523438	0.27050781	0.42089844	0	0	20/6/2018	20	6	2018	16:38:27	59907	0.5	16	38	27	0	0.05859375	3.491748	0.13891602	-0.022216797	-1.0771484	8.7751465	0.73144531	0	0	0	0	0	0	0	0	0	1.0864258	0.086425781	0.88452148	0.088623047	-0.073486328	-0.72241211	0	44330	0	0	0
245	63680	63680	Category J	0.29980469	0.083984375	-0.53979492	-0.07421875	0.29858398	0.40332031	0	0	20/6/2018	20	6	2018	16:38:27	59907	0.6	16	38	27	0	0.05859375	3.491748	0.13671875	-0.023925781	-1.0834961	5.4526367	0.57763672	0	0	0	0	0	0	0	0	0	1.0922852	0.092285156	0.81469727	0.1628418	0.10791016	0.54370117	0	44330	0	0	0
246	63681	63681	Category J	0.023925781	0.20385742	-1.2119141	-0.065673828	0.3203125	0.39306641	0	0	20/6/2018	20	6	2018	16:38:27	59907	0.7	16	38	27	0	0.05859375	3.491748	0.14013672	-0.025146484	-1.0778809	5.7910156	0.28955078	0	0	0	0	0	0	0	0	0	1.0874023	0.087402344	0.47900391	-0.11621094	0.22900391	-0.13378906	0	44330	0	0	0
247	63682	63682	Category J	0.34790039	-0.083984375	-1.7277832	-0.13623047	0.31030273	0.38208008	0	0	20/6/2018	20	6	2018	16:38:27	59907	0.8	16	38	27	0	0.05859375	3.491748	0.14086914	-0.025878906	-1.0791016	4.543457	0.68310547	0	0	0	0	0	0	0	0	0	1.088623	0.088623047	0.91333008	0.20678711	-0.057861328	-0.6484375	0	44330	0	0	0
248	63683	63683	Category J	0.59985352	3.1079102	-1.4399414	-0.057861328	0.26245117	0.42504883	0	0	20/6/2018	20	6	2018	16:38:27	59907	0.9	16	38	27	0	0.05859375	3.491748	0.14160156	-0.026611328	-1.0744629	2.7731934	3.1889648	0	0	0	0	0	0	0	0	0	1.0842285	0.084228516	3.9580078	0.45800781	3.1345215	-0.36523438	0	44330	0	0	0
249	63684	63684	Category J	1.1037598	-0.52783203	-4.8117676	-0.12963867	0.33349609	0.36987305	0	0	20/6/2018	20	6	2018	16:38:28	59908	0	16	38	28	0	0.05859375	3.491748	0.14306641	-0.029052734	-1.0737305	1.4094238	3.8913574	0	0	0	0	0	0	0	0	0	1.0837402	0.083740234	5.1970215	0.96044922	-0.49853516	-3.737793	0	44330	0	0	0
250	63685	63685	Category J	-0.41992188	0.79199219	-2.7719727	-0.064208984	0.50488281	0.15161133	0	0	20/6/2018	20	6	2018	16:38:28	59908	0.1	16	38	28	0	0.05859375	3.491748	0.14648438	-0.030761719	-1.0734863	2.730957	1.9702148	0	0	0	0	0	0	0	0	0	1.0839844	0.083984375	3.0876465	-0.56640625	0.82275391	-1.6982422	0	44330	0	0	0
251	63686	63686	Category J	0.41992188	0.55175781	-2.1838379	-0.10766602	0.31982422	0.38037109	0	0	20/6/2018	20	6	2018	16:38:28	59908	0.2	16	38	28	0	0.05859375	3.491748	0.15136719	-0.032714844	-1.0722656	5.0561523	1.2841797	0	0	0	0	0	0	0	0	0	1.0834961	0.083496094	1.9645996	0.26831055	0.58447266	-1.1113281	0	44330	0	0	0
252	63687	63687	Category J	0.25195313	-0.35986328	-1.4279785	-0.0625	0.35546875	0.3659668	0	0	20/6/2018	20	6	2018	16:38:28	59908	0.3	16	38	28	0	0.05859375	3.491748	0.15332031	-0.033935547	-1.0732422	11.986328	0.49145508	0	0	0	0	0	0	0	0	0	1.0847168	0.084716797	0.77880859	0.098388672	-0.32568359	-0.35449219	0	44330	0	0	0
253	63688	63688	Category J	-0.059814453	-0.15576172	-0.63598633	-0.077636719	0.29760742	0.40429688	0	0	20/6/2018	20	6	2018	16:38:28	59908	0.4	16	38	28	0	0.05859375	3.491748	0.15478516	-0.034179688	-1.0690918	13.639404	0.49853516	0	0	0	0	0	0	0	0	0	1.0808105	0.080810547	0.76928711	-0.21459961	-0.12133789	0.43310547	0	44330	0	0	0
254	63689	63689	Category J	0.11987305	-0.16796875	-1.8239746	-0.041748047	0.2746582	0.41870117	0	0	20/6/2018	20	6	2018	16:38:28	59908	0.5	16	38	28	0	0.05859375	3.491748	0.15600586	-0.032714844	-1.0690918	10.882568	0.76757813	0	0	0	0	0	0	0	0	0	1.0808105	0.080810547	0.92602539	-0.036132813	-0.13500977	-0.75463867	0	44330	0	0	0
255	63690	63690	Category J	0.20385742	-0.035888672	-0.73193359	-0.011962891	0.2722168	0.42041016	0	0	20/6/2018	20	6	2018	16:38:28	59908	0.6	16	38	28	0	0.05859375	3.491748	0.15795898	-0.032226563	-1.0690918	11.221191	0.34008789	0	0	0	0	0	0	0	0	0	1.0810547	0.081054688	0.38623047	0.045654297	-0.003417969	0.3371582	0	44330	0	0	0
256	63691	63691	Category J	-0.071777344	-0.059814453	-0.34790039	0.030029297	0.28710938	0.41479492	0	0	20/6/2018	20	6	2018	16:38:28	59908	0.7	16	38	28	0	0.05859375	3.491748	0.16259766	-0.031738281	-1.0683594	8.8552246	0.75830078	0	0	0	0	0	0	0	0	0	1.0810547	0.081054688	0.9831543	-0.234375	-0.027832031	0.72045898	0	44330	0	0	0
257	63692	63692	Category J	-0.11987305	-0.25195313	-1.4758301	-0.038818359	0.32617188	0.38696289	0	0	20/6/2018	20	6	2018	16:38:28	59908	0.8	16	38	28	0	0.05859375	3.491748	0.16577148	-0.031005859	-1.0690918	1.0039063	0.54370117	0	0	0	0	0	0	0	0	0	1.0822754	0.082275391	0.91308594	-0.28564453	-0.22070313	-0.40649414	0	44330	0	0	0
258	63693	63693	Category J	0.35986328	-0.083984375	-0.56396484	-0.049804688	0.32543945	0.39160156	0	0	20/6/2018	20	6	2018	16:38:28	59908	0.9	16	38	28	0	0.05859375	3.491748	0.16723633	-0.031738281	-1.0698242	2.7644043	0.54370117	0	0	0	0	0	0	0	0	0	1.083252	0.083251953	0.75048828	0.19238281	-0.052001953	0.50585938	0	44330	0	0	0
259	63694	63694	Category J	0.083984375	-0.23999023	-1.0559082	0.012695313	0.28149414	0.4152832	0	0	20/6/2018	20	6	2018	16:38:29	59909	0	16	38	29	0	0.05859375	3.491748	0.16625977	-0.031494141	-1.0664063	4.9094238	0.22412109	0	0	0	0	0	0	0	0	0	1.079834	0.079833984	0.30126953	-0.082275391	-0.20825195	0.010498047	0	44330	0	0	0
260	63695	63695	Category J	0.20385742	-0.40795898	-1.5239258	-0.008544922	0.25585938	0.42797852	0	0	20/6/2018	20	6	2018	16:38:29	59909	0.1	16	38	29	0	0.05859375	3.491748	0.16455078	-0.033203125	-1.0639648	3.7563477	0.59448242	0	0	0	0	0	0	0	0	0	1.0771484	0.077148438	0.87353516	0.0390625	-0.37451172	-0.4597168	0	44330	0	0	0
261	63696	63696	Category J	-0.10791016	0.071777344	-0.32397461	0	0.26074219	0.42456055	0	0	20/6/2018	20	6	2018	16:38:29	59909	0.2	16	38	29	0	0.05859375	3.491748	0.16650391	-0.034423828	-1.0639648	7.2663574	0.79638672	0	0	0	0	0	0	0	0	0	1.0773926	0.077392578	1.1208496	-0.27441406	0.10620117	0.73999023	0	44330	0	0	0
262	63697	63697	Category J	0.17993164	-0.21582031	-1.7277832	-0.02734375	0.31323242	0.39697266	0	0	20/6/2018	20	6	2018	16:38:29	59909	0.3	16	38	29	0	0.05859375	3.491748	0.17041016	-0.034912109	-1.0646973	8.081543	0.68725586	0	0	0	0	0	0	0	0	0	1.0788574	0.078857422	0.85302734	0.009277344	-0.18066406	-0.6628418	0	44330	0	0	0
263	63698	63698	Category J	0.20385742	-0.13183594	-0.97192383	-0.077148438	0.32446289	0.38769531	0	0	20/6/2018	20	6	2018	16:38:29	59909	0.4	16	38	29	0	0.05859375	3.491748	0.17285156	-0.036865234	-1.0666504	4.9956055	0.13745117	0	0	0	0	0	0	0	0	0	1.0810547	0.081054688	0.22045898	0.030761719	-0.094726563	0.094726563	0	44330	0	0	0
264	63699	63699	Category J	-0.047851563	-0.13183594	-0.74389648	-0.048095703	0.29614258	0.40820313	0	0	20/6/2018	20	6	2018	16:38:29	59909	0.5	16	38	29	0	0.05859375	3.491748	0.17358398	-0.040527344	-1.0681152	2.6774902	0.40332031	0	0	0	0	0	0	0	0	0	1.0830078	0.083007813	0.63720703	-0.22143555	-0.091064453	0.32421875	0	44330	0	0	0
265	63700	63700	Category J	0.27587891	-0.23999023	-2.0878906	-0.036376953	0.28173828	0.41772461	0	0	20/6/2018	20	6	2018	16:38:29	59909	0.6	16	38	29	0	0.05859375	3.491748	0.1730957	-0.039794922	-1.0649414	1.407959	1.0471191	0	0	0	0	0	0	0	0	0	1.0795898	0.079589844	1.3251953	0.10253906	-0.19995117	-1.0227051	0	44330	0	0	0
266	63701	63701	Category J	0.023925781	0.19189453	-0.21582031	-0.040283203	0.29541016	0.41210938	0	0	20/6/2018	20	6	2018	16:38:29	59909	0.7	16	38	29	0	0.05859375	3.4853027	0.17285156	-0.0390625	-1.0646973	2.0444336	0.89208984	0	0	0	0	0	0	0	0	0	1.0793457	0.079345703	1.2287598	-0.14892578	0.23095703	0.84887695	0	44330	0	0	0
267	63702	63702	Category J	-0.13183594	-0.083984375	-1.0319824	-0.068603516	0.3269043	0.38305664	0	0	20/6/2018	20	6	2018	16:38:29	59909	0.8	16	38	29	0	0.05859375	3.4853027	0.17602539	-0.037109375	-1.0632324	0.75	0.31274414	0	0	0	0	0	0	0	0	0	1.078125	0.078125	0.38598633	-0.30786133	-0.046630859	0.03125	0	44330	0	0	0
268	63703	63703	Category J	0.55175781	0.071777344	-1.2958984	-0.12890625	0.33789063	0.36376953	0	0	20/6/2018	20	6	2018	16:38:29	59909	0.9	16	38	29	0	0.05859375	3.4853027	0.18139648	-0.037109375	-1.0610352	3.1787109	0.45166016	0	0	0	0	0	0	0	0	0	1.0771484	0.077148438	0.71386719	0.37011719	0.10888672	-0.23461914	0	44330	0	0	0
269	63704	63704	Category J	-0.047851563	-0.083984375	-0.3359375	-0.030273438	0.33666992	0.39013672	0	0	20/6/2018	20	6	2018	16:38:30	59910	0	16	38	30	0	0.05859375	3.4853027	0.18408203	-0.037597656	-1.0593262	1.842041	0.76098633	0	0	0	0	0	0	0	0	0	1.0756836	0.075683594	1.0014648	-0.23193359	-0.046142578	0.72338867	0	44330	0	0	0
270	63705	63705	Category J	0.17993164	-0.11987305	-1.8959961	-0.042724609	0.31469727	0.39868164	0	0	20/6/2018	20	6	2018	16:38:30	59910	0.1	16	38	30	0	0.05859375	3.4853027	0.18530273	-0.037109375	-1.0515137	1.2402344	0.84838867	0	0	0	0	0	0	0	0	0	1.0683594	0.068359375	0.93237305	-0.005371094	-0.082519531	-0.84423828	0	44330	0	0	0
271	63706	63706	Category J	0.15576172	0.083984375	-1.0439453	-0.025634766	0.31420898	0.40087891	0	0	20/6/2018	20	6	2018	16:38:30	59910	0.2	16	38	30	0	0.05859375	3.4853027	0.17993164	-0.0390625	-1.0480957	2.8527832	0.12548828	0	0	0	0	0	0	0	0	0	1.064209	0.064208984	0.15161133	-0.024169922	0.12304688	0.004150391	0	44330	0	0	0
272	63707	63707	Category J	-0.083984375	-0.071777344	-0.53979492	0.024902344	0.34912109	0.36889648	0	0	20/6/2018	20	6	2018	16:38:30	59910	0.3	16	38	30	0	0.05859375	3.4853027	0.18334961	-0.039306641	-1.0522461	0.11181641	0.57910156	0	0	0	0	0	0	0	0	0	1.0688477	0.068847656	0.8125	-0.26733398	-0.032226563	0.51245117	0	44330	0	0	0
273	63708	63708	Category J	0.035888672	-0.10791016	-1.8959961	-0.021240234	0.34863281	0.3659668	0	0	20/6/2018	20	6	2018	16:38:30	59910	0.4	16	38	30	0	0.05859375	3.4853027	0.18286133	-0.040527344	-1.0541992	4.8220215	0.85693359	0	0	0	0	0	0	0	0	0	1.0705566	0.070556641	1.0559082	-0.14697266	-0.067138672	-0.84155273	0	44330	0	0	0
274	63709	63709	Category J	0.31176758	-0.15576172	-0.10791016	-0.008544922	0.34301758	0.36694336	0	0	20/6/2018	20	6	2018	16:38:30	59910	0.5	16	38	30	0	0.05859375	3.4853027	0.18066406	-0.0390625	-1.0449219	6.2502441	0.953125	0	0	0	0	0	0	0	0	0	1.0610352	0.061035156	1.1845703	0.13085938	-0.11645508	0.93701172	0	44330	0	0	0
275	63710	63710	Category J	-0.083984375	-0.14379883	-0.80395508	-0.000976563	0.296875	0.40332031	0	0	20/6/2018	20	6	2018	16:38:30	59910	0.6	16	38	30	0	0.05859375	3.4853027	0.18432617	-0.039794922	-1.0541992	11.241699	0.38134766	0	0	0	0	0	0	0	0	0	1.0708008	0.070800781	0.62231445	-0.26831055	-0.10375977	0.25024414	0	44330	0	0	0
276	63711	63711	Category J	0.059814453	-0.071777344	-1.4638672	0.001464844	0.24755859	0.41943359	0	0	20/6/2018	20	6	2018	16:38:30	59910	0.7	16	38	30	0	0.05859375	3.4853027	0.18774414	-0.039306641	-1.0493164	13.697266	0.43481445	0	0	0	0	0	0	0	0	0	1.0666504	0.066650391	0.57470703	-0.12792969	-0.032226563	-0.41430664	0	44330	0	0	0
277	63712	63712	Category J	0.34790039	0.19189453	-0.31176758	0.070800781	0.28149414	0.40063477	0	0	20/6/2018	20	6	2018	16:38:30	59910	0.8	16	38	30	0	0.05859375	3.4853027	0.18554688	-0.037841797	-1.0361328	16.177979	0.77709961	0	0	0	0	0	0	0	0	0	1.0532227	0.053222656	1.1164551	0.16210938	0.22973633	0.72436523	0	44330	0	0	0
278	63713	63713	Category J	0.10791016	0.047851563	-1.4519043	0.046386719	0.3137207	0.39233398	0	0	20/6/2018	20	6	2018	16:38:30	59910	0.9	16	38	30	0	0.05859375	3.4853027	0.18725586	-0.038085938	-1.046875	18.677002	0.42138672	0	0	0	0	0	0	0	0	0	1.0639648	0.063964844	0.5703125	-0.079345703	0.0859375	-0.40478516	0	44330	0	0	0
279	63714	63714	Category J	0.27587891	-0.16796875	-0.82788086	-0.018310547	0.29174805	0.40576172	0	0	20/6/2018	20	6	2018	16:38:31	59911	0	16	38	31	0	0.05859375	3.4853027	0.19189453	-0.034912109	-1.050293	15.56543	0.2722168	0	0	0	0	0	0	0	0	0	1.0681152	0.068115234	0.43896484	0.083740234	-0.1328125	0.22241211	0	44330	0	0	0
280	63715	63715	Category J	0.011962891	0.011962891	-0.49194336	0.038085938	0.28149414	0.40771484	0	0	20/6/2018	20	6	2018	16:38:31	59911	0.1	16	38	31	0	0.05859375	3.4853027	0.18945313	-0.028320313	-1.0410156	18.391357	0.57836914	0	0	0	0	0	0	0	0	0	1.0583496	0.058349609	0.76708984	-0.17749023	0.040283203	0.54907227	0	44330	0	0	0
281	63716	63716	Category J	0	-0.13183594	-1.3918457	0.060058594	0.2331543	0.42626953	0	0	20/6/2018	20	6	2018	16:38:31	59911	0.2	16	38	31	0	0.05859375	3.4853027	0.1940918	-0.028808594	-1.0541992	18.547363	0.40283203	0	0	0	0	0	0	0	0	0	1.0722656	0.072265625	0.63452148	-0.1940918	-0.1027832	-0.33740234	0	44330	0	0	0
282	63717	63717	Category J	0.16796875	-0.071777344	-0.671875	0.020996094	0.22460938	0.43408203	0	0	20/6/2018	20	6	2018	16:38:31	59911	0.3	16	38	31	0	0.05859375	3.4853027	0.19482422	-0.029296875	-1.0505371	16.458984	0.38183594	0	0	0	0	0	0	0	0	0	1.0688477	0.068847656	0.44775391	-0.026855469	-0.042236328	0.37866211	0	44330	0	0	0
283	63718	63718	Category J	0.29980469	0.095947266	-1.0078125	0.0546875	0.23681641	0.43139648	0	0	20/6/2018	20	6	2018	16:38:31	59911	0.4	16	38	31	0	0.05859375	3.4853027	0.19165039	-0.029785156	-1.050293	14.376953	0.17089844	0	0	0	0	0	0	0	0	0	1.0678711	0.067871094	0.27612305	0.10791016	0.12573242	0.042480469	0	44330	0	0	0
284	63719	63719	Category J	-0.083984375	-0.095947266	-1.3198242	0.025146484	0.24365234	0.4296875	0	0	20/6/2018	20	6	2018	16:38:31	59911	0.5	16	38	31	0	0.05859375	3.4853027	0.19189453	-0.03125	-1.0603027	16.109863	0.38427734	0	0	0	0	0	0	0	0	0	1.0778809	0.077880859	0.59985352	-0.27587891	-0.064453125	-0.25927734	0	44330	0	0	0
285	63720	63720	Category J	0.11987305	-0.11987305	-0.56396484	0.0078125	0.25390625	0.42456055	0	0	20/6/2018	20	6	2018	16:38:31	59911	0.6	16	38	31	0	0.05859375	3.4853027	0.19140625	-0.032470703	-1.0498047	18.615723	0.49902344	0	0	0	0	0	0	0	0	0	1.067627	0.067626953	0.64501953	-0.071533203	-0.087158203	0.48583984	0	44330	0	0	0
286	63721	63721	Category J	0.20385742	-0.071777344	-0.86376953	0.001220703	0.23242188	0.43994141	0	0	20/6/2018	20	6	2018	16:38:31	59911	0.7	16	38	31	0	0.05859375	3.4853027	0.18920898	-0.033447266	-1.0556641	19.518066	0.19628906	0	0	0	0	0	0	0	0	0	1.072998	0.072998047	0.24462891	0.014404297	-0.038085938	0.19189453	0	44330	0	0	0
287	63722	63722	Category L	0.16796875	-0.083984375	-0.81591797	0.039794922	0.12646484	0.47070313	0	0	20/6/2018	20	6	2018	16:41:41	60101	0.099	16	41	41	0	0.058349609	3.5288086	0.19018555	-0.038330078	-1.0522461	19.477783	0.24169922	0	0	0	0	0	0	0	0	0	1.0700684	0.070068359	0.30444336	-0.022216797	-0.045654297	0.23632813	0	44330	0	0	0
288	63723	63723	Category L	0.20385742	-0.11987305	-0.91186523	0.051025391	0.13867188	0.46508789	0	0	20/6/2018	20	6	2018	16:41:41	60101	0.199	16	41	41	0	0.058349609	3.5288086	0.18676758	-0.037841797	-1.041748	24.849609	0.15454102	0	0	0	0	0	0	0	0	0	1.059082	0.059082031	0.22900391	0.016845703	-0.081787109	0.12988281	0	44330	0	0	0
289	63724	63724	Category L	0.27587891	-0.13183594	-0.86376953	0.038085938	0.1340332	0.46582031	0	0	20/6/2018	20	6	2018	16:41:41	60101	0.3	16	41	41	0	0.058349609	3.5288086	0.18115234	-0.078369141	-1.0349121	35.316406	0.20263672	0	0	0	0	0	0	0	0	0	1.0537109	0.053710938	0.3190918	0.094482422	-0.053222656	0.17114258	0	44330	0	0	0
290	63725	63725	Category L	0.32397461	-0.14379883	-0.88793945	0.038085938	0.13598633	0.46777344	0	0	20/6/2018	20	6	2018	16:41:41	60101	0.4	16	41	41	0	0.058349609	3.5288086	0.16748047	-0.073730469	-0.98876953	36.512451	0.19873047	0	0	0	0	0	0	0	0	0	1.0056152	0.005615234	0.32714844	0.15625	-0.069824219	0.10083008	0	44330	0	0	0
291	63726	63726	Category L	0.29980469	-0.095947266	-0.91186523	0.033691406	0.13696289	0.46557617	0	0	20/6/2018	20	6	2018	16:41:41	60101	0.5	16	41	41	0	0.058349609	3.5288086	0.17431641	-0.084716797	-0.96557617	39.045654	0.13696289	0	0	0	0	0	0	0	0	0	0.98486328	0.015136719	0.19042969	0.12524414	-0.010986328	0.053710938	0	44330	0	0	0
292	63727	63727	Category L	0.2878418	-0.10791016	-0.91186523	0.036376953	0.13598633	0.46777344	0	0	20/6/2018	20	6	2018	16:41:41	60101	0.6	16	41	41	0	0.058349609	3.5288086	0.16918945	-0.093505859	-0.95117188	43.619385	0.12548828	0	0	0	0	0	0	0	0	0	0.97045898	0.029541016	0.171875	0.1184082	-0.014160156	0.039306641	0	44330	0	0	0
293	63728	63728	Category L	0.32397461	-0.11987305	-0.88793945	0.038085938	0.13525391	0.46459961	0	0	20/6/2018	20	6	2018	16:41:41	60101	0.7	16	41	41	0	0.058349609	3.5288086	0.16577148	-0.090332031	-0.94482422	46.85498	0.17041016	0	0	0	0	0	0	0	0	0	0.96362305	0.036376953	0.24438477	0.15795898	-0.029296875	0.056884766	0	44330	0	0	0
294	63729	63729	Category L	0.31176758	-0.10791016	-0.89990234	0.031982422	0.13696289	0.46972656	0	0	20/6/2018	20	6	2018	16:41:41	60101	0.8	16	41	41	0	0.058349609	3.5288086	0.16796875	-0.088378906	-0.94824219	45.262207	0.15283203	0	0	0	0	0	0	0	0	0	0.96704102	0.032958984	0.21142578	0.14355469	-0.019287109	0.048339844	0	44330	0	0	0
295	63730	63730	Category L	0.29980469	-0.11987305	-0.86376953	0.033691406	0.1315918	0.46850586	0	0	20/6/2018	20	6	2018	16:41:41	60101	0.9	16	41	41	0	0.058349609	3.5288086	0.16577148	-0.088378906	-0.93994141	40.698975	0.15722656	0	0	0	0	0	0	0	0	0	0.95849609	0.041503906	0.24169922	0.13378906	-0.03125	0.076171875	0	44330	0	0	0
296	63731	63731	Category L	0.32397461	-0.11987305	-0.87597656	0.034423828	0.13500977	0.46557617	0	0	20/6/2018	20	6	2018	16:41:42	60102	0	16	41	42	0	0.058349609	3.5288086	0.16503906	-0.087890625	-0.94067383	37.009766	0.17456055	0	0	0	0	0	0	0	0	0	0.95922852	0.040771484	0.25561523	0.15869141	-0.031738281	0.064697266	0	44330	0	0	0
297	63732	63732	Category L	0.29980469	-0.15576172	-0.88793945	0.035644531	0.13720703	0.47143555	0	0	20/6/2018	20	6	2018	16:41:42	60102	0.09	16	41	42	0	0.058349609	3.5288086	0.16455078	-0.087158203	-0.94970703	32.865479	0.16357422	0	0	0	0	0	0	0	0	0	0.96777344	0.032226563	0.26538086	0.13500977	-0.068359375	0.061767578	0	44330	0	0	0
298	63733	63733	Category L	0.31176758	-0.13183594	-0.88793945	0.035644531	0.13720703	0.47070313	0	0	20/6/2018	20	6	2018	16:41:42	60102	0.181	16	41	42	0	0.058349609	3.5288086	0.16870117	-0.0859375	-0.94360352	24.506836	0.15991211	0	0	0	0	0	0	0	0	0	0.96240234	0.037597656	0.24414063	0.14282227	-0.045654297	0.055664063	0	44330	0	0	0
299	63734	63734	Category L	0.31176758	-0.071777344	-0.89990234	0.039794922	0.12890625	0.46655273	0	0	20/6/2018	20	6	2018	16:41:42	60102	0.272	16	41	42	0	0.058349609	3.5288086	0.16650391	-0.087890625	-0.94921875	16.458984	0.15405273	0	0	0	0	0	0	0	0	0	0.9675293	0.032470703	0.21069336	0.14501953	0.016113281	0.049316406	0	44330	0	0	0
300	63735	63735	Category L	0.31176758	-0.10791016	-0.88793945	0.0390625	0.13354492	0.46655273	0	0	20/6/2018	20	6	2018	16:41:42	60102	0.363	16	41	42	0	0.058349609	3.5288086	0.16772461	-0.087158203	-0.94677734	13.251953	0.15673828	0	0	0	0	0	0	0	0	0	0.96533203	0.034667969	0.22338867	0.14379883	-0.020507813	0.058837891	0	44330	0	0	0
301	63736	63736	Category L	0.32397461	-0.11987305	-0.86376953	0.032958984	0.13183594	0.46948242	0	0	20/6/2018	20	6	2018	16:41:42	60102	0.454	16	41	42	0	0.058349609	3.5288086	0.16748047	-0.084472656	-0.93823242	9.1645508	0.17675781	0	0	0	0	0	0	0	0	0	0.95678711	0.043212891	0.26611328	0.15625	-0.03515625	0.074462891	0	44330	0	0	0
302	63737	63737	Category L	0.34790039	-0.13183594	-0.87597656	0.031982422	0.13012695	0.46972656	0	0	20/6/2018	20	6	2018	16:41:42	60102	0.545	16	41	42	0	0.058349609	3.5288086	0.171875	-0.087402344	-0.94482422	5.1828613	0.1940918	0	0	0	0	0	0	0	0	0	0.96435547	0.035644531	0.28930664	0.17578125	-0.044189453	0.068847656	0	44330	0	0	0
303	63738	63738	Category L	0.32397461	-0.13183594	-0.87597656	0.035400391	0.13256836	0.46875	0	0	20/6/2018	20	6	2018	16:41:42	60102	0.636	16	41	42	0	0.058349609	3.5288086	0.17333984	-0.086181641	-0.9375	2.5297852	0.16870117	0	0	0	0	0	0	0	0	0	0.95727539	0.042724609	0.25756836	0.15039063	-0.045410156	0.061523438	0	44330	0	0	0
304	63739	63739	Category L	0.32397461	-0.10791016	-0.91186523	0.033935547	0.13012695	0.47045898	0	0	20/6/2018	20	6	2018	16:41:42	60102	0.727	16	41	42	0	0.058349609	3.5288086	0.17382813	-0.084716797	-0.93652344	0.38208008	0.15380859	0	0	0	0	0	0	0	0	0	0.95629883	0.043701172	0.19775391	0.14990234	-0.022949219	0.024658203	0	44330	0	0	0
305	63740	63740	Category L	0.3359375	-0.10791016	-0.92382813	0.034423828	0.12817383	0.46948242	0	0	20/6/2018	20	6	2018	16:41:42	60102	0.818	16	41	42	0	0.058349609	3.5288086	0.17773438	-0.083007813	-0.93676758	3.5085449	0.16040039	0	0	0	0	0	0	0	0	0	0.95703125	0.04296875	0.19580078	0.15795898	-0.024658203	0.012939453	0	44330	0	0	0
306	63741	63741	Category L	0.32397461	-0.095947266	-0.87597656	0.031982422	0.13012695	0.47241211	0	0	20/6/2018	20	6	2018	16:41:42	60102	0.909	16	41	42	0	0.058349609	3.5288086	0.17382813	-0.080078125	-0.92163086	9.2939453	0.1574707	0	0	0	0	0	0	0	0	0	0.94140625	0.05859375	0.21142578	0.14990234	-0.015625	0.045654297	0	44330	0	0	0
307	63742	63742	Category L	0.3359375	-0.095947266	-0.86376953	0.033203125	0.13012695	0.47143555	0	0	20/6/2018	20	6	2018	16:41:43	60103	0	16	41	43	0	0.058349609	3.5288086	0.17895508	-0.08203125	-0.92944336	18.866455	0.17041016	0	0	0	0	0	0	0	0	0	0.95019531	0.049804688	0.23608398	0.15673828	-0.013671875	0.065673828	0	44330	0	0	0
308	63743	63743	Category L	0.31176758	-0.083984375	-0.86376953	0.032958984	0.12988281	0.46948242	0	0	20/6/2018	20	6	2018	16:41:43	60103	0.1	16	41	43	0	0.058349609	3.5288086	0.1875	-0.081787109	-0.93066406	33.470703	0.14086914	0	0	0	0	0	0	0	0	0	0.95288086	0.047119141	0.19287109	0.12402344	-0.001953125	0.066894531	0	44330	0	0	0
309	63744	63744	Category E	0.011962891	-0.095947266	-0.88793945	-0.082275391	0.2512207	0.43115234	0	0	20/6/2018	20	6	2018	19:44:54	71094	0.8	19	44	54	0	0.058349609	3.5513672	0.18505859	-0.0859375	-0.92480469	50.71875	0.17724609	0	0	0	0	0	0	0	0	0	0.94702148	0.052978516	0.21972656	-0.1730957	-0.009765625	0.036865234	0	44330	0	0	0
310	63745	63745	Category E	-0.15576172	-0.13183594	-0.93579102	-0.15063477	0.24487305	0.4206543	0	0	20/6/2018	20	6	2018	19:44:54	71094	0.9	19	44	54	0	0.058349609	3.5513672	0.1887207	-0.087890625	-0.93017578	66.513428	0.34741211	0	0	0	0	0	0	0	0	0	0.95336914	0.046630859	0.39379883	-0.34448242	-0.043701172	-0.005371094	0	44330	0	0	0
311	63746	63746	Category E	0.071777344	-0.11987305	-0.99584961	-0.17333984	0.23266602	0.41357422	0	0	20/6/2018	20	6	2018	19:44:55	71095	0	19	44	55	0	0.058349609	3.5513672	0.18725586	-0.089111328	-0.91748047	79.064453	0.14282227	0	0	0	0	0	0	0	0	0	0.94067383	0.059326172	0.22436523	-0.11547852	-0.030517578	-0.078125	0	44330	0	0	0
312	63747	63747	Category E	0.083984375	-0.16796875	-0.93579102	-0.16894531	0.23681641	0.41088867	0	0	20/6/2018	20	6	2018	19:44:55	71095	0.1	19	44	55	0	0.058349609	3.5513672	0.1875	-0.093261719	-0.9152832	87.027832	0.12915039	0	0	0	0	0	0	0	0	0	0.93896484	0.061035156	0.19848633	-0.10351563	-0.074462891	-0.020263672	0	44330	0	0	0
313	63748	63748	Category E	0.11987305	-0.035888672	-0.89990234	-0.16625977	0.22509766	0.42358398	0	0	20/6/2018	20	6	2018	19:44:55	71095	0.2	19	44	55	0	0.058349609	3.5513672	0.1940918	-0.095214844	-0.92138672	90.139893	0.097412109	0	0	0	0	0	0	0	0	0	0.9465332	0.053466797	0.15527344	-0.07421875	0.059326172	0.021484375	0	44330	0	0	0
314	63749	63749	Category E	0.20385742	0	-0.91186523	-0.17553711	0.22827148	0.41357422	0	0	20/6/2018	20	6	2018	19:44:55	71095	0.3	19	44	55	0	0.058349609	3.5513672	0.19604492	-0.094482422	-0.90795898	85.58252	0.094726563	0	0	0	0	0	0	0	0	0	0.93359375	0.06640625	0.10595703	0.007568359	0.094482422	-0.003662109	0	44330	0	0	0
315	63750	63750	Category E	0.20385742	-0.023925781	-0.92382813	-0.1730957	0.22924805	0.41064453	0	0	20/6/2018	20	6	2018	19:44:55	71095	0.4	19	44	55	0	0.058349609	3.5513672	0.19555664	-0.091064453	-0.91772461	78.883301	0.067871094	0	0	0	0	0	0	0	0	0	0.94287109	0.057128906	0.081298828	0.008056641	0.067138672	-0.005859375	0	44330	0	0	0
316	63751	63751	Category E	0.21582031	-0.011962891	-0.93579102	-0.17504883	0.23608398	0.41088867	0	0	20/6/2018	20	6	2018	19:44:55	71095	0.5	19	44	55	0	0.058349609	3.5513672	0.19799805	-0.091796875	-0.91992188	70.91333	0.083251953	0	0	0	0	0	0	0	0	0	0.94555664	0.054443359	0.11328125	0.017578125	0.079833984	-0.015625	0	44330	0	0	0
317	63752	63752	Category E	0.20385742	0.011962891	-0.89990234	-0.1809082	0.23779297	0.40966797	0	0	20/6/2018	20	6	2018	19:44:55	71095	0.6	19	44	55	0	0.058349609	3.5513672	0.19897461	-0.091796875	-0.9128418	58.223145	0.10473633	0	0	0	0	0	0	0	0	0	0.93896484	0.061035156	0.12182617	0.004638672	0.10375977	0.012939453	0	44330	0	0	0
318	63753	63753	Category E	0.20385742	0.035888672	-0.75585938	-0.17773438	0.23681641	0.41064453	0	0	20/6/2018	20	6	2018	19:44:55	71095	0.7	19	44	55	0	0.058349609	3.5513672	0.19506836	-0.095703125	-0.92236328	40.533691	0.21240234	0	0	0	0	0	0	0	0	0	0.94750977	0.052490234	0.30664063	0.008544922	0.1315918	0.16650391	0	44330	0	0	0
319	63754	63754	Category E	0.20385742	0.14379883	-0.93579102	-0.1472168	0.2578125	0.41357422	0	0	20/6/2018	20	6	2018	19:44:55	71095	0.8	19	44	55	0	0.058349609	3.5513672	0.19555664	-0.098144531	-0.9152832	19.497314	0.24291992	0	0	0	0	0	0	0	0	0	0.94091797	0.059082031	0.27050781	0.008056641	0.24194336	-0.020263672	0	44330	0	0	0
320	63755	63755	Category E	0.32397461	0.011962891	-1.1757813	-0.085449219	0.29003906	0.40698242	0	0	20/6/2018	20	6	2018	19:44:55	71095	0.9	19	44	55	0	0.058349609	3.5513672	0.1940918	-0.096923828	-0.91625977	0.64599609	0.30981445	0	0	0	0	0	0	0	0	0	0.94165039	0.058349609	0.49829102	0.12963867	0.10888672	-0.25927734	0	44330	0	0	0
321	63756	63756	Category E	0.20385742	-0.16796875	-0.99584961	-0.045166016	0.28686523	0.41772461	0	0	20/6/2018	20	6	2018	19:44:56	71096	0	19	44	56	0	0.058349609	3.5513672	0.19628906	-0.098144531	-0.921875	17.059326	0.10180664	0	0	0	0	0	0	0	0	0	0.94750977	0.052490234	0.15087891	0.007324219	-0.069580078	-0.073730469	0	44330	0	0	0
322	63757	63757	Category E	0.17993164	-0.14379883	-0.73193359	-0.024169922	0.27807617	0.42016602	0	0	20/6/2018	20	6	2018	19:44:56	71096	0.1	19	44	56	0	0.058349609	3.5513672	0.19873047	-0.096923828	-0.91650391	28.567383	0.19116211	0	0	0	0	0	0	0	0	0	0.94262695	0.057373047	0.25024414	-0.018798828	-0.046630859	0.18457031	0	44330	0	0	0
323	63758	63758	Category E	0.10791016	-0.14379883	-0.99584961	0.007080078	0.26000977	0.42944336	0	0	20/6/2018	20	6	2018	19:44:56	71096	0.2	19	44	56	0	0.058349609	3.5513672	0.19946289	-0.096191406	-0.91967773	34.464355	0.12817383	0	0	0	0	0	0	0	0	0	0.94604492	0.053955078	0.21508789	-0.091552734	-0.047363281	-0.075927734	0	44330	0	0	0
324	63759	63759	Category E	0.19189453	-0.17993164	-0.97192383	0.032470703	0.25854492	0.43212891	0	0	20/6/2018	20	6	2018	19:44:56	71096	0.3	19	44	56	0	0.058349609	3.5513672	0.19824219	-0.097412109	-0.91821289	31.328857	0.098388672	0	0	0	0	0	0	0	0	0	0.94433594	0.055664063	0.14233398	-0.006347656	-0.082519531	-0.053466797	0	44330	0	0	0
325	63760	63760	Category E	0.10791016	-0.011962891	-1.0078125	0.033935547	0.27416992	0.42431641	0	0	20/6/2018	20	6	2018	19:44:56	71096	0.4	19	44	56	0	0.058349609	3.5513672	0.20239258	-0.095947266	-0.91333008	27.178467	0.15771484	0	0	0	0	0	0	0	0	0	0.94042969	0.059570313	0.27270508	-0.094482422	0.083984375	-0.094238281	0	44330	0	0	0
326	63761	63761	Category E	0.11987305	-0.16796875	-0.93579102	0	0.29980469	0.40917969	0	0	20/6/2018	20	6	2018	19:44:56	71096	0.5	19	44	56	0	0.05859375	3.491748	0.20336914	-0.094482422	-0.91821289	23.820313	0.11254883	0	0	0	0	0	0	0	0	0	0.9453125	0.0546875	0.17431641	-0.083496094	-0.073242188	-0.017333984	0	44330	0	0	0
327	63762	63762	Category E	0.059814453	-0.047851563	-0.88793945	-0.045410156	0.32299805	0.3996582	0	0	20/6/2018	20	6	2018	19:44:56	71096	0.6	19	44	56	0	0.05859375	3.491748	0.20385742	-0.094238281	-0.91894531	20.070068	0.15429688	0	0	0	0	0	0	0	0	0	0.94604492	0.053955078	0.22143555	-0.14404297	0.046386719	0.031005859	0	44330	0	0	0
328	63763	63763	Category E	0.15576172	-0.14379883	-0.88793945	-0.043701172	0.31445313	0.40112305	0	0	20/6/2018	20	6	2018	19:44:56	71096	0.7	19	44	56	0	0.05859375	3.491748	0.20483398	-0.093505859	-0.92041016	16.189209	0.077392578	0	0	0	0	0	0	0	0	0	0.94750977	0.052490234	0.13183594	-0.049072266	-0.050048828	0.032470703	0	44330	0	0	0
329	63764	63764	Category E	0.011962891	-0.15576172	-1.1159668	-0.044433594	0.30908203	0.40332031	0	0	20/6/2018	20	6	2018	19:44:56	71096	0.8	19	44	56	0	0.05859375	3.491748	0.20507813	-0.092285156	-0.92016602	12.031982	0.28198242	0	0	0	0	0	0	0	0	0	0.94726563	0.052734375	0.45214844	-0.19311523	-0.063232422	-0.19555664	0	44330	0	0	0
330	63765	63765	Category E	0.11987305	-0.083984375	-0.92382813	-0.028808594	0.31152344	0.40380859	0	0	20/6/2018	20	6	2018	19:44:56	71096	0.9	19	44	56	0	0.05859375	3.491748	0.20410156	-0.090576172	-0.92089844	7.2380371	0.084716797	0	0	0	0	0	0	0	0	0	0.94775391	0.052246094	0.09375	-0.084228516	0.006591797	-0.002685547	0	44330	0	0	0
331	63766	63766	Category E	0.023925781	-0.15576172	-1.0197754	0.044433594	0.2800293	0.42089844	0	0	20/6/2018	20	6	2018	19:44:57	71097	0	19	44	57	0	0.05859375	3.491748	0.20263672	-0.088867188	-0.92114258	3.9638672	0.21484375	0	0	0	0	0	0	0	0	0	0.94750977	0.052490234	0.34423828	-0.17871094	-0.066650391	-0.098388672	0	44330	0	0	0
332	63767	63767	Category E	-0.023925781	-0.10791016	-0.93579102	0.037353516	0.29370117	0.4128418	0	0	20/6/2018	20	6	2018	19:44:57	71097	0.1	19	44	57	0	0.05859375	3.491748	0.20166016	-0.087646484	-0.92138672	0.44775391	0.22705078	0	0	0	0	0	0	0	0	0	0.94750977	0.052490234	0.26000977	-0.22558594	-0.020019531	-0.014160156	0	44330	0	0	0
333	63768	63768	Category E	0.10791016	0	-0.89990234	0.045654297	0.30541992	0.40625	0	0	20/6/2018	20	6	2018	19:44:57	71097	0.2	19	44	57	0	0.05859375	3.491748	0.20117188	-0.086425781	-0.92138672	2.0664063	0.12890625	0	0	0	0	0	0	0	0	0	0.94726563	0.052734375	0.20141602	-0.093261719	0.086425781	0.021484375	0	44330	0	0	0
334	63769	63769	Category E	-0.059814453	-0.15576172	-1.1638184	0.016357422	0.30297852	0.40771484	0	0	20/6/2018	20	6	2018	19:44:57	71097	0.3	19	44	57	0	0.05859375	3.491748	0.20019531	-0.084960938	-0.92211914	3.5327148	0.36181641	0	0	0	0	0	0	0	0	0	0.94750977	0.052490234	0.57226563	-0.26000977	-0.070556641	-0.24145508	0	44330	0	0	0
335	63770	63770	Category E	0.14379883	0	-0.79199219	0.004638672	0.31005859	0.3996582	0	0	20/6/2018	20	6	2018	19:44:57	71097	0.4	19	44	57	0	0.05859375	3.491748	0.19921875	-0.083740234	-0.92236328	4.5625	0.16455078	0	0	0	0	0	0	0	0	0	0.94726563	0.052734375	0.26953125	-0.055419922	0.083740234	0.13037109	0	44330	0	0	0
336	63771	63771	Category E	-0.10791016	-0.011962891	-1.0678711	-0.007080078	0.29882813	0.40820313	0	0	20/6/2018	20	6	2018	19:44:57	71097	0.5	19	44	57	0	0.05859375	3.491748	0.19824219	-0.082519531	-0.9230957	3.0383301	0.34594727	0	0	0	0	0	0	0	0	0	0.94775391	0.052246094	0.52148438	-0.30615234	0.070556641	-0.14453125	0	44330	0	0	0
337	63772	63772	Category E	0.21582031	-0.15576172	-0.98388672	-0.045898438	0.29541016	0.41308594	0	0	20/6/2018	20	6	2018	19:44:57	71097	0.6	19	44	57	0	0.05859375	3.491748	0.19677734	-0.081054688	-0.92382813	2.6486816	0.097412109	0	0	0	0	0	0	0	0	0	0.94799805	0.052001953	0.15332031	0.018798828	-0.074462891	-0.059814453	0	44330	0	0	0
338	63773	63773	Category E	0.17993164	-0.2277832	-1.0078125	-0.044189453	0.27099609	0.41943359	0	0	20/6/2018	20	6	2018	19:44:57	71097	0.7	19	44	57	0	0.05859375	3.491748	0.19580078	-0.079101563	-0.92431641	1.2944336	0.17114258	0	0	0	0	0	0	0	0	0	0.94799805	0.052001953	0.24804688	-0.015869141	-0.1484375	-0.083496094	0	44330	0	0	0
339	63774	63774	Category E	0.17993164	-0.19189453	-0.86376953	-0.041748047	0.28222656	0.41967773	0	0	20/6/2018	20	6	2018	19:44:57	71097	0.8	19	44	57	0	0.05859375	3.491748	0.19458008	-0.077392578	-0.92456055	0.19335938	0.13037109	0	0	0	0	0	0	0	0	0	0.94799805	0.052001953	0.18994141	-0.014648438	-0.11425781	0.060791016	0	44330	0	0	0
340	63775	63775	Category E	0.19189453	-0.17993164	-0.83984375	-0.026855469	0.27197266	0.41992188	0	0	20/6/2018	20	6	2018	19:44:57	71097	0.9	19	44	57	0	0.05859375	3.491748	0.19360352	-0.076416016	-0.92456055	2.5163574	0.13354492	0	0	0	0	0	0	0	0	0	0.94775391	0.052246094	0.19018555	-0.001708984	-0.10327148	0.084716797	0	44330	0	0	0
341	63776	63776	Category E	0.23999023	-0.16796875	-0.86376953	-0.058105469	0.27734375	0.42211914	0	0	20/6/2018	20	6	2018	19:44:58	71098	0	19	44	58	0	0.05859375	3.491748	0.19238281	-0.075683594	-0.92504883	4.1037598	0.12036133	0	0	0	0	0	0	0	0	0	0.94775391	0.052246094	0.20068359	0.047363281	-0.092041016	0.061279297	0	44330	0	0	0
342	63777	63777	Category E	0.29980469	-0.11987305	-1.1279297	-0.038085938	0.27880859	0.41894531	0	0	20/6/2018	20	6	2018	19:44:58	71098	0.1	19	44	58	0	0.05859375	3.491748	0.19091797	-0.074462891	-0.92529297	5.0842285	0.23413086	0	0	0	0	0	0	0	0	0	0.94775391	0.052246094	0.35644531	0.10864258	-0.045166016	-0.20239258	0	44330	0	0	0
343	63778	63778	Category E	0.23999023	-0.011962891	-0.89990234	-0.078857422	0.27294922	0.41992188	0	0	20/6/2018	20	6	2018	19:44:58	71098	0.2	19	44	58	0	0.05859375	3.491748	0.18920898	-0.072753906	-0.92626953	3.7148438	0.083496094	0	0	0	0	0	0	0	0	0	0.94824219	0.051757813	0.13793945	0.050537109	0.060791016	0.026367188	0	44330	0	0	0
344	63779	63779	Category E	0.26391602	0	-0.75585938	-0.086425781	0.28125	0.41186523	0	0	20/6/2018	20	6	2018	19:44:58	71098	0.3	19	44	58	0	0.05859375	3.491748	0.18823242	-0.071289063	-0.92675781	3.5473633	0.19995117	0	0	0	0	0	0	0	0	0	0.94848633	0.051513672	0.31811523	0.075439453	0.071289063	0.17089844	0	44330	0	0	0
345	63780	63780	Category E	-0.023925781	0	-0.88793945	-0.1105957	0.2734375	0.41210938	0	0	20/6/2018	20	6	2018	19:44:58	71098	0.4	19	44	58	0	0.05859375	3.491748	0.18676758	-0.070068359	-0.92700195	6.3996582	0.22558594	0	0	0	0	0	0	0	0	0	0.94824219	0.051757813	0.3203125	-0.21069336	0.070068359	0.0390625	0	44330	0	0	0
346	63781	63781	Category E	0.43188477	0.023925781	-0.83984375	-0.14916992	0.26293945	0.40405273	0	0	20/6/2018	20	6	2018	19:44:58	71098	0.5	19	44	58	0	0.05859375	3.491748	0.18554688	-0.068847656	-0.92700195	6.4169922	0.27709961	0	0	0	0	0	0	0	0	0	0.94775391	0.052246094	0.42626953	0.24609375	0.092773438	0.087158203	0	44330	0	0	0
347	63782	63782	Category E	0.55175781	-0.059814453	-1.1279297	-0.08984375	0.25537109	0.4230957	0	0	20/6/2018	20	6	2018	19:44:58	71098	0.6	19	44	58	0	0.05859375	3.491748	0.18408203	-0.067871094	-0.92724609	6.6745605	0.41870117	0	0	0	0	0	0	0	0	0	0.94799805	0.052001953	0.57617188	0.36743164	0.008056641	-0.20043945	0	44330	0	0	0
348	63783	63783	Category E	0.34790039	-0.26391602	-0.82788086	-0.081542969	0.28051758	0.41381836	0	0	20/6/2018	20	6	2018	19:44:58	71098	0.7	19	44	58	0	0.05859375	3.491748	0.18261719	-0.066894531	-0.92797852	3.1333008	0.27587891	0	0	0	0	0	0	0	0	0	0.94824219	0.051757813	0.46240234	0.16503906	-0.19677734	0.10009766	0	44330	0	0	0
349	63784	63784	Category E	0.25195313	-0.23999023	-0.76782227	-0.057861328	0.26171875	0.4230957	0	0	20/6/2018	20	6	2018	19:44:58	71098	0.8	19	44	58	0	0.05859375	3.491748	0.18139648	-0.065917969	-0.9284668	1.2131348	0.24707031	0	0	0	0	0	0	0	0	0	0.94848633	0.051513672	0.40527344	0.0703125	-0.17382813	0.16064453	0	44330	0	0	0
350	63785	63785	Category E	0.059814453	-0.21582031	-0.87597656	-0.056396484	0.25976563	0.42700195	0	0	20/6/2018	20	6	2018	19:44:58	71098	0.9	19	44	58	0	0.05859375	3.491748	0.18408203	-0.066162109	-0.9284668	1.7839355	0.20117188	0	0	0	0	0	0	0	0	0	0.94873047	0.051269531	0.32617188	-0.12426758	-0.14941406	0.052490234	0	44330	0	0	0
351	63786	63786	Category E	0.16796875	-0.23999023	-0.86376953	-0.063476563	0.27709961	0.4152832	0	0	20/6/2018	20	6	2018	19:44:59	71099	0	19	44	59	0	0.05859375	3.491748	0.18774414	-0.066650391	-0.92773438	0.52124023	0.18554688	0	0	0	0	0	0	0	0	0	0.94873047	0.051269531	0.25683594	-0.019775391	-0.1730957	0.063964844	0	44330	0	0	0
352	63787	63787	Category E	0.45581055	-0.2277832	-1.0319824	-0.017333984	0.28320313	0.4206543	0	0	20/6/2018	20	6	2018	19:44:59	71099	0.1	19	44	59	0	0.05859375	3.491748	0.18774414	-0.067138672	-0.92626953	2.4707031	0.32958984	0	0	0	0	0	0	0	0	0	0.94750977	0.052490234	0.53393555	0.26782227	-0.16040039	-0.10546875	0	44330	0	0	0
353	63788	63788	Category E	0.19189453	-0.047851563	-0.81591797	-0.027832031	0.28613281	0.4152832	0	0	20/6/2018	20	6	2018	19:44:59	71099	0.2	19	44	59	0	0.05859375	3.491748	0.18896484	-0.067382813	-0.92675781	3.2209473	0.11254883	0	0	0	0	0	0	0	0	0	0.94824219	0.051757813	0.13354492	0.002685547	0.01953125	0.11083984	0	44330	0	0	0
354	63789	63789	Category E	0.26391602	0.10791016	-0.89990234	-0.039306641	0.29174805	0.41723633	0	0	20/6/2018	20	6	2018	19:44:59	71099	0.3	19	44	59	0	0.05859375	3.491748	0.19042969	-0.068603516	-0.9309082	4.0097656	0.19360352	0	0	0	0	0	0	0	0	0	0.95263672	0.047363281	0.28100586	0.073242188	0.17651367	0.031005859	0	44330	0	0	0
355	63790	63790	Category E	0.10791016	-0.19189453	-0.98388672	-0.088867188	0.28466797	0.40795898	0	0	20/6/2018	20	6	2018	19:44:59	71099	0.4	19	44	59	0	0.05859375	3.491748	0.18969727	-0.068603516	-0.93188477	7.640625	0.15673828	0	0	0	0	0	0	0	0	0	0.95361328	0.046386719	0.25683594	-0.081787109	-0.12304688	-0.051757813	0	44330	0	0	0
356	63791	63791	Category E	0.14379883	-0.083984375	-0.89990234	-0.13232422	0.25219727	0.41918945	0	0	20/6/2018	20	6	2018	19:44:59	71099	0.5	19	44	59	0	0.05859375	3.491748	0.18920898	-0.068115234	-0.9309082	15.815918	0.057373047	0	0	0	0	0	0	0	0	0	0.95239258	0.047607422	0.092285156	-0.045410156	-0.015625	0.031005859	0	44330	0	0	0
357	63792	63792	Category E	0.035888672	-0.10791016	-1.0559082	-0.15209961	0.25195313	0.41333008	0	0	20/6/2018	20	6	2018	19:44:59	71099	0.6	19	44	59	0	0.05859375	3.491748	0.1875	-0.068847656	-0.93017578	22.53833	0.20068359	0	0	0	0	0	0	0	0	0	0.95141602	0.048583984	0.31616211	-0.15161133	-0.038818359	-0.12548828	0	44330	0	0	0
358	63793	63793	Category L	0.14379883	-0.14379883	-0.88793945	-0.14624023	0.24462891	0.41772461	0	0	20/6/2018	20	6	2018	19:44:59	71099	0.8	19	44	59	0	0.05859375	3.491748	0.18774414	-0.069335938	-0.92993164	24.759766	0.095947266	0	0	0	0	0	0	0	0	0	0.95117188	0.048828125	0.16040039	-0.043945313	-0.07421875	0.041992188	0	44330	0	0	0
359	63794	63794	Category L	0.15576172	-0.083984375	-0.91186523	-0.16552734	0.23925781	0.41308594	0	0	20/6/2018	20	6	2018	19:44:59	71099	0.9	19	44	59	0	0.05859375	3.491748	0.18823242	-0.070800781	-0.93481445	26.535889	0.041748047	0	0	0	0	0	0	0	0	0	0.95605469	0.043945313	0.068359375	-0.032470703	-0.012939453	0.022949219	0	44330	0	0	0
360	63795	63795	Category L	0.19189453	-0.083984375	-0.93579102	-0.15844727	0.23852539	0.41625977	0	0	20/6/2018	20	6	2018	19:45:00	71100	0	19	45	0	0	0.05859375	3.491748	0.1887207	-0.074462891	-0.9362793	28.505127	0.009765625	0	0	0	0	0	0	0	0	0	0.95800781	0.041992188	0.012939453	0.002929688	-0.009277344	0.000488281	0	44330	0	0	0
361	63796	63796	Category L	0.20385742	-0.023925781	-0.95996094	-0.16455078	0.24023438	0.40917969	0	0	20/6/2018	20	6	2018	19:45:00	71100	0.1	19	45	0	0	0.05859375	3.491748	0.18847656	-0.076904297	-0.9309082	26.865967	0.062255859	0	0	0	0	0	0	0	0	0	0.95288086	0.047119141	0.097412109	0.015136719	0.052978516	-0.028808594	0	44330	0	0	0
362	63797	63797	Category L	0.21582031	-0.011962891	-0.93579102	-0.1628418	0.24389648	0.41625977	0	0	20/6/2018	20	6	2018	19:45:00	71100	0.2	19	45	0	0	0.05859375	3.491748	0.18896484	-0.077148438	-0.92919922	23.135498	0.070556641	0	0	0	0	0	0	0	0	0	0.95141602	0.048583984	0.098144531	0.026611328	0.065185547	-0.006347656	0	44330	0	0	0
363	63798	63798	Category L	0.20385742	0	-0.88793945	-0.16357422	0.23779297	0.41210938	0	0	20/6/2018	20	6	2018	19:45:00	71100	0.3	19	45	0	0	0.058105469	3.5513672	0.1887207	-0.077392578	-0.93041992	19.555176	0.089599609	0	0	0	0	0	0	0	0	0	0.95239258	0.047607422	0.13500977	0.014892578	0.077392578	0.042480469	0	44330	0	0	0
364	63799	63799	Category L	0.23999023	0.011962891	-0.93579102	-0.16455078	0.2421875	0.41113281	0	0	20/6/2018	20	6	2018	19:45:00	71100	0.4	19	45	0	0	0.058105469	3.5513672	0.19067383	-0.078125	-0.9284668	17.397949	0.10302734	0	0	0	0	0	0	0	0	0	0.95092773	0.049072266	0.14672852	0.049072266	0.090087891	-0.007080078	0	44330	0	0	0
365	63800	63800	Category L	0.21582031	-0.011962891	-0.94799805	-0.16479492	0.24487305	0.41040039	0	0	20/6/2018	20	6	2018	19:45:00	71100	0.5	19	45	0	0	0.058105469	3.5513672	0.19335938	-0.079101563	-0.92895508	15.290283	0.073242188	0	0	0	0	0	0	0	0	0	0.95214844	0.047851563	0.10839844	0.022216797	0.067138672	-0.018798828	0	44330	0	0	0
366	63801	63801	Category L	0.2277832	-0.035888672	-0.92382813	-0.16625977	0.24291992	0.41113281	0	0	20/6/2018	20	6	2018	19:45:00	71100	0.6	19	45	0	0	0.058105469	3.5513672	0.19555664	-0.080322266	-0.92895508	8.970459	0.055175781	0	0	0	0	0	0	0	0	0	0.95263672	0.047363281	0.081787109	0.031982422	0.044433594	0.005126953	0	44330	0	0	0
367	63802	63802	Category L	0.25195313	-0.023925781	-0.92382813	-0.16625977	0.23999023	0.41210938	0	0	20/6/2018	20	6	2018	19:45:00	71100	0.7	19	45	0	0	0.058105469	3.5513672	0.19702148	-0.079101563	-0.92700195	3.4309082	0.077880859	0	0	0	0	0	0	0	0	0	0.95117188	0.048828125	0.11328125	0.0546875	0.055175781	0.003173828	0	44330	0	0	0
368	63803	63803	Category L	0.21582031	-0.023925781	-0.89990234	-0.1706543	0.23779297	0.41186523	0	0	20/6/2018	20	6	2018	19:45:00	71100	0.8	19	45	0	0	0.058105469	3.5513672	0.19750977	-0.080566406	-0.92749023	0.49267578	0.065673828	0	0	0	0	0	0	0	0	0	0.95166016	0.048339844	0.1027832	0.018066406	0.056640625	0.027587891	0	44330	0	0	0
369	63804	63804	Category L	0.21582031	0	-0.92382813	-0.17333984	0.23486328	0.41088867	0	0	20/6/2018	20	6	2018	19:45:00	71100	0.9	19	45	0	0	0.058105469	3.5513672	0.1965332	-0.080810547	-0.92749023	2.7382813	0.083007813	0	0	0	0	0	0	0	0	0	0.95166016	0.048339844	0.10375977	0.019042969	0.080810547	0.003662109	0	44330	0	0	0
370	63805	63805	Category L	0.20385742	0	-0.91186523	-0.171875	0.23852539	0.41088867	0	0	20/6/2018	20	6	2018	19:45:01	71101	0	19	45	1	0	0.058105469	3.5513672	0.19970703	-0.080810547	-0.92553711	3.3808594	0.08203125	0	0	0	0	0	0	0	0	0	0.95043945	0.049560547	0.098632813	0.00390625	0.080810547	0.013671875	0	44330	0	0	0
371	63806	63806	Category L	0.21582031	0	-0.93579102	-0.16870117	0.24365234	0.41113281	0	0	20/6/2018	20	6	2018	19:45:01	71101	0.1	19	45	1	0	0.058105469	3.5513672	0.20117188	-0.082275391	-0.92895508	2.9348145	0.083740234	0	0	0	0	0	0	0	0	0	0.95410156	0.045898438	0.10351563	0.014404297	0.082275391	-0.006591797	0	44330	0	0	0
372	63807	63807	Category L	0.25195313	-0.011962891	-0.91186523	-0.1706543	0.23779297	0.40771484	0	0	20/6/2018	20	6	2018	19:45:01	71101	0.2	19	45	1	0	0.058105469	3.5513672	0.20336914	-0.082275391	-0.92602539	1.2817383	0.086669922	0	0	0	0	0	0	0	0	0	0.95166016	0.048339844	0.13305664	0.048339844	0.0703125	0.014160156	0	44330	0	0	0
373	63808	63808	Category L	0.23999023	-0.011962891	-0.93579102	-0.16967773	0.23950195	0.41381836	0	0	20/6/2018	20	6	2018	19:45:01	71101	0.3	19	45	1	0	0.058105469	3.5513672	0.20605469	-0.083251953	-0.92431641	0.4543457	0.079589844	0	0	0	0	0	0	0	0	0	0.95068359	0.049316406	0.11645508	0.033691406	0.071289063	-0.011230469	0	44330	0	0	0
374	63809	63809	Category L	0.2277832	-0.011962891	-0.91186523	-0.17333984	0.23779297	0.41162109	0	0	20/6/2018	20	6	2018	19:45:01	71101	0.4	19	45	1	0	0.058105469	3.5513672	0.20532227	-0.084472656	-0.92504883	0.021240234	0.076904297	0	0	0	0	0	0	0	0	0	0.95117188	0.048828125	0.10791016	0.022216797	0.072509766	0.013183594	0	44330	0	0	0
375	63810	63810	Category L	0.2277832	-0.011962891	-0.92382813	-0.17333984	0.2421875	0.4128418	0	0	20/6/2018	20	6	2018	19:45:01	71101	0.5	19	45	1	0	0.058105469	3.5513672	0.20922852	-0.084716797	-0.9206543	0.53955078	0.075195313	0	0	0	0	0	0	0	0	0	0.94799805	0.052001953	0.094238281	0.018310547	0.072753906	-0.002929688	0	44330	0	0	0
376	63811	63811	Category L	0.21582031	0	-0.93579102	-0.17163086	0.23876953	0.41186523	0	0	20/6/2018	20	6	2018	19:45:01	71101	0.6	19	45	1	0	0.058105469	3.5513672	0.21069336	-0.084960938	-0.92504883	0.97973633	0.0859375	0	0	0	0	0	0	0	0	0	0.95239258	0.047607422	0.10083008	0.004882813	0.084960938	-0.010498047	0	44330	0	0	0
377	63812	63812	Category L	0.21582031	0	-0.92382813	-0.16967773	0.24121094	0.41088867	0	0	20/6/2018	20	6	2018	19:45:01	71101	0.7	19	45	1	0	0.058105469	3.5513672	0.21484375	-0.083984375	-0.9230957	0.98657227	0.083984375	0	0	0	0	0	0	0	0	0	0.95141602	0.048583984	0.085449219	0.000732422	0.083984375	-0.000488281	0	44330	0	0	0
378	63813	63813	Category L	0.21582031	0	-0.91186523	-0.17578125	0.23779297	0.41064453	0	0	20/6/2018	20	6	2018	19:45:01	71101	0.8	19	45	1	0	0.058105469	3.5513672	0.21459961	-0.081787109	-0.92041016	0.80249023	0.082275391	0	0	0	0	0	0	0	0	0	0.94873047	0.051269531	0.091308594	0.000976563	0.081787109	0.008544922	0	44330	0	0	0
379	63814	63814	Category L	0.23999023	0	-0.91186523	-0.16992188	0.24121094	0.40673828	0	0	20/6/2018	20	6	2018	19:45:01	71101	0.9	19	45	1	0	0.058105469	3.5513672	0.2121582	-0.078857422	-0.91967773	0.83569336	0.083984375	0	0	0	0	0	0	0	0	0	0.94726563	0.052734375	0.11450195	0.027587891	0.078857422	0.0078125	0	44330	0	0	0
380	63815	63815	Category L	0.20385742	-0.047851563	-0.91186523	-0.16918945	0.2409668	0.40698242	0	0	20/6/2018	20	6	2018	19:45:02	71102	0	19	45	2	0	0.058105469	3.5513672	0.21166992	-0.076660156	-0.91992188	1.279541	0.031005859	0	0	0	0	0	0	0	0	0	0.94702148	0.052978516	0.044677734	-0.0078125	0.028808594	0.008056641	0	44330	0	0	0
381	63816	63816	Category L	0.21582031	-0.011962891	-0.89990234	-0.17211914	0.23779297	0.41259766	0	0	20/6/2018	20	6	2018	19:45:02	71102	0.1	19	45	2	0	0.058105469	3.5513672	0.21289063	-0.074707031	-0.9230957	1.3977051	0.066894531	0	0	0	0	0	0	0	0	0	0.95019531	0.049804688	0.088623047	0.002685547	0.062744141	0.023193359	0	44330	0	0	0
382	63817	63817	Category L	0.20385742	0	-0.94799805	-0.17333984	0.23583984	0.41186523	0	0	20/6/2018	20	6	2018	19:45:02	71102	0.2	19	45	2	0	0.058105469	3.5513672	0.21191406	-0.074462891	-0.92480469	1.3034668	0.078369141	0	0	0	0	0	0	0	0	0	0.95166016	0.048339844	0.10546875	-0.008056641	0.074462891	-0.022949219	0	44330	0	0	0
383	63818	63818	Category L	0.23999023	-0.023925781	-0.91186523	-0.17163086	0.23876953	0.40893555	0	0	20/6/2018	20	6	2018	19:45:02	71102	0.3	19	45	2	0	0.058105469	3.5513672	0.21044922	-0.073730469	-0.92163086	1.2424316	0.05859375	0	0	0	0	0	0	0	0	0	0.94824219	0.051757813	0.088867188	0.029296875	0.049804688	0.009765625	0	44330	0	0	0
384	63819	63819	Category L	0.21582031	-0.011962891	-0.93579102	-0.17480469	0.23852539	0.40991211	0	0	20/6/2018	20	6	2018	19:45:02	71102	0.4	19	45	2	0	0.058105469	3.5513672	0.20703125	-0.074462891	-0.92285156	0.45117188	0.064208984	0	0	0	0	0	0	0	0	0	0.94873047	0.051269531	0.083740234	0.008544922	0.0625	-0.012695313	0	44330	0	0	0
385	63820	63820	Category L	0.2277832	-0.011962891	-0.91186523	-0.17431641	0.23657227	0.41088867	0	0	20/6/2018	20	6	2018	19:45:02	71102	0.5	19	45	2	0	0.058105469	3.5513672	0.20532227	-0.075195313	-0.92431641	0.95361328	0.068115234	0	0	0	0	0	0	0	0	0	0.94995117	0.050048828	0.098144531	0.022216797	0.063232422	0.012451172	0	44330	0	0	0
386	63821	63821	Category L	0.21582031	-0.011962891	-0.91186523	-0.17480469	0.23681641	0.40771484	0	0	20/6/2018	20	6	2018	19:45:02	71102	0.6	19	45	2	0	0.058105469	3.5513672	0.20922852	-0.076171875	-0.92651367	3.2011719	0.066162109	0	0	0	0	0	0	0	0	0	0.95288086	0.047119141	0.085449219	0.006347656	0.064208984	0.014648438	0	44330	0	0	0
387	63822	63822	Category L	0.21582031	-0.011962891	-0.92382813	-0.16992188	0.23583984	0.41186523	0	0	20/6/2018	20	6	2018	19:45:02	71102	0.7	19	45	2	0	0.058105469	3.5513672	0.20581055	-0.076904297	-0.92626953	5.7937012	0.065673828	0	0	0	0	0	0	0	0	0	0.9519043	0.048095703	0.077636719	0.009765625	0.064941406	0.002441406	0	44330	0	0	0
388	63823	63823	Category L	0.21582031	0	-0.89990234	-0.17456055	0.23901367	0.40795898	0	0	20/6/2018	20	6	2018	19:45:02	71102	0.8	19	45	2	0	0.058105469	3.5513672	0.20117188	-0.076660156	-0.92211914	7.9155273	0.081298828	0	0	0	0	0	0	0	0	0	0.94702148	0.052978516	0.11352539	0.014404297	0.076660156	0.022216797	0	44330	0	0	0
389	63824	63824	Category E	0.21582031	-0.13183594	-0.87597656	-0.072998047	0.2668457	0.42675781	0	0	20/6/2018	20	6	2018	19:45:03	71103	0.4	19	45	3	0	0.058105469	3.5513672	0.1965332	-0.07421875	-0.92431641	8.8071289	0.077392578	0	0	0	0	0	0	0	0	0	0.94799805	0.052001953	0.125	0.019042969	-0.057373047	0.048339844	0	44330	0	0	0
390	63825	63825	Category E	0.14379883	-0.16796875	-0.87597656	-0.072021484	0.26416016	0.42163086	0	0	20/6/2018	20	6	2018	19:45:03	71103	0.5	19	45	3	0	0.058105469	3.5513672	0.19580078	-0.072265625	-0.92602539	9.6279297	0.11987305	0	0	0	0	0	0	0	0	0	0.94921875	0.05078125	0.19775391	-0.052001953	-0.095458984	0.050048828	0	44330	0	0	0
391	63826	63826	Category E	0.071777344	-0.15576172	-0.88793945	-0.047607422	0.26416016	0.42822266	0	0	20/6/2018	20	6	2018	19:45:03	71103	0.6	19	45	3	0	0.058105469	3.5513672	0.19726563	-0.071289063	-0.9296875	11.23877	0.15698242	0	0	0	0	0	0	0	0	0	0.953125	0.046875	0.25170898	-0.12548828	-0.084228516	0.041748047	0	44330	0	0	0
392	63827	63827	Category E	0.17993164	-0.19189453	-0.97192383	-0.011962891	0.26000977	0.43310547	0	0	20/6/2018	20	6	2018	19:45:03	71103	0.7	19	45	3	0	0.058105469	3.5513672	0.19726563	-0.068847656	-0.92919922	12.304443	0.13110352	0	0	0	0	0	0	0	0	0	0.95239258	0.047607422	0.18286133	-0.017333984	-0.12280273	-0.042480469	0	44330	0	0	0
393	63828	63828	Category E	0.23999023	-0.11987305	-1.2358398	-0.001464844	0.26196289	0.42724609	0	0	20/6/2018	20	6	2018	19:45:03	71103	0.8	19	45	3	0	0.058105469	3.5513672	0.19238281	-0.067382813	-0.92675781	12.421387	0.31689453	0	0	0	0	0	0	0	0	0	0.94897461	0.051025391	0.40869141	0.047363281	-0.052246094	-0.30883789	0	44330	0	0	0
394	63829	63829	Category E	0.15576172	0	-0.99584961	-0.031005859	0.2722168	0.42700195	0	0	20/6/2018	20	6	2018	19:45:03	71103	0.9	19	45	3	0	0.058105469	3.5513672	0.19018555	-0.068115234	-0.9284668	11.380127	0.10180664	0	0	0	0	0	0	0	0	0	0.95019531	0.049804688	0.16992188	-0.034423828	0.068115234	-0.067138672	0	44330	0	0	0
395	63830	63830	Category E	0.15576172	0.011962891	-0.83984375	-0.072753906	0.27050781	0.42285156	0	0	20/6/2018	20	6	2018	19:45:04	71104	0	19	45	4	0	0.058105469	3.5513672	0.1887207	-0.072021484	-0.93041992	10.931152	0.12792969	0	0	0	0	0	0	0	0	0	0.95214844	0.047851563	0.20776367	-0.032958984	0.083984375	0.090576172	0	44330	0	0	0
396	63831	63831	Category E	0.071777344	-0.071777344	-0.87597656	-0.11035156	0.26831055	0.40991211	0	0	20/6/2018	20	6	2018	19:45:04	71104	0.1	19	45	4	0	0.058349609	3.5288086	0.18896484	-0.071044922	-0.93261719	9.6794434	0.13037109	0	0	0	0	0	0	0	0	0	0.9543457	0.045654297	0.17456055	-0.1171875	-0.000488281	0.056640625	0	44330	0	0	0
397	63832	63832	Category E	0.2277832	-0.023925781	-0.87597656	-0.13598633	0.27050781	0.4074707	0	0	20/6/2018	20	6	2018	19:45:04	71104	0.2	19	45	4	0	0.058349609	3.5288086	0.19018555	-0.070800781	-0.9309082	5.7287598	0.081542969	0	0	0	0	0	0	0	0	0	0.95288086	0.047119141	0.13964844	0.037353516	0.046875	0.054931641	0	44330	0	0	0
398	63833	63833	Category E	0.23999023	-0.083984375	-1.1398926	-0.13696289	0.27514648	0.40649414	0	0	20/6/2018	20	6	2018	19:45:04	71104	0.3	19	45	4	0	0.058349609	3.5288086	0.18945313	-0.0703125	-0.9284668	2.3696289	0.2175293	0	0	0	0	0	0	0	0	0	0.95019531	0.049804688	0.27514648	0.050292969	-0.013427734	-0.21118164	0	44330	0	0	0
399	63834	63834	Category E	0.25195313	-0.14379883	-1.0559082	-0.15551758	0.2824707	0.39819336	0	0	20/6/2018	20	6	2018	19:45:04	71104	0.4	19	45	4	0	0.058349609	3.5288086	0.18823242	-0.070068359	-0.92822266	0.6418457	0.16015625	0	0	0	0	0	0	0	0	0	0.94970703	0.050292969	0.26464844	0.063476563	-0.073486328	-0.12744141	0	44330	0	0	0
400	63835	63835	Category E	0.29980469	-0.19189453	-0.74389648	-0.14379883	0.26733398	0.40600586	0	0	20/6/2018	20	6	2018	19:45:04	71104	0.5	19	45	4	0	0.058349609	3.5288086	0.19018555	-0.071289063	-0.9296875	1.7412109	0.24707031	0	0	0	0	0	0	0	0	0	0.95166016	0.048339844	0.41601563	0.109375	-0.12036133	0.18579102	0	44330	0	0	0
401	63836	63836	Category E	0.25195313	-0.17993164	-0.87597656	-0.1472168	0.27050781	0.40429688	0	0	20/6/2018	20	6	2018	19:45:04	71104	0.6	19	45	4	0	0.058349609	3.5288086	0.18969727	-0.072265625	-0.93115234	5.3642578	0.13598633	0	0	0	0	0	0	0	0	0	0.953125	0.046875	0.22509766	0.062011719	-0.10742188	0.055175781	0	44330	0	0	0
402	63837	63837	Category E	0.15576172	-0.17993164	-0.81591797	-0.16503906	0.27929688	0.39379883	0	0	20/6/2018	20	6	2018	19:45:04	71104	0.7	19	45	4	0	0.058349609	3.5288086	0.18945313	-0.073974609	-0.92895508	7.6586914	0.15844727	0	0	0	0	0	0	0	0	0	0.95092773	0.049072266	0.25268555	-0.033691406	-0.10571289	0.11303711	0	44330	0	0	0
403	63838	63838	Category E	0.25195313	-0.19189453	-0.83984375	-0.15698242	0.29370117	0.38720703	0	0	20/6/2018	20	6	2018	19:45:04	71104	0.8	19	45	4	0	0.058349609	3.5288086	0.18774414	-0.075683594	-0.92944336	7.8466797	0.15991211	0	0	0	0	0	0	0	0	0	0.95141602	0.048583984	0.26977539	0.063964844	-0.1159668	0.089599609	0	44330	0	0	0
404	63839	63839	Category E	0.40795898	-0.26391602	-1.0197754	-0.13427734	0.29394531	0.39404297	0	0	20/6/2018	20	6	2018	19:45:04	71104	0.9	19	45	4	0	0.058349609	3.5288086	0.18725586	-0.076171875	-0.9296875	7.994873	0.30297852	0	0	0	0	0	0	0	0	0	0.95141602	0.048583984	0.49804688	0.22045898	-0.1875	-0.08984375	0	44330	0	0	0
405	63840	63840	Category E	0.2878418	-0.10791016	-0.99584961	-0.11791992	0.29321289	0.40039063	0	0	20/6/2018	20	6	2018	19:45:05	71105	0	19	45	5	0	0.058349609	3.5288086	0.18676758	-0.076904297	-0.93237305	11.119385	0.12304688	0	0	0	0	0	0	0	0	0	0.95385742	0.046142578	0.1953125	0.10083008	-0.030761719	-0.063232422	0	44330	0	0	0
406	63841	63841	Category E	0.23999023	-0.071777344	-0.79199219	-0.12817383	0.28686523	0.39599609	0	0	20/6/2018	20	6	2018	19:45:05	71105	0.1	19	45	5	0	0.058349609	3.5288086	0.18579102	-0.077392578	-0.93261719	14.262695	0.15063477	0	0	0	0	0	0	0	0	0	0.95410156	0.045898438	0.20043945	0.053955078	0.005615234	0.140625	0	44330	0	0	0
407	63842	63842	Category E	0.095947266	-0.16796875	-0.92382813	-0.15112305	0.28271484	0.39233398	0	0	20/6/2018	20	6	2018	19:45:05	71105	0.2	19	45	5	0	0.058349609	3.5288086	0.18383789	-0.077392578	-0.93261719	14.037842	0.12646484	0	0	0	0	0	0	0	0	0	0.95361328	0.046386719	0.18725586	-0.087890625	-0.090332031	0.008789063	0	44330	0	0	0
408	63843	63843	Category E	0.083984375	-0.15576172	-0.88793945	-0.18652344	0.26855469	0.38720703	0	0	20/6/2018	20	6	2018	19:45:05	71105	0.3	19	45	5	0	0.058349609	3.5288086	0.18115234	-0.078369141	-0.93237305	14.564697	0.13183594	0	0	0	0	0	0	0	0	0	0.953125	0.046875	0.21899414	-0.097167969	-0.077148438	0.044433594	0	44330	0	0	0
409	63844	63844	Category E	0.26391602	-0.15576172	-0.95996094	-0.18408203	0.2565918	0.39892578	0	0	20/6/2018	20	6	2018	19:45:05	71105	0.4	19	45	5	0	0.058349609	3.5288086	0.1809082	-0.078369141	-0.93481445	16.236328	0.1159668	0	0	0	0	0	0	0	0	0	0.95532227	0.044677734	0.18530273	0.082763672	-0.077148438	-0.024902344	0	44330	0	0	0
410	63845	63845	Category E	0.23999023	-0.20385742	-1.1999512	-0.17114258	0.24707031	0.40014648	0	0	20/6/2018	20	6	2018	19:45:05	71105	0.5	19	45	5	0	0.058349609	3.5288086	0.1796875	-0.079101563	-0.93676758	17.555176	0.29711914	0	0	0	0	0	0	0	0	0	0.95727539	0.042724609	0.44775391	0.060058594	-0.12451172	-0.26293945	0	44330	0	0	0
411	63846	63846	Category E	0.19189453	-0.15576172	-0.77978516	-0.19042969	0.24609375	0.40161133	0	0	20/6/2018	20	6	2018	19:45:05	71105	0.6	19	45	5	0	0.058349609	3.5288086	0.1796875	-0.079833984	-0.93432617	17.696045	0.17260742	0	0	0	0	0	0	0	0	0	0.95483398	0.045166016	0.24267578	0.011962891	-0.075683594	0.15454102	0	44330	0	0	0
412	63847	63847	Category E	0.19189453	-0.17993164	-0.80395508	-0.18066406	0.22827148	0.40942383	0	0	20/6/2018	20	6	2018	19:45:05	71105	0.7	19	45	5	0	0.058349609	3.5288086	0.17797852	-0.080322266	-0.93408203	16.736816	0.16430664	0	0	0	0	0	0	0	0	0	0.9543457	0.045654297	0.2434082	0.013671875	-0.099365234	0.13012695	0	44330	0	0	0
413	63848	63848	Category E	0.059814453	-0.095947266	-0.94799805	-0.19506836	0.22827148	0.40234375	0	0	20/6/2018	20	6	2018	19:45:05	71105	0.8	19	45	5	0	0.058349609	3.5288086	0.17700195	-0.080566406	-0.93432617	16.542236	0.11889648	0	0	0	0	0	0	0	0	0	0.9543457	0.045654297	0.14599609	-0.1171875	-0.015136719	-0.013427734	0	44330	0	0	0
414	63849	63849	Category E	0.25195313	-0.17993164	-0.81591797	-0.1784668	0.24536133	0.40405273	0	0	20/6/2018	20	6	2018	19:45:05	71105	0.9	19	45	5	0	0.058349609	3.5288086	0.17724609	-0.080078125	-0.93603516	15.869385	0.17285156	0	0	0	0	0	0	0	0	0	0.95605469	0.043945313	0.29443359	0.074462891	-0.099609375	0.12011719	0	44330	0	0	0
415	63850	63850	Category E	0.25195313	-0.023925781	-1.1398926	-0.16894531	0.25927734	0.40234375	0	0	20/6/2018	20	6	2018	19:45:06	71106	0	19	45	6	0	0.058349609	3.5288086	0.17626953	-0.081298828	-0.93652344	12.39502	0.22412109	0	0	0	0	0	0	0	0	0	0.95654297	0.043457031	0.33618164	0.075439453	0.057373047	-0.203125	0	44330	0	0	0
416	63851	63851	Category E	0.2277832	0.071777344	-0.91186523	-0.18457031	0.25415039	0.39575195	0	0	20/6/2018	20	6	2018	19:45:06	71106	0.1	19	45	6	0	0.058349609	3.5288086	0.17456055	-0.081542969	-0.93603516	10.415527	0.1640625	0	0	0	0	0	0	0	0	0	0.95581055	0.044189453	0.23071289	0.052978516	0.15332031	0.024169922	0	44330	0	0	0
417	63852	63852	Category E	0.20385742	0.023925781	-0.77978516	-0.19580078	0.24194336	0.39746094	0	0	20/6/2018	20	6	2018	19:45:06	71106	0.2	19	45	6	0	0.058349609	3.5288086	0.17260742	-0.08203125	-0.93603516	9.1293945	0.19140625	0	0	0	0	0	0	0	0	0	0.95532227	0.044677734	0.29345703	0.031005859	0.10595703	0.15625	0	44330	0	0	0
418	63853	63853	Category E	-0.023925781	0	-0.94799805	-0.22851563	0.22705078	0.3894043	0	0	20/6/2018	20	6	2018	19:45:06	71106	0.3	19	45	6	0	0.058349609	3.5288086	0.17260742	-0.082275391	-0.93701172	5.3583984	0.21337891	0	0	0	0	0	0	0	0	0	0.95654297	0.043457031	0.28979492	-0.1965332	0.082275391	-0.010742188	0	44330	0	0	0
419	63854	63854	Category E	0.13183594	-0.011962891	-0.87597656	-0.23925781	0.2175293	0.39086914	0	0	20/6/2018	20	6	2018	19:45:06	71106	0.4	19	45	6	0	0.058349609	3.5288086	0.17236328	-0.083740234	-0.94018555	2.5070801	0.10449219	0	0	0	0	0	0	0	0	0	0.95947266	0.040527344	0.17675781	-0.040527344	0.071777344	0.064208984	0	44330	0	0	0
420	63855	63855	Category E	0.29980469	-0.023925781	-1.0917969	-0.2043457	0.21020508	0.41357422	0	0	20/6/2018	20	6	2018	19:45:06	71106	0.5	19	45	6	0	0.058349609	3.5288086	0.17163086	-0.084716797	-0.93774414	0.68994141	0.20922852	0	0	0	0	0	0	0	0	0	0.95703125	0.04296875	0.34277344	0.12792969	0.060791016	-0.15380859	0	44330	0	0	0
421	63856	63856	Category E	0.15576172	-0.14379883	-1.0078125	-0.18408203	0.21972656	0.41210938	0	0	20/6/2018	20	6	2018	19:45:06	71106	0.6	19	45	6	0	0.058349609	3.5288086	0.17138672	-0.0859375	-0.93701172	1.0246582	0.092529297	0	0	0	0	0	0	0	0	0	0.95654297	0.043457031	0.14404297	-0.015625	-0.057617188	-0.070556641	0	44330	0	0	0
422	63857	63857	Category E	0.19189453	-0.059814453	-0.87597656	-0.16870117	0.23071289	0.41577148	0	0	20/6/2018	20	6	2018	19:45:06	71106	0.7	19	45	6	0	0.058349609	3.5288086	0.17089844	-0.087158203	-0.9375	1.2338867	0.070556641	0	0	0	0	0	0	0	0	0	0.95703125	0.04296875	0.10986328	0.020751953	0.02734375	0.061523438	0	44330	0	0	0
423	63858	63858	Category E	-0.035888672	-0.071777344	-0.99584961	-0.15917969	0.22314453	0.41772461	0	0	20/6/2018	20	6	2018	19:45:06	71106	0.8	19	45	6	0	0.058349609	3.5288086	0.171875	-0.089111328	-0.93823242	1.1499023	0.21630859	0	0	0	0	0	0	0	0	0	0.95800781	0.041992188	0.28271484	-0.20776367	0.017333984	-0.057373047	0	44330	0	0	0
424	63859	63859	Category E	0.11987305	-0.059814453	-0.87597656	-0.17358398	0.24682617	0.40185547	0	0	20/6/2018	20	6	2018	19:45:06	71106	0.9	19	45	6	0	0.058349609	3.5288086	0.17114258	-0.089599609	-0.9387207	2.0876465	0.086425781	0	0	0	0	0	0	0	0	0	0.95849609	0.041503906	0.14404297	-0.051269531	0.029785156	0.062744141	0	44330	0	0	0
425	63860	63860	Category E	0.2878418	-0.083984375	-1.0559082	-0.12768555	0.26733398	0.4074707	0	0	20/6/2018	20	6	2018	19:45:07	71107	0	19	45	7	0	0.058349609	3.5288086	0.17089844	-0.08984375	-0.9362793	2.2844238	0.16699219	0	0	0	0	0	0	0	0	0	0.95605469	0.043945313	0.2421875	0.11669922	0.005859375	-0.11938477	0	44330	0	0	0
426	63861	63861	Category E	0.15576172	-0.035888672	-0.82788086	-0.1484375	0.27124023	0.40112305	0	0	20/6/2018	20	6	2018	19:45:07	71107	0.1	19	45	7	0	0.058349609	3.5288086	0.16796875	-0.08984375	-0.93774414	3.4475098	0.12304688	0	0	0	0	0	0	0	0	0	0.95703125	0.04296875	0.17651367	-0.012207031	0.053955078	0.10986328	0	44330	0	0	0
427	63862	63862	Category E	0.19189453	-0.047851563	-0.79199219	-0.14331055	0.27758789	0.40234375	0	0	20/6/2018	20	6	2018	19:45:07	71107	0.2	19	45	7	0	0.058349609	3.5288086	0.16748047	-0.090576172	-0.9387207	5.0356445	0.15478516	0	0	0	0	0	0	0	0	0	0.95800781	0.041992188	0.21386719	0.024169922	0.042724609	0.14672852	0	44330	0	0	0
428	63863	63863	Category E	-0.023925781	-0.059814453	-1.0078125	-0.16870117	0.28173828	0.3918457	0	0	20/6/2018	20	6	2018	19:45:07	71107	0.3	19	45	7	0	0.058349609	3.5288086	0.16674805	-0.091064453	-0.94140625	6.3679199	0.2043457	0	0	0	0	0	0	0	0	0	0.96020508	0.039794922	0.28833008	-0.19067383	0.03125	-0.066162109	0	44330	0	0	0
429	63864	63864	Category E	0.19189453	-0.083984375	-0.89990234	-0.16235352	0.25488281	0.40454102	0	0	20/6/2018	20	6	2018	19:45:07	71107	0.4	19	45	7	0	0.058349609	3.5288086	0.16601563	-0.092041016	-0.93969727	7.5021973	0.048095703	0	0	0	0	0	0	0	0	0	0.95874023	0.041259766	0.073730469	0.025634766	0.008056641	0.039794922	0	44330	0	0	0
430	63865	63865	Category E	0.17993164	-0.14379883	-1.1757813	-0.15136719	0.24853516	0.41357422	0	0	20/6/2018	20	6	2018	19:45:07	71107	0.5	19	45	7	0	0.058349609	3.5288086	0.1652832	-0.090576172	-0.94018555	9.0119629	0.24169922	0	0	0	0	0	0	0	0	0	0.95874023	0.041259766	0.30297852	0.014404297	-0.052978516	-0.23535156	0	44330	0	0	0
431	63866	63866	Category E	0.16796875	-0.035888672	-0.81591797	-0.14111328	0.26367188	0.40722656	0	0	20/6/2018	20	6	2018	19:45:07	71107	0.6	19	45	7	0	0.058349609	3.5288086	0.1640625	-0.08984375	-0.94140625	10.321289	0.13671875	0	0	0	0	0	0	0	0	0	0.9597168	0.040283203	0.18310547	0.003662109	0.053955078	0.12548828	0	44330	0	0	0
432	63867	63867	Category E	0.071777344	-0.10791016	-0.83984375	-0.10864258	0.25976563	0.41967773	0	0	20/6/2018	20	6	2018	19:45:07	71107	0.7	19	45	7	0	0.058349609	3.5288086	0.16577148	-0.089599609	-0.94287109	11.372314	0.140625	0	0	0	0	0	0	0	0	0	0.96142578	0.038574219	0.21508789	-0.093994141	-0.018066406	0.10302734	0	44330	0	0	0
433	63868	63868	Category E	0	-0.10791016	-0.94799805	-0.11035156	0.26049805	0.41894531	0	0	20/6/2018	20	6	2018	19:45:07	71107	0.8	19	45	7	0	0.058349609	3.5288086	0.16455078	-0.088867188	-0.94091797	10.224121	0.16577148	0	0	0	0	0	0	0	0	0	0.95947266	0.040527344	0.19042969	-0.16455078	-0.018798828	-0.006835938	0	44330	0	0	0
434	63869	63869	Category E	0.15576172	-0.21582031	-1.0559082	-0.085205078	0.28027344	0.41381836	0	0	20/6/2018	20	6	2018	19:45:07	71107	0.9	19	45	7	0	0.059082031	3.5513672	0.16333008	-0.087890625	-0.93505859	10.189453	0.17578125	0	0	0	0	0	0	0	0	0	0.95336914	0.046630859	0.25610352	-0.007568359	-0.12768555	-0.12060547	0	44330	0	0	0
435	63870	63870	Category E	0.13183594	-0.10791016	-1.1638184	-0.055908203	0.29589844	0.40698242	0	0	20/6/2018	20	6	2018	19:45:08	71108	0	19	45	8	0	0.059082031	3.5513672	0.16210938	-0.089111328	-0.93383789	8.7233887	0.23242188	0	0	0	0	0	0	0	0	0	0.9519043	0.048095703	0.27880859	-0.030273438	-0.018554688	-0.22973633	0	44330	0	0	0
436	63871	63871	Category E	0.2277832	-0.071777344	-0.76782227	-0.085693359	0.30541992	0.39819336	0	0	20/6/2018	20	6	2018	19:45:08	71108	0.1	19	45	8	0	0.059082031	3.5513672	0.16259766	-0.091796875	-0.93554688	6.6030273	0.18115234	0	0	0	0	0	0	0	0	0	0.95410156	0.045898438	0.25292969	0.064941406	0.020019531	0.16772461	0	44330	0	0	0
437	63872	63872	Category E	-0.011962891	-0.059814453	-0.85180664	-0.095214844	0.31762695	0.39233398	0	0	20/6/2018	20	6	2018	19:45:08	71108	0.2	19	45	8	0	0.059082031	3.5513672	0.16210938	-0.093505859	-0.93896484	7.2194824	0.19775391	0	0	0	0	0	0	0	0	0	0.95751953	0.042480469	0.29541016	-0.17407227	0.033691406	0.087158203	0	44330	0	0	0
438	63873	63873	Category E	0.035888672	-0.13183594	-0.87597656	-0.14672852	0.30175781	0.38769531	0	0	20/6/2018	20	6	2018	19:45:08	71108	0.3	19	45	8	0	0.059082031	3.5513672	0.16113281	-0.095458984	-0.93798828	6.5446777	0.14453125	0	0	0	0	0	0	0	0	0	0.95654297	0.043457031	0.22363281	-0.12524414	-0.036132813	0.062011719	0	44330	0	0	0
439	63874	63874	Category E	0.31176758	-0.16796875	-1.0319824	-0.13427734	0.28955078	0.39770508	0	0	20/6/2018	20	6	2018	19:45:08	71108	0.4	19	45	8	0	0.059082031	3.5513672	0.15869141	-0.096923828	-0.93505859	6.2514648	0.19433594	0	0	0	0	0	0	0	0	0	0.95361328	0.046386719	0.32055664	0.15283203	-0.070800781	-0.096679688	0	44330	0	0	0
440	63875	63875	Category E	0.15576172	-0.16796875	-1.0559082	-0.13525391	0.27734375	0.40258789	0	0	20/6/2018	20	6	2018	19:45:08	71108	0.5	19	45	8	0	0.059082031	3.5513672	0.15600586	-0.096435547	-0.93359375	5.0754395	0.14135742	0	0	0	0	0	0	0	0	0	0.95141602	0.048583984	0.19384766	-0.000244141	-0.071289063	-0.12207031	0	44330	0	0	0
441	63876	63876	Category E	0.19189453	-0.15576172	-0.76782227	-0.13232422	0.27270508	0.40942383	0	0	20/6/2018	20	6	2018	19:45:08	71108	0.6	19	45	8	0	0.059082031	3.5513672	0.15429688	-0.095703125	-0.93823242	5.8828125	0.18457031	0	0	0	0	0	0	0	0	0	0.95581055	0.044189453	0.26782227	0.037353516	-0.059814453	0.17041016	0	44330	0	0	0
442	63877	63877	Category E	0.083984375	-0.15576172	-0.98388672	-0.10595703	0.25878906	0.42285156	0	0	20/6/2018	20	6	2018	19:45:08	71108	0.7	19	45	8	0	0.059082031	3.5513672	0.15136719	-0.08984375	-0.94262695	7.5585938	0.1027832	0	0	0	0	0	0	0	0	0	0.95898438	0.041015625	0.17431641	-0.067382813	-0.065673828	-0.041015625	0	44330	0	0	0
443	63878	63878	Category E	0.15576172	-0.047851563	-0.89990234	-0.10546875	0.27416992	0.41308594	0	0	20/6/2018	20	6	2018	19:45:08	71108	0.8	19	45	8	0	0.059082031	3.5513672	0.15869141	-0.13769531	-0.96044922	6.1398926	0.10839844	0	0	0	0	0	0	0	0	0	0.9831543	0.016845703	0.15356445	-0.002929688	0.08984375	0.060546875	0	44330	0	0	0
444	63879	63879	Category E	0.19189453	-0.035888672	-1.1518555	-0.084716797	0.28710938	0.40893555	0	0	20/6/2018	20	6	2018	19:45:08	71108	0.9	19	45	8	0	0.059082031	3.5513672	0.15869141	-0.125	-0.98681641	3.6035156	0.19018555	0	0	0	0	0	0	0	0	0	1.0073242	0.007324219	0.28710938	0.032958984	0.089111328	-0.16479492	0	44330	0	0	0
445	63880	63880	Category E	0.15576172	-0.059814453	-0.97192383	-0.099853516	0.28051758	0.41430664	0	0	20/6/2018	20	6	2018	19:45:09	71109	0	19	45	9	0	0.059082031	3.5513672	0.16357422	-0.10107422	-1.0249023	1.8520508	0.067626953	0	0	0	0	0	0	0	0	0	1.0427246	0.042724609	0.10229492	-0.0078125	0.041259766	0.052978516	0	44330	0	0	0
446	63881	63881	Category E	0.059814453	-0.023925781	-0.92382813	-0.094726563	0.28735352	0.40771484	0	0	20/6/2018	20	6	2018	19:45:09	71109	0.1	19	45	9	0	0.059082031	3.5513672	0.16870117	-0.1081543	-1.0385742	3.1003418	0.17919922	0	0	0	0	0	0	0	0	0	1.0576172	0.057617188	0.30810547	-0.10888672	0.084228516	0.11474609	0	44330	0	0	0
447	63882	63882	Category E	0.035888672	-0.10791016	-0.91186523	-0.12182617	0.27514648	0.40576172	0	0	20/6/2018	20	6	2018	19:45:09	71109	0.2	19	45	9	0	0.059082031	3.5513672	0.16870117	-0.11328125	-1.041748	1.7114258	0.18579102	0	0	0	0	0	0	0	0	0	1.0612793	0.061279297	0.26806641	-0.1328125	0.005371094	0.12988281	0	44330	0	0	0
448	63883	63883	Category E	0.19189453	-0.023925781	-1.079834	-0.13208008	0.25512695	0.41894531	0	0	20/6/2018	20	6	2018	19:45:09	71109	0.3	19	45	9	0	0.059082031	3.5513672	0.17163086	-0.109375	-1.0405273	0.69116211	0.096191406	0	0	0	0	0	0	0	0	0	1.0603027	0.060302734	0.14477539	0.020019531	0.085449219	-0.0390625	0	44330	0	0	0
449	63884	63884	Category E	0.13183594	-0.047851563	-1.0917969	-0.12768555	0.24462891	0.41796875	0	0	20/6/2018	20	6	2018	19:45:09	71109	0.4	19	45	9	0	0.059082031	3.5513672	0.17285156	-0.1081543	-1.0412598	1.3769531	0.088623047	0	0	0	0	0	0	0	0	0	1.0612793	0.061279297	0.15185547	-0.041015625	0.060302734	-0.050292969	0	44330	0	0	0
450	63885	63885	Category E	0.19189453	-0.059814453	-0.70776367	-0.13745117	0.25244141	0.41625977	0	0	20/6/2018	20	6	2018	19:45:09	71109	0.5	19	45	9	0	0.059082031	3.5513672	0.17211914	-0.11010742	-1.0412598	0.044189453	0.33789063	0	0	0	0	0	0	0	0	0	1.0610352	0.061035156	0.40356445	0.01953125	0.050292969	0.33349609	0	44330	0	0	0
451	63886	63886	Category E	0.083984375	-0.047851563	-0.92382813	-0.11816406	0.24609375	0.42333984	0	0	20/6/2018	20	6	2018	19:45:09	71109	0.6	19	45	9	0	0.059082031	3.5513672	0.17651367	-0.1081543	-1.0366211	3.0778809	0.15795898	0	0	0	0	0	0	0	0	0	1.0571289	0.057128906	0.26586914	-0.092529297	0.060302734	0.11279297	0	44330	0	0	0
452	63887	63887	Category E	0.16796875	-0.023925781	-0.93579102	-0.11816406	0.25854492	0.41674805	0	0	20/6/2018	20	6	2018	19:45:09	71109	0.7	19	45	9	0	0.059082031	3.5513672	0.18164063	-0.10620117	-1.0383301	2.3430176	0.13208008	0	0	0	0	0	0	0	0	0	1.0593262	0.059326172	0.19848633	-0.013671875	0.082275391	0.10253906	0	44330	0	0	0
453	63888	63888	Category E	0.26391602	0.011962891	-1.0678711	-0.082519531	0.27270508	0.41455078	0	0	20/6/2018	20	6	2018	19:45:09	71109	0.8	19	45	9	0	0.059082031	3.5513672	0.1862793	-0.10571289	-1.0351563	1.8635254	0.14453125	0	0	0	0	0	0	0	0	0	1.0571289	0.057128906	0.2277832	0.077392578	0.11767578	-0.032470703	0	44330	0	0	0
454	63889	63889	Category E	0.14379883	-0.095947266	-0.94799805	-0.10961914	0.28027344	0.41308594	0	0	20/6/2018	20	6	2018	19:45:09	71109	0.9	19	45	9	0	0.059082031	3.5513672	0.19360352	-0.10595703	-1.0314941	2.0134277	0.097900391	0	0	0	0	0	0	0	0	0	1.0549316	0.054931641	0.14355469	-0.049804688	0.010009766	0.083496094	0	44330	0	0	0
455	63890	63890	Category E	0.10791016	-0.035888672	-0.88793945	-0.092285156	0.28320313	0.40966797	0	0	20/6/2018	20	6	2018	19:45:10	71110	0	19	45	10	0	0.059082031	3.5513672	0.19506836	-0.10449219	-1.0300293	3.4467773	0.18017578	0	0	0	0	0	0	0	0	0	1.0534668	0.053466797	0.2980957	-0.087158203	0.068603516	0.14208984	0	44330	0	0	0
456	63891	63891	Category E	0.047851563	-0.035888672	-0.93579102	-0.1159668	0.28466797	0.40722656	0	0	20/6/2018	20	6	2018	19:45:10	71110	0.1	19	45	10	0	0.059082031	3.5513672	0.20092773	-0.1015625	-1.0241699	4.6538086	0.1887207	0	0	0	0	0	0	0	0	0	1.0488281	0.048828125	0.30761719	-0.15307617	0.065673828	0.088378906	0	44330	0	0	0
457	63892	63892	Category E	0.2277832	-0.023925781	-1.0078125	-0.11914063	0.26391602	0.41455078	0	0	20/6/2018	20	6	2018	19:45:10	71110	0.2	19	45	10	0	0.059082031	3.5513672	0.20556641	-0.099365234	-1.0280762	3.6071777	0.081298828	0	0	0	0	0	0	0	0	0	1.0529785	0.052978516	0.11791992	0.021972656	0.075439453	0.020263672	0	44330	0	0	0
458	63893	63893	Category E	0.19189453	-0.11987305	-1.1518555	-0.11499023	0.26147461	0.41674805	0	0	20/6/2018	20	6	2018	19:45:10	71110	0.3	19	45	10	0	0.059082031	3.5513672	0.20922852	-0.096435547	-1.0297852	4.0129395	0.12524414	0	0	0	0	0	0	0	0	0	1.0551758	0.055175781	0.16259766	-0.017333984	-0.023193359	-0.12182617	0	44330	0	0	0
459	63894	63894	Category E	0.17993164	-0.071777344	-0.7199707	-0.12255859	0.27001953	0.41088867	0	0	20/6/2018	20	6	2018	19:45:10	71110	0.4	19	45	10	0	0.059082031	3.5513672	0.21508789	-0.090576172	-1.0219727	5.171875	0.30444336	0	0	0	0	0	0	0	0	0	1.0480957	0.048095703	0.35620117	-0.03515625	0.018798828	0.30200195	0	44330	0	0	0
460	63895	63895	Category E	0.17993164	-0.14379883	-0.86376953	-0.10522461	0.26074219	0.4230957	0	0	20/6/2018	20	6	2018	19:45:10	71110	0.5	19	45	10	0	0.059082031	3.5513672	0.2175293	-0.083984375	-1.0209961	7.2734375	0.17236328	0	0	0	0	0	0	0	0	0	1.0473633	0.047363281	0.25463867	-0.037597656	-0.059570313	0.15722656	0	44330	0	0	0
461	63896	63896	Category E	0.17993164	-0.11987305	-0.93579102	-0.11157227	0.26196289	0.41479492	0	0	20/6/2018	20	6	2018	19:45:10	71110	0.6	19	45	10	0	0.059082031	3.5513672	0.2199707	-0.075927734	-1.0151367	6.2873535	0.099365234	0	0	0	0	0	0	0	0	0	1.0415039	0.041503906	0.16357422	-0.040039063	-0.043701172	0.079345703	0	44330	0	0	0
462	63897	63897	Category E	0.2878418	-0.14379883	-0.99584961	-0.089355469	0.27880859	0.41552734	0	0	20/6/2018	20	6	2018	19:45:10	71110	0.7	19	45	10	0	0.059082031	3.5513672	0.22167969	-0.065673828	-1.0109863	5.8444824	0.10327148	0	0	0	0	0	0	0	0	0	1.0371094	0.037109375	0.15917969	0.065917969	-0.077880859	0.015136719	0	44330	0	0	0
463	63898	63898	Category E	0.16796875	-0.071777344	-0.95996094	-0.073242188	0.28833008	0.4152832	0	0	20/6/2018	20	6	2018	19:45:10	71110	0.8	19	45	10	0	0.059082031	3.5513672	0.22363281	-0.057128906	-1.0058594	6.331543	0.073486328	0	0	0	0	0	0	0	0	0	1.0319824	0.031982422	0.11621094	-0.055664063	-0.014404297	0.045898438	0	44330	0	0	0
464	63899	63899	Category E	0.20385742	-0.035888672	-0.74389648	-0.069824219	0.29931641	0.40356445	0	0	20/6/2018	20	6	2018	19:45:10	71110	0.9	19	45	10	0	0.059082031	3.5513672	0.23095703	-0.049560547	-1.0036621	6.9396973	0.26147461	0	0	0	0	0	0	0	0	0	1.0310059	0.031005859	0.30078125	-0.027099609	0.013671875	0.25976563	0	44330	0	0	0
465	63900	63900	Category E	0	-0.011962891	-1.0197754	-0.081054688	0.31176758	0.40161133	0	0	20/6/2018	20	6	2018	19:45:11	71111	0	19	45	11	0	0.059082031	3.5513672	0.23291016	-0.043212891	-1	8.2851563	0.23583984	0	0	0	0	0	0	0	0	0	1.0275879	0.027587891	0.28393555	-0.23291016	0.03125	-0.01953125	0	44330	0	0	0
466	63901	63901	Category E	0.16796875	-0.059814453	-0.99584961	-0.094970703	0.28222656	0.41186523	0	0	20/6/2018	20	6	2018	19:45:11	71111	0.1	19	45	11	0	0.059082031	3.5513672	0.23608398	-0.035400391	-0.99707031	8.2790527	0.072265625	0	0	0	0	0	0	0	0	0	1.0251465	0.025146484	0.093505859	-0.068115234	-0.024169922	0.001220703	0	44330	0	0	0
467	63902	63902	Category E	0.15576172	-0.059814453	-1.1279297	-0.074707031	0.27099609	0.41894531	0	0	20/6/2018	20	6	2018	19:45:11	71111	0.2	19	45	11	0	0.059082031	3.5513672	0.23657227	-0.027587891	-0.9934082	10.013672	0.15991211	0	0	0	0	0	0	0	0	0	1.0214844	0.021484375	0.24731445	-0.080810547	-0.031982422	-0.13427734	0	44330	0	0	0
468	63903	63903	Category E	0.16796875	-0.071777344	-0.77978516	-0.067626953	0.27026367	0.42089844	0	0	20/6/2018	20	6	2018	19:45:11	71111	0.3	19	45	11	0	0.059082031	3.5513672	0.23876953	-0.022460938	-0.99194336	10.084229	0.22900391	0	0	0	0	0	0	0	0	0	1.0205078	0.020507813	0.33227539	-0.070800781	-0.049072266	0.2121582	0	44330	0	0	0
469	63904	63904	Category E	0.14379883	-0.023925781	-0.89990234	-0.018798828	0.25952148	0.43188477	0	0	20/6/2018	20	6	2018	19:45:11	71111	0.4	19	45	11	0	0.059082031	3.5513672	0.24536133	-0.016845703	-0.98706055	11.099854	0.1340332	0	0	0	0	0	0	0	0	0	1.017334	0.017333984	0.19580078	-0.1015625	-0.006835938	0.087158203	0	44330	0	0	0
470	63905	63905	Category E	0.059814453	-0.10791016	-0.97192383	-0.012939453	0.26269531	0.42895508	0	0	20/6/2018	20	6	2018	19:45:11	71111	0.5	19	45	11	0	0.059082031	3.5513672	0.24609375	-0.011474609	-0.98291016	11.857666	0.20996094	0	0	0	0	0	0	0	0	0	1.0134277	0.013427734	0.29370117	-0.1862793	-0.096191406	0.010986328	0	44330	0	0	0
471	63906	63906	Category E	0.19189453	-0.13183594	-1.0078125	0.002441406	0.28173828	0.42285156	0	0	20/6/2018	20	6	2018	19:45:11	71111	0.6	19	45	11	0	0.059082031	3.5513672	0.24560547	0	-0.98242188	12.013184	0.14477539	0	0	0	0	0	0	0	0	0	1.0126953	0.012695313	0.2109375	-0.053710938	-0.13183594	-0.025146484	0	44330	0	0	0
472	63907	63907	Category E	0.095947266	-0.13183594	-0.82788086	0.022460938	0.29833984	0.41162109	0	0	20/6/2018	20	6	2018	19:45:11	71111	0.7	19	45	11	0	0.05859375	3.5513672	0.25073242	0.008789063	-0.98535156	12.073486	0.26196289	0	0	0	0	0	0	0	0	0	1.0168457	0.016845703	0.453125	-0.15478516	-0.140625	0.1574707	0	44330	0	0	0
473	63908	63908	Category E	0.13183594	-0.035888672	-0.76782227	0.011474609	0.31201172	0.39990234	0	0	20/6/2018	20	6	2018	19:45:11	71111	0.8	19	45	11	0	0.05859375	3.5513672	0.25219727	0.015869141	-0.98608398	13.083252	0.25463867	0	0	0	0	0	0	0	0	0	1.0180664	0.018066406	0.390625	-0.12036133	-0.051757813	0.21826172	0	44330	0	0	0
474	63909	63909	Category E	0.059814453	-0.10791016	-0.88793945	0.000488281	0.31787109	0.39868164	0	0	20/6/2018	20	6	2018	19:45:11	71111	0.9	19	45	11	0	0.05859375	3.5513672	0.25512695	0.02734375	-0.98095703	15.427246	0.25537109	0	0	0	0	0	0	0	0	0	1.0141602	0.014160156	0.42407227	-0.1953125	-0.13525391	0.093017578	0	44330	0	0	0
475	63910	63910	Category E	0.19189453	-0.19189453	-0.98388672	0.016113281	0.30249023	0.40991211	0	0	20/6/2018	20	6	2018	19:45:12	71112	0	19	45	12	0	0.05859375	3.5513672	0.25341797	0.036621094	-0.97607422	15.192627	0.23681641	0	0	0	0	0	0	0	0	0	1.0090332	0.009033203	0.29785156	-0.061523438	-0.22851563	-0.0078125	0	44330	0	0	0
476	63911	63911	Category E	0.047851563	-0.21582031	-1.1518555	0.014404297	0.28833008	0.41210938	0	0	20/6/2018	20	6	2018	19:45:12	71112	0.1	19	45	12	0	0.05859375	3.5513672	0.25561523	0.045166016	-0.97094727	14.278564	0.37939453	0	0	0	0	0	0	0	0	0	1.005127	0.005126953	0.6496582	-0.20776367	-0.26098633	-0.18066406	0	44330	0	0	0
477	63912	63912	Category E	0.14379883	-0.17993164	-0.79199219	0.002441406	0.29956055	0.40942383	0	0	20/6/2018	20	6	2018	19:45:12	71112	0.2	19	45	12	0	0.05859375	3.5513672	0.25756836	0.055908203	-0.96948242	11.512939	0.31640625	0	0	0	0	0	0	0	0	0	1.0046387	0.004638672	0.52734375	-0.11376953	-0.23583984	0.17749023	0	44330	0	0	0
478	63913	63913	Category E	0.047851563	-0.19189453	-0.91186523	0.020019531	0.27294922	0.4230957	0	0	20/6/2018	20	6	2018	19:45:12	71112	0.3	19	45	12	0	0.05859375	3.5513672	0.26098633	0.065185547	-0.96704102	10.520264	0.33862305	0	0	0	0	0	0	0	0	0	1.0039063	0.00390625	0.52587891	-0.21313477	-0.25708008	0.055175781	0	44330	0	0	0
479	63914	63914	Category M	0.023925781	-0.10791016	-0.93579102	-0.000488281	0.26733398	0.42553711	0	0	20/6/2018	20	6	2018	19:45:12	71112	0.4	19	45	12	0	0.05859375	3.5513672	0.26489258	0.072998047	-0.96313477	6.5705566	0.30249023	0	0	0	0	0	0	0	0	0	1.001709	0.001708984	0.44946289	-0.2409668	-0.1809082	0.02734375	0	44330	0	0	0
480	63915	63915	Category M	0.17993164	-0.13183594	-1.1159668	0.024169922	0.27563477	0.42626953	0	0	20/6/2018	20	6	2018	19:45:12	71112	0.5	19	45	12	0	0.05859375	3.5513672	0.265625	0.08203125	-0.95703125	4.2468262	0.27978516	0	0	0	0	0	0	0	0	0	0.99658203	0.003417969	0.45825195	-0.085693359	-0.21386719	-0.15869141	0	44330	0	0	0
481	63916	63916	Category M	0.011962891	0.27587891	-1.223877	0.015625	0.28515625	0.41918945	0	0	20/6/2018	20	6	2018	19:45:12	71112	0.6	19	45	12	0	0.05859375	3.5513672	0.26220703	0.093261719	-0.95166016	5.9758301	0.41210938	0	0	0	0	0	0	0	0	0	0.99145508	0.008544922	0.70483398	-0.25024414	0.18237305	-0.27197266	0	44330	0	0	0
482	63917	63917	Category M	0.74389648	-3.9958496	-2.2319336	-0.026855469	0.29296875	0.41113281	0	0	20/6/2018	20	6	2018	19:45:12	71112	0.7	19	45	12	0	0.05859375	3.5513672	0.26416016	0.10351563	-0.9519043	3.3569336	4.3212891	0	0	0	0	0	0	0	0	0	0.99316406	0.006835938	5.8588867	0.47949219	-4.0993652	-1.2797852	0	44330	0	0	0
483	63918	63918	Category M	0.23999023	0.81591797	-2.9638672	-0.053955078	0.29614258	0.40966797	0	0	20/6/2018	20	6	2018	19:45:12	71112	0.8	19	45	12	0	0.05859375	3.5513672	0.265625	0.11279297	-0.95166016	4.9897461	2.1313477	0	0	0	0	0	0	0	0	0	0.99438477	0.005615234	2.7409668	-0.025634766	0.70288086	-2.0119629	0	44330	0	0	0
484	63919	63919	Category M	0.80395508	1.6557617	-4.0559082	-0.08203125	0.1003418	0.47216797	0	0	20/6/2018	20	6	2018	19:45:12	71112	0.9	19	45	12	0	0.05859375	3.5513672	0.2668457	0.12402344	-0.95263672	3.2155762	3.5019531	0	0	0	0	0	0	0	0	0	0.99707031	0.002929688	5.1716309	0.53686523	1.5314941	-3.1030273	0	44330	0	0	0
485	63920	63920	Category M	0.70776367	-0.671875	-2.0878906	-0.077148438	0.50390625	0.15136719	0	0	20/6/2018	20	6	2018	19:45:13	71113	0	19	45	13	0	0.05859375	3.5513672	0.265625	0.13061523	-0.94677734	0.4909668	1.4633789	0	0	0	0	0	0	0	0	0	0.99194336	0.008056641	2.3857422	0.44189453	-0.80249023	-1.1408691	0	44330	0	0	0
486	63921	63921	Category M	0.2277832	-0.47998047	-1.0439453	-0.010253906	0.12548828	0.47021484	0	0	20/6/2018	20	6	2018	19:45:13	71113	0.1	19	45	13	0	0.05859375	3.5513672	0.26733398	0.13842773	-0.94433594	5.4943848	0.62744141	0	0	0	0	0	0	0	0	0	0.99121094	0.008789063	0.75732422	-0.039550781	-0.6184082	-0.099365234	0	44330	0	0	0
487	63922	63922	Category M	0.3359375	0.13183594	-0.82788086	-0.005859375	0.25170898	0.43286133	0	0	20/6/2018	20	6	2018	19:45:13	71113	0.2	19	45	13	0	0.05859375	3.5513672	0.26879883	0.1484375	-0.93920898	15.691895	0.13110352	0	0	0	0	0	0	0	0	0	0.98828125	0.01171875	0.1953125	0.066894531	-0.016601563	0.11132813	0	44330	0	0	0
488	63923	63923	Category M	0.17993164	-0.059814453	-0.95996094	0.010253906	0.27197266	0.42089844	0	0	20/6/2018	20	6	2018	19:45:13	71113	0.3	19	45	13	0	0.05859375	3.5513672	0.27050781	0.16162109	-0.93774414	22.472656	0.24023438	0	0	0	0	0	0	0	0	0	0.98950195	0.010498047	0.33398438	-0.090576172	-0.22143555	-0.021972656	0	44330	0	0	0
489	63924	63924	Category M	0.20385742	-0.31176758	-0.94799805	0.020019531	0.29223633	0.41162109	0	0	20/6/2018	20	6	2018	19:45:13	71113	0.4	19	45	13	0	0.05859375	3.5513672	0.27197266	0.16674805	-0.93823242	24.777832	0.48364258	0	0	0	0	0	0	0	0	0	0.9909668	0.009033203	0.55664063	-0.068115234	-0.47851563	-0.009521484	0	44330	0	0	0
490	63925	63925	Category N	0.58789063	-0.035888672	-0.83984375	-0.42016602	0.072753906	0.27490234	0	0	20/6/2018	20	6	2018	20:11:34	72694	0.4	20	11	34	0	0.05859375	3.4933594	0.2734375	0.1730957	-0.93530273	30.683594	0.3894043	0	0	0	0	0	0	0	0	0	0.98974609	0.010253906	0.61889648	0.31420898	-0.20898438	0.095458984	0	44330	0	0	0
491	63926	63926	Category N	0.59985352	0	-0.89990234	-0.42358398	0.081298828	0.27124023	0	0	20/6/2018	20	6	2018	20:11:34	72694	0.5	20	11	34	0	0.05859375	3.4933594	0.27319336	0.18115234	-0.93481445	42.00708	0.375	0	0	0	0	0	0	0	0	0	0.99072266	0.009277344	0.54272461	0.32641602	-0.18115234	0.034912109	0	44330	0	0	0
492	63927	63927	Category N	0.57592773	-0.15576172	-0.56396484	-0.42822266	0.082763672	0.26293945	0	0	20/6/2018	20	6	2018	20:11:34	72694	0.6	20	11	34	0	0.05859375	3.4933594	0.27416992	0.18725586	-0.93408203	51.554443	0.58789063	0	0	0	0	0	0	0	0	0	0.99145508	0.008544922	1.0148926	0.30151367	-0.34301758	0.37011719	0	44330	0	0	0
493	63928	63928	Category N	0.64794922	-0.10791016	-0.64794922	-0.41455078	0.10986328	0.27490234	0	0	20/6/2018	20	6	2018	20:11:34	72694	0.7	20	11	34	0	0.05859375	3.4933594	0.27587891	0.18994141	-0.93505859	58.775391	0.55615234	0	0	0	0	0	0	0	0	0	0.99316406	0.006835938	0.95703125	0.37182617	-0.29785156	0.28710938	0	44330	0	0	0
494	63929	63929	Category N	0.35986328	-0.059814453	-0.69580078	-0.44116211	0.10571289	0.23632813	0	0	20/6/2018	20	6	2018	20:11:34	72694	0.8	20	11	34	0	0.05859375	3.4933594	0.27539063	0.19384766	-0.93334961	65.221436	0.35766602	0	0	0	0	0	0	0	0	0	0.9921875	0.0078125	0.57568359	0.084228516	-0.25366211	0.23754883	0	44330	0	0	0
495	63930	63930	Category N	0.7199707	0.20385742	-0.68383789	-0.4230957	0.10522461	0.26367188	0	0	20/6/2018	20	6	2018	20:11:34	72694	0.9	20	11	34	0	0.05859375	3.4933594	0.27880859	0.19726563	-0.93286133	74.942627	0.50634766	0	0	0	0	0	0	0	0	0	0.99365234	0.006347656	0.6965332	0.44091797	0.006347656	0.24902344	0	44330	0	0	0
496	63931	63931	Category N	0.59985352	0.25195313	-1.2119141	-0.39697266	0.014892578	0.30029297	0	0	20/6/2018	20	6	2018	20:11:35	72695	0	20	11	35	0	0.05859375	3.4933594	0.28271484	0.19775391	-0.93286133	76.514893	0.42553711	0	0	0	0	0	0	0	0	0	0.99462891	0.005371094	0.64990234	0.31689453	0.053955078	-0.27880859	0	44330	0	0	0
497	63932	63932	Category N	0.49194336	0.26391602	-0.92382813	-0.4050293	-0.095947266	0.27514648	0	0	20/6/2018	20	6	2018	20:11:35	72695	0.1	20	11	35	0	0.05859375	3.4933594	0.28637695	0.20019531	-0.9296875	69.199951	0.21484375	0	0	0	0	0	0	0	0	0	0.99316406	0.006835938	0.2746582	0.20532227	0.063476563	0.005859375	0	44330	0	0	0
498	63933	63933	Category N	0.45581055	0.46777344	-0.31176758	-0.42578125	-0.13134766	0.23120117	0	0	20/6/2018	20	6	2018	20:11:35	72695	0.2	20	11	35	0	0.05859375	3.4933594	0.28637695	0.20556641	-0.92651367	62.096436	0.68945313	0	0	0	0	0	0	0	0	0	0.99145508	0.008544922	1.0461426	0.16918945	0.26196289	0.61474609	0	44330	0	0	0
499	63934	63934	Category N	0.32397461	0.50390625	-0.81591797	-0.3996582	-0.11914063	0.26318359	0	0	20/6/2018	20	6	2018	20:11:35	72695	0.3	20	11	35	0	0.05859375	3.4933594	0.28930664	0.20922852	-0.92358398	58.375244	0.31542969	0	0	0	0	0	0	0	0	0	0.99023438	0.009765625	0.43676758	0.034423828	0.29443359	0.10766602	0	44330	0	0	0
500	63935	63935	Category N	0.49194336	0.63598633	-0.6237793	-0.39306641	-0.171875	0.24804688	0	0	20/6/2018	20	6	2018	20:11:35	72695	0.4	20	11	35	0	0.05859375	3.4933594	0.2902832	0.21435547	-0.92138672	53.51001	0.55395508	0	0	0	0	0	0	0	0	0	0.98974609	0.010253906	0.92089844	0.20141602	0.42138672	0.29760742	0	44330	0	0	0
501	63936	63936	Category N	0.29980469	0.671875	-0.65991211	-0.35620117	-0.20532227	0.27636719	0	0	20/6/2018	20	6	2018	20:11:35	72695	0.5	20	11	35	0	0.05859375	3.4933594	0.29101563	0.22021484	-0.92041016	45.007568	0.52124023	0	0	0	0	0	0	0	0	0	0.99023438	0.009765625	0.72094727	0.008544922	0.45141602	0.26049805	0	44330	0	0	0
502	63937	63937	Category N	0.3359375	0.6237793	-0.46777344	-0.36035156	-0.24658203	0.24658203	0	0	20/6/2018	20	6	2018	20:11:35	72695	0.6	20	11	35	0	0.05859375	3.4933594	0.28979492	0.22460938	-0.92089844	36.564453	0.60546875	0	0	0	0	0	0	0	0	0	0.99121094	0.008789063	0.89819336	0.045898438	0.39892578	0.453125	0	44330	0	0	0
503	63938	63938	Category N	0.56396484	0.52783203	-0.81591797	-0.34008789	-0.27294922	0.23242188	0	0	20/6/2018	20	6	2018	20:11:35	72695	0.7	20	11	35	0	0.05859375	3.4933594	0.28759766	0.23095703	-0.9230957	32.67749	0.41918945	0	0	0	0	0	0	0	0	0	0.99414063	0.005859375	0.68017578	0.27612305	0.29663086	0.10717773	0	44330	0	0	0
504	63939	63939	Category N	0.26391602	0.45581055	-0.58789063	-0.35058594	-0.26708984	0.22436523	0	0	20/6/2018	20	6	2018	20:11:35	72695	0.8	20	11	35	0	0.05859375	3.4933594	0.28564453	0.23510742	-0.92529297	26.638184	0.40356445	0	0	0	0	0	0	0	0	0	0.99658203	0.003417969	0.57983398	-0.021728516	0.22045898	0.33740234	0	44330	0	0	0
505	63940	63940	Category N	0.53979492	0.52783203	-0.81591797	-0.38671875	-0.1550293	0.26733398	0	0	20/6/2018	20	6	2018	20:11:35	72695	0.9	20	11	35	0	0.05859375	3.4933594	0.28271484	0.23901367	-0.92700195	17.668213	0.40209961	0	0	0	0	0	0	0	0	0	0.99804688	0.001953125	0.65673828	0.25683594	0.28857422	0.11108398	0	44330	0	0	0
506	63941	63941	Category N	0.19189453	0.59985352	-0.53979492	-0.40820313	-0.097412109	0.26635742	0	0	20/6/2018	20	6	2018	20:11:36	72696	0	20	11	36	0	0.05859375	3.4933594	0.28076172	0.23974609	-0.92602539	12.775391	0.53540039	0	0	0	0	0	0	0	0	0	0.99707031	0.002929688	0.83496094	-0.088867188	0.35986328	0.38623047	0	44330	0	0	0
507	63942	63942	Category N	0.38378906	0.35986328	-0.671875	-0.42333984	-0.055419922	0.26660156	0	0	20/6/2018	20	6	2018	20:11:36	72696	0.1	20	11	36	0	0.05859375	3.4933594	0.27856445	0.23974609	-0.92602539	10.08374	0.30004883	0	0	0	0	0	0	0	0	0	0.99633789	0.003662109	0.47924805	0.10498047	0.11987305	0.25415039	0	44330	0	0	0
508	63943	63943	Category N	0.50390625	0.38378906	-0.6237793	-0.43017578	-0.061523438	0.2644043	0	0	20/6/2018	20	6	2018	20:11:36	72696	0.2	20	11	36	0	0.05859375	3.4933594	0.27612305	0.23999023	-0.92431641	8.833252	0.40356445	0	0	0	0	0	0	0	0	0	0.99414063	0.005859375	0.671875	0.22753906	0.14355469	0.30053711	0	44330	0	0	0
509	63944	63944	Category N	0.25195313	0.34790039	-0.56396484	-0.38916016	-0.086669922	0.29663086	0	0	20/6/2018	20	6	2018	20:11:36	72696	0.3	20	11	36	0	0.05859375	3.4933594	0.27319336	0.24121094	-0.92602539	7.0458984	0.37792969	0	0	0	0	0	0	0	0	0	0.99511719	0.004882813	0.48999023	-0.021240234	0.10644531	0.36206055	0	44330	0	0	0
510	63945	63945	Category N	0.13183594	0.80395508	-1.1398926	-0.37280273	-0.09765625	0.3137207	0	0	20/6/2018	20	6	2018	20:11:36	72696	0.4	20	11	36	0	0.05859375	3.4933594	0.26928711	0.2421875	-0.92626953	6.7678223	0.61645508	0	0	0	0	0	0	0	0	0	0.99462891	0.005371094	0.9128418	-0.13745117	0.56152344	-0.21337891	0	44330	0	0	0
511	63946	63946	Category N	0.57592773	0.65991211	-1.0559082	-0.32446289	-0.21533203	0.30175781	0	0	20/6/2018	20	6	2018	20:11:36	72696	0.5	20	11	36	0	0.05859375	3.4933594	0.26855469	0.24414063	-0.92578125	5.8920898	0.53295898	0	0	0	0	0	0	0	0	0	0.99438477	0.005615234	0.85302734	0.30712891	0.41552734	-0.12988281	0	44330	0	0	0
512	63947	63947	Category N	0.19189453	0.45581055	-0.89990234	-0.26025391	-0.28491211	0.296875	0	0	20/6/2018	20	6	2018	20:11:36	72696	0.6	20	11	36	0	0.058837891	3.5175293	0.265625	0.24658203	-0.92480469	1.3745117	0.22314453	0	0	0	0	0	0	0	0	0	0.9934082	0.006591797	0.30786133	-0.073730469	0.20898438	0.024902344	0	44330	0	0	0
513	63948	63948	Category N	0.23999023	0.81591797	-0.53979492	-0.34277344	-0.19091797	0.29541016	0	0	20/6/2018	20	6	2018	20:11:36	72696	0.7	20	11	36	0	0.058837891	3.5175293	0.26733398	0.24707031	-0.92602539	0.32226563	0.68798828	0	0	0	0	0	0	0	0	0	0.99511719	0.004882813	0.98242188	-0.02734375	0.56860352	0.38623047	0	44330	0	0	0
514	63949	63949	Category N	0.011962891	0.51586914	-0.64794922	-0.34326172	-0.17333984	0.30810547	0	0	20/6/2018	20	6	2018	20:11:36	72696	0.8	20	11	36	0	0.058837891	3.5175293	0.26855469	0.24658203	-0.92749023	0.058837891	0.46508789	0	0	0	0	0	0	0	0	0	0.99658203	0.003417969	0.80541992	-0.2565918	0.26904297	0.27954102	0	44330	0	0	0
515	63950	63950	Category N	0.29980469	0.58789063	-0.76782227	-0.32788086	-0.19506836	0.30664063	0	0	20/6/2018	20	6	2018	20:11:36	72696	0.9	20	11	36	0	0.058837891	3.5175293	0.27050781	0.24707031	-0.92773438	0.75805664	0.37744141	0	0	0	0	0	0	0	0	0	0.99755859	0.002441406	0.52978516	0.029052734	0.34057617	0.15991211	0	44330	0	0	0
516	63951	63951	Category N	0.39599609	0.77978516	-0.64794922	-0.32177734	-0.21704102	0.30566406	0	0	20/6/2018	20	6	2018	20:11:37	72697	0	20	11	37	0	0.058837891	3.5175293	0.27148438	0.24829102	-0.92700195	3.1621094	0.61279297	0	0	0	0	0	0	0	0	0	0.99755859	0.002441406	0.93481445	0.12426758	0.53125	0.27905273	0	44330	0	0	0
517	63952	63952	Category N	0.26391602	0.68383789	-0.65991211	-0.31054688	-0.24658203	0.29248047	0	0	20/6/2018	20	6	2018	20:11:37	72697	0.1	20	11	37	0	0.058837891	3.5175293	0.27392578	0.25024414	-0.92407227	3.2651367	0.50756836	0	0	0	0	0	0	0	0	0	0.99584961	0.004150391	0.70751953	-0.010009766	0.43334961	0.26416016	0	44330	0	0	0
518	63953	63953	Category N	0.3359375	0.49194336	-0.56396484	-0.32568359	-0.27026367	0.26196289	0	0	20/6/2018	20	6	2018	20:11:37	72697	0.2	20	11	37	0	0.058837891	3.5175293	0.27490234	0.25219727	-0.92529297	2.185791	0.43798828	0	0	0	0	0	0	0	0	0	0.99780273	0.002197266	0.66210938	0.060791016	0.23950195	0.36132813	0	44330	0	0	0
519	63954	63954	Category N	0.37182617	0.55175781	-0.53979492	-0.3347168	-0.24682617	0.27416992	0	0	20/6/2018	20	6	2018	20:11:37	72697	0.3	20	11	37	0	0.058837891	3.5175293	0.27661133	0.25341797	-0.92529297	2.2905273	0.49658203	0	0	0	0	0	0	0	0	0	0.99853516	0.001464844	0.77880859	0.094970703	0.2980957	0.38549805	0	44330	0	0	0
520	63955	63955	Category N	-0.10791016	0.74389648	-0.6237793	-0.36376953	-0.17895508	0.28930664	0	0	20/6/2018	20	6	2018	20:11:37	72697	0.4	20	11	37	0	0.058837891	3.5175293	0.27905273	0.25366211	-0.92504883	2.0112305	0.69335938	0	0	0	0	0	0	0	0	0	0.99902344	0.000976563	1.1784668	-0.38696289	0.48999023	0.30126953	0	44330	0	0	0
521	63956	63956	Category N	0.34790039	0.65991211	-0.77978516	-0.37255859	-0.15380859	0.29077148	0	0	20/6/2018	20	6	2018	20:11:37	72697	0.5	20	11	37	0	0.058837891	3.5175293	0.2800293	0.25415039	-0.92260742	0.234375	0.43530273	0	0	0	0	0	0	0	0	0	0.99707031	0.002929688	0.61621094	0.067626953	0.40551758	0.14282227	0	44330	0	0	0
522	63957	63957	Category N	0.20385742	0.57592773	-0.97192383	-0.2980957	-0.17773438	0.34472656	0	0	20/6/2018	20	6	2018	20:11:37	72697	0.6	20	11	37	0	0.058837891	3.5175293	0.28295898	0.24951172	-0.91870117	2.3029785	0.33984375	0	0	0	0	0	0	0	0	0	0.99316406	0.006835938	0.45849609	-0.079101563	0.32617188	-0.052978516	0	44330	0	0	0
523	63958	63958	Category N	0.25195313	0.85180664	-0.97192383	-0.27050781	-0.21704102	0.34277344	0	0	20/6/2018	20	6	2018	20:11:37	72697	0.7	20	11	37	0	0.058837891	3.5175293	0.27636719	0.29882813	-0.90209961	3.1918945	0.55761719	0	0	0	0	0	0	0	0	0	0.98950195	0.010498047	0.64697266	-0.024414063	0.55273438	-0.069580078	0	44330	0	0	0
524	63959	63959	Category N	0.083984375	0.50390625	-0.68383789	-0.234375	-0.28076172	0.32324219	0	0	20/6/2018	20	6	2018	20:11:37	72697	0.8	20	11	37	0	0.058837891	3.5175293	0.27587891	0.2878418	-0.87670898	2.3969727	0.34741211	0	0	0	0	0	0	0	0	0	0.96313477	0.036865234	0.60083008	-0.19189453	0.21582031	0.19287109	0	44330	0	0	0
525	63960	63960	Category N	0.29980469	0.55175781	-0.79199219	-0.29541016	-0.27490234	0.28417969	0	0	20/6/2018	20	6	2018	20:11:37	72697	0.9	20	11	37	0	0.058837891	3.5175293	0.26879883	0.26635742	-0.83764648	0.42675781	0.29052734	0	0	0	0	0	0	0	0	0	0.91918945	0.080810547	0.36206055	0.030761719	0.28540039	0.045654297	0	44330	0	0	0
526	63961	63961	Category N	0.16796875	0.79199219	-0.50390625	-0.33886719	-0.16967773	0.31811523	0	0	20/6/2018	20	6	2018	20:11:38	72698	0	20	11	38	0	0.058837891	3.5175293	0.26269531	0.27368164	-0.82324219	0.007080078	0.6159668	0	0	0	0	0	0	0	0	0	0.90649414	0.093505859	0.93212891	-0.094726563	0.51806641	0.31933594	0	44330	0	0	0
527	63962	63962	Category N	0.17993164	0.93579102	-0.80395508	-0.29833984	-0.15649414	0.35522461	0	0	20/6/2018	20	6	2018	20:11:38	72698	0.1	20	11	38	0	0.058837891	3.5175293	0.26245117	0.27954102	-0.82128906	0.82495117	0.66162109	0	0	0	0	0	0	0	0	0	0.90649414	0.093505859	0.75610352	-0.082519531	0.65600586	0.017333984	0	44330	0	0	0
528	63963	63963	Category N	0.31176758	0.39599609	-1.1037598	-0.25219727	-0.25830078	0.32421875	0	0	20/6/2018	20	6	2018	20:11:38	72698	0.2	20	11	38	0	0.058837891	3.5175293	0.26098633	0.27758789	-0.82275391	1.0983887	0.30883789	0	0	0	0	0	0	0	0	0	0.90673828	0.093261719	0.44970703	0.050537109	0.11816406	-0.28076172	0	44330	0	0	0
529	63964	63964	Category N	0.23999023	0.45581055	-0.86376953	-0.23413086	-0.29003906	0.31030273	0	0	20/6/2018	20	6	2018	20:11:38	72698	0.3	20	11	38	0	0.058837891	3.5175293	0.26220703	0.27709961	-0.82177734	3.298584	0.18457031	0	0	0	0	0	0	0	0	0	0.90625	0.09375	0.24267578	-0.022216797	0.1784668	-0.041748047	0	44330	0	0	0
530	63965	63965	Category N	0.16796875	0.57592773	-0.671875	-0.28149414	-0.19848633	0.34399414	0	0	20/6/2018	20	6	2018	20:11:38	72698	0.4	20	11	38	0	0.058837891	3.5175293	0.26293945	0.28076172	-0.82128906	3.2636719	0.34399414	0	0	0	0	0	0	0	0	0	0.90698242	0.093017578	0.53955078	-0.094970703	0.29492188	0.14941406	0	44330	0	0	0
531	63966	63966	Category N	0.17993164	0.44384766	-0.86376953	-0.31225586	-0.072265625	0.36865234	0	0	20/6/2018	20	6	2018	20:11:38	72698	0.5	20	11	38	0	0.058837891	3.5175293	0.25854492	0.28076172	-0.82177734	1.6516113	0.18554688	0	0	0	0	0	0	0	0	0	0.90625	0.09375	0.28320313	-0.078613281	0.1628418	-0.041748047	0	44330	0	0	0
532	63967	63967	Category N	0.29980469	0.19189453	-1.0078125	-0.33227539	-0.016357422	0.3659668	0	0	20/6/2018	20	6	2018	20:11:38	72698	0.6	20	11	38	0	0.058837891	3.5175293	0.25366211	0.28027344	-0.82177734	2.2602539	0.21069336	0	0	0	0	0	0	0	0	0	0.90478516	0.095214844	0.32006836	0.045898438	-0.088378906	-0.18579102	0	44330	0	0	0
533	63968	63968	Category N	0.21582031	0.32397461	-0.93579102	-0.31494141	-0.000732422	0.37988281	0	0	20/6/2018	20	6	2018	20:11:38	72698	0.7	20	11	38	0	0.058837891	3.5175293	0.24926758	0.28173828	-0.82617188	3.3598633	0.12182617	0	0	0	0	0	0	0	0	0	0.90795898	0.092041016	0.18481445	-0.033447266	0.041992188	-0.109375	0	44330	0	0	0
534	63969	63969	Category N	0.43188477	0.17993164	-0.91186523	-0.34960938	0.008300781	0.35424805	0	0	20/6/2018	20	6	2018	20:11:38	72698	0.8	20	11	38	0	0.058837891	3.5175293	0.24389648	0.28271484	-0.82958984	0.49121094	0.22924805	0	0	0	0	0	0	0	0	0	0.90991211	0.090087891	0.37255859	0.18774414	-0.1027832	-0.08203125	0	44330	0	0	0
535	63970	63970	Category N	0.41992188	0	-0.88793945	-0.35302734	-0.025878906	0.34765625	0	0	20/6/2018	20	6	2018	20:11:38	72698	0.9	20	11	38	0	0.058837891	3.5175293	0.24194336	0.28295898	-0.83227539	3.5720215	0.33886719	0	0	0	0	0	0	0	0	0	0.91186523	0.088134766	0.51611328	0.17773438	-0.28295898	-0.055419922	0	44330	0	0	0
536	63971	63971	Category N	0.3359375	0.16796875	-0.671875	-0.38452148	-0.019042969	0.31469727	0	0	20/6/2018	20	6	2018	20:11:39	72699	0	20	11	39	0	0.058837891	3.5175293	0.23535156	0.28027344	-0.83544922	4.3837891	0.22241211	0	0	0	0	0	0	0	0	0	0.91235352	0.087646484	0.37646484	0.1003418	-0.11230469	0.16357422	0	44330	0	0	0
537	63972	63972	Category N	0.2277832	0.39599609	-0.76782227	-0.41235352	-0.008056641	0.28564453	0	0	20/6/2018	20	6	2018	20:11:39	72699	0.1	20	11	39	0	0.058837891	3.5175293	0.23046875	0.27685547	-0.83203125	2.112793	0.13525391	0	0	0	0	0	0	0	0	0	0.90649414	0.093505859	0.18603516	-0.002685547	0.11889648	0.064208984	0	44330	0	0	0
538	63973	63973	Category N	0.43188477	0.16796875	-0.91186523	-0.39819336	-0.098876953	0.29394531	0	0	20/6/2018	20	6	2018	20:11:39	72699	0.2	20	11	39	0	0.058837891	3.5175293	0.22729492	0.27319336	-0.83154297	1.7253418	0.2434082	0	0	0	0	0	0	0	0	0	0.90454102	0.095458984	0.38989258	0.2043457	-0.10522461	-0.080078125	0	44330	0	0	0
539	63974	63974	Category N	0.23999023	0.34790039	-0.55175781	-0.3449707	-0.17675781	0.30810547	0	0	20/6/2018	20	6	2018	20:11:39	72699	0.3	20	11	39	0	0.058837891	3.5175293	0.22460938	0.26733398	-0.83911133	2.3735352	0.29858398	0	0	0	0	0	0	0	0	0	0.90869141	0.091308594	0.38305664	0.015136719	0.080322266	0.28735352	0	44330	0	0	0
540	63975	63975	Category N	0.23999023	0.32397461	-0.77978516	-0.33007813	-0.18017578	0.31689453	0	0	20/6/2018	20	6	2018	20:11:39	72699	0.4	20	11	39	0	0.058837891	3.5175293	0.22314453	0.26098633	-0.84008789	0.86230469	0.088623047	0	0	0	0	0	0	0	0	0	0.9074707	0.092529297	0.13989258	0.016601563	0.062744141	0.060302734	0	44330	0	0	0
541	63976	63976	Category N	0.083984375	0.23999023	-0.97192383	-0.28149414	-0.18017578	0.35522461	0	0	20/6/2018	20	6	2018	20:11:39	72699	0.5	20	11	39	0	0.058837891	3.5175293	0.21948242	0.25268555	-0.84326172	2.5	0.18725586	0	0	0	0	0	0	0	0	0	0.9074707	0.092529297	0.27685547	-0.13549805	-0.012695313	-0.12841797	0	44330	0	0	0
542	63977	63977	Category N	0.11987305	0.35986328	-1.1757813	-0.25463867	-0.14770508	0.38134766	0	0	20/6/2018	20	6	2018	20:11:39	72699	0.6	20	11	39	0	0.058837891	3.5175293	0.21875	0.24389648	-0.84643555	2.4343262	0.36254883	0	0	0	0	0	0	0	0	0	0.90771484	0.092285156	0.54370117	-0.098876953	0.11572266	-0.32910156	0	44330	0	0	0
543	63978	63978	Category N	0.011962891	0.25195313	-1.1279297	-0.22900391	-0.063964844	0.4206543	0	0	20/6/2018	20	6	2018	20:11:39	72699	0.7	20	11	39	0	0.058837891	3.5175293	0.2175293	0.23608398	-0.85180664	1.800293	0.34423828	0	0	0	0	0	0	0	0	0	0.91040039	0.089599609	0.49707031	-0.20556641	0.015625	-0.27587891	0	44330	0	0	0
544	63979	63979	Category N	-0.035888672	0.27587891	-0.87597656	-0.23413086	0.000244141	0.42773438	0	0	20/6/2018	20	6	2018	20:11:39	72699	0.8	20	11	39	0	0.058837891	3.5175293	0.21313477	0.22973633	-0.85253906	0.10913086	0.25439453	0	0	0	0	0	0	0	0	0	0.90844727	0.091552734	0.31835938	-0.24902344	0.045898438	-0.023193359	0	44330	0	0	0
545	63980	63980	Category N	-0.15576172	0.059814453	-0.94799805	-0.17089844	0.025146484	0.44750977	0	0	20/6/2018	20	6	2018	20:11:39	72699	0.9	20	11	39	0	0.058837891	3.5175293	0.21289063	0.22387695	-0.85595703	3.3417969	0.41381836	0	0	0	0	0	0	0	0	0	0.90991211	0.090087891	0.62451172	-0.36865234	-0.1640625	-0.091796875	0	44330	0	0	0
546	63981	63981	Category N	-0.011962891	-0.059814453	-0.99584961	-0.12084961	0.006347656	0.46337891	0	0	20/6/2018	20	6	2018	20:11:40	72700	0	20	11	40	0	0.058837891	3.5175293	0.20727539	0.21777344	-0.85668945	6.5861816	0.38012695	0	0	0	0	0	0	0	0	0	0.90795898	0.092041016	0.63598633	-0.21923828	-0.27758789	-0.13891602	0	44330	0	0	0
547	63982	63982	Category N	-0.035888672	-0.047851563	-0.99584961	-0.088623047	-0.027832031	0.47265625	0	0	20/6/2018	20	6	2018	20:11:40	72700	0.1	20	11	40	0	0.058837891	3.5175293	0.20507813	0.21118164	-0.86108398	9.2998047	0.37841797	0	0	0	0	0	0	0	0	0	0.91015625	0.08984375	0.63452148	-0.2409668	-0.2590332	-0.13452148	0	44330	0	0	0
548	63983	63983	Category N	-0.071777344	0.023925781	-0.91186523	-0.087890625	-0.045410156	0.46508789	0	0	20/6/2018	20	6	2018	20:11:40	72700	0.2	20	11	40	0	0.058837891	3.5175293	0.19873047	0.20605469	-0.86425781	13.347412	0.32958984	0	0	0	0	0	0	0	0	0	0.91040039	0.089599609	0.50024414	-0.27050781	-0.18212891	-0.047363281	0	44330	0	0	0
549	63984	63984	Category N	-0.15576172	0.047851563	-0.92382813	-0.12573242	-0.05859375	0.45605469	0	0	20/6/2018	20	6	2018	20:11:40	72700	0.3	20	11	40	0	0.058837891	3.5175293	0.19262695	0.20141602	-0.8659668	17.948486	0.38525391	0	0	0	0	0	0	0	0	0	0.90966797	0.090332031	0.55981445	-0.34838867	-0.15356445	-0.057617188	0	44330	0	0	0
550	63985	63985	Category N	-0.011962891	0.059814453	-0.92382813	-0.16088867	-0.052978516	0.44628906	0	0	20/6/2018	20	6	2018	20:11:40	72700	0.4	20	11	40	0	0.05859375	3.5288086	0.19067383	0.19702148	-0.87451172	22.581543	0.24951172	0	0	0	0	0	0	0	0	0	0.91650391	0.083496094	0.38891602	-0.20263672	-0.13720703	-0.049072266	0	44330	0	0	0
551	63986	63986	Category N	-0.035888672	0.059814453	-0.93579102	-0.18334961	-0.052978516	0.44091797	0	0	20/6/2018	20	6	2018	20:11:40	72700	0.5	20	11	40	0	0.05859375	3.5288086	0.19018555	0.18530273	-0.87402344	26.223633	0.26586914	0	0	0	0	0	0	0	0	0	0.91357422	0.086425781	0.41333008	-0.22607422	-0.12548828	-0.061523438	0	44330	0	0	0
552	63987	63987	Category L	0.2277832	-0.095947266	-0.92382813	-0.24853516	-0.097412109	0.39746094	0	0	20/6/2018	20	6	2018	20:11:48	72708	0.5	20	11	48	0	0.05859375	3.5449219	0.18359375	0.17602539	-0.87207031	32.158447	0.28027344	0	0	0	0	0	0	0	0	0	0.90844727	0.091552734	0.36767578	0.043945313	-0.27197266	-0.051513672	0	44330	0	0	0
553	63988	63988	Category L	0.2277832	-0.071777344	-0.88793945	-0.25048828	-0.10253906	0.40307617	0	0	20/6/2018	20	6	2018	20:11:48	72708	0.6	20	11	48	0	0.05859375	3.5449219	0.18139648	0.16992188	-0.87231445	38.461914	0.24658203	0	0	0	0	0	0	0	0	0	0.90698242	0.093017578	0.30322266	0.046142578	-0.24169922	-0.015380859	0	44330	0	0	0
554	63989	63989	Category L	0.2277832	-0.059814453	-0.91186523	-0.24731445	-0.097412109	0.39770508	0	0	20/6/2018	20	6	2018	20:11:48	72708	0.7	20	11	48	0	0.05859375	3.5449219	0.17871094	0.15966797	-0.87744141	39.816162	0.22753906	0	0	0	0	0	0	0	0	0	0.90966797	0.090332031	0.30273438	0.048828125	-0.21948242	-0.034179688	0	44330	0	0	0
555	63990	63990	Category L	0.26391602	-0.095947266	-0.92382813	-0.25341797	-0.10107422	0.39819336	0	0	20/6/2018	20	6	2018	20:11:48	72708	0.8	20	11	48	0	0.05859375	3.5449219	0.1796875	0.15209961	-0.88085938	40.190918	0.26538086	0	0	0	0	0	0	0	0	0	0.91186523	0.088134766	0.375	0.083984375	-0.24804688	-0.042724609	0	44330	0	0	0
556	63991	63991	Category L	0.23999023	-0.059814453	-0.91186523	-0.25146484	-0.10644531	0.39819336	0	0	20/6/2018	20	6	2018	20:11:48	72708	0.9	20	11	48	0	0.05859375	3.5449219	0.17602539	0.14379883	-0.88598633	38.994873	0.21508789	0	0	0	0	0	0	0	0	0	0.91479492	0.085205078	0.29321289	0.063720703	-0.20361328	-0.025634766	0	44330	0	0	0
557	63992	63992	Category L	0.2277832	-0.035888672	-0.89990234	-0.25415039	-0.096191406	0.39746094	0	0	20/6/2018	20	6	2018	20:11:49	72709	0	20	11	49	0	0.05859375	3.5449219	0.17260742	0.13378906	-0.88842773	35.564941	0.17871094	0	0	0	0	0	0	0	0	0	0.91479492	0.085205078	0.23632813	0.054931641	-0.16967773	-0.011230469	0	44330	0	0	0
558	63993	63993	Category L	0.19189453	-0.095947266	-0.89990234	-0.2512207	-0.1015625	0.40039063	0	0	20/6/2018	20	6	2018	20:11:49	72709	0.1	20	11	49	0	0.05859375	3.5449219	0.16845703	0.12475586	-0.89160156	32.894043	0.22216797	0	0	0	0	0	0	0	0	0	0.91577148	0.084228516	0.25219727	0.023193359	-0.22070313	-0.008056641	0	44330	0	0	0
559	63994	63994	Category L	0.21582031	-0.083984375	-0.91186523	-0.25415039	-0.10107422	0.39941406	0	0	20/6/2018	20	6	2018	20:11:49	72709	0.2	20	11	49	0	0.05859375	3.5449219	0.16357422	0.1171875	-0.89575195	30.668213	0.20849609	0	0	0	0	0	0	0	0	0	0.91821289	0.081787109	0.26928711	0.052246094	-0.20117188	-0.015869141	0	44330	0	0	0
560	63995	63995	Category L	0.25195313	-0.095947266	-0.92382813	-0.26074219	-0.099365234	0.40405273	0	0	20/6/2018	20	6	2018	20:11:49	72709	0.3	20	11	49	0	0.05859375	3.5449219	0.16088867	0.1081543	-0.90112305	27.678955	0.22460938	0	0	0	0	0	0	0	0	0	0.921875	0.078125	0.31762695	0.090820313	-0.20410156	-0.022460938	0	44330	0	0	0
561	63996	63996	Category L	0.23999023	-0.095947266	-0.91186523	-0.26147461	-0.10180664	0.40405273	0	0	20/6/2018	20	6	2018	20:11:49	72709	0.4	20	11	49	0	0.05859375	3.5449219	0.16235352	0.097900391	-0.90673828	22.700684	0.20898438	0	0	0	0	0	0	0	0	0	0.92626953	0.073730469	0.27661133	0.077392578	-0.19384766	-0.004882813	0	44330	0	0	0
562	63997	63997	Category L	0.21582031	-0.047851563	-0.89990234	-0.25317383	-0.10180664	0.39624023	0	0	20/6/2018	20	6	2018	20:11:49	72709	0.5	20	11	49	0	0.05859375	3.5449219	0.15966797	0.088867188	-0.90673828	17.189941	0.14794922	0	0	0	0	0	0	0	0	0	0.92504883	0.074951172	0.19970703	0.055908203	-0.13671875	0.006835938	0	44330	0	0	0
563	63998	63998	Category L	0.21582031	-0.059814453	-0.93579102	-0.25732422	-0.099121094	0.40112305	0	0	20/6/2018	20	6	2018	20:11:49	72709	0.6	20	11	49	0	0.05859375	3.5449219	0.15673828	0.080322266	-0.90600586	10.496582	0.15478516	0	0	0	0	0	0	0	0	0	0.9230957	0.076904297	0.22875977	0.058837891	-0.14013672	-0.029541016	0	44330	0	0	0
564	63999	63999	Category L	0.2277832	-0.071777344	-0.93579102	-0.25195313	-0.10083008	0.39916992	0	0	20/6/2018	20	6	2018	20:11:49	72709	0.7	20	11	49	0	0.05859375	3.5449219	0.15307617	0.069091797	-0.9050293	3.6992188	0.16235352	0	0	0	0	0	0	0	0	0	0.9206543	0.079345703	0.24584961	0.074462891	-0.14086914	-0.030517578	0	44330	0	0	0
565	64000	64000	Category L	0.21582031	-0.071777344	-0.93579102	-0.2487793	-0.10522461	0.40429688	0	0	20/6/2018	20	6	2018	20:11:49	72709	0.8	20	11	49	0	0.05859375	3.5449219	0.15185547	0.0625	-0.91015625	1.9179688	0.15087891	0	0	0	0	0	0	0	0	0	0.92480469	0.075195313	0.22363281	0.063720703	-0.13427734	-0.025390625	0	44330	0	0	0
566	64001	64001	Category L	0.21582031	-0.023925781	-0.88793945	-0.24731445	-0.11035156	0.3972168	0	0	20/6/2018	20	6	2018	20:11:49	72709	0.9	20	11	49	0	0.05859375	3.5449219	0.1484375	0.054443359	-0.91357422	2.7802734	0.10644531	0	0	0	0	0	0	0	0	0	0.92724609	0.072753906	0.17114258	0.067138672	-0.078369141	0.025634766	0	44330	0	0	0
567	64002	64002	Category L	0.2277832	-0.011962891	-0.93579102	-0.24072266	-0.10742188	0.40234375	0	0	20/6/2018	20	6	2018	20:11:50	72710	0	20	11	50	0	0.05859375	3.5449219	0.1472168	0.044189453	-0.91772461	0.51855469	0.099853516	0	0	0	0	0	0	0	0	0	0.93041992	0.069580078	0.15454102	0.080322266	-0.056152344	-0.017822266	0	44330	0	0	0
568	64003	64003	Category L	0.27587891	-0.095947266	-0.89990234	-0.24267578	-0.11572266	0.40234375	0	0	20/6/2018	20	6	2018	20:11:50	72710	0.1	20	11	50	0	0.05859375	3.5449219	0.14453125	0.031982422	-0.91943359	1.7314453	0.18408203	0	0	0	0	0	0	0	0	0	0.93139648	0.068603516	0.27880859	0.13110352	-0.12792969	0.01953125	0	44330	0	0	0
569	64004	64004	Category L	0.25195313	-0.023925781	-0.89990234	-0.23657227	-0.1262207	0.39916992	0	0	20/6/2018	20	6	2018	20:11:50	72710	0.2	20	11	50	0	0.05859375	3.5449219	0.14135742	0.025390625	-0.91699219	2.4035645	0.12207031	0	0	0	0	0	0	0	0	0	0.92822266	0.071777344	0.17700195	0.11035156	-0.049316406	0.017089844	0	44330	0	0	0
570	64005	64005	Category L	0.23999023	-0.035888672	-0.88793945	-0.23852539	-0.11987305	0.40332031	0	0	20/6/2018	20	6	2018	20:11:50	72710	0.3	20	11	50	0	0.05859375	3.5449219	0.13891602	0.019042969	-0.91894531	3.4213867	0.11889648	0	0	0	0	0	0	0	0	0	0.9296875	0.0703125	0.18701172	0.10083008	-0.054931641	0.031005859	0	44330	0	0	0
571	64006	64006	Category L	0.21582031	-0.047851563	-0.89990234	-0.23779297	-0.12207031	0.39648438	0	0	20/6/2018	20	6	2018	20:11:50	72710	0.4	20	11	50	0	0.05859375	3.5449219	0.13623047	0.010253906	-0.92431641	4.3317871	0.10131836	0	0	0	0	0	0	0	0	0	0.93432617	0.065673828	0.16210938	0.079345703	-0.058105469	0.024414063	0	44330	0	0	0
572	64007	64007	Category L	0.21582031	-0.023925781	-0.91186523	-0.2409668	-0.12353516	0.40405273	0	0	20/6/2018	20	6	2018	20:11:50	72710	0.5	20	11	50	0	0.05859375	3.5449219	0.13452148	0.002929688	-0.92382813	3.8364258	0.086181641	0	0	0	0	0	0	0	0	0	0.93359375	0.06640625	0.12011719	0.081054688	-0.026855469	0.011962891	0	44330	0	0	0
573	64008	64008	Category L	0.2277832	-0.035888672	-0.92382813	-0.23681641	-0.11914063	0.3972168	0	0	20/6/2018	20	6	2018	20:11:50	72710	0.6	20	11	50	0	0.05859375	3.5449219	0.13037109	-0.001220703	-0.9230957	2.3886719	0.10302734	0	0	0	0	0	0	0	0	0	0.93212891	0.067871094	0.13232422	0.097167969	-0.034423828	-0.000488281	0	44330	0	0	0
574	64009	64009	Category L	0.20385742	-0.035888672	-0.91186523	-0.2355957	-0.12158203	0.40136719	0	0	20/6/2018	20	6	2018	20:11:50	72710	0.7	20	11	50	0	0.05859375	3.5449219	0.12866211	-0.005615234	-0.92236328	2.0385742	0.081542969	0	0	0	0	0	0	0	0	0	0.93115234	0.068847656	0.11572266	0.074951172	-0.030029297	0.010498047	0	44330	0	0	0
575	64010	64010	Category L	0.19189453	-0.023925781	-0.93579102	-0.23852539	-0.11743164	0.40161133	0	0	20/6/2018	20	6	2018	20:11:50	72710	0.8	20	11	50	0	0.05859375	3.5449219	0.12475586	-0.008056641	-0.92553711	2.6748047	0.069335938	0	0	0	0	0	0	0	0	0	0.93408203	0.065917969	0.092773438	0.066894531	-0.015625	-0.010009766	0	44330	0	0	0
576	64011	64011	Category L	0.20385742	-0.023925781	-0.92382813	-0.23583984	-0.12182617	0.40063477	0	0	20/6/2018	20	6	2018	20:11:50	72710	0.9	20	11	50	0	0.05859375	3.5449219	0.12109375	-0.0078125	-0.92480469	2.0378418	0.084228516	0	0	0	0	0	0	0	0	0	0.93261719	0.067382813	0.099609375	0.082519531	-0.015869141	0.000976563	0	44330	0	0	0
577	64012	64012	Category L	0.23999023	-0.011962891	-0.89990234	-0.23583984	-0.12768555	0.40136719	0	0	20/6/2018	20	6	2018	20:11:51	72711	0	20	11	51	0	0.05859375	3.5449219	0.11645508	-0.010498047	-0.92700195	0.17016602	0.1262207	0	0	0	0	0	0	0	0	0	0.93432617	0.065673828	0.15161133	0.12329102	-0.001220703	0.027099609	0	44330	0	0	0
578	64013	64013	Category L	0.2277832	-0.011962891	-0.89990234	-0.2355957	-0.12597656	0.40332031	0	0	20/6/2018	20	6	2018	20:11:51	72711	0.1	20	11	51	0	0.05859375	3.5449219	0.11376953	-0.016845703	-0.92871094	0.87280273	0.11743164	0	0	0	0	0	0	0	0	0	0.93579102	0.064208984	0.14746094	0.11376953	0.004882813	0.028808594	0	44330	0	0	0
579	64014	64014	Category L	0.21582031	0	-0.89990234	-0.23828125	-0.12084961	0.40234375	0	0	20/6/2018	20	6	2018	20:11:51	72711	0.2	20	11	51	0	0.05859375	3.5449219	0.10864258	-0.01953125	-0.92797852	1.1103516	0.11230469	0	0	0	0	0	0	0	0	0	0.93457031	0.065429688	0.1550293	0.10693359	0.01953125	0.028076172	0	44330	0	0	0
580	64015	64015	Category L	0.20385742	-0.023925781	-0.88793945	-0.24023438	-0.12792969	0.40209961	0	0	20/6/2018	20	6	2018	20:11:51	72711	0.3	20	11	51	0	0.05859375	3.5449219	0.10522461	-0.025634766	-0.93481445	1.4465332	0.10913086	0	0	0	0	0	0	0	0	0	0.94116211	0.058837891	0.1472168	0.098388672	0.001708984	0.046875	0	44330	0	0	0
581	64016	64016	Category L	0.2277832	-0.035888672	-0.91186523	-0.23754883	-0.12963867	0.40209961	0	0	20/6/2018	20	6	2018	20:11:51	72711	0.4	20	11	51	0	0.05859375	3.5449219	0.10327148	-0.031005859	-0.93603516	3.3674316	0.12670898	0	0	0	0	0	0	0	0	0	0.94238281	0.057617188	0.15332031	0.12426758	-0.004638672	0.024169922	0	44330	0	0	0
582	64017	64017	Category L	0.23999023	0	-0.89990234	-0.2355957	-0.12695313	0.39892578	0	0	20/6/2018	20	6	2018	20:11:51	72711	0.5	20	11	51	0	0.05859375	3.5449219	0.10083008	-0.035888672	-0.9362793	4.6289063	0.14794922	0	0	0	0	0	0	0	0	0	0.94238281	0.057617188	0.21142578	0.13891602	0.035888672	0.036376953	0	44330	0	0	0
583	64018	64018	Category L	0.2277832	0.011962891	-0.87597656	-0.23120117	-0.12939453	0.40527344	0	0	20/6/2018	20	6	2018	20:11:51	72711	0.6	20	11	51	0	0.05859375	3.5449219	0.099121094	-0.040527344	-0.93286133	6.4521484	0.15014648	0	0	0	0	0	0	0	0	0	0.93896484	0.061035156	0.23803711	0.12841797	0.052490234	0.056884766	0	44330	0	0	0
584	64019	64019	Category L	0.2277832	-0.011962891	-0.85180664	-0.22558594	-0.12329102	0.41259766	0	0	20/6/2018	20	6	2018	20:11:51	72711	0.7	20	11	51	0	0.05859375	3.5449219	0.099609375	-0.044433594	-0.9309082	11.432129	0.15380859	0	0	0	0	0	0	0	0	0	0.93725586	0.062744141	0.23974609	0.12792969	0.032470703	0.079101563	0	44330	0	0	0
585	64020	64020	Category E	0.10791016	0.035888672	-0.87597656	-0.21191406	-0.013916016	0.43994141	0	0	20/6/2018	20	6	2018	20:12:00	72720	0.5	20	12	0	0	0.058349609	3.4675781	0.099609375	-0.048583984	-0.93432617	16.913818	0.10327148	0	0	0	0	0	0	0	0	0	0.94091797	0.059082031	0.15136719	0.008056641	0.084472656	0.058349609	0	44330	0	0	0
586	64021	64021	Category E	0	0.083984375	-0.89990234	-0.19897461	0.001464844	0.44262695	0	0	20/6/2018	20	6	2018	20:12:00	72720	0.6	20	12	0	0	0.058349609	3.4675781	0.10253906	-0.049804688	-0.93286133	22.278809	0.17163086	0	0	0	0	0	0	0	0	0	0.93969727	0.060302734	0.26928711	-0.10253906	0.13378906	0.032958984	0	44330	0	0	0
587	64022	64022	Category E	-0.11987305	-0.059814453	-0.91186523	-0.21972656	-0.001220703	0.43408203	0	0	20/6/2018	20	6	2018	20:12:00	72720	0.7	20	12	0	0	0.058349609	3.4675781	0.10107422	-0.049560547	-0.93261719	27.39209	0.22216797	0	0	0	0	0	0	0	0	0	0.93945313	0.060546875	0.25195313	-0.22094727	-0.010009766	0.020751953	0	44330	0	0	0
588	64023	64023	Category E	0.023925781	0.011962891	-0.76782227	-0.20605469	-0.019287109	0.43798828	0	0	20/6/2018	20	6	2018	20:12:00	72720	0.8	20	12	0	0	0.058349609	3.4675781	0.10229492	-0.050537109	-0.93017578	31.40918	0.19091797	0	0	0	0	0	0	0	0	0	0.93725586	0.062744141	0.30371094	-0.078369141	0.0625	0.16235352	0	44330	0	0	0
589	64024	64024	Category E	0.083984375	0	-1.2478027	-0.19628906	-0.016357422	0.44506836	0	0	20/6/2018	20	6	2018	20:12:00	72720	0.9	20	12	0	0	0.058349609	3.4675781	0.1027832	-0.052734375	-0.93481445	33.306641	0.31762695	0	0	0	0	0	0	0	0	0	0.94189453	0.058105469	0.38452148	-0.018798828	0.052734375	-0.31274414	0	44330	0	0	0
590	64025	64025	Category E	0.10791016	-0.13183594	-1.1037598	-0.18725586	-0.004394531	0.45166016	0	0	20/6/2018	20	6	2018	20:12:01	72721	0	20	12	1	0	0.058349609	3.4675781	0.10595703	-0.055175781	-0.93481445	33.698975	0.18530273	0	0	0	0	0	0	0	0	0	0.94238281	0.057617188	0.24707031	0.001708984	-0.076416016	-0.16870117	0	44330	0	0	0
591	64026	64026	Category E	0.047851563	-0.083984375	-0.88793945	-0.17773438	-0.010986328	0.44873047	0	0	20/6/2018	20	6	2018	20:12:01	72721	0.1	20	12	1	0	0.058349609	3.4675781	0.10473633	-0.057617188	-0.93481445	34.36499	0.078369141	0	0	0	0	0	0	0	0	0	0.94238281	0.057617188	0.13012695	-0.056884766	-0.026123047	0.046875	0	44330	0	0	0
592	64027	64027	Category E	0.011962891	-0.035888672	-0.92382813	-0.21191406	-0.008056641	0.43896484	0	0	20/6/2018	20	6	2018	20:12:01	72721	0.2	20	12	1	0	0.058349609	3.4675781	0.10473633	-0.059326172	-0.93432617	34.297607	0.096191406	0	0	0	0	0	0	0	0	0	0.94189453	0.058105469	0.12670898	-0.092773438	0.0234375	0.010498047	0	44330	0	0	0
593	64028	64028	Category E	0.023925781	0.011962891	-0.94799805	-0.20043945	0.012695313	0.44165039	0	0	20/6/2018	20	6	2018	20:12:01	72721	0.3	20	12	1	0	0.058349609	3.4675781	0.1015625	-0.059082031	-0.93408203	31.320801	0.10620117	0	0	0	0	0	0	0	0	0	0.94140625	0.05859375	0.1628418	-0.077636719	0.071044922	-0.013671875	0	44330	0	0	0
594	64029	64029	Category E	0.083984375	-0.10791016	-0.92382813	-0.21630859	0.034423828	0.44067383	0	0	20/6/2018	20	6	2018	20:12:01	72721	0.4	20	12	1	0	0.058349609	3.4675781	0.098388672	-0.059814453	-0.9387207	27.259766	0.052246094	0	0	0	0	0	0	0	0	0	0.94580078	0.054199219	0.077392578	-0.014404297	-0.047851563	0.014892578	0	44330	0	0	0
595	64030	64030	Category E	0.011962891	-0.059814453	-1.1879883	-0.21459961	0.045654297	0.43896484	0	0	20/6/2018	20	6	2018	20:12:01	72721	0.5	20	12	1	0	0.058349609	3.4675781	0.095947266	-0.059082031	-0.93847656	24.286621	0.26318359	0	0	0	0	0	0	0	0	0	0.9453125	0.0546875	0.33398438	-0.083984375	-0.000488281	-0.24926758	0	44330	0	0	0
596	64031	64031	Category E	0.11987305	-0.023925781	-0.82788086	-0.23657227	0.04296875	0.42944336	0	0	20/6/2018	20	6	2018	20:12:01	72721	0.6	20	12	1	0	0.058349609	3.4675781	0.092529297	-0.057861328	-0.93798828	19.548584	0.1184082	0	0	0	0	0	0	0	0	0	0.94433594	0.055664063	0.17138672	0.027099609	0.033935547	0.11010742	0	44330	0	0	0
597	64032	64032	Category E	-0.059814453	-0.035888672	-0.91186523	-0.22314453	0.051025391	0.43383789	0	0	20/6/2018	20	6	2018	20:12:01	72721	0.7	20	12	1	0	0.058349609	3.4675781	0.089111328	-0.058837891	-0.93725586	11.842285	0.15283203	0	0	0	0	0	0	0	0	0	0.94335938	0.056640625	0.19750977	-0.14892578	0.022949219	0.025390625	0	44330	0	0	0
598	64033	64033	Category E	-0.071777344	-0.11987305	-0.91186523	-0.25341797	0.022705078	0.41650391	0	0	20/6/2018	20	6	2018	20:12:01	72721	0.8	20	12	1	0	0.058349609	3.4675781	0.0859375	-0.059082031	-0.93701172	6.4108887	0.17089844	0	0	0	0	0	0	0	0	0	0.94287109	0.057128906	0.24389648	-0.15771484	-0.060546875	0.025146484	0	44330	0	0	0
599	64034	64034	Category E	0.16796875	-0.16796875	-0.95996094	-0.22949219	-0.008300781	0.43261719	0	0	20/6/2018	20	6	2018	20:12:01	72721	0.9	20	12	1	0	0.058349609	3.4675781	0.084472656	-0.059082031	-0.93969727	5.0576172	0.13842773	0	0	0	0	0	0	0	0	0	0.94555664	0.054443359	0.2121582	0.083251953	-0.10864258	-0.020019531	0	44330	0	0	0
600	64035	64035	Category E	0	-0.071777344	-1.0678711	-0.22290039	-0.018310547	0.43261719	0	0	20/6/2018	20	6	2018	20:12:02	72722	0	20	12	2	0	0.058349609	3.4675781	0.083007813	-0.05859375	-0.9387207	3.6772461	0.15380859	0	0	0	0	0	0	0	0	0	0.94433594	0.055664063	0.22509766	-0.083007813	-0.012939453	-0.12890625	0	44330	0	0	0
601	64036	64036	Category E	0.14379883	-0.071777344	-0.79199219	-0.21020508	0.016113281	0.43359375	0	0	20/6/2018	20	6	2018	20:12:02	72722	0.1	20	12	2	0	0.058349609	3.4675781	0.079833984	-0.057617188	-0.93920898	0.90478516	0.16113281	0	0	0	0	0	0	0	0	0	0.94433594	0.055664063	0.22509766	0.063720703	-0.013916016	0.1472168	0	44330	0	0	0
602	64037	64037	Category E	-0.035888672	-0.10791016	-0.91186523	-0.21899414	0.004638672	0.43212891	0	0	20/6/2018	20	6	2018	20:12:02	72722	0.2	20	12	2	0	0.058349609	3.4675781	0.077636719	-0.056396484	-0.93896484	0.084472656	0.12744141	0	0	0	0	0	0	0	0	0	0.94384766	0.056152344	0.19213867	-0.11352539	-0.051269531	0.027099609	0	44330	0	0	0
603	64038	64038	Category E	-0.035888672	-0.047851563	-0.89990234	-0.23217773	0.023681641	0.42919922	0	0	20/6/2018	20	6	2018	20:12:02	72722	0.3	20	12	2	0	0.058349609	3.4675781	0.074951172	-0.055664063	-0.93969727	1.8666992	0.11816406	0	0	0	0	0	0	0	0	0	0.94433594	0.055664063	0.15893555	-0.11083984	0.0078125	0.039794922	0	44330	0	0	0
604	64039	64039	Category E	-0.011962891	-0.023925781	-1.079834	-0.23193359	0.045410156	0.4296875	0	0	20/6/2018	20	6	2018	20:12:02	72722	0.4	20	12	2	0	0.058349609	3.4675781	0.071533203	-0.057128906	-0.94140625	1.4326172	0.16479492	0	0	0	0	0	0	0	0	0	0.94580078	0.054199219	0.25512695	-0.083496094	0.033203125	-0.13818359	0	44330	0	0	0
605	64040	64040	Category E	0.023925781	-0.095947266	-1.0678711	-0.23193359	0.040283203	0.43164063	0	0	20/6/2018	20	6	2018	20:12:02	72722	0.5	20	12	2	0	0.058349609	3.4675781	0.0703125	-0.057128906	-0.93896484	0.5871582	0.14208984	0	0	0	0	0	0	0	0	0	0.94335938	0.056640625	0.21386719	-0.046386719	-0.038574219	-0.12866211	0	44330	0	0	0
606	64041	64041	Category E	0.059814453	-0.023925781	-0.83984375	-0.19897461	0.031982422	0.44018555	0	0	20/6/2018	20	6	2018	20:12:02	72722	0.6	20	12	2	0	0.058349609	3.4675781	0.065429688	-0.056884766	-0.93994141	0.85986328	0.10546875	0	0	0	0	0	0	0	0	0	0.94384766	0.056152344	0.13867188	-0.005615234	0.032958984	0.10009766	0	44330	0	0	0
607	64042	64042	Category E	-0.023925781	-0.047851563	-0.94799805	-0.21264648	0.034423828	0.43798828	0	0	20/6/2018	20	6	2018	20:12:02	72722	0.7	20	12	2	0	0.058349609	3.4675781	0.063964844	-0.05859375	-0.93920898	1.2009277	0.089111328	0	0	0	0	0	0	0	0	0	0.94311523	0.056884766	0.10742188	-0.087890625	0.010742188	-0.008544922	0	44330	0	0	0
608	64043	64043	Category E	0.059814453	-0.11987305	-0.89990234	-0.19702148	0.010986328	0.44287109	0	0	20/6/2018	20	6	2018	20:12:02	72722	0.8	20	12	2	0	0.058349609	3.4675781	0.060302734	-0.061279297	-0.94335938	1.3933105	0.072753906	0	0	0	0	0	0	0	0	0	0.94726563	0.052734375	0.10253906	-0.000488281	-0.058349609	0.043457031	0	44330	0	0	0
609	64044	64044	Category E	0.047851563	-0.047851563	-1.0197754	-0.1875	-0.006103516	0.44677734	0	0	20/6/2018	20	6	2018	20:12:02	72722	0.9	20	12	2	0	0.058349609	3.4675781	0.057373047	-0.062255859	-0.9440918	0.64746094	0.077392578	0	0	0	0	0	0	0	0	0	0.94799805	0.052001953	0.099609375	-0.009521484	0.014404297	-0.075439453	0	44330	0	0	0
610	64045	64045	Category E	-0.047851563	-0.13183594	-1.1037598	-0.18920898	0.000976563	0.4465332	0	0	20/6/2018	20	6	2018	20:12:03	72723	0	20	12	3	0	0.058349609	3.4675781	0.054199219	-0.064697266	-0.94360352	1.8747559	0.20117188	0	0	0	0	0	0	0	0	0	0.94750977	0.052490234	0.32885742	-0.10205078	-0.066894531	-0.15991211	0	44330	0	0	0
611	64046	64046	Category E	0.035888672	-0.14379883	-0.82788086	-0.18457031	0.008300781	0.44677734	0	0	20/6/2018	20	6	2018	20:12:03	72723	0.1	20	12	3	0	0.058349609	3.4675781	0.049316406	-0.065673828	-0.94384766	2.3151855	0.14038086	0	0	0	0	0	0	0	0	0	0.94750977	0.052490234	0.20751953	-0.013427734	-0.077880859	0.1159668	0	44330	0	0	0
612	64047	64047	Category E	-0.035888672	-0.16796875	-0.93579102	-0.19360352	0.001220703	0.44360352	0	0	20/6/2018	20	6	2018	20:12:03	72723	0.2	20	12	3	0	0.058349609	3.4675781	0.047607422	-0.066650391	-0.94604492	1.3991699	0.1315918	0	0	0	0	0	0	0	0	0	0.94970703	0.050292969	0.19506836	-0.083496094	-0.10107422	0.010253906	0	44330	0	0	0
613	64048	64048	Category E	0.083984375	-0.011962891	-0.87597656	-0.19335938	0.026611328	0.44604492	0	0	20/6/2018	20	6	2018	20:12:03	72723	0.3	20	12	3	0	0.058837891	3.5175293	0.045410156	-0.067382813	-0.94921875	1.168457	0.099609375	0	0	0	0	0	0	0	0	0	0.95263672	0.047363281	0.16723633	0.038330078	0.055419922	0.073242188	0	44330	0	0	0
614	64049	64049	Category E	0.11987305	-0.023925781	-1.1757813	-0.20654297	0.054443359	0.43945313	0	0	20/6/2018	20	6	2018	20:12:03	72723	0.4	20	12	3	0	0.058837891	3.5175293	0.042480469	-0.067382813	-0.94799805	0.69262695	0.24414063	0	0	0	0	0	0	0	0	0	0.95141602	0.048583984	0.34814453	0.077148438	0.043457031	-0.22753906	0	44330	0	0	0
615	64050	64050	Category E	0.11987305	0.011962891	-0.82788086	-0.21508789	0.032714844	0.4387207	0	0	20/6/2018	20	6	2018	20:12:03	72723	0.5	20	12	3	0	0.058837891	3.5175293	0.040283203	-0.067138672	-0.94750977	0.086914063	0.1640625	0	0	0	0	0	0	0	0	0	0.95092773	0.049072266	0.27832031	0.079345703	0.079101563	0.11962891	0	44330	0	0	0
616	64051	64051	Category E	-0.023925781	-0.035888672	-0.83984375	-0.18725586	0.039794922	0.44946289	0	0	20/6/2018	20	6	2018	20:12:03	72723	0.6	20	12	3	0	0.058837891	3.5175293	0.037841797	-0.068359375	-0.94750977	1.4897461	0.12841797	0	0	0	0	0	0	0	0	0	0.95092773	0.049072266	0.20239258	-0.061767578	0.032470703	0.10766602	0	44330	0	0	0
617	64052	64052	Category E	0.011962891	-0.10791016	-0.91186523	-0.21728516	0.024902344	0.43359375	0	0	20/6/2018	20	6	2018	20:12:03	72723	0.7	20	12	3	0	0.058837891	3.5175293	0.036376953	-0.067626953	-0.94970703	2.2536621	0.060302734	0	0	0	0	0	0	0	0	0	0.95288086	0.047119141	0.10253906	-0.024414063	-0.040039063	0.037841797	0	44330	0	0	0
618	64053	64053	Category E	0.023925781	-0.059814453	-0.86376953	-0.1953125	0	0.44262695	0	0	20/6/2018	20	6	2018	20:12:03	72723	0.8	20	12	3	0	0.058837891	3.5175293	0.03515625	-0.068603516	-0.95385742	1.1572266	0.091064453	0	0	0	0	0	0	0	0	0	0.95678711	0.043212891	0.11010742	-0.011230469	0.008789063	0.090087891	0	44330	0	0	0
619	64054	64054	Category E	-0.035888672	-0.13183594	-1.0917969	-0.18847656	-0.014892578	0.44262695	0	0	20/6/2018	20	6	2018	20:12:03	72723	0.9	20	12	3	0	0.058837891	3.5175293	0.033935547	-0.070068359	-0.95263672	0.35766602	0.16723633	0	0	0	0	0	0	0	0	0	0.95581055	0.044189453	0.27050781	-0.069824219	-0.061523438	-0.13891602	0	44330	0	0	0
620	64055	64055	Category E	0.083984375	-0.10791016	-0.87597656	-0.20922852	0.014160156	0.43457031	0	0	20/6/2018	20	6	2018	20:12:04	72724	0	20	12	4	0	0.058837891	3.5175293	0.03125	-0.071044922	-0.9519043	1.6005859	0.099365234	0	0	0	0	0	0	0	0	0	0.95507813	0.044921875	0.1652832	0.052490234	-0.036621094	0.075927734	0	44330	0	0	0
621	64056	64056	Category E	-0.10791016	-0.15576172	-0.98388672	-0.18823242	0.015625	0.4440918	0	0	20/6/2018	20	6	2018	20:12:04	72724	0.1	20	12	4	0	0.058837891	3.5175293	0.028808594	-0.070800781	-0.95214844	4.3071289	0.16381836	0	0	0	0	0	0	0	0	0	0.95532227	0.044677734	0.25292969	-0.13671875	-0.084716797	-0.031494141	0	44330	0	0	0
622	64057	64057	Category E	-0.023925781	-0.011962891	-0.91186523	-0.20751953	0.037109375	0.43896484	0	0	20/6/2018	20	6	2018	20:12:04	72724	0.2	20	12	4	0	0.058837891	3.5175293	0.027832031	-0.070800781	-0.95043945	3.7634277	0.087402344	0	0	0	0	0	0	0	0	0	0.95361328	0.046386719	0.14941406	-0.051757813	0.058837891	0.038574219	0	44330	0	0	0
623	64058	64058	Category E	0.059814453	-0.059814453	-0.97192383	-0.19433594	0.052490234	0.44067383	0	0	20/6/2018	20	6	2018	20:12:04	72724	0.3	20	12	4	0	0.058837891	3.5175293	0.027099609	-0.072265625	-0.95458984	3.208252	0.038818359	0	0	0	0	0	0	0	0	0	0.95776367	0.042236328	0.062011719	0.032470703	0.012451172	-0.017089844	0	44330	0	0	0
624	64059	64059	Category E	-0.047851563	-0.059814453	-1.1518555	-0.18334961	0.062255859	0.4440918	0	0	20/6/2018	20	6	2018	20:12:04	72724	0.4	20	12	4	0	0.058837891	3.5175293	0.026123047	-0.072753906	-0.95458984	3.7104492	0.2109375	0	0	0	0	0	0	0	0	0	0.95776367	0.042236328	0.28393555	-0.073974609	0.012939453	-0.19702148	0	44330	0	0	0
625	64060	64060	Category E	0.071777344	-0.023925781	-0.81591797	-0.19433594	0.056396484	0.44360352	0	0	20/6/2018	20	6	2018	20:12:04	72724	0.5	20	12	4	0	0.058837891	3.5175293	0.023681641	-0.073974609	-0.95458984	3.4802246	0.1550293	0	0	0	0	0	0	0	0	0	0.95776367	0.042236328	0.23681641	0.047851563	0.050048828	0.13867188	0	44330	0	0	0
626	64061	64061	Category E	-0.11987305	-0.047851563	-0.98388672	-0.21289063	0.044677734	0.43701172	0	0	20/6/2018	20	6	2018	20:12:04	72724	0.6	20	12	4	0	0.058837891	3.5175293	0.020996094	-0.075439453	-0.95605469	0.87597656	0.14624023	0	0	0	0	0	0	0	0	0	0.95922852	0.040771484	0.19628906	-0.14086914	0.027587891	-0.027587891	0	44330	0	0	0
627	64062	64062	Category E	0.071777344	-0.13183594	-0.80395508	-0.21484375	0.017578125	0.4375	0	0	20/6/2018	20	6	2018	20:12:04	72724	0.7	20	12	4	0	0.058837891	3.5175293	0.023193359	-0.077392578	-0.95605469	1.5351563	0.16870117	0	0	0	0	0	0	0	0	0	0.95947266	0.040527344	0.25488281	0.048339844	-0.054199219	0.15209961	0	44330	0	0	0
628	64063	64063	Category E	-0.035888672	-0.14379883	-1.2839355	-0.2121582	-0.001708984	0.43896484	0	0	20/6/2018	20	6	2018	20:12:04	72724	0.8	20	12	4	0	0.058837891	3.5175293	0.025146484	-0.077880859	-0.95996094	1.434082	0.3359375	0	0	0	0	0	0	0	0	0	0.96362305	0.036376953	0.45068359	-0.061035156	-0.065673828	-0.32373047	0	44330	0	0	0
629	64064	64064	Category E	0.095947266	-0.15576172	-0.91186523	-0.22216797	0.023193359	0.43139648	0	0	20/6/2018	20	6	2018	20:12:04	72724	0.9	20	12	4	0	0.058837891	3.5175293	0.026611328	-0.079345703	-0.96118164	0.46289063	0.11425781	0	0	0	0	0	0	0	0	0	0.96484375	0.03515625	0.19482422	0.069091797	-0.076171875	0.049316406	0	44330	0	0	0
630	64065	64065	Category E	-0.10791016	-0.11987305	-0.92382813	-0.17797852	0.010498047	0.44921875	0	0	20/6/2018	20	6	2018	20:12:05	72725	0	20	12	5	0	0.058837891	3.5175293	0.024169922	-0.081298828	-0.95727539	0.81103516	0.14160156	0	0	0	0	0	0	0	0	0	0.96118164	0.038818359	0.2043457	-0.13208008	-0.038330078	0.033447266	0	44330	0	0	0
631	64066	64066	Category E	-0.047851563	-0.083984375	-0.89990234	-0.18945313	0.012695313	0.44189453	0	0	20/6/2018	20	6	2018	20:12:05	72725	0.1	20	12	5	0	0.058837891	3.5175293	0.022460938	-0.080810547	-0.95410156	2.5744629	0.088867188	0	0	0	0	0	0	0	0	0	0.95800781	0.041992188	0.12768555	-0.0703125	-0.002929688	0.054199219	0	44330	0	0	0
632	64067	64067	Category E	-0.011962891	-0.083984375	-0.91186523	-0.18969727	0.044189453	0.44848633	0	0	20/6/2018	20	6	2018	20:12:05	72725	0.2	20	12	5	0	0.058837891	3.5175293	0.021972656	-0.079101563	-0.95532227	2.8361816	0.055419922	0	0	0	0	0	0	0	0	0	0.95874023	0.041259766	0.08203125	-0.033935547	-0.004638672	0.043457031	0	44330	0	0	0
633	64068	64068	Category E	-0.035888672	-0.11987305	-1.2597656	-0.20288086	0.052734375	0.44458008	0	0	20/6/2018	20	6	2018	20:12:05	72725	0.3	20	12	5	0	0.058837891	3.5175293	0.020996094	-0.080078125	-0.9597168	2.2053223	0.30761719	0	0	0	0	0	0	0	0	0	0.96337891	0.036621094	0.39648438	-0.056884766	-0.039550781	-0.29980469	0	44330	0	0	0
634	64069	64069	Category E	0.035888672	-0.011962891	-0.88793945	-0.21899414	0.017822266	0.43505859	0	0	20/6/2018	20	6	2018	20:12:05	72725	0.4	20	12	5	0	0.058837891	3.5175293	0.021972656	-0.080810547	-0.95800781	3.282959	0.099365234	0	0	0	0	0	0	0	0	0	0.96166992	0.038330078	0.15283203	0.013671875	0.068847656	0.070068359	0	44330	0	0	0
635	64070	64070	Category E	-0.011962891	0.011962891	-0.88793945	-0.21484375	0.031738281	0.43286133	0	0	20/6/2018	20	6	2018	20:12:05	72725	0.5	20	12	5	0	0.058837891	3.5175293	0.020019531	-0.080810547	-0.95800781	4.59375	0.12060547	0	0	0	0	0	0	0	0	0	0.96166992	0.038330078	0.19506836	-0.031982422	0.092773438	0.070068359	0	44330	0	0	0
636	64071	64071	Category E	-0.035888672	-0.14379883	-0.85180664	-0.22338867	0.014160156	0.43310547	0	0	20/6/2018	20	6	2018	20:12:05	72725	0.6	20	12	5	0	0.058837891	3.5175293	0.019287109	-0.081542969	-0.95410156	3.3483887	0.13183594	0	0	0	0	0	0	0	0	0	0.95776367	0.042236328	0.21972656	-0.055175781	-0.062011719	0.10229492	0	44330	0	0	0
637	64072	64072	Category E	-0.023925781	-0.047851563	-0.88793945	-0.21484375	-0.011230469	0.43286133	0	0	20/6/2018	20	6	2018	20:12:05	72725	0.7	20	12	5	0	0.058837891	3.5175293	0.018310547	-0.081787109	-0.95532227	0.66186523	0.086425781	0	0	0	0	0	0	0	0	0	0.95898438	0.041015625	0.14379883	-0.042236328	0.033935547	0.067382813	0	44330	0	0	0
638	64073	64073	Category E	0.071777344	-0.095947266	-1.1159668	-0.21020508	-0.018310547	0.43774414	0	0	20/6/2018	20	6	2018	20:12:05	72725	0.8	20	12	5	0	0.058837891	3.5175293	0.019775391	-0.082763672	-0.95922852	2.6791992	0.1652832	0	0	0	0	0	0	0	0	0	0.96313477	0.036865234	0.22143555	0.051757813	-0.012939453	-0.15649414	0	44330	0	0	0
639	64074	64074	Category E	0.095947266	-0.047851563	-0.82788086	-0.21020508	-0.006347656	0.43505859	0	0	20/6/2018	20	6	2018	20:12:05	72725	0.9	20	12	5	0	0.058837891	3.5175293	0.022460938	-0.083251953	-0.95825195	5.328125	0.15380859	0	0	0	0	0	0	0	0	0	0.9621582	0.037841797	0.23925781	0.073242188	0.035400391	0.13037109	0	44330	0	0	0
640	64075	64075	Category E	0.011962891	-0.011962891	-0.95996094	-0.20874023	0.008056641	0.43554688	0	0	20/6/2018	20	6	2018	20:12:06	72726	0	20	12	6	0	0.058837891	3.5175293	0.019287109	-0.082519531	-0.95727539	9.6992188	0.071044922	0	0	0	0	0	0	0	0	0	0.96118164	0.038818359	0.080566406	-0.007324219	0.070556641	-0.002441406	0	44330	0	0	0
641	64076	64076	Category E	0.047851563	0	-0.88793945	-0.22143555	0.048828125	0.43383789	0	0	20/6/2018	20	6	2018	20:12:06	72726	0.1	20	12	6	0	0.058837891	3.5175293	0.017822266	-0.081054688	-0.95385742	12.042725	0.10864258	0	0	0	0	0	0	0	0	0	0.95727539	0.042724609	0.17675781	0.029785156	0.081054688	0.065917969	0	44330	0	0	0
642	64077	64077	Category E	0.011962891	0	-0.97192383	-0.21166992	0.089599609	0.44189453	0	0	20/6/2018	20	6	2018	20:12:06	72726	0.2	20	12	6	0	0.058837891	3.5175293	0.015625	-0.081298828	-0.95410156	11.868164	0.083251953	0	0	0	0	0	0	0	0	0	0.95776367	0.042236328	0.10253906	-0.003662109	0.081298828	-0.017578125	0	44330	0	0	0
643	64078	64078	Category E	-0.059814453	-0.16796875	-1.0678711	-0.22070313	0.10375977	0.42700195	0	0	20/6/2018	20	6	2018	20:12:06	72726	0.3	20	12	6	0	0.058837891	3.5175293	0.017333984	-0.080810547	-0.95874023	11.708984	0.15942383	0	0	0	0	0	0	0	0	0	0.9621582	0.037841797	0.2734375	-0.077148438	-0.086914063	-0.10888672	0	44330	0	0	0
644	64079	64079	Category E	0.13183594	-0.071777344	-0.74389648	-0.22705078	0.0859375	0.42749023	0	0	20/6/2018	20	6	2018	20:12:06	72726	0.4	20	12	6	0	0.058837891	3.5175293	0.019042969	-0.079833984	-0.96020508	10.809082	0.24389648	0	0	0	0	0	0	0	0	0	0.96362305	0.036376953	0.3371582	0.11254883	0.008056641	0.21630859	0	44330	0	0	0
645	64080	64080	Category E	-0.17993164	-0.047851563	-1.0078125	-0.22753906	0.096679688	0.42456055	0	0	20/6/2018	20	6	2018	20:12:06	72726	0.5	20	12	6	0	0.058837891	3.5175293	0.020751953	-0.080078125	-0.95800781	9.2387695	0.20922852	0	0	0	0	0	0	0	0	0	0.96142578	0.038574219	0.28271484	-0.20068359	0.032226563	-0.049560547	0	44330	0	0	0
646	64081	64081	Category E	0.10791016	-0.16796875	-0.82788086	-0.22314453	0.066650391	0.43505859	0	0	20/6/2018	20	6	2018	20:12:06	72726	0.6	20	12	6	0	0.058837891	3.5175293	0.020751953	-0.080078125	-0.95581055	6.6816406	0.17773438	0	0	0	0	0	0	0	0	0	0.95922852	0.040771484	0.30249023	0.086914063	-0.087646484	0.12792969	0	44330	0	0	0
647	64082	64082	Category E	-0.071777344	-0.2277832	-1.2719727	-0.20898438	0.050292969	0.44726563	0	0	20/6/2018	20	6	2018	20:12:06	72726	0.7	20	12	6	0	0.058837891	3.5175293	0.020507813	-0.081787109	-0.95605469	4.3259277	0.35986328	0	0	0	0	0	0	0	0	0	0.9597168	0.040283203	0.55395508	-0.092285156	-0.14575195	-0.31567383	0	44330	0	0	0
648	64083	64083	Category E	0.047851563	-0.17993164	-0.95996094	-0.22436523	0.083984375	0.43041992	0	0	20/6/2018	20	6	2018	20:12:06	72726	0.8	20	12	6	0	0.058837891	3.5175293	0.021972656	-0.082275391	-0.95410156	2.3166504	0.10083008	0	0	0	0	0	0	0	0	0	0.95800781	0.041992188	0.12866211	0.025634766	-0.097412109	-0.005615234	0	44330	0	0	0
649	64084	64084	Category E	-0.011962891	-0.21582031	-0.86376953	-0.18652344	0.069335938	0.44799805	0	0	20/6/2018	20	6	2018	20:12:06	72726	0.9	20	12	6	0	0.058837891	3.5175293	0.023925781	-0.082519531	-0.95776367	0.16040039	0.16699219	0	0	0	0	0	0	0	0	0	0.96166992	0.038330078	0.26318359	-0.035888672	-0.13305664	0.093994141	0	44330	0	0	0
650	64085	64085	Category E	-0.14379883	-0.10791016	-0.89990234	-0.18969727	0.067138672	0.44506836	0	0	20/6/2018	20	6	2018	20:12:07	72727	0	20	12	7	0	0.058837891	3.5175293	0.025390625	-0.084472656	-0.95727539	2.5778809	0.18017578	0	0	0	0	0	0	0	0	0	0.96142578	0.038574219	0.25	-0.16918945	-0.023193359	0.057373047	0	44330	0	0	0
651	64086	64086	Category E	0.083984375	-0.13183594	-1.079834	-0.17919922	0.083984375	0.44946289	0	0	20/6/2018	20	6	2018	20:12:07	72727	0.1	20	12	7	0	0.05859375	3.5449219	0.027099609	-0.084716797	-0.95507813	2.6467285	0.14477539	0	0	0	0	0	0	0	0	0	0.95922852	0.040771484	0.22827148	0.056640625	-0.046875	-0.12475586	0	44330	0	0	0
652	64087	64087	Category E	0.035888672	-0.071777344	-1.1638184	-0.16894531	0.082519531	0.45068359	0	0	20/6/2018	20	6	2018	20:12:07	72727	0.2	20	12	7	0	0.05859375	3.5449219	0.029052734	-0.084472656	-0.95605469	1.4196777	0.20800781	0	0	0	0	0	0	0	0	0	0.96020508	0.039794922	0.22705078	0.006591797	0.012695313	-0.20751953	0	44330	0	0	0
653	64088	64088	Category E	0	-0.035888672	-0.82788086	-0.20849609	0.063964844	0.44360352	0	0	20/6/2018	20	6	2018	20:12:07	72727	0.3	20	12	7	0	0.05859375	3.5449219	0.032226563	-0.083984375	-0.95605469	1.7375488	0.140625	0	0	0	0	0	0	0	0	0	0.96020508	0.039794922	0.20874023	-0.032226563	0.048095703	0.12817383	0	44330	0	0	0
654	64089	64089	Category E	0.023925781	-0.023925781	-0.87597656	-0.21801758	0.060546875	0.43530273	0	0	20/6/2018	20	6	2018	20:12:07	72727	0.4	20	12	7	0	0.05859375	3.5449219	0.033691406	-0.085449219	-0.95654297	0.099609375	0.10180664	0	0	0	0	0	0	0	0	0	0.9609375	0.0390625	0.15209961	-0.009765625	0.061523438	0.080566406	0	44330	0	0	0
655	64090	64090	Category E	0	-0.11987305	-0.93579102	-0.23095703	0.042724609	0.4296875	0	0	20/6/2018	20	6	2018	20:12:07	72727	0.5	20	12	7	0	0.05859375	3.5449219	0.034667969	-0.086669922	-0.95385742	2.9584961	0.051269531	0	0	0	0	0	0	0	0	0	0.95825195	0.041748047	0.0859375	-0.034667969	-0.032958984	0.018066406	0	44330	0	0	0
656	64091	64091	Category E	0.083984375	0.035888672	-1.0917969	-0.22314453	0.030761719	0.43652344	0	0	20/6/2018	20	6	2018	20:12:07	72727	0.6	20	12	7	0	0.05859375	3.5449219	0.035644531	-0.087890625	-0.95507813	3.6274414	0.19042969	0	0	0	0	0	0	0	0	0	0.9597168	0.040283203	0.30859375	0.048095703	0.1237793	-0.13647461	0	44330	0	0	0
657	64092	64092	Category E	0.13183594	-0.083984375	-1.223877	-0.21459961	0.022949219	0.43676758	0	0	20/6/2018	20	6	2018	20:12:07	72727	0.7	20	12	7	0	0.05859375	3.5449219	0.038574219	-0.088867188	-0.95605469	2.9001465	0.28344727	0	0	0	0	0	0	0	0	0	0.9609375	0.0390625	0.36572266	0.093017578	0.004882813	-0.26757813	0	44330	0	0	0
658	64093	64093	Category E	0.13183594	-0.14379883	-0.80395508	-0.23193359	0.021240234	0.42993164	0	0	20/6/2018	20	6	2018	20:12:07	72727	0.8	20	12	7	0	0.05859375	3.5449219	0.040771484	-0.088623047	-0.95654297	2.5114746	0.18579102	0	0	0	0	0	0	0	0	0	0.96142578	0.038574219	0.29858398	0.090820313	-0.054931641	0.15258789	0	44330	0	0	0
659	64094	64094	Category E	0.011962891	-0.071777344	-0.85180664	-0.23852539	0.017333984	0.42504883	0	0	20/6/2018	20	6	2018	20:12:07	72727	0.9	20	12	7	0	0.05859375	3.5449219	0.04296875	-0.089355469	-0.95703125	4.3647461	0.11108398	0	0	0	0	0	0	0	0	0	0.9621582	0.037841797	0.15405273	-0.031005859	0.017578125	0.10522461	0	44330	0	0	0
660	64095	64095	Category E	0	-0.011962891	-0.91186523	-0.27172852	0.040771484	0.41381836	0	0	20/6/2018	20	6	2018	20:12:08	72728	0	20	12	8	0	0.05859375	3.5449219	0.046386719	-0.089355469	-0.95507813	3.0458984	0.10009766	0	0	0	0	0	0	0	0	0	0.96020508	0.039794922	0.16699219	-0.046386719	0.077392578	0.043212891	0	44330	0	0	0
661	64096	64096	Category E	0.15576172	-0.023925781	-0.76782227	-0.25488281	0.055664063	0.41625977	0	0	20/6/2018	20	6	2018	20:12:08	72728	0.1	20	12	8	0	0.05859375	3.5449219	0.047851563	-0.089355469	-0.95581055	0.5559082	0.22631836	0	0	0	0	0	0	0	0	0	0.96118164	0.038818359	0.36132813	0.10766602	0.065429688	0.18798828	0	44330	0	0	0
662	64097	64097	Category E	0.17993164	-0.11987305	-1.2358398	-0.24902344	0.075683594	0.41894531	0	0	20/6/2018	20	6	2018	20:12:08	72728	0.2	20	12	8	0	0.05859375	3.5449219	0.051513672	-0.088623047	-0.95483398	2.6538086	0.31030273	0	0	0	0	0	0	0	0	0	0.96020508	0.039794922	0.44018555	0.12817383	-0.031005859	-0.28076172	0	44330	0	0	0
663	64098	64098	Category E	0.14379883	-0.023925781	-0.87597656	-0.25488281	0.061523438	0.4206543	0	0	20/6/2018	20	6	2018	20:12:08	72728	0.3	20	12	8	0	0.05859375	3.5449219	0.054443359	-0.08984375	-0.95458984	4.597168	0.13598633	0	0	0	0	0	0	0	0	0	0.96044922	0.039550781	0.23413086	0.089111328	0.065917969	0.078613281	0	44330	0	0	0
664	64099	64099	Category E	0.035888672	-0.11987305	-0.85180664	-0.22851563	0.055908203	0.4309082	0	0	20/6/2018	20	6	2018	20:12:08	72728	0.4	20	12	8	0	0.05859375	3.5449219	0.056152344	-0.090576172	-0.95410156	8.0234375	0.1081543	0	0	0	0	0	0	0	0	0	0.95996094	0.040039063	0.15185547	-0.020263672	-0.029052734	0.10229492	0	44330	0	0	0
665	64100	64100	Category E	-0.10791016	-0.071777344	-0.98388672	-0.25341797	0.018066406	0.41479492	0	0	20/6/2018	20	6	2018	20:12:08	72728	0.5	20	12	8	0	0.05859375	3.5449219	0.059326172	-0.091552734	-0.95117188	12.19873	0.17163086	0	0	0	0	0	0	0	0	0	0.95751953	0.042480469	0.21972656	-0.16723633	0.019775391	-0.032470703	0	44330	0	0	0
666	64101	64101	Category E	0.16796875	-0.071777344	-0.89990234	-0.22363281	-0.020996094	0.43164063	0	0	20/6/2018	20	6	2018	20:12:08	72728	0.6	20	12	8	0	0.05859375	3.5449219	0.061279297	-0.092529297	-0.95263672	13.257568	0.12084961	0	0	0	0	0	0	0	0	0	0.95922852	0.040771484	0.18041992	0.10644531	0.020751953	0.052734375	0	44330	0	0	0
667	64102	64102	Category E	0.047851563	-0.10791016	-1.2358398	-0.20776367	-0.025390625	0.43969727	0	0	20/6/2018	20	6	2018	20:12:08	72728	0.7	20	12	8	0	0.05859375	3.5449219	0.065185547	-0.09375	-0.95214844	14.22168	0.28442383	0	0	0	0	0	0	0	0	0	0.95898438	0.041015625	0.31494141	-0.017333984	-0.013916016	-0.28344727	0	44330	0	0	0
668	64103	64103	Category E	0.13183594	-0.095947266	-0.85180664	-0.22338867	-0.022949219	0.4284668	0	0	20/6/2018	20	6	2018	20:12:08	72728	0.8	20	12	8	0	0.05859375	3.5449219	0.066894531	-0.093994141	-0.95361328	16.13916	0.12060547	0	0	0	0	0	0	0	0	0	0.96044922	0.039550781	0.16845703	0.064697266	-0.001708984	0.10180664	0	44330	0	0	0
669	64104	64104	Category E	-0.10791016	-0.15576172	-0.94799805	-0.2019043	-0.041015625	0.43432617	0	0	20/6/2018	20	6	2018	20:12:08	72728	0.9	20	12	8	0	0.05859375	3.5449219	0.069824219	-0.09375	-0.94946289	18.025635	0.18823242	0	0	0	0	0	0	0	0	0	0.95654297	0.043457031	0.24121094	-0.17773438	-0.061767578	0.001464844	0	44330	0	0	0
670	64105	64105	Category E	-0.023925781	-0.10791016	-0.85180664	-0.23681641	-0.032714844	0.42407227	0	0	20/6/2018	20	6	2018	20:12:09	72729	0	20	12	9	0	0.05859375	3.5449219	0.071289063	-0.093261719	-0.94921875	18.374268	0.13696289	0	0	0	0	0	0	0	0	0	0.95654297	0.043457031	0.20727539	-0.095214844	-0.014404297	0.097412109	0	44330	0	0	0
671	64106	64106	Category E	0	0.059814453	-0.97192383	-0.2121582	-0.015625	0.43676758	0	0	20/6/2018	20	6	2018	20:12:09	72729	0.1	20	12	9	0	0.05859375	3.5449219	0.075195313	-0.093261719	-0.94921875	18.985107	0.17211914	0	0	0	0	0	0	0	0	0	0.95654297	0.043457031	0.2512207	-0.075195313	0.15307617	-0.022460938	0	44330	0	0	0
672	64107	64107	Category E	-0.059814453	-0.11987305	-1.2839355	-0.1887207	-0.022705078	0.44238281	0	0	20/6/2018	20	6	2018	20:12:09	72729	0.2	20	12	9	0	0.05859375	3.5449219	0.078369141	-0.093261719	-0.94946289	20.940186	0.36279297	0	0	0	0	0	0	0	0	0	0.95727539	0.042724609	0.49902344	-0.13818359	-0.026367188	-0.33422852	0	44330	0	0	0
673	64108	64108	Category E	0.095947266	-0.035888672	-0.81591797	-0.17626953	-0.052001953	0.44091797	0	0	20/6/2018	20	6	2018	20:12:09	72729	0.3	20	12	9	0	0.05859375	3.5449219	0.081054688	-0.093261719	-0.94921875	22.193115	0.14599609	0	0	0	0	0	0	0	0	0	0.95727539	0.042724609	0.20556641	0.014648438	0.057373047	0.13330078	0	44330	0	0	0
674	64109	64109	Category E	-0.071777344	-0.10791016	-0.92382813	-0.16040039	-0.0390625	0.44848633	0	0	20/6/2018	20	6	2018	20:12:09	72729	0.4	20	12	9	0	0.05859375	3.5449219	0.083984375	-0.093261719	-0.94482422	22.20752	0.15771484	0	0	0	0	0	0	0	0	0	0.953125	0.046875	0.19140625	-0.15576172	-0.014404297	0.020996094	0	44330	0	0	0
675	64110	64110	Category E	-0.035888672	-0.11987305	-0.86376953	-0.17089844	-0.065917969	0.44458008	0	0	20/6/2018	20	6	2018	20:12:09	72729	0.5	20	12	9	0	0.05859375	3.5449219	0.086181641	-0.094238281	-0.94506836	22.638672	0.14892578	0	0	0	0	0	0	0	0	0	0.95361328	0.046386719	0.22900391	-0.12207031	-0.025390625	0.081298828	0	44330	0	0	0
676	64111	64111	Category E	0.035888672	-0.047851563	-0.92382813	-0.15087891	-0.087402344	0.44580078	0	0	20/6/2018	20	6	2018	20:12:09	72729	0.6	20	12	9	0	0.05859375	3.5449219	0.088867188	-0.095703125	-0.94580078	25.024658	0.074707031	0	0	0	0	0	0	0	0	0	0.95483398	0.045166016	0.12280273	-0.052978516	0.047851563	0.021972656	0	44330	0	0	0
677	64112	64112	Category E	0.059814453	-0.10791016	-1.2358398	-0.14599609	-0.078857422	0.44824219	0	0	20/6/2018	20	6	2018	20:12:09	72729	0.7	20	12	9	0	0.05859375	3.5449219	0.091796875	-0.095214844	-0.9465332	24.856934	0.29101563	0	0	0	0	0	0	0	0	0	0.95581055	0.044189453	0.33374023	-0.031982422	-0.012451172	-0.2890625	0	44330	0	0	0
678	64113	64113	Category E	0.13183594	-0.15576172	-0.82788086	-0.15576172	-0.087890625	0.43994141	0	0	20/6/2018	20	6	2018	20:12:09	72729	0.8	20	12	9	0	0.05859375	3.5449219	0.094726563	-0.095947266	-0.94750977	21.685303	0.13867188	0	0	0	0	0	0	0	0	0	0.95703125	0.04296875	0.21630859	0.037109375	-0.059570313	0.11962891	0	44330	0	0	0
679	64114	64114	Category E	-0.083984375	-0.11987305	-0.88793945	-0.17919922	-0.10009766	0.43701172	0	0	20/6/2018	20	6	2018	20:12:09	72729	0.9	20	12	9	0	0.05859375	3.5449219	0.096435547	-0.095947266	-0.9453125	19.918213	0.19091797	0	0	0	0	0	0	0	0	0	0.95507813	0.044921875	0.26171875	-0.18041992	-0.023681641	0.057373047	0	44330	0	0	0
680	64115	64115	Category E	-0.10791016	0.047851563	-0.77978516	-0.21948242	-0.094238281	0.41821289	0	0	20/6/2018	20	6	2018	20:12:10	72730	0	20	12	10	0	0.05859375	3.5449219	0.09765625	-0.096191406	-0.94628906	19.657959	0.30126953	0	0	0	0	0	0	0	0	0	0.95629883	0.043701172	0.51635742	-0.20556641	0.14404297	0.16650391	0	44330	0	0	0
681	64116	64116	Category E	-0.035888672	-0.083984375	-0.82788086	-0.21166992	-0.072753906	0.42285156	0	0	20/6/2018	20	6	2018	20:12:10	72730	0.1	20	12	10	0	0.05859375	3.5449219	0.096191406	-0.096923828	-0.94799805	18.203857	0.17895508	0	0	0	0	0	0	0	0	0	0.95776367	0.042236328	0.26513672	-0.13208008	0.012939453	0.12011719	0	44330	0	0	0
682	64117	64117	Category E	0.10791016	-0.071777344	-1.2719727	-0.19580078	-0.080322266	0.42797852	0	0	20/6/2018	20	6	2018	20:12:10	72730	0.2	20	12	10	0	0.05859375	3.5449219	0.096191406	-0.09765625	-0.94628906	15.437256	0.32666016	0	0	0	0	0	0	0	0	0	0.95629883	0.043701172	0.36303711	0.011474609	0.025878906	-0.32543945	0	44330	0	0	0
683	64118	64118	Category E	0.095947266	0.023925781	-1.0197754	-0.15820313	-0.096435547	0.44042969	0	0	20/6/2018	20	6	2018	20:12:10	72730	0.3	20	12	10	0	0.05859375	3.5449219	0.093505859	-0.09765625	-0.94604492	14.551025	0.14233398	0	0	0	0	0	0	0	0	0	0.95556641	0.044433594	0.19750977	0.002197266	0.12158203	-0.073486328	0	44330	0	0	0
684	64119	64119	Category E	0.11987305	-0.035888672	-0.89990234	-0.16503906	-0.099853516	0.44165039	0	0	20/6/2018	20	6	2018	20:12:10	72730	0.4	20	12	10	0	0.05859375	3.5449219	0.094726563	-0.097167969	-0.94213867	16.874268	0.078613281	0	0	0	0	0	0	0	0	0	0.9519043	0.048095703	0.12866211	0.024902344	0.061279297	0.042236328	0	44330	0	0	0
685	64120	64120	Category E	0.035888672	-0.095947266	-0.88793945	-0.16210938	-0.11157227	0.43725586	0	0	20/6/2018	20	6	2018	20:12:10	72730	0.5	20	12	10	0	0.05859375	3.5449219	0.092773438	-0.098876953	-0.94824219	18.337402	0.083007813	0	0	0	0	0	0	0	0	0	0.95800781	0.041992188	0.12036133	-0.056884766	0.002929688	0.060302734	0	44330	0	0	0
686	64121	64121	Category E	0.023925781	-0.15576172	-0.86376953	-0.16625977	-0.12426758	0.4309082	0	0	20/6/2018	20	6	2018	20:12:10	72730	0.6	20	12	10	0	0.05859375	3.5449219	0.094238281	-0.10131836	-0.94873047	17.209961	0.12304688	0	0	0	0	0	0	0	0	0	0.95874023	0.041259766	0.2097168	-0.0703125	-0.054199219	0.084960938	0	44330	0	0	0
687	64122	64122	Category E	0.10791016	-0.095947266	-0.80395508	-0.1484375	-0.12817383	0.43310547	0	0	20/6/2018	20	6	2018	20:12:10	72730	0.7	20	12	10	0	0.05859375	3.5449219	0.092285156	-0.1015625	-0.94873047	18.333008	0.14575195	0	0	0	0	0	0	0	0	0	0.95849609	0.041503906	0.16601563	0.015380859	0.005615234	0.14477539	0	44330	0	0	0
688	64123	64123	Category E	0.20385742	-0.13183594	-1.1879883	-0.12158203	-0.11474609	0.44799805	0	0	20/6/2018	20	6	2018	20:12:10	72730	0.8	20	12	10	0	0.05859375	3.5449219	0.092773438	-0.099853516	-0.94140625	22.089355	0.27197266	0	0	0	0	0	0	0	0	0	0.95141602	0.048583984	0.38891602	0.11083984	-0.031738281	-0.24633789	0	44330	0	0	0
689	64124	64124	Category E	0.16796875	-0.21582031	-0.98388672	-0.1262207	-0.11230469	0.44506836	0	0	20/6/2018	20	6	2018	20:12:10	72730	0.9	20	12	10	0	0.058349609	3.5288086	0.091552734	-0.099121094	-0.94091797	24.856689	0.14575195	0	0	0	0	0	0	0	0	0	0.95043945	0.049560547	0.2355957	0.076171875	-0.11645508	-0.042724609	0	44330	0	0	0
690	64125	64125	Category E	0.095947266	-0.15576172	-0.91186523	-0.12670898	-0.13696289	0.4375	0	0	20/6/2018	20	6	2018	20:12:11	72731	0	20	12	11	0	0.058349609	3.5288086	0.090332031	-0.097900391	-0.94213867	25.960938	0.065185547	0	0	0	0	0	0	0	0	0	0.95141602	0.048583984	0.093261719	0.005371094	-0.057617188	0.030273438	0	44330	0	0	0
691	64126	64126	Category L	0.19189453	-0.11987305	-0.91186523	-0.21533203	-0.10913086	0.41796875	0	0	20/6/2018	20	6	2018	20:12:11	72731	0.6	20	12	11	0	0.058349609	3.5288086	0.090820313	-0.097412109	-0.9453125	26.185547	0.10864258	0	0	0	0	0	0	0	0	0	0.95458984	0.045410156	0.15673828	0.10083008	-0.022216797	0.033447266	0	44330	0	0	0
692	64127	64127	Category L	0.21582031	-0.11987305	-0.93579102	-0.21289063	-0.10229492	0.42333984	0	0	20/6/2018	20	6	2018	20:12:11	72731	0.7	20	12	11	0	0.058349609	3.5288086	0.090087891	-0.09765625	-0.94189453	26.261475	0.12744141	0	0	0	0	0	0	0	0	0	0.95117188	0.048828125	0.15380859	0.12548828	-0.021972656	0.006103516	0	44330	0	0	0
693	64128	64128	Category L	0.19189453	-0.13183594	-0.92382813	-0.20996094	-0.10229492	0.42041016	0	0	20/6/2018	20	6	2018	20:12:11	72731	0.8	20	12	11	0	0.058349609	3.5288086	0.086914063	-0.097900391	-0.94116211	24.051025	0.11132813	0	0	0	0	0	0	0	0	0	0.95019531	0.049804688	0.15600586	0.10473633	-0.033691406	0.017333984	0	44330	0	0	0
694	64129	64129	Category L	0.20385742	-0.11987305	-0.94799805	-0.21166992	-0.10986328	0.41992188	0	0	20/6/2018	20	6	2018	20:12:11	72731	0.9	20	12	11	0	0.058349609	3.5288086	0.087158203	-0.099121094	-0.94165039	18.402344	0.1184082	0	0	0	0	0	0	0	0	0	0.95092773	0.049072266	0.14331055	0.11645508	-0.020507813	-0.006103516	0	44330	0	0	0
695	64130	64130	Category L	0.20385742	-0.095947266	-0.93579102	-0.21533203	-0.09765625	0.41992188	0	0	20/6/2018	20	6	2018	20:12:12	72732	0	20	12	12	0	0.058349609	3.5288086	0.086914063	-0.10107422	-0.9440918	12.04834	0.1171875	0	0	0	0	0	0	0	0	0	0.95361328	0.046386719	0.13037109	0.11669922	0.005126953	0.008300781	0	44330	0	0	0
696	64131	64131	Category L	0.20385742	-0.10791016	-0.91186523	-0.21533203	-0.10742188	0.41992188	0	0	20/6/2018	20	6	2018	20:12:12	72732	0.1	20	12	12	0	0.058349609	3.5288086	0.087158203	-0.099609375	-0.9440918	6.1428223	0.12109375	0	0	0	0	0	0	0	0	0	0.95336914	0.046630859	0.15698242	0.11645508	-0.008056641	0.032226563	0	44330	0	0	0
697	64132	64132	Category L	0.19189453	-0.083984375	-0.94799805	-0.21191406	-0.10302734	0.4140625	0	0	20/6/2018	20	6	2018	20:12:12	72732	0.2	20	12	12	0	0.058349609	3.5288086	0.086181641	-0.10083008	-0.94067383	0.83032227	0.10717773	0	0	0	0	0	0	0	0	0	0.94995117	0.050048828	0.12988281	0.10546875	0.016845703	-0.007080078	0	44330	0	0	0
698	64133	64133	Category L	0.20385742	-0.11987305	-0.91186523	-0.21557617	-0.10473633	0.41992188	0	0	20/6/2018	20	6	2018	20:12:12	72732	0.3	20	12	12	0	0.058349609	3.5288086	0.083251953	-0.10107422	-0.93676758	3.1630859	0.12426758	0	0	0	0	0	0	0	0	0	0.94604492	0.053955078	0.1640625	0.12036133	-0.018554688	0.024902344	0	44330	0	0	0
699	64134	64134	Category L	0.2277832	-0.13183594	-0.92382813	-0.21435547	-0.10302734	0.41601563	0	0	20/6/2018	20	6	2018	20:12:12	72732	0.4	20	12	12	0	0.058349609	3.5288086	0.081054688	-0.097900391	-0.93676758	5.9125977	0.15087891	0	0	0	0	0	0	0	0	0	0.9453125	0.0546875	0.19335938	0.14648438	-0.033691406	0.012939453	0	44330	0	0	0
700	64135	64135	Category L	0.20385742	-0.11987305	-0.93579102	-0.21777344	-0.10229492	0.41894531	0	0	20/6/2018	20	6	2018	20:12:12	72732	0.5	20	12	12	0	0.058349609	3.5288086	0.079101563	-0.097900391	-0.94213867	8.2619629	0.12646484	0	0	0	0	0	0	0	0	0	0.95068359	0.049316406	0.15258789	0.12451172	-0.021728516	0.006347656	0	44330	0	0	0
701	64136	64136	Category L	0.17993164	-0.095947266	-0.91186523	-0.21069336	-0.10888672	0.42114258	0	0	20/6/2018	20	6	2018	20:12:12	72732	0.6	20	12	12	0	0.058349609	3.5288086	0.080078125	-0.097900391	-0.94165039	8.8303223	0.10400391	0	0	0	0	0	0	0	0	0	0.95019531	0.049804688	0.13183594	0.099609375	0.001953125	0.029785156	0	44330	0	0	0
702	64137	64137	Category L	0.21582031	-0.10791016	-0.89990234	-0.21459961	-0.10375977	0.42016602	0	0	20/6/2018	20	6	2018	20:12:12	72732	0.7	20	12	12	0	0.058349609	3.5288086	0.076171875	-0.096923828	-0.94311523	7.8908691	0.14648438	0	0	0	0	0	0	0	0	0	0.95117188	0.048828125	0.19360352	0.1394043	-0.010742188	0.043212891	0	44330	0	0	0
703	64138	64138	Category L	0.20385742	-0.11987305	-0.92382813	-0.21264648	-0.097900391	0.41821289	0	0	20/6/2018	20	6	2018	20:12:12	72732	0.8	20	12	12	0	0.058349609	3.5288086	0.072998047	-0.096435547	-0.93798828	6.5939941	0.13354492	0	0	0	0	0	0	0	0	0	0.94580078	0.054199219	0.16821289	0.13061523	-0.023193359	0.014160156	0	44330	0	0	0
704	64139	64139	Category L	0.20385742	-0.13183594	-0.92382813	-0.21533203	-0.10131836	0.41699219	0	0	20/6/2018	20	6	2018	20:12:12	72732	0.9	20	12	12	0	0.058349609	3.5288086	0.072021484	-0.099121094	-0.94165039	5.0891113	0.13671875	0	0	0	0	0	0	0	0	0	0.94970703	0.050292969	0.18212891	0.1315918	-0.032470703	0.017822266	0	44330	0	0	0
705	64140	64140	Category L	0.21582031	-0.10791016	-0.93579102	-0.21166992	-0.10205078	0.42114258	0	0	20/6/2018	20	6	2018	20:12:13	72733	0	20	12	13	0	0.058349609	3.5288086	0.070068359	-0.099121094	-0.9453125	3.0083008	0.14599609	0	0	0	0	0	0	0	0	0	0.953125	0.046875	0.16381836	0.14550781	-0.008544922	0.009521484	0	44330	0	0	0
706	64141	64141	Category L	0.20385742	-0.14379883	-0.93579102	-0.21435547	-0.1003418	0.42114258	0	0	20/6/2018	20	6	2018	20:12:13	72733	0.1	20	12	13	0	0.058349609	3.5288086	0.070800781	-0.099853516	-0.94287109	0.52807617	0.14013672	0	0	0	0	0	0	0	0	0	0.95068359	0.049316406	0.18383789	0.1328125	-0.043701172	0.007080078	0	44330	0	0	0
707	64142	64142	Category L	0.20385742	-0.14379883	-0.92382813	-0.2109375	-0.10302734	0.41845703	0	0	20/6/2018	20	6	2018	20:12:13	72733	0.2	20	12	13	0	0.058349609	3.5288086	0.067382813	-0.1003418	-0.94213867	0.54345703	0.14428711	0	0	0	0	0	0	0	0	0	0.94995117	0.050048828	0.19824219	0.13623047	-0.043212891	0.018310547	0	44330	0	0	0
708	64143	64143	Category L	0.20385742	-0.11987305	-0.94799805	-0.20996094	-0.10400391	0.41918945	0	0	20/6/2018	20	6	2018	20:12:13	72733	0.3	20	12	13	0	0.058349609	3.5288086	0.06640625	-0.098876953	-0.93725586	1.3308105	0.1394043	0	0	0	0	0	0	0	0	0	0.94482422	0.055175781	0.16894531	0.13720703	-0.020751953	-0.010498047	0	44330	0	0	0
709	64144	64144	Category L	0.20385742	-0.11987305	-0.89990234	-0.21362305	-0.11083984	0.41894531	0	0	20/6/2018	20	6	2018	20:12:13	72733	0.4	20	12	13	0	0.058349609	3.5288086	0.065429688	-0.099121094	-0.94140625	1.7832031	0.14550781	0	0	0	0	0	0	0	0	0	0.94873047	0.051269531	0.20019531	0.13818359	-0.020507813	0.041503906	0	44330	0	0	0
710	64145	64145	Category L	0.20385742	-0.13183594	-0.91186523	-0.20996094	-0.1081543	0.41821289	0	0	20/6/2018	20	6	2018	20:12:13	72733	0.5	20	12	13	0	0.058349609	3.5288086	0.066650391	-0.097900391	-0.94262695	1.3168945	0.14453125	0	0	0	0	0	0	0	0	0	0.94995117	0.050048828	0.20166016	0.13696289	-0.033691406	0.030761719	0	44330	0	0	0
711	64146	64146	Category L	0.20385742	-0.071777344	-0.92382813	-0.21533203	-0.10620117	0.42089844	0	0	20/6/2018	20	6	2018	20:12:13	72733	0.6	20	12	13	0	0.058349609	3.5288086	0.065917969	-0.096923828	-0.94360352	0.60522461	0.14135742	0	0	0	0	0	0	0	0	0	0.95092773	0.049072266	0.18286133	0.13769531	0.025146484	0.019775391	0	44330	0	0	0
712	64147	64147	Category L	0.20385742	-0.083984375	-0.89990234	-0.21459961	-0.11206055	0.41796875	0	0	20/6/2018	20	6	2018	20:12:13	72733	0.7	20	12	13	0	0.058349609	3.5288086	0.064208984	-0.098388672	-0.94360352	0.098876953	0.14672852	0	0	0	0	0	0	0	0	0	0.95092773	0.049072266	0.19775391	0.1394043	0.014404297	0.043701172	0	44330	0	0	0
713	64148	64148	Category L	0.20385742	-0.11987305	-0.89990234	-0.2109375	-0.11083984	0.41821289	0	0	20/6/2018	20	6	2018	20:12:13	72733	0.8	20	12	13	0	0.058349609	3.5288086	0.065429688	-0.098144531	-0.93774414	0.070068359	0.14477539	0	0	0	0	0	0	0	0	0	0.94506836	0.054931641	0.19750977	0.13818359	-0.021484375	0.037841797	0	44330	0	0	0
714	64149	64149	Category L	0.20385742	-0.083984375	-0.91186523	-0.21777344	-0.10742188	0.421875	0	0	20/6/2018	20	6	2018	20:12:13	72733	0.9	20	12	13	0	0.058349609	3.5288086	0.063720703	-0.099365234	-0.94238281	0.26538086	0.14404297	0	0	0	0	0	0	0	0	0	0.94995117	0.050048828	0.18603516	0.13989258	0.015380859	0.030517578	0	44330	0	0	0
715	64150	64150	Category L	0.20385742	-0.10791016	-0.94799805	-0.21166992	-0.10375977	0.42016602	0	0	20/6/2018	20	6	2018	20:12:14	72734	0	20	12	14	0	0.058349609	3.5288086	0.065917969	-0.099853516	-0.94213867	0.99633789	0.13793945	0	0	0	0	0	0	0	0	0	0.94970703	0.050292969	0.15136719	0.13769531	-0.0078125	-0.005615234	0	44330	0	0	0
716	64151	64151	Category L	0.20385742	-0.10791016	-0.91186523	-0.21191406	-0.10668945	0.41601563	0	0	20/6/2018	20	6	2018	20:12:14	72734	0.1	20	12	14	0	0.058349609	3.5288086	0.065429688	-0.10083008	-0.94360352	1.5187988	0.1418457	0	0	0	0	0	0	0	0	0	0.95141602	0.048583984	0.17700195	0.13818359	-0.006835938	0.031738281	0	44330	0	0	0
717	64152	64152	Category L	0.20385742	-0.10791016	-0.95996094	-0.2109375	-0.10742188	0.421875	0	0	20/6/2018	20	6	2018	20:12:14	72734	0.2	20	12	14	0	0.058349609	3.5288086	0.065185547	-0.099609375	-0.94384766	2.5900879	0.13964844	0	0	0	0	0	0	0	0	0	0.95141602	0.048583984	0.1628418	0.13842773	-0.008056641	-0.015869141	0	44330	0	0	0
718	64153	64153	Category L	0.21582031	-0.095947266	-0.94799805	-0.21362305	-0.10986328	0.41601563	0	0	20/6/2018	20	6	2018	20:12:14	72734	0.3	20	12	14	0	0.058349609	3.5288086	0.065185547	-0.10083008	-0.94238281	7.5187988	0.15063477	0	0	0	0	0	0	0	0	0	0.95019531	0.049804688	0.16064453	0.15039063	0.004882813	-0.005371094	0	44330	0	0	0
719	64154	64154	Category L	0.20385742	-0.059814453	-0.91186523	-0.21069336	-0.11254883	0.41894531	0	0	20/6/2018	20	6	2018	20:12:14	72734	0.4	20	12	14	0	0.058349609	3.5288086	0.064697266	-0.099121094	-0.94360352	12.990967	0.14794922	0	0	0	0	0	0	0	0	0	0.95092773	0.049072266	0.21020508	0.13891602	0.039306641	0.031738281	0	44330	0	0	0
720	64155	64155	Category E	-0.11987305	-0.071777344	-1.079834	-0.1418457	0.010498047	0.45874023	0	0	20/6/2018	20	6	2018	20:12:15	72735	0.199	20	12	15	0	0.058837891	3.4853027	0.066650391	-0.09765625	-0.94238281	19.636475	0.23291016	0	0	0	0	0	0	0	0	0	0.94995117	0.050048828	0.34985352	-0.18652344	0.025878906	-0.13720703	0	44330	0	0	0
721	64156	64156	Category E	0.047851563	-0.059814453	-0.76782227	-0.14453125	0.011474609	0.4621582	0	0	20/6/2018	20	6	2018	20:12:15	72735	0.3	20	12	15	0	0.058837891	3.4853027	0.067382813	-0.098388672	-0.94311523	26.445801	0.18066406	0	0	0	0	0	0	0	0	0	0.95068359	0.049316406	0.23339844	-0.01953125	0.038574219	0.17529297	0	44330	0	0	0
722	64157	64157	Category E	-0.19189453	-0.011962891	-0.93579102	-0.15527344	0.032226563	0.45727539	0	0	20/6/2018	20	6	2018	20:12:15	72735	0.4	20	12	15	0	0.058837891	3.4853027	0.069335938	-0.098144531	-0.94213867	31.600342	0.27514648	0	0	0	0	0	0	0	0	0	0.94995117	0.050048828	0.35400391	-0.26123047	0.086181641	0.006347656	0	44330	0	0	0
723	64158	64158	Category E	0.035888672	-0.13183594	-0.75585938	-0.13647461	0.039550781	0.46459961	0	0	20/6/2018	20	6	2018	20:12:15	72735	0.5	20	12	15	0	0.058837891	3.4853027	0.071289063	-0.096435547	-0.94067383	36.318359	0.19140625	0	0	0	0	0	0	0	0	0	0.94824219	0.051757813	0.25561523	-0.035400391	-0.03515625	0.18481445	0	44330	0	0	0
724	64159	64159	Category E	-0.035888672	-0.19189453	-1.2478027	-0.13378906	0.028808594	0.45947266	0	0	20/6/2018	20	6	2018	20:12:15	72735	0.6	20	12	15	0	0.058837891	3.4853027	0.072753906	-0.098876953	-0.93945313	36.793457	0.33959961	0	0	0	0	0	0	0	0	0	0.94750977	0.052490234	0.50976563	-0.10864258	-0.092773438	-0.30810547	0	44330	0	0	0
725	64160	64160	Category E	-0.059814453	-0.25195313	-1.0439453	-0.15307617	0.032226563	0.45922852	0	0	20/6/2018	20	6	2018	20:12:15	72735	0.7	20	12	15	0	0.058837891	3.4853027	0.072509766	-0.099609375	-0.93896484	37.663818	0.22729492	0	0	0	0	0	0	0	0	0	0.94702148	0.052978516	0.3894043	-0.13232422	-0.15209961	-0.10473633	0	44330	0	0	0
726	64161	64161	Category E	-0.047851563	-0.19189453	-0.81591797	-0.16210938	0.035644531	0.45214844	0	0	20/6/2018	20	6	2018	20:12:15	72735	0.8	20	12	15	0	0.058837891	3.4853027	0.071777344	-0.098144531	-0.93920898	38.517334	0.19580078	0	0	0	0	0	0	0	0	0	0.94702148	0.052978516	0.33666992	-0.11962891	-0.093505859	0.12329102	0	44330	0	0	0
727	64162	64162	Category E	-0.023925781	-0.095947266	-0.69580078	-0.19165039	0.050292969	0.44482422	0	0	20/6/2018	20	6	2018	20:12:15	72735	0.9	20	12	15	0	0.058837891	3.4853027	0.074462891	-0.097167969	-0.93774414	38.692627	0.26123047	0	0	0	0	0	0	0	0	0	0.94580078	0.054199219	0.34179688	-0.098388672	0.001220703	0.24194336	0	44330	0	0	0
728	64163	64163	Category E	-0.059814453	-0.11987305	-0.91186523	-0.17700195	0.066894531	0.4453125	0	0	20/6/2018	20	6	2018	20:12:16	72736	0	20	12	16	0	0.058837891	3.4853027	0.073486328	-0.096679688	-0.94458008	37.472412	0.13916016	0	0	0	0	0	0	0	0	0	0.95239258	0.047607422	0.18920898	-0.13330078	-0.022949219	0.032714844	0	44330	0	0	0
729	64164	64164	Category E	-0.095947266	-0.11987305	-0.95996094	-0.18017578	0.064208984	0.45141602	0	0	20/6/2018	20	6	2018	20:12:16	72736	0.1	20	12	16	0	0.058837891	3.4853027	0.072265625	-0.093505859	-0.94360352	34.222168	0.17114258	0	0	0	0	0	0	0	0	0	0.95117188	0.048828125	0.21069336	-0.16821289	-0.026123047	-0.016113281	0	44330	0	0	0
730	64165	64165	Category E	-0.10791016	-0.059814453	-1.1638184	-0.17407227	0.0625	0.45019531	0	0	20/6/2018	20	6	2018	20:12:16	72736	0.2	20	12	16	0	0.058837891	3.4853027	0.070556641	-0.091796875	-0.94238281	29.297852	0.28613281	0	0	0	0	0	0	0	0	0	0.94970703	0.050292969	0.43188477	-0.1784668	0.031982422	-0.22119141	0	44330	0	0	0
731	64166	64166	Category E	0.023925781	-0.15576172	-0.80395508	-0.17700195	0.0546875	0.45214844	0	0	20/6/2018	20	6	2018	20:12:16	72736	0.3	20	12	16	0	0.058837891	3.4853027	0.068359375	-0.091552734	-0.94189453	23.013428	0.15844727	0	0	0	0	0	0	0	0	0	0.94873047	0.051269531	0.24658203	-0.044433594	-0.063964844	0.13793945	0	44330	0	0	0
732	64167	64167	Category E	-0.21582031	-0.083984375	-1.1037598	-0.17700195	0.064453125	0.45043945	0	0	20/6/2018	20	6	2018	20:12:16	72736	0.4	20	12	16	0	0.058837891	3.4853027	0.067626953	-0.090820313	-0.94067383	15.22583	0.32714844	0	0	0	0	0	0	0	0	0	0.94726563	0.052734375	0.45361328	-0.28344727	0.006835938	-0.16308594	0	44330	0	0	0
733	64168	64168	Category E	0.011962891	-0.14379883	-0.86376953	-0.18579102	0.025878906	0.44946289	0	0	20/6/2018	20	6	2018	20:12:16	72736	0.5	20	12	16	0	0.058837891	3.4853027	0.067382813	-0.090332031	-0.93969727	9.083252	0.1081543	0	0	0	0	0	0	0	0	0	0.94628906	0.053710938	0.18505859	-0.055419922	-0.053222656	0.075927734	0	44330	0	0	0
734	64169	64169	Category E	0	-0.16796875	-1.079834	-0.15209961	-0.01171875	0.45727539	0	0	20/6/2018	20	6	2018	20:12:16	72736	0.6	20	12	16	0	0.058837891	3.4853027	0.069091797	-0.089111328	-0.93920898	7.4277344	0.17529297	0	0	0	0	0	0	0	0	0	0.94604492	0.053955078	0.28833008	-0.069091797	-0.078613281	-0.14038086	0	44330	0	0	0
735	64170	64170	Category E	0.023925781	-0.011962891	-0.93579102	-0.16748047	-0.008544922	0.44897461	0	0	20/6/2018	20	6	2018	20:12:16	72736	0.7	20	12	16	0	0.058837891	3.4853027	0.071044922	-0.087646484	-0.93823242	5.0449219	0.089111328	0	0	0	0	0	0	0	0	0	0.94506836	0.054931641	0.12548828	-0.047119141	0.075683594	0.002441406	0	44330	0	0	0
736	64171	64171	Category E	0	-0.059814453	-0.81591797	-0.1340332	-0.021240234	0.45947266	0	0	20/6/2018	20	6	2018	20:12:16	72736	0.8	20	12	16	0	0.058837891	3.4853027	0.072509766	-0.087158203	-0.9375	5.0136719	0.14428711	0	0	0	0	0	0	0	0	0	0.94433594	0.055664063	0.22167969	-0.072509766	0.02734375	0.12158203	0	44330	0	0	0
737	64172	64172	Category E	-0.095947266	-0.10791016	-0.91186523	-0.171875	-0.036376953	0.44848633	0	0	20/6/2018	20	6	2018	20:12:16	72736	0.9	20	12	16	0	0.058837891	3.4853027	0.07421875	-0.0859375	-0.93701172	5.043457	0.17333984	0	0	0	0	0	0	0	0	0	0.94384766	0.056152344	0.21728516	-0.17016602	-0.021728516	0.025146484	0	44330	0	0	0
738	64173	64173	Category E	-0.047851563	0.10791016	-0.80395508	-0.13476563	0.002929688	0.46508789	0	0	20/6/2018	20	6	2018	20:12:17	72737	0	20	12	17	0	0.058837891	3.4853027	0.076171875	-0.085449219	-0.93603516	3.4855957	0.26513672	0	0	0	0	0	0	0	0	0	0.94311523	0.056884766	0.44970703	-0.12402344	0.19335938	0.13208008	0	44330	0	0	0
739	64174	64174	Category E	-0.13183594	-0.071777344	-1.2839355	-0.1862793	0.025878906	0.44824219	0	0	20/6/2018	20	6	2018	20:12:17	72737	0.1	20	12	17	0	0.058837891	3.4853027	0.077880859	-0.083984375	-0.93554688	3.1345215	0.40673828	0	0	0	0	0	0	0	0	0	0.94238281	0.057617188	0.5703125	-0.2097168	0.012207031	-0.34814453	0	44330	0	0	0
740	64175	64175	Category E	0.071777344	-0.011962891	-0.87597656	-0.19287109	0.001464844	0.44555664	0	0	20/6/2018	20	6	2018	20:12:17	72737	0.2	20	12	17	0	0.058837891	3.4853027	0.079345703	-0.082763672	-0.93481445	1.1162109	0.092529297	0	0	0	0	0	0	0	0	0	0.94189453	0.058105469	0.13769531	-0.007568359	0.070800781	0.058837891	0	44330	0	0	0
741	64176	64176	Category E	-0.15576172	0.059814453	-0.87597656	-0.15332031	0.019287109	0.45703125	0	0	20/6/2018	20	6	2018	20:12:17	72737	0.3	20	12	17	0	0.058837891	3.4853027	0.080810547	-0.081787109	-0.93383789	1.3984375	0.28173828	0	0	0	0	0	0	0	0	0	0.94091797	0.059082031	0.4362793	-0.23657227	0.14160156	0.057861328	0	44330	0	0	0
742	64177	64177	Category E	-0.083984375	-0.083984375	-0.82788086	-0.17260742	-0.003417969	0.45092773	0	0	20/6/2018	20	6	2018	20:12:17	72737	0.4	20	12	17	0	0.058837891	3.4853027	0.082763672	-0.080810547	-0.93310547	2.1242676	0.19726563	0	0	0	0	0	0	0	0	0	0.94042969	0.059570313	0.27490234	-0.16674805	-0.002929688	0.10522461	0	44330	0	0	0
743	64178	64178	Category E	0.083984375	-0.2277832	-1.1757813	-0.15844727	-0.022216797	0.45288086	0	0	20/6/2018	20	6	2018	20:12:17	72737	0.5	20	12	17	0	0.058837891	3.4853027	0.084472656	-0.080078125	-0.93310547	3.6105957	0.28393555	0	0	0	0	0	0	0	0	0	0.94018555	0.059814453	0.390625	-0.000488281	-0.14746094	-0.24243164	0	44330	0	0	0
744	64179	64179	Category E	-0.11987305	-0.11987305	-1.1398926	-0.17504883	-0.008544922	0.45166016	0	0	20/6/2018	20	6	2018	20:12:17	72737	0.6	20	12	17	0	0.058837891	3.4853027	0.0859375	-0.078613281	-0.93237305	4.152832	0.29516602	0	0	0	0	0	0	0	0	0	0.93969727	0.060302734	0.4543457	-0.20581055	-0.041015625	-0.20727539	0	44330	0	0	0
745	64180	64180	Category E	-0.059814453	-0.13183594	-0.77978516	-0.16748047	-0.005859375	0.45288086	0	0	20/6/2018	20	6	2018	20:12:17	72737	0.7	20	12	17	0	0.058837891	3.4853027	0.087890625	-0.077148438	-0.93188477	3.9799805	0.21899414	0	0	0	0	0	0	0	0	0	0.93945313	0.060546875	0.35449219	-0.14770508	-0.054443359	0.15209961	0	44330	0	0	0
746	64181	64181	Category E	-0.10791016	-0.10791016	-0.85180664	-0.18676758	-0.000976563	0.44262695	0	0	20/6/2018	20	6	2018	20:12:17	72737	0.8	20	12	17	0	0.058837891	3.4853027	0.089599609	-0.075927734	-0.93139648	5.8015137	0.21557617	0	0	0	0	0	0	0	0	0	0.9387207	0.061279297	0.30932617	-0.19750977	-0.031738281	0.079589844	0	44330	0	0	0
747	64182	64182	Category E	-0.035888672	0.011962891	-0.83984375	-0.15380859	0.015869141	0.45776367	0	0	20/6/2018	20	6	2018	20:12:17	72737	0.9	20	12	17	0	0.058837891	3.4853027	0.091552734	-0.073974609	-0.93041992	5.2324219	0.17871094	0	0	0	0	0	0	0	0	0	0.93798828	0.062011719	0.30444336	-0.12744141	0.0859375	0.090576172	0	44330	0	0	0
748	64183	64183	Category E	0.071777344	-0.13183594	-1.1757813	-0.19775391	0.029052734	0.44604492	0	0	20/6/2018	20	6	2018	20:12:18	72738	0	20	12	18	0	0.058837891	3.4853027	0.093505859	-0.072509766	-0.9296875	4.5605469	0.25390625	0	0	0	0	0	0	0	0	0	0.93725586	0.062744141	0.32714844	-0.021728516	-0.059082031	-0.24584961	0	44330	0	0	0
749	64184	64184	Category E	-0.023925781	-0.047851563	-1.0559082	-0.18481445	0.016601563	0.44921875	0	0	20/6/2018	20	6	2018	20:12:18	72738	0.1	20	12	18	0	0.058837891	3.4853027	0.095458984	-0.071289063	-0.9284668	4.8452148	0.17602539	0	0	0	0	0	0	0	0	0	0.93603516	0.063964844	0.27026367	-0.11938477	0.0234375	-0.12719727	0	44330	0	0	0
750	64185	64185	Category E	-0.071777344	-0.035888672	-0.93579102	-0.18212891	0.024902344	0.45239258	0	0	20/6/2018	20	6	2018	20:12:18	72738	0.2	20	12	18	0	0.058837891	3.4853027	0.097412109	-0.069580078	-0.92797852	4.1022949	0.17260742	0	0	0	0	0	0	0	0	0	0.93554688	0.064453125	0.21069336	-0.16918945	0.033691406	-0.007568359	0	44330	0	0	0
751	64186	64186	Category E	-0.14379883	-0.059814453	-0.95996094	-0.20654297	0.010986328	0.43652344	0	0	20/6/2018	20	6	2018	20:12:18	72738	0.3	20	12	18	0	0.058837891	3.4853027	0.099365234	-0.068115234	-0.92749023	3.9641113	0.24536133	0	0	0	0	0	0	0	0	0	0.93530273	0.064697266	0.28369141	-0.24316406	0.008300781	-0.032226563	0	44330	0	0	0
752	64187	64187	Category E	0.047851563	-0.095947266	-0.81591797	-0.16894531	-0.017089844	0.45166016	0	0	20/6/2018	20	6	2018	20:12:18	72738	0.4	20	12	18	0	0.058837891	3.4853027	0.10083008	-0.067626953	-0.92675781	3.1208496	0.1262207	0	0	0	0	0	0	0	0	0	0.93481445	0.065185547	0.19213867	-0.052978516	-0.028076172	0.11083984	0	44330	0	0	0
753	64188	64188	Category E	-0.047851563	-0.13183594	-1.1999512	-0.17163086	-0.023193359	0.44970703	0	0	20/6/2018	20	6	2018	20:12:18	72738	0.5	20	12	18	0	0.058837891	3.491748	0.10253906	-0.066894531	-0.92626953	3.4562988	0.31884766	0	0	0	0	0	0	0	0	0	0.93432617	0.065673828	0.48876953	-0.15039063	-0.064697266	-0.2734375	0	44330	0	0	0
754	64189	64189	Category E	0.10791016	-0.15576172	-0.88793945	-0.17871094	-0.010498047	0.4465332	0	0	20/6/2018	20	6	2018	20:12:18	72738	0.6	20	12	18	0	0.058837891	3.491748	0.10424805	-0.066162109	-0.92578125	4.0373535	0.097167969	0	0	0	0	0	0	0	0	0	0.93408203	0.065917969	0.13110352	0.003417969	-0.089355469	0.037841797	0	44330	0	0	0
755	64190	64190	Category E	-0.071777344	-0.17993164	-0.99584961	-0.16918945	-0.012207031	0.45288086	0	0	20/6/2018	20	6	2018	20:12:18	72738	0.7	20	12	18	0	0.058837891	3.491748	0.10595703	-0.065429688	-0.92504883	5.793457	0.22265625	0	0	0	0	0	0	0	0	0	0.93334961	0.066650391	0.36254883	-0.17773438	-0.11425781	-0.070556641	0	44330	0	0	0
756	64191	64191	Category E	0	0.047851563	-0.93579102	-0.18310547	0.008300781	0.44677734	0	0	20/6/2018	20	6	2018	20:12:18	72738	0.8	20	12	18	0	0.058837891	3.491748	0.10766602	-0.064453125	-0.92431641	8.7336426	0.15600586	0	0	0	0	0	0	0	0	0	0.93261719	0.067382813	0.23168945	-0.10766602	0.11230469	-0.011230469	0	44330	0	0	0
757	64192	64192	Category E	0.059814453	-0.20385742	-1.1279297	-0.203125	-0.008544922	0.44116211	0	0	20/6/2018	20	6	2018	20:12:18	72738	0.9	20	12	18	0	0.058837891	3.491748	0.10961914	-0.063232422	-0.92333984	12.133301	0.25292969	0	0	0	0	0	0	0	0	0	0.93212891	0.067871094	0.39477539	-0.049804688	-0.14038086	-0.2043457	0	44330	0	0	0
758	64193	64193	Category E	0.095947266	-0.023925781	-0.91186523	-0.19311523	-0.054931641	0.4375	0	0	20/6/2018	20	6	2018	20:12:19	72739	0	20	12	19	0	0.058837891	3.491748	0.11181641	-0.062255859	-0.92260742	14.334473	0.042724609	0	0	0	0	0	0	0	0	0	0.93139648	0.068603516	0.064941406	-0.015869141	0.038330078	0.010742188	0	44330	0	0	0
759	64194	64194	Category E	0.071777344	-0.011962891	-0.80395508	-0.18334961	-0.070800781	0.43847656	0	0	20/6/2018	20	6	2018	20:12:19	72739	0.1	20	12	19	0	0.058837891	3.491748	0.11352539	-0.061035156	-0.92138672	15.72168	0.1340332	0	0	0	0	0	0	0	0	0	0.93041992	0.069580078	0.20849609	-0.041748047	0.049072266	0.11743164	0	44330	0	0	0
760	64195	64195	Category E	-0.047851563	0	-0.82788086	-0.21362305	-0.098876953	0.41943359	0	0	20/6/2018	20	6	2018	20:12:19	72739	0.2	20	12	19	0	0.058837891	3.491748	0.11523438	-0.060546875	-0.92114258	19.833008	0.19750977	0	0	0	0	0	0	0	0	0	0.93041992	0.069580078	0.31738281	-0.16308594	0.060546875	0.093261719	0	44330	0	0	0
761	64196	64196	Category E	0.11987305	-0.071777344	-0.75585938	-0.20483398	-0.12207031	0.41577148	0	0	20/6/2018	20	6	2018	20:12:19	72739	0.3	20	12	19	0	0.058837891	3.491748	0.12109375	-0.060058594	-0.91845703	22.125977	0.16308594	0	0	0	0	0	0	0	0	0	0.9284668	0.071533203	0.17553711	-0.001220703	-0.011474609	0.16259766	0	44330	0	0	0
762	64197	64197	Category E	0.26391602	0.059814453	-1.1518555	-0.18554688	-0.12109375	0.42456055	0	0	20/6/2018	20	6	2018	20:12:19	72739	0.4	20	12	19	0	0.058837891	3.491748	0.12524414	-0.059326172	-0.91992188	22.420166	0.29516602	0	0	0	0	0	0	0	0	0	0.93041992	0.069580078	0.48950195	0.13842773	0.11914063	-0.23168945	0	44330	0	0	0
763	64198	64198	Category E	0.21582031	-0.16796875	-0.92382813	-0.2097168	-0.083740234	0.42651367	0	0	20/6/2018	20	6	2018	20:12:19	72739	0.5	20	12	19	0	0.058837891	3.491748	0.13208008	-0.059570313	-0.91918945	20.566895	0.13671875	0	0	0	0	0	0	0	0	0	0.93066406	0.069335938	0.19628906	0.083496094	-0.1081543	-0.004394531	0	44330	0	0	0
764	64199	64199	Category E	0.095947266	-0.083984375	-0.86376953	-0.19995117	-0.089111328	0.43481445	0	0	20/6/2018	20	6	2018	20:12:19	72739	0.6	20	12	19	0	0.058837891	3.491748	0.13623047	-0.058349609	-0.92089844	21.150391	0.074462891	0	0	0	0	0	0	0	0	0	0.93286133	0.067138672	0.12329102	-0.040283203	-0.025390625	0.057128906	0	44330	0	0	0
765	64200	64200	Category E	-0.011962891	0.011962891	-0.89990234	-0.22949219	-0.079101563	0.41625977	0	0	20/6/2018	20	6	2018	20:12:19	72739	0.7	20	12	19	0	0.058837891	3.491748	0.14111328	-0.056152344	-0.91625977	19.631348	0.16821289	0	0	0	0	0	0	0	0	0	0.92871094	0.071289063	0.23779297	-0.15307617	0.068115234	0.016357422	0	44330	0	0	0
766	64201	64201	Category E	0.23999023	-0.071777344	-0.74389648	-0.22998047	-0.067382813	0.41723633	0	0	20/6/2018	20	6	2018	20:12:19	72739	0.8	20	12	19	0	0.058837891	3.491748	0.14624023	-0.052978516	-0.91381836	13.185303	0.19482422	0	0	0	0	0	0	0	0	0	0.92700195	0.072998047	0.28222656	0.093505859	-0.018554688	0.16992188	0	44330	0	0	0
767	64202	64202	Category E	0.023925781	-0.059814453	-1.355957	-0.22045898	-0.093505859	0.41699219	0	0	20/6/2018	20	6	2018	20:12:19	72739	0.9	20	12	19	0	0.058837891	3.491748	0.15136719	-0.050537109	-0.91430664	6.8840332	0.45947266	0	0	0	0	0	0	0	0	0	0.92822266	0.071777344	0.57788086	-0.12744141	-0.009033203	-0.44140625	0	44330	0	0	0
768	64203	64203	Category E	0.10791016	0.11987305	-1.1159668	-0.22583008	-0.092773438	0.41503906	0	0	20/6/2018	20	6	2018	20:12:20	72740	0	20	12	20	0	0.058837891	3.491748	0.15600586	-0.049560547	-0.91674805	2.9709473	0.26586914	0	0	0	0	0	0	0	0	0	0.93115234	0.068847656	0.41674805	-0.048095703	0.16943359	-0.19897461	0	44330	0	0	0
769	64204	64204	Category E	0.035888672	-0.083984375	-0.88793945	-0.21704102	-0.096923828	0.42016602	0	0	20/6/2018	20	6	2018	20:12:20	72740	0.1	20	12	20	0	0.058837891	3.491748	0.16113281	-0.048339844	-0.91601563	1.8591309	0.13305664	0	0	0	0	0	0	0	0	0	0.93139648	0.068603516	0.18896484	-0.12524414	-0.035400391	0.028076172	0	44330	0	0	0
770	64205	64205	Category E	-0.083984375	-0.13183594	-0.86376953	-0.25488281	-0.11230469	0.40209961	0	0	20/6/2018	20	6	2018	20:12:20	72740	0.2	20	12	20	0	0.058837891	3.491748	0.16699219	-0.047363281	-0.9152832	3.2614746	0.26977539	0	0	0	0	0	0	0	0	0	0.93164063	0.068359375	0.38696289	-0.25097656	-0.084228516	0.051513672	0	44330	0	0	0
771	64206	64206	Category E	0.13183594	-0.059814453	-0.80395508	-0.25756836	-0.12280273	0.38891602	0	0	20/6/2018	20	6	2018	20:12:20	72740	0.3	20	12	20	0	0.058837891	3.491748	0.17285156	-0.046875	-0.91186523	9.2460938	0.11621094	0	0	0	0	0	0	0	0	0	0.92944336	0.070556641	0.16186523	-0.041015625	-0.012695313	0.10791016	0	44330	0	0	0
772	64207	64207	Category L	0.20385742	-0.071777344	-0.86376953	-0.35424805	-0.021240234	0.34863281	0	0	20/6/2018	20	6	2018	20:36:30	74190	0.5	20	36	30	0	0.058837891	3.515918	0.17724609	-0.044921875	-0.9128418	11.775391	0.061767578	0	0	0	0	0	0	0	0	0	0.93115234	0.068847656	0.10229492	0.026367188	-0.026611328	0.049072266	0	44330	0	0	0
773	64208	64208	Category L	0.31176758	-0.035888672	-0.88793945	-0.35229492	-0.024658203	0.35668945	0	0	20/6/2018	20	6	2018	20:36:30	74190	0.6	20	36	30	0	0.058837891	3.515918	0.18457031	-0.044189453	-0.90991211	12.930664	0.12915039	0	0	0	0	0	0	0	0	0	0.9296875	0.0703125	0.1574707	0.12695313	0.008300781	0.021972656	0	44330	0	0	0
774	64209	64209	Category L	0.35986328	-0.011962891	-0.87597656	-0.35864258	-0.024658203	0.34936523	0	0	20/6/2018	20	6	2018	20:36:30	74190	0.7	20	36	30	0	0.058837891	3.515918	0.18920898	-0.042724609	-0.91015625	17.05957	0.17651367	0	0	0	0	0	0	0	0	0	0.93066406	0.069335938	0.2355957	0.17041016	0.030761719	0.034179688	0	44330	0	0	0
775	64210	64210	Category L	0.3359375	-0.047851563	-0.87597656	-0.35595703	-0.021240234	0.34838867	0	0	20/6/2018	20	6	2018	20:36:30	74190	0.8	20	36	30	0	0.058837891	3.515918	0.19384766	-0.041015625	-0.9074707	20.515137	0.14550781	0	0	0	0	0	0	0	0	0	0.92871094	0.071289063	0.18041992	0.1418457	-0.006591797	0.031494141	0	44330	0	0	0
776	64211	64211	Category L	0.3359375	-0.011962891	-0.86376953	-0.35620117	-0.027587891	0.34619141	0	0	20/6/2018	20	6	2018	20:36:30	74190	0.9	20	36	30	0	0.058837891	3.515918	0.19750977	-0.041015625	-0.90673828	20.287354	0.14770508	0	0	0	0	0	0	0	0	0	0.92895508	0.071044922	0.21020508	0.13818359	0.029052734	0.04296875	0	44330	0	0	0
777	64212	64212	Category L	0.34790039	-0.047851563	-0.87597656	-0.35766602	-0.026611328	0.34741211	0	0	20/6/2018	20	6	2018	20:36:31	74191	0	20	36	31	0	0.058837891	3.515918	0.19628906	-0.042480469	-0.90356445	17.804199	0.15405273	0	0	0	0	0	0	0	0	0	0.92553711	0.074462891	0.18457031	0.15161133	-0.005126953	0.027587891	0	44330	0	0	0
778	64213	64213	Category L	0.3359375	0	-0.86376953	-0.36474609	-0.024658203	0.34838867	0	0	20/6/2018	20	6	2018	20:36:31	74191	0.1	20	36	31	0	0.058837891	3.515918	0.19677734	-0.042724609	-0.91479492	15.008301	0.15405273	0	0	0	0	0	0	0	0	0	0.93676758	0.063232422	0.23291016	0.13891602	0.042724609	0.051025391	0	44330	0	0	0
779	64214	64214	Category L	0.34790039	-0.047851563	-0.87597656	-0.35913086	-0.025390625	0.3503418	0	0	20/6/2018	20	6	2018	20:36:31	74191	0.2	20	36	31	0	0.058837891	3.515918	0.20361328	-0.046142578	-0.9206543	14.85083	0.15087891	0	0	0	0	0	0	0	0	0	0.9440918	0.055908203	0.19067383	0.14404297	-0.001464844	0.044677734	0	44330	0	0	0
780	64215	64215	Category L	0.32397461	-0.035888672	-0.85180664	-0.36352539	-0.024658203	0.34521484	0	0	20/6/2018	20	6	2018	20:36:31	74191	0.3	20	36	31	0	0.058837891	3.5384766	0.20361328	-0.043945313	-0.9074707	13.393311	0.13256836	0	0	0	0	0	0	0	0	0	0.93115234	0.068847656	0.18408203	0.12011719	0.008056641	0.055664063	0	44330	0	0	0
781	64216	64216	Category L	0.32397461	-0.023925781	-0.86376953	-0.35522461	-0.026123047	0.34570313	0	0	20/6/2018	20	6	2018	20:36:31	74191	0.4	20	36	31	0	0.058837891	3.5384766	0.20166016	-0.045166016	-0.9140625	11.279785	0.13378906	0	0	0	0	0	0	0	0	0	0.93701172	0.062988281	0.19384766	0.12207031	0.021240234	0.050292969	0	44330	0	0	0
782	64217	64217	Category L	0.35986328	-0.035888672	-0.88793945	-0.36303711	-0.029052734	0.34814453	0	0	20/6/2018	20	6	2018	20:36:31	74191	0.5	20	36	31	0	0.058837891	3.5384766	0.20605469	-0.046875	-0.9140625	11.384521	0.15625	0	0	0	0	0	0	0	0	0	0.93823242	0.061767578	0.19091797	0.15356445	0.010986328	0.026123047	0	44330	0	0	0
783	64218	64218	Category L	0.32397461	-0.011962891	-0.86376953	-0.36547852	-0.023681641	0.35229492	0	0	20/6/2018	20	6	2018	20:36:31	74191	0.6	20	36	31	0	0.058837891	3.5384766	0.20825195	-0.046386719	-0.90893555	11.357178	0.12866211	0	0	0	0	0	0	0	0	0	0.93383789	0.066162109	0.1953125	0.11547852	0.034423828	0.045166016	0	44330	0	0	0
784	64219	64219	Category L	0.35986328	-0.011962891	-0.89990234	-0.35424805	-0.030029297	0.34448242	0	0	20/6/2018	20	6	2018	20:36:31	74191	0.7	20	36	31	0	0.058837891	3.5384766	0.20825195	-0.04296875	-0.91430664	10.178467	0.15527344	0	0	0	0	0	0	0	0	0	0.9387207	0.061279297	0.19726563	0.15136719	0.031005859	0.014404297	0	44330	0	0	0
785	64220	64220	Category L	0.35986328	0	-0.88793945	-0.36303711	-0.029052734	0.34716797	0	0	20/6/2018	20	6	2018	20:36:31	74191	0.8	20	36	31	0	0.058837891	3.5384766	0.2097168	-0.038818359	-0.90576172	8.2507324	0.15576172	0	0	0	0	0	0	0	0	0	0.93066406	0.069335938	0.20678711	0.14990234	0.038818359	0.017822266	0	44330	0	0	0
786	64221	64221	Category L	0.35986328	0	-0.86376953	-0.35864258	-0.024658203	0.34423828	0	0	20/6/2018	20	6	2018	20:36:31	74191	0.9	20	36	31	0	0.058837891	3.5384766	0.20947266	-0.039794922	-0.90991211	6.0908203	0.16210938	0	0	0	0	0	0	0	0	0	0.93457031	0.065429688	0.23632813	0.15014648	0.039794922	0.046142578	0	44330	0	0	0
787	64222	64222	Category L	0.35986328	-0.023925781	-0.85180664	-0.36279297	-0.026123047	0.34643555	0	0	20/6/2018	20	6	2018	20:36:32	74192	0	20	36	32	0	0.058837891	3.5384766	0.21069336	-0.038574219	-0.91821289	4.2175293	0.16381836	0	0	0	0	0	0	0	0	0	0.94287109	0.057128906	0.23022461	0.14892578	0.014648438	0.06640625	0	44330	0	0	0
788	64223	64223	Category L	0.34790039	-0.011962891	-0.85180664	-0.36157227	-0.034667969	0.34106445	0	0	20/6/2018	20	6	2018	20:36:32	74192	0.1	20	36	32	0	0.058837891	3.5384766	0.21289063	-0.041015625	-0.91308594	3.1750488	0.15087891	0	0	0	0	0	0	0	0	0	0.93847656	0.061523438	0.2253418	0.13476563	0.029052734	0.061279297	0	44330	0	0	0
789	64224	64224	Category L	0.35986328	0	-0.86376953	-0.36352539	-0.024658203	0.34521484	0	0	20/6/2018	20	6	2018	20:36:32	74192	0.2	20	36	32	0	0.058837891	3.5384766	0.21240234	-0.042480469	-0.92431641	1.8466797	0.16479492	0	0	0	0	0	0	0	0	0	0.94921875	0.05078125	0.25048828	0.1472168	0.042480469	0.060546875	0	44330	0	0	0
790	64225	64225	Category L	0.35986328	0	-0.87597656	-0.36499023	-0.026123047	0.34106445	0	0	20/6/2018	20	6	2018	20:36:32	74192	0.3	20	36	32	0	0.058837891	3.5384766	0.21313477	-0.040527344	-0.91601563	0.890625	0.15722656	0	0	0	0	0	0	0	0	0	0.94140625	0.05859375	0.22729492	0.14648438	0.040527344	0.040039063	0	44330	0	0	0
791	64226	64226	Category L	0.3359375	-0.047851563	-0.86376953	-0.35864258	-0.025634766	0.34448242	0	0	20/6/2018	20	6	2018	20:36:32	74192	0.4	20	36	32	0	0.058837891	3.5384766	0.21240234	-0.040283203	-0.91967773	0.50976563	0.13574219	0	0	0	0	0	0	0	0	0	0.94482422	0.055175781	0.18701172	0.12329102	-0.007324219	0.055908203	0	44330	0	0	0
792	64227	64227	Category L	0.32397461	-0.023925781	-0.85180664	-0.35424805	-0.024902344	0.34472656	0	0	20/6/2018	20	6	2018	20:36:32	74192	0.5	20	36	32	0	0.058837891	3.5384766	0.21484375	-0.040039063	-0.93017578	0.041503906	0.13525391	0	0	0	0	0	0	0	0	0	0.95532227	0.044677734	0.20361328	0.10888672	0.016113281	0.078369141	0	44330	0	0	0
793	64228	64228	Category L	0.34790039	-0.047851563	-0.87597656	-0.36279297	-0.026123047	0.34643555	0	0	20/6/2018	20	6	2018	20:36:32	74192	0.6	20	36	32	0	0.058837891	3.5384766	0.21484375	-0.041015625	-0.9230957	0.50854492	0.14111328	0	0	0	0	0	0	0	0	0	0.94873047	0.051269531	0.18676758	0.1328125	-0.006591797	0.047119141	0	44330	0	0	0
794	64229	64229	Category L	0.3359375	-0.035888672	-0.85180664	-0.3605957	-0.027587891	0.34375	0	0	20/6/2018	20	6	2018	20:36:32	74192	0.7	20	36	32	0	0.058837891	3.5384766	0.21533203	-0.037109375	-0.92016602	1.4057617	0.13842773	0	0	0	0	0	0	0	0	0	0.94580078	0.054199219	0.19018555	0.12036133	0.001220703	0.068359375	0	44330	0	0	0
795	64230	64230	Category L	0.34790039	-0.023925781	-0.87597656	-0.36547852	-0.030029297	0.34692383	0	0	20/6/2018	20	6	2018	20:36:32	74192	0.8	20	36	32	0	0.058837891	3.5384766	0.21655273	-0.034667969	-0.91162109	1.5427246	0.13623047	0	0	0	0	0	0	0	0	0	0.93774414	0.062255859	0.17773438	0.13110352	0.010742188	0.035644531	0	44330	0	0	0
796	64231	64231	Category L	0.35986328	-0.011962891	-0.85180664	-0.36303711	-0.02734375	0.34521484	0	0	20/6/2018	20	6	2018	20:36:32	74192	0.9	20	36	32	0	0.058837891	3.5384766	0.20996094	-0.034179688	-0.93554688	1.434082	0.1730957	0	0	0	0	0	0	0	0	0	0.95947266	0.040527344	0.25585938	0.1496582	0.022216797	0.083740234	0	44330	0	0	0
797	64232	64232	Category L	0.37182617	-0.023925781	-0.88793945	-0.36230469	-0.026367188	0.34350586	0	0	20/6/2018	20	6	2018	20:36:33	74193	0	20	36	33	0	0.058837891	3.5384766	0.20776367	-0.032958984	-0.93530273	1.2912598	0.1706543	0	0	0	0	0	0	0	0	0	0.95874023	0.041259766	0.22045898	0.16381836	0.009033203	0.047363281	0	44330	0	0	0
798	64233	64233	Category L	0.34790039	-0.011962891	-0.86376953	-0.35791016	-0.029052734	0.34228516	0	0	20/6/2018	20	6	2018	20:36:33	74193	0.1	20	36	33	0	0.058837891	3.5384766	0.20776367	-0.03125	-0.92407227	1.1176758	0.15356445	0	0	0	0	0	0	0	0	0	0.94775391	0.052246094	0.21948242	0.13989258	0.019287109	0.060302734	0	44330	0	0	0
799	64234	64234	Category L	0.35986328	-0.011962891	-0.88793945	-0.36401367	-0.026123047	0.34130859	0	0	20/6/2018	20	6	2018	20:36:33	74193	0.2	20	36	33	0	0.058837891	3.5384766	0.20458984	-0.034667969	-0.93286133	0.72705078	0.1628418	0	0	0	0	0	0	0	0	0	0.95581055	0.044189453	0.22290039	0.1550293	0.022705078	0.044921875	0	44330	0	0	0
800	64235	64235	Category L	0.3359375	-0.023925781	-0.86376953	-0.35888672	-0.026611328	0.34350586	0	0	20/6/2018	20	6	2018	20:36:33	74193	0.3	20	36	33	0	0.058837891	3.5384766	0.20874023	-0.032714844	-0.9284668	0.3815918	0.14282227	0	0	0	0	0	0	0	0	0	0.95239258	0.047607422	0.20068359	0.12695313	0.008789063	0.064697266	0	44330	0	0	0
801	64236	64236	Category L	0.38378906	-0.011962891	-0.88793945	-0.36547852	-0.028320313	0.34448242	0	0	20/6/2018	20	6	2018	20:36:33	74193	0.4	20	36	33	0	0.058837891	3.5384766	0.20703125	-0.033203125	-0.93041992	0.31030273	0.18286133	0	0	0	0	0	0	0	0	0	0.95385742	0.046142578	0.24072266	0.17651367	0.021240234	0.042480469	0	44330	0	0	0
802	64237	64237	Category L	0.34790039	-0.035888672	-0.87597656	-0.3671875	-0.028320313	0.3449707	0	0	20/6/2018	20	6	2018	20:36:33	74193	0.5	20	36	33	0	0.058837891	3.5384766	0.20849609	-0.03515625	-0.93774414	0.13208008	0.15209961	0	0	0	0	0	0	0	0	0	0.96118164	0.038818359	0.20141602	0.13916016	-0.000488281	0.061767578	0	44330	0	0	0
803	64238	64238	Category L	0.38378906	-0.023925781	-0.88793945	-0.36157227	-0.029296875	0.34033203	0	0	20/6/2018	20	6	2018	20:36:33	74193	0.6	20	36	33	0	0.058837891	3.5384766	0.20996094	-0.036865234	-0.92749023	0.15283203	0.1784668	0	0	0	0	0	0	0	0	0	0.95166016	0.048339844	0.22631836	0.17358398	0.012939453	0.039550781	0	44330	0	0	0
804	64239	64239	Category L	0.3359375	-0.023925781	-0.87597656	-0.36303711	-0.033691406	0.34619141	0	0	20/6/2018	20	6	2018	20:36:33	74193	0.7	20	36	33	0	0.058837891	3.5384766	0.2043457	-0.032714844	-0.93237305	0.61645508	0.14331055	0	0	0	0	0	0	0	0	0	0.95507813	0.044921875	0.19702148	0.13134766	0.008789063	0.056396484	0	44330	0	0	0
805	64240	64240	Category L	0.35986328	0	-0.85180664	-0.37084961	-0.028320313	0.34594727	0	0	20/6/2018	20	6	2018	20:36:33	74193	0.8	20	36	33	0	0.058837891	3.5384766	0.20458984	-0.029296875	-0.92529297	0.82495117	0.17407227	0	0	0	0	0	0	0	0	0	0.94799805	0.052001953	0.25805664	0.1550293	0.029296875	0.073486328	0	44330	0	0	0
806	64241	64241	Category L	0.35986328	0	-0.85180664	-0.36889648	-0.032470703	0.34204102	0	0	20/6/2018	20	6	2018	20:36:33	74193	0.9	20	36	33	0	0.058837891	3.5384766	0.20288086	-0.031982422	-0.93310547	0.70214844	0.17944336	0	0	0	0	0	0	0	0	0	0.95532227	0.044677734	0.27001953	0.15673828	0.031982422	0.081298828	0	44330	0	0	0
807	64242	64242	Category L	0.34790039	0	-0.88793945	-0.36914063	-0.029296875	0.34619141	0	0	20/6/2018	20	6	2018	20:36:34	74194	0	20	36	34	0	0.058837891	3.5384766	0.20239258	-0.031738281	-0.9465332	0.24169922	0.15991211	0	0	0	0	0	0	0	0	0	0.96850586	0.031494141	0.23583984	0.14526367	0.031738281	0.05859375	0	44330	0	0	0
808	64243	64243	Category L	0.34790039	-0.035888672	-0.86376953	-0.36645508	-0.030761719	0.34301758	0	0	20/6/2018	20	6	2018	20:36:34	74194	0.1	20	36	34	0	0.058837891	3.5384766	0.20043945	-0.030517578	-0.93408203	0.22705078	0.16333008	0	0	0	0	0	0	0	0	0	0.95581055	0.044189453	0.22290039	0.1472168	-0.005126953	0.0703125	0	44330	0	0	0
809	64244	64244	Category L	0.37182617	-0.035888672	-0.89990234	-0.36816406	-0.029052734	0.34204102	0	0	20/6/2018	20	6	2018	20:36:34	74194	0.2	20	36	34	0	0.058837891	3.5384766	0.19995117	-0.03515625	-0.94018555	0.41308594	0.17626953	0	0	0	0	0	0	0	0	0	0.96191406	0.038085938	0.21264648	0.17163086	-0.000488281	0.040283203	0	44330	0	0	0
810	64245	64245	Category L	0.37182617	-0.023925781	-0.88793945	-0.36132813	-0.033691406	0.34130859	0	0	20/6/2018	20	6	2018	20:36:34	74194	0.3	20	36	34	0	0.058837891	3.5384766	0.20361328	-0.034423828	-0.9375	1.1655273	0.17553711	0	0	0	0	0	0	0	0	0	0.95996094	0.040039063	0.22827148	0.16796875	0.010498047	0.049560547	0	44330	0	0	0
811	64246	64246	Category L	0.37182617	0	-0.88793945	-0.36645508	-0.029296875	0.34204102	0	0	20/6/2018	20	6	2018	20:36:34	74194	0.4	20	36	34	0	0.058837891	3.5384766	0.2043457	-0.032958984	-0.9284668	3.265625	0.17529297	0	0	0	0	0	0	0	0	0	0.95117188	0.048828125	0.2409668	0.16723633	0.032958984	0.040527344	0	44330	0	0	0
812	64247	64247	Category L	0.37182617	-0.023925781	-0.86376953	-0.36303711	-0.030273438	0.34228516	0	0	20/6/2018	20	6	2018	20:36:34	74194	0.5	20	36	34	0	0.058837891	3.5384766	0.19824219	-0.034179688	-0.94213867	6.505127	0.19067383	0	0	0	0	0	0	0	0	0	0.96337891	0.036621094	0.26220703	0.17333984	0.010253906	0.078369141	0	44330	0	0	0
813	64248	64248	Category L	0.37182617	-0.023925781	-0.87597656	-0.36474609	-0.030029297	0.34326172	0	0	20/6/2018	20	6	2018	20:36:34	74194	0.6	20	36	34	0	0.058837891	3.5384766	0.2043457	-0.035644531	-0.93579102	10.608398	0.17797852	0	0	0	0	0	0	0	0	0	0.95874023	0.041259766	0.23901367	0.16723633	0.01171875	0.059814453	0	44330	0	0	0
814	64249	64249	Category L	0.37182617	-0.023925781	-0.86376953	-0.36328125	-0.029052734	0.34326172	0	0	20/6/2018	20	6	2018	20:36:34	74194	0.7	20	36	34	0	0.058837891	3.5384766	0.19873047	-0.037841797	-0.93554688	14.716064	0.18774414	0	0	0	0	0	0	0	0	0	0.95727539	0.042724609	0.2590332	0.17285156	0.013916016	0.071777344	0	44330	0	0	0
815	64250	64250	Category L	0.32397461	-0.011962891	-0.87597656	-0.35791016	-0.031005859	0.34228516	0	0	20/6/2018	20	6	2018	20:36:34	74194	0.8	20	36	34	0	0.058837891	3.5384766	0.19580078	-0.0390625	-0.94458008	18.02417	0.14770508	0	0	0	0	0	0	0	0	0	0.96557617	0.034423828	0.22412109	0.12792969	0.027099609	0.068603516	0	44330	0	0	0
816	64251	64251	Category J	-0.10791016	-0.17993164	-0.56396484	-0.064941406	-0.11401367	0.45947266	0	0	20/6/2018	20	6	2018	20:36:46	74206	0.199	20	36	46	0	0.058837891	3.4853027	0.19311523	-0.037841797	-0.93505859	23.496582	0.49853516	0	0	0	0	0	0	0	0	0	0.95556641	0.044433594	0.81445313	-0.30102539	-0.1418457	0.37109375	0	44330	0	0	0
817	64252	64252	Category J	-0.047851563	-0.13183594	-1.8117676	-0.069580078	-0.13110352	0.45092773	0	0	20/6/2018	20	6	2018	20:36:46	74206	0.3	20	36	46	0	0.058837891	3.4853027	0.18383789	-0.03515625	-0.92919922	30.964355	0.91748047	0	0	0	0	0	0	0	0	0	0.94775391	0.052246094	1.2104492	-0.23168945	-0.096435547	-0.88232422	0	44330	0	0	0
818	64253	64253	Category J	0.49194336	-0.16796875	-1.2839355	-0.099853516	-0.10961914	0.45043945	0	0	20/6/2018	20	6	2018	20:36:46	74206	0.4	20	36	46	0	0.058837891	3.4853027	0.17626953	-0.036621094	-0.94604492	30.837646	0.48046875	0	0	0	0	0	0	0	0	0	0.96289063	0.037109375	0.78442383	0.31542969	-0.13110352	-0.33764648	0	44330	0	0	0
819	64254	64254	Category J	-0.11987305	0.095947266	-0.21582031	-0.13330078	-0.1315918	0.44042969	0	0	20/6/2018	20	6	2018	20:36:46	74206	0.5	20	36	46	0	0.058837891	3.4853027	0.17089844	-0.035400391	-0.93798828	34.370361	0.78955078	0	0	0	0	0	0	0	0	0	0.95410156	0.045898438	1.1445313	-0.29077148	0.13134766	0.72216797	0	44330	0	0	0
820	64255	64255	Category J	-0.083984375	-0.10791016	-1.4038086	-0.11499023	-0.10791016	0.45214844	0	0	20/6/2018	20	6	2018	20:36:46	74206	0.6	20	36	46	0	0.058349609	3.5191406	0.16674805	-0.035888672	-0.94238281	41.120605	0.5300293	0	0	0	0	0	0	0	0	0	0.95776367	0.042236328	0.78393555	-0.25073242	-0.071777344	-0.46118164	0	44330	0	0	0
821	64256	64256	Category J	0.19189453	-0.071777344	-0.87597656	-0.13793945	-0.08984375	0.45214844	0	0	20/6/2018	20	6	2018	20:36:46	74206	0.7	20	36	46	0	0.058349609	3.5191406	0.1628418	-0.035400391	-0.94726563	43.092285	0.084960938	0	0	0	0	0	0	0	0	0	0.96166992	0.038330078	0.13623047	0.028808594	-0.036132813	0.071289063	0	44330	0	0	0
822	64257	64257	Category J	0.095947266	-0.047851563	-0.43188477	-0.024169922	-0.12329102	0.45727539	0	0	20/6/2018	20	6	2018	20:36:46	74206	0.8	20	36	46	0	0.058349609	3.5191406	0.16357422	-0.032958984	-0.93701172	36.856934	0.51000977	0	0	0	0	0	0	0	0	0	0.9519043	0.048095703	0.58764648	-0.067626953	-0.014648438	0.50512695	0	44330	0	0	0
823	64258	64258	Category J	0.071777344	0.047851563	-1.5959473	-0.073242188	-0.14086914	0.45092773	0	0	20/6/2018	20	6	2018	20:36:46	74206	0.9	20	36	46	0	0.058349609	3.5191406	0.15649414	-0.034667969	-0.94604492	27.140137	0.66040039	0	0	0	0	0	0	0	0	0	0.95947266	0.040527344	0.81738281	-0.084716797	0.082519531	-0.6496582	0	44330	0	0	0
824	64259	64259	Category J	0.011962891	0.21582031	-0.45581055	-0.15893555	-0.10083008	0.44750977	0	0	20/6/2018	20	6	2018	20:36:47	74207	0	20	36	47	0	0.058349609	3.5191406	0.15771484	-0.037109375	-0.94287109	26.519775	0.56787109	0	0	0	0	0	0	0	0	0	0.95678711	0.043212891	0.88598633	-0.14575195	0.25292969	0.48706055	0	44330	0	0	0
825	64260	64260	Category J	-0.095947266	-0.20385742	-1.1037598	-0.11694336	-0.064208984	0.45898438	0	0	20/6/2018	20	6	2018	20:36:47	74207	0.1	20	36	47	0	0.058349609	3.5191406	0.15234375	-0.038330078	-0.94677734	24.386475	0.3371582	0	0	0	0	0	0	0	0	0	0.9597168	0.040283203	0.57055664	-0.24829102	-0.1652832	-0.15673828	0	44330	0	0	0
826	64261	64261	Category J	0	-0.023925781	-1.5239258	-0.16577148	-0.074707031	0.44995117	0	0	20/6/2018	20	6	2018	20:36:47	74207	0.2	20	36	47	0	0.058349609	3.5191406	0.14550781	-0.042480469	-0.96044922	16.148193	0.58203125	0	0	0	0	0	0	0	0	0	0.97241211	0.027587891	0.72753906	-0.14550781	0.018554688	-0.56323242	0	44330	0	0	0
827	64262	64262	Category J	0.13183594	-0.16796875	-0.43188477	-0.021484375	-0.11181641	0.46337891	0	0	20/6/2018	20	6	2018	20:36:47	74207	0.3	20	36	47	0	0.058349609	3.5191406	0.1418457	-0.040527344	-0.95410156	7.8759766	0.53759766	0	0	0	0	0	0	0	0	0	0.96533203	0.034667969	0.65966797	-0.010009766	-0.12719727	0.5222168	0	44330	0	0	0
828	64263	64263	Category J	0.035888672	-0.26391602	-2.0639648	-0.086181641	-0.14624023	0.44946289	0	0	20/6/2018	20	6	2018	20:36:47	74207	0.4	20	36	47	0	0.058349609	3.5191406	0.13623047	-0.039550781	-0.953125	8.4699707	1.1376953	0	0	0	0	0	0	0	0	0	0.96362305	0.036376953	1.4355469	-0.1003418	-0.22412109	-1.1108398	0	44330	0	0	0
829	64264	64264	Category J	0.035888672	0.11987305	-0.40795898	-0.15405273	-0.11035156	0.44238281	0	0	20/6/2018	20	6	2018	20:36:47	74207	0.5	20	36	47	0	0.058349609	3.5191406	0.13134766	-0.041748047	-0.96362305	6.927002	0.58666992	0	0	0	0	0	0	0	0	0	0.97338867	0.026611328	0.81298828	-0.095458984	0.16162109	0.55566406	0	44330	0	0	0
830	64265	64265	Category J	-0.13183594	-0.011962891	-1.223877	-0.10351563	-0.10498047	0.45849609	0	0	20/6/2018	20	6	2018	20:36:47	74207	0.6	20	36	47	0	0.058349609	3.5191406	0.12597656	-0.043212891	-0.95678711	2.3496094	0.37231445	0	0	0	0	0	0	0	0	0	0.96606445	0.033935547	0.5559082	-0.2578125	0.03125	-0.2668457	0	44330	0	0	0
831	64266	64266	Category J	0.047851563	-0.047851563	-1.7878418	-0.1394043	-0.10473633	0.44970703	0	0	20/6/2018	20	6	2018	20:36:47	74207	0.7	20	36	47	0	0.058349609	3.5191406	0.1237793	-0.044921875	-0.95727539	1.9260254	0.83398438	0	0	0	0	0	0	0	0	0	0.96630859	0.033691406	0.90917969	-0.075927734	-0.002685547	-0.83032227	0	44330	0	0	0
832	64267	64267	Category J	0.047851563	-0.17993164	-0.26391602	-0.038330078	-0.12695313	0.45874023	0	0	20/6/2018	20	6	2018	20:36:47	74207	0.8	20	36	47	0	0.058349609	3.5191406	0.11987305	-0.046875	-0.96118164	4.4899902	0.71362305	0	0	0	0	0	0	0	0	0	0.9699707	0.030029297	0.90258789	-0.072021484	-0.1328125	0.69726563	0	44330	0	0	0
833	64268	64268	Category J	0	0.17993164	-0.95996094	-0.084716797	-0.16430664	0.44091797	0	0	20/6/2018	20	6	2018	20:36:47	74207	0.9	20	36	47	0	0.058349609	3.5191406	0.11499023	-0.046875	-0.95410156	9.5339355	0.25439453	0	0	0	0	0	0	0	0	0	0.9621582	0.037841797	0.34790039	-0.11499023	0.22680664	-0.005615234	0	44330	0	0	0
834	64269	64269	Category J	0.20385742	0.035888672	-0.20385742	-0.15673828	-0.17626953	0.4230957	0	0	20/6/2018	20	6	2018	20:36:48	74208	0	20	36	48	0	0.058349609	3.5191406	0.10473633	-0.049560547	-0.96191406	7.4453125	0.76928711	0	0	0	0	0	0	0	0	0	0.96899414	0.031005859	0.94262695	0.098876953	0.085449219	0.75805664	0	44330	0	0	0
835	64270	64270	Category J	-0.59985352	-0.13183594	-2.9157715	0.052246094	-0.13256836	0.45703125	0	0	20/6/2018	20	6	2018	20:36:48	74208	0.1	20	36	48	0	0.058349609	3.5191406	0.098632813	-0.051269531	-0.97070313	5.5439453	2.0681152	0	0	0	0	0	0	0	0	0	0.97705078	0.022949219	2.723877	-0.69848633	-0.080322266	-1.9448242	0	44330	0	0	0
836	64271	64271	Category J	-0.16796875	0.14379883	-0.91186523	-0.038085938	-0.11645508	0.46411133	0	0	20/6/2018	20	6	2018	20:36:48	74208	0.2	20	36	48	0	0.058349609	3.5191406	0.092773438	-0.051025391	-0.96704102	7.9177246	0.33007813	0	0	0	0	0	0	0	0	0	0.97265625	0.02734375	0.51098633	-0.26074219	0.19482422	0.055175781	0	44330	0	0	0
837	64272	64272	Category J	0.059814453	-0.059814453	-0.2277832	0.001220703	-0.15551758	0.45043945	0	0	20/6/2018	20	6	2018	20:36:48	74208	0.3	20	36	48	0	0.058349609	3.5191406	0.090087891	-0.051513672	-0.96777344	12.128418	0.74047852	0	0	0	0	0	0	0	0	0	0.97338867	0.026611328	0.77832031	-0.030273438	-0.008056641	0.73999023	0	44330	0	0	0
838	64273	64273	Category J	-0.15576172	-0.29980469	-1.619873	-0.074707031	-0.1394043	0.45385742	0	0	20/6/2018	20	6	2018	20:36:48	74208	0.4	20	36	48	0	0.058349609	3.5191406	0.084960938	-0.049804688	-0.96972656	12.780029	0.73681641	0	0	0	0	0	0	0	0	0	0.97460938	0.025390625	1.1408691	-0.24072266	-0.24975586	-0.64990234	0	44330	0	0	0
839	64274	64274	Category J	0.39599609	0.14379883	-0.45581055	-0.12719727	-0.1184082	0.44677734	0	0	20/6/2018	20	6	2018	20:36:48	74208	0.5	20	36	48	0	0.058349609	3.5191406	0.079833984	-0.047119141	-0.97314453	14.75	0.63549805	0	0	0	0	0	0	0	0	0	0.97753906	0.022460938	1.0244141	0.31591797	0.19091797	0.51733398	0	44330	0	0	0
840	64275	64275	Category J	-0.19189453	-0.047851563	-0.98388672	-0.078857422	-0.10351563	0.45825195	0	0	20/6/2018	20	6	2018	20:36:48	74208	0.6	20	36	48	0	0.058349609	3.5191406	0.076171875	-0.045166016	-0.97875977	23.446045	0.26806641	0	0	0	0	0	0	0	0	0	0.98291016	0.017089844	0.27539063	-0.26806641	-0.002441406	-0.004882813	0	44330	0	0	0
841	64276	64276	Category J	0.25195313	-0.2277832	-1.3317871	-0.10351563	-0.11328125	0.45239258	0	0	20/6/2018	20	6	2018	20:36:48	74208	0.7	20	36	48	0	0.058349609	3.5191406	0.063476563	-0.062744141	-1.001709	27.92334	0.4140625	0	0	0	0	0	0	0	0	0	1.0056152	0.005615234	0.68334961	0.18823242	-0.16479492	-0.32983398	0	44330	0	0	0
842	64277	64277	Category J	0.37182617	-0.071777344	-0.3359375	0.027832031	-0.11279297	0.46142578	0	0	20/6/2018	20	6	2018	20:36:48	74208	0.8	20	36	48	0	0.058349609	3.5191406	0.063232422	-0.030517578	-1.0644531	17.186768	0.79223633	0	0	0	0	0	0	0	0	0	1.0668945	0.066894531	1.0783691	0.30834961	-0.041015625	0.72851563	0	44330	0	0	0
843	64278	64278	Category J	-0.2277832	0.15576172	-1.3198242	-0.033935547	-0.15917969	0.44604492	0	0	20/6/2018	20	6	2018	20:36:48	74208	0.9	20	36	48	0	0.058349609	3.5191406	0.069824219	-0.011474609	-1.098877	11.840576	0.40649414	0	0	0	0	0	0	0	0	0	1.1013184	0.10131836	0.68554688	-0.29760742	0.16723633	-0.22070313	0	44330	0	0	0
844	64279	64279	Category J	0.10791016	0.19189453	-0.2878418	-0.16162109	-0.10327148	0.44238281	0	0	20/6/2018	20	6	2018	20:36:49	74209	0	20	36	49	0	0.058349609	3.5191406	0.068603516	-0.025878906	-1.121582	5.7172852	0.86254883	0	0	0	0	0	0	0	0	0	1.1237793	0.1237793	1.0908203	0.0390625	0.21777344	0.83374023	0	44330	0	0	0
845	64280	64280	Category J	-0.14379883	-0.19189453	-1.5239258	-0.048095703	-0.11816406	0.4597168	0	0	20/6/2018	20	6	2018	20:36:49	74209	0.1	20	36	49	0	0.058349609	3.5191406	0.069580078	-0.020751953	-1.1230469	5.8173828	0.48510742	0	0	0	0	0	0	0	0	0	1.1254883	0.12548828	0.78515625	-0.21337891	-0.17089844	-0.40063477	0	44330	0	0	0
846	64281	64281	Category J	0.19189453	-0.047851563	-1.8239746	-0.11572266	-0.10766602	0.45239258	0	0	20/6/2018	20	6	2018	20:36:49	74209	0.2	20	36	49	0	0.058349609	3.5191406	0.064697266	-0.018066406	-1.1279297	1.942627	0.70800781	0	0	0	0	0	0	0	0	0	1.1298828	0.12988281	0.85253906	0.12695313	-0.029541016	-0.69580078	0	44330	0	0	0
847	64282	64282	Category J	-0.13183594	0.023925781	-0.35986328	0.061523438	-0.12817383	0.45410156	0	0	20/6/2018	20	6	2018	20:36:49	74209	0.3	20	36	49	0	0.058349609	3.5191406	0.061279297	-0.021972656	-1.1306152	2.7883301	0.79589844	0	0	0	0	0	0	0	0	0	1.1325684	0.13256836	1.0100098	-0.19311523	0.045898438	0.77075195	0	44330	0	0	0
848	64283	64283	Category J	0.083984375	-0.23999023	-1.6079102	-0.10375977	-0.14624023	0.4440918	0	0	20/6/2018	20	6	2018	20:36:49	74209	0.4	20	36	49	0	0.058349609	3.5191406	0.059326172	-0.022460938	-1.1296387	12.978516	0.52587891	0	0	0	0	0	0	0	0	0	1.1313477	0.13134766	0.72021484	0.024414063	-0.21728516	-0.47802734	0	44330	0	0	0
849	64284	64284	Category J	0.32397461	-0.023925781	-0.671875	-0.16455078	-0.12158203	0.43505859	0	0	20/6/2018	20	6	2018	20:36:49	74209	0.5	20	36	49	0	0.058349609	3.5191406	0.061035156	-0.023925781	-1.1352539	7.137207	0.53271484	0	0	0	0	0	0	0	0	0	1.137207	0.13720703	0.72631836	0.26269531	0	0.46337891	0	44330	0	0	0
850	64285	64285	Category J	-0.035888672	-0.023925781	-0.13183594	-0.036132813	-0.12158203	0.45703125	0	0	20/6/2018	20	6	2018	20:36:49	74209	0.6	20	36	49	0	0.058349609	3.5191406	0.057617188	-0.0234375	-1.1328125	1.5014648	1.0053711	0	0	0	0	0	0	0	0	0	1.1345215	0.13452148	1.0949707	-0.093505859	-0.000244141	1.0009766	0	44330	0	0	0
851	64286	64286	Category J	-0.34790039	-0.15576172	-1.907959	-0.11938477	-0.12646484	0.44677734	0	0	20/6/2018	20	6	2018	20:36:49	74209	0.7	20	36	49	0	0.058349609	3.5191406	0.053710938	-0.0234375	-1.1350098	1.5539551	0.88085938	0	0	0	0	0	0	0	0	0	1.1367188	0.13671875	1.3066406	-0.40161133	-0.13208008	-0.77270508	0	44330	0	0	0
852	64287	64287	Category J	0.69580078	-0.19189453	-0.35986328	-0.076171875	-0.11987305	0.45996094	0	0	20/6/2018	20	6	2018	20:36:49	74209	0.8	20	36	49	0	0.058349609	3.5191406	0.054931641	-0.020751953	-1.1386719	9.0852051	1.0229492	0	0	0	0	0	0	0	0	0	1.1401367	0.14013672	1.5905762	0.640625	-0.17089844	0.77880859	0	44330	0	0	0
853	64288	64288	Category J	-0.14379883	-0.21582031	-0.86376953	0.047607422	-0.14208984	0.4543457	0	0	20/6/2018	20	6	2018	20:36:49	74209	0.9	20	36	49	0	0.058349609	3.5191406	0.050048828	-0.023925781	-1.1367188	14.393799	0.38574219	0	0	0	0	0	0	0	0	0	1.1381836	0.13818359	0.65869141	-0.19384766	-0.19165039	0.27294922	0	44330	0	0	0
854	64289	64289	Category J	0.11987305	-0.10791016	-1.5959473	-0.061523438	-0.13916016	0.45288086	0	0	20/6/2018	20	6	2018	20:36:50	74210	0	20	36	50	0	0.058349609	3.5191406	0.054443359	-0.021972656	-1.1462402	0.089111328	0.4621582	0	0	0	0	0	0	0	0	0	1.1479492	0.14794922	0.6003418	0.065185547	-0.085693359	-0.44946289	0	44330	0	0	0
855	64290	64290	Category J	0.13183594	0.059814453	-0.11987305	-0.14038086	-0.12084961	0.44262695	0	0	20/6/2018	20	6	2018	20:36:50	74210	0.1	20	36	50	0	0.058349609	3.5191406	0.049560547	-0.01953125	-1.1394043	2.1186523	1.0258789	0	0	0	0	0	0	0	0	0	1.140625	0.140625	1.1813965	0.08203125	0.079345703	1.0195313	0	44330	0	0	0
856	64291	64291	Category J	-0.41992188	0.19189453	-0.38378906	-0.12524414	-0.11230469	0.44897461	0	0	20/6/2018	20	6	2018	20:36:50	74210	0.2	20	36	50	0	0.058349609	3.5191406	0.047851563	-0.01953125	-1.1413574	4.6677246	0.91503906	0	0	0	0	0	0	0	0	0	1.142334	0.14233398	1.4370117	-0.46777344	0.21142578	0.75756836	0	44330	0	0	0
857	64292	64292	Category J	-0.23999023	-0.15576172	-2.2199707	-0.14892578	-0.068359375	0.45214844	0	0	20/6/2018	20	6	2018	20:36:50	74210	0.3	20	36	50	0	0.058349609	3.5191406	0.052490234	-0.016601563	-1.1547852	20.165039	1.1130371	0	0	0	0	0	0	0	0	0	1.15625	0.15625	1.4963379	-0.29248047	-0.13891602	-1.0649414	0	44330	0	0	0
858	64293	64293	Category J	-0.10791016	0.095947266	-0.2277832	-0.013916016	-0.11425781	0.45849609	0	0	20/6/2018	20	6	2018	20:36:50	74210	0.4	20	36	50	0	0.058837891	3.5255859	0.056152344	-0.016357422	-1.1342773	38.639893	0.92822266	0	0	0	0	0	0	0	0	0	1.1359863	0.13598633	1.1831055	-0.1640625	0.11230469	0.90649414	0	44330	0	0	0
859	64294	64294	Category J	0.023925781	-0.083984375	-1.223877	-0.060791016	-0.11108398	0.45849609	0	0	20/6/2018	20	6	2018	20:36:50	74210	0.5	20	36	50	0	0.058837891	3.5255859	0.056152344	-0.019775391	-1.1408691	33.993408	0.109375	0	0	0	0	0	0	0	0	0	1.1425781	0.14257813	0.17919922	-0.032226563	-0.063964844	-0.082763672	0	44330	0	0	0
860	64295	64295	Category J	0.011962891	0	-1.2358398	-0.16186523	-0.11987305	0.43798828	0	0	20/6/2018	20	6	2018	20:36:50	74210	0.6	20	36	50	0	0.058837891	3.5255859	0.058105469	-0.018798828	-1.142334	21.833984	0.10571289	0	0	0	0	0	0	0	0	0	1.144043	0.14404297	0.15844727	-0.046142578	0.018798828	-0.093261719	0	44330	0	0	0
861	64296	64296	Category J	0.38378906	0.16796875	-0.059814453	-0.05859375	-0.086669922	0.46606445	0	0	20/6/2018	20	6	2018	20:36:50	74210	0.7	20	36	50	0	0.058837891	3.5255859	0.057617188	-0.018066406	-1.1296387	20.650879	1.1337891	0	0	0	0	0	0	0	0	0	1.1311035	0.13110352	1.5817871	0.32592773	0.18603516	1.0698242	0	44330	0	0	0
862	64297	64297	Category J	-0.21582031	-0.17993164	-1.5959473	-0.093994141	-0.051269531	0.46801758	0	0	20/6/2018	20	6	2018	20:36:50	74210	0.8	20	36	50	0	0.058837891	3.5255859	0.059326172	-0.017089844	-1.1367188	11.741455	0.55932617	0	0	0	0	0	0	0	0	0	1.1381836	0.13818359	0.89697266	-0.27514648	-0.16259766	-0.45898438	0	44330	0	0	0
863	64298	64298	Category J	0.41992188	-0.19189453	-0.6237793	-0.13134766	-0.11572266	0.44799805	0	0	20/6/2018	20	6	2018	20:36:50	74210	0.9	20	36	50	0	0.058837891	3.5255859	0.05859375	-0.017333984	-1.1394043	8.1687012	0.65332031	0	0	0	0	0	0	0	0	0	1.1411133	0.14111328	1.0512695	0.36108398	-0.17431641	0.515625	0	44330	0	0	0
864	64299	64299	Category J	-0.059814453	-0.11987305	-1.1999512	0.022460938	-0.12133789	0.45629883	0	0	20/6/2018	20	6	2018	20:36:51	74211	0	20	36	51	0	0.058837891	3.5255859	0.065429688	-0.022460938	-1.1433105	11.154297	0.16845703	0	0	0	0	0	0	0	0	0	1.1455078	0.14550781	0.27905273	-0.12524414	-0.097167969	-0.056396484	0	44330	0	0	0
865	64300	64300	Category J	-0.19189453	-0.3359375	-1.9919434	-0.11401367	-0.10351563	0.45141602	0	0	20/6/2018	20	6	2018	20:36:51	74211	0.1	20	36	51	0	0.058837891	3.5255859	0.065185547	-0.0234375	-1.1384277	3.9211426	0.94433594	0	0	0	0	0	0	0	0	0	1.140625	0.140625	1.4228516	-0.25708008	-0.31225586	-0.85327148	0	44330	0	0	0
866	64301	64301	Category J	0.059814453	0.16796875	-0.34790039	-0.072021484	-0.11572266	0.45825195	0	0	20/6/2018	20	6	2018	20:36:51	74211	0.2	20	36	51	0	0.058837891	3.5255859	0.066650391	-0.021728516	-1.1347656	3.8962402	0.80932617	0	0	0	0	0	0	0	0	0	1.1367188	0.13671875	0.98364258	-0.006835938	0.18969727	0.78686523	0	44330	0	0	0
867	64302	64302	Category J	-0.071777344	0.059814453	-0.76782227	-0.15576172	-0.1015625	0.44458008	0	0	20/6/2018	20	6	2018	20:36:51	74211	0.3	20	36	51	0	0.058837891	3.5255859	0.072265625	-0.0234375	-1.1252441	13.323486	0.39428711	0	0	0	0	0	0	0	0	0	1.1276855	0.12768555	0.5847168	-0.14404297	0.083251953	0.35742188	0	44330	0	0	0
868	64303	64303	Category J	-0.047851563	-0.19189453	-1.7038574	-0.13720703	-0.1171875	0.4387207	0	0	20/6/2018	20	6	2018	20:36:51	74211	0.4	20	36	51	0	0.058837891	3.5255859	0.070556641	-0.020751953	-1.1237793	13.027344	0.6159668	0	0	0	0	0	0	0	0	0	1.1262207	0.1262207	0.86914063	-0.1184082	-0.17089844	-0.57983398	0	44330	0	0	0
869	64304	64304	Category J	-0.071777344	-0.11987305	-0.32397461	0.018798828	-0.13183594	0.45996094	0	0	20/6/2018	20	6	2018	20:36:51	74211	0.5	20	36	51	0	0.058837891	3.5255859	0.074951172	-0.021484375	-1.1181641	14.601318	0.81347656	0	0	0	0	0	0	0	0	0	1.1208496	0.12084961	1.0390625	-0.14672852	-0.098144531	0.79418945	0	44330	0	0	0
870	64305	64305	Category J	0.17993164	-0.14379883	-0.89990234	-0.083007813	-0.14697266	0.44433594	0	0	20/6/2018	20	6	2018	20:36:51	74211	0.6	20	36	51	0	0.058837891	3.5255859	0.073730469	-0.021972656	-1.1176758	0.13232422	0.27099609	0	0	0	0	0	0	0	0	0	1.1201172	0.12011719	0.4453125	0.10595703	-0.12158203	0.21777344	0	44330	0	0	0
871	64306	64306	Category J	0.035888672	-0.20385742	-1.1879883	-0.13598633	-0.13696289	0.4375	0	0	20/6/2018	20	6	2018	20:36:51	74211	0.7	20	36	51	0	0.058837891	3.5255859	0.073242188	-0.022460938	-1.1179199	5.8461914	0.19775391	0	0	0	0	0	0	0	0	0	1.1206055	0.12060547	0.28857422	-0.037353516	-0.18115234	-0.069824219	0	44330	0	0	0
872	64307	64307	Category J	-0.071777344	-0.023925781	-0.27587891	-0.086425781	-0.14868164	0.44702148	0	0	20/6/2018	20	6	2018	20:36:51	74211	0.8	20	36	51	0	0.058837891	3.5255859	0.080566406	-0.022705078	-1.1164551	18.336914	0.85424805	0	0	0	0	0	0	0	0	0	1.1196289	0.11962891	0.99414063	-0.15234375	-0.000976563	0.84057617	0	44330	0	0	0
873	64308	64308	Category J	-0.47998047	-0.25195313	-1.5119629	-0.13208008	-0.19311523	0.42358398	0	0	20/6/2018	20	6	2018	20:36:51	74211	0.9	20	36	51	0	0.058837891	3.5255859	0.080078125	-0.021972656	-1.1262207	27.544922	0.7175293	0	0	0	0	0	0	0	0	0	1.1293945	0.12939453	1.175293	-0.56005859	-0.22973633	-0.38549805	0	44330	0	0	0
874	64309	64309	Category J	-0.15576172	-0.17993164	-1.5478516	-0.10058594	-0.16870117	0.43652344	0	0	20/6/2018	20	6	2018	20:36:52	74212	0	20	36	52	0	0.058837891	3.5255859	0.078613281	-0.025390625	-1.1293945	40.049316	0.50366211	0	0	0	0	0	0	0	0	0	1.1323242	0.13232422	0.80712891	-0.234375	-0.15429688	-0.41821289	0	44330	0	0	0
875	64310	64310	Category J	-0.11987305	-0.011962891	-0.57592773	0.10009766	-0.17797852	0.43334961	0	0	20/6/2018	20	6	2018	20:36:52	74212	0.1	20	36	52	0	0.058837891	3.5255859	0.075439453	-0.025878906	-1.1286621	40.373291	0.58642578	0	0	0	0	0	0	0	0	0	1.1315918	0.1315918	0.76220703	-0.1953125	0.013916016	0.55273438	0	44330	0	0	0
876	64311	64311	Category M	0.14379883	-0.047851563	-0.91186523	-0.16381836	0.19897461	0.42407227	0	0	20/6/2018	20	6	2018	21:46:39	78399	0.199	21	46	39	0	0.059082031	3.5288086	0.079589844	-0.023193359	-1.1154785	55.239746	0.21484375	0	0	0	0	0	0	0	0	0	1.1186523	0.11865234	0.29223633	0.063964844	-0.024414063	0.20361328	0	44330	0	0	0
877	64312	64312	Category M	-0.023925781	0.11987305	-1.0439453	-0.12133789	0.21313477	0.43261719	0	0	20/6/2018	20	6	2018	21:46:39	78399	0.3	21	46	39	0	0.059082031	3.5288086	0.086425781	-0.025146484	-1.1069336	69.213379	0.19287109	0	0	0	0	0	0	0	0	0	1.1105957	0.1105957	0.31835938	-0.11035156	0.14501953	0.062988281	0	44330	0	0	0
878	64313	64313	Category M	-0.071777344	0.20385742	-1.1398926	-0.13525391	0.18896484	0.44189453	0	0	20/6/2018	20	6	2018	21:46:39	78399	0.4	21	46	39	0	0.059082031	3.5288086	0.092041016	-0.029541016	-1.1276855	72.799805	0.28540039	0	0	0	0	0	0	0	0	0	1.1318359	0.13183594	0.40917969	-0.16381836	0.23339844	-0.011962891	0	44330	0	0	0
879	64314	64314	Category M	0.059814453	0.14379883	-1.3439941	-0.11523438	0.20849609	0.43945313	0	0	20/6/2018	20	6	2018	21:46:39	78399	0.5	21	46	39	0	0.059082031	3.5288086	0.096435547	-0.025878906	-1.1113281	91.352783	0.29003906	0	0	0	0	0	0	0	0	0	1.1159668	0.1159668	0.43896484	-0.036621094	0.16967773	-0.23242188	0	44330	0	0	0
880	64315	64315	Category M	-0.671875	-1.4279785	-2.6879883	-0.093994141	0.18847656	0.45361328	0	0	20/6/2018	20	6	2018	21:46:39	78399	0.6	21	46	39	0	0.059082031	3.5288086	0.085449219	-0.025390625	-1.1120605	106.32007	2.2412109	0	0	0	0	0	0	0	0	0	1.1154785	0.11547852	3.7353516	-0.75732422	-1.4023438	-1.5756836	0	44330	0	0	0
881	64316	64316	Category M	0.35986328	2.5678711	-5.9157715	-0.020507813	-0.005859375	0.47753906	0	0	20/6/2018	20	6	2018	21:46:39	78399	0.7	21	46	39	0	0.059082031	3.5288086	0.092285156	-0.026367188	-1.1252441	116.76538	5.4541016	0	0	0	0	0	0	0	0	0	1.1293945	0.12939453	7.6518555	0.26733398	2.5942383	-4.7902832	0	44330	0	0	0
882	64317	64317	Category M	0.87597656	1.487793	-3.6359863	-0.097412109	-0.018310547	0.47119141	0	0	20/6/2018	20	6	2018	21:46:39	78399	0.8	21	46	39	0	0.059082031	3.5288086	0.091308594	-0.024658203	-1.114502	118.35474	3.0432129	0	0	0	0	0	0	0	0	0	1.1184082	0.1184082	4.8186035	0.78442383	1.5124512	-2.5212402	0	44330	0	0	0
883	64318	64318	Category M	0.2878418	-1.1879883	-2.6879883	-0.13916016	0.4206543	0.29052734	0	0	20/6/2018	20	6	2018	21:46:39	78399	0.9	21	46	39	0	0.059082031	3.5288086	0.092529297	-0.031005859	-1.1350098	116.3916	1.9462891	0	0	0	0	0	0	0	0	0	1.1391602	0.13916016	2.9050293	0.19506836	-1.1567383	-1.5527344	0	44330	0	0	0
884	64319	64319	Category M	0.41992188	0.39599609	-1.0078125	-0.22167969	0.17797852	0.4152832	0	0	20/6/2018	20	6	2018	21:46:40	78400	0	21	46	40	0	0.059082031	3.5288086	0.095703125	-0.032226563	-1.1252441	113.20825	0.54980469	0	0	0	0	0	0	0	0	0	1.1298828	0.12988281	0.86987305	0.32397461	0.42822266	0.11743164	0	44330	0	0	0
885	64320	64320	Category M	-0.023925781	0.21582031	-1.2358398	-0.097900391	0.31347656	0.39306641	0	0	20/6/2018	20	6	2018	21:46:40	78400	0.1	21	46	40	0	0.059082031	3.5288086	0.093261719	-0.033935547	-1.1210938	97.959229	0.29882813	0	0	0	0	0	0	0	0	0	1.1254883	0.12548828	0.48168945	-0.1171875	0.24975586	-0.11450195	0	44330	0	0	0
886	64321	64321	Category M	0.083984375	-0.31176758	-1.0678711	-0.13085938	0.25463867	0.41918945	0	0	20/6/2018	20	6	2018	21:46:40	78400	0.2	21	46	40	0	0.059082031	3.5288086	0.093017578	-0.033203125	-1.1210938	83.776123	0.28369141	0	0	0	0	0	0	0	0	0	1.1254883	0.12548828	0.34082031	-0.009033203	-0.27832031	0.053222656	0	44330	0	0	0
887	64322	64322	Category M	0.17993164	-0.035888672	-0.80395508	-0.12744141	0.23974609	0.42480469	0	0	20/6/2018	20	6	2018	21:46:40	78400	0.3	21	46	40	0	0.059082031	3.5288086	0.097900391	-0.034667969	-1.1147461	71.54248	0.32128906	0	0	0	0	0	0	0	0	0	1.1196289	0.11962891	0.39379883	0.081787109	-0.000976563	0.31079102	0	44330	0	0	0
888	64323	64323	Category J	0.49194336	-0.15576172	-1.3198242	0.017333984	0.27099609	0.42797852	0	0	20/6/2018	20	6	2018	21:46:42	78402	0.3	21	46	42	0	0.05859375	3.491748	0.099853516	-0.035644531	-1.1213379	69.231934	0.45532227	0	0	0	0	0	0	0	0	0	1.1264648	0.12646484	0.71020508	0.3918457	-0.11987305	-0.19824219	0	44330	0	0	0
889	64324	64324	Category J	0.095947266	-0.011962891	-0.70776367	0.026855469	0.27661133	0.42236328	0	0	20/6/2018	20	6	2018	21:46:42	78402	0.4	21	46	42	0	0.05859375	3.491748	0.10302734	-0.037109375	-1.1218262	58.459717	0.41503906	0	0	0	0	0	0	0	0	0	1.1271973	0.12719727	0.4465332	-0.007080078	0.025146484	0.4140625	0	44330	0	0	0
890	64325	64325	Category J	0.059814453	-0.011962891	-1.0678711	0.001953125	0.31103516	0.40356445	0	0	20/6/2018	20	6	2018	21:46:42	78402	0.5	21	46	42	0	0.05859375	3.491748	0.098632813	-0.035888672	-1.1152344	51.159668	0.065917969	0	0	0	0	0	0	0	0	0	1.1201172	0.12011719	0.11035156	-0.038818359	0.023925781	0.047363281	0	44330	0	0	0
891	64326	64326	Category J	0.46777344	0.20385742	-1.1757813	-0.006103516	0.30419922	0.41503906	0	0	20/6/2018	20	6	2018	21:46:42	78402	0.6	21	46	42	0	0.05859375	3.491748	0.097167969	-0.037597656	-1.135498	49.571045	0.4440918	0	0	0	0	0	0	0	0	0	1.1403809	0.14038086	0.65209961	0.37036133	0.24145508	-0.040039063	0	44330	0	0	0
892	64327	64327	Category J	-0.023925781	-0.27587891	-0.70776367	0.044433594	0.30078125	0.41137695	0	0	20/6/2018	20	6	2018	21:46:42	78402	0.7	21	46	42	0	0.05859375	3.491748	0.10473633	-0.03515625	-1.1293945	46.907471	0.50219727	0	0	0	0	0	0	0	0	0	1.1347656	0.13476563	0.79101563	-0.12866211	-0.24047852	0.42163086	0	44330	0	0	0
893	64328	64328	Category J	0.73193359	0.13183594	-1.6437988	0.043701172	0.25512695	0.42919922	0	0	20/6/2018	20	6	2018	21:46:42	78402	0.8	21	46	42	0	0.05859375	3.491748	0.095458984	-0.033203125	-1.1325684	41.741943	0.83251953	0	0	0	0	0	0	0	0	0	1.1369629	0.13696289	1.3122559	0.63623047	0.16503906	-0.51098633	0	44330	0	0	0
894	64329	64329	Category J	-0.023925781	0.16796875	-0.31176758	0.009521484	0.27197266	0.42578125	0	0	20/6/2018	20	6	2018	21:46:42	78402	0.9	21	46	42	0	0.05859375	3.491748	0.097167969	-0.031738281	-1.1447754	35.050781	0.86499023	0	0	0	0	0	0	0	0	0	1.1491699	0.14916992	1.1540527	-0.12109375	0.19970703	0.83300781	0	44330	0	0	0
895	64330	64330	Category J	0.19189453	0	-1.0197754	-0.019287109	0.30566406	0.41088867	0	0	20/6/2018	20	6	2018	21:46:43	78403	0	21	46	43	0	0.05859375	3.491748	0.096679688	-0.030273438	-1.1328125	34.083252	0.15087891	0	0	0	0	0	0	0	0	0	1.1374512	0.13745117	0.23852539	0.094970703	0.030273438	0.11303711	0	44330	0	0	0
896	64331	64331	Category J	0.26391602	0.047851563	-1.6557617	0	0.30322266	0.41210938	0	0	20/6/2018	20	6	2018	21:46:43	78403	0.1	21	46	43	0	0.05859375	3.491748	0.096435547	-0.031982422	-1.1364746	35.215088	0.55126953	0	0	0	0	0	0	0	0	0	1.1408691	0.14086914	0.76635742	0.16748047	0.079833984	-0.51904297	0	44330	0	0	0
897	64332	64332	Category J	0.23999023	-0.10791016	-0.16796875	0.064453125	0.26000977	0.42822266	0	0	20/6/2018	20	6	2018	21:46:43	78403	0.2	21	46	43	0	0.05859375	3.491748	0.10058594	-0.036865234	-1.1508789	32.445557	0.99536133	0	0	0	0	0	0	0	0	0	1.1557617	0.15576172	1.1933594	0.13916016	-0.070800781	0.98291016	0	44330	0	0	0
898	64333	64333	Category J	0.50390625	-0.44384766	-1.8117676	0.093994141	0.20288086	0.44360352	0	0	20/6/2018	20	6	2018	21:46:43	78403	0.3	21	46	43	0	0.05859375	3.491748	0.10595703	-0.037109375	-1.1293945	24.671875	0.88818359	0	0	0	0	0	0	0	0	0	1.1350098	0.13500977	1.4865723	0.39770508	-0.40649414	-0.68212891	0	44330	0	0	0
899	64334	64334	Category J	0.023925781	0.16796875	-0.32397461	0.074462891	0.22851563	0.43920898	0	0	20/6/2018	20	6	2018	21:46:43	78403	0.4	21	46	43	0	0.05859375	3.491748	0.1105957	-0.038330078	-1.140625	23.34082	0.84692383	0	0	0	0	0	0	0	0	0	1.1467285	0.14672852	1.1098633	-0.086669922	0.20629883	0.81665039	0	44330	0	0	0
900	64335	64335	Category J	-0.11987305	-0.035888672	-0.38378906	0.077148438	0.2644043	0.42163086	0	0	20/6/2018	20	6	2018	21:46:43	78403	0.5	21	46	43	0	0.05859375	3.491748	0.10961914	-0.037353516	-1.1416016	18.545654	0.79174805	0	0	0	0	0	0	0	0	0	1.1474609	0.14746094	0.98901367	-0.22949219	0.001464844	0.7578125	0	44330	0	0	0
901	64336	64336	Category J	0.32397461	0	-1.4399414	0.025390625	0.27832031	0.42407227	0	0	20/6/2018	20	6	2018	21:46:43	78403	0.6	21	46	43	0	0.05859375	3.491748	0.11132813	-0.037109375	-1.1325684	14.523193	0.37524414	0	0	0	0	0	0	0	0	0	1.1386719	0.13867188	0.55688477	0.21240234	0.037109375	-0.30712891	0	44330	0	0	0
902	64337	64337	Category J	0.047851563	-0.071777344	-0.65991211	0.1105957	0.24926758	0.42456055	0	0	20/6/2018	20	6	2018	21:46:43	78403	0.7	21	46	43	0	0.05859375	3.491748	0.10791016	-0.039306641	-1.1445313	10.638672	0.48925781	0	0	0	0	0	0	0	0	0	1.1501465	0.15014648	0.5769043	-0.060058594	-0.032226563	0.48461914	0	44330	0	0	0
903	64338	64338	Category J	0.61181641	-0.34790039	-1.907959	0.10644531	0.19360352	0.44360352	0	0	20/6/2018	20	6	2018	21:46:43	78403	0.8	21	46	43	0	0.05859375	3.491748	0.11132813	-0.038818359	-1.1342773	6.4943848	0.97143555	0	0	0	0	0	0	0	0	0	1.1403809	0.14038086	1.5827637	0.50024414	-0.30883789	-0.7734375	0	44330	0	0	0
904	64339	64339	Category J	-0.011962891	0.13183594	-0.059814453	0.031494141	0.22387695	0.44433594	0	0	20/6/2018	20	6	2018	21:46:43	78403	0.9	21	46	43	0	0.05859375	3.491748	0.11035156	-0.036376953	-1.1369629	10.110352	1.097168	0	0	0	0	0	0	0	0	0	1.1430664	0.14306641	1.3681641	-0.12231445	0.16821289	1.0771484	0	44330	0	0	0
905	64340	64340	Category J	0.023925781	-0.071777344	-0.80395508	0.022949219	0.25585938	0.43481445	0	0	20/6/2018	20	6	2018	21:46:44	78404	0	21	46	44	0	0.05859375	3.491748	0.11108398	-0.037597656	-1.142334	10.818604	0.35107422	0	0	0	0	0	0	0	0	0	1.1484375	0.1484375	0.4597168	-0.087158203	-0.033935547	0.33837891	0	44330	0	0	0
906	64341	64341	Category J	0.44384766	-0.15576172	-0.76782227	-0.026367188	0.2565918	0.43139648	0	0	20/6/2018	20	6	2018	21:46:44	78404	0.1	21	46	44	0	0.05859375	3.491748	0.12475586	-0.020751953	-1.1867676	6.1433105	0.54370117	0	0	0	0	0	0	0	0	0	1.1936035	0.19360352	0.87280273	0.31884766	-0.13476563	0.41894531	0	44330	0	0	0
907	64342	64342	Category J	0	0.035888672	-0.32397461	0.032470703	0.23266602	0.44262695	0	0	20/6/2018	20	6	2018	21:46:44	78404	0.2	21	46	44	0	0.05859375	3.491748	0.12939453	0.003173828	-1.2280273	1.8908691	0.91381836	0	0	0	0	0	0	0	0	0	1.2348633	0.23486328	1.0661621	-0.12939453	0.032470703	0.90405273	0	44330	0	0	0
908	64343	64343	Category J	0.38378906	-0.32397461	-1.6079102	0.033691406	0.19213867	0.45581055	0	0	20/6/2018	20	6	2018	21:46:44	78404	0.3	21	46	44	0	0.05859375	3.491748	0.13305664	-0.004150391	-1.2397461	1.7680664	0.5480957	0	0	0	0	0	0	0	0	0	1.2468262	0.24682617	0.93823242	0.25048828	-0.31958008	-0.36791992	0	44330	0	0	0
909	64344	64344	Category J	-0.047851563	0.083984375	-0.35986328	0.010009766	0.22900391	0.44189453	0	0	20/6/2018	20	6	2018	21:46:44	78404	0.4	21	46	44	0	0.05859375	3.491748	0.1418457	0.000488281	-1.2333984	2.215332	0.89794922	0	0	0	0	0	0	0	0	0	1.2416992	0.24169922	1.1469727	-0.18969727	0.083251953	0.87353516	0	44330	0	0	0
910	64345	64345	Category J	-0.17993164	-0.035888672	-1.2597656	0.008544922	0.28417969	0.42211914	0	0	20/6/2018	20	6	2018	21:46:44	78404	0.5	21	46	44	0	0.05859375	3.491748	0.14477539	0.000732422	-1.2438965	6.145752	0.32714844	0	0	0	0	0	0	0	0	0	1.2521973	0.25219727	0.37719727	-0.32470703	-0.036621094	-0.015625	0	44330	0	0	0
911	64346	64346	Category J	0.63598633	-0.083984375	-1.6679688	-0.004882813	0.28076172	0.421875	0	0	20/6/2018	20	6	2018	21:46:44	78404	0.6	21	46	44	0	0.05859375	3.491748	0.14550781	-0.000732422	-1.2429199	15.848389	0.65405273	0	0	0	0	0	0	0	0	0	1.2514648	0.25146484	0.99829102	0.49023438	-0.083007813	-0.42480469	0	44330	0	0	0
912	64347	64347	Category J	0	-0.11987305	-1.0439453	0.066162109	0.24389648	0.43554688	0	0	20/6/2018	20	6	2018	21:46:44	78404	0.7	21	46	44	0	0.05859375	3.491748	0.14624023	0.000244141	-1.2390137	21.403809	0.27172852	0	0	0	0	0	0	0	0	0	1.2475586	0.24755859	0.46142578	-0.14624023	-0.12011719	0.19506836	0	44330	0	0	0
913	64348	64348	Category J	-0.10791016	-0.095947266	-1.2119141	0.037597656	0.22045898	0.44433594	0	0	20/6/2018	20	6	2018	21:46:44	78404	0.8	21	46	44	0	0.05859375	3.491748	0.14648438	-0.000488281	-1.2497559	23.35376	0.27416992	0	0	0	0	0	0	0	0	0	1.2583008	0.25830078	0.38769531	-0.25439453	-0.095214844	0.037841797	0	44330	0	0	0
914	64349	64349	Category J	-0.047851563	0	-0.14379883	-0.048583984	0.2565918	0.42919922	0	0	20/6/2018	20	6	2018	21:46:44	78404	0.9	21	46	44	0	0.058837891	3.5175293	0.15380859	0.001220703	-1.2443848	27.066406	1.1188965	0	0	0	0	0	0	0	0	0	1.2539063	0.25390625	1.3037109	-0.20166016	-0.001220703	1.1005859	0	44330	0	0	0
915	64350	64350	Category J	-0.26391602	0.095947266	-1.8598633	-0.048095703	0.29199219	0.40991211	0	0	20/6/2018	20	6	2018	21:46:45	78405	0	21	46	45	0	0.058837891	3.5175293	0.15576172	0.000244141	-1.2365723	26.48291	0.75732422	0	0	0	0	0	0	0	0	0	1.2463379	0.24633789	1.1384277	-0.41967773	0.095458984	-0.62304688	0	44330	0	0	0
916	64351	64351	Category J	0.37182617	-0.011962891	-0.2277832	0.007080078	0.27929688	0.42504883	0	0	20/6/2018	20	6	2018	21:46:45	78405	0.1	21	46	45	0	0.058837891	3.5175293	0.16088867	-0.004394531	-1.2375488	25.384521	1.0314941	0	0	0	0	0	0	0	0	0	1.2480469	0.24804688	1.2280273	0.21069336	-0.007324219	1.0097656	0	44330	0	0	0
917	64352	64352	Category J	0.50390625	-0.41992188	-1.8959961	0.017578125	0.26538086	0.4296875	0	0	20/6/2018	20	6	2018	21:46:45	78405	0.2	21	46	45	0	0.058837891	3.5175293	0.15722656	-0.006103516	-1.2409668	25.869873	0.84863281	0	0	0	0	0	0	0	0	0	1.2507324	0.25073242	1.4150391	0.34643555	-0.41357422	-0.65478516	0	44330	0	0	0
918	64353	64353	Category J	0.20385742	-0.011962891	-0.31176758	0.027099609	0.26025391	0.43212891	0	0	20/6/2018	20	6	2018	21:46:45	78405	0.3	21	46	45	0	0.058837891	3.5175293	0.15917969	-0.035644531	-1.2785645	16.5271	0.96801758	0	0	0	0	0	0	0	0	0	1.2888184	0.28881836	1.0351563	0.044433594	0.023681641	0.96679688	0	44330	0	0	0
919	64354	64354	Category J	-0.49194336	0.17993164	-0.50390625	0.022705078	0.25048828	0.43286133	0	0	20/6/2018	20	6	2018	21:46:45	78405	0.4	21	46	45	0	0.058837891	3.5175293	0.17333984	-0.006103516	-1.3393555	11.901367	1.0839844	0	0	0	0	0	0	0	0	0	1.3503418	0.3503418	1.6870117	-0.6652832	0.18603516	0.83544922	0	44330	0	0	0
920	64355	64355	Category J	0.35986328	-0.10791016	-2.0517578	-0.029785156	0.31542969	0.40551758	0	0	20/6/2018	20	6	2018	21:46:45	78405	0.5	21	46	45	0	0.058837891	3.5175293	0.18286133	0.025634766	-1.3547363	5.2297363	0.73095703	0	0	0	0	0	0	0	0	0	1.3674316	0.36743164	1.0070801	0.17675781	-0.13354492	-0.69677734	0	44330	0	0	0
921	64356	64356	Category J	0.17993164	-0.10791016	-0.45581055	0.072753906	0.28955078	0.41064453	0	0	20/6/2018	20	6	2018	21:46:45	78405	0.6	21	46	45	0	0.058837891	3.5175293	0.1953125	0.045898438	-1.3452148	0.40307617	0.90283203	0	0	0	0	0	0	0	0	0	1.3601074	0.36010742	1.0588379	-0.015380859	-0.15380859	0.8894043	0	44330	0	0	0
922	64357	64357	Category J	0.46777344	-0.56396484	-1.9799805	0.044189453	0.26342773	0.42553711	0	0	20/6/2018	20	6	2018	21:46:45	78405	0.7	21	46	45	0	0.058837891	3.5175293	0.19262695	0.010498047	-1.2854004	0.18530273	0.94213867	0	0	0	0	0	0	0	0	0	1.2998047	0.29980469	1.5437012	0.27490234	-0.57446289	-0.69433594	0	44330	0	0	0
923	64358	64358	Category J	0.023925781	0.047851563	-0.55175781	0.019287109	0.25244141	0.43579102	0	0	20/6/2018	20	6	2018	21:46:45	78405	0.8	21	46	45	0	0.058837891	3.5175293	0.18481445	-0.006347656	-1.2504883	7.9577637	0.71923828	0	0	0	0	0	0	0	0	0	1.2641602	0.26416016	0.91430664	-0.16088867	0.054199219	0.69873047	0	44330	0	0	0
924	64359	64359	Category J	-0.083984375	0.059814453	0.047851563	-0.017822266	0.26806641	0.42895508	0	0	20/6/2018	20	6	2018	21:46:45	78405	0.9	21	46	45	0	0.058837891	3.5175293	0.18115234	0.008300781	-1.2272949	9.1428223	1.3034668	0	0	0	0	0	0	0	0	0	1.2404785	0.24047852	1.5917969	-0.26513672	0.051269531	1.2751465	0	44330	0	0	0
925	64360	64360	Category J	-0.16796875	-0.13183594	-1.5239258	-0.083496094	0.29785156	0.40893555	0	0	20/6/2018	20	6	2018	21:46:46	78406	0	21	46	46	0	0.058837891	3.5175293	0.17675781	0.000732422	-1.2272949	6.7939453	0.47363281	0	0	0	0	0	0	0	0	0	1.2399902	0.23999023	0.77392578	-0.34472656	-0.13256836	-0.29638672	0	44330	0	0	0
926	64361	64361	Category J	0.58789063	-0.16796875	-1.3078613	-0.026123047	0.2980957	0.41357422	0	0	20/6/2018	20	6	2018	21:46:46	78406	0.1	21	46	46	0	0.058837891	3.5175293	0.17993164	-0.002441406	-1.2236328	4.1699219	0.44799805	0	0	0	0	0	0	0	0	0	1.2368164	0.23681641	0.65722656	0.40771484	-0.1652832	-0.083984375	0	44330	0	0	0
927	64362	64362	Category J	0.011962891	-0.059814453	-0.89990234	0.080322266	0.29296875	0.40893555	0	0	20/6/2018	20	6	2018	21:46:46	78406	0.2	21	46	46	0	0.058837891	3.5175293	0.18212891	0.000244141	-1.2214355	8.2111816	0.36865234	0	0	0	0	0	0	0	0	0	1.2348633	0.23486328	0.55175781	-0.17016602	-0.060058594	0.3215332	0	44330	0	0	0
928	64363	64363	Category J	0.3359375	-0.34790039	-1.6437988	0.099853516	0.25683594	0.42163086	0	0	20/6/2018	20	6	2018	21:46:46	78406	0.3	21	46	46	0	0.058837891	3.5175293	0.18310547	0.000244141	-1.2226563	8.0041504	0.56738281	0	0	0	0	0	0	0	0	0	1.236084	0.23608398	0.921875	0.15258789	-0.34814453	-0.42089844	0	44330	0	0	0
929	64364	64364	Category J	-0.011962891	0.059814453	-0.13183594	0.032226563	0.26879883	0.42626953	0	0	20/6/2018	20	6	2018	21:46:46	78406	0.4	21	46	46	0	0.058837891	3.5175293	0.18041992	0.000976563	-1.217041	6.7365723	1.1037598	0	0	0	0	0	0	0	0	0	1.2304688	0.23046875	1.3366699	-0.19238281	0.05859375	1.0852051	0	44330	0	0	0
930	64365	64365	Category J	-0.16796875	-0.15576172	-1.763916	0.1015625	0.28955078	0.40551758	0	0	20/6/2018	20	6	2018	21:46:46	78406	0.5	21	46	46	0	0.058837891	3.5175293	0.18237305	0	-1.2199707	3.0786133	0.6652832	0	0	0	0	0	0	0	0	0	1.2333984	0.23339844	1.0500488	-0.3503418	-0.15551758	-0.54370117	0	44330	0	0	0
931	64366	64366	Category J	0.26391602	0.035888672	-1.4157715	-0.000732422	0.26635742	0.42333984	0	0	20/6/2018	20	6	2018	21:46:46	78406	0.6	21	46	46	0	0.058837891	3.5175293	0.18530273	-0.000732422	-1.2180176	3.8369141	0.21582031	0	0	0	0	0	0	0	0	0	1.2319336	0.23193359	0.31298828	0.078369141	0.036621094	-0.19750977	0	44330	0	0	0
932	64367	64367	Category J	-0.035888672	-0.023925781	-0.61181641	0.12158203	0.27050781	0.40942383	0	0	20/6/2018	20	6	2018	21:46:46	78406	0.7	21	46	46	0	0.058837891	3.5175293	0.18261719	-0.004394531	-1.2143555	10.326172	0.64135742	0	0	0	0	0	0	0	0	0	1.2280273	0.22802734	0.84057617	-0.21850586	-0.019287109	0.60253906	0	44330	0	0	0
933	64368	64368	Category J	-0.023925781	-0.10791016	-1.8359375	0.068847656	0.23095703	0.43847656	0	0	20/6/2018	20	6	2018	21:46:46	78406	0.8	21	46	46	0	0.058837891	3.5175293	0.18603516	-0.001953125	-1.2167969	9.7399902	0.66210938	0	0	0	0	0	0	0	0	0	1.230957	0.23095703	0.93505859	-0.20996094	-0.10571289	-0.61889648	0	44330	0	0	0
934	64369	64369	Category J	0.095947266	0.011962891	-0.64794922	0.041992188	0.23852539	0.44067383	0	0	20/6/2018	20	6	2018	21:46:46	78406	0.9	21	46	46	0	0.058837891	3.5175293	0.18017578	-0.004394531	-1.2080078	9.7854004	0.56665039	0	0	0	0	0	0	0	0	0	1.2214355	0.22143555	0.66113281	-0.084228516	0.016357422	0.56005859	0	44330	0	0	0
935	64370	64370	Category J	0.095947266	-0.071777344	-0.40795898	0.12841797	0.25146484	0.41723633	0	0	20/6/2018	20	6	2018	21:46:47	78407	0	21	46	47	0	0.058837891	3.5175293	0.18359375	-0.0078125	-1.2155762	11.700439	0.81494141	0	0	0	0	0	0	0	0	0	1.2294922	0.22949219	0.95922852	-0.087646484	-0.063720703	0.80761719	0	44330	0	0	0
936	64371	64371	Category J	-0.083984375	-0.19189453	-1.5358887	0.071044922	0.28100586	0.42163086	0	0	20/6/2018	20	6	2018	21:46:47	78407	0.1	21	46	47	0	0.058837891	3.5175293	0.18408203	-0.009033203	-1.2143555	17.224365	0.45654297	0	0	0	0	0	0	0	0	0	1.2282715	0.22827148	0.7722168	-0.26806641	-0.18261719	-0.32128906	0	44330	0	0	0
937	64372	64372	Category J	0.19189453	-0.17993164	-0.50390625	0.073486328	0.24487305	0.43286133	0	0	20/6/2018	20	6	2018	21:46:47	78407	0.2	21	46	47	0	0.058837891	3.5175293	0.18359375	-0.010742188	-1.204834	19.422363	0.72119141	0	0	0	0	0	0	0	0	0	1.21875	0.21875	0.87841797	0.008056641	-0.16894531	0.70092773	0	44330	0	0	0
938	64373	64373	Category J	0.26391602	-0.011962891	-1.1279297	0.12084961	0.21875	0.4284668	0	0	20/6/2018	20	6	2018	21:46:47	78407	0.3	21	46	47	0	0.058837891	3.5175293	0.18334961	-0.010009766	-1.2143555	20.145752	0.11816406	0	0	0	0	0	0	0	0	0	1.2280273	0.22802734	0.16870117	0.080322266	-0.001708984	0.086425781	0	44330	0	0	0
939	64374	64374	Category J	-0.047851563	0	-1.2958984	0.10229492	0.20605469	0.44262695	0	0	20/6/2018	20	6	2018	21:46:47	78407	0.4	21	46	47	0	0.058837891	3.5175293	0.18017578	-0.005615234	-1.203125	17.27124	0.24633789	0	0	0	0	0	0	0	0	0	1.2165527	0.21655273	0.32641602	-0.22802734	0.005615234	-0.092529297	0	44330	0	0	0
940	64375	64375	Category J	0.14379883	0.023925781	-0.51586914	0.10473633	0.19824219	0.44873047	0	0	20/6/2018	20	6	2018	21:46:47	78407	0.5	21	46	47	0	0.058837891	3.5175293	0.18286133	-0.008789063	-1.2104492	21.653076	0.6965332	0	0	0	0	0	0	0	0	0	1.2241211	0.22412109	0.76660156	-0.0390625	0.032714844	0.69458008	0	44330	0	0	0
941	64376	64376	Category J	0.10791016	-0.011962891	-1.0078125	0.091552734	0.19702148	0.44726563	0	0	20/6/2018	20	6	2018	21:46:47	78407	0.6	21	46	47	0	0.058837891	3.5175293	0.18823242	-0.009033203	-1.2167969	29.308594	0.22387695	0	0	0	0	0	0	0	0	0	1.2314453	0.23144531	0.29223633	-0.080322266	-0.002685547	0.20898438	0	44330	0	0	0
942	64377	64377	Category M	0.059814453	-0.14379883	-0.79199219	0.10986328	0.13525391	0.45751953	0	0	20/6/2018	20	6	2018	21:46:48	78408	0.3	21	46	48	0	0.058837891	3.5175293	0.1875	-0.009521484	-1.2102051	32.631348	0.45751953	0	0	0	0	0	0	0	0	0	1.2248535	0.22485352	0.68017578	-0.12768555	-0.1340332	0.41821289	0	44330	0	0	0
943	64378	64378	Category M	0.34790039	0	-0.83984375	0.10839844	0.11865234	0.46313477	0	0	20/6/2018	20	6	2018	21:46:48	78408	0.4	21	46	48	0	0.058837891	3.5175293	0.19018555	-0.009765625	-1.2133789	33.441162	0.40551758	0	0	0	0	0	0	0	0	0	1.2280273	0.22802734	0.54101563	0.1574707	0.009765625	0.37353516	0	44330	0	0	0
944	64379	64379	Category M	0	-0.21582031	-1.619873	0.10571289	0.13769531	0.45947266	0	0	20/6/2018	20	6	2018	21:46:48	78408	0.5	21	46	48	0	0.058837891	3.5175293	0.18554688	-0.006347656	-1.2006836	29.830811	0.50390625	0	0	0	0	0	0	0	0	0	1.2148438	0.21484375	0.81396484	-0.18554688	-0.20922852	-0.41894531	0	44330	0	0	0
945	64380	64380	Category M	0.89990234	1.0197754	-5.5559082	0.092041016	-0.063232422	0.46826172	0	0	20/6/2018	20	6	2018	21:46:48	78408	0.6	21	46	48	0	0.058837891	3.5175293	0.1887207	-0.009277344	-1.2111816	25.172119	4.5209961	0	0	0	0	0	0	0	0	0	1.2258301	0.22583008	6.0847168	0.7109375	1.0290527	-4.3444824	0	44330	0	0	0
946	64381	64381	Category M	0.41992188	2.0878906	-3.6359863	0.080078125	-0.037109375	0.46923828	0	0	20/6/2018	20	6	2018	21:46:48	78408	0.7	21	46	48	0	0.058349609	3.5288086	0.19165039	-0.009277344	-1.2126465	25.517578	3.2126465	0	0	0	0	0	0	0	0	0	1.2277832	0.2277832	4.7485352	0.22802734	2.097168	-2.4230957	0	44330	0	0	0
947	64382	64382	Category M	0.2277832	-0.53979492	-1.7038574	0.072021484	0.098876953	0.47070313	0	0	20/6/2018	20	6	2018	21:46:48	78408	0.8	21	46	48	0	0.058349609	3.5288086	0.18896484	-0.008056641	-1.2141113	22.343262	0.72363281	0	0	0	0	0	0	0	0	0	1.2287598	0.22875977	1.0598145	0.038574219	-0.53149414	-0.48950195	0	44330	0	0	0
948	64383	64383	Category M	0.65991211	0.20385742	-1.2119141	0.058837891	0.042724609	0.47631836	0	0	20/6/2018	20	6	2018	21:46:48	78408	0.9	21	46	48	0	0.058349609	3.5288086	0.19189453	-0.009521484	-1.2209473	24.443115	0.51416016	0	0	0	0	0	0	0	0	0	1.236084	0.23608398	0.69042969	0.46777344	0.21337891	0.009033203	0	44330	0	0	0
949	64384	64384	Category M	0.16796875	-0.10791016	-1.1518555	0.095458984	0.1394043	0.45996094	0	0	20/6/2018	20	6	2018	21:46:49	78409	0	21	46	49	0	0.058349609	3.5288086	0.19018555	-0.006347656	-1.2121582	30.726074	0.12011719	0	0	0	0	0	0	0	0	0	1.2268066	0.22680664	0.18408203	-0.022216797	-0.10131836	0.060302734	0	44330	0	0	0
950	64385	64385	Category M	0.2277832	-0.27587891	-0.82788086	0.12158203	0.12036133	0.46044922	0	0	20/6/2018	20	6	2018	21:46:49	78409	0.1	21	46	49	0	0.058349609	3.5288086	0.19384766	-0.008056641	-1.21875	29.565918	0.47509766	0	0	0	0	0	0	0	0	0	1.2341309	0.23413086	0.69262695	0.033691406	-0.26757813	0.39086914	0	44330	0	0	0
951	64386	64386	Category M	0.095947266	-0.10791016	-0.86376953	0.12255859	0.11962891	0.46557617	0	0	20/6/2018	20	6	2018	21:46:49	78409	0.2	21	46	49	0	0.058349609	3.5288086	0.19921875	-0.008300781	-1.2145996	26.049072	0.37890625	0	0	0	0	0	0	0	0	0	1.230957	0.23095703	0.55371094	-0.10327148	-0.099365234	0.35083008	0	44330	0	0	0
952	64387	64387	Category M	-0.059814453	-0.095947266	-1.1398926	0.12036133	0.13598633	0.45288086	0	0	20/6/2018	20	6	2018	21:46:49	78409	0.3	21	46	49	0	0.058349609	3.5288086	0.19458008	-0.008300781	-1.204834	19.366211	0.27685547	0	0	0	0	0	0	0	0	0	1.220459	0.22045898	0.40698242	-0.25439453	-0.087402344	0.064941406	0	44330	0	0	0
953	64388	64388	Category M	0.11987305	-0.10791016	-1.079834	0.10400391	0.14306641	0.45532227	0	0	20/6/2018	20	6	2018	21:46:49	78409	0.4	21	46	49	0	0.058349609	3.5288086	0.19750977	-0.0078125	-1.2033691	22.967773	0.17675781	0	0	0	0	0	0	0	0	0	1.2194824	0.21948242	0.30126953	-0.077636719	-0.099853516	0.12353516	0	44330	0	0	0
954	64389	64389	Category N	-0.011962891	-0.23999023	-0.92382813	0.11450195	0.11962891	0.46118164	0	0	20/6/2018	20	6	2018	21:46:51	78411	0.4	21	46	51	0	0.058349609	3.5288086	0.2019043	-0.0078125	-1.199707	19.332764	0.41918945	0	0	0	0	0	0	0	0	0	1.2165527	0.21655273	0.72192383	-0.21386719	-0.23193359	0.27587891	0	44330	0	0	0
955	64390	64390	Category N	0.29980469	-0.40795898	-0.65991211	0.1340332	0.12890625	0.45996094	0	0	20/6/2018	20	6	2018	21:46:51	78411	0.5	21	46	51	0	0.058349609	3.5288086	0.20507813	-0.009033203	-1.2089844	21.272705	0.68530273	0	0	0	0	0	0	0	0	0	1.2263184	0.22631836	1.0424805	0.094482422	-0.39868164	0.54907227	0	44330	0	0	0
956	64391	64391	Category N	-0.14379883	-0.17993164	-1.1757813	0.15039063	0.16333008	0.4440918	0	0	20/6/2018	20	6	2018	21:46:51	78411	0.6	21	46	51	0	0.058349609	3.5288086	0.21118164	-0.010742188	-1.1972656	12.624512	0.39379883	0	0	0	0	0	0	0	0	0	1.2158203	0.21582031	0.5456543	-0.35498047	-0.16894531	0.021484375	0	44330	0	0	0
957	64392	64392	Category N	0.13183594	-2.2558594	-4.0559082	0.091796875	0.38525391	0.33935547	0	0	20/6/2018	20	6	2018	21:46:51	78411	0.7	21	46	51	0	0.058349609	3.5288086	0.2097168	-0.011474609	-1.2058105	8.5371094	3.6281738	0	0	0	0	0	0	0	0	0	1.223877	0.22387695	5.1721191	-0.077880859	-2.2441406	-2.8498535	0	44330	0	0	0
958	64393	64393	Category N	1.0559082	2.5678711	-6	0.10131836	0.081787109	0.46826172	0	0	20/6/2018	20	6	2018	21:46:51	78411	0.8	21	46	51	0	0.058349609	3.5288086	0.20654297	-0.006591797	-1.1945801	2.5830078	5.517334	0	0	0	0	0	0	0	0	0	1.2124023	0.21240234	8.2290039	0.84912109	2.5744629	-4.8051758	0	44330	0	0	0
959	64394	64394	Category N	0.82788086	2.6999512	-2.5917969	0.12768555	0.001953125	0.46533203	0	0	20/6/2018	20	6	2018	21:46:51	78411	0.9	21	46	51	0	0.058349609	3.5288086	0.20678711	-0.006591797	-1.2019043	24.349365	3.1052246	0	0	0	0	0	0	0	0	0	1.2197266	0.21972656	4.7172852	0.62084961	2.706543	-1.3896484	0	44330	0	0	0
960	64395	64395	Category N	0.31176758	0.20385742	-1.9199219	0.023681641	0.47460938	0.23974609	0	0	20/6/2018	20	6	2018	21:46:52	78412	0	21	46	52	0	0.058349609	3.5288086	0.21557617	-0.008544922	-1.2070313	38.108398	0.75	0	0	0	0	0	0	0	0	0	1.2260742	0.22607422	1.0214844	0.095947266	0.21240234	-0.71264648	0	44330	0	0	0
961	64396	64396	Category N	0.15576172	-0.27587891	-1.1279297	0.040527344	0.19580078	0.45092773	0	0	20/6/2018	20	6	2018	21:46:52	78412	0.1	21	46	52	0	0.058349609	3.5288086	0.21362305	-0.007324219	-1.1923828	52.745117	0.28198242	0	0	0	0	0	0	0	0	0	1.2114258	0.21142578	0.39086914	-0.057861328	-0.26831055	0.064453125	0	44330	0	0	0
962	64397	64397	Category N	0.23999023	0.11987305	-0.85180664	-0.065673828	0.26171875	0.42773438	0	0	20/6/2018	20	6	2018	21:46:52	78412	0.2	21	46	52	0	0.058349609	3.5288086	0.21411133	-0.005859375	-1.1984863	56.737549	0.36962891	0	0	0	0	0	0	0	0	0	1.2172852	0.21728516	0.49853516	0.025634766	0.12573242	0.34667969	0	44330	0	0	0
963	64398	64398	Category N	0	0.011962891	-0.81591797	-0.032714844	0.26611328	0.4284668	0	0	20/6/2018	20	6	2018	21:46:52	78412	0.3	21	46	52	0	0.058349609	3.5288086	0.21142578	0.000732422	-1.1848145	67.800049	0.42553711	0	0	0	0	0	0	0	0	0	1.2036133	0.20361328	0.59155273	-0.21142578	0.010986328	0.36889648	0	44330	0	0	0
964	64399	64399	Category N	0.059814453	-0.20385742	-1.0197754	-0.015625	0.27392578	0.42431641	0	0	20/6/2018	20	6	2018	21:46:52	78412	0.4	21	46	52	0	0.058349609	3.5288086	0.21386719	0	-1.189209	68.418457	0.30664063	0	0	0	0	0	0	0	0	0	1.208252	0.20825195	0.52734375	-0.15405273	-0.20385742	0.16943359	0	44330	0	0	0
965	64400	64400	Category L	0.23999023	-0.071777344	-0.93579102	-0.16845703	0.26708984	0.40039063	0	0	20/6/2018	20	6	2018	21:46:55	78415	0.7	21	46	55	0	0.05859375	3.4820801	0.21777344	-0.000976563	-1.2011719	73.20752	0.27539063	0	0	0	0	0	0	0	0	0	1.2207031	0.22070313	0.3581543	0.021972656	-0.070800781	0.26538086	0	44330	0	0	0
966	64401	64401	Category L	0.25195313	-0.071777344	-0.88793945	-0.16821289	0.27124023	0.40258789	0	0	20/6/2018	20	6	2018	21:46:55	78415	0.8	21	46	55	0	0.05859375	3.4820801	0.22290039	0.000244141	-1.1933594	72.930664	0.31518555	0	0	0	0	0	0	0	0	0	1.2138672	0.21386719	0.40649414	0.028808594	-0.072021484	0.30541992	0	44330	0	0	0
967	64402	64402	Category L	0.26391602	-0.035888672	-0.89990234	-0.18041992	0.26782227	0.40332031	0	0	20/6/2018	20	6	2018	21:46:55	78415	0.9	21	46	55	0	0.05859375	3.4820801	0.21826172	0.001953125	-1.1879883	71.362305	0.29418945	0	0	0	0	0	0	0	0	0	1.2080078	0.20800781	0.37158203	0.045410156	-0.037841797	0.28808594	0	44330	0	0	0
968	64403	64403	Category L	0.27587891	-0.095947266	-0.88793945	-0.17358398	0.27124023	0.40063477	0	0	20/6/2018	20	6	2018	21:46:56	78416	0	21	46	56	0	0.05859375	3.4820801	0.22094727	0.002441406	-1.1882324	64.075684	0.32080078	0	0	0	0	0	0	0	0	0	1.2084961	0.20849609	0.45361328	0.0546875	-0.098388672	0.30029297	0	44330	0	0	0
969	64404	64404	Category L	0.25195313	-0.10791016	-0.92382813	-0.16992188	0.26953125	0.3996582	0	0	20/6/2018	20	6	2018	21:46:56	78416	0.1	21	46	56	0	0.05859375	3.4820801	0.21972656	0.006835938	-1.1789551	50.647461	0.28149414	0	0	0	0	0	0	0	0	0	1.1992188	0.19921875	0.40209961	0.031982422	-0.11474609	0.25512695	0	44330	0	0	0
970	64405	64405	Category L	0.2878418	-0.071777344	-0.91186523	-0.16723633	0.26977539	0.40161133	0	0	20/6/2018	20	6	2018	21:46:56	78416	0.2	21	46	56	0	0.05859375	3.4820801	0.22265625	0.006103516	-1.1887207	42.815918	0.29492188	0	0	0	0	0	0	0	0	0	1.2094727	0.20947266	0.42016602	0.064941406	-0.077880859	0.27685547	0	44330	0	0	0
971	64406	64406	Category L	0.26391602	-0.095947266	-0.89990234	-0.16821289	0.27124023	0.39892578	0	0	20/6/2018	20	6	2018	21:46:56	78416	0.3	21	46	56	0	0.058837891	3.4788574	0.22753906	0.0078125	-1.1787109	31.656982	0.29956055	0	0	0	0	0	0	0	0	0	1.2004395	0.20043945	0.41870117	0.036132813	-0.10375977	0.27880859	0	44330	0	0	0
972	64407	64407	Category L	0.25195313	-0.071777344	-0.88793945	-0.17431641	0.26782227	0.40039063	0	0	20/6/2018	20	6	2018	21:46:56	78416	0.4	21	46	56	0	0.058837891	3.4788574	0.22753906	0.007568359	-1.1721191	26.025635	0.29589844	0	0	0	0	0	0	0	0	0	1.1938477	0.19384766	0.38769531	0.024169922	-0.079345703	0.28417969	0	44330	0	0	0
973	64408	64408	Category L	0.26391602	-0.071777344	-0.94799805	-0.16577148	0.27050781	0.40161133	0	0	20/6/2018	20	6	2018	21:46:56	78416	0.5	21	46	56	0	0.058837891	3.4788574	0.23071289	0.0078125	-1.1755371	21.935547	0.2434082	0	0	0	0	0	0	0	0	0	1.197998	0.19799805	0.34033203	0.032958984	-0.079589844	0.22753906	0	44330	0	0	0
974	64409	64409	Category L	0.23999023	-0.095947266	-0.92382813	-0.16381836	0.26733398	0.40356445	0	0	20/6/2018	20	6	2018	21:46:56	78416	0.6	21	46	56	0	0.058837891	3.4788574	0.23339844	0.009033203	-1.1640625	18.844238	0.26220703	0	0	0	0	0	0	0	0	0	1.1872559	0.18725586	0.35180664	0.006347656	-0.10498047	0.24023438	0	44330	0	0	0
975	64410	64410	Category L	0.2277832	-0.095947266	-0.91186523	-0.16992188	0.26879883	0.3996582	0	0	20/6/2018	20	6	2018	21:46:56	78416	0.7	21	46	56	0	0.058837891	3.4788574	0.23486328	0.008544922	-1.1674805	15.406738	0.27636719	0	0	0	0	0	0	0	0	0	1.190918	0.19091797	0.36767578	-0.007080078	-0.10449219	0.25561523	0	44330	0	0	0
976	64411	64411	Category L	0.2277832	-0.083984375	-0.89990234	-0.171875	0.2644043	0.40039063	0	0	20/6/2018	20	6	2018	21:46:56	78416	0.8	21	46	56	0	0.058837891	3.4788574	0.23681641	0.009277344	-1.1740723	11.677734	0.28979492	0	0	0	0	0	0	0	0	0	1.1977539	0.19775391	0.37670898	-0.009033203	-0.093261719	0.27416992	0	44330	0	0	0
977	64412	64412	Category L	0.21582031	-0.059814453	-0.92382813	-0.17016602	0.27368164	0.3996582	0	0	20/6/2018	20	6	2018	21:46:56	78416	0.9	21	46	56	0	0.058837891	3.4788574	0.24072266	0.011230469	-1.1665039	8.8769531	0.25415039	0	0	0	0	0	0	0	0	0	1.1914063	0.19140625	0.33911133	-0.024902344	-0.071044922	0.24267578	0	44330	0	0	0
978	64413	64413	Category L	0.26391602	-0.083984375	-0.91186523	-0.16723633	0.26733398	0.3996582	0	0	20/6/2018	20	6	2018	21:46:57	78417	0	21	46	57	0	0.058837891	3.4788574	0.24121094	0.013671875	-1.171875	8.0810547	0.27856445	0	0	0	0	0	0	0	0	0	1.1965332	0.1965332	0.38012695	0.022460938	-0.09765625	0.26000977	0	44330	0	0	0
979	64414	64414	Category L	0.23999023	-0.083984375	-0.91186523	-0.16894531	0.26708984	0.40234375	0	0	20/6/2018	20	6	2018	21:46:57	78417	0.1	21	46	57	0	0.058837891	3.4788574	0.2409668	0.013671875	-1.1691895	6.286377	0.27514648	0	0	0	0	0	0	0	0	0	1.1938477	0.19384766	0.35620117	-0.000976563	-0.09765625	0.25732422	0	44330	0	0	0
980	64415	64415	Category L	0.29980469	-0.059814453	-0.89990234	-0.16479492	0.26879883	0.40380859	0	0	20/6/2018	20	6	2018	21:46:57	78417	0.2	21	46	57	0	0.058837891	3.4788574	0.24462891	0.013183594	-1.1640625	3.371582	0.27954102	0	0	0	0	0	0	0	0	0	1.1894531	0.18945313	0.39257813	0.054931641	-0.072998047	0.26416016	0	44330	0	0	0
981	64416	64416	Category L	0.26391602	-0.047851563	-0.91186523	-0.16552734	0.27050781	0.40283203	0	0	20/6/2018	20	6	2018	21:46:57	78417	0.3	21	46	57	0	0.058837891	3.4788574	0.24609375	0.013427734	-1.1689453	1.1958008	0.26489258	0	0	0	0	0	0	0	0	0	1.1948242	0.19482422	0.33618164	0.017578125	-0.061279297	0.25708008	0	44330	0	0	0
982	64417	64417	Category L	0.26391602	-0.095947266	-0.89990234	-0.16845703	0.26904297	0.40356445	0	0	20/6/2018	20	6	2018	21:46:57	78417	0.4	21	46	57	0	0.058837891	3.4788574	0.24731445	0.013671875	-1.1674805	0.43261719	0.28955078	0	0	0	0	0	0	0	0	0	1.1936035	0.19360352	0.39355469	0.016357422	-0.10961914	0.26757813	0	44330	0	0	0
983	64418	64418	Category L	0.25195313	-0.071777344	-0.89990234	-0.16625977	0.26806641	0.3996582	0	0	20/6/2018	20	6	2018	21:46:57	78417	0.5	21	46	57	0	0.058837891	3.4788574	0.24926758	0.014892578	-1.1687012	1.2912598	0.2824707	0	0	0	0	0	0	0	0	0	1.1950684	0.19506836	0.3581543	0.002441406	-0.086669922	0.26879883	0	44330	0	0	0
984	64419	64419	Category L	0.23999023	-0.095947266	-0.89990234	-0.16845703	0.26513672	0.3996582	0	0	20/6/2018	20	6	2018	21:46:57	78417	0.6	21	46	57	0	0.058837891	3.4788574	0.24780273	0.014892578	-1.1694336	1.4111328	0.29150391	0	0	0	0	0	0	0	0	0	1.1955566	0.19555664	0.38818359	-0.0078125	-0.11083984	0.26953125	0	44330	0	0	0
985	64420	64420	Category L	0.25195313	-0.071777344	-0.92382813	-0.16992188	0.27490234	0.3996582	0	0	20/6/2018	20	6	2018	21:46:57	78417	0.7	21	46	57	0	0.058837891	3.4788574	0.25048828	0.017578125	-1.1599121	1.3098145	0.25244141	0	0	0	0	0	0	0	0	0	1.1867676	0.18676758	0.3269043	0.001220703	-0.089355469	0.23608398	0	44330	0	0	0
986	64421	64421	Category L	0.2277832	-0.059814453	-0.88793945	-0.16918945	0.27026367	0.40258789	0	0	20/6/2018	20	6	2018	21:46:57	78417	0.8	21	46	57	0	0.058837891	3.4788574	0.24169922	0.004638672	-1.1015625	1.0864258	0.22363281	0	0	0	0	0	0	0	0	0	1.1276855	0.12768555	0.29223633	-0.013916016	-0.064453125	0.21362305	0	44330	0	0	0
987	64422	64422	Category L	0.23999023	-0.071777344	-0.87597656	-0.16845703	0.26904297	0.40063477	0	0	20/6/2018	20	6	2018	21:46:57	78417	0.9	21	46	57	0	0.058837891	3.4788574	0.23876953	-0.021484375	-1.0673828	0.96435547	0.19799805	0	0	0	0	0	0	0	0	0	1.0939941	0.093994141	0.24267578	0.000976563	-0.050048828	0.19140625	0	44330	0	0	0
988	64423	64423	Category L	0.23999023	-0.071777344	-0.88793945	-0.17163086	0.26782227	0.40063477	0	0	20/6/2018	20	6	2018	21:46:58	78418	0	21	46	58	0	0.058837891	3.4788574	0.23754883	-0.015136719	-1.0576172	0.52026367	0.17871094	0	0	0	0	0	0	0	0	0	1.0839844	0.083984375	0.22851563	0.002197266	-0.056396484	0.16967773	0	44330	0	0	0
989	64424	64424	Category L	0.23999023	-0.059814453	-0.89990234	-0.17700195	0.27026367	0.40234375	0	0	20/6/2018	20	6	2018	21:46:58	78418	0.1	21	46	58	0	0.058837891	3.4788574	0.23120117	-0.018798828	-1.0541992	0.29370117	0.15991211	0	0	0	0	0	0	0	0	0	1.0795898	0.079589844	0.20410156	0.008544922	-0.040771484	0.15429688	0	44330	0	0	0
990	64425	64425	Category L	0.25195313	-0.059814453	-0.92382813	-0.16845703	0.27197266	0.40063477	0	0	20/6/2018	20	6	2018	21:46:58	78418	0.2	21	46	58	0	0.058837891	3.4788574	0.22949219	-0.017578125	-1.0563965	1.0839844	0.14086914	0	0	0	0	0	0	0	0	0	1.0812988	0.081298828	0.19677734	0.022216797	-0.041992188	0.13256836	0	44330	0	0	0
991	64426	64426	Category L	0.27587891	-0.083984375	-0.88793945	-0.17236328	0.26733398	0.40136719	0	0	20/6/2018	20	6	2018	21:46:58	78418	0.3	21	46	58	0	0.058837891	3.4788574	0.22900391	-0.014404297	-1.0568848	2.0266113	0.18847656	0	0	0	0	0	0	0	0	0	1.081543	0.081542969	0.28515625	0.046630859	-0.069335938	0.16894531	0	44330	0	0	0
992	64427	64427	Category L	0.2277832	-0.083984375	-0.92382813	-0.17236328	0.26733398	0.40136719	0	0	20/6/2018	20	6	2018	21:46:58	78418	0.4	21	46	58	0	0.058837891	3.4788574	0.22949219	-0.013183594	-1.0559082	2.8110352	0.14990234	0	0	0	0	0	0	0	0	0	1.0805664	0.080566406	0.20458984	-0.001708984	-0.070556641	0.13208008	0	44330	0	0	0
993	64428	64428	Category L	0.23999023	-0.083984375	-0.91186523	-0.17089844	0.26806641	0.40161133	0	0	20/6/2018	20	6	2018	21:46:58	78418	0.5	21	46	58	0	0.058837891	3.4788574	0.23120117	-0.013916016	-1.0529785	3.657959	0.15771484	0	0	0	0	0	0	0	0	0	1.0783691	0.078369141	0.21972656	0.008544922	-0.069824219	0.14111328	0	44330	0	0	0
994	64429	64429	Category L	0.21582031	-0.095947266	-0.89990234	-0.16821289	0.27026367	0.40039063	0	0	20/6/2018	20	6	2018	21:46:58	78418	0.6	21	46	58	0	0.058837891	3.4788574	0.23168945	-0.013183594	-1.0488281	4.1967773	0.17114258	0	0	0	0	0	0	0	0	0	1.0742188	0.07421875	0.24755859	-0.015869141	-0.082519531	0.14892578	0	44330	0	0	0
995	64430	64430	Category L	0.21582031	-0.047851563	-0.91186523	-0.17016602	0.26708984	0.39648438	0	0	20/6/2018	20	6	2018	21:46:58	78418	0.7	21	46	58	0	0.058837891	3.4788574	0.23486328	-0.011230469	-1.0498047	4.5620117	0.14404297	0	0	0	0	0	0	0	0	0	1.0759277	0.075927734	0.19360352	-0.019042969	-0.036376953	0.13793945	0	44330	0	0	0
996	64431	64431	Category L	0.25195313	-0.071777344	-0.91186523	-0.17211914	0.26025391	0.40112305	0	0	20/6/2018	20	6	2018	21:46:58	78418	0.8	21	46	58	0	0.058837891	3.4788574	0.23291016	-0.007568359	-1.0524902	5.2971191	0.15551758	0	0	0	0	0	0	0	0	0	1.0778809	0.077880859	0.22338867	0.018798828	-0.063964844	0.140625	0	44330	0	0	0
997	64432	64432	Category L	0.26391602	-0.035888672	-0.99584961	-0.19018555	0.24462891	0.40258789	0	0	20/6/2018	20	6	2018	21:46:58	78418	0.9	21	46	58	0	0.058837891	3.4788574	0.23486328	-0.005615234	-1.0490723	6.0395508	0.067626953	0	0	0	0	0	0	0	0	0	1.0751953	0.075195313	0.11230469	0.028808594	-0.030029297	0.053222656	0	44330	0	0	0
998	64433	64433	Category L	0.21582031	-0.011962891	-0.91186523	-0.20849609	0.22583008	0.40673828	0	0	20/6/2018	20	6	2018	21:46:59	78419	0	21	46	59	0	0.058837891	3.4788574	0.234375	0.022460938	-1.0087891	6.9963379	0.10449219	0	0	0	0	0	0	0	0	0	1.0358887	0.035888672	0.15014648	-0.018554688	-0.034423828	0.096923828	0	44330	0	0	0
999	64434	64434	Category L	0.20385742	0.023925781	-0.89990234	-0.22265625	0.2109375	0.40405273	0	0	20/6/2018	20	6	2018	21:46:59	78419	0.1	21	46	59	0	0.058837891	3.4788574	0.22143555	-0.009765625	-0.94580078	8.2866211	0.059814453	0	0	0	0	0	0	0	0	0	0.97143555	0.028564453	0.09765625	-0.017578125	0.033691406	0.045898438	0	44330	0	0	0
1000	64435	64435	Category L	0.20385742	0	-0.88793945	-0.22705078	0.21582031	0.39916992	0	0	20/6/2018	20	6	2018	21:46:59	78419	0.2	21	46	59	0	0.058837891	3.4788574	0.2109375	-0.044433594	-0.92700195	9.078125	0.059570313	0	0	0	0	0	0	0	0	0	0.9519043	0.048095703	0.090820313	-0.007080078	0.044433594	0.0390625	0	44330	0	0	0
1001	64436	64436	Category L	0.21582031	0	-0.93579102	-0.22705078	0.21582031	0.39916992	0	0	20/6/2018	20	6	2018	21:46:59	78419	0.3	21	46	59	0	0.058837891	3.4788574	0.20849609	-0.047119141	-0.9140625	9.6748047	0.052246094	0	0	0	0	0	0	0	0	0	0.93896484	0.061035156	0.075927734	0.007080078	0.047119141	-0.021484375	0	44330	0	0	0
1002	64437	64437	Category L	0.26391602	0	-0.89990234	-0.22802734	0.22314453	0.40234375	0	0	20/6/2018	20	6	2018	21:46:59	78419	0.4	21	46	59	0	0.058837891	3.4788574	0.20581055	-0.044921875	-0.91235352	10.161865	0.07421875	0	0	0	0	0	0	0	0	0	0.93652344	0.063476563	0.11523438	0.057861328	0.044921875	0.012451172	0	44330	0	0	0
1003	64438	64438	Category L	0.21582031	-0.023925781	-0.88793945	-0.22363281	0.22021484	0.39746094	0	0	20/6/2018	20	6	2018	21:46:59	78419	0.5	21	46	59	0	0.058837891	3.4788574	0.20361328	-0.048339844	-0.91210938	9.9799805	0.036376953	0	0	0	0	0	0	0	0	0	0.93579102	0.064208984	0.060791016	0.011962891	0.024414063	0.024169922	0	44330	0	0	0
1004	64439	64439	Category L	0.2277832	-0.023925781	-0.91186523	-0.22021484	0.22119141	0.40039063	0	0	20/6/2018	20	6	2018	21:46:59	78419	0.6	21	46	59	0	0.058837891	3.4788574	0.20385742	-0.049072266	-0.91479492	9.4702148	0.034667969	0	0	0	0	0	0	0	0	0	0.9387207	0.061279297	0.052246094	0.023681641	0.025146484	0.002929688	0	44330	0	0	0
1005	64440	64440	Category L	0.23999023	-0.023925781	-0.89990234	-0.22460938	0.22460938	0.40014648	0	0	20/6/2018	20	6	2018	21:46:59	78419	0.7	21	46	59	0	0.058837891	3.4788574	0.2043457	-0.048339844	-0.91503906	8.6489258	0.045654297	0	0	0	0	0	0	0	0	0	0.93896484	0.061035156	0.075195313	0.035400391	0.024414063	0.015136719	0	44330	0	0	0
1006	64441	64441	Category L	0.2277832	-0.023925781	-0.88793945	-0.21850586	0.2265625	0.39770508	0	0	20/6/2018	20	6	2018	21:46:59	78419	0.8	21	46	59	0	0.058837891	3.4788574	0.20043945	-0.047363281	-0.91333008	7.869873	0.043945313	0	0	0	0	0	0	0	0	0	0.9362793	0.063720703	0.076171875	0.027099609	0.0234375	0.025390625	0	44330	0	0	0
1007	64442	64442	Category L	0.21582031	-0.023925781	-0.91186523	-0.22387695	0.22290039	0.39624023	0	0	20/6/2018	20	6	2018	21:46:59	78419	0.9	21	46	59	0	0.058837891	3.4788574	0.1953125	-0.044921875	-0.91601563	6.9758301	0.029296875	0	0	0	0	0	0	0	0	0	0.93774414	0.062255859	0.045410156	0.020263672	0.020996094	0.004150391	0	44330	0	0	0
1008	64443	64443	Category L	0.23999023	0	-0.89990234	-0.2199707	0.22583008	0.40039063	0	0	20/6/2018	20	6	2018	21:47:00	78420	0	21	47	0	0	0.058837891	3.4788574	0.19287109	-0.044433594	-0.91625977	5.8676758	0.066650391	0	0	0	0	0	0	0	0	0	0.9375	0.0625	0.10791016	0.046875	0.044433594	0.016357422	0	44330	0	0	0
1009	64444	64444	Category L	0.21582031	0	-0.92382813	-0.22216797	0.22094727	0.3984375	0	0	20/6/2018	20	6	2018	21:47:00	78420	0.1	21	47	0	0	0.058105469	3.5255859	0.18945313	-0.04296875	-0.91821289	4.4641113	0.05078125	0	0	0	0	0	0	0	0	0	0.93847656	0.061523438	0.074707031	0.026123047	0.04296875	-0.005371094	0	44330	0	0	0
1010	64445	64445	Category L	0.23999023	-0.023925781	-0.94799805	-0.21777344	0.22631836	0.39746094	0	0	20/6/2018	20	6	2018	21:47:00	78420	0.2	21	47	0	0	0.058105469	3.5255859	0.18603516	-0.042724609	-0.91650391	3.2768555	0.064941406	0	0	0	0	0	0	0	0	0	0.9362793	0.063720703	0.10375977	0.053710938	0.018798828	-0.03125	0	44330	0	0	0
1011	64446	64446	Category L	0.25195313	0.011962891	-0.88793945	-0.22363281	0.22119141	0.39916992	0	0	20/6/2018	20	6	2018	21:47:00	78420	0.3	21	47	0	0	0.058105469	3.5255859	0.18212891	-0.043212891	-0.91674805	2.1630859	0.093505859	0	0	0	0	0	0	0	0	0	0.93579102	0.064208984	0.15380859	0.069580078	0.055175781	0.028808594	0	44330	0	0	0
1012	64447	64447	Category L	0.21582031	0	-0.89990234	-0.21923828	0.22192383	0.40014648	0	0	20/6/2018	20	6	2018	21:47:00	78420	0.4	21	47	0	0	0.058105469	3.5255859	0.17993164	-0.04296875	-0.91772461	1.2211914	0.05859375	0	0	0	0	0	0	0	0	0	0.9362793	0.063720703	0.096679688	0.035644531	0.04296875	0.017822266	0	44330	0	0	0
1013	64448	64448	Category L	0.20385742	0	-0.91186523	-0.22387695	0.22290039	0.40014648	0	0	20/6/2018	20	6	2018	21:47:00	78420	0.5	21	47	0	0	0.058105469	3.5255859	0.17529297	-0.044677734	-0.92041016	0.70019531	0.053710938	0	0	0	0	0	0	0	0	0	0.93798828	0.062011719	0.081787109	0.028320313	0.044677734	0.008544922	0	44330	0	0	0
1014	64449	64449	Category L	0.21582031	-0.023925781	-0.92382813	-0.21777344	0.2253418	0.39648438	0	0	20/6/2018	20	6	2018	21:47:00	78420	0.6	21	47	0	0	0.058105469	3.5255859	0.17089844	-0.04296875	-0.91748047	0.15795898	0.049072266	0	0	0	0	0	0	0	0	0	0.93432617	0.065673828	0.0703125	0.044677734	0.019042969	-0.006103516	0	44330	0	0	0
1015	64450	64450	Category L	0.23999023	-0.023925781	-0.93579102	-0.2253418	0.22558594	0.39941406	0	0	20/6/2018	20	6	2018	21:47:00	78420	0.7	21	47	0	0	0.058105469	3.5255859	0.16723633	-0.044921875	-0.91967773	0.072021484	0.077148438	0	0	0	0	0	0	0	0	0	0.93579102	0.064208984	0.10986328	0.072509766	0.020996094	-0.015869141	0	44330	0	0	0
1016	64451	64451	Category L	0.23999023	-0.023925781	-0.93579102	-0.22387695	0.22460938	0.39526367	0	0	20/6/2018	20	6	2018	21:47:00	78420	0.8	21	47	0	0	0.058105469	3.5255859	0.16625977	-0.046386719	-0.91918945	0.092041016	0.078613281	0	0	0	0	0	0	0	0	0	0.93530273	0.064697266	0.11254883	0.073486328	0.022460938	-0.016357422	0	44330	0	0	0
1017	64452	64452	Category L	0.2277832	0	-0.92382813	-0.22119141	0.22705078	0.39868164	0	0	20/6/2018	20	6	2018	21:47:00	78420	0.9	21	47	0	0	0.058105469	3.5255859	0.16137695	-0.045898438	-0.91918945	0.48681641	0.080810547	0	0	0	0	0	0	0	0	0	0.93457031	0.065429688	0.11669922	0.066162109	0.045898438	-0.004394531	0	44330	0	0	0
1018	64453	64453	Category L	0.23999023	-0.011962891	-0.91186523	-0.21875	0.22705078	0.3984375	0	0	20/6/2018	20	6	2018	21:47:01	78421	0	21	47	1	0	0.058105469	3.5255859	0.15722656	-0.048095703	-0.91723633	1.1618652	0.090332031	0	0	0	0	0	0	0	0	0	0.93188477	0.068115234	0.12402344	0.082519531	0.036132813	0.005371094	0	44330	0	0	0
1019	64454	64454	Category L	0.23999023	-0.023925781	-0.88793945	-0.22094727	0.22802734	0.40356445	0	0	20/6/2018	20	6	2018	21:47:01	78421	0.1	21	47	1	0	0.058105469	3.5255859	0.15185547	-0.048828125	-0.91870117	1.4536133	0.096679688	0	0	0	0	0	0	0	0	0	0.93261719	0.067382813	0.14404297	0.087890625	0.024902344	0.030761719	0	44330	0	0	0
1020	64455	64455	Category L	0.26391602	0.035888672	-0.91186523	-0.2175293	0.22460938	0.39868164	0	0	20/6/2018	20	6	2018	21:47:01	78421	0.2	21	47	1	0	0.058105469	3.5255859	0.14892578	-0.049560547	-0.91918945	1.0310059	0.14331055	0	0	0	0	0	0	0	0	0	0.93237305	0.067626953	0.20776367	0.11474609	0.085449219	0.007324219	0	44330	0	0	0
1021	64456	64456	Category L	0.21582031	0	-0.88793945	-0.22216797	0.22460938	0.39941406	0	0	20/6/2018	20	6	2018	21:47:01	78421	0.3	21	47	1	0	0.058105469	3.5255859	0.14624023	-0.051025391	-0.92041016	1.1845703	0.092285156	0	0	0	0	0	0	0	0	0	0.93334961	0.066650391	0.15332031	0.069335938	0.051025391	0.032470703	0	44330	0	0	0
1022	64457	64457	Category L	0.21582031	-0.035888672	-0.88793945	-0.22485352	0.22387695	0.39941406	0	0	20/6/2018	20	6	2018	21:47:01	78421	0.4	21	47	1	0	0.058105469	3.5255859	0.14428711	-0.052978516	-0.92041016	2.7644043	0.080078125	0	0	0	0	0	0	0	0	0	0.93310547	0.066894531	0.12084961	0.071289063	0.017089844	0.032470703	0	44330	0	0	0
1023	64458	64458	Category L	0.21582031	-0.011962891	-0.89990234	-0.21679688	0.22094727	0.39868164	0	0	20/6/2018	20	6	2018	21:47:01	78421	0.5	21	47	1	0	0.058105469	3.5255859	0.14013672	-0.050537109	-0.9230957	5.7036133	0.087890625	0	0	0	0	0	0	0	0	0	0.93505859	0.064941406	0.13745117	0.075439453	0.038574219	0.023193359	0	44330	0	0	0
1024	64459	64459	Category L	0.21582031	0	-0.86376953	-0.22094727	0.22973633	0.3996582	0	0	20/6/2018	20	6	2018	21:47:01	78421	0.6	21	47	1	0	0.058105469	3.5255859	0.13647461	-0.048828125	-0.92749023	9.8615723	0.11279297	0	0	0	0	0	0	0	0	0	0.9387207	0.061279297	0.19189453	0.079101563	0.048828125	0.063720703	0	44330	0	0	0
1025	64460	64460	Category L	0.20385742	-0.011962891	-0.87597656	-0.21826172	0.22387695	0.40039063	0	0	20/6/2018	20	6	2018	21:47:01	78421	0.7	21	47	1	0	0.058105469	3.5255859	0.13305664	-0.045898438	-0.92749023	17.246582	0.09375	0	0	0	0	0	0	0	0	0	0.93823242	0.061767578	0.15625	0.070556641	0.033935547	0.051513672	0	44330	0	0	0
1026	64461	64461	Category L	0.19189453	-0.023925781	-0.91186523	-0.22021484	0.21240234	0.40429688	0	0	20/6/2018	20	6	2018	21:47:01	78421	0.8	21	47	1	0	0.058105469	3.5255859	0.13110352	-0.046386719	-0.92651367	32.677002	0.066162109	0	0	0	0	0	0	0	0	0	0.93676758	0.063232422	0.097900391	0.060546875	0.022460938	0.014648438	0	44330	0	0	0
1027	64462	64462	Category E	0.11987305	-0.023925781	-0.91186523	0.092529297	-0.12304688	0.44921875	0	0	20/6/2018	20	6	2018	21:55:13	78913	0.8	21	55	13	0	0.058837891	3.515918	0.12866211	-0.046386719	-0.92724609	53.848633	0.028808594	0	0	0	0	0	0	0	0	0	0.93725586	0.062744141	0.046875	-0.008789063	0.022460938	0.015380859	0	44330	0	0	0
1028	64463	64463	Category E	0.15576172	-0.083984375	-0.94799805	0.1184082	-0.13818359	0.44238281	0	0	20/6/2018	20	6	2018	21:55:13	78913	0.9	21	55	13	0	0.058837891	3.515918	0.1262207	-0.046386719	-0.92822266	81.3396	0.051513672	0	0	0	0	0	0	0	0	0	0.93798828	0.062011719	0.086425781	0.029296875	-0.037353516	-0.01953125	0	44330	0	0	0
1029	64464	64464	Category E	0.035888672	-0.023925781	-1.3198242	0.11157227	-0.12646484	0.44750977	0	0	20/6/2018	20	6	2018	21:55:14	78914	0	21	55	14	0	0.058837891	3.515918	0.125	-0.046386719	-0.92895508	104.75488	0.40136719	0	0	0	0	0	0	0	0	0	0.93847656	0.061523438	0.50244141	-0.089111328	0.022460938	-0.390625	0	44330	0	0	0
1030	64465	64465	Category E	0.17993164	-0.023925781	-0.87597656	0.098876953	-0.10498047	0.45458984	0	0	20/6/2018	20	6	2018	21:55:14	78914	0.1	21	55	14	0	0.058837891	3.515918	0.12060547	-0.047363281	-0.93041992	123.06519	0.083740234	0	0	0	0	0	0	0	0	0	0.93945313	0.060546875	0.13696289	0.059082031	0.0234375	0.054443359	0	44330	0	0	0
1031	64466	64466	Category E	0.13183594	0	-0.77978516	0.10766602	-0.084960938	0.45703125	0	0	20/6/2018	20	6	2018	21:55:14	78914	0.2	21	55	14	0	0.058837891	3.515918	0.11914063	-0.048339844	-0.92895508	134.49268	0.1574707	0	0	0	0	0	0	0	0	0	0.93798828	0.062011719	0.21020508	0.012451172	0.048339844	0.14916992	0	44330	0	0	0
1032	64467	64467	Category E	0.083984375	-0.15576172	-0.91186523	0.098144531	-0.068359375	0.4621582	0	0	20/6/2018	20	6	2018	21:55:14	78914	0.3	21	55	14	0	0.058837891	3.515918	0.11523438	-0.048583984	-0.93041992	137.04639	0.11303711	0	0	0	0	0	0	0	0	0	0.93896484	0.061035156	0.15722656	-0.03125	-0.10693359	0.018554688	0	44330	0	0	0
1033	64468	64468	Category E	0.15576172	-0.047851563	-0.74389648	0.083984375	-0.073486328	0.46264648	0	0	20/6/2018	20	6	2018	21:55:14	78914	0.4	21	55	14	0	0.058837891	3.515918	0.11376953	-0.047851563	-0.9309082	135.44727	0.19165039	0	0	0	0	0	0	0	0	0	0.93896484	0.061035156	0.22900391	0.041748047	0	0.18701172	0	44330	0	0	0
1034	64469	64469	Category E	0.25195313	-0.083984375	-0.99584961	0.12353516	-0.077148438	0.45458984	0	0	20/6/2018	20	6	2018	21:55:14	78914	0.5	21	55	14	0	0.058837891	3.515918	0.11010742	-0.046875	-0.93139648	133.6167	0.15966797	0	0	0	0	0	0	0	0	0	0.93920898	0.060791016	0.24267578	0.14160156	-0.036865234	-0.064208984	0	44330	0	0	0
1035	64470	64470	Category E	0.14379883	-0.11987305	-0.87597656	0.11889648	-0.069335938	0.46069336	0	0	20/6/2018	20	6	2018	21:55:14	78914	0.6	21	55	14	0	0.058837891	3.515918	0.10913086	-0.047607422	-0.93017578	128.85303	0.096679688	0	0	0	0	0	0	0	0	0	0.93774414	0.062255859	0.16088867	0.034423828	-0.072021484	0.054199219	0	44330	0	0	0
1036	64471	64471	Category E	0.011962891	-0.023925781	-0.91186523	0.14794922	-0.093994141	0.44995117	0	0	20/6/2018	20	6	2018	21:55:14	78914	0.7	21	55	14	0	0.058837891	3.515918	0.10742188	-0.049072266	-0.93164063	113.52344	0.10083008	0	0	0	0	0	0	0	0	0	0.93920898	0.060791016	0.140625	-0.095458984	0.025146484	0.019775391	0	44330	0	0	0
1037	64472	64472	Category E	0.083984375	0.011962891	-0.82788086	0.11352539	-0.094482422	0.4543457	0	0	20/6/2018	20	6	2018	21:55:14	78914	0.8	21	55	14	0	0.058837891	3.515918	0.10449219	-0.049072266	-0.93432617	91.799561	0.12451172	0	0	0	0	0	0	0	0	0	0.94140625	0.05859375	0.18823242	-0.020507813	0.061035156	0.10644531	0	44330	0	0	0
1038	64473	64473	Category E	0.023925781	-0.035888672	-0.95996094	0.14599609	-0.11279297	0.44628906	0	0	20/6/2018	20	6	2018	21:55:14	78914	0.9	21	55	14	0	0.058837891	3.515918	0.10009766	-0.050292969	-0.93432617	62.615723	0.081787109	0	0	0	0	0	0	0	0	0	0.94091797	0.059082031	0.11645508	-0.076171875	0.014404297	-0.025390625	0	44330	0	0	0
1039	64474	64474	Category E	-0.011962891	-0.059814453	-1.0917969	0.16137695	-0.11474609	0.43896484	0	0	20/6/2018	20	6	2018	21:55:15	78915	0	21	55	15	0	0.058837891	3.515918	0.09765625	-0.049072266	-0.93359375	36.393311	0.19262695	0	0	0	0	0	0	0	0	0	0.94018555	0.059814453	0.27832031	-0.10961914	-0.010498047	-0.15795898	0	44330	0	0	0
1040	64475	64475	Category E	0.11987305	-0.023925781	-0.88793945	0.18310547	-0.076416016	0.44018555	0	0	20/6/2018	20	6	2018	21:55:15	78915	0.1	21	55	15	0	0.058837891	3.515918	0.094482422	-0.048339844	-0.93701172	16.404785	0.060302734	0	0	0	0	0	0	0	0	0	0.94287109	0.057128906	0.098876953	0.025146484	0.024414063	0.049072266	0	44330	0	0	0
1041	64476	64476	Category E	-0.059814453	-0.083984375	-0.98388672	0.20092773	-0.049316406	0.43798828	0	0	20/6/2018	20	6	2018	21:55:15	78915	0.2	21	55	15	0	0.058837891	3.515918	0.093261719	-0.048339844	-0.93603516	3.0356445	0.16430664	0	0	0	0	0	0	0	0	0	0.94189453	0.058105469	0.23632813	-0.15307617	-0.035400391	-0.047607422	0	44330	0	0	0
1042	64477	64477	Category E	0.059814453	-0.16796875	-0.82788086	0.19897461	-0.058349609	0.43676758	0	0	20/6/2018	20	6	2018	21:55:15	78915	0.3	21	55	15	0	0.058837891	3.515918	0.089355469	-0.048339844	-0.93725586	1.434082	0.16455078	0	0	0	0	0	0	0	0	0	0.94287109	0.057128906	0.25830078	-0.029541016	-0.11938477	0.109375	0	44330	0	0	0
1043	64478	64478	Category E	0.023925781	-0.047851563	-1.0439453	0.20947266	-0.059082031	0.43603516	0	0	20/6/2018	20	6	2018	21:55:15	78915	0.4	21	55	15	0	0.058837891	3.4804688	0.087402344	-0.049804688	-0.9362793	2.7375488	0.12475586	0	0	0	0	0	0	0	0	0	0.94165039	0.058349609	0.1730957	-0.063476563	0.001953125	-0.10742188	0	44330	0	0	0
1044	64479	64479	Category E	0.095947266	-0.14379883	-1.0319824	0.23657227	-0.099365234	0.41430664	0	0	20/6/2018	20	6	2018	21:55:15	78915	0.5	21	55	15	0	0.058837891	3.4804688	0.084716797	-0.052490234	-0.93896484	6.4921875	0.13037109	0	0	0	0	0	0	0	0	0	0.94433594	0.055664063	0.19506836	0.010986328	-0.091064453	-0.092773438	0	44330	0	0	0
1045	64480	64480	Category E	-0.071777344	0.011962891	-0.80395508	0.20776367	-0.082519531	0.43164063	0	0	20/6/2018	20	6	2018	21:55:15	78915	0.6	21	55	15	0	0.058837891	3.4804688	0.083251953	-0.054199219	-0.93701172	9.9470215	0.21484375	0	0	0	0	0	0	0	0	0	0.94238281	0.057617188	0.35449219	-0.1550293	0.066162109	0.13305664	0	44330	0	0	0
1046	64481	64481	Category E	-0.15576172	0.13183594	-1.0917969	0.19018555	-0.089355469	0.43310547	0	0	20/6/2018	20	6	2018	21:55:15	78915	0.7	21	55	15	0	0.058837891	3.4804688	0.080810547	-0.055664063	-0.93676758	11.272949	0.33935547	0	0	0	0	0	0	0	0	0	0.94189453	0.058105469	0.57910156	-0.23657227	0.1875	-0.15478516	0	44330	0	0	0
1047	64482	64482	Category E	0.059814453	0	-0.92382813	0.15820313	-0.084228516	0.44238281	0	0	20/6/2018	20	6	2018	21:55:15	78915	0.8	21	55	15	0	0.058837891	3.4804688	0.078857422	-0.056396484	-0.9362793	11.328125	0.060791016	0	0	0	0	0	0	0	0	0	0.94116211	0.058837891	0.087890625	-0.019042969	0.056396484	0.012451172	0	44330	0	0	0
1048	64483	64483	Category E	0	0.011962891	-1.0439453	0.24047852	-0.038818359	0.41723633	0	0	20/6/2018	20	6	2018	21:55:15	78915	0.9	21	55	15	0	0.058837891	3.4804688	0.076416016	-0.055664063	-0.93823242	10.121826	0.14697266	0	0	0	0	0	0	0	0	0	0.94287109	0.057128906	0.25	-0.076416016	0.067626953	-0.10546875	0	44330	0	0	0
1049	64484	64484	Category E	-0.011962891	-0.083984375	-0.79199219	0.1965332	-0.038330078	0.43725586	0	0	20/6/2018	20	6	2018	21:55:16	78916	0	21	55	16	0	0.058837891	3.4804688	0.072509766	-0.056152344	-0.94042969	9.251709	0.1730957	0	0	0	0	0	0	0	0	0	0.94482422	0.055175781	0.26074219	-0.084472656	-0.027587891	0.1484375	0	44330	0	0	0
1050	64485	64485	Category E	-0.023925781	-0.10791016	-0.93579102	0.18261719	-0.043457031	0.44580078	0	0	20/6/2018	20	6	2018	21:55:16	78916	0.1	21	55	16	0	0.058837891	3.4804688	0.071289063	-0.055664063	-0.9387207	6.4050293	0.10839844	0	0	0	0	0	0	0	0	0	0.94287109	0.057128906	0.15014648	-0.095214844	-0.052001953	0.002929688	0	44330	0	0	0
1051	64486	64486	Category E	0.083984375	-0.071777344	-0.97192383	0.17211914	-0.061767578	0.44311523	0	0	20/6/2018	20	6	2018	21:55:16	78916	0.2	21	55	16	0	0.058837891	3.4804688	0.066894531	-0.054931641	-0.9387207	4.5153809	0.040771484	0	0	0	0	0	0	0	0	0	0.94262695	0.057373047	0.066650391	0.016845703	-0.016601563	-0.032958984	0	44330	0	0	0
1052	64487	64487	Category E	-0.11987305	-0.21582031	-1.1037598	0.19897461	-0.0859375	0.43041992	0	0	20/6/2018	20	6	2018	21:55:16	78916	0.3	21	55	16	0	0.058837891	3.4804688	0.064453125	-0.056396484	-0.9387207	3.2683105	0.29394531	0	0	0	0	0	0	0	0	0	0.94262695	0.057373047	0.50830078	-0.18432617	-0.15917969	-0.16479492	0	44330	0	0	0
1053	64488	64488	Category E	-0.095947266	0.059814453	-0.70776367	0.19018555	-0.081054688	0.43530273	0	0	20/6/2018	20	6	2018	21:55:16	78916	0.4	21	55	16	0	0.058837891	3.4804688	0.061767578	-0.057617188	-0.94067383	1.4331055	0.30493164	0	0	0	0	0	0	0	0	0	0.94433594	0.055664063	0.50830078	-0.15771484	0.11743164	0.23291016	0	44330	0	0	0
1054	64489	64489	Category E	-0.047851563	-0.25195313	-1.0917969	0.1730957	-0.0625	0.4453125	0	0	20/6/2018	20	6	2018	21:55:16	78916	0.5	21	55	16	0	0.058837891	3.4804688	0.060546875	-0.05859375	-0.93969727	0.60742188	0.26855469	0	0	0	0	0	0	0	0	0	0.94360352	0.056396484	0.45336914	-0.10839844	-0.19311523	-0.15185547	0	44330	0	0	0
1055	64490	64490	Category E	0.14379883	-0.20385742	-0.87597656	0.19042969	-0.0390625	0.44116211	0	0	20/6/2018	20	6	2018	21:55:16	78916	0.6	21	55	16	0	0.058837891	3.4804688	0.056640625	-0.060058594	-0.94042969	2.7055664	0.17993164	0	0	0	0	0	0	0	0	0	0.9440918	0.055908203	0.29541016	0.086914063	-0.14355469	0.064453125	0	44330	0	0	0
1056	64491	64491	Category E	-0.15576172	-0.059814453	-0.91186523	0.24316406	0.027587891	0.42163086	0	0	20/6/2018	20	6	2018	21:55:16	78916	0.7	21	55	16	0	0.058837891	3.4804688	0.054199219	-0.059326172	-0.93945313	6.3696289	0.21191406	0	0	0	0	0	0	0	0	0	0.94287109	0.057128906	0.23803711	-0.20996094	-0.000244141	0.027587891	0	44330	0	0	0
1057	64492	64492	Category E	-0.10791016	-0.2277832	-0.75585938	0.21459961	0.029541016	0.43481445	0	0	20/6/2018	20	6	2018	21:55:16	78916	0.8	21	55	16	0	0.058837891	3.4804688	0.051269531	-0.056152344	-0.94213867	6.5698242	0.29907227	0	0	0	0	0	0	0	0	0	0.9453125	0.0546875	0.51708984	-0.15917969	-0.17138672	0.1862793	0	44330	0	0	0
1058	64493	64493	Category E	-0.17993164	-0.14379883	-1.0439453	0.24047852	0.039550781	0.42285156	0	0	20/6/2018	20	6	2018	21:55:16	78916	0.9	21	55	16	0	0.058837891	3.4804688	0.048339844	-0.057373047	-0.94360352	4.2365723	0.26391602	0	0	0	0	0	0	0	0	0	0.9465332	0.053466797	0.41479492	-0.22827148	-0.086181641	-0.10009766	0	44330	0	0	0
1059	64494	64494	Category E	0.011962891	-0.14379883	-0.93579102	0.24755859	0.015869141	0.41943359	0	0	20/6/2018	20	6	2018	21:55:17	78917	0	21	55	17	0	0.058837891	3.4804688	0.045898438	-0.057617188	-0.94140625	1.958252	0.092529297	0	0	0	0	0	0	0	0	0	0.94433594	0.055664063	0.12573242	-0.033935547	-0.0859375	0.005615234	0	44330	0	0	0
1060	64495	64495	Category E	0.083984375	-0.17993164	-1.0078125	0.28637695	-0.004638672	0.39599609	0	0	20/6/2018	20	6	2018	21:55:17	78917	0.1	21	55	17	0	0.058837891	3.4804688	0.041503906	-0.057373047	-0.94140625	4.0402832	0.14550781	0	0	0	0	0	0	0	0	0	0.9440918	0.055908203	0.23095703	0.042236328	-0.12231445	-0.066162109	0	44330	0	0	0
1061	64496	64496	Category E	0.11987305	-0.20385742	-0.89990234	0.28588867	-0.017089844	0.39086914	0	0	20/6/2018	20	6	2018	21:55:17	78917	0.2	21	55	17	0	0.058837891	3.4804688	0.041015625	-0.057861328	-0.9387207	13.012451	0.17016602	0	0	0	0	0	0	0	0	0	0.94140625	0.05859375	0.26342773	0.078613281	-0.14575195	0.038818359	0	44330	0	0	0
1062	64497	64497	Category E	-0.071777344	0.10791016	-1.1279297	0.22558594	-0.070800781	0.41845703	0	0	20/6/2018	20	6	2018	21:55:17	78917	0.3	21	55	17	0	0.058837891	3.4804688	0.0390625	-0.059082031	-0.94189453	21.293457	0.2734375	0	0	0	0	0	0	0	0	0	0.94458008	0.055419922	0.46386719	-0.11083984	0.16699219	-0.18579102	0	44330	0	0	0
1063	64498	64498	Category E	-0.047851563	0.071777344	-1.2478027	0.17236328	-0.031005859	0.44775391	0	0	20/6/2018	20	6	2018	21:55:17	78917	0.4	21	55	17	0	0.058837891	3.4804688	0.037597656	-0.060791016	-0.94213867	25.305664	0.34375	0	0	0	0	0	0	0	0	0	0.94482422	0.055175781	0.52368164	-0.085449219	0.13256836	-0.30541992	0	44330	0	0	0
1064	64499	64499	Category E	-0.035888672	0.13183594	-0.89990234	0.19506836	0.019042969	0.44213867	0	0	20/6/2018	20	6	2018	21:55:17	78917	0.5	21	55	17	0	0.058837891	3.4804688	0.035644531	-0.061523438	-0.94165039	23.856934	0.21044922	0	0	0	0	0	0	0	0	0	0.94433594	0.055664063	0.30688477	-0.071533203	0.19335938	0.041748047	0	44330	0	0	0
1065	64500	64500	Category E	0.095947266	-0.10791016	-0.83984375	0.18969727	0.020751953	0.44311523	0	0	20/6/2018	20	6	2018	21:55:17	78917	0.6	21	55	17	0	0.058837891	3.4804688	0.033203125	-0.062255859	-0.94287109	24.612549	0.12890625	0	0	0	0	0	0	0	0	0	0.94555664	0.054443359	0.21118164	0.0625	-0.045410156	0.10302734	0	44330	0	0	0
1066	64501	64501	Category E	0.035888672	-0.071777344	-0.94799805	0.19750977	0.029296875	0.44042969	0	0	20/6/2018	20	6	2018	21:55:17	78917	0.7	21	55	17	0	0.058837891	3.4804688	0.030761719	-0.063476563	-0.9440918	23.489746	0.010253906	0	0	0	0	0	0	0	0	0	0.9465332	0.053466797	0.017089844	0.004882813	-0.008056641	-0.003662109	0	44330	0	0	0
1067	64502	64502	Category E	0.035888672	-0.071777344	-0.95996094	0.17871094	0.005371094	0.44970703	0	0	20/6/2018	20	6	2018	21:55:17	78917	0.8	21	55	17	0	0.058837891	3.4804688	0.029296875	-0.063232422	-0.9465332	18.009277	0.017089844	0	0	0	0	0	0	0	0	0	0.94897461	0.051025391	0.028320313	0.006347656	-0.008300781	-0.013183594	0	44330	0	0	0
1068	64503	64503	Category E	0.15576172	-0.071777344	-0.94799805	0.18066406	-0.023193359	0.44384766	0	0	20/6/2018	20	6	2018	21:55:17	78917	0.9	21	55	17	0	0.058837891	3.4804688	0.028076172	-0.063232422	-0.94580078	11.019287	0.12768555	0	0	0	0	0	0	0	0	0	0.94824219	0.051757813	0.13818359	0.12744141	-0.008544922	-0.001953125	0	44330	0	0	0
1069	64504	64504	Category E	-0.10791016	-0.13183594	-1.0078125	0.16723633	-0.029296875	0.44970703	0	0	20/6/2018	20	6	2018	21:55:18	78918	0	21	55	18	0	0.058837891	3.4804688	0.026855469	-0.062744141	-0.9453125	5.776123	0.16357422	0	0	0	0	0	0	0	0	0	0.94775391	0.052246094	0.26611328	-0.13476563	-0.068847656	-0.062255859	0	44330	0	0	0
1070	64505	64505	Category E	0.11987305	-0.13183594	-0.81591797	0.12915039	-0.03515625	0.45947266	0	0	20/6/2018	20	6	2018	21:55:18	78918	0.1	21	55	18	0	0.058837891	3.4804688	0.025390625	-0.063476563	-0.94116211	2.6760254	0.17089844	0	0	0	0	0	0	0	0	0	0.94360352	0.056396484	0.28759766	0.094238281	-0.068115234	0.12524414	0	44330	0	0	0
1071	64506	64506	Category E	-0.023925781	-0.10791016	-1.0078125	0.15136719	-0.0390625	0.45019531	0	0	20/6/2018	20	6	2018	21:55:18	78918	0.2	21	55	18	0	0.058837891	3.4804688	0.025146484	-0.063964844	-0.94213867	3.1374512	0.092773438	0	0	0	0	0	0	0	0	0	0.94482422	0.055175781	0.15820313	-0.049072266	-0.043701172	-0.065429688	0	44330	0	0	0
1072	64507	64507	Category E	0.10791016	-0.035888672	-0.94799805	0.1496582	-0.038818359	0.453125	0	0	20/6/2018	20	6	2018	21:55:18	78918	0.3	21	55	18	0	0.058837891	3.4804688	0.025146484	-0.064697266	-0.94873047	11.429688	0.087402344	0	0	0	0	0	0	0	0	0	0.95117188	0.048828125	0.11230469	0.082519531	0.028808594	0.000732422	0	44330	0	0	0
1073	64508	64508	Category E	-0.047851563	0	-0.95996094	0.19311523	0.000488281	0.44189453	0	0	20/6/2018	20	6	2018	21:55:18	78918	0.4	21	55	18	0	0.058837891	3.4804688	0.025390625	-0.064697266	-0.94799805	16.504883	0.098632813	0	0	0	0	0	0	0	0	0	0.95043945	0.049560547	0.14990234	-0.073242188	0.064697266	-0.01171875	0	44330	0	0	0
1074	64509	64509	Category E	0.11987305	-0.14379883	-0.79199219	0.18969727	-0.010986328	0.4465332	0	0	20/6/2018	20	6	2018	21:55:18	78918	0.5	21	55	18	0	0.058837891	3.4804688	0.022949219	-0.065917969	-0.94897461	17.088135	0.20019531	0	0	0	0	0	0	0	0	0	0.95166016	0.048339844	0.33154297	0.096679688	-0.077636719	0.15698242	0	44330	0	0	0
1075	64510	64510	Category E	0.083984375	-0.17993164	-1.0439453	0.18652344	-0.011230469	0.44433594	0	0	20/6/2018	20	6	2018	21:55:18	78918	0.6	21	55	18	0	0.058837891	3.4804688	0.019287109	-0.065917969	-0.94824219	18.529053	0.16186523	0	0	0	0	0	0	0	0	0	0.95068359	0.049316406	0.27392578	0.064453125	-0.11376953	-0.095458984	0	44330	0	0	0
1076	64511	64511	Category E	0.011962891	-0.059814453	-1.1279297	0.1652832	-0.015625	0.45092773	0	0	20/6/2018	20	6	2018	21:55:18	78918	0.7	21	55	18	0	0.058837891	3.4804688	0.018798828	-0.064208984	-0.94677734	17.611328	0.1809082	0	0	0	0	0	0	0	0	0	0.94921875	0.05078125	0.19238281	-0.006835938	0.004394531	-0.1809082	0	44330	0	0	0
1077	64512	64512	Category E	-0.071777344	-0.14379883	-0.98388672	0.20776367	-0.066162109	0.43115234	0	0	20/6/2018	20	6	2018	21:55:18	78918	0.8	21	55	18	0	0.058837891	3.4804688	0.020996094	-0.064208984	-0.94921875	12.195313	0.12695313	0	0	0	0	0	0	0	0	0	0.95141602	0.048583984	0.20703125	-0.092773438	-0.079345703	-0.034423828	0	44330	0	0	0
1078	64513	64513	Category E	0.023925781	0.095947266	-0.86376953	0.15820313	-0.072265625	0.4465332	0	0	20/6/2018	20	6	2018	21:55:18	78918	0.9	21	55	18	0	0.058837891	3.4804688	0.022216797	-0.062988281	-0.95068359	5.2202148	0.18115234	0	0	0	0	0	0	0	0	0	0.95288086	0.047119141	0.24755859	0.001464844	0.15893555	0.086914063	0	44330	0	0	0
1079	64514	64514	Category E	-0.059814453	0.071777344	-1.1638184	0.17382813	-0.080078125	0.44165039	0	0	20/6/2018	20	6	2018	21:55:19	78919	0	21	55	19	0	0.058837891	3.4804688	0.022460938	-0.062255859	-0.95019531	0.63964844	0.26513672	0	0	0	0	0	0	0	0	0	0.95239258	0.047607422	0.42993164	-0.082275391	0.1340332	-0.21337891	0	44330	0	0	0
1080	64515	64515	Category E	0.10791016	0	-0.80395508	0.15283203	-0.079101563	0.44824219	0	0	20/6/2018	20	6	2018	21:55:19	78919	0.1	21	55	19	0	0.058837891	3.4804688	0.022705078	-0.0625	-0.94824219	1.246582	0.17895508	0	0	0	0	0	0	0	0	0	0.95068359	0.049316406	0.29199219	0.084960938	0.0625	0.14428711	0	44330	0	0	0
1081	64516	64516	Category E	-0.10791016	0	-1.0439453	0.22070313	-0.044433594	0.42651367	0	0	20/6/2018	20	6	2018	21:55:19	78919	0.2	21	55	19	0	0.058837891	3.4595215	0.024658203	-0.061279297	-0.94775391	3.692627	0.17480469	0	0	0	0	0	0	0	0	0	0.94995117	0.050048828	0.29003906	-0.13256836	0.061279297	-0.095947266	0	44330	0	0	0
1082	64517	64517	Category E	0.10791016	-0.11987305	-0.81591797	0.18188477	-0.063964844	0.44555664	0	0	20/6/2018	20	6	2018	21:55:19	78919	0.3	21	55	19	0	0.058837891	3.4595215	0.026855469	-0.0625	-0.95166016	6.2131348	0.16796875	0	0	0	0	0	0	0	0	0	0.95410156	0.045898438	0.27392578	0.080810547	-0.057128906	0.13574219	0	44330	0	0	0
1083	64518	64518	Category E	0.011962891	-0.2277832	-1.1159668	0.17602539	-0.052001953	0.44726563	0	0	20/6/2018	20	6	2018	21:55:19	78919	0.4	21	55	19	0	0.058837891	3.4595215	0.030273438	-0.062744141	-0.9519043	9.9560547	0.2331543	0	0	0	0	0	0	0	0	0	0.95458984	0.045410156	0.34716797	-0.018310547	-0.16479492	-0.16381836	0	44330	0	0	0
1084	64519	64519	Category E	0.10791016	-0.15576172	-0.75585938	0.14477539	-0.052001953	0.45263672	0	0	20/6/2018	20	6	2018	21:55:19	78919	0.5	21	55	19	0	0.058837891	3.4595215	0.029296875	-0.064697266	-0.95068359	13.528809	0.22875977	0	0	0	0	0	0	0	0	0	0.95336914	0.046630859	0.36425781	0.078369141	-0.090820313	0.19482422	0	44330	0	0	0
1085	64520	64520	Category E	0.047851563	-0.14379883	-0.86376953	0.17041016	-0.095703125	0.44042969	0	0	20/6/2018	20	6	2018	21:55:19	78919	0.6	21	55	19	0	0.058837891	3.4595215	0.028320313	-0.063720703	-0.94824219	13.600342	0.11791992	0	0	0	0	0	0	0	0	0	0.95092773	0.049072266	0.18383789	0.019287109	-0.079833984	0.084472656	0	44330	0	0	0
1086	64521	64521	Category E	0.059814453	-0.083984375	-0.85180664	0.13134766	-0.10327148	0.44848633	0	0	20/6/2018	20	6	2018	21:55:19	78919	0.7	21	55	19	0	0.058837891	3.4595215	0.032714844	-0.066894531	-0.9519043	12.564209	0.10498047	0	0	0	0	0	0	0	0	0	0.95483398	0.045166016	0.14404297	0.026855469	-0.016845703	0.10009766	0	44330	0	0	0
1087	64522	64522	Category E	0.035888672	0.023925781	-1.0678711	0.14355469	-0.10498047	0.44458008	0	0	20/6/2018	20	6	2018	21:55:19	78919	0.8	21	55	19	0	0.058837891	3.4595215	0.036865234	-0.069824219	-0.95239258	11.215576	0.1484375	0	0	0	0	0	0	0	0	0	0.95556641	0.044433594	0.20996094	-0.000976563	0.09375	-0.11523438	0	44330	0	0	0
1088	64523	64523	Category E	-0.083984375	-0.023925781	-1.079834	0.13916016	-0.10717773	0.44555664	0	0	20/6/2018	20	6	2018	21:55:19	78919	0.9	21	55	19	0	0.058837891	3.4595215	0.0390625	-0.070800781	-0.95141602	9.4047852	0.18383789	0	0	0	0	0	0	0	0	0	0.95483398	0.045166016	0.29833984	-0.12304688	0.046875	-0.12817383	0	44330	0	0	0
1089	64524	64524	Category E	0.11987305	0.023925781	-0.77978516	0.15942383	-0.065917969	0.45068359	0	0	20/6/2018	20	6	2018	21:55:20	78920	0	21	55	20	0	0.058837891	3.4595215	0.040527344	-0.072753906	-0.94873047	10.047119	0.21020508	0	0	0	0	0	0	0	0	0	0.95239258	0.047607422	0.3449707	0.079101563	0.096679688	0.16894531	0	44330	0	0	0
1090	64525	64525	Category E	-0.10791016	0.035888672	-0.94799805	0.17675781	-0.056640625	0.44116211	0	0	20/6/2018	20	6	2018	21:55:20	78920	0.1	21	55	20	0	0.058837891	3.4595215	0.042480469	-0.073242188	-0.94824219	9.2902832	0.18579102	0	0	0	0	0	0	0	0	0	0.9519043	0.048095703	0.26000977	-0.15039063	0.10913086	0.000244141	0	44330	0	0	0
1091	64526	64526	Category E	0.047851563	-0.10791016	-0.89990234	0.18774414	-0.055664063	0.44067383	0	0	20/6/2018	20	6	2018	21:55:20	78920	0.2	21	55	20	0	0.058837891	3.4595215	0.046142578	-0.072021484	-0.94799805	8.3183594	0.059814453	0	0	0	0	0	0	0	0	0	0.9519043	0.048095703	0.085449219	0.001464844	-0.035644531	0.048095703	0	44330	0	0	0
1092	64527	64527	Category E	0.011962891	-0.095947266	-1.0439453	0.19042969	-0.054199219	0.44262695	0	0	20/6/2018	20	6	2018	21:55:20	78920	0.3	21	55	20	0	0.058837891	3.4595215	0.047607422	-0.073242188	-0.94995117	6.065918	0.1027832	0	0	0	0	0	0	0	0	0	0.95410156	0.045898438	0.15209961	-0.035644531	-0.022460938	-0.09375	0	44330	0	0	0
1093	64528	64528	Category E	0.095947266	-0.071777344	-0.85180664	0.1809082	-0.060058594	0.4375	0	0	20/6/2018	20	6	2018	21:55:20	78920	0.4	21	55	20	0	0.058837891	3.4595215	0.051513672	-0.072998047	-0.94750977	1.8483887	0.10546875	0	0	0	0	0	0	0	0	0	0.95166016	0.048339844	0.14135742	0.044189453	0.001220703	0.095703125	0	44330	0	0	0
1094	64529	64529	Category E	-0.095947266	-0.13183594	-0.97192383	0.20874023	-0.11499023	0.41918945	0	0	20/6/2018	20	6	2018	21:55:20	78920	0.5	21	55	20	0	0.058837891	3.4595215	0.053955078	-0.075683594	-0.95019531	4.2324219	0.16137695	0	0	0	0	0	0	0	0	0	0.95483398	0.045166016	0.22729492	-0.14990234	-0.055908203	-0.021484375	0	44330	0	0	0
1095	64530	64530	Category E	0.059814453	0.023925781	-0.86376953	0.16235352	-0.11035156	0.44311523	0	0	20/6/2018	20	6	2018	21:55:20	78920	0.6	21	55	20	0	0.058837891	3.4595215	0.052978516	-0.072753906	-0.94897461	8.0236816	0.12915039	0	0	0	0	0	0	0	0	0	0.953125	0.046875	0.1887207	0.006591797	0.096679688	0.085205078	0	44330	0	0	0
1096	64531	64531	Category E	0	0.2277832	-1.1518555	0.17797852	-0.11816406	0.4362793	0	0	20/6/2018	20	6	2018	21:55:20	78920	0.7	21	55	20	0	0.058837891	3.4595215	0.051025391	-0.070068359	-0.94970703	7.7199707	0.36352539	0	0	0	0	0	0	0	0	0	0.95361328	0.046386719	0.55102539	-0.051025391	0.29785156	-0.2019043	0	44330	0	0	0
1097	64532	64532	Category E	0	-0.095947266	-1.0319824	0.17089844	-0.11035156	0.43334961	0	0	20/6/2018	20	6	2018	21:55:20	78920	0.8	21	55	20	0	0.058837891	3.4595215	0.054931641	-0.071289063	-0.95483398	5.1816406	0.09765625	0	0	0	0	0	0	0	0	0	0.95898438	0.041015625	0.15649414	-0.054931641	-0.024414063	-0.076904297	0	44330	0	0	0
1098	64533	64533	Category E	0.035888672	-0.035888672	-0.74389648	0.18603516	-0.066894531	0.44140625	0	0	20/6/2018	20	6	2018	21:55:20	78920	0.9	21	55	20	0	0.058837891	3.4595215	0.056884766	-0.069335938	-0.95776367	4.3056641	0.2175293	0	0	0	0	0	0	0	0	0	0.96191406	0.038085938	0.26855469	-0.020996094	0.033447266	0.21386719	0	44330	0	0	0
1099	64534	64534	Category E	-0.10791016	0	-0.87597656	0.1484375	-0.055419922	0.45458984	0	0	20/6/2018	20	6	2018	21:55:21	78921	0	21	55	21	0	0.058837891	3.4595215	0.059326172	-0.069091797	-0.95483398	5.0966797	0.19750977	0	0	0	0	0	0	0	0	0	0.95922852	0.040771484	0.31567383	-0.16723633	0.069091797	0.078857422	0	44330	0	0	0
1100	64535	64535	Category E	0.2277832	0	-0.70776367	0.13183594	-0.047607422	0.45849609	0	0	20/6/2018	20	6	2018	21:55:21	78921	0.1	21	55	21	0	0.058837891	3.4595215	0.057373047	-0.069335938	-0.95507813	0.74145508	0.30810547	0	0	0	0	0	0	0	0	0	0.95922852	0.040771484	0.48706055	0.17016602	0.069335938	0.24731445	0	44330	0	0	0
1101	64536	64536	Category E	0.059814453	-0.095947266	-1.1398926	0.12817383	-0.048339844	0.46142578	0	0	20/6/2018	20	6	2018	21:55:21	78921	0.2	21	55	21	0	0.058837891	3.4595215	0.056884766	-0.067382813	-0.95336914	1.0063477	0.18847656	0	0	0	0	0	0	0	0	0	0.95751953	0.042480469	0.2175293	0.002685547	-0.028320313	-0.1862793	0	44330	0	0	0
1102	64537	64537	Category E	0.083984375	-0.16796875	-0.89990234	0.11474609	-0.043945313	0.46411133	0	0	20/6/2018	20	6	2018	21:55:21	78921	0.3	21	55	21	0	0.058837891	3.4595215	0.055664063	-0.064941406	-0.95507813	1.3205566	0.12011719	0	0	0	0	0	0	0	0	0	0.95874023	0.041259766	0.1862793	0.028076172	-0.1027832	0.055175781	0	44330	0	0	0
1103	64538	64538	Category E	0.071777344	-0.083984375	-0.86376953	0.15356445	-0.065185547	0.45166016	0	0	20/6/2018	20	6	2018	21:55:21	78921	0.4	21	55	21	0	0.058837891	3.4595215	0.055908203	-0.064941406	-0.95410156	3.0688477	0.09375	0	0	0	0	0	0	0	0	0	0.95800781	0.041992188	0.125	0.015625	-0.018798828	0.090332031	0	44330	0	0	0
1104	64539	64539	Category E	0.011962891	-0.059814453	-0.97192383	0.13964844	-0.0625	0.4543457	0	0	20/6/2018	20	6	2018	21:55:21	78921	0.5	21	55	21	0	0.058837891	3.4595215	0.056884766	-0.065917969	-0.94873047	0.62207031	0.05078125	0	0	0	0	0	0	0	0	0	0.95288086	0.047119141	0.073974609	-0.044921875	0.006103516	-0.022949219	0	44330	0	0	0
1105	64540	64540	Category E	0.011962891	-0.095947266	-0.95996094	0.16943359	-0.079833984	0.4387207	0	0	20/6/2018	20	6	2018	21:55:21	78921	0.6	21	55	21	0	0.058837891	3.4595215	0.055664063	-0.067382813	-0.94848633	0.81518555	0.053466797	0	0	0	0	0	0	0	0	0	0.95263672	0.047363281	0.083740234	-0.043701172	-0.028320313	-0.011230469	0	44330	0	0	0
1106	64541	64541	Category E	0.071777344	-0.011962891	-1.1037598	0.15234375	-0.068603516	0.44848633	0	0	20/6/2018	20	6	2018	21:55:21	78921	0.7	21	55	21	0	0.058837891	3.4595215	0.052246094	-0.066894531	-0.94921875	1.5981445	0.16503906	0	0	0	0	0	0	0	0	0	0.953125	0.046875	0.22875977	0.019287109	0.054931641	-0.15429688	0	44330	0	0	0
1107	64542	64542	Category E	0.023925781	-0.011962891	-0.86376953	0.15795898	-0.055175781	0.45092773	0	0	20/6/2018	20	6	2018	21:55:21	78921	0.8	21	55	21	0	0.058837891	3.4595215	0.051513672	-0.065917969	-0.94848633	3.3083496	0.10424805	0	0	0	0	0	0	0	0	0	0.95214844	0.047851563	0.16625977	-0.027587891	0.053955078	0.084716797	0	44330	0	0	0
1108	64543	64543	Category E	0.059814453	-0.059814453	-0.91186523	0.16723633	-0.031005859	0.45068359	0	0	20/6/2018	20	6	2018	21:55:21	78921	0.9	21	55	21	0	0.058837891	3.4595215	0.05078125	-0.065429688	-0.95117188	2.1086426	0.040771484	0	0	0	0	0	0	0	0	0	0.95483398	0.045166016	0.054199219	0.008789063	0.005615234	0.039306641	0	44330	0	0	0
1109	64544	64544	Category E	-0.071777344	-0.083984375	-0.98388672	0.15795898	-0.018798828	0.45458984	0	0	20/6/2018	20	6	2018	21:55:22	78922	0	21	55	22	0	0.058837891	3.4595215	0.049072266	-0.065429688	-0.95019531	3.0473633	0.12670898	0	0	0	0	0	0	0	0	0	0.95385742	0.046142578	0.17260742	-0.12084961	-0.018310547	-0.033447266	0	44330	0	0	0
1110	64545	64545	Category E	0.14379883	-0.059814453	-0.95996094	0.18457031	-0.010009766	0.45019531	0	0	20/6/2018	20	6	2018	21:55:22	78922	0.1	21	55	22	0	0.058837891	3.4595215	0.050537109	-0.064697266	-0.94921875	7.8530273	0.09375	0	0	0	0	0	0	0	0	0	0.95263672	0.047363281	0.10888672	0.093017578	0.004882813	-0.010498047	0	44330	0	0	0
1111	64546	64546	Category E	0.13183594	-0.047851563	-1.2958984	0.20678711	-0.008544922	0.4362793	0	0	20/6/2018	20	6	2018	21:55:22	78922	0.2	21	55	22	0	0.058837891	3.4595215	0.048339844	-0.063964844	-0.95141602	7.4526367	0.35449219	0	0	0	0	0	0	0	0	0	0.95483398	0.045166016	0.44360352	0.083251953	0.016113281	-0.34423828	0	44330	0	0	0
1112	64547	64547	Category E	0.11987305	-0.15576172	-0.85180664	0.18286133	-0.015625	0.44921875	0	0	20/6/2018	20	6	2018	21:55:22	78922	0.3	21	55	22	0	0.058837891	3.4595215	0.048095703	-0.062988281	-0.94970703	3.762207	0.15258789	0	0	0	0	0	0	0	0	0	0.953125	0.046875	0.26220703	0.071533203	-0.092529297	0.097900391	0	44330	0	0	0
1113	64548	64548	Category E	-0.047851563	-0.15576172	-0.82788086	0.19384766	-0.0546875	0.43994141	0	0	20/6/2018	20	6	2018	21:55:22	78922	0.4	21	55	22	0	0.058837891	3.4595215	0.046875	-0.062988281	-0.94799805	4.1557617	0.17895508	0	0	0	0	0	0	0	0	0	0.95141602	0.048583984	0.30761719	-0.094726563	-0.092529297	0.12011719	0	44330	0	0	0
1114	64549	64549	Category E	-0.035888672	-0.083984375	-0.93579102	0.15039063	-0.069580078	0.4543457	0	0	20/6/2018	20	6	2018	21:55:22	78922	0.5	21	55	22	0	0.058837891	3.4595215	0.048339844	-0.064697266	-0.95019531	6.2131348	0.087646484	0	0	0	0	0	0	0	0	0	0.95385742	0.046142578	0.11816406	-0.084228516	-0.019042969	0.014404297	0	44330	0	0	0
1115	64550	64550	Category E	0.095947266	0.011962891	-0.76782227	0.16186523	-0.074707031	0.44970703	0	0	20/6/2018	20	6	2018	21:55:22	78922	0.6	21	55	22	0	0.058837891	3.4595215	0.048095703	-0.062255859	-0.95483398	6.6640625	0.20678711	0	0	0	0	0	0	0	0	0	0.95825195	0.041748047	0.30908203	0.047607422	0.07421875	0.18701172	0	44330	0	0	0
1116	64551	64551	Category E	0.19189453	-0.011962891	-1.0917969	0.12011719	-0.061279297	0.46166992	0	0	20/6/2018	20	6	2018	21:55:22	78922	0.7	21	55	22	0	0.058837891	3.4595215	0.047119141	-0.059082031	-0.95385742	7.0041504	0.20507813	0	0	0	0	0	0	0	0	0	0.95703125	0.04296875	0.3293457	0.14453125	0.047119141	-0.13769531	0	44330	0	0	0
1117	64552	64552	Category E	0.17993164	0.10791016	-0.94799805	0.13037109	-0.081787109	0.45166016	0	0	20/6/2018	20	6	2018	21:55:22	78922	0.8	21	55	22	0	0.058837891	3.4595215	0.048583984	-0.058105469	-0.94995117	7.9604492	0.21142578	0	0	0	0	0	0	0	0	0	0.953125	0.046875	0.29931641	0.13110352	0.16601563	0.001953125	0	44330	0	0	0
1118	64553	64553	Category E	0.047851563	0.023925781	-0.92382813	0.16113281	-0.020751953	0.4519043	0	0	20/6/2018	20	6	2018	21:55:22	78922	0.9	21	55	22	0	0.058837891	3.4595215	0.048828125	-0.055664063	-0.94897461	11.069824	0.083496094	0	0	0	0	0	0	0	0	0	0.9519043	0.048095703	0.10571289	-0.000976563	0.079589844	0.025146484	0	44330	0	0	0
1119	64554	64554	Category E	0.011962891	-0.083984375	-0.94799805	0.11914063	-0.019775391	0.46459961	0	0	20/6/2018	20	6	2018	21:55:23	78923	0	21	55	23	0	0.05859375	3.491748	0.048095703	-0.056884766	-0.94970703	9.3161621	0.045166016	0	0	0	0	0	0	0	0	0	0.95263672	0.047363281	0.064941406	-0.036132813	-0.026855469	0.001708984	0	44330	0	0	0
1120	64555	64555	Category E	0.27587891	0.083984375	-0.83984375	0.12670898	-0.003173828	0.46313477	0	0	20/6/2018	20	6	2018	21:55:23	78923	0.1	21	55	23	0	0.05859375	3.491748	0.049072266	-0.056396484	-0.94604492	6.0427246	0.28686523	0	0	0	0	0	0	0	0	0	0.94897461	0.051025391	0.47338867	0.2265625	0.14038086	0.10620117	0	44330	0	0	0
1121	64556	64556	Category E	0.10791016	-0.19189453	-1.2958984	0.12841797	-0.012939453	0.46484375	0	0	20/6/2018	20	6	2018	21:55:23	78923	0.2	21	55	23	0	0.05859375	3.491748	0.049560547	-0.056640625	-0.95117188	4.4272461	0.37475586	0	0	0	0	0	0	0	0	0	0.95410156	0.045898438	0.53808594	0.058105469	-0.13500977	-0.34448242	0	44330	0	0	0
1122	64557	64557	Category E	0.3359375	-0.19189453	-0.85180664	0.10791016	0.003417969	0.46484375	0	0	20/6/2018	20	6	2018	21:55:23	78923	0.3	21	55	23	0	0.05859375	3.491748	0.053222656	-0.058105469	-0.95068359	0.51171875	0.32788086	0	0	0	0	0	0	0	0	0	0.95410156	0.045898438	0.51513672	0.2824707	-0.13354492	0.098876953	0	44330	0	0	0
1123	64558	64558	Category E	-0.047851563	-0.19189453	-0.93579102	0.13916016	-0.017089844	0.46484375	0	0	20/6/2018	20	6	2018	21:55:23	78923	0.4	21	55	23	0	0.05859375	3.491748	0.053466797	-0.056884766	-0.95214844	2.1572266	0.16943359	0	0	0	0	0	0	0	0	0	0.95532227	0.044677734	0.25244141	-0.10131836	-0.13476563	0.016357422	0	44330	0	0	0
1124	64559	64559	Category E	0.011962891	-0.071777344	-0.85180664	0.077148438	-0.035400391	0.46826172	0	0	20/6/2018	20	6	2018	21:55:23	78923	0.5	21	55	23	0	0.05859375	3.491748	0.054443359	-0.0546875	-0.94921875	6.7570801	0.10766602	0	0	0	0	0	0	0	0	0	0.95239258	0.047607422	0.15698242	-0.042480469	-0.016845703	0.097412109	0	44330	0	0	0
1125	64560	64560	Category E	0.27587891	-0.23999023	-1.0917969	0.081542969	-0.044677734	0.47045898	0	0	20/6/2018	20	6	2018	21:55:23	78923	0.6	21	55	23	0	0.05859375	3.491748	0.054199219	-0.053222656	-0.95117188	9.0241699	0.32177734	0	0	0	0	0	0	0	0	0	0.95410156	0.045898438	0.54858398	0.22143555	-0.18652344	-0.14038086	0	44330	0	0	0
1126	64561	64561	Category E	0.16796875	-0.095947266	-1.1279297	0.067138672	-0.031982422	0.47412109	0	0	20/6/2018	20	6	2018	21:55:23	78923	0.7	21	55	23	0	0.05859375	3.491748	0.053710938	-0.051757813	-0.95214844	11.275146	0.21411133	0	0	0	0	0	0	0	0	0	0.95507813	0.044921875	0.33374023	0.11401367	-0.043945313	-0.17553711	0	44330	0	0	0
1127	64562	64562	Category E	0.23999023	-0.095947266	-0.85180664	0.082763672	-0.020263672	0.47265625	0	0	20/6/2018	20	6	2018	21:55:23	78923	0.8	21	55	23	0	0.05859375	3.491748	0.055664063	-0.051513672	-0.953125	13.200195	0.21484375	0	0	0	0	0	0	0	0	0	0.95605469	0.043945313	0.33007813	0.18408203	-0.044189453	0.10131836	0	44330	0	0	0
1128	64563	64563	Category E	0.11987305	-0.13183594	-0.82788086	0.074462891	-0.007080078	0.47290039	0	0	20/6/2018	20	6	2018	21:55:23	78923	0.9	21	55	23	0	0.05859375	3.491748	0.056884766	-0.052978516	-0.95410156	12.108887	0.16162109	0	0	0	0	0	0	0	0	0	0.95727539	0.042724609	0.26782227	0.062744141	-0.078613281	0.1262207	0	44330	0	0	0
1129	64564	64564	Category E	0.14379883	-0.13183594	-0.74389648	0.050537109	-0.002441406	0.4765625	0	0	20/6/2018	20	6	2018	21:55:24	78924	0	21	55	24	0	0.05859375	3.491748	0.059326172	-0.052490234	-0.95117188	8.6799316	0.23730469	0	0	0	0	0	0	0	0	0	0.95458984	0.045410156	0.37084961	0.084228516	-0.079101563	0.20727539	0	44330	0	0	0
1130	64565	64565	Category E	0.26391602	-0.011962891	-0.92382813	0.075927734	0.003417969	0.47412109	0	0	20/6/2018	20	6	2018	21:55:24	78924	0.1	21	55	24	0	0.05859375	3.491748	0.059570313	-0.052734375	-0.95166016	5.692627	0.20996094	0	0	0	0	0	0	0	0	0	0.95507813	0.044921875	0.27294922	0.20410156	0.040771484	0.027832031	0	44330	0	0	0
1131	64566	64566	Category E	0.20385742	-0.15576172	-1.1279297	0.089111328	0.020507813	0.47387695	0	0	20/6/2018	20	6	2018	21:55:24	78924	0.2	21	55	24	0	0.05859375	3.491748	0.060791016	-0.053710938	-0.95166016	5.8442383	0.24853516	0	0	0	0	0	0	0	0	0	0.95507813	0.044921875	0.42089844	0.14282227	-0.10180664	-0.17602539	0	44330	0	0	0
1132	64567	64567	Category E	0.20385742	-0.20385742	-0.89990234	0.096679688	0.012451172	0.47363281	0	0	20/6/2018	20	6	2018	21:55:24	78924	0.3	21	55	24	0	0.05859375	3.491748	0.060791016	-0.052490234	-0.95141602	1.0632324	0.21435547	0	0	0	0	0	0	0	0	0	0.95483398	0.045166016	0.34570313	0.14282227	-0.15112305	0.051513672	0	44330	0	0	0
1133	64568	64568	Category E	0.083984375	-0.15576172	-0.93579102	0.10009766	0.005371094	0.46972656	0	0	20/6/2018	20	6	2018	21:55:24	78924	0.4	21	55	24	0	0.05859375	3.491748	0.0625	-0.050048828	-0.95166016	5.7736816	0.10888672	0	0	0	0	0	0	0	0	0	0.95507813	0.044921875	0.14282227	0.021484375	-0.10546875	0.015869141	0	44330	0	0	0
1134	64569	64569	Category F	-0.11987305	-0.023925781	-0.98388672	-0.1953125	0.14868164	0.4296875	0	0	20/6/2018	20	6	2018	22:06:40	79600	0.9	22	6	40	0	0.059326172	3.5255859	0.062744141	-0.049072266	-0.95532227	163.57764	0.18652344	0	0	0	0	0	0	0	0	0	0.95874023	0.041259766	0.23632813	-0.18261719	0.025146484	-0.028320313	0	44330	0	0	0
1135	64570	64570	Category F	-0.011962891	0.023925781	-0.93579102	-0.23901367	0.14648438	0.41259766	0	0	20/6/2018	20	6	2018	22:06:41	79601	0	22	6	41	0	0.059326172	3.5255859	0.064697266	-0.048828125	-0.95385742	157.36792	0.10742188	0	0	0	0	0	0	0	0	0	0.95727539	0.042724609	0.16796875	-0.076660156	0.072753906	0.018066406	0	44330	0	0	0
1136	64571	64571	Category F	0.15576172	-0.16796875	-1.3198242	-0.19335938	0.11816406	0.44360352	0	0	20/6/2018	20	6	2018	22:06:41	79601	0.111	22	6	41	0	0.058837891	3.5175293	0.065429688	-0.049804688	-0.95361328	159.86206	0.39501953	0	0	0	0	0	0	0	0	0	0.95727539	0.042724609	0.57421875	0.090087891	-0.11791992	-0.3659668	0	44330	0	0	0
1137	64572	64572	Category F	0.047851563	-0.071777344	-0.98388672	-0.21191406	0.088378906	0.43798828	0	0	20/6/2018	20	6	2018	22:06:41	79601	0.222	22	6	41	0	0.058837891	3.5175293	0.065429688	-0.052734375	-0.95141602	161.49097	0.041503906	0	0	0	0	0	0	0	0	0	0.95507813	0.044921875	0.069091797	-0.017578125	-0.018798828	-0.032226563	0	44330	0	0	0
1138	64573	64573	Category F	0.023925781	-0.11987305	-0.82788086	-0.18115234	0.086669922	0.45068359	0	0	20/6/2018	20	6	2018	22:06:41	79601	0.333	22	6	41	0	0.058837891	3.5175293	0.065917969	-0.052734375	-0.94921875	157.81909	0.14477539	0	0	0	0	0	0	0	0	0	0.953125	0.046875	0.23046875	-0.041992188	-0.066894531	0.12133789	0	44330	0	0	0
1139	64574	64574	Category F	-0.14379883	-0.15576172	-0.94799805	-0.20654297	0.071777344	0.4387207	0	0	20/6/2018	20	6	2018	22:06:41	79601	0.444	22	6	41	0	0.058837891	3.5175293	0.065917969	-0.052978516	-0.95092773	156.45898	0.23364258	0	0	0	0	0	0	0	0	0	0.95458984	0.045410156	0.31542969	-0.2097168	-0.10253906	0.002929688	0	44330	0	0	0
1140	64575	64575	Category F	0.047851563	-0.035888672	-0.86376953	-0.19067383	0.091064453	0.44458008	0	0	20/6/2018	20	6	2018	22:06:41	79601	0.555	22	6	41	0	0.058837891	3.5175293	0.067382813	-0.052246094	-0.95629883	156.44653	0.095947266	0	0	0	0	0	0	0	0	0	0.96020508	0.039794922	0.12866211	-0.01953125	0.016357422	0.092529297	0	44330	0	0	0
1141	64576	64576	Category F	0.011962891	0	-1.0319824	-0.16723633	0.11035156	0.44848633	0	0	20/6/2018	20	6	2018	22:06:41	79601	0.666	22	6	41	0	0.058837891	3.5175293	0.065673828	-0.050537109	-0.95922852	156.81812	0.10351563	0	0	0	0	0	0	0	0	0	0.96264648	0.037353516	0.17700195	-0.053710938	0.050537109	-0.072509766	0	44330	0	0	0
1142	64577	64577	Category F	-0.047851563	0.095947266	-1.0678711	-0.17675781	0.089599609	0.44873047	0	0	20/6/2018	20	6	2018	22:06:41	79601	0.777	22	6	41	0	0.058837891	3.5175293	0.064697266	-0.049560547	-0.95581055	160.24707	0.21533203	0	0	0	0	0	0	0	0	0	0.95922852	0.040771484	0.37011719	-0.11254883	0.14550781	-0.11181641	0	44330	0	0	0
1143	64578	64578	Category F	0.023925781	0.011962891	-0.81591797	-0.16967773	0.068603516	0.45727539	0	0	20/6/2018	20	6	2018	22:06:41	79601	0.888	22	6	41	0	0.058837891	3.5175293	0.062011719	-0.047119141	-0.95581055	165.93115	0.15649414	0	0	0	0	0	0	0	0	0	0.95898438	0.041015625	0.23706055	-0.038085938	0.059082031	0.13989258	0	44330	0	0	0
1144	64579	64579	Category F	-0.11987305	0.011962891	-0.87597656	-0.20288086	0.052734375	0.44360352	0	0	20/6/2018	20	6	2018	22:06:42	79602	0	22	6	42	0	0.058837891	3.5175293	0.061523438	-0.045654297	-0.95532227	10.30835	0.20629883	0	0	0	0	0	0	0	0	0	0.95849609	0.041503906	0.31860352	-0.18139648	0.057617188	0.079345703	0	44330	0	0	0
1145	64580	64580	Category F	-0.19189453	-0.071777344	-0.89990234	-0.20556641	0.033691406	0.4440918	0	0	20/6/2018	20	6	2018	22:06:42	79602	0.1	22	6	42	0	0.058837891	3.5175293	0.0625	-0.044921875	-0.95532227	0.000976563	0.26171875	0	0	0	0	0	0	0	0	0	0.95825195	0.041748047	0.33642578	-0.25439453	-0.026611328	0.055419922	0	44330	0	0	0
1146	64581	64581	Category F	-0.023925781	0.011962891	-0.88793945	-0.2043457	0.016357422	0.44165039	0	0	20/6/2018	20	6	2018	22:06:42	79602	0.2	22	6	42	0	0.058837891	3.5175293	0.063964844	-0.043945313	-0.95727539	7.4248047	0.125	0	0	0	0	0	0	0	0	0	0.96044922	0.039550781	0.21313477	-0.087890625	0.055908203	0.069335938	0	44330	0	0	0
1147	64582	64582	Category F	-0.023925781	-0.047851563	-1.1757813	-0.18676758	0.004150391	0.45166016	0	0	20/6/2018	20	6	2018	22:06:42	79602	0.3	22	6	42	0	0.058837891	3.5175293	0.064697266	-0.045166016	-0.95581055	15.084229	0.23706055	0	0	0	0	0	0	0	0	0	0.95898438	0.041015625	0.31103516	-0.088623047	-0.002441406	-0.21972656	0	44330	0	0	0
1148	64583	64583	Category F	0.023925781	-0.071777344	-0.87597656	-0.19506836	0.0234375	0.44921875	0	0	20/6/2018	20	6	2018	22:06:42	79602	0.4	22	6	42	0	0.058837891	3.5175293	0.066162109	-0.045654297	-0.95532227	17.252441	0.09375	0	0	0	0	0	0	0	0	0	0.95874023	0.041259766	0.14794922	-0.042236328	-0.025878906	0.079345703	0	44330	0	0	0
1149	64584	64584	Category F	0.011962891	-0.071777344	-0.91186523	-0.17773438	0.019775391	0.44946289	0	0	20/6/2018	20	6	2018	22:06:42	79602	0.5	22	6	42	0	0.058837891	3.5175293	0.066162109	-0.044921875	-0.95654297	16.979736	0.075195313	0	0	0	0	0	0	0	0	0	0.95996094	0.040039063	0.12573242	-0.054199219	-0.026611328	0.044677734	0	44330	0	0	0
1150	64585	64585	Category F	-0.047851563	-0.059814453	-0.99584961	-0.21606445	0.014404297	0.44238281	0	0	20/6/2018	20	6	2018	22:06:42	79602	0.6	22	6	42	0	0.058837891	3.5175293	0.068115234	-0.044433594	-0.95703125	16.797852	0.12329102	0	0	0	0	0	0	0	0	0	0.96044922	0.039550781	0.16992188	-0.1159668	-0.015136719	-0.038574219	0	44330	0	0	0
1151	64586	64586	Category F	-0.047851563	-0.035888672	-0.87597656	-0.23901367	0.024658203	0.43188477	0	0	20/6/2018	20	6	2018	22:06:42	79602	0.7	22	6	42	0	0.058837891	3.5175293	0.068847656	-0.043701172	-0.95629883	18.990479	0.1418457	0	0	0	0	0	0	0	0	0	0.9597168	0.040283203	0.20507813	-0.11669922	0.0078125	0.080322266	0	44330	0	0	0
1152	64587	64587	Category F	0	-0.035888672	-0.81591797	-0.21704102	0.036132813	0.43969727	0	0	20/6/2018	20	6	2018	22:06:42	79602	0.8	22	6	42	0	0.058837891	3.5175293	0.069335938	-0.04296875	-0.9519043	18.629395	0.15283203	0	0	0	0	0	0	0	0	0	0.95532227	0.044677734	0.21264648	-0.069335938	0.007080078	0.13598633	0	44330	0	0	0
1153	64588	64588	Category F	0.083984375	-0.13183594	-1.1398926	-0.20922852	0.045654297	0.44335938	0	0	20/6/2018	20	6	2018	22:06:42	79602	0.9	22	6	42	0	0.058837891	3.5175293	0.070068359	-0.041015625	-0.95288086	16.251221	0.20800781	0	0	0	0	0	0	0	0	0	0.95629883	0.043701172	0.29125977	0.013671875	-0.090576172	-0.18676758	0	44330	0	0	0
1154	64589	64589	Category F	0.095947266	0.047851563	-1.1638184	-0.21850586	0.0390625	0.44287109	0	0	20/6/2018	20	6	2018	22:06:43	79603	0	22	6	43	0	0.058837891	3.5175293	0.073242188	-0.0390625	-0.95385742	13.526855	0.22827148	0	0	0	0	0	0	0	0	0	0.95751953	0.042480469	0.31933594	0.022460938	0.086914063	-0.2097168	0	44330	0	0	0
1155	64590	64590	Category F	0.011962891	0.071777344	-0.95996094	-0.19506836	0.0390625	0.44702148	0	0	20/6/2018	20	6	2018	22:06:43	79603	0.09	22	6	43	0	0.058837891	3.5175293	0.075927734	-0.038330078	-0.95361328	10.096436	0.12744141	0	0	0	0	0	0	0	0	0	0.95751953	0.042480469	0.18041992	-0.063964844	0.11010742	-0.006103516	0	44330	0	0	0
1156	64591	64591	Category F	0.11987305	0.023925781	-0.81591797	-0.22973633	0.008300781	0.43310547	0	0	20/6/2018	20	6	2018	22:06:43	79603	0.181	22	6	43	0	0.058837891	3.5175293	0.077392578	-0.038330078	-0.95581055	5.982666	0.15893555	0	0	0	0	0	0	0	0	0	0.9597168	0.040283203	0.24462891	0.042236328	0.062255859	0.13989258	0	44330	0	0	0
1157	64592	64592	Category F	-0.059814453	0.047851563	-0.89990234	-0.23486328	-0.007568359	0.42553711	0	0	20/6/2018	20	6	2018	22:06:43	79603	0.272	22	6	43	0	0.058837891	3.5175293	0.077636719	-0.038085938	-0.95361328	0.007080078	0.1706543	0	0	0	0	0	0	0	0	0	0.95751953	0.042480469	0.27709961	-0.13745117	0.0859375	0.053710938	0	44330	0	0	0
1158	64593	64593	Category F	-0.035888672	0	-0.92382813	-0.24438477	-0.021240234	0.42602539	0	0	20/6/2018	20	6	2018	22:06:43	79603	0.363	22	6	43	0	0.058837891	3.5175293	0.077880859	-0.039306641	-0.953125	3.418457	0.12402344	0	0	0	0	0	0	0	0	0	0.95703125	0.04296875	0.18261719	-0.11376953	0.039306641	0.029296875	0	44330	0	0	0
1159	64594	64594	Category F	0.035888672	0.095947266	-0.87597656	-0.23657227	-0.030761719	0.42700195	0	0	20/6/2018	20	6	2018	22:06:43	79603	0.454	22	6	43	0	0.058837891	3.5175293	0.079589844	-0.039550781	-0.95361328	1.2897949	0.16235352	0	0	0	0	0	0	0	0	0	0.95776367	0.042236328	0.25708008	-0.043701172	0.13549805	0.077636719	0	44330	0	0	0
1160	64595	64595	Category F	0.13183594	-0.011962891	-1.1999512	-0.21850586	-0.03515625	0.43237305	0	0	20/6/2018	20	6	2018	22:06:43	79603	0.545	22	6	43	0	0.058837891	3.5175293	0.081787109	-0.038574219	-0.95336914	1.0571289	0.25268555	0	0	0	0	0	0	0	0	0	0.95751953	0.042480469	0.32299805	0.049804688	0.026611328	-0.24633789	0	44330	0	0	0
1161	64596	64596	Category F	0.19189453	-0.11987305	-1.0197754	-0.21728516	-0.022705078	0.4375	0	0	20/6/2018	20	6	2018	22:06:43	79603	0.636	22	6	43	0	0.058837891	3.5175293	0.081054688	-0.039794922	-0.9543457	0.50341797	0.15136719	0	0	0	0	0	0	0	0	0	0.95874023	0.041259766	0.25610352	0.1105957	-0.079833984	-0.065185547	0	44330	0	0	0
1162	64597	64597	Category F	0.11987305	-0.023925781	-0.92382813	-0.21972656	-0.006103516	0.4387207	0	0	20/6/2018	20	6	2018	22:06:43	79603	0.727	22	6	43	0	0.058837891	3.5175293	0.082275391	-0.037353516	-0.94995117	1.003418	0.047607422	0	0	0	0	0	0	0	0	0	0.9543457	0.045654297	0.077392578	0.037353516	0.013427734	0.026123047	0	44330	0	0	0
1163	64598	64598	Category F	0.095947266	-0.047851563	-0.88793945	-0.2434082	0.016845703	0.4284668	0	0	20/6/2018	20	6	2018	22:06:43	79603	0.818	22	6	43	0	0.058837891	3.5175293	0.080322266	-0.03515625	-0.95141602	3.473877	0.06640625	0	0	0	0	0	0	0	0	0	0.95532227	0.044677734	0.091308594	0.015380859	-0.012451172	0.063476563	0	44330	0	0	0
1164	64599	64599	Category F	0.095947266	-0.035888672	-0.89990234	-0.27709961	0.029296875	0.40527344	0	0	20/6/2018	20	6	2018	22:06:43	79603	0.909	22	6	43	0	0.058837891	3.5175293	0.083251953	-0.032958984	-0.95117188	5.2460938	0.052734375	0	0	0	0	0	0	0	0	0	0.95532227	0.044677734	0.066650391	0.012451172	-0.002685547	0.051269531	0	44330	0	0	0
1165	64600	64600	Category F	0	-0.023925781	-0.94799805	-0.27954102	0.045898438	0.40942383	0	0	20/6/2018	20	6	2018	22:06:44	79604	0	22	6	44	0	0.058837891	3.5175293	0.085205078	-0.031738281	-0.95214844	4.458252	0.085693359	0	0	0	0	0	0	0	0	0	0.95654297	0.043457031	0.097412109	-0.085205078	0.0078125	0.004150391	0	44330	0	0	0
1166	64601	64601	Category F	0.21582031	-0.059814453	-0.93579102	-0.27880859	0.061523438	0.40673828	0	0	20/6/2018	20	6	2018	22:06:44	79604	0.111	22	6	44	0	0.058837891	3.5175293	0.084228516	-0.028564453	-0.95019531	2.177002	0.13574219	0	0	0	0	0	0	0	0	0	0.9543457	0.045654297	0.17675781	0.13134766	-0.031005859	0.014404297	0	44330	0	0	0
1167	64602	64602	Category F	0.13183594	-0.10791016	-1.1518555	-0.24536133	0.076416016	0.42382813	0	0	20/6/2018	20	6	2018	22:06:44	79604	0.222	22	6	44	0	0.058837891	3.5175293	0.084472656	-0.027832031	-0.94799805	1.3310547	0.22387695	0	0	0	0	0	0	0	0	0	0.95214844	0.047851563	0.33081055	0.047119141	-0.079833984	-0.20361328	0	44330	0	0	0
1168	64603	64603	Category F	0.11987305	0.023925781	-0.83984375	-0.25390625	0.066162109	0.4206543	0	0	20/6/2018	20	6	2018	22:06:44	79604	0.333	22	6	44	0	0.058837891	3.5175293	0.083740234	-0.026611328	-0.94897461	0.9284668	0.12548828	0	0	0	0	0	0	0	0	0	0.953125	0.046875	0.19580078	0.035888672	0.050537109	0.10913086	0	44330	0	0	0
1169	64604	64604	Category F	0.13183594	0.011962891	-0.81591797	-0.25756836	0.060791016	0.41918945	0	0	20/6/2018	20	6	2018	22:06:44	79604	0.444	22	6	44	0	0.058837891	3.5175293	0.084472656	-0.025390625	-0.95019531	2.0656738	0.1472168	0	0	0	0	0	0	0	0	0	0.9543457	0.045654297	0.21899414	0.047119141	0.037353516	0.13427734	0	44330	0	0	0
1170	64605	64605	Category F	0	-0.047851563	-0.94799805	-0.265625	0.030273438	0.41162109	0	0	20/6/2018	20	6	2018	22:06:44	79604	0.555	22	6	44	0	0.058837891	3.5175293	0.084960938	-0.023925781	-0.953125	5.9465332	0.088378906	0	0	0	0	0	0	0	0	0	0.95703125	0.04296875	0.11401367	-0.084960938	-0.023681641	0.005126953	0	44330	0	0	0
1171	64606	64606	Category F	0.047851563	-0.011962891	-0.88793945	-0.26318359	0.000732422	0.41503906	0	0	20/6/2018	20	6	2018	22:06:44	79604	0.666	22	6	44	0	0.058837891	3.5175293	0.084228516	-0.023925781	-0.95336914	8.355957	0.075927734	0	0	0	0	0	0	0	0	0	0.95727539	0.042724609	0.11401367	-0.036376953	0.011962891	0.065429688	0	44330	0	0	0
1172	64607	64607	Category F	0.13183594	0.095947266	-1.0559082	-0.24072266	-0.006347656	0.42456055	0	0	20/6/2018	20	6	2018	22:06:44	79604	0.777	22	6	44	0	0.058837891	3.5175293	0.083984375	-0.021972656	-0.95068359	6.9602051	0.16479492	0	0	0	0	0	0	0	0	0	0.95483398	0.045166016	0.27050781	0.047607422	0.11791992	-0.10498047	0	44330	0	0	0
1173	64608	64608	Category F	0.13183594	0	-1.1518555	-0.23193359	-0.014892578	0.43139648	0	0	20/6/2018	20	6	2018	22:06:44	79604	0.888	22	6	44	0	0.058837891	3.5175293	0.083740234	-0.019287109	-0.95117188	3.0444336	0.20703125	0	0	0	0	0	0	0	0	0	0.95507813	0.044921875	0.26782227	0.047851563	0.019287109	-0.20043945	0	44330	0	0	0
1174	64609	64609	Category F	0.059814453	-0.10791016	-0.85180664	-0.22802734	-0.018554688	0.43432617	0	0	20/6/2018	20	6	2018	22:06:45	79605	0	22	6	45	0	0.059082031	3.5513672	0.085205078	-0.017333984	-0.95117188	1.229248	0.13671875	0	0	0	0	0	0	0	0	0	0.95507813	0.044921875	0.21533203	-0.025390625	-0.090332031	0.099365234	0	44330	0	0	0
1175	64610	64610	Category F	0.10791016	-0.059814453	-0.83984375	-0.23779297	-0.024658203	0.42700195	0	0	20/6/2018	20	6	2018	22:06:45	79605	0.1	22	6	45	0	0.059082031	3.5513672	0.089111328	-0.017089844	-0.95068359	1.9963379	0.12011719	0	0	0	0	0	0	0	0	0	0.95483398	0.045166016	0.17211914	0.018554688	-0.042480469	0.11083984	0	44330	0	0	0
1176	64611	64611	Category F	0.011962891	0	-0.97192383	-0.25537109	-0.018798828	0.41503906	0	0	20/6/2018	20	6	2018	22:06:45	79605	0.2	22	6	45	0	0.059082031	3.5513672	0.091552734	-0.017333984	-0.95092773	7.8195801	0.084228516	0	0	0	0	0	0	0	0	0	0.95556641	0.044433594	0.11791992	-0.079589844	0.017333984	-0.020751953	0	44330	0	0	0
1177	64612	64612	Category F	0.035888672	-0.095947266	-0.86376953	-0.24023438	0.013427734	0.42895508	0	0	20/6/2018	20	6	2018	22:06:45	79605	0.3	22	6	45	0	0.059082031	3.5513672	0.092041016	-0.015136719	-0.94628906	11.868408	0.12841797	0	0	0	0	0	0	0	0	0	0.95092773	0.049072266	0.21948242	-0.056152344	-0.080566406	0.082519531	0	44330	0	0	0
1178	64613	64613	Category F	0.035888672	-0.047851563	-0.87597656	-0.22045898	0.014404297	0.43920898	0	0	20/6/2018	20	6	2018	22:06:45	79605	0.4	22	6	45	0	0.059082031	3.5513672	0.09375	-0.014160156	-0.9453125	10.760498	0.096435547	0	0	0	0	0	0	0	0	0	0.95019531	0.049804688	0.16088867	-0.057861328	-0.033447266	0.069335938	0	44330	0	0	0
1179	64614	64614	Category F	0	0.047851563	-1.3078613	-0.20556641	0.016113281	0.44140625	0	0	20/6/2018	20	6	2018	22:06:45	79605	0.5	22	6	45	0	0.059082031	3.5513672	0.095947266	-0.012939453	-0.9465332	7.598877	0.37866211	0	0	0	0	0	0	0	0	0	0.95141602	0.048583984	0.51806641	-0.095947266	0.060791016	-0.36108398	0	44330	0	0	0
1180	64615	64615	Category F	0.095947266	0.14379883	-0.93579102	-0.19726563	0.006591797	0.44775391	0	0	20/6/2018	20	6	2018	22:06:45	79605	0.6	22	6	45	0	0.059082031	3.5513672	0.099853516	-0.010986328	-0.94628906	7.998291	0.15527344	0	0	0	0	0	0	0	0	0	0.95166016	0.048339844	0.16967773	-0.00390625	0.15478516	0.010498047	0	44330	0	0	0
1181	64616	64616	Category F	-0.011962891	-0.011962891	-0.86376953	-0.20556641	-0.006835938	0.44433594	0	0	20/6/2018	20	6	2018	22:06:45	79605	0.7	22	6	45	0	0.059082031	3.5513672	0.1015625	-0.010742188	-0.94750977	8.2790527	0.14135742	0	0	0	0	0	0	0	0	0	0.953125	0.046875	0.19873047	-0.11352539	-0.000976563	0.083740234	0	44330	0	0	0
1182	64617	64617	Category F	-0.14379883	0.023925781	-0.89990234	-0.23950195	-0.025634766	0.42431641	0	0	20/6/2018	20	6	2018	22:06:45	79605	0.8	22	6	45	0	0.059082031	3.5513672	0.10400391	-0.010742188	-0.94628906	5.5397949	0.25439453	0	0	0	0	0	0	0	0	0	0.95214844	0.047851563	0.32910156	-0.24780273	0.034667969	0.046386719	0	44330	0	0	0
1183	64618	64618	Category F	0.035888672	0.023925781	-0.83984375	-0.23803711	-0.046630859	0.4206543	0	0	20/6/2018	20	6	2018	22:06:45	79605	0.9	22	6	45	0	0.059082031	3.5513672	0.10693359	-0.012207031	-0.94482422	2.6547852	0.13208008	0	0	0	0	0	0	0	0	0	0.95092773	0.049072266	0.21264648	-0.071044922	0.036132813	0.10498047	0	44330	0	0	0
1184	64619	64619	Category F	0.083984375	0	-0.95996094	-0.2253418	-0.049316406	0.42407227	0	0	20/6/2018	20	6	2018	22:06:46	79606	0	22	6	46	0	0.059082031	3.5513672	0.10888672	-0.012451172	-0.94628906	4.9306641	0.031005859	0	0	0	0	0	0	0	0	0	0.95263672	0.047363281	0.051025391	-0.024902344	0.012451172	-0.013427734	0	44330	0	0	0
1185	64620	64620	Category F	0.13183594	-0.011962891	-1.1159668	-0.21264648	-0.041015625	0.43554688	0	0	20/6/2018	20	6	2018	22:06:46	79606	0.1	22	6	46	0	0.059082031	3.5513672	0.11279297	-0.012695313	-0.94726563	7.4538574	0.16943359	0	0	0	0	0	0	0	0	0	0.95410156	0.045898438	0.18798828	0.018798828	0.000732422	-0.16845703	0	44330	0	0	0
1186	64621	64621	Category F	0.14379883	-0.11987305	-0.98388672	-0.19555664	-0.044433594	0.44189453	0	0	20/6/2018	20	6	2018	22:06:46	79606	0.2	22	6	46	0	0.059082031	3.5513672	0.11743164	-0.012207031	-0.94799805	5.1513672	0.11621094	0	0	0	0	0	0	0	0	0	0.95532227	0.044677734	0.16943359	0.026123047	-0.10742188	-0.035644531	0	44330	0	0	0
1187	64622	64622	Category F	0.13183594	-0.035888672	-0.83984375	-0.22631836	-0.036865234	0.43310547	0	0	20/6/2018	20	6	2018	22:06:46	79606	0.3	22	6	46	0	0.059082031	3.5513672	0.12036133	-0.012695313	-0.94873047	4.407959	0.11206055	0	0	0	0	0	0	0	0	0	0.95654297	0.043457031	0.14355469	0.011230469	-0.022949219	0.10888672	0	44330	0	0	0
1188	64623	64623	Category F	0.059814453	-0.011962891	-1.0078125	-0.23046875	-0.022949219	0.43017578	0	0	20/6/2018	20	6	2018	22:06:46	79606	0.4	22	6	46	0	0.059082031	3.5513672	0.12304688	-0.012207031	-0.94580078	6.574707	0.088378906	0	0	0	0	0	0	0	0	0	0.95385742	0.046142578	0.12524414	-0.063232422	0.000244141	-0.061767578	0	44330	0	0	0
1189	64624	64624	Category F	0.095947266	-0.047851563	-1.0197754	-0.26733398	-0.022460938	0.41357422	0	0	20/6/2018	20	6	2018	22:06:46	79606	0.5	22	6	46	0	0.059082031	3.5513672	0.125	-0.011474609	-0.94628906	8.0720215	0.086669922	0	0	0	0	0	0	0	0	0	0.95483398	0.045166016	0.13867188	-0.029052734	-0.036132813	-0.073242188	0	44330	0	0	0
1190	64625	64625	Category L	0.19189453	0	-0.89990234	-0.29541016	0.010009766	0.39770508	0	0	20/6/2018	20	6	2018	22:06:47	79607	0.099	22	6	47	0	0.059082031	3.5513672	0.12719727	-0.010253906	-0.94677734	5.3225098	0.080322266	0	0	0	0	0	0	0	0	0	0.95556641	0.044433594	0.12182617	0.064453125	0.010253906	0.046875	0	44330	0	0	0
1191	64626	64626	Category L	0.17993164	0.011962891	-0.93579102	-0.29711914	0.009033203	0.3984375	0	0	20/6/2018	20	6	2018	22:06:47	79607	0.199	22	6	47	0	0.059082031	3.5513672	0.13037109	-0.009277344	-0.94604492	2.760498	0.0546875	0	0	0	0	0	0	0	0	0	0.95483398	0.045166016	0.080810547	0.049316406	0.021240234	0.010253906	0	44330	0	0	0
1192	64627	64627	Category L	0.17993164	0.011962891	-0.93579102	-0.2956543	0.013183594	0.39575195	0	0	20/6/2018	20	6	2018	22:06:47	79607	0.3	22	6	47	0	0.059082031	3.5513672	0.13330078	-0.008544922	-0.94628906	2.0864258	0.052001953	0	0	0	0	0	0	0	0	0	0.95581055	0.044189453	0.077880859	0.046386719	0.020507813	0.010498047	0	44330	0	0	0
1193	64628	64628	Category L	0.19189453	-0.011962891	-0.91186523	-0.29663086	0.003417969	0.39550781	0	0	20/6/2018	20	6	2018	22:06:47	79607	0.4	22	6	47	0	0.059082031	3.5513672	0.13574219	-0.008056641	-0.94775391	0.73364258	0.066650391	0	0	0	0	0	0	0	0	0	0.95751953	0.042480469	0.095947266	0.055908203	-0.003662109	0.035888672	0	44330	0	0	0
1194	64629	64629	Category L	0.19189453	-0.011962891	-0.91186523	-0.29223633	0.007324219	0.3984375	0	0	20/6/2018	20	6	2018	22:06:47	79607	0.5	22	6	47	0	0.059082031	3.5513672	0.13696289	-0.006347656	-0.94482422	6.3408203	0.064208984	0	0	0	0	0	0	0	0	0	0.95483398	0.045166016	0.093261719	0.0546875	-0.005371094	0.032958984	0	44330	0	0	0
1195	64630	64630	Category L	0.20385742	0	-0.93579102	-0.2902832	0.007324219	0.39868164	0	0	20/6/2018	20	6	2018	22:06:47	79607	0.6	22	6	47	0	0.059082031	3.5513672	0.13818359	-0.006835938	-0.94189453	11.132324	0.066162109	0	0	0	0	0	0	0	0	0	0.95214844	0.047851563	0.078613281	0.065429688	0.006835938	0.006103516	0	44330	0	0	0
1196	64631	64631	Category L	0.20385742	0.011962891	-0.92382813	-0.2902832	0.014160156	0.39770508	0	0	20/6/2018	20	6	2018	22:06:47	79607	0.7	22	6	47	0	0.059082031	3.5513672	0.14038086	-0.008056641	-0.94116211	12.43335	0.068603516	0	0	0	0	0	0	0	0	0	0.95166016	0.048339844	0.10058594	0.063232422	0.020019531	0.017333984	0	44330	0	0	0
1197	64632	64632	Category L	0.20385742	0	-0.91186523	-0.2902832	0.011962891	0.39868164	0	0	20/6/2018	20	6	2018	22:06:47	79607	0.8	22	6	47	0	0.059082031	3.5513672	0.14135742	-0.008300781	-0.94165039	13.620361	0.069580078	0	0	0	0	0	0	0	0	0	0.95239258	0.047607422	0.10058594	0.062255859	0.008300781	0.029785156	0	44330	0	0	0
1198	64633	64633	Category L	0.19189453	0.011962891	-0.95996094	-0.29296875	0.00390625	0.3984375	0	0	20/6/2018	20	6	2018	22:06:47	79607	0.9	22	6	47	0	0.059082031	3.5513672	0.14233398	-0.007324219	-0.94165039	13.900879	0.055908203	0	0	0	0	0	0	0	0	0	0.95239258	0.047607422	0.086669922	0.049316406	0.019287109	-0.018066406	0	44330	0	0	0
1199	64634	64634	Category L	0.19189453	0	-0.92382813	-0.2956543	0.001220703	0.39746094	0	0	20/6/2018	20	6	2018	22:06:48	79608	0	22	6	48	0	0.059082031	3.5513672	0.14331055	-0.006103516	-0.94165039	12.433838	0.052001953	0	0	0	0	0	0	0	0	0	0.95263672	0.047363281	0.072509766	0.048339844	0.006103516	0.017822266	0	44330	0	0	0
1200	64635	64635	Category L	0.20385742	-0.011962891	-0.92382813	-0.29467773	0.008300781	0.40234375	0	0	20/6/2018	20	6	2018	22:06:48	79608	0.1	22	6	48	0	0.059082031	3.5513672	0.14233398	-0.006347656	-0.94238281	8.9421387	0.064208984	0	0	0	0	0	0	0	0	0	0.953125	0.046875	0.085449219	0.061279297	-0.005371094	0.018554688	0	44330	0	0	0
1201	64636	64636	Category L	0.20385742	0	-0.94799805	-0.29296875	0.003173828	0.39746094	0	0	20/6/2018	20	6	2018	22:06:48	79608	0.2	22	6	48	0	0.059082031	3.5513672	0.14111328	-0.005126953	-0.93847656	5.0563965	0.063232422	0	0	0	0	0	0	0	0	0	0.94897461	0.051025391	0.077148438	0.0625	0.005126953	-0.009277344	0	44330	0	0	0
1202	64637	64637	Category L	0.19189453	-0.023925781	-0.95996094	-0.29052734	0.005615234	0.39648438	0	0	20/6/2018	20	6	2018	22:06:48	79608	0.3	22	6	48	0	0.059082031	3.5513672	0.140625	-0.004394531	-0.93969727	3.4501953	0.058105469	0	0	0	0	0	0	0	0	0	0.95019531	0.049804688	0.090332031	0.051025391	-0.019287109	-0.020019531	0	44330	0	0	0
1203	64638	64638	Category L	0.17993164	-0.011962891	-0.91186523	-0.29296875	0.007080078	0.39746094	0	0	20/6/2018	20	6	2018	22:06:48	79608	0.4	22	6	48	0	0.059082031	3.5513672	0.14111328	-0.006103516	-0.94091797	2.138916	0.048583984	0	0	0	0	0	0	0	0	0	0.95141602	0.048583984	0.073486328	0.038574219	-0.005615234	0.029052734	0	44330	0	0	0
1204	64639	64639	Category L	0.17993164	0.023925781	-0.93579102	-0.29467773	0.004882813	0.40356445	0	0	20/6/2018	20	6	2018	22:06:48	79608	0.5	22	6	48	0	0.059082031	3.5513672	0.1418457	-0.006591797	-0.94042969	0.48974609	0.048828125	0	0	0	0	0	0	0	0	0	0.95117188	0.048828125	0.073486328	0.037841797	0.030517578	0.004638672	0	44330	0	0	0
1205	64640	64640	Category L	0.19189453	0.011962891	-0.93579102	-0.2902832	0.008056641	0.40039063	0	0	20/6/2018	20	6	2018	22:06:48	79608	0.6	22	6	48	0	0.059082031	3.5513672	0.13916016	-0.0078125	-0.94042969	0.41162109	0.056152344	0	0	0	0	0	0	0	0	0	0.95092773	0.049072266	0.077148438	0.052490234	0.019775391	0.004638672	0	44330	0	0	0
1206	64641	64641	Category L	0.19189453	-0.035888672	-0.94799805	-0.29614258	0.008300781	0.40039063	0	0	20/6/2018	20	6	2018	22:06:48	79608	0.7	22	6	48	0	0.059082031	3.5513672	0.13867188	-0.008300781	-0.94018555	0.56054688	0.060058594	0	0	0	0	0	0	0	0	0	0.95043945	0.049560547	0.088378906	0.052978516	-0.02734375	-0.007568359	0	44330	0	0	0
1207	64642	64642	Category L	0.17993164	0	-0.93579102	-0.28881836	0.009033203	0.40039063	0	0	20/6/2018	20	6	2018	22:06:48	79608	0.8	22	6	48	0	0.058349609	3.5288086	0.13696289	-0.009277344	-0.94018555	0.7199707	0.043945313	0	0	0	0	0	0	0	0	0	0.95019531	0.049804688	0.056396484	0.042724609	0.009277344	0.004394531	0	44330	0	0	0
1208	64643	64643	Category L	0.16796875	-0.023925781	-0.93579102	-0.29296875	0.007324219	0.3984375	0	0	20/6/2018	20	6	2018	22:06:48	79608	0.9	22	6	48	0	0.058349609	3.5288086	0.13745117	-0.008544922	-0.94067383	1.0854492	0.034423828	0	0	0	0	0	0	0	0	0	0.95068359	0.049316406	0.05078125	0.030273438	-0.015136719	0.004882813	0	44330	0	0	0
1209	64644	64644	Category L	0.19189453	-0.011962891	-0.95996094	-0.29370117	0.008544922	0.3984375	0	0	20/6/2018	20	6	2018	22:06:49	79609	0	22	6	49	0	0.058349609	3.5288086	0.13720703	-0.008300781	-0.94165039	1.3728027	0.057617188	0	0	0	0	0	0	0	0	0	0.95166016	0.048339844	0.076171875	0.054443359	-0.003417969	-0.018066406	0	44330	0	0	0
1210	64645	64645	Category L	0.20385742	-0.011962891	-0.94799805	-0.29296875	0.010009766	0.39868164	0	0	20/6/2018	20	6	2018	22:06:49	79609	0.1	22	6	49	0	0.058349609	3.5288086	0.13476563	-0.008544922	-0.94311523	0.63598633	0.069091797	0	0	0	0	0	0	0	0	0	0.95263672	0.047363281	0.076904297	0.068847656	-0.003173828	-0.004638672	0	44330	0	0	0
1211	64646	64646	Category L	0.17993164	0	-0.92382813	-0.29125977	0.010742188	0.40063477	0	0	20/6/2018	20	6	2018	22:06:49	79609	0.2	22	6	49	0	0.058349609	3.5288086	0.13354492	-0.008056641	-0.94360352	0.30029297	0.051025391	0	0	0	0	0	0	0	0	0	0.953125	0.046875	0.07421875	0.046142578	0.008056641	0.019775391	0	44330	0	0	0
1212	64647	64647	Category L	0.19189453	0	-0.93579102	-0.29125977	0.01171875	0.39868164	0	0	20/6/2018	20	6	2018	22:06:49	79609	0.3	22	6	49	0	0.058349609	3.5288086	0.13427734	-0.009277344	-0.94287109	0.60302734	0.05859375	0	0	0	0	0	0	0	0	0	0.95263672	0.047363281	0.073974609	0.057373047	0.009277344	0.007080078	0	44330	0	0	0
1213	64648	64648	Category L	0.19189453	0	-0.93579102	-0.2956543	0.008300781	0.40136719	0	0	20/6/2018	20	6	2018	22:06:49	79609	0.4	22	6	49	0	0.058349609	3.5288086	0.13330078	-0.012207031	-0.94384766	0.87597656	0.060302734	0	0	0	0	0	0	0	0	0	0.95336914	0.046630859	0.078857422	0.058349609	0.012207031	0.008056641	0	44330	0	0	0
1214	64649	64649	Category L	0.19189453	0	-0.93579102	-0.2980957	0.010009766	0.40136719	0	0	20/6/2018	20	6	2018	22:06:49	79609	0.5	22	6	49	0	0.058349609	3.5288086	0.13183594	-0.013427734	-0.94165039	1.3154297	0.061523438	0	0	0	0	0	0	0	0	0	0.95092773	0.049072266	0.079101563	0.059814453	0.013427734	0.005859375	0	44330	0	0	0
1215	64650	64650	Category L	0.19189453	0.011962891	-0.95996094	-0.29199219	0.009277344	0.40161133	0	0	20/6/2018	20	6	2018	22:06:49	79609	0.6	22	6	49	0	0.058349609	3.5288086	0.13183594	-0.012939453	-0.94165039	1.6254883	0.067138672	0	0	0	0	0	0	0	0	0	0.95092773	0.049072266	0.10302734	0.059814453	0.024902344	-0.018066406	0	44330	0	0	0
[truncated: 4,401 more rows]
[truncated: 29 more columns]
