# Supplementary material for: Development of a multisensor biologging collar and analytical techniques to describe high‐resolution spatial behavior in free‐ranging terrestrial mammals
Source: Ecol Evol. 2024 Sep 23;14(9):e70264. doi: 10.1002/ece3.70264 (PMC11420106; doi:10.1002/ece3.70264)
Supplement: Supplementary file 1 — Appendix S1 [file ECE3-14-e70264-s001.zip › doi_10_5061_dryad_jdfn2z3hv__v20240620/B7_S8_Master.csv]

Counter	Total Event no.	Event no.	Category	Acc_x	Acc_y	Acc_z	Mag_x	Mag_y	Mag_z	Temp C	Pressure hbar	Date	DD	MM	YY	Time_dd:hh:mm:ss	Total secs	Decimal secs	Hours	Minutes	Seconds	Anlg	Light	Battery V	Acc_x sm	Acc_y sm	Acc_z sm	Ang vel	VeDBA	Vel m/s	Vel/VEDBA	FFT cleaned	FFT stuff	FFT stuff	FFT stuff	FFT sweep	FFT zero crossings	FFT zero crossings manual	VeSBA	Animal g	ODBA	Dyn AccX	Dyn AccY	Dyn AccZ	Smth Press	Altitude smth	Pressure change	Altitude change	Median pressure
0	1	1	Category L	0.227783	-0.10791	-0.911865	0.0515137	-0.0563965	0.468262	0	0	21/6/2018	21	6	2018	12:52:03	46323	0.5	12	52	3	0	0.0585938	3.4853	0	0	0	0	0	0	0	0	0	0	0	0	0	0	0	0	0	0	0	0	0	0	0	44330	0
1	2	2	Category L	0.21582031	-0.059814453	-0.94799805	0.053222656	-0.056884766	0.46948242	0	0	21/6/2018	21	6	2018	12:52:03	46323	0.6	12	52	3	0	0.05859375	3.4853027	0	0	0	0	0	0	0	0	0	0	0	0	0	0	0	0	0	0	0	0	0	0	0	44330	0
2	3	3	Category L	0.2277832	-0.083984375	-0.93579102	0.048095703	-0.056152344	0.46533203	0	0	21/6/2018	21	6	2018	12:52:03	46323	0.7	12	52	3	0	0.05859375	3.4853027	0	0	0	0	0	0	0	0	0	0	0	0	0	0	0	0	0	0	0	0	0	0	0	44330	0
3	4	4	Category L	0.2277832	-0.047851563	-0.92382813	0.047119141	-0.05078125	0.47021484	0	0	21/6/2018	21	6	2018	12:52:03	46323	0.8	12	52	3	0	0.05859375	3.4853027	0	0	0	0	0	0	0	0	0	0	0	0	0	0	0	0	0	0	0	0	0	44330	0	0	0
4	5	5	Category L	0.21582031	-0.083984375	-0.91186523	0.044433594	-0.051757813	0.47045898	0	0	21/6/2018	21	6	2018	12:52:03	46323	0.9	12	52	3	0	0.05859375	3.4853027	0	0	0	0	0	0	0	0	0	0	0	0	0	0	0	0	0	0	0	0	0	44330	0	0	0
5	6	6	Category L	0.2277832	-0.083984375	-0.93579102	0.049804688	-0.054443359	0.46728516	0	0	21/6/2018	21	6	2018	12:52:04	46324	0	12	52	4	0	0.05859375	3.4853027	0	0	0	0	0	0	0	0	0	0	0	0	0	0	0	0	0	0	0	0	0	44330	0	0	0
6	7	7	Category L	0.25195313	-0.071777344	-0.92382813	0.046386719	-0.051757813	0.47143555	0	0	21/6/2018	21	6	2018	12:52:04	46324	0.1	12	52	4	0	0.05859375	3.4853027	0	0	0	0	0	0	0	0	0	0	0	0	0	0	0	0	0	0	0	0	0	44330	0	0	0
7	8	8	Category L	0.23999023	-0.071777344	-0.91186523	0.045654297	-0.052734375	0.46948242	0	0	21/6/2018	21	6	2018	12:52:04	46324	0.2	12	52	4	0	0.05859375	3.4853027	0	0	0	0	0	0	0	0	0	0	0	0	0	0	0	0	0	0	0	0	0	44330	0	0	0
8	9	9	Category L	0.23999023	-0.11987305	-0.92382813	0.042724609	-0.05078125	0.47216797	0	0	21/6/2018	21	6	2018	12:52:04	46324	0.3	12	52	4	0	0.05859375	3.4853027	0	0	0	0	0	0	0	0	0	0	0	0	0	0	0	0	0	0	0	0	0	44330	0	0	0
9	10	10	Category L	0.21582031	-0.13183594	-0.87597656	0.042724609	-0.049316406	0.47119141	0	0	21/6/2018	21	6	2018	12:52:04	46324	0.4	12	52	4	0	0.05859375	3.4853027	0	0	0	0	0	0	0	0	0	0	0	0	0	0	0	0	0	0	0	0	0	44330	0	0	0
10	11	11	Category L	0.2277832	-0.15576172	-0.91186523	0.043701172	-0.049804688	0.47216797	0	0	21/6/2018	21	6	2018	12:52:04	46324	0.5	12	52	4	0	0.05859375	3.4853027	0	0	0	33.324219	0	0	0	0	0	0	0	0	0	0	0	0	0	0	0	0	0	44330	0	0	0
11	12	12	Category L	0.23999023	-0.083984375	-0.92382813	0.049072266	-0.053466797	0.46728516	0	0	21/6/2018	21	6	2018	12:52:04	46324	0.6	12	52	4	0	0.05859375	3.4853027	0	0	0	33.928711	0	0	0	0	0	0	0	0	0	0	0	0	0	0	0	0	0	44330	0	0	0
12	13	13	Category L	0.2277832	-0.10791016	-0.93579102	0.054199219	-0.047607422	0.46850586	0	0	21/6/2018	21	6	2018	12:52:04	46324	0.7	12	52	4	0	0.05859375	3.4853027	0	0	0	34.234131	0	0	0	0	0	0	0	0	0	0	0	0	0	0	0	0	0	44330	0	0	0
13	14	14	Category L	0.21582031	-0.071777344	-0.91186523	0.045898438	-0.056152344	0.46801758	0	0	21/6/2018	21	6	2018	12:52:04	46324	0.8	12	52	4	0	0.05859375	3.4853027	0	0	0	33.659912	0	0	0	0	0	0	0	0	0	0	0	0	0	0	0	0	0	44330	0	0	0
14	15	15	Category L	0.2277832	-0.13183594	-0.92382813	0.047119141	-0.047363281	0.46826172	0	0	21/6/2018	21	6	2018	12:52:04	46324	0.9	12	52	4	0	0.05859375	3.4853027	0	0	0	27.561768	0	0	0	0	0	0	0	0	0	0	0	0	0	0	0	0	0	44330	0	0	0
15	16	16	Category L	0.2277832	-0.071777344	-0.91186523	0.047851563	-0.055175781	0.46923828	0	0	21/6/2018	21	6	2018	12:52:05	46325	0	12	52	5	0	0.05859375	3.4853027	0	0	0	22.164795	0	0	0	0	0	0	0	0	0	0	0	0	0	0	0	0	0	44330	0	0	0
16	17	17	Category L	0.23999023	-0.10791016	-0.87597656	0.049560547	-0.044677734	0.46972656	0	0	21/6/2018	21	6	2018	12:52:05	46325	0.1	12	52	5	0	0.05859375	3.4853027	0	0	0	16.759033	0	0	0	0	0	0	0	0	0	0	0	0	0	0	0	0	0	44330	0	0	0
17	18	18	Category L	0.23999023	-0.083984375	-0.89990234	0.048339844	-0.053222656	0.47045898	0	0	21/6/2018	21	6	2018	12:52:05	46325	0.2	12	52	5	0	0.05859375	3.4853027	0	0	0	10.796875	0	0	0	0	0	0	0	0	0	0	0	0	0	0	0	0	0	44330	0	0	0
18	19	19	Category L	0.23999023	-0.10791016	-0.91186523	0.051513672	-0.051757813	0.46826172	0	0	21/6/2018	21	6	2018	12:52:05	46325	0.3	12	52	5	0	0.05859375	3.4853027	0	0	0	4.3017578	0	0	0	0	0	0	0	0	0	0	0	0	0	0	0	0	0	44330	0	0	0
19	20	20	Category L	0.23999023	-0.10791016	-0.89990234	0.047363281	-0.049072266	0.47143555	0	0	21/6/2018	21	6	2018	12:52:05	46325	0.4	12	52	5	0	0.05859375	3.4853027	0	0	0	1.3825684	0	0	0	0	0	0	0	0	0	0	0	0	0	0	0	0	0	44330	0	0	0
20	21	21	Category L	0.2277832	-0.095947266	-0.92382813	0.045898438	-0.054199219	0.46923828	0	0	21/6/2018	21	6	2018	12:52:05	46325	0.5	12	52	5	0	0.05859375	3.4853027	0	0	0	1.140625	0	0	0	0	0	0	0	0	0	0	0	0	0	0	0	0	0	44330	0	0	0
21	22	22	Category L	0.20385742	-0.071777344	-0.89990234	0.045410156	-0.051757813	0.47045898	0	0	21/6/2018	21	6	2018	12:52:05	46325	0.6	12	52	5	0	0.05859375	3.4853027	0	0	0	1.248291	0	0	0	0	0	0	0	0	0	0	0	0	0	0	0	0	0	44330	0	0	0
22	23	23	Category L	0.20385742	-0.11987305	-0.91186523	0.043701172	-0.054199219	0.46801758	0	0	21/6/2018	21	6	2018	12:52:05	46325	0.7	12	52	5	0	0.05859375	3.4853027	0	0	0	1.6992188	0	0	0	0	0	0	0	0	0	0	0	0	0	0	0	0	0	44330	0	0	0
23	24	24	Category L	0.23999023	-0.083984375	-0.93579102	0.046142578	-0.046875	0.46826172	0	0	21/6/2018	21	6	2018	12:52:05	46325	0.8	12	52	5	0	0.05859375	3.4853027	0	0	0	1.515625	0	0	0	0	0	0	0	0	0	0	0	0	0	0	0	0	0	44330	0	0	0
24	25	25	Category L	0.23999023	-0.083984375	-0.86376953	0.049804688	-0.054443359	0.46948242	0	0	21/6/2018	21	6	2018	12:52:05	46325	0.9	12	52	5	0	0.058349609	3.5336426	0	0	0	0.81518555	0	0	0	0	0	0	0	0	0	0	0	0	0	0	0	0	0	44330	0	0	0
25	26	26	Category L	0.21582031	-0.071777344	-0.89990234	0.044677734	-0.055908203	0.47119141	0	0	21/6/2018	21	6	2018	12:52:06	46326	0	12	52	6	0	0.058349609	3.5336426	0	0	0	0.55981445	0	0	0	0	0	0	0	0	0	0	0	0	0	0	0	0	0	44330	0	0	0
26	27	27	Category L	0.23999023	-0.059814453	-0.92382813	0.036865234	-0.052490234	0.4699707	0	0	21/6/2018	21	6	2018	12:52:06	46326	0.1	12	52	6	0	0.058349609	3.5336426	0	0	0	0.61035156	0	0	0	0	0	0	0	0	0	0	0	0	0	0	0	0	0	44330	0	0	0
27	28	28	Category L	0.21582031	-0.071777344	-0.94799805	0.049072266	-0.055419922	0.46948242	0	0	21/6/2018	21	6	2018	12:52:06	46326	0.2	12	52	6	0	0.058349609	3.5336426	0	0	0	0.48974609	0	0	0	0	0	0	0	0	0	0	0	0	0	0	0	0	0	44330	0	0	0
28	29	29	Category L	0.26391602	-0.14379883	-0.89990234	0.047363281	-0.059570313	0.46801758	0	0	21/6/2018	21	6	2018	12:52:06	46326	0.3	12	52	6	0	0.058349609	3.5336426	0	0	0	0.37036133	0	0	0	0	0	0	0	0	0	0	0	0	0	0	0	0	0	44330	0	0	0
29	30	30	Category L	0.26391602	-0.13183594	-0.92382813	0.048095703	-0.052001953	0.46728516	0	0	21/6/2018	21	6	2018	12:52:06	46326	0.4	12	52	6	0	0.058349609	3.5336426	0	0	0	1.3085938	0	0	0	0	0	0	0	0	0	0	0	0	0	0	0	0	0	44330	0	0	0
30	31	31	Category L	0.2277832	-0.10791016	-0.89990234	0.045654297	-0.056640625	0.46728516	0	0	21/6/2018	21	6	2018	12:52:06	46326	0.5	12	52	6	0	0.058349609	3.5336426	0	0	0	1.6237793	0	0	0	0	0	0	0	0	0	0	0	0	0	0	0	0	0	44330	0	0	0
31	32	32	Category L	0.2277832	-0.10791016	-0.89990234	0.041992188	-0.050292969	0.47021484	0	0	21/6/2018	21	6	2018	12:52:06	46326	0.6	12	52	6	0	0.058349609	3.5336426	0	0	0	1.7834473	0	0	0	0	0	0	0	0	0	0	0	0	0	0	0	0	0	44330	0	0	0
32	33	33	Category L	0.21582031	-0.095947266	-0.91186523	0.042236328	-0.056640625	0.46508789	0	0	21/6/2018	21	6	2018	12:52:06	46326	0.7	12	52	6	0	0.058349609	3.5336426	0	0	0	2.0791016	0	0	0	0	0	0	0	0	0	0	0	0	0	0	0	0	0	44330	0	0	0
33	34	34	Category L	0.21582031	-0.071777344	-0.89990234	0.042724609	-0.050292969	0.46801758	0	0	21/6/2018	21	6	2018	12:52:06	46326	0.8	12	52	6	0	0.058349609	3.5336426	0	0	0	2.6904297	0	0	0	0	0	0	0	0	0	0	0	0	0	0	0	0	0	44330	0	0	0
34	35	35	Category L	0.21582031	-0.11987305	-0.92382813	0.039794922	-0.055908203	0.4699707	0	0	21/6/2018	21	6	2018	12:52:06	46326	0.9	12	52	6	0	0.058349609	3.5336426	0	0	0	3.6520996	0	0	0	0	0	0	0	0	0	0	0	0	0	0	0	0	0	44330	0	0	0
35	36	36	Category L	0.23999023	-0.11987305	-0.93579102	0.037597656	-0.053466797	0.46704102	0	0	21/6/2018	21	6	2018	12:52:07	46327	0	12	52	7	0	0.058349609	3.5336426	0	0	0	4.3718262	0	0	0	0	0	0	0	0	0	0	0	0	0	0	0	0	0	44330	0	0	0
36	37	37	Category L	0.2277832	-0.13183594	-0.92382813	0.040283203	-0.052246094	0.46704102	0	0	21/6/2018	21	6	2018	12:52:07	46327	0.1	12	52	7	0	0.058349609	3.5336426	0	0	0	4.7966309	0	0	0	0	0	0	0	0	0	0	0	0	0	0	0	0	0	44330	0	0	0
37	38	38	Category L	0.21582031	-0.095947266	-0.92382813	0.038574219	-0.060302734	0.46777344	0	0	21/6/2018	21	6	2018	12:52:07	46327	0.2	12	52	7	0	0.058349609	3.5336426	0	0	0	4.9272461	0	0	0	0	0	0	0	0	0	0	0	0	0	0	0	0	0	44330	0	0	0
38	39	39	Category L	0.20385742	-0.10791016	-0.89990234	0.042724609	-0.052490234	0.47412109	0	0	21/6/2018	21	6	2018	12:52:07	46327	0.3	12	52	7	0	0.058349609	3.5336426	0	0	0	4.1796875	0	0	0	0	0	0	0	0	0	0	0	0	0	0	0	0	0	44330	0	0	0
39	40	40	Category L	0.2277832	-0.083984375	-0.91186523	0.038574219	-0.059570313	0.46679688	0	0	21/6/2018	21	6	2018	12:52:07	46327	0.4	12	52	7	0	0.058349609	3.5336426	0	0	0	2.9375	0	0	0	0	0	0	0	0	0	0	0	0	0	0	0	0	0	44330	0	0	0
40	41	41	Category L	0.2277832	-0.10791016	-0.91186523	0.037597656	-0.056152344	0.46679688	0	0	21/6/2018	21	6	2018	12:52:07	46327	0.5	12	52	7	0	0.058349609	3.5336426	0.22436523	-0.076416016	-0.91992188	0.87963867	0.032470703	0	0	0	0	0	0	0	0	0	0.94995117	0.050048828	0.042724609	0.003173828	-0.03125	0.008056641	0	44330	0	0	0
41	42	42	Category L	0.2277832	-0.071777344	-0.91186523	0.038818359	-0.056640625	0.47192383	0	0	21/6/2018	21	6	2018	12:52:07	46327	0.6	12	52	7	0	0.058349609	3.5336426	0.22583008	-0.074707031	-0.90942383	0.58178711	0.004150391	0	0	0	0	0	0	0	0	0	0.93994141	0.060058594	0.007080078	0.001708984	0.002929688	-0.002197266	0	44330	0	0	0
42	43	43	Category L	0.2277832	-0.059814453	-0.88793945	0.040283203	-0.05859375	0.47119141	0	0	21/6/2018	21	6	2018	12:52:07	46327	0.7	12	52	7	0	0.058349609	3.5336426	0.2265625	-0.078125	-0.92602539	1.1901855	0.042236328	0	0	0	0	0	0	0	0	0	0.95654297	0.043457031	0.057617188	0.000976563	0.018310547	0.038085938	0	44330	0	0	0
43	44	44	Category L	0.21582031	-0.095947266	-0.93579102	0.035888672	-0.056884766	0.46704102	0	0	21/6/2018	21	6	2018	12:52:07	46327	0.8	12	52	7	0	0.058349609	3.5336426	0.22607422	-0.077392578	-0.91723633	2.4296875	0.027832031	0	0	0	0	0	0	0	0	0	0.94799805	0.052001953	0.047119141	-0.010253906	-0.018310547	-0.018310547	0	44330	0	0	0
44	45	45	Category L	0.23999023	-0.10791016	-0.89990234	0.040283203	-0.056640625	0.46899414	0	0	21/6/2018	21	6	2018	12:52:07	46327	0.9	12	52	7	0	0.058349609	3.5336426	0.21948242	-0.075927734	-0.90625	3.3452148	0.038330078	0	0	0	0	0	0	0	0	0	0.93554688	0.064453125	0.058837891	0.020263672	-0.031738281	0.006347656	0	44330	0	0	0
45	46	46	Category L	0.21582031	-0.047851563	-0.89990234	0.042236328	-0.061035156	0.47290039	0	0	21/6/2018	21	6	2018	12:52:08	46328	0	12	52	8	0	0.058349609	3.5336426	0.21386719	-0.079101563	-0.92626953	3.4445801	0.041015625	0	0	0	0	0	0	0	0	0	0.95385742	0.046142578	0.059326172	0.001708984	0.03125	0.026367188	0	44330	0	0	0
46	47	47	Category L	0.2277832	-0.14379883	-0.94799805	0.052246094	-0.052734375	0.47143555	0	0	21/6/2018	21	6	2018	12:52:08	46328	0.1	12	52	8	0	0.058349609	3.5336426	0.21826172	-0.076904297	-0.92333984	3.9780273	0.071777344	0	0	0	0	0	0	0	0	0	0.9519043	0.048095703	0.10083008	0.009277344	-0.066650391	-0.024414063	0	44330	0	0	0
47	48	48	Category L	0.21582031	-0.13183594	-0.93579102	0.069580078	-0.053955078	0.4699707	0	0	21/6/2018	21	6	2018	12:52:08	46328	0.2	12	52	8	0	0.058349609	3.5336426	0.21630859	-0.075927734	-0.9296875	6.1044922	0.055908203	0	0	0	0	0	0	0	0	0	0.95776367	0.042236328	0.062255859	-0.000488281	-0.055664063	-0.005859375	0	44330	0	0	0
48	49	49	Category L	0.20385742	-0.035888672	-0.91186523	0.089599609	-0.045654297	0.4675293	0	0	21/6/2018	21	6	2018	12:52:08	46328	0.3	12	52	8	0	0.058349609	3.5336426	0.21289063	-0.075195313	-0.93383789	8.1000977	0.045898438	0	0	0	0	0	0	0	0	0	0.9609375	0.0390625	0.070556641	-0.009033203	0.039306641	0.021972656	0	44330	0	0	0
49	50	50	Category L	0.20385742	-0.023925781	-0.92382813	0.086181641	-0.045654297	0.46923828	0	0	21/6/2018	21	6	2018	12:52:08	46328	0.4	12	52	8	0	0.058349609	3.5336426	0.20776367	-0.072021484	-0.93383789	8.8688965	0.049316406	0	0	0	0	0	0	0	0	0	0.95947266	0.040527344	0.062255859	-0.00390625	0.048095703	0.010009766	0	44330	0	0	0
50	51	51	Category L	0.21582031	-0.047851563	-0.94799805	0.084228516	-0.046630859	0.46337891	0	0	21/6/2018	21	6	2018	12:52:08	46328	0.5	12	52	8	0	0.058349609	3.5336426	0.20947266	-0.072265625	-0.94873047	8.8916016	0.025146484	0	0	0	0	0	0	0	0	0	0.97436523	0.025634766	0.031494141	0.006103516	0.024414063	0.000732422	0	44330	0	0	0
51	52	52	Category L	0.20385742	-0.035888672	-0.92382813	0.081542969	-0.048583984	0.46826172	0	0	21/6/2018	21	6	2018	12:52:08	46328	0.6	12	52	8	0	0.058349609	3.5336426	0.20556641	-0.070556641	-0.94189453	9.5915527	0.0390625	0	0	0	0	0	0	0	0	0	0.96655273	0.033447266	0.0546875	-0.001708984	0.034667969	0.018066406	0	44330	0	0	0
52	53	53	Category L	0.19189453	-0.083984375	-0.92382813	0.083984375	-0.052734375	0.46728516	0	0	21/6/2018	21	6	2018	12:52:08	46328	0.7	12	52	8	0	0.058349609	3.5336426	0.2097168	-0.071289063	-0.95214844	9.9921875	0.035888672	0	0	0	0	0	0	0	0	0	0.9777832	0.022216797	0.058837891	-0.017822266	-0.012451172	0.028320313	0	44330	0	0	0
53	54	54	Category L	0.19189453	-0.059814453	-0.93579102	0.078125	-0.054199219	0.46386719	0	0	21/6/2018	21	6	2018	12:52:08	46328	0.8	12	52	8	0	0.058349609	3.5336426	0.20458984	-0.068359375	-0.94213867	8.4138184	0.016601563	0	0	0	0	0	0	0	0	0	0.96655273	0.033447266	0.027832031	-0.012695313	0.008544922	0.006347656	0	44330	0	0	0
54	55	55	Category L	0.19189453	-0.047851563	-0.92382813	0.081542969	-0.051757813	0.46704102	0	0	21/6/2018	21	6	2018	12:52:08	46328	0.9	12	52	8	0	0.058349609	3.5336426	0.20581055	-0.06640625	-0.95336914	7.0644531	0.037597656	0	0	0	0	0	0	0	0	0	0.97753906	0.022460938	0.062011719	-0.013916016	0.018554688	0.029541016	0	44330	0	0	0
55	56	56	Category L	0.19189453	-0.071777344	-0.94799805	0.080566406	-0.054443359	0.46606445	0	0	21/6/2018	21	6	2018	12:52:09	46329	0	12	52	9	0	0.058349609	3.5336426	0.20263672	-0.0625	-0.9453125	6.6367188	0.014404297	0	0	0	0	0	0	0	0	0	0.96875	0.03125	0.022460938	-0.010742188	-0.009033203	-0.002441406	0	44330	0	0	0
56	57	57	Category L	0.19189453	-0.071777344	-0.89990234	0.080810547	-0.049072266	0.46728516	0	0	21/6/2018	21	6	2018	12:52:09	46329	0.1	12	52	9	0	0.058349609	3.5336426	0.19873047	-0.062988281	-0.93725586	6.0617676	0.0390625	0	0	0	0	0	0	0	0	0	0.96020508	0.039794922	0.052978516	-0.006835938	-0.008544922	0.037353516	0	44330	0	0	0
57	58	58	Category L	0.19189453	-0.059814453	-0.92382813	0.081298828	-0.051757813	0.46411133	0	0	21/6/2018	21	6	2018	12:52:09	46329	0.2	12	52	9	0	0.058349609	3.5336426	0.20141602	-0.063964844	-0.94799805	4.3205566	0.026367188	0	0	0	0	0	0	0	0	0	0.97143555	0.028564453	0.038085938	-0.009521484	0.004150391	0.024169922	0	44330	0	0	0
58	59	59	Category L	0.21582031	-0.095947266	-0.91186523	0.080078125	-0.047607422	0.46630859	0	0	21/6/2018	21	6	2018	12:52:09	46329	0.3	12	52	9	0	0.058349609	3.5336426	0.19946289	-0.061523438	-0.9375	2.154541	0.045654297	0	0	0	0	0	0	0	0	0	0.96044922	0.039550781	0.075927734	0.016113281	-0.034179688	0.025634766	0	44330	0	0	0
59	60	60	Category L	0.20385742	-0.059814453	-0.92382813	0.080078125	-0.055419922	0.46728516	0	0	21/6/2018	21	6	2018	12:52:09	46329	0.4	12	52	9	0	0.058349609	3.5336426	0.20092773	-0.064941406	-0.95019531	1.0234375	0.027099609	0	0	0	0	0	0	0	0	0	0.97338867	0.026611328	0.034423828	0.002685547	0.005126953	0.026367188	0	44330	0	0	0
60	61	61	Category L	0.21582031	-0.071777344	-0.91186523	0.079101563	-0.048339844	0.46801758	0	0	21/6/2018	21	6	2018	12:52:09	46329	0.5	12	52	9	0	0.058349609	3.5336426	0.19995117	-0.062988281	-0.94140625	0.50390625	0.034667969	0	0	0	0	0	0	0	0	0	0.96459961	0.035400391	0.054199219	0.015625	-0.008544922	0.029541016	0	44330	0	0	0
61	62	62	Category L	0.2277832	-0.059814453	-0.91186523	0.080322266	-0.052978516	0.46386719	0	0	21/6/2018	21	6	2018	12:52:09	46329	0.6	12	52	9	0	0.058349609	3.5336426	0.1965332	-0.063720703	-0.93823242	0.58666992	0.040771484	0	0	0	0	0	0	0	0	0	0.96069336	0.039306641	0.061279297	0.031005859	0.00390625	0.026367188	0	44330	0	0	0
62	63	63	Category L	0.21582031	-0.047851563	-0.91186523	0.081787109	-0.044189453	0.4675293	0	0	21/6/2018	21	6	2018	12:52:09	46329	0.7	12	52	9	0	0.05859375	3.491748	0.19677734	-0.061767578	-0.93725586	0.39526367	0.034423828	0	0	0	0	0	0	0	0	0	0.9597168	0.040283203	0.058105469	0.018798828	0.013916016	0.025390625	0	44330	0	0	0
63	64	64	Category L	0.20385742	-0.059814453	-0.93579102	0.077392578	-0.054443359	0.46801758	0	0	21/6/2018	21	6	2018	12:52:09	46329	0.8	12	52	9	0	0.05859375	3.491748	0.19262695	-0.061035156	-0.92773438	2.4475098	0.013671875	0	0	0	0	0	0	0	0	0	0.94946289	0.050537109	0.020507813	0.010986328	0.001220703	-0.0078125	0	44330	0	0	0
64	65	65	Category L	0.20385742	-0.083984375	-0.94799805	0.078125	-0.054199219	0.46386719	0	0	21/6/2018	21	6	2018	12:52:09	46329	0.9	12	52	9	0	0.05859375	3.491748	0.19433594	-0.060546875	-0.93945313	8.2392578	0.026367188	0	0	0	0	0	0	0	0	0	0.96118164	0.038818359	0.041015625	0.009277344	-0.023193359	-0.008300781	0	44330	0	0	0
65	66	66	Category L	0.19189453	-0.083984375	-0.95996094	0.076416016	-0.051757813	0.46606445	0	0	21/6/2018	21	6	2018	12:52:10	46330	0	12	52	10	0	0.05859375	3.491748	0.19262695	-0.056396484	-0.92773438	17.480225	0.042236328	0	0	0	0	0	0	0	0	0	0.94921875	0.05078125	0.060302734	-0.000732422	-0.02734375	-0.031982422	0	44330	0	0	0
66	67	67	Category L	0.19189453	-0.047851563	-0.91186523	0.080078125	-0.050537109	0.46386719	0	0	21/6/2018	21	6	2018	12:52:10	46330	0.1	12	52	10	0	0.05859375	3.491748	0.18945313	-0.058837891	-0.93774414	31.942627	0.028320313	0	0	0	0	0	0	0	0	0	0.95874023	0.041259766	0.039550781	0.002197266	0.010986328	0.025878906	0	44330	0	0	0
67	68	68	Category L	0.20385742	-0.047851563	-0.94799805	0.077392578	-0.045654297	0.46899414	0	0	21/6/2018	21	6	2018	12:52:10	46330	0.2	12	52	10	0	0.05859375	3.491748	0.19140625	-0.059326172	-0.94995117	49.66626	0.016845703	0	0	0	0	0	0	0	0	0	0.97094727	0.029052734	0.025878906	0.012207031	0.011474609	0.001953125	0	44330	0	0	0
68	69	69	Category J	0.011962891	0.2277832	-0.37182617	-0.10083008	0.23535156	0.42529297	0	0	21/6/2018	21	6	2018	12:59:55	46795	0.9	12	59	55	0	0.058105469	3.5513672	0.18652344	-0.058105469	-0.94018555	65.810791	0.65991211	0	0	0	0	0	0	0	0	0	0.96044922	0.039550781	1.0292969	-0.17456055	0.28588867	0.56835938	0	44330	0	0	0
69	70	70	Category J	0.25195313	-0.13183594	-1.2958984	-0.11791992	0.28076172	0.40380859	0	0	21/6/2018	21	6	2018	12:59:56	46796	0	12	59	56	0	0.058105469	3.5513672	0.18457031	-0.053955078	-0.94824219	82.459961	0.36230469	0	0	0	0	0	0	0	0	0	0.9675293	0.032470703	0.49243164	0.067138672	-0.077636719	-0.34741211	0	44330	0	0	0
70	71	71	Category J	0.29980469	0.071777344	-0.58789063	-0.13085938	0.26977539	0.40136719	0	0	21/6/2018	21	6	2018	12:59:56	46796	0.1	12	59	56	0	0.058105469	3.5513672	0.18554688	-0.052246094	-0.93774414	99.177002	0.38842773	0	0	0	0	0	0	0	0	0	0.95727539	0.042724609	0.58813477	0.11401367	0.12402344	0.34985352	0	44330	0	0	0
71	72	72	Category J	-0.047851563	-0.13183594	-0.63598633	-0.15625	0.25341797	0.40844727	0	0	21/6/2018	21	6	2018	12:59:56	46796	0.2	12	59	56	0	0.058105469	3.5513672	0.18334961	-0.054443359	-0.94750977	110.48828	0.39550781	0	0	0	0	0	0	0	0	0	0.96655273	0.033447266	0.61987305	-0.23120117	-0.077148438	0.31152344	0	44330	0	0	0
72	73	73	Category J	0.095947266	-0.16796875	-1.9318848	-0.12939453	0.21728516	0.4284668	0	0	21/6/2018	21	6	2018	12:59:56	46796	0.3	12	59	56	0	0.058105469	3.5513672	0.18408203	-0.051025391	-0.95166016	112.69629	0.9909668	0	0	0	0	0	0	0	0	0	0.97070313	0.029296875	1.1850586	-0.088134766	-0.11669922	-0.97998047	0	44330	0	0	0
73	74	74	Category J	0.32397461	-0.011962891	-0.50390625	-0.097412109	0.27368164	0.40942383	0	0	21/6/2018	21	6	2018	12:59:56	46796	0.4	12	59	56	0	0.058105469	3.5513672	0.18383789	-0.048828125	-0.95678711	112.27783	0.4753418	0	0	0	0	0	0	0	0	0	0.97558594	0.024414063	0.62963867	0.13989258	0.036865234	0.45288086	0	44330	0	0	0
74	75	75	Category J	0.49194336	-0.023925781	-1.9318848	-0.11157227	0.27734375	0.40698242	0	0	21/6/2018	21	6	2018	12:59:56	46796	0.5	12	59	56	0	0.058105469	3.5513672	0.18310547	-0.047851563	-0.96264648	112.45898	1.0170898	0	0	0	0	0	0	0	0	0	0.98120117	0.018798828	1.3015137	0.30859375	0.023925781	-0.96899414	0	44330	0	0	0
75	76	76	Category J	0.29980469	0.071777344	-0.047851563	-0.19873047	0.25292969	0.38867188	0	0	21/6/2018	21	6	2018	12:59:56	46796	0.6	12	59	56	0	0.058105469	3.5513672	0.18164063	-0.047607422	-0.95996094	106.40137	0.92749023	0	0	0	0	0	0	0	0	0	0.97802734	0.021972656	1.1496582	0.11791992	0.11938477	0.91210938	0	44330	0	0	0
76	77	77	Category J	0.13183594	0.083984375	-1.487793	-0.20751953	0.24267578	0.39013672	0	0	21/6/2018	21	6	2018	12:59:56	46796	0.7	12	59	56	0	0.058105469	3.5513672	0.18237305	-0.047363281	-0.9699707	88.29126	0.53637695	0	0	0	0	0	0	0	0	0	0.98803711	0.011962891	0.69995117	-0.050537109	0.13134766	-0.51757813	0	44330	0	0	0
77	78	78	Category J	0.47998047	-0.17993164	-0.59985352	-0.17016602	0.24804688	0.40014648	0	0	21/6/2018	21	6	2018	12:59:56	46796	0.8	12	59	56	0	0.058105469	3.5513672	0.17944336	-0.045410156	-0.95800781	70.058105	0.48632813	0	0	0	0	0	0	0	0	0	0.97583008	0.024169922	0.79296875	0.30029297	-0.13427734	0.3581543	0	44330	0	0	0
78	79	79	Category J	-0.16796875	0.14379883	-0.10791016	-0.17358398	0.26000977	0.40039063	0	0	21/6/2018	21	6	2018	12:59:56	46796	0.9	12	59	56	0	0.058105469	3.5513672	0.17431641	-0.04296875	-0.95849609	51.92041	0.93579102	0	0	0	0	0	0	0	0	0	0.9753418	0.024658203	1.380127	-0.34228516	0.18676758	0.85058594	0	44330	0	0	0
79	80	80	Category J	0.77978516	-0.23999023	-1.6557617	-0.25415039	0.24633789	0.36108398	0	0	21/6/2018	21	6	2018	12:59:57	46797	0	12	59	57	0	0.058105469	3.5513672	0.18212891	-0.042236328	-0.96582031	39.616699	0.93383789	0	0	0	0	0	0	0	0	0	0.98364258	0.016357422	1.4848633	0.59741211	-0.19750977	-0.68969727	0	44330	0	0	0
80	81	81	Category J	0.34790039	0.035888672	-0.071777344	-0.18310547	0.21289063	0.41601563	0	0	21/6/2018	21	6	2018	12:59:57	46797	0.1	12	59	57	0	0.058105469	3.5513672	0.17749023	-0.041748047	-0.95727539	26.599121	0.9050293	0	0	0	0	0	0	0	0	0	0.97436523	0.025634766	1.1335449	0.17016602	0.077636719	0.88549805	0	44330	0	0	0
81	82	82	Category J	0.27587891	-0.3359375	-2.2797852	-0.17211914	0.22070313	0.41552734	0	0	21/6/2018	21	6	2018	12:59:57	46797	0.2	12	59	57	0	0.058105469	3.5513672	0.17553711	-0.043457031	-0.97119141	20.166748	1.3444824	0	0	0	0	0	0	0	0	0	0.98779297	0.012207031	1.7009277	0.10009766	-0.29223633	-1.3083496	0	44330	0	0	0
82	83	83	Category J	0.19189453	-0.035888672	-0.23999023	-0.19262695	0.24804688	0.40063477	0	0	21/6/2018	21	6	2018	12:59:57	46797	0.3	12	59	57	0	0.058105469	3.5513672	0.17700195	-0.044921875	-0.98193359	25.945557	0.7421875	0	0	0	0	0	0	0	0	0	0.9987793	0.001220703	0.76586914	0.014648438	0.009033203	0.74194336	0	44330	0	0	0
83	84	84	Category J	-0.29980469	0.083984375	-0.047851563	-0.20507813	0.25634766	0.38842773	0	0	21/6/2018	21	6	2018	12:59:57	46797	0.4	12	59	57	0	0.058105469	3.5513672	0.16967773	-0.043212891	-0.97314453	28.782227	1.0454102	0	0	0	0	0	0	0	0	0	0.98876953	0.011230469	1.5224609	-0.46948242	0.12719727	0.92529297	0	44330	0	0	0
84	85	85	Category J	-0.2277832	-0.34790039	-2.4958496	-0.25195313	0.22509766	0.37695313	0	0	21/6/2018	21	6	2018	12:59:57	46797	0.5	12	59	57	0	0.058105469	3.5513672	0.17114258	-0.04296875	-0.98925781	27.605713	1.5878906	0	0	0	0	0	0	0	0	0	1.0048828	0.004882813	2.2104492	-0.39892578	-0.3046875	-1.5063477	0	44330	0	0	0
85	86	86	Category J	0.56396484	0.095947266	-0.70776367	-0.23339844	0.19433594	0.39746094	0	0	21/6/2018	21	6	2018	12:59:57	46797	0.6	12	59	57	0	0.058105469	3.5513672	0.17407227	-0.043212891	-0.98217773	27.523682	0.49658203	0	0	0	0	0	0	0	0	0	0.99829102	0.001708984	0.8034668	0.38964844	0.13916016	0.27441406	0	44330	0	0	0
86	87	87	Category J	0.10791016	0	-1.4399414	-0.24682617	0.20874023	0.38574219	0	0	21/6/2018	21	6	2018	12:59:57	46797	0.7	12	59	57	0	0.058105469	3.5513672	0.17089844	-0.043945313	-0.98022461	32.733398	0.46582031	0	0	0	0	0	0	0	0	0	0.99609375	0.00390625	0.56665039	-0.062988281	0.043945313	-0.45947266	0	44330	0	0	0
87	88	88	Category J	-0.035888672	0	-1.2478027	-0.20532227	0.21777344	0.40454102	0	0	21/6/2018	21	6	2018	12:59:57	46797	0.8	12	59	57	0	0.058105469	3.5513672	0.17211914	-0.042236328	-0.99072266	31.68457	0.33325195	0	0	0	0	0	0	0	0	0	1.0065918	0.006591797	0.50708008	-0.20800781	0.042236328	-0.25683594	0	44330	0	0	0
88	89	89	Category J	-0.16796875	0.11987305	-0.91186523	-0.14453125	0.24365234	0.41162109	0	0	21/6/2018	21	6	2018	12:59:57	46797	0.9	12	59	57	0	0.058105469	3.5513672	0.17016602	-0.041015625	-0.98071289	30.219971	0.38061523	0	0	0	0	0	0	0	0	0	0.99633789	0.003662109	0.56787109	-0.33813477	0.16088867	0.068847656	0	44330	0	0	0
89	90	90	Category J	0.34790039	-0.14379883	-2.0759277	-0.23120117	0.2434082	0.38061523	0	0	21/6/2018	21	6	2018	12:59:58	46798	0	12	59	58	0	0.058105469	3.5513672	0.16772461	-0.043212891	-0.99047852	24.016602	1.1047363	0	0	0	0	0	0	0	0	0	1.0053711	0.005371094	1.3657227	0.17993164	-0.1003418	-1.0852051	0	44330	0	0	0
90	91	91	Category J	-0.083984375	-0.011962891	-0.35986328	-0.22143555	0.22192383	0.39648438	0	0	21/6/2018	21	6	2018	12:59:58	46798	0.1	12	59	58	0	0.058105469	3.5513672	0.17285156	-0.043212891	-0.98657227	20.444824	0.67797852	0	0	0	0	0	0	0	0	0	1.0024414	0.002441406	0.91503906	-0.25683594	0.03125	0.62670898	0	44330	0	0	0
91	92	92	Category J	0.57592773	-0.15576172	-1.7519531	-0.21582031	0.21948242	0.39770508	0	0	21/6/2018	21	6	2018	12:59:58	46798	0.2	12	59	58	0	0.058105469	3.5513672	0.16821289	-0.049560547	-0.98803711	12.924805	0.87207031	0	0	0	0	0	0	0	0	0	1.0036621	0.003662109	1.2773438	0.4074707	-0.10595703	-0.76367188	0	44330	0	0	0
92	93	93	Category J	-0.17993164	0.13183594	-0.11987305	-0.19189453	0.27709961	0.38330078	0	0	21/6/2018	21	6	2018	12:59:58	46798	0.3	12	59	58	0	0.05859375	3.491748	0.17382813	-0.051025391	-0.99316406	0.35693359	0.9597168	0	0	0	0	0	0	0	0	0	1.0095215	0.009521484	1.4099121	-0.35375977	0.18286133	0.87329102	0	44330	0	0	0
93	94	94	Category J	0.29980469	0.083984375	-1.8117676	-0.22753906	0.28027344	0.36035156	0	0	21/6/2018	21	6	2018	12:59:58	46798	0.4	12	59	58	0	0.05859375	3.491748	0.17138672	-0.048828125	-0.98291016	4.3798828	0.84887695	0	0	0	0	0	0	0	0	0	0.99902344	0.000976563	1.0898438	0.12817383	0.1328125	-0.82861328	0	44330	0	0	0
94	95	95	Category J	-0.023925781	0.17993164	-0.27587891	-0.17260742	0.25830078	0.40112305	0	0	21/6/2018	21	6	2018	12:59:58	46798	0.5	12	59	58	0	0.05859375	3.491748	0.16870117	-0.048339844	-0.99536133	9.8962402	0.77929688	0	0	0	0	0	0	0	0	0	1.0107422	0.010742188	1.1408691	-0.19262695	0.22827148	0.71948242	0	44330	0	0	0
95	96	96	Category J	-0.083984375	-0.10791016	-0.27587891	-0.1875	0.25634766	0.39379883	0	0	21/6/2018	21	6	2018	12:59:58	46798	0.6	12	59	58	0	0.05859375	3.491748	0.17431641	-0.048828125	-0.99682617	14.739502	0.76806641	0	0	0	0	0	0	0	0	0	1.0131836	0.013183594	1.0383301	-0.25830078	-0.058837891	0.72094727	0	44330	0	0	0
96	97	97	Category J	0.45581055	-0.17993164	-1.7399902	-0.14697266	0.25585938	0.41088867	0	0	21/6/2018	21	6	2018	12:59:58	46798	0.7	12	59	58	0	0.05859375	3.491748	0.16992188	-0.050048828	-0.99316406	15.947021	0.81005859	0	0	0	0	0	0	0	0	0	1.0087891	0.008789063	1.1621094	0.28564453	-0.12963867	-0.74658203	0	44330	0	0	0
97	98	98	Category J	0.095947266	0.10791016	-0.047851563	-0.11499023	0.26220703	0.41674805	0	0	21/6/2018	21	6	2018	12:59:58	46798	0.8	12	59	58	0	0.05859375	3.491748	0.17236328	-0.049560547	-1.0087891	15.210449	0.97680664	0	0	0	0	0	0	0	0	0	1.0246582	0.024658203	1.1950684	-0.076416016	0.1574707	0.9609375	0	44330	0	0	0
98	99	99	Category J	0.34790039	-0.38378906	-1.9438477	-0.21044922	0.27880859	0.37475586	0	0	21/6/2018	21	6	2018	12:59:58	46798	0.9	12	59	58	0	0.05859375	3.491748	0.17041016	-0.046386719	-0.99707031	11.213135	1.0205078	0	0	0	0	0	0	0	0	0	1.0124512	0.012451172	1.4611816	0.17724609	-0.3371582	-0.9465332	0	44330	0	0	0
99	100	100	Category J	0.15576172	0.047851563	-0.19189453	-0.14648438	0.24731445	0.41357422	0	0	21/6/2018	21	6	2018	12:59:59	46799	0	12	59	59	0	0.05859375	3.491748	0.16943359	-0.047119141	-1.0085449	11.33667	0.82226563	0	0	0	0	0	0	0	0	0	1.0236816	0.023681641	0.92578125	-0.013671875	0.094970703	0.81665039	0	44330	0	0	0
100	101	101	Category J	-0.035888672	-0.15576172	-0.65991211	-0.14868164	0.24755859	0.41674805	0	0	21/6/2018	21	6	2018	12:59:59	46799	0.1	12	59	59	0	0.05859375	3.491748	0.17236328	-0.048828125	-1.0180664	12.330811	0.42797852	0	0	0	0	0	0	0	0	0	1.0336914	0.033691406	0.67333984	-0.20825195	-0.10668945	0.3581543	0	44330	0	0	0
101	102	102	Category J	0.2277832	0.083984375	-0.82788086	-0.17553711	0.21044922	0.41918945	0	0	21/6/2018	21	6	2018	12:59:59	46799	0.2	12	59	59	0	0.05859375	3.491748	0.16821289	-0.048095703	-1.0119629	6.8461914	0.234375	0	0	0	0	0	0	0	0	0	1.0270996	0.027099609	0.37573242	0.059326172	0.13208008	0.18408203	0	44330	0	0	0
102	103	103	Category J	-0.14379883	-0.059814453	-0.14379883	-0.12182617	0.24243164	0.42211914	0	0	21/6/2018	21	6	2018	12:59:59	46799	0.3	12	59	59	0	0.05859375	3.491748	0.17016602	-0.049072266	-1.0297852	4.8557129	0.93994141	0	0	0	0	0	0	0	0	0	1.0449219	0.044921875	1.2106934	-0.31396484	-0.010498047	0.88598633	0	44330	0	0	0
103	104	104	Category J	0.38378906	-0.047851563	-1.8718262	-0.21728516	0.25463867	0.38330078	0	0	21/6/2018	21	6	2018	12:59:59	46799	0.4	12	59	59	0	0.05859375	3.491748	0.16821289	-0.046386719	-1.0195313	2.1762695	0.87866211	0	0	0	0	0	0	0	0	0	1.0344238	0.034423828	1.0686035	0.21533203	-0.001220703	-0.85205078	0	44330	0	0	0
104	105	105	Category J	0.095947266	0.25195313	0.071777344	-0.17895508	0.21899414	0.41308594	0	0	21/6/2018	21	6	2018	12:59:59	46799	0.5	12	59	59	0	0.05859375	3.491748	0.16772461	-0.046875	-1.0227051	1.6196289	1.1367188	0	0	0	0	0	0	0	0	0	1.0373535	0.037353516	1.465332	-0.071777344	0.29882813	1.0944824	0	44330	0	0	0
105	106	106	Category J	-0.035888672	-0.27587891	-1.7158203	-0.22119141	0.19433594	0.40380859	0	0	21/6/2018	21	6	2018	12:59:59	46799	0.6	12	59	59	0	0.05859375	3.491748	0.17163086	-0.047363281	-1.0246582	6.2197266	0.7565918	0	0	0	0	0	0	0	0	0	1.0400391	0.040039063	1.126709	-0.20751953	-0.22827148	-0.69091797	0	44330	0	0	0
106	107	107	Category J	0.40795898	-0.095947266	-1.8959961	-0.19458008	0.22167969	0.41186523	0	0	21/6/2018	21	6	2018	12:59:59	46799	0.7	12	59	59	0	0.05859375	3.491748	0.16870117	-0.044921875	-1.012207	8.3549805	0.91674805	0	0	0	0	0	0	0	0	0	1.0270996	0.027099609	1.173584	0.23901367	-0.05078125	-0.88354492	0	44330	0	0	0
107	108	108	Category J	-0.17993164	0.023925781	-0.16796875	-0.16455078	0.23876953	0.41503906	0	0	21/6/2018	21	6	2018	12:59:59	46799	0.8	12	59	59	0	0.05859375	3.491748	0.17211914	-0.049072266	-1.0246582	7.0371094	0.92895508	0	0	0	0	0	0	0	0	0	1.0400391	0.040039063	1.2819824	-0.35205078	0.072998047	0.85668945	0	44330	0	0	0
108	109	109	Category J	0.10791016	0.19189453	-1.5358887	-0.2668457	0.21972656	0.37524414	0	0	21/6/2018	21	6	2018	12:59:59	46799	0.9	12	59	59	0	0.05859375	3.491748	0.17651367	-0.047363281	-1.0183105	10.931641	0.57421875	0	0	0	0	0	0	0	0	0	1.034668	0.034667969	0.82543945	-0.068603516	0.23925781	-0.51733398	0	44330	0	0	0
109	110	110	Category J	0.34790039	0	-0.083984375	-0.24365234	0.16821289	0.40771484	0	0	21/6/2018	21	6	2018	13:00:00	46800	0	13	0	0	0	0.05859375	3.491748	0.17700195	-0.049316406	-1.0275879	13.170654	0.96020508	0	0	0	0	0	0	0	0	0	1.0439453	0.043945313	1.1638184	0.1706543	0.049316406	0.94360352	0	44330	0	0	0
110	111	111	Category J	0.035888672	-0.2878418	-1.6799316	-0.21264648	0.17114258	0.41870117	0	0	21/6/2018	21	6	2018	13:00:00	46800	0.1	13	0	0	0	0.05859375	3.491748	0.17700195	-0.048095703	-1.0351563	10.432861	0.7019043	0	0	0	0	0	0	0	0	0	1.0512695	0.051269531	1.0251465	-0.14111328	-0.23950195	-0.64453125	0	44330	0	0	0
111	112	112	Category J	0.29980469	0.16796875	-1.2358398	-0.20947266	0.19360352	0.40820313	0	0	21/6/2018	21	6	2018	13:00:00	46800	0.2	13	0	0	0	0.05859375	3.491748	0.17285156	-0.047851563	-1.0317383	6.8798828	0.32299805	0	0	0	0	0	0	0	0	0	1.0471191	0.047119141	0.54663086	0.12670898	0.21582031	-0.20385742	0	44330	0	0	0
112	113	113	Category J	0.19189453	0.095947266	-1.3198242	-0.11621094	0.23339844	0.43212891	0	0	21/6/2018	21	6	2018	13:00:00	46800	0.3	13	0	0	0	0.05859375	3.491748	0.17749023	-0.048339844	-1.0490723	8.6105957	0.30712891	0	0	0	0	0	0	0	0	0	1.0649414	0.064941406	0.42944336	0.014160156	0.14428711	-0.27050781	0	44330	0	0	0
113	114	114	Category J	0.15576172	0	-1.3798828	-0.23583984	0.2019043	0.39453125	0	0	21/6/2018	21	6	2018	13:00:00	46800	0.4	13	0	0	0	0.05859375	3.491748	0.17919922	-0.045410156	-1.0292969	9.1479492	0.35424805	0	0	0	0	0	0	0	0	0	1.0456543	0.045654297	0.41943359	-0.0234375	0.045410156	-0.3503418	0	44330	0	0	0
114	115	115	Category J	0.095947266	-0.10791016	-0.69580078	-0.22192383	0.18041992	0.40942383	0	0	21/6/2018	21	6	2018	13:00:00	46800	0.5	13	0	0	0	0.05859375	3.491748	0.17163086	-0.043212891	-1.0300293	5.5515137	0.34887695	0	0	0	0	0	0	0	0	0	1.045166	0.045166016	0.47485352	-0.075683594	-0.064453125	0.33422852	0	44330	0	0	0
115	116	116	Category J	0.31176758	-0.095947266	-1.7399902	-0.21142578	0.17797852	0.41674805	0	0	21/6/2018	21	6	2018	13:00:00	46800	0.6	13	0	0	0	0.05859375	3.491748	0.17016602	-0.042480469	-1.0358887	5.0532227	0.7199707	0	0	0	0	0	0	0	0	0	1.0505371	0.050537109	0.89868164	0.14135742	-0.053222656	-0.70385742	0	44330	0	0	0
116	117	117	Category J	-0.011962891	0.023925781	0.023925781	-0.15380859	0.21459961	0.42602539	0	0	21/6/2018	21	6	2018	13:00:00	46800	0.7	13	0	0	0	0.05859375	3.491748	0.16699219	-0.043701172	-1.0373535	2.6259766	1.0786133	0	0	0	0	0	0	0	0	0	1.0517578	0.051757813	1.3081055	-0.17895508	0.067626953	1.0612793	0	44330	0	0	0
117	118	118	Category J	-0.19189453	0.095947266	-0.95996094	-0.21850586	0.19873047	0.40917969	0	0	21/6/2018	21	6	2018	13:00:00	46800	0.8	13	0	0	0	0.05859375	3.491748	0.16381836	-0.048339844	-1.0280762	0.92895508	0.39013672	0	0	0	0	0	0	0	0	0	1.0422363	0.042236328	0.56860352	-0.35571289	0.14428711	0.068115234	0	44330	0	0	0
118	119	119	Category J	0.81591797	-0.047851563	-1.4758301	-0.20239258	0.18310547	0.41821289	0	0	21/6/2018	21	6	2018	13:00:00	46800	0.9	13	0	0	0	0.05859375	3.491748	0.16430664	-0.048095703	-1.0375977	1.5783691	0.78491211	0	0	0	0	0	0	0	0	0	1.0517578	0.051757813	1.0895996	0.65136719	0.000244141	-0.43798828	0	44330	0	0	0
119	120	120	Category J	-0.14379883	-0.035888672	-0.2277832	-0.12353516	0.17285156	0.45068359	0	0	21/6/2018	21	6	2018	13:00:01	46801	0	13	0	1	0	0.05859375	3.491748	0.16699219	-0.047607422	-1.0358887	0.29931641	0.8659668	0	0	0	0	0	0	0	0	0	1.0505371	0.050537109	1.1311035	-0.31079102	0.01171875	0.80810547	0	44330	0	0	0
120	121	121	Category J	0.071777344	-0.25195313	-2.027832	-0.2409668	0.16235352	0.40576172	0	0	21/6/2018	21	6	2018	13:00:01	46801	0.1	13	0	1	0	0.05859375	3.491748	0.1574707	-0.042480469	-1.0375977	5.1621094	1.0153809	0	0	0	0	0	0	0	0	0	1.050293	0.050292969	1.2851563	-0.085693359	-0.20922852	-0.98999023	0	44330	0	0	0
121	122	122	Category J	0.35986328	-0.19189453	-1.7758789	-0.21948242	0.20727539	0.40234375	0	0	21/6/2018	21	6	2018	13:00:01	46801	0.2	13	0	1	0	0.05859375	3.491748	0.16088867	-0.041503906	-1.0510254	4.894043	0.76635742	0	0	0	0	0	0	0	0	0	1.0639648	0.063964844	1.0737305	0.19873047	-0.15014648	-0.72460938	0	44330	0	0	0
122	123	123	Category J	-0.35986328	0.071777344	-0.17993164	-0.13720703	0.24487305	0.41967773	0	0	21/6/2018	21	6	2018	13:00:01	46801	0.3	13	0	1	0	0.05859375	3.491748	0.15649414	-0.038574219	-1.0258789	4.5966797	0.99707031	0	0	0	0	0	0	0	0	0	1.0383301	0.038330078	1.4726563	-0.51635742	0.11035156	0.84594727	0	44330	0	0	0
123	124	124	Category J	0.3359375	-0.071777344	-2.2199707	-0.26977539	0.22729492	0.36743164	0	0	21/6/2018	21	6	2018	13:00:01	46801	0.4	13	0	1	0	0.05859375	3.491748	0.15625	-0.039550781	-1.0463867	3.8598633	1.1875	0	0	0	0	0	0	0	0	0	1.0585938	0.05859375	1.3852539	0.1796875	-0.031982422	-1.1733398	0	44330	0	0	0
124	125	125	Category J	0.46777344	-0.13183594	-0.3359375	-0.23852539	0.17749023	0.40625	0	0	21/6/2018	21	6	2018	13:00:01	46801	0.5	13	0	1	0	0.05859375	3.491748	0.16552734	-0.039306641	-1.0471191	2.0695801	0.77807617	0	0	0	0	0	0	0	0	0	1.060791	0.060791016	1.1057129	0.30200195	-0.092285156	0.71118164	0	44330	0	0	0
125	126	126	Category J	-0.035888672	-0.095947266	-0.75585938	-0.22900391	0.18994141	0.40649414	0	0	21/6/2018	21	6	2018	13:00:01	46801	0.6	13	0	1	0	0.05859375	3.491748	0.17016602	-0.035888672	-1.0341797	2.3339844	0.3515625	0	0	0	0	0	0	0	0	0	1.0488281	0.048828125	0.54443359	-0.20605469	-0.059814453	0.27832031	0	44330	0	0	0
126	127	127	Category J	0.32397461	0	-1.7878418	-0.1965332	0.20678711	0.41162109	0	0	21/6/2018	21	6	2018	13:00:01	46801	0.7	13	0	1	0	0.05859375	3.491748	0.16625977	-0.038574219	-1.0366211	2.4804688	0.76831055	0	0	0	0	0	0	0	0	0	1.0507813	0.05078125	0.94726563	0.1574707	0.038574219	-0.75097656	0	44330	0	0	0
127	128	128	Category J	0.047851563	-0.035888672	-0.13183594	-0.13989258	0.24731445	0.41674805	0	0	21/6/2018	21	6	2018	13:00:01	46801	0.8	13	0	1	0	0.05859375	3.491748	0.1640625	-0.041015625	-1.0334473	2.5085449	0.90917969	0	0	0	0	0	0	0	0	0	1.0471191	0.047119141	1.0231934	-0.11621094	0.005126953	0.90161133	0	44330	0	0	0
128	129	129	Category J	0.023925781	-0.21582031	-1.6799316	-0.20825195	0.25048828	0.38745117	0	0	21/6/2018	21	6	2018	13:00:01	46801	0.9	13	0	1	0	0.05859375	3.491748	0.16772461	-0.044189453	-1.0432129	1.1320801	0.67456055	0	0	0	0	0	0	0	0	0	1.0576172	0.057617188	0.9519043	-0.14379883	-0.17138672	-0.63647461	0	44330	0	0	0
129	130	130	Category J	0.61181641	-0.035888672	-0.61181641	-0.21679688	0.24365234	0.39208984	0	0	21/6/2018	21	6	2018	13:00:02	46802	0	13	0	2	0	0.05859375	3.491748	0.16870117	-0.043945313	-1.0334473	0.47631836	0.61157227	0	0	0	0	0	0	0	0	0	1.0480957	0.048095703	0.87280273	0.44287109	0.008056641	0.42163086	0	44330	0	0	0
130	131	131	Category J	-0.15576172	-0.53979492	-1.079834	-0.15307617	0.23168945	0.42211914	0	0	21/6/2018	21	6	2018	13:00:02	46802	0.1	13	0	2	0	0.05859375	3.491748	0.16357422	-0.044921875	-1.026123	9.7211914	0.59130859	0	0	0	0	0	0	0	0	0	1.0400391	0.040039063	0.86767578	-0.31933594	-0.49462891	-0.053466797	0	44330	0	0	0
131	132	132	Category J	0.64794922	-0.15576172	-1.3198242	-0.17456055	0.21533203	0.41625977	0	0	21/6/2018	21	6	2018	13:00:02	46802	0.2	13	0	2	0	0.05859375	3.491748	0.17382813	-0.046875	-1.03125	8.2033691	0.56542969	0	0	0	0	0	0	0	0	0	1.046875	0.046875	0.87133789	0.47387695	-0.10864258	-0.28833008	0	44330	0	0	0
132	133	133	Category J	0	0.083984375	-0.11987305	-0.056152344	0.2512207	0.42895508	0	0	21/6/2018	21	6	2018	13:00:02	46802	0.3	13	0	2	0	0.05859375	3.491748	0.16601563	-0.045166016	-1.0175781	13.028564	0.92211914	0	0	0	0	0	0	0	0	0	1.0319824	0.031982422	1.1931152	-0.16601563	0.12915039	0.89770508	0	44330	0	0	0
133	134	134	Category J	-0.023925781	-0.023925781	-1.9318848	-0.17871094	0.26611328	0.39916992	0	0	21/6/2018	21	6	2018	13:00:02	46802	0.4	13	0	2	0	0.05859375	3.491748	0.16601563	-0.049072266	-1.0405273	16.625	0.91137695	0	0	0	0	0	0	0	0	0	1.0549316	0.054931641	1.1062012	-0.18994141	0.025146484	-0.89111328	0	44330	0	0	0
134	135	135	Category J	0.63598633	-0.083984375	-1.0319824	-0.20898438	0.22363281	0.40087891	0	0	21/6/2018	21	6	2018	13:00:02	46802	0.5	13	0	2	0	0.05859375	3.491748	0.16625977	-0.048828125	-1.0256348	15.874512	0.47094727	0	0	0	0	0	0	0	0	0	1.0402832	0.040283203	0.51098633	0.46948242	-0.034912109	-0.006103516	0	44330	0	0	0
135	136	136	Category J	-0.15576172	-0.16796875	-0.64794922	-0.14624023	0.23291016	0.4230957	0	0	21/6/2018	21	6	2018	13:00:02	46802	0.6	13	0	2	0	0.05859375	3.491748	0.16601563	-0.052734375	-1.0324707	17.280273	0.51464844	0	0	0	0	0	0	0	0	0	1.0471191	0.047119141	0.82177734	-0.32177734	-0.11499023	0.38452148	0	44330	0	0	0
136	137	137	Category J	0.38378906	-0.035888672	-2.1599121	-0.15209961	0.21044922	0.4309082	0	0	21/6/2018	21	6	2018	13:00:02	46802	0.7	13	0	2	0	0.05859375	3.491748	0.16625977	-0.052001953	-1.0500488	11.911621	1.1308594	0	0	0	0	0	0	0	0	0	1.064209	0.064208984	1.3432617	0.21728516	0.016113281	-1.1098633	0	44330	0	0	0
137	138	138	Category J	0.035888672	0.19189453	0.023925781	-0.092529297	0.26171875	0.42504883	0	0	21/6/2018	21	6	2018	13:00:02	46802	0.8	13	0	2	0	0.05859375	3.491748	0.16430664	-0.052490234	-1.0336914	9.286377	1.0930176	0	0	0	0	0	0	0	0	0	1.0480957	0.048095703	1.4306641	-0.12841797	0.24438477	1.0576172	0	44330	0	0	0
138	139	139	Category J	0.14379883	-0.15576172	-1.8359375	-0.19750977	0.27368164	0.3840332	0	0	21/6/2018	21	6	2018	13:00:02	46802	0.9	13	0	2	0	0.05859375	3.491748	0.16357422	-0.055419922	-1.0534668	11.805176	0.7890625	0	0	0	0	0	0	0	0	0	1.0673828	0.067382813	0.90234375	-0.019775391	-0.10009766	-0.78222656	0	44330	0	0	0
139	140	140	Category J	0.43188477	-0.19189453	-1.6918945	-0.19384766	0.24047852	0.40454102	0	0	21/6/2018	21	6	2018	13:00:03	46803	0	13	0	3	0	0.05859375	3.491748	0.16040039	-0.055419922	-1.0478516	12.026611	0.71191406	0	0	0	0	0	0	0	0	0	1.0615234	0.061523438	1.0517578	0.27124023	-0.13623047	-0.64379883	0	44330	0	0	0
140	141	141	Category J	-0.10791016	-0.011962891	-0.41992188	-0.15527344	0.23779297	0.41552734	0	0	21/6/2018	21	6	2018	13:00:03	46803	0.1	13	0	3	0	0.05859375	3.491748	0.15844727	-0.055419922	-1.0471191	7.220459	0.68286133	0	0	0	0	0	0	0	0	0	1.0605469	0.060546875	0.93725586	-0.26635742	0.043457031	0.62719727	0	44330	0	0	0
141	142	142	Category J	0.38378906	-0.13183594	-2.3278809	-0.15576172	0.21606445	0.421875	0	0	21/6/2018	21	6	2018	13:00:03	46803	0.2	13	0	3	0	0.05859375	3.491748	0.15917969	-0.053710938	-1.0517578	7.0878906	1.2976074	0	0	0	0	0	0	0	0	0	1.0651855	0.065185547	1.578125	0.22436523	-0.077880859	-1.2758789	0	44330	0	0	0
142	143	143	Category J	0.059814453	0.15576172	-0.10791016	-0.097900391	0.26489258	0.42211914	0	0	21/6/2018	21	6	2018	13:00:03	46803	0.3	13	0	3	0	0.05859375	3.491748	0.16333008	-0.053955078	-1.057373	3.848877	0.97802734	0	0	0	0	0	0	0	0	0	1.0712891	0.071289063	1.2629395	-0.10351563	0.2097168	0.94946289	0	44330	0	0	0
143	144	144	Category J	0.16796875	-0.095947266	-1.1757813	-0.16918945	0.2824707	0.38818359	0	0	21/6/2018	21	6	2018	13:00:03	46803	0.4	13	0	3	0	0.05859375	3.491748	0.16650391	-0.056884766	-1.0595703	6.8808594	0.12231445	0	0	0	0	0	0	0	0	0	1.0739746	0.073974609	0.15625	0.001220703	-0.038818359	-0.1159668	0	44330	0	0	0
144	145	145	Category J	0.50390625	-0.11987305	-1.1159668	-0.20800781	0.24804688	0.38916016	0	0	21/6/2018	21	6	2018	13:00:03	46803	0.5	13	0	3	0	0.05859375	3.491748	0.16308594	-0.058837891	-1.0588379	4.671875	0.35083008	0	0	0	0	0	0	0	0	0	1.072998	0.072998047	0.45874023	0.34057617	-0.060791016	-0.056884766	0	44330	0	0	0
145	146	146	Category J	-0.035888672	0.10791016	0.047851563	-0.14697266	0.22680664	0.42211914	0	0	21/6/2018	21	6	2018	13:00:03	46803	0.6	13	0	3	0	0.05859375	3.491748	0.16552734	-0.064697266	-1.076416	4.2019043	1.1550293	0	0	0	0	0	0	0	0	0	1.0908203	0.090820313	1.4985352	-0.20141602	0.17260742	1.1242676	0	44330	0	0	0
146	147	147	Category J	0.46777344	-0.38378906	-1.907959	-0.24145508	0.20507813	0.38964844	0	0	21/6/2018	21	6	2018	13:00:03	46803	0.7	13	0	3	0	0.05859375	3.491748	0.16479492	-0.060546875	-1.0581055	11.883301	0.95825195	0	0	0	0	0	0	0	0	0	1.0725098	0.072509766	1.4758301	0.30297852	-0.32299805	-0.84960938	0	44330	0	0	0
147	148	148	Category J	0.55175781	0.10791016	-0.44384766	-0.16137695	0.26953125	0.39770508	0	0	21/6/2018	21	6	2018	13:00:03	46803	0.8	13	0	3	0	0.05859375	3.491748	0.15869141	-0.056884766	-1.057373	9.3400879	0.74682617	0	0	0	0	0	0	0	0	0	1.0705566	0.070556641	1.1711426	0.39282227	0.16479492	0.61352539	0	44330	0	0	0
148	149	149	Category J	0.047851563	0.059814453	-1.1159668	-0.16552734	0.28442383	0.3918457	0	0	21/6/2018	21	6	2018	13:00:03	46803	0.9	13	0	3	0	0.05859375	3.491748	0.16577148	-0.057128906	-1.0627441	8.779541	0.17431641	0	0	0	0	0	0	0	0	0	1.0771484	0.077148438	0.28808594	-0.11791992	0.11694336	-0.052978516	0	44330	0	0	0
149	150	150	Category J	0.25195313	-0.035888672	-1.907959	-0.21044922	0.26391602	0.38061523	0	0	21/6/2018	21	6	2018	13:00:04	46804	0	13	0	4	0	0.05859375	3.491748	0.16430664	-0.059570313	-1.045166	6.2687988	0.86743164	0	0	0	0	0	0	0	0	0	1.0595703	0.059570313	0.97387695	0.087402344	0.023681641	-0.86254883	0	44330	0	0	0
150	151	151	Category J	-0.023925781	0.095947266	-0.29980469	-0.12353516	0.25268555	0.42016602	0	0	21/6/2018	21	6	2018	13:00:04	46804	0.1	13	0	4	0	0.05859375	3.491748	0.15942383	-0.061279297	-1.0725098	5.7436523	0.80957031	0	0	0	0	0	0	0	0	0	1.0859375	0.0859375	1.1132813	-0.18334961	0.15722656	0.77270508	0	44330	0	0	0
151	152	152	Category J	0.31176758	-0.17993164	-2.027832	-0.18383789	0.22998047	0.41040039	0	0	21/6/2018	21	6	2018	13:00:04	46804	0.2	13	0	4	0	0.05859375	3.491748	0.16137695	-0.057617188	-1.0546875	2.784668	0.99194336	0	0	0	0	0	0	0	0	0	1.0686035	0.068603516	1.2451172	0.15014648	-0.12207031	-0.97290039	0	44330	0	0	0
152	153	153	Category J	0.23999023	0.083984375	-0.34790039	-0.12792969	0.27270508	0.41259766	0	0	21/6/2018	21	6	2018	13:00:04	46804	0.3	13	0	4	0	0.05859375	3.491748	0.15551758	-0.058105469	-1.0444336	2.715332	0.71582031	0	0	0	0	0	0	0	0	0	1.0576172	0.057617188	0.92285156	0.084228516	0.14208984	0.6965332	0	44330	0	0	0
153	154	154	Category J	-0.27587891	0.15576172	-0.57592773	-0.13330078	0.26391602	0.40820313	0	0	21/6/2018	21	6	2018	13:00:04	46804	0.4	13	0	4	0	0.05859375	3.491748	0.15917969	-0.059082031	-1.0512695	5.098877	0.67944336	0	0	0	0	0	0	0	0	0	1.0649414	0.064941406	1.1254883	-0.43505859	0.21484375	0.4753418	0	44330	0	0	0
154	155	155	Category J	0.35986328	0.023925781	-2.3879395	-0.21289063	0.26391602	0.38061523	0	0	21/6/2018	21	6	2018	13:00:04	46804	0.5	13	0	4	0	0.05859375	3.491748	0.16064453	-0.061035156	-1.0383301	10.053955	1.3666992	0	0	0	0	0	0	0	0	0	1.0524902	0.052490234	1.6335449	0.19897461	0.084960938	-1.3493652	0	44330	0	0	0
155	156	156	Category J	0.047851563	-0.011962891	-0.17993164	-0.14648438	0.25952148	0.41088867	0	0	21/6/2018	21	6	2018	13:00:04	46804	0.6	13	0	4	0	0.05859375	3.491748	0.16064453	-0.059082031	-1.0473633	13.430664	0.87597656	0	0	0	0	0	0	0	0	0	1.0612793	0.061279297	1.0275879	-0.11279297	0.047119141	0.86743164	0	44330	0	0	0
156	157	157	Category J	-0.10791016	-0.29980469	-0.74389648	-0.17675781	0.24121094	0.40893555	0	0	21/6/2018	21	6	2018	13:00:04	46804	0.7	13	0	4	0	0.05859375	3.491748	0.16064453	-0.059082031	-1.0429688	12.626221	0.46850586	0	0	0	0	0	0	0	0	0	1.0568848	0.056884766	0.80834961	-0.26855469	-0.24047852	0.29907227	0	44330	0	0	0
157	158	158	Category J	0.51586914	-0.14379883	-1.355957	-0.12597656	0.2355957	0.42578125	0	0	21/6/2018	21	6	2018	13:00:04	46804	0.8	13	0	4	0	0.05859375	3.491748	0.15820313	-0.057617188	-1.0456543	10.56665	0.48095703	0	0	0	0	0	0	0	0	0	1.0593262	0.059326172	0.75341797	0.35742188	-0.0859375	-0.31005859	0	44330	0	0	0
158	159	159	Category J	0.047851563	0.16796875	0.023925781	-0.045410156	0.25244141	0.43310547	0	0	21/6/2018	21	6	2018	13:00:04	46804	0.9	13	0	4	0	0.05859375	3.491748	0.15917969	-0.058105469	-1.0588379	5.5371094	1.1118164	0	0	0	0	0	0	0	0	0	1.0725098	0.072509766	1.4204102	-0.11132813	0.22607422	1.0827637	0	44330	0	0	0
159	160	160	Category J	0.011962891	0.17993164	-1.7878418	-0.15429688	0.2722168	0.39892578	0	0	21/6/2018	21	6	2018	13:00:05	46805	0	13	0	5	0	0.05859375	3.491748	0.15405273	-0.056640625	-1.0495605	2.7626953	0.78808594	0	0	0	0	0	0	0	0	0	1.0622559	0.062255859	1.1171875	-0.14208984	0.23657227	-0.73803711	0	44330	0	0	0
160	161	161	Category J	0.6237793	0.10791016	-1.1398926	-0.17797852	0.25561523	0.40014648	0	0	21/6/2018	21	6	2018	13:00:05	46805	0.111	13	0	5	0	0.05859375	3.491748	0.15527344	-0.056884766	-1.046875	5.9145508	0.50488281	0	0	0	0	0	0	0	0	0	1.0600586	0.060058594	0.72583008	0.46826172	0.16479492	-0.092773438	0	44330	0	0	0
161	162	162	Category J	-0.083984375	-0.095947266	-0.26391602	-0.12353516	0.24609375	0.41723633	0	0	21/6/2018	21	6	2018	13:00:05	46805	0.222	13	0	5	0	0.05859375	3.491748	0.15771484	-0.054199219	-1.0515137	14.314209	0.82495117	0	0	0	0	0	0	0	0	0	1.0646973	0.064697266	1.0710449	-0.24169922	-0.041503906	0.78759766	0	44330	0	0	0
162	163	163	Category J	0.16796875	-0.11987305	-1.8837891	-0.13305664	0.22924805	0.42456055	0	0	21/6/2018	21	6	2018	13:00:05	46805	0.333	13	0	5	0	0.05859375	3.491748	0.15454102	-0.052001953	-1.0307617	18.602051	0.85546875	0	0	0	0	0	0	0	0	0	1.0437012	0.043701172	0.93383789	0.013183594	-0.067626953	-0.8527832	0	44330	0	0	0
163	164	164	Category J	0.45581055	0.10791016	-0.10791016	-0.083251953	0.26220703	0.42260742	0	0	21/6/2018	21	6	2018	13:00:05	46805	0.444	13	0	5	0	0.05859375	3.491748	0.16040039	-0.051025391	-1.0429688	17.97998	0.99316406	0	0	0	0	0	0	0	0	0	1.0563965	0.056396484	1.3891602	0.29516602	0.15893555	0.93505859	0	44330	0	0	0
164	165	165	Category J	0.14379883	-0.071777344	-1.4638672	-0.096679688	0.28564453	0.40869141	0	0	21/6/2018	21	6	2018	13:00:05	46805	0.555	13	0	5	0	0.05859375	3.491748	0.15942383	-0.052246094	-1.0192871	19.730957	0.44506836	0	0	0	0	0	0	0	0	0	1.032959	0.032958984	0.47973633	-0.015625	-0.019287109	-0.44433594	0	44330	0	0	0
165	166	166	Category J	0.23999023	-0.11987305	-0.91186523	-0.17626953	0.27392578	0.39453125	0	0	21/6/2018	21	6	2018	13:00:05	46805	0.666	13	0	5	0	0.05859375	3.491748	0.15234375	-0.050048828	-1.0268555	14.118164	0.16040039	0	0	0	0	0	0	0	0	0	1.0393066	0.039306641	0.27246094	0.087402344	-0.069580078	0.11499023	0	44330	0	0	0
166	167	167	Category J	-0.059814453	-0.19189453	-1.1757813	-0.10424805	0.24511719	0.42163086	0	0	21/6/2018	21	6	2018	13:00:05	46805	0.777	13	0	5	0	0.05859375	3.491748	0.15527344	-0.05078125	-1.0324707	11.656006	0.29418945	0	0	0	0	0	0	0	0	0	1.0454102	0.045410156	0.49902344	-0.21508789	-0.14086914	-0.14306641	0	44330	0	0	0
167	168	168	Category J	0.26391602	-0.25195313	-2.0397949	-0.12084961	0.23706055	0.42895508	0	0	21/6/2018	21	6	2018	13:00:05	46805	0.888	13	0	5	0	0.05859375	3.491748	0.14990234	-0.049316406	-1.020752	4.7043457	1.0449219	0	0	0	0	0	0	0	0	0	1.032959	0.032958984	1.3352051	0.11376953	-0.20239258	-1.0187988	0	44330	0	0	0
168	169	169	Category J	-0.095947266	0.13183594	-0.11987305	-0.034179688	0.24804688	0.43725586	0	0	21/6/2018	21	6	2018	13:00:06	46806	0	13	0	6	0	0.058349609	3.5545898	0.15527344	-0.048095703	-1.0375977	0.43896484	0.96850586	0	0	0	0	0	0	0	0	0	1.050293	0.050292969	1.3493652	-0.2512207	0.17993164	0.91772461	0	44330	0	0	0
169	170	170	Category J	-0.059814453	-0.2277832	-1.487793	-0.14575195	0.27587891	0.40332031	0	0	21/6/2018	21	6	2018	13:00:06	46806	0.09	13	0	6	0	0.058349609	3.5545898	0.15698242	-0.045166016	-1.0175781	0.60693359	0.54882813	0	0	0	0	0	0	0	0	0	1.0305176	0.030517578	0.86938477	-0.21679688	-0.18237305	-0.4699707	0	44330	0	0	0
170	171	171	Category J	0.73193359	-0.15576172	-0.76782227	-0.18383789	0.25805664	0.40014648	0	0	21/6/2018	21	6	2018	13:00:06	46806	0.181	13	0	6	0	0.058349609	3.5545898	0.15063477	-0.049804688	-1.0410156	5.2949219	0.65087891	0	0	0	0	0	0	0	0	0	1.0529785	0.052978516	0.96020508	0.58105469	-0.10571289	0.27319336	0	44330	0	0	0
171	172	172	Category J	-0.047851563	-0.023925781	-0.65991211	-0.049072266	0.24121094	0.43481445	0	0	21/6/2018	21	6	2018	13:00:06	46806	0.272	13	0	6	0	0.058349609	3.5545898	0.16137695	-0.042724609	-1.0397949	8.9848633	0.43432617	0	0	0	0	0	0	0	0	0	1.0532227	0.053222656	0.6081543	-0.20922852	0.018798828	0.37988281	0	44330	0	0	0
172	173	173	Category J	-0.17993164	-0.17993164	-1.9677734	-0.13842773	0.25341797	0.41381836	0	0	21/6/2018	21	6	2018	13:00:06	46806	0.363	13	0	6	0	0.058349609	3.5545898	0.14941406	-0.040283203	-1.0251465	7.565918	1.0080566	0	0	0	0	0	0	0	0	0	1.0368652	0.036865234	1.411377	-0.3293457	-0.1394043	-0.94238281	0	44330	0	0	0
173	174	174	Category J	0.31176758	0.10791016	-0.61181641	-0.086669922	0.25073242	0.42602539	0	0	21/6/2018	21	6	2018	13:00:06	46806	0.454	13	0	6	0	0.058349609	3.5545898	0.14990234	-0.040771484	-1.0429688	8.3989258	0.48388672	0	0	0	0	0	0	0	0	0	1.0544434	0.054443359	0.74169922	0.16162109	0.14868164	0.43115234	0	44330	0	0	0
174	175	175	Category J	-0.035888672	-0.13183594	-0.82788086	-0.12719727	0.28100586	0.40673828	0	0	21/6/2018	21	6	2018	13:00:06	46806	0.545	13	0	6	0	0.058349609	3.5545898	0.15551758	-0.040039063	-1.0288086	8.423584	0.29223633	0	0	0	0	0	0	0	0	0	1.0412598	0.041259766	0.48413086	-0.19140625	-0.091796875	0.20092773	0	44330	0	0	0
175	176	176	Category J	-0.059814453	-0.059814453	-1.6679688	-0.14306641	0.25341797	0.41088867	0	0	21/6/2018	21	6	2018	13:00:06	46806	0.636	13	0	6	0	0.058349609	3.5545898	0.1484375	-0.0390625	-1.0168457	9.4499512	0.68383789	0	0	0	0	0	0	0	0	0	1.0283203	0.028320313	0.87988281	-0.20825195	-0.020507813	-0.65087891	0	44330	0	0	0
176	177	177	Category J	0.2878418	-0.21582031	-0.44384766	-0.1237793	0.25683594	0.4152832	0	0	21/6/2018	21	6	2018	13:00:06	46806	0.727	13	0	6	0	0.058349609	3.5545898	0.15039063	-0.039306641	-1.0395508	10.604492	0.63623047	0	0	0	0	0	0	0	0	0	1.0510254	0.051025391	0.90966797	0.13720703	-0.17626953	0.59570313	0	44330	0	0	0
177	178	178	Category J	0.047851563	-0.13183594	-1.619873	-0.098632813	0.20727539	0.4440918	0	0	21/6/2018	21	6	2018	13:00:06	46806	0.818	13	0	6	0	0.058349609	3.5545898	0.15454102	-0.041503906	-1.0273438	7.8181152	0.60839844	0	0	0	0	0	0	0	0	0	1.0397949	0.039794922	0.78930664	-0.10668945	-0.090087891	-0.59228516	0	44330	0	0	0
178	179	179	Category J	0.083984375	-0.37182617	-1.5	-0.10839844	0.21386719	0.4387207	0	0	21/6/2018	21	6	2018	13:00:06	46806	0.909	13	0	6	0	0.058349609	3.5545898	0.15380859	-0.042236328	-1.0302734	9.260498	0.57763672	0	0	0	0	0	0	0	0	0	1.0424805	0.042480469	0.86865234	-0.069824219	-0.3293457	-0.46948242	0	44330	0	0	0
179	180	180	Category J	0.011962891	0.035888672	-0.13183594	-0.084716797	0.20019531	0.44921875	0	0	21/6/2018	21	6	2018	13:00:07	46807	0	13	0	7	0	0.058349609	3.5545898	0.15405273	-0.040771484	-1.03125	9.5026855	0.91381836	0	0	0	0	0	0	0	0	0	1.043457	0.043457031	1.1184082	-0.14208984	0.076660156	0.89941406	0	44330	0	0	0
180	181	181	Category J	0.023925781	-0.023925781	-1.0439453	-0.13989258	0.22509766	0.42431641	0	0	21/6/2018	21	6	2018	13:00:07	46807	0.1	13	0	7	0	0.058349609	3.5545898	0.15332031	-0.039306641	-1.0114746	2.2766113	0.13452148	0	0	0	0	0	0	0	0	0	1.0236816	0.023681641	0.17749023	-0.12939453	0.015380859	-0.032226563	0	44330	0	0	0
181	182	182	Category J	0.55175781	0.071777344	-1.2719727	-0.1875	0.19995117	0.41455078	0	0	21/6/2018	21	6	2018	13:00:07	46807	0.2	13	0	7	0	0.058349609	3.5545898	0.1550293	-0.039794922	-1.0209961	6.7592773	0.48217773	0	0	0	0	0	0	0	0	0	1.0334473	0.033447266	0.7590332	0.39648438	0.11157227	-0.25073242	0	44330	0	0	0
182	183	183	Category J	0.11987305	-0.2878418	-0.31176758	-0.10742188	0.20629883	0.44287109	0	0	21/6/2018	21	6	2018	13:00:07	46807	0.3	13	0	7	0	0.058349609	3.5545898	0.15112305	-0.040039063	-1.0134277	8.3671875	0.74462891	0	0	0	0	0	0	0	0	0	1.0253906	0.025390625	0.98071289	-0.03125	-0.24755859	0.70166016	0	44330	0	0	0
183	184	184	Category J	0.095947266	-0.20385742	-1.8117676	-0.13500977	0.15600586	0.44604492	0	0	21/6/2018	21	6	2018	13:00:07	46807	0.4	13	0	7	0	0.058349609	3.5545898	0.15112305	-0.041503906	-1.0146484	7.6623535	0.81494141	0	0	0	0	0	0	0	0	0	1.0266113	0.026611328	1.0141602	-0.055175781	-0.16210938	-0.796875	0	44330	0	0	0
184	185	185	Category J	0.29980469	-0.2277832	-1.3317871	-0.15429688	0.18652344	0.4362793	0	0	21/6/2018	21	6	2018	13:00:07	46807	0.5	13	0	7	0	0.058349609	3.5545898	0.14916992	-0.040771484	-1.0170898	6.2131348	0.39550781	0	0	0	0	0	0	0	0	0	1.0288086	0.028808594	0.65185547	0.15039063	-0.18676758	-0.31445313	0	44330	0	0	0
185	186	186	Category J	-0.10791016	0.071777344	-0.25195313	-0.083007813	0.21582031	0.43945313	0	0	21/6/2018	21	6	2018	13:00:07	46807	0.6	13	0	7	0	0.058349609	3.5545898	0.14672852	-0.040527344	-1.0097656	3.1635742	0.80737305	0	0	0	0	0	0	0	0	0	1.0212402	0.021240234	1.1252441	-0.25463867	0.11230469	0.7578125	0	44330	0	0	0
186	187	187	Category J	-0.071777344	0.19189453	-1.8359375	-0.1730957	0.22998047	0.41577148	0	0	21/6/2018	21	6	2018	13:00:07	46807	0.7	13	0	7	0	0.058349609	3.5545898	0.14794922	-0.041748047	-1.0129395	3.1296387	0.88305664	0	0	0	0	0	0	0	0	0	1.0246582	0.024658203	1.2763672	-0.21972656	0.23364258	-0.82275391	0	44330	0	0	0
187	188	188	Category J	0.38378906	0	-0.61181641	-0.18847656	0.20751953	0.41577148	0	0	21/6/2018	21	6	2018	13:00:07	46807	0.8	13	0	7	0	0.058349609	3.5545898	0.14477539	-0.040283203	-1.0134277	0.11279297	0.46899414	0	0	0	0	0	0	0	0	0	1.0244141	0.024414063	0.6809082	0.23876953	0.040283203	0.40161133	0	44330	0	0	0
188	189	189	Category J	-0.011962891	0	-0.11987305	-0.16748047	0.18896484	0.42993164	0	0	21/6/2018	21	6	2018	13:00:07	46807	0.9	13	0	7	0	0.058349609	3.5545898	0.14208984	-0.040527344	-1.0141602	2.5986328	0.90844727	0	0	0	0	0	0	0	0	0	1.0249023	0.024902344	1.0891113	-0.15405273	0.040527344	0.89428711	0	44330	0	0	0
189	190	190	Category J	-0.035888672	-0.13183594	-2.2678223	-0.1940918	0.17749023	0.42919922	0	0	21/6/2018	21	6	2018	13:00:08	46808	0	13	0	8	0	0.058349609	3.5545898	0.14331055	-0.041992188	-1.020752	1.2338867	1.2629395	0	0	0	0	0	0	0	0	0	1.0314941	0.031494141	1.5161133	-0.17919922	-0.089599609	-1.2468262	0	44330	0	0	0
190	191	191	Category J	0.19189453	-0.011962891	-0.26391602	-0.140625	0.20239258	0.43579102	0	0	21/6/2018	21	6	2018	13:00:08	46808	0.1	13	0	8	0	0.058349609	3.5545898	0.14404297	-0.044677734	-1.0014648	4.3525391	0.73974609	0	0	0	0	0	0	0	0	0	1.0126953	0.012695313	0.81787109	0.047607422	0.032714844	0.73754883	0	44330	0	0	0
191	192	192	Category J	-0.16796875	0.14379883	-0.40795898	-0.12133789	0.21801758	0.43481445	0	0	21/6/2018	21	6	2018	13:00:08	46808	0.2	13	0	8	0	0.058349609	3.5545898	0.14379883	-0.046386719	-1.0043945	2.2145996	0.69946289	0	0	0	0	0	0	0	0	0	1.0158691	0.015869141	1.0986328	-0.31176758	0.19018555	0.59643555	0	44330	0	0	0
192	193	193	Category J	0.49194336	0.011962891	-1.8718262	-0.18188477	0.22485352	0.41455078	0	0	21/6/2018	21	6	2018	13:00:08	46808	0.3	13	0	8	0	0.058349609	3.5545898	0.14526367	-0.044921875	-0.99707031	3.9709473	0.94238281	0	0	0	0	0	0	0	0	0	1.0085449	0.008544922	1.2783203	0.34643555	0.056884766	-0.87451172	0	44330	0	0	0
193	194	194	Category J	0.26391602	-0.15576172	-0.3359375	-0.14233398	0.18017578	0.44042969	0	0	21/6/2018	21	6	2018	13:00:08	46808	0.4	13	0	8	0	0.058349609	3.5545898	0.14379883	-0.045654297	-0.99511719	2.067627	0.67895508	0	0	0	0	0	0	0	0	0	1.0063477	0.006347656	0.88916016	0.12011719	-0.10986328	0.65917969	0	44330	0	0	0
194	195	195	Category J	0.095947266	0.047851563	-1.4279785	-0.17700195	0.16992188	0.43554688	0	0	21/6/2018	21	6	2018	13:00:08	46808	0.5	13	0	8	0	0.058349609	3.5545898	0.1472168	-0.047851563	-1.0070801	0.44262695	0.43457031	0	0	0	0	0	0	0	0	0	1.0187988	0.018798828	0.56811523	-0.051269531	0.095703125	-0.4206543	0	44330	0	0	0
195	196	196	Category J	0.31176758	-0.095947266	-1.3798828	-0.17163086	0.18969727	0.42993164	0	0	21/6/2018	21	6	2018	13:00:08	46808	0.6	13	0	8	0	0.058349609	3.5545898	0.14794922	-0.048339844	-0.99829102	1.3752441	0.41772461	0	0	0	0	0	0	0	0	0	1.010498	0.010498047	0.5925293	0.16357422	-0.047363281	-0.38134766	0	44330	0	0	0
196	197	197	Category J	-0.20385742	0.13183594	-0.20385742	-0.099609375	0.21655273	0.43823242	0	0	21/6/2018	21	6	2018	13:00:08	46808	0.7	13	0	8	0	0.058349609	3.5545898	0.1472168	-0.048095703	-0.9987793	1.0527344	0.88745117	0	0	0	0	0	0	0	0	0	1.0107422	0.010742188	1.3259277	-0.35107422	0.17993164	0.79492188	0	44330	0	0	0
197	198	198	Category J	-0.11987305	0.071777344	-2.0158691	-0.19433594	0.24560547	0.39868164	0	0	21/6/2018	21	6	2018	13:00:08	46808	0.8	13	0	8	0	0.058349609	3.5545898	0.14819336	-0.044677734	-1.0036621	3.4145508	1.0534668	0	0	0	0	0	0	0	0	0	1.0153809	0.015380859	1.3967285	-0.26806641	0.11645508	-1.0119629	0	44330	0	0	0
198	199	199	Category J	0.40795898	0.059814453	-0.7199707	-0.18261719	0.22924805	0.41210938	0	0	21/6/2018	21	6	2018	13:00:08	46808	0.9	13	0	8	0	0.058349609	3.5545898	0.14672852	-0.043457031	-1.0012207	2.9980469	0.39746094	0	0	0	0	0	0	0	0	0	1.0129395	0.012939453	0.64599609	0.26098633	0.10327148	0.28125	0	44330	0	0	0
199	200	200	Category J	-0.035888672	-0.047851563	-0.023925781	-0.16162109	0.21289063	0.42138672	0	0	21/6/2018	21	6	2018	13:00:09	46809	0	13	0	9	0	0.058349609	3.5545898	0.14794922	-0.043212891	-1.001709	2.6572266	0.99511719	0	0	0	0	0	0	0	0	0	1.0136719	0.013671875	1.1665039	-0.18383789	-0.004394531	0.9777832	0	44330	0	0	0
200	201	201	Category J	0.26391602	-0.047851563	-2.3999023	-0.17529297	0.20336914	0.42504883	0	0	21/6/2018	21	6	2018	13:00:09	46809	0.111	13	0	9	0	0.058349609	3.5545898	0.14599609	-0.045898438	-1.003418	2.9494629	1.401123	0	0	0	0	0	0	0	0	0	1.0151367	0.015136719	1.5158691	0.11767578	-0.001708984	-1.3962402	0	44330	0	0	0
201	202	202	Category J	0.10791016	0	-0.11987305	-0.081542969	0.24682617	0.43334961	0	0	21/6/2018	21	6	2018	13:00:09	46809	0.222	13	0	9	0	0.058349609	3.5545898	0.14282227	-0.047851563	-0.99780273	5.2368164	0.87988281	0	0	0	0	0	0	0	0	0	1.0090332	0.009033203	0.96069336	-0.034912109	0.047851563	0.87792969	0	44330	0	0	0
202	203	203	Category J	0.10791016	0.14379883	-1.1398926	-0.12719727	0.25952148	0.4152832	0	0	21/6/2018	21	6	2018	13:00:09	46809	0.333	13	0	9	0	0.058349609	3.5545898	0.14208984	-0.046386719	-0.99951172	10.770508	0.23876953	0	0	0	0	0	0	0	0	0	1.0107422	0.010742188	0.36499023	-0.034179688	0.19018555	-0.14013672	0	44330	0	0	0
203	204	204	Category J	0.25195313	-0.16796875	-0.32397461	-0.20629883	0.24462891	0.39746094	0	0	21/6/2018	21	6	2018	13:00:09	46809	0.444	13	0	9	0	0.058349609	3.5545898	0.1418457	-0.047851563	-0.99975586	0.66235352	0.69506836	0	0	0	0	0	0	0	0	0	1.0109863	0.010986328	0.90576172	0.10986328	-0.11987305	0.67578125	0	44330	0	0	0
204	205	205	Category J	-0.10791016	0.047851563	-0.94799805	-0.13720703	0.21459961	0.43310547	0	0	21/6/2018	21	6	2018	13:00:09	46809	0.555	13	0	9	0	0.058349609	3.5545898	0.1394043	-0.048339844	-1.0014648	0.61425781	0.27075195	0	0	0	0	0	0	0	0	0	1.012207	0.012207031	0.39746094	-0.24731445	0.096191406	0.053466797	0	44330	0	0	0
205	206	206	Category J	0.20385742	-0.16796875	-1.2119141	-0.15551758	0.20581055	0.43066406	0	0	21/6/2018	21	6	2018	13:00:09	46809	0.666	13	0	9	0	0.058349609	3.5545898	0.13598633	-0.047119141	-0.99365234	2.2700195	0.25830078	0	0	0	0	0	0	0	0	0	1.0041504	0.004150391	0.40649414	0.067626953	-0.12060547	-0.21801758	0	44330	0	0	0
206	207	207	Category J	-0.10791016	0.11987305	-0.85180664	-0.047363281	0.23583984	0.4387207	0	0	21/6/2018	21	6	2018	13:00:09	46809	0.777	13	0	9	0	0.058349609	3.5513672	0.13671875	-0.045410156	-1.0004883	5.2487793	0.33056641	0	0	0	0	0	0	0	0	0	1.0107422	0.010742188	0.55883789	-0.24462891	0.1652832	0.14868164	0	44330	0	0	0
207	208	208	Category J	0.49194336	0.059814453	-1.4758301	-0.20092773	0.2265625	0.40087891	0	0	21/6/2018	21	6	2018	13:00:09	46809	0.888	13	0	9	0	0.058349609	3.5513672	0.13793945	-0.045654297	-0.99121094	1.9743652	0.60913086	0	0	0	0	0	0	0	0	0	1.001709	0.001708984	0.9440918	0.35375977	0.10546875	-0.484375	0	44330	0	0	0
208	209	209	Category J	0.14379883	0.023925781	-0.071777344	-0.14331055	0.21289063	0.43212891	0	0	21/6/2018	21	6	2018	13:00:10	46810	0	13	0	10	0	0.058349609	3.5513672	0.13427734	-0.045410156	-0.98754883	0.15283203	0.91845703	0	0	0	0	0	0	0	0	0	0.99755859	0.002441406	0.99462891	0.009277344	0.069335938	0.91577148	0	44330	0	0	0
209	210	210	Category J	0.10791016	-0.40795898	-2.4838867	-0.20605469	0.19873047	0.41333008	0	0	21/6/2018	21	6	2018	13:00:10	46810	0.1	13	0	10	0	0.058349609	3.5513672	0.13769531	-0.045654297	-0.9909668	4.1171875	1.5361328	0	0	0	0	0	0	0	0	0	1.0014648	0.001464844	1.8847656	-0.029785156	-0.36206055	-1.4926758	0	44330	0	0	0
210	211	211	Category J	0.70776367	0.023925781	-0.99584961	-0.19042969	0.22827148	0.40625	0	0	21/6/2018	21	6	2018	13:00:10	46810	0.2	13	0	10	0	0.058349609	3.5513672	0.13720703	-0.04296875	-0.98144531	1.1452637	0.57446289	0	0	0	0	0	0	0	0	0	0.99194336	0.008056641	0.65185547	0.5703125	0.066894531	-0.014160156	0	44330	0	0	0
211	212	212	Category J	-0.29980469	0.035888672	-0.14379883	-0.125	0.22851563	0.43286133	0	0	21/6/2018	21	6	2018	13:00:10	46810	0.3	13	0	10	0	0.058349609	3.5513672	0.12597656	-0.041259766	-0.99267578	6.619873	0.95288086	0	0	0	0	0	0	0	0	0	1.001709	0.001708984	1.3520508	-0.42578125	0.077148438	0.84887695	0	44330	0	0	0
212	213	213	Category J	0.035888672	0.047851563	-1.5478516	-0.22045898	0.23632813	0.38867188	0	0	21/6/2018	21	6	2018	13:00:10	46810	0.4	13	0	10	0	0.058349609	3.5513672	0.13330078	-0.042236328	-0.99194336	4.720459	0.5715332	0	0	0	0	0	0	0	0	0	1.001709	0.001708984	0.74365234	-0.097412109	0.090087891	-0.55566406	0	44330	0	0	0
213	214	214	Category J	0.41992188	0.047851563	-0.79199219	-0.19946289	0.22216797	0.40576172	0	0	21/6/2018	21	6	2018	13:00:10	46810	0.5	13	0	10	0	0.058349609	3.5513672	0.13916016	-0.044921875	-0.98168945	2.1606445	0.35107422	0	0	0	0	0	0	0	0	0	0.99243164	0.007568359	0.56323242	0.28051758	0.092773438	0.18969727	0	44330	0	0	0
214	215	215	Category J	0.059814453	-0.011962891	-0.071777344	-0.18066406	0.20068359	0.41699219	0	0	21/6/2018	21	6	2018	13:00:10	46810	0.6	13	0	10	0	0.058349609	3.5513672	0.13305664	-0.047851563	-0.99462891	1.6630859	0.92651367	0	0	0	0	0	0	0	0	0	1.0046387	0.004638672	1.0322266	-0.073242188	0.035888672	0.92285156	0	44330	0	0	0
215	216	216	Category J	0	-0.19189453	-2.4719238	-0.20581055	0.20336914	0.41235352	0	0	21/6/2018	21	6	2018	13:00:10	46810	0.7	13	0	10	0	0.058349609	3.5513672	0.1340332	-0.044921875	-0.99072266	2.2600098	1.4943848	0	0	0	0	0	0	0	0	0	1.0007324	0.000732422	1.7619629	-0.1340332	-0.14672852	-1.480957	0	44330	0	0	0
216	217	217	Category J	0.73193359	-0.20385742	-1.1879883	-0.15063477	0.23876953	0.41918945	0	0	21/6/2018	21	6	2018	13:00:10	46810	0.8	13	0	10	0	0.058349609	3.5513672	0.13378906	-0.043457031	-0.98095703	2.0625	0.65258789	0	0	0	0	0	0	0	0	0	0.99121094	0.008789063	0.96508789	0.59790039	-0.16015625	-0.20678711	0	44330	0	0	0
217	218	218	Category J	-0.035888672	0.11987305	-0.20385742	-0.12011719	0.25097656	0.42333984	0	0	21/6/2018	21	6	2018	13:00:10	46810	0.9	13	0	10	0	0.058349609	3.5513672	0.12817383	-0.042236328	-0.99169922	7.9055176	0.82104492	0	0	0	0	0	0	0	0	0	1.0009766	0.000976563	1.1142578	-0.1640625	0.16210938	0.7878418	0	44330	0	0	0
218	219	219	Category J	0.16796875	-0.035888672	-1.9199219	-0.18774414	0.26489258	0.39208984	0	0	21/6/2018	21	6	2018	13:00:11	46811	0	13	0	11	0	0.058349609	3.5513672	0.12890625	-0.042724609	-0.98291016	3.6081543	0.93774414	0	0	0	0	0	0	0	0	0	0.9921875	0.0078125	0.98242188	0.038818359	0.006835938	-0.93676758	0	44330	0	0	0
219	220	220	Category J	0.38378906	-0.071777344	-0.095947266	-0.19995117	0.2331543	0.39916992	0	0	21/6/2018	21	6	2018	13:00:11	46811	0.1	13	0	11	0	0.058349609	3.5513672	0.13037109	-0.040039063	-0.97607422	0.30322266	0.91650391	0	0	0	0	0	0	0	0	0	0.9855957	0.014404297	1.1650391	0.25317383	-0.031494141	0.88012695	0	44330	0	0	0
220	221	221	Category J	0.023925781	-0.047851563	-1.1879883	-0.171875	0.20336914	0.42114258	0	0	21/6/2018	21	6	2018	13:00:11	46811	0.2	13	0	11	0	0.058349609	3.5513672	0.13256836	-0.042480469	-0.98583984	1.3273926	0.22949219	0	0	0	0	0	0	0	0	0	0.99560547	0.004394531	0.31616211	-0.10864258	-0.005126953	-0.20214844	0	44330	0	0	0
221	222	222	Category J	0.071777344	-0.15576172	-1.7158203	-0.18041992	0.20507813	0.41796875	0	0	21/6/2018	21	6	2018	13:00:11	46811	0.3	13	0	11	0	0.058349609	3.5513672	0.13500977	-0.044433594	-0.98657227	3.8984375	0.74023438	0	0	0	0	0	0	0	0	0	0.99658203	0.003417969	0.90380859	-0.063232422	-0.11108398	-0.72900391	0	44330	0	0	0
222	223	223	Category J	0.047851563	0.035888672	-0.21582031	-0.06640625	0.22290039	0.44189453	0	0	21/6/2018	21	6	2018	13:00:11	46811	0.4	13	0	11	0	0.058349609	3.5513672	0.13085938	-0.045410156	-0.98168945	3.4484863	0.7746582	0	0	0	0	0	0	0	0	0	0.99145508	0.008544922	0.93041992	-0.083007813	0.081298828	0.76586914	0	44330	0	0	0
223	224	224	Category J	0.011962891	-0.035888672	-1.3679199	-0.14453125	0.23706055	0.42041016	0	0	21/6/2018	21	6	2018	13:00:11	46811	0.5	13	0	11	0	0.058349609	3.5513672	0.13208008	-0.04296875	-0.98754883	1.4116211	0.39868164	0	0	0	0	0	0	0	0	0	0.99731445	0.002685547	0.50732422	-0.12011719	0.007080078	-0.38012695	0	44330	0	0	0
224	225	225	Category J	0.32397461	-0.095947266	-0.53979492	-0.18188477	0.23510742	0.41137695	0	0	21/6/2018	21	6	2018	13:00:11	46811	0.6	13	0	11	0	0.058349609	3.5513672	0.13012695	-0.041015625	-0.97729492	0.60498047	0.48168945	0	0	0	0	0	0	0	0	0	0.98681641	0.013183594	0.68603516	0.19360352	-0.0546875	0.4375	0	44330	0	0	0
225	226	226	Category J	0.059814453	0	-0.20385742	-0.15307617	0.21630859	0.42480469	0	0	21/6/2018	21	6	2018	13:00:11	46811	0.7	13	0	11	0	0.058349609	3.5513672	0.12744141	-0.0390625	-0.97094727	1.7607422	0.77124023	0	0	0	0	0	0	0	0	0	0.98022461	0.019775391	0.87402344	-0.067626953	0.0390625	0.76708984	0	44330	0	0	0
226	227	227	Category J	0.20385742	-0.26391602	-1.9318848	-0.14135742	0.2121582	0.43481445	0	0	21/6/2018	21	6	2018	13:00:11	46811	0.8	13	0	11	0	0.058349609	3.5513672	0.13012695	-0.040527344	-0.98046875	3.0473633	0.97973633	0	0	0	0	0	0	0	0	0	0.98999023	0.010009766	1.2480469	0.073486328	-0.22314453	-0.95117188	0	44330	0	0	0
227	228	228	Category J	0.3359375	0.095947266	-0.51586914	-0.10668945	0.22705078	0.43310547	0	0	21/6/2018	21	6	2018	13:00:11	46811	0.9	13	0	11	0	0.058349609	3.5513672	0.13305664	-0.044433594	-0.97167969	4.1079102	0.51831055	0	0	0	0	0	0	0	0	0	0.98193359	0.018066406	0.79907227	0.20263672	0.14038086	0.45581055	0	44330	0	0	0
228	229	229	Category J	0.15576172	-0.059814453	-1.6318359	-0.087890625	0.26757813	0.41943359	0	0	21/6/2018	21	6	2018	13:00:12	46812	0	13	0	12	0	0.058349609	3.5513672	0.12963867	-0.046875	-0.97680664	6.2773438	0.65527344	0	0	0	0	0	0	0	0	0	0.98657227	0.013427734	0.69335938	0.025878906	-0.012695313	-0.65478516	0	44330	0	0	0
229	230	230	Category J	0.31176758	-0.23999023	-0.37182617	-0.20385742	0.25317383	0.39624023	0	0	21/6/2018	21	6	2018	13:00:12	46812	0.09	13	0	12	0	0.058349609	3.5513672	0.13012695	-0.049316406	-0.98681641	0.38745117	0.66894531	0	0	0	0	0	0	0	0	0	0.99682617	0.003173828	0.98706055	0.18139648	-0.19042969	0.61499023	0	44330	0	0	0
230	231	231	Category J	-0.047851563	-0.047851563	-0.53979492	-0.1237793	0.20947266	0.43530273	0	0	21/6/2018	21	6	2018	13:00:12	46812	0.181	13	0	12	0	0.058349609	3.5513672	0.13085938	-0.048828125	-0.96899414	5.4760742	0.46508789	0	0	0	0	0	0	0	0	0	0.97900391	0.020996094	0.609375	-0.17871094	0.000976563	0.42919922	0	44330	0	0	0
231	232	232	Category J	0.43188477	-0.071777344	-1.4279785	-0.16943359	0.21191406	0.41943359	0	0	21/6/2018	21	6	2018	13:00:12	46812	0.272	13	0	12	0	0.058349609	3.5513672	0.12939453	-0.051269531	-0.97705078	9.2854004	0.54321289	0	0	0	0	0	0	0	0	0	0.98681641	0.013183594	0.77368164	0.30224609	-0.020263672	-0.45068359	0	44330	0	0	0
232	233	233	Category J	0.10791016	0.035888672	-0.19189453	-0.0859375	0.24072266	0.43408203	0	0	21/6/2018	21	6	2018	13:00:12	46812	0.363	13	0	12	0	0.058349609	3.5513672	0.1315918	-0.053222656	-0.98266602	5.9589844	0.79614258	0	0	0	0	0	0	0	0	0	0.99267578	0.007324219	0.90380859	-0.023681641	0.089111328	0.79077148	0	44330	0	0	0
233	234	234	Category J	0.011962891	-0.023925781	-1.5358887	-0.16625977	0.25585938	0.40551758	0	0	21/6/2018	21	6	2018	13:00:12	46812	0.454	13	0	12	0	0.058349609	3.5513672	0.1262207	-0.054199219	-0.97021484	2.7556152	0.57763672	0	0	0	0	0	0	0	0	0	0.97998047	0.020019531	0.70996094	-0.11425781	0.030273438	-0.56542969	0	44330	0	0	0
234	235	235	Category J	0.40795898	-0.023925781	-1.6918945	-0.21313477	0.22973633	0.40063477	0	0	21/6/2018	21	6	2018	13:00:12	46812	0.545	13	0	12	0	0.058349609	3.5513672	0.12231445	-0.05078125	-0.98095703	5.4208984	0.76635742	0	0	0	0	0	0	0	0	0	0.98974609	0.010253906	1.0231934	0.28540039	0.026855469	-0.71069336	0	44330	0	0	0
235	236	236	Category J	-0.011962891	0.023925781	-0.21582031	-0.10400391	0.23486328	0.43432617	0	0	21/6/2018	21	6	2018	13:00:12	46812	0.636	13	0	12	0	0.058349609	3.5513672	0.12109375	-0.049316406	-0.97314453	2.2348633	0.77246094	0	0	0	0	0	0	0	0	0	0.98193359	0.018066406	0.96386719	-0.13305664	0.073242188	0.75732422	0	44330	0	0	0
236	237	237	Category J	-0.023925781	-0.035888672	-1.1279297	-0.14770508	0.22827148	0.42138672	0	0	21/6/2018	21	6	2018	13:00:12	46812	0.727	13	0	12	0	0.058349609	3.5513672	0.11645508	-0.047119141	-0.96655273	0.63867188	0.21411133	0	0	0	0	0	0	0	0	0	0.97460938	0.025390625	0.31298828	-0.14038086	0.011230469	-0.16113281	0	44330	0	0	0
237	238	238	Category J	0.39599609	-0.047851563	-1.1757813	-0.14208984	0.23632813	0.41650391	0	0	21/6/2018	21	6	2018	13:00:12	46812	0.818	13	0	12	0	0.058349609	3.5513672	0.11694336	-0.047607422	-0.97485352	0.93603516	0.34375	0	0	0	0	0	0	0	0	0	0.98291016	0.017089844	0.47998047	0.27905273	0	-0.20068359	0	44330	0	0	0
238	239	239	Category J	0.15576172	0.19189453	-0.011962891	-0.002441406	0.27807617	0.42358398	0	0	21/6/2018	21	6	2018	13:00:12	46812	0.909	13	0	12	0	0.058349609	3.5513672	0.1159668	-0.047119141	-0.96020508	1.0893555	0.97875977	0	0	0	0	0	0	0	0	0	0.96826172	0.031738281	1.2270508	0.039550781	0.23901367	0.94824219	0	44330	0	0	0
239	240	240	Category J	-0.14379883	-0.035888672	-1.9199219	-0.10546875	0.2956543	0.40576172	0	0	21/6/2018	21	6	2018	13:00:13	46813	0	13	0	13	0	0.058349609	3.5513672	0.10693359	-0.050292969	-0.96313477	6.8620605	0.98901367	0	0	0	0	0	0	0	0	0	0.97045898	0.029541016	1.2216797	-0.25073242	0.014404297	-0.95654297	0	44330	0	0	0
240	241	241	Category J	0.35986328	-0.047851563	-0.68383789	-0.13867188	0.2878418	0.40161133	0	0	21/6/2018	21	6	2018	13:00:13	46813	0.111	13	0	13	0	0.058349609	3.5513672	0.10473633	-0.053222656	-0.97875977	3.4780273	0.38989258	0	0	0	0	0	0	0	0	0	0.98583984	0.014160156	0.55541992	0.25488281	0.005371094	0.29492188	0	44330	0	0	0
241	242	242	Category J	-0.13183594	0.011962891	-0.40795898	-0.092773438	0.27368164	0.41748047	0	0	21/6/2018	21	6	2018	13:00:13	46813	0.222	13	0	13	0	0.058349609	3.5513672	0.099609375	-0.054443359	-0.96044922	6.8867188	0.60253906	0	0	0	0	0	0	0	0	0	0.96704102	0.032958984	0.85058594	-0.23144531	0.06640625	0.55249023	0	44330	0	0	0
242	243	243	Category J	0.14379883	-0.2277832	-1.907959	-0.096191406	0.24633789	0.42553711	0	0	21/6/2018	21	6	2018	13:00:13	46813	0.333	13	0	13	0	0.058349609	3.5513672	0.095703125	-0.056884766	-0.97094727	4.3520508	0.95336914	0	0	0	0	0	0	0	0	0	0.97729492	0.022705078	1.1552734	0.047851563	-0.1706543	-0.93676758	0	44330	0	0	0
243	244	244	Category J	0.26391602	0.059814453	-0.23999023	-0.099853516	0.23974609	0.43041992	0	0	21/6/2018	21	6	2018	13:00:13	46813	0.444	13	0	13	0	0.058349609	3.5513672	0.092041016	-0.059326172	-0.96850586	3.6013184	0.7578125	0	0	0	0	0	0	0	0	0	0.97460938	0.025390625	1.0195313	0.17163086	0.11914063	0.72851563	0	44330	0	0	0
244	245	245	Category J	-0.14379883	0.035888672	-0.83984375	-0.067382813	0.26074219	0.42773438	0	0	21/6/2018	21	6	2018	13:00:13	46813	0.555	13	0	13	0	0.058837891	3.5288086	0.086669922	-0.057617188	-0.97509766	4.4675293	0.28320313	0	0	0	0	0	0	0	0	0	0.98071289	0.019287109	0.4597168	-0.23046875	0.093505859	0.13525391	0	44330	0	0	0
245	246	246	Category J	0.29980469	0.011962891	-1.4519043	-0.16967773	0.25244141	0.40112305	0	0	21/6/2018	21	6	2018	13:00:13	46813	0.666	13	0	13	0	0.058837891	3.5288086	0.086181641	-0.059326172	-0.97680664	2.5341797	0.52539063	0	0	0	0	0	0	0	0	0	0.98242188	0.017578125	0.75976563	0.21337891	0.071289063	-0.47485352	0	44330	0	0	0
246	247	247	Category J	0.047851563	-0.21582031	-0.43188477	-0.05078125	0.22119141	0.44213867	0	0	21/6/2018	21	6	2018	13:00:13	46813	0.777	13	0	13	0	0.058837891	3.5288086	0.084472656	-0.057373047	-0.97338867	5.875	0.56542969	0	0	0	0	0	0	0	0	0	0.97875977	0.021240234	0.73681641	-0.036621094	-0.15820313	0.54150391	0	44330	0	0	0
247	248	248	Category J	-0.035888672	-0.2277832	-1.7519531	-0.10717773	0.16918945	0.4519043	0	0	21/6/2018	21	6	2018	13:00:13	46813	0.888	13	0	13	0	0.058837891	3.5288086	0.084716797	-0.059326172	-0.97509766	10.13208	0.80371094	0	0	0	0	0	0	0	0	0	0.98071289	0.019287109	1.0656738	-0.12060547	-0.16821289	-0.77661133	0	44330	0	0	0
248	249	249	Category J	0.17993164	0.10791016	-0.39599609	-0.14819336	0.18139648	0.43823242	0	0	21/6/2018	21	6	2018	13:00:14	46814	0	13	0	14	0	0.058837891	3.5288086	0.078369141	-0.060058594	-0.96655273	16.826904	0.60327148	0	0	0	0	0	0	0	0	0	0.97143555	0.028564453	0.84008789	0.10131836	0.16796875	0.57055664	0	44330	0	0	0
249	250	250	Category J	-0.095947266	-0.011962891	-0.7199707	-0.08203125	0.18847656	0.4519043	0	0	21/6/2018	21	6	2018	13:00:14	46814	0.1	13	0	14	0	0.058837891	3.5288086	0.075439453	-0.062011719	-0.97949219	19.536865	0.31518555	0	0	0	0	0	0	0	0	0	0.984375	0.015625	0.48120117	-0.17138672	0.050048828	0.25952148	0	44330	0	0	0
250	251	251	Category J	-0.16796875	-0.011962891	-1.6799316	-0.1875	0.19506836	0.42333984	0	0	21/6/2018	21	6	2018	13:00:14	46814	0.2	13	0	14	0	0.058837891	3.5288086	0.075439453	-0.057617188	-0.96044922	20.6875	0.76074219	0	0	0	0	0	0	0	0	0	0.96508789	0.034912109	1.0085449	-0.2434082	0.045654297	-0.71923828	0	44330	0	0	0
251	252	252	Category J	0.53979492	-0.10791016	-0.58789063	-0.22265625	0.17993164	0.41430664	0	0	21/6/2018	21	6	2018	13:00:14	46814	0.3	13	0	14	0	0.058837891	3.5288086	0.066162109	-0.058837891	-0.95922852	25.340576	0.60375977	0	0	0	0	0	0	0	0	0	0.96313477	0.036865234	0.89355469	0.47338867	-0.048828125	0.37133789	0	44330	0	0	0
252	253	253	Category J	0.2878418	-0.39599609	-1.1518555	-0.16772461	0.14135742	0.44482422	0	0	21/6/2018	21	6	2018	13:00:14	46814	0.4	13	0	14	0	0.058837891	3.5288086	0.0703125	-0.059814453	-0.96850586	25.990723	0.44018555	0	0	0	0	0	0	0	0	0	0.97290039	0.027099609	0.73657227	0.21728516	-0.3359375	-0.18310547	0	44330	0	0	0
253	254	254	Category J	-0.17993164	-0.11987305	-1.6557617	-0.22680664	0.15112305	0.41552734	0	0	21/6/2018	21	6	2018	13:00:14	46814	0.5	13	0	14	0	0.058837891	3.5288086	0.068603516	-0.060791016	-0.96289063	30.835449	0.73828125	0	0	0	0	0	0	0	0	0	0.96728516	0.032714844	1.0004883	-0.24853516	-0.058837891	-0.69262695	0	44330	0	0	0
254	255	255	Category J	0.047851563	0.095947266	-0.50390625	-0.1472168	0.16455078	0.44091797	0	0	21/6/2018	21	6	2018	13:00:14	46814	0.6	13	0	14	0	0.058837891	3.5288086	0.065185547	-0.061279297	-0.96337891	34.243896	0.48608398	0	0	0	0	0	0	0	0	0	0.9675293	0.032470703	0.63427734	-0.017333984	0.15722656	0.45947266	0	44330	0	0	0
255	256	256	Category J	-0.083984375	0.071777344	-0.89990234	-0.22973633	0.17871094	0.40527344	0	0	21/6/2018	21	6	2018	13:00:14	46814	0.7	13	0	14	0	0.058837891	3.5288086	0.063232422	-0.061035156	-0.97436523	35.187012	0.21166992	0	0	0	0	0	0	0	0	0	0.97827148	0.021728516	0.35449219	-0.1472168	0.1328125	0.074462891	0	44330	0	0	0
256	257	257	Category J	-0.15576172	-0.11987305	-1.2958984	-0.26293945	0.1472168	0.39794922	0	0	21/6/2018	21	6	2018	13:00:14	46814	0.8	13	0	14	0	0.058837891	3.5288086	0.064697266	-0.059082031	-0.953125	43.391357	0.41186523	0	0	0	0	0	0	0	0	0	0.95727539	0.042724609	0.6237793	-0.22045898	-0.060546875	-0.3425293	0	44330	0	0	0
257	258	258	Category E	0.10791016	-0.16796875	-0.91186523	-0.2331543	0.075683594	0.4230957	0	0	21/6/2018	21	6	2018	13:21:39	48099	0.199	13	21	39	0	0.058837891	3.5416992	0.057373047	-0.057617188	-0.95214844	40.840576	0.12768555	0	0	0	0	0	0	0	0	0	0.95556641	0.044433594	0.20092773	0.050292969	-0.11010742	0.040283203	0	44330	0	0	0
258	259	259	Category E	0.19189453	-0.16796875	-0.95996094	-0.24633789	0.096435547	0.41625977	0	0	21/6/2018	21	6	2018	13:21:39	48099	0.3	13	21	39	0	0.058837891	3.5416992	0.05859375	-0.061279297	-0.96240234	37.566162	0.17041016	0	0	0	0	0	0	0	0	0	0.96606445	0.033935547	0.24194336	0.13305664	-0.10644531	0.002441406	0	44330	0	0	0
259	260	260	Category E	0.19189453	-0.15576172	-0.89990234	-0.27001953	0.11767578	0.40209961	0	0	21/6/2018	21	6	2018	13:21:39	48099	0.4	13	21	39	0	0.058837891	3.5416992	0.057373047	-0.062255859	-0.94921875	38.24585	0.1706543	0	0	0	0	0	0	0	0	0	0.95288086	0.047119141	0.27685547	0.13427734	-0.093261719	0.049316406	0	44330	0	0	0
260	261	261	Category E	0.2277832	-0.17993164	-1.1037598	-0.27099609	0.13598633	0.40234375	0	0	21/6/2018	21	6	2018	13:21:39	48099	0.5	13	21	39	0	0.058837891	3.5416992	0.051513672	-0.0625	-0.95874023	37.511963	0.25634766	0	0	0	0	0	0	0	0	0	0.9621582	0.037841797	0.43823242	0.17602539	-0.1171875	-0.14477539	0	44330	0	0	0
261	262	262	Category E	0.20385742	-0.011962891	-0.88793945	-0.2902832	0.14160156	0.38525391	0	0	21/6/2018	21	6	2018	13:21:39	48099	0.6	13	21	39	0	0.058837891	3.5416992	0.049560547	-0.062011719	-0.95385742	33.879395	0.17504883	0	0	0	0	0	0	0	0	0	0.95727539	0.042724609	0.27026367	0.15405273	0.050048828	0.065917969	0	44330	0	0	0
262	263	263	Category E	0.21582031	-0.083984375	-0.77978516	-0.28393555	0.13671875	0.39428711	0	0	21/6/2018	21	6	2018	13:21:39	48099	0.7	13	21	39	0	0.058837891	3.5416992	0.049560547	-0.060302734	-0.9453125	29.216797	0.2355957	0	0	0	0	0	0	0	0	0	0.94848633	0.051513672	0.35522461	0.16601563	-0.0234375	0.16552734	0	44330	0	0	0
263	264	264	Category E	-0.047851563	-0.047851563	-0.99584961	-0.28417969	0.12280273	0.38793945	0	0	21/6/2018	21	6	2018	13:21:39	48099	0.8	13	21	39	0	0.058837891	3.5416992	0.049072266	-0.060302734	-0.95849609	24.69458	0.10473633	0	0	0	0	0	0	0	0	0	0.96166992	0.038330078	0.14697266	-0.096923828	0.012451172	-0.037109375	0	44330	0	0	0
264	265	265	Category E	0.071777344	-0.071777344	-0.82788086	-0.31469727	0.11206055	0.37988281	0	0	21/6/2018	21	6	2018	13:21:39	48099	0.9	13	21	39	0	0.058837891	3.5416992	0.049316406	-0.057373047	-0.95214844	21.566895	0.12719727	0	0	0	0	0	0	0	0	0	0.95532227	0.044677734	0.16088867	0.022216797	-0.014160156	0.12426758	0	44330	0	0	0
265	266	266	Category E	0.11987305	-0.047851563	-1.0078125	-0.28076172	0.10620117	0.39770508	0	0	21/6/2018	21	6	2018	13:21:40	48100	0	13	21	40	0	0.058837891	3.5416992	0.044921875	-0.054443359	-0.95654297	16.786621	0.090820313	0	0	0	0	0	0	0	0	0	0.95898438	0.041015625	0.1328125	0.074707031	0.006591797	-0.051025391	0	44330	0	0	0
266	267	267	Category E	0.15576172	-0.11987305	-1.1398926	-0.26538086	0.09375	0.40771484	0	0	21/6/2018	21	6	2018	13:21:40	48100	0.1	13	21	40	0	0.058837891	3.5416992	0.043212891	-0.052246094	-0.96435547	12.233887	0.21875	0	0	0	0	0	0	0	0	0	0.96679688	0.033203125	0.35522461	0.11230469	-0.067382813	-0.17529297	0	44330	0	0	0
267	268	268	Category E	0.11987305	-0.20385742	-1.0197754	-0.23291016	0.10180664	0.42456055	0	0	21/6/2018	21	6	2018	13:21:40	48100	0.2	13	21	40	0	0.058837891	3.5416992	0.041015625	-0.048339844	-0.95141602	14.710205	0.18701172	0	0	0	0	0	0	0	0	0	0.95361328	0.046386719	0.30224609	0.078613281	-0.15527344	-0.068115234	0	44330	0	0	0
268	269	269	Category E	0.023925781	-0.19189453	-0.92382813	-0.23950195	0.098876953	0.41870117	0	0	21/6/2018	21	6	2018	13:21:40	48100	0.3	13	21	40	0	0.058837891	3.5416992	0.038574219	-0.048583984	-0.95727539	15.807129	0.14770508	0	0	0	0	0	0	0	0	0	0.95947266	0.040527344	0.19140625	-0.014648438	-0.14306641	0.033447266	0	44330	0	0	0
269	270	270	Category E	0.023925781	-0.095947266	-0.83984375	-0.2409668	0.098388672	0.41943359	0	0	21/6/2018	21	6	2018	13:21:40	48100	0.4	13	21	40	0	0.058837891	3.5416992	0.036376953	-0.049560547	-0.95068359	16.90625	0.12084961	0	0	0	0	0	0	0	0	0	0.95263672	0.047363281	0.16992188	-0.012451172	-0.046142578	0.11083984	0	44330	0	0	0
270	271	271	Category E	0.071777344	-0.19189453	-0.89990234	-0.24926758	0.043457031	0.41821289	0	0	21/6/2018	21	6	2018	13:21:40	48100	0.5	13	21	40	0	0.058837891	3.5416992	0.033447266	-0.048339844	-0.95678711	19.446289	0.15893555	0	0	0	0	0	0	0	0	0	0.95874023	0.041259766	0.23852539	0.038085938	-0.14331055	0.056884766	0	44330	0	0	0
271	272	272	Category E	0.011962891	-0.023925781	-0.85180664	-0.23120117	0.015869141	0.42895508	0	0	21/6/2018	21	6	2018	13:21:40	48100	0.6	13	21	40	0	0.058837891	3.5416992	0.033203125	-0.048339844	-0.96166992	19.084961	0.11450195	0	0	0	0	0	0	0	0	0	0.96337891	0.036621094	0.15576172	-0.021240234	0.024414063	0.10986328	0	44330	0	0	0
272	273	273	Category E	0.047851563	-0.059814453	-0.88793945	-0.22167969	0.00390625	0.43286133	0	0	21/6/2018	21	6	2018	13:21:40	48100	0.7	13	21	40	0	0.058837891	3.5416992	0.02734375	-0.047607422	-0.95532227	14.923828	0.071533203	0	0	0	0	0	0	0	0	0	0.95703125	0.04296875	0.099853516	0.020263672	-0.011962891	0.067382813	0	44330	0	0	0
273	274	274	Category E	-0.035888672	0.10791016	-1.1879883	-0.20947266	0.002929688	0.4375	0	0	21/6/2018	21	6	2018	13:21:40	48100	0.8	13	21	40	0	0.058837891	3.5416992	0.028076172	-0.049560547	-0.96435547	10.787598	0.28076172	0	0	0	0	0	0	0	0	0	0.96606445	0.033935547	0.44482422	-0.063964844	0.1574707	-0.22338867	0	44330	0	0	0
274	275	275	Category E	0	0.17993164	-0.81591797	-0.19091797	-0.010742188	0.44262695	0	0	21/6/2018	21	6	2018	13:21:40	48100	0.9	13	21	40	0	0.058837891	3.5416992	0.029052734	-0.050292969	-0.96069336	7.2128906	0.27368164	0	0	0	0	0	0	0	0	0	0.96264648	0.037353516	0.40454102	-0.029052734	0.23022461	0.14477539	0	44330	0	0	0
275	276	276	Category E	-0.059814453	0.071777344	-0.83984375	-0.16430664	0.000976563	0.45458984	0	0	21/6/2018	21	6	2018	13:21:41	48101	0	13	21	41	0	0.058837891	3.5416992	0.027832031	-0.049316406	-0.95068359	0.99584961	0.18603516	0	0	0	0	0	0	0	0	0	0.95239258	0.047607422	0.31958008	-0.087646484	0.12109375	0.11083984	0	44330	0	0	0
276	277	277	Category E	-0.17993164	0.095947266	-0.86376953	-0.1628418	0.026123047	0.45385742	0	0	21/6/2018	21	6	2018	13:21:41	48101	0.111	13	21	41	0	0.058837891	3.5416992	0.026611328	-0.048828125	-0.95996094	3.2797852	0.27001953	0	0	0	0	0	0	0	0	0	0.96142578	0.038574219	0.44775391	-0.20654297	0.14477539	0.096191406	0	44330	0	0	0
277	278	278	Category E	-0.19189453	0.10791016	-0.85180664	-0.10253906	0.046386719	0.46777344	0	0	21/6/2018	21	6	2018	13:21:41	48101	0.222	13	21	41	0	0.05859375	3.4933594	0.029541016	-0.047851563	-0.95581055	1.7817383	0.29003906	0	0	0	0	0	0	0	0	0	0.95727539	0.042724609	0.48144531	-0.22143555	0.15576172	0.10400391	0	44330	0	0	0
278	279	279	Category E	-0.31176758	-0.19189453	-0.95996094	-0.031005859	0.050048828	0.47558594	0	0	21/6/2018	21	6	2018	13:21:41	48101	0.333	13	21	41	0	0.05859375	3.4933594	0.026367188	-0.049560547	-0.95654297	1.6235352	0.36694336	0	0	0	0	0	0	0	0	0	0.95825195	0.041748047	0.48364258	-0.33813477	-0.14208984	-0.003173828	0	44330	0	0	0
279	280	280	Category E	-0.20385742	-0.2878418	-1.2719727	-0.040527344	0.047607422	0.47631836	0	0	21/6/2018	21	6	2018	13:21:41	48101	0.444	13	21	41	0	0.05859375	3.4933594	0.026367188	-0.053222656	-0.97021484	4.4567871	0.44604492	0	0	0	0	0	0	0	0	0	0.97192383	0.028076172	0.76660156	-0.23022461	-0.234375	-0.30151367	0	44330	0	0	0
280	281	281	Category E	-0.15576172	-0.14379883	-0.92382813	0.012939453	0.053710938	0.48022461	0	0	21/6/2018	21	6	2018	13:21:41	48101	0.555	13	21	41	0	0.05859375	3.4933594	0.029296875	-0.053222656	-0.95849609	5.9736328	0.20874023	0	0	0	0	0	0	0	0	0	0.96044922	0.039550781	0.31005859	-0.18505859	-0.090332031	0.034667969	0	44330	0	0	0
281	282	282	Category E	-0.20385742	-0.20385742	-0.97192383	-0.044677734	0.031982422	0.4765625	0	0	21/6/2018	21	6	2018	13:21:41	48101	0.666	13	21	41	0	0.05859375	3.4933594	0.025878906	-0.053466797	-0.96191406	8.7385254	0.2746582	0	0	0	0	0	0	0	0	0	0.96386719	0.036132813	0.38964844	-0.22973633	-0.15014648	-0.009765625	0	44330	0	0	0
282	283	283	Category E	-0.19189453	-0.035888672	-0.93579102	-0.092773438	0.037841797	0.47363281	0	0	21/6/2018	21	6	2018	13:21:41	48101	0.777	13	21	41	0	0.05859375	3.4933594	0.028564453	-0.054443359	-0.96899414	12.902832	0.22363281	0	0	0	0	0	0	0	0	0	0.97094727	0.029052734	0.2722168	-0.22045898	0.018554688	0.033203125	0	44330	0	0	0
283	284	284	Category E	-0.16796875	-0.047851563	-0.86376953	-0.13354492	0.062011719	0.46411133	0	0	21/6/2018	21	6	2018	13:21:41	48101	0.888	13	21	41	0	0.05859375	3.4933594	0.029296875	-0.050048828	-0.95922852	13.080078	0.21923828	0	0	0	0	0	0	0	0	0	0.9609375	0.0390625	0.29516602	-0.19726563	0.002197266	0.095458984	0	44330	0	0	0
284	285	285	Category E	-0.14379883	-0.083984375	-1.079834	-0.16601563	0.061767578	0.45654297	0	0	21/6/2018	21	6	2018	13:21:42	48102	0	13	21	42	0	0.05859375	3.4933594	0.028564453	-0.052001953	-0.97070313	12.380615	0.20654297	0	0	0	0	0	0	0	0	0	0.97241211	0.027587891	0.31323242	-0.17236328	-0.031738281	-0.10888672	0	44330	0	0	0
285	286	286	Category E	0.071777344	0	-0.93579102	-0.1574707	0.042724609	0.45825195	0	0	21/6/2018	21	6	2018	13:21:42	48102	0.1	13	21	42	0	0.05859375	3.4933594	0.032470703	-0.054199219	-0.96923828	12.635986	0.074707031	0	0	0	0	0	0	0	0	0	0.97119141	0.028808594	0.12670898	0.0390625	0.054199219	0.033447266	0	44330	0	0	0
286	287	287	Category E	-0.095947266	-0.035888672	-0.99584961	-0.15063477	0.043457031	0.46240234	0	0	21/6/2018	21	6	2018	13:21:42	48102	0.2	13	21	42	0	0.05859375	3.4933594	0.029296875	-0.056152344	-0.96166992	10.806641	0.1315918	0	0	0	0	0	0	0	0	0	0.96362305	0.036376953	0.17993164	-0.12524414	0.020263672	-0.033935547	0	44330	0	0	0
287	288	288	Category E	-0.023925781	-0.011962891	-0.77978516	-0.18286133	0.022460938	0.44726563	0	0	21/6/2018	21	6	2018	13:21:42	48102	0.3	13	21	42	0	0.05859375	3.4933594	0.029052734	-0.0546875	-0.96826172	6.7492676	0.20043945	0	0	0	0	0	0	0	0	0	0.97021484	0.029785156	0.28417969	-0.052978516	0.042724609	0.18847656	0	44330	0	0	0
288	289	289	Category E	-0.083984375	-0.11987305	-1.1159668	-0.19799805	0.009277344	0.44360352	0	0	21/6/2018	21	6	2018	13:21:42	48102	0.4	13	21	42	0	0.05859375	3.4933594	0.031738281	-0.053710938	-0.95874023	0.27319336	0.20581055	0	0	0	0	0	0	0	0	0	0.9609375	0.0390625	0.33862305	-0.11572266	-0.065917969	-0.15698242	0	44330	0	0	0
289	290	290	Category E	0.10791016	-0.059814453	-0.94799805	-0.21289063	0.023681641	0.43457031	0	0	21/6/2018	21	6	2018	13:21:42	48102	0.5	13	21	42	0	0.05859375	3.4933594	0.030517578	-0.055664063	-0.96557617	6.0727539	0.079345703	0	0	0	0	0	0	0	0	0	0.96777344	0.032226563	0.099121094	0.077148438	-0.00390625	0.017578125	0	44330	0	0	0
290	291	291	Category E	-0.035888672	-0.083984375	-0.89990234	-0.20849609	0.052490234	0.44213867	0	0	21/6/2018	21	6	2018	13:21:42	48102	0.6	13	21	42	0	0.05859375	3.4933594	0.033203125	-0.055419922	-0.96557617	8.8635254	0.099609375	0	0	0	0	0	0	0	0	0	0.96777344	0.032226563	0.16333008	-0.069091797	-0.028320313	0.065673828	0	44330	0	0	0
291	292	292	Category E	0.035888672	-0.035888672	-0.88793945	-0.22485352	0.071777344	0.43237305	0	0	21/6/2018	21	6	2018	13:21:42	48102	0.7	13	21	42	0	0.05859375	3.4933594	0.034912109	-0.056640625	-0.95654297	10.726563	0.071533203	0	0	0	0	0	0	0	0	0	0.95874023	0.041259766	0.090087891	0.000732422	0.020751953	0.068603516	0	44330	0	0	0
292	293	293	Category E	-0.095947266	-0.023925781	-1.1037598	-0.24169922	0.078613281	0.42211914	0	0	21/6/2018	21	6	2018	13:21:42	48102	0.8	13	21	42	0	0.05859375	3.4933594	0.030517578	-0.056640625	-0.96118164	11.285156	0.19335938	0	0	0	0	0	0	0	0	0	0.96313477	0.036865234	0.30175781	-0.12646484	0.032714844	-0.14233398	0	44330	0	0	0
293	294	294	Category E	0.14379883	0	-0.82788086	-0.24169922	0.051513672	0.4284668	0	0	21/6/2018	21	6	2018	13:21:42	48102	0.9	13	21	42	0	0.05859375	3.4933594	0.027099609	-0.054199219	-0.95996094	7.5410156	0.18432617	0	0	0	0	0	0	0	0	0	0.96191406	0.038085938	0.30322266	0.11645508	0.054199219	0.13208008	0	44330	0	0	0
294	295	295	Category E	-0.10791016	0.011962891	-0.94799805	-0.22338867	0.031738281	0.43164063	0	0	21/6/2018	21	6	2018	13:21:43	48103	0	13	21	43	0	0.05859375	3.4933594	0.030761719	-0.053955078	-0.94995117	2.151123	0.15356445	0	0	0	0	0	0	0	0	0	0.95214844	0.047851563	0.20678711	-0.13867188	0.065917969	0.001953125	0	44330	0	0	0
295	296	296	Category E	0.11987305	-0.035888672	-0.77978516	-0.24511719	0.003662109	0.42138672	0	0	21/6/2018	21	6	2018	13:21:43	48103	0.1	13	21	43	0	0.05859375	3.4933594	0.029541016	-0.057128906	-0.95581055	3.9147949	0.19873047	0	0	0	0	0	0	0	0	0	0.95776367	0.042236328	0.28759766	0.090087891	0.021240234	0.17602539	0	44330	0	0	0
296	297	297	Category E	0.14379883	-0.083984375	-1.1037598	-0.23217773	-0.009033203	0.43554688	0	0	21/6/2018	21	6	2018	13:21:43	48103	0.2	13	21	43	0	0.05859375	3.4933594	0.030517578	-0.059814453	-0.95605469	9.3029785	0.1875	0	0	0	0	0	0	0	0	0	0.95825195	0.041748047	0.28491211	0.11303711	-0.023925781	-0.14746094	0	44330	0	0	0
297	298	298	Category E	0.071777344	-0.17993164	-1.0197754	-0.24023438	0.005371094	0.42358398	0	0	21/6/2018	21	6	2018	13:21:43	48103	0.3	13	21	43	0	0.05859375	3.4933594	0.032958984	-0.057128906	-0.95336914	12.184326	0.14453125	0	0	0	0	0	0	0	0	0	0.95556641	0.044433594	0.22753906	0.038574219	-0.12255859	-0.066162109	0	44330	0	0	0
298	299	299	Category E	0.071777344	-0.11987305	-0.86376953	-0.20922852	-0.007080078	0.43896484	0	0	21/6/2018	21	6	2018	13:21:43	48103	0.4	13	21	43	0	0.05859375	3.4933594	0.031982422	-0.0546875	-0.95361328	14.867432	0.11767578	0	0	0	0	0	0	0	0	0	0.95581055	0.044189453	0.19458008	0.039550781	-0.064941406	0.08984375	0	44330	0	0	0
299	300	300	Category E	-0.095947266	-0.083984375	-0.86376953	-0.22631836	-0.01953125	0.43066406	0	0	21/6/2018	21	6	2018	13:21:43	48103	0.5	13	21	43	0	0.05859375	3.4933594	0.029541016	-0.052001953	-0.95214844	15.974365	0.15673828	0	0	0	0	0	0	0	0	0	0.95410156	0.045898438	0.24584961	-0.12548828	-0.031738281	0.088378906	0	44330	0	0	0
300	301	301	Category E	-0.13183594	0	-0.80395508	-0.20581055	-0.015869141	0.43725586	0	0	21/6/2018	21	6	2018	13:21:43	48103	0.6	13	21	43	0	0.05859375	3.4933594	0.026611328	-0.051269531	-0.95263672	15.699463	0.22338867	0	0	0	0	0	0	0	0	0	0.9543457	0.045654297	0.35888672	-0.15844727	0.051269531	0.14868164	0	44330	0	0	0
301	302	302	Category E	0.071777344	-0.023925781	-1.0197754	-0.20703125	-0.014160156	0.43701172	0	0	21/6/2018	21	6	2018	13:21:43	48103	0.7	13	21	43	0	0.05859375	3.4933594	0.024414063	-0.048828125	-0.95068359	12.481934	0.087158203	0	0	0	0	0	0	0	0	0	0.95239258	0.047607422	0.14111328	0.047119141	0.024902344	-0.068847656	0	44330	0	0	0
302	303	303	Category E	0.023925781	0.035888672	-1.2719727	-0.18457031	-0.031005859	0.44726563	0	0	21/6/2018	21	6	2018	13:21:43	48103	0.8	13	21	43	0	0.05859375	3.4933594	0.020996094	-0.049804688	-0.95239258	7.4746094	0.33056641	0	0	0	0	0	0	0	0	0	0.95385742	0.046142578	0.40795898	0.002685547	0.085693359	-0.31933594	0	44330	0	0	0
303	304	304	Category E	0.023925781	0.19189453	-0.87597656	-0.17700195	-0.02734375	0.45654297	0	0	21/6/2018	21	6	2018	13:21:43	48103	0.9	13	21	43	0	0.05859375	3.4933594	0.019775391	-0.050048828	-0.95288086	3.0825195	0.25390625	0	0	0	0	0	0	0	0	0	0.9543457	0.045654297	0.32275391	0.00390625	0.24194336	0.076904297	0	44330	0	0	0
304	305	305	Category E	-0.035888672	0.14379883	-0.87597656	-0.20532227	-0.041015625	0.43847656	0	0	21/6/2018	21	6	2018	13:21:44	48104	0	13	21	44	0	0.05859375	3.4933594	0.01953125	-0.051269531	-0.95288086	0.8737793	0.21704102	0	0	0	0	0	0	0	0	0	0.95458984	0.045410156	0.32763672	-0.055419922	0.19506836	0.076904297	0	44330	0	0	0
305	306	306	Category E	-0.071777344	0.16796875	-0.83984375	-0.23071289	-0.050048828	0.42382813	0	0	21/6/2018	21	6	2018	13:21:44	48104	0.09	13	21	44	0	0.05859375	3.4933594	0.018554688	-0.05078125	-0.95483398	5.8952637	0.26318359	0	0	0	0	0	0	0	0	0	0.95654297	0.043457031	0.42431641	-0.090332031	0.21875	0.11499023	0	44330	0	0	0
306	307	307	Category E	0.023925781	0.047851563	-0.89990234	-0.20800781	-0.055175781	0.42919922	0	0	21/6/2018	21	6	2018	13:21:44	48104	0.181	13	21	44	0	0.05859375	3.4933594	0.015869141	-0.05078125	-0.95654297	10.77417	0.11401367	0	0	0	0	0	0	0	0	0	0.95800781	0.041992188	0.16357422	0.0078125	0.098632813	0.056640625	0	44330	0	0	0
307	308	308	Category E	0.14379883	0.083984375	-0.98388672	-0.19970703	-0.043457031	0.4387207	0	0	21/6/2018	21	6	2018	13:21:44	48104	0.272	13	21	44	0	0.05859375	3.4933594	0.013916016	-0.049560547	-0.95336914	11.599609	0.1887207	0	0	0	0	0	0	0	0	0	0.95483398	0.045166016	0.29370117	0.12963867	0.13354492	-0.030273438	0	44330	0	0	0
308	309	309	Category E	-0.011962891	-0.13183594	-1.1037598	-0.17675781	0.008544922	0.45629883	0	0	21/6/2018	21	6	2018	13:21:44	48104	0.363	13	21	44	0	0.05859375	3.4933594	0.011230469	-0.046875	-0.95263672	11.221191	0.17456055	0	0	0	0	0	0	0	0	0	0.95385742	0.046142578	0.2590332	-0.023193359	-0.084716797	-0.15087891	0	44330	0	0	0
309	310	310	Category E	0.071777344	-0.15576172	-0.86376953	-0.1862793	0.045898438	0.45068359	0	0	21/6/2018	21	6	2018	13:21:44	48104	0.454	13	21	44	0	0.05859375	3.4933594	0.011474609	-0.044921875	-0.95239258	12.60498	0.15405273	0	0	0	0	0	0	0	0	0	0.95361328	0.046386719	0.25952148	0.060058594	-0.1105957	0.088623047	0	44330	0	0	0
310	311	311	Category E	-0.059814453	-0.047851563	-0.91186523	-0.20043945	0.042236328	0.44213867	0	0	21/6/2018	21	6	2018	13:21:44	48104	0.545	13	21	44	0	0.05859375	3.4933594	0.012939453	-0.044189453	-0.95507813	13.911621	0.084716797	0	0	0	0	0	0	0	0	0	0.95629883	0.043701172	0.11962891	-0.072753906	-0.003417969	0.043212891	0	44330	0	0	0
311	312	312	Category E	-0.035888672	0	-0.93579102	-0.22558594	0.064697266	0.43237305	0	0	21/6/2018	21	6	2018	13:21:44	48104	0.636	13	21	44	0	0.05859375	3.4933594	0.011962891	-0.04296875	-0.95532227	12.280518	0.067138672	0	0	0	0	0	0	0	0	0	0.95629883	0.043701172	0.1105957	-0.047851563	0.04296875	0.01953125	0	44330	0	0	0
312	313	313	Category E	0.15576172	-0.11987305	-0.91186523	-0.22851563	0.091308594	0.42651367	0	0	21/6/2018	21	6	2018	13:21:44	48104	0.727	13	21	44	0	0.05859375	3.4933594	0.011474609	-0.043457031	-0.9543457	12.342773	0.16845703	0	0	0	0	0	0	0	0	0	0.95532227	0.044677734	0.26293945	0.14404297	-0.076171875	0.042480469	0	44330	0	0	0
313	314	314	Category E	0.095947266	-0.095947266	-1.2478027	-0.23217773	0.12451172	0.42016602	0	0	21/6/2018	21	6	2018	13:21:44	48104	0.818	13	21	44	0	0.05859375	3.4933594	0.008789063	-0.044677734	-0.95458984	15.571533	0.30981445	0	0	0	0	0	0	0	0	0	0.95581055	0.044189453	0.4309082	0.086914063	-0.051025391	-0.29296875	0	44330	0	0	0
314	315	315	Category E	0.29980469	0.059814453	-0.87597656	-0.24462891	0.12744141	0.41186523	0	0	21/6/2018	21	6	2018	13:21:44	48104	0.909	13	21	44	0	0.05859375	3.4933594	0.008789063	-0.046142578	-0.95117188	19.579346	0.31860352	0	0	0	0	0	0	0	0	0	0.95239258	0.047607422	0.47241211	0.29077148	0.10595703	0.075195313	0	44330	0	0	0
315	316	316	Category E	-0.095947266	0.059814453	-0.95996094	-0.22607422	0.15869141	0.4140625	0	0	21/6/2018	21	6	2018	13:21:45	48105	0	13	21	45	0	0.058837891	3.5288086	0.007568359	-0.049804688	-0.95654297	22.223633	0.15087891	0	0	0	0	0	0	0	0	0	0.95776367	0.042236328	0.21679688	-0.10351563	0.10961914	-0.003173828	0	44330	0	0	0
316	317	317	Category E	0.20385742	0.047851563	-0.79199219	-0.26220703	0.13867188	0.40063477	0	0	21/6/2018	21	6	2018	13:21:45	48105	0.1	13	21	45	0	0.058837891	3.5288086	0.007568359	-0.049560547	-0.95996094	25.47998	0.27612305	0	0	0	0	0	0	0	0	0	0.96142578	0.038574219	0.46166992	0.19604492	0.097412109	0.16796875	0	44330	0	0	0
317	318	318	Category E	0.14379883	-0.17993164	-1.2478027	-0.265625	0.12402344	0.40332031	0	0	21/6/2018	21	6	2018	13:21:45	48105	0.2	13	21	45	0	0.058837891	3.5288086	0.009033203	-0.052246094	-0.96191406	33.526855	0.34057617	0	0	0	0	0	0	0	0	0	0.96337891	0.036621094	0.54785156	0.13452148	-0.12744141	-0.28564453	0	44330	0	0	0
318	319	319	Category E	0.15576172	-0.10791016	-1.0917969	-0.26831055	0.13867188	0.40063477	0	0	21/6/2018	21	6	2018	13:21:45	48105	0.3	13	21	45	0	0.058837891	3.5288086	0.009277344	-0.054931641	-0.96362305	39.765381	0.20166016	0	0	0	0	0	0	0	0	0	0.96508789	0.034912109	0.32739258	0.14624023	-0.052734375	-0.12817383	0	44330	0	0	0
319	320	320	Category E	0.083984375	-0.035888672	-0.98388672	-0.28149414	0.14355469	0.38623047	0	0	21/6/2018	21	6	2018	13:21:45	48105	0.4	13	21	45	0	0.058837891	3.5288086	0.011474609	-0.052734375	-0.9621582	43.638916	0.077392578	0	0	0	0	0	0	0	0	0	0.96362305	0.036376953	0.11083984	0.072265625	0.016845703	-0.021484375	0	44330	0	0	0
320	321	321	Category F	0.083984375	-0.071777344	-0.97192383	-0.078369141	0.27441406	0.41772461	0	0	21/6/2018	21	6	2018	13:23:23	48203	0.3	13	23	23	0	0.05859375	3.5175293	0.015869141	-0.047851563	-0.9597168	48.478271	0.072753906	0	0	0	0	0	0	0	0	0	0.9609375	0.0390625	0.10375977	0.067871094	-0.023681641	-0.011962891	0	44330	0	0	0
321	322	322	Category F	0.083984375	-0.059814453	-0.95996094	-0.12915039	0.27319336	0.40576172	0	0	21/6/2018	21	6	2018	13:23:23	48203	0.4	13	23	23	0	0.05859375	3.5175293	0.018554688	-0.047119141	-0.96044922	54.005127	0.06640625	0	0	0	0	0	0	0	0	0	0.96166992	0.038330078	0.078369141	0.065185547	-0.012451172	0.000488281	0	44330	0	0	0
322	323	323	Category F	0.20385742	0.11987305	-1.1279297	-0.11083984	0.26635742	0.41210938	0	0	21/6/2018	21	6	2018	13:23:23	48203	0.5	13	23	23	0	0.05859375	3.5175293	0.020507813	-0.043457031	-0.95996094	56.669922	0.29736328	0	0	0	0	0	0	0	0	0	0.96118164	0.038818359	0.5144043	0.18310547	0.16333008	-0.16772461	0	44330	0	0	0
323	324	324	Category F	0.21582031	-0.095947266	-1.1638184	-0.091308594	0.25610352	0.42431641	0	0	21/6/2018	21	6	2018	13:23:23	48203	0.6	13	23	23	0	0.05859375	3.5175293	0.021484375	-0.043212891	-0.96069336	55.564697	0.28564453	0	0	0	0	0	0	0	0	0	0.96191406	0.038085938	0.44970703	0.1940918	-0.052490234	-0.20288086	0	44330	0	0	0
324	325	325	Category F	0.16796875	-0.13183594	-0.7199707	-0.070556641	0.25219727	0.42553711	0	0	21/6/2018	21	6	2018	13:23:23	48203	0.7	13	23	23	0	0.05859375	3.5175293	0.025390625	-0.041503906	-0.96020508	53.34375	0.29345703	0	0	0	0	0	0	0	0	0	0.96142578	0.038574219	0.47265625	0.14233398	-0.090087891	0.24023438	0	44330	0	0	0
325	326	326	Category F	0.047851563	-0.14379883	-0.83984375	-0.028320313	0.24365234	0.43334961	0	0	21/6/2018	21	6	2018	13:23:23	48203	0.8	13	23	23	0	0.05859375	3.5175293	0.028564453	-0.038574219	-0.9597168	53.429199	0.16040039	0	0	0	0	0	0	0	0	0	0.96069336	0.039306641	0.24414063	0.019042969	-0.10498047	0.11987305	0	44330	0	0	0
326	327	327	Category F	0.023925781	-0.095947266	-0.95996094	-0.034423828	0.25415039	0.42822266	0	0	21/6/2018	21	6	2018	13:23:23	48203	0.9	13	23	23	0	0.05859375	3.5175293	0.029052734	-0.037597656	-0.95922852	52.973877	0.058349609	0	0	0	0	0	0	0	0	0	0.96044922	0.039550781	0.063964844	-0.005126953	-0.058105469	-0.000488281	0	44330	0	0	0
327	328	328	Category F	0.16796875	-0.16796875	-1.0078125	0.001708984	0.26123047	0.42749023	0	0	21/6/2018	21	6	2018	13:23:24	48204	0	13	23	24	0	0.05859375	3.5175293	0.02734375	-0.036132813	-0.95922852	49.880371	0.19848633	0	0	0	0	0	0	0	0	0	0.96044922	0.039550781	0.3203125	0.14038086	-0.1315918	-0.048339844	0	44330	0	0	0
328	329	329	Category F	0.083984375	-0.035888672	-0.93579102	0.014160156	0.27075195	0.42504883	0	0	21/6/2018	21	6	2018	13:23:24	48204	0.1	13	23	24	0	0.059082031	3.5320312	0.028320313	-0.035888672	-0.96069336	46.906738	0.060791016	0	0	0	0	0	0	0	0	0	0.96166992	0.038330078	0.080566406	0.055419922	0	0.024902344	0	44330	0	0	0
329	330	330	Category F	0.13183594	0	-0.7199707	-0.013183594	0.29272461	0.41259766	0	0	21/6/2018	21	6	2018	13:23:24	48204	0.2	13	23	24	0	0.059082031	3.5320312	0.030273438	-0.034423828	-0.96118164	44.028809	0.26391602	0	0	0	0	0	0	0	0	0	0.9621582	0.037841797	0.37695313	0.10131836	0.034423828	0.24121094	0	44330	0	0	0
330	331	331	Category F	-0.035888672	-0.095947266	-0.94799805	-0.042480469	0.30249023	0.40942383	0	0	21/6/2018	21	6	2018	13:23:24	48204	0.3	13	23	24	0	0.059082031	3.5320312	0.029541016	-0.033935547	-0.9597168	41.018799	0.090820313	0	0	0	0	0	0	0	0	0	0.9609375	0.0390625	0.13916016	-0.065429688	-0.061767578	0.01171875	0	44330	0	0	0
331	332	332	Category F	0.17993164	-0.10791016	-0.95996094	-0.049072266	0.28979492	0.41479492	0	0	21/6/2018	21	6	2018	13:23:24	48204	0.4	13	23	24	0	0.059082031	3.5320312	0.029785156	-0.032958984	-0.95874023	34.82959	0.16772461	0	0	0	0	0	0	0	0	0	0.9597168	0.040283203	0.22607422	0.14990234	-0.074951172	-0.000976563	0	44330	0	0	0
332	333	333	Category F	0.023925781	-0.21582031	-1.0678711	-0.048583984	0.27416992	0.4206543	0	0	21/6/2018	21	6	2018	13:23:24	48204	0.5	13	23	24	0	0.059082031	3.5320312	0.026611328	-0.033203125	-0.96044922	25.423828	0.21166992	0	0	0	0	0	0	0	0	0	0.96142578	0.038574219	0.29248047	-0.002685547	-0.18237305	-0.10717773	0	44330	0	0	0
333	334	334	Category F	0.10791016	-0.095947266	-0.85180664	-0.053710938	0.26513672	0.42407227	0	0	21/6/2018	21	6	2018	13:23:24	48204	0.6	13	23	24	0	0.059082031	3.5320312	0.028808594	-0.032470703	-0.95947266	16.06958	0.14770508	0	0	0	0	0	0	0	0	0	0.96044922	0.039550781	0.25	0.078857422	-0.063232422	0.10766602	0	44330	0	0	0
334	335	335	Category F	-0.047851563	-0.15576172	-0.95996094	-0.013671875	0.24804688	0.43701172	0	0	21/6/2018	21	6	2018	13:23:24	48204	0.7	13	23	24	0	0.059082031	3.5320312	0.025634766	-0.033691406	-0.96484375	10.802002	0.14233398	0	0	0	0	0	0	0	0	0	0.96582031	0.034179688	0.20043945	-0.073486328	-0.12182617	0.004882813	0	44330	0	0	0
335	336	336	Category F	-0.011962891	-0.14379883	-0.92382813	-0.00390625	0.25878906	0.43212891	0	0	21/6/2018	21	6	2018	13:23:24	48204	0.8	13	23	24	0	0.059082031	3.5320312	0.028076172	-0.034179688	-0.96313477	5.0161133	0.12304688	0	0	0	0	0	0	0	0	0	0.96411133	0.035888672	0.18896484	-0.040039063	-0.109375	0.039306641	0	44330	0	0	0
336	337	337	Category F	0.047851563	0.095947266	-1.079834	0.035644531	0.26000977	0.42822266	0	0	21/6/2018	21	6	2018	13:23:24	48204	0.9	13	23	24	0	0.059082031	3.5320312	0.025146484	-0.034179688	-0.96679688	0.050537109	0.17382813	0	0	0	0	0	0	0	0	0	0.96777344	0.032226563	0.265625	0.022460938	0.13012695	-0.11279297	0	44330	0	0	0
337	338	338	Category F	0.023925781	0.023925781	-0.93579102	0.003417969	0.26196289	0.4284668	0	0	21/6/2018	21	6	2018	13:23:25	48205	0	13	23	25	0	0.059082031	3.5320312	0.025146484	-0.034667969	-0.96508789	3.3898926	0.065429688	0	0	0	0	0	0	0	0	0	0.96606445	0.033935547	0.089355469	-0.001220703	0.05859375	0.029296875	0	44330	0	0	0
338	339	339	Category F	0	0.047851563	-0.85180664	-0.009521484	0.28515625	0.41748047	0	0	21/6/2018	21	6	2018	13:23:25	48205	0.1	13	23	25	0	0.059082031	3.5320312	0.026367188	-0.03515625	-0.96679688	3.5058594	0.14428711	0	0	0	0	0	0	0	0	0	0.96777344	0.032226563	0.22436523	-0.026367188	0.083007813	0.11499023	0	44330	0	0	0
339	340	340	Category F	-0.035888672	-0.095947266	-0.93579102	-0.041259766	0.27758789	0.42480469	0	0	21/6/2018	21	6	2018	13:23:25	48205	0.2	13	23	25	0	0.059082031	3.5320312	0.027832031	-0.035644531	-0.96704102	2.9289551	0.093261719	0	0	0	0	0	0	0	0	0	0.96801758	0.031982422	0.15527344	-0.063720703	-0.060058594	0.03125	0	44330	0	0	0
340	341	341	Category F	0.047851563	0.011962891	-0.94799805	-0.054931641	0.25732422	0.42724609	0	0	21/6/2018	21	6	2018	13:23:25	48205	0.3	13	23	25	0	0.059082031	3.5320312	0.030029297	-0.036132813	-0.96533203	5.0656738	0.054199219	0	0	0	0	0	0	0	0	0	0.96655273	0.033447266	0.083251953	0.017578125	0.048095703	0.017333984	0	44330	0	0	0
341	342	342	Category F	-0.071777344	-0.083984375	-1.0197754	-0.041992188	0.25488281	0.43237305	0	0	21/6/2018	21	6	2018	13:23:25	48205	0.4	13	23	25	0	0.059082031	3.5320312	0.032714844	-0.038330078	-0.96508789	5.8566895	0.1262207	0	0	0	0	0	0	0	0	0	0.96655273	0.033447266	0.20458984	-0.10449219	-0.045410156	-0.054443359	0	44330	0	0	0
342	343	343	Category F	0.11987305	-0.095947266	-0.81591797	-0.032714844	0.25244141	0.43139648	0	0	21/6/2018	21	6	2018	13:23:25	48205	0.5	13	23	25	0	0.059082031	3.5320312	0.034423828	-0.040283203	-0.96289063	6.1984863	0.17871094	0	0	0	0	0	0	0	0	0	0.96435547	0.035644531	0.2878418	0.085205078	-0.055419922	0.14697266	0	44330	0	0	0
343	344	344	Category F	-0.071777344	-0.15576172	-1.0078125	0.000976563	0.23413086	0.43969727	0	0	21/6/2018	21	6	2018	13:23:25	48205	0.6	13	23	25	0	0.059082031	3.5320312	0.038085938	-0.04296875	-0.96118164	4.7944336	0.1640625	0	0	0	0	0	0	0	0	0	0.96289063	0.037109375	0.26928711	-0.10986328	-0.11254883	-0.046386719	0	44330	0	0	0
344	345	345	Category F	-0.011962891	-0.035888672	-0.98388672	0.015625	0.25927734	0.42871094	0	0	21/6/2018	21	6	2018	13:23:25	48205	0.7	13	23	25	0	0.059082031	3.5320312	0.041259766	-0.045898438	-0.9597168	5.8225098	0.059326172	0	0	0	0	0	0	0	0	0	0.96166992	0.038330078	0.087402344	-0.053222656	0.010009766	-0.023925781	0	44330	0	0	0
345	346	346	Category F	-0.095947266	-0.047851563	-1.1398926	0.021728516	0.26782227	0.42504883	0	0	21/6/2018	21	6	2018	13:23:25	48205	0.8	13	23	25	0	0.059082031	3.5320312	0.043457031	-0.047851563	-0.95922852	6.7133789	0.22802734	0	0	0	0	0	0	0	0	0	0.96142578	0.038574219	0.32006836	-0.1394043	0	-0.18041992	0	44330	0	0	0
346	347	347	Category F	0	-0.011962891	-0.88793945	-0.017089844	0.25634766	0.42675781	0	0	21/6/2018	21	6	2018	13:23:25	48205	0.9	13	23	25	0	0.059082031	3.5320312	0.043701172	-0.050292969	-0.96191406	6.6877441	0.094238281	0	0	0	0	0	0	0	0	0	0.96435547	0.035644531	0.15649414	-0.043701172	0.038330078	0.073974609	0	44330	0	0	0
347	348	348	Category F	-0.095947266	0	-0.94799805	-0.025878906	0.27392578	0.42529297	0	0	21/6/2018	21	6	2018	13:23:26	48206	0	13	23	26	0	0.059082031	3.5320312	0.046875	-0.049804688	-0.96362305	4.6286621	0.15209961	0	0	0	0	0	0	0	0	0	0.96606445	0.033935547	0.20849609	-0.14282227	0.049804688	0.015625	0	44330	0	0	0
348	349	349	Category F	0.047851563	-0.035888672	-0.91186523	-0.065917969	0.24926758	0.42749023	0	0	21/6/2018	21	6	2018	13:23:26	48206	0.1	13	23	26	0	0.059082031	3.5320312	0.047607422	-0.051757813	-0.96313477	2.947998	0.053710938	0	0	0	0	0	0	0	0	0	0.96582031	0.034179688	0.067626953	0	0.015869141	0.051269531	0	44330	0	0	0
349	350	350	Category F	0.14379883	-0.023925781	-1.0559082	-0.062011719	0.23510742	0.43530273	0	0	21/6/2018	21	6	2018	13:23:26	48206	0.2	13	23	26	0	0.059082031	3.5320312	0.050292969	-0.050537109	-0.95874023	3.8713379	0.13720703	0	0	0	0	0	0	0	0	0	0.96142578	0.038574219	0.21704102	0.093261719	0.026611328	-0.096923828	0	44330	0	0	0
350	351	351	Category F	-0.011962891	-0.10791016	-0.91186523	-0.075439453	0.23925781	0.43334961	0	0	21/6/2018	21	6	2018	13:23:26	48206	0.3	13	23	26	0	0.059082031	3.5320312	0.050292969	-0.049072266	-0.96069336	5.8100586	0.098632813	0	0	0	0	0	0	0	0	0	0.96313477	0.036865234	0.16992188	-0.062255859	-0.05859375	0.048828125	0	44330	0	0	0
351	352	352	Category F	-0.011962891	-0.059814453	-0.77978516	-0.042724609	0.22900391	0.44165039	0	0	21/6/2018	21	6	2018	13:23:26	48206	0.4	13	23	26	0	0.059082031	3.5320312	0.052734375	-0.049316406	-0.96191406	7.4365234	0.19360352	0	0	0	0	0	0	0	0	0	0.96459961	0.035400391	0.25708008	-0.064697266	-0.010253906	0.18212891	0	44330	0	0	0
352	353	353	Category F	-0.16796875	-0.15576172	-0.91186523	-0.057861328	0.22265625	0.44116211	0	0	21/6/2018	21	6	2018	13:23:26	48206	0.5	13	23	26	0	0.059082031	3.5320312	0.057617188	-0.051513672	-0.96020508	7.3515625	0.25317383	0	0	0	0	0	0	0	0	0	0.96337891	0.036621094	0.37841797	-0.22558594	-0.10400391	0.048339844	0	44330	0	0	0
353	354	354	Category F	-0.047851563	-0.011962891	-0.91186523	-0.012695313	0.24633789	0.43359375	0	0	21/6/2018	21	6	2018	13:23:26	48206	0.6	13	23	26	0	0.059082031	3.5320312	0.061279297	-0.051757813	-0.95898438	9.637207	0.12524414	0	0	0	0	0	0	0	0	0	0.9621582	0.037841797	0.19628906	-0.10913086	0.039794922	0.047119141	0	44330	0	0	0
354	355	355	Category F	-0.083984375	-0.10791016	-1.2358398	0.014892578	0.26220703	0.43383789	0	0	21/6/2018	21	6	2018	13:23:26	48206	0.7	13	23	26	0	0.059082031	3.5320312	0.065429688	-0.052246094	-0.95336914	11.155762	0.32421875	0	0	0	0	0	0	0	0	0	0.95703125	0.04296875	0.48730469	-0.14941406	-0.055419922	-0.28222656	0	44330	0	0	0
355	356	356	Category F	-0.059814453	0.083984375	-1.1279297	0.012451172	0.2421875	0.43823242	0	0	21/6/2018	21	6	2018	13:23:26	48206	0.8	13	23	26	0	0.059082031	3.5320312	0.067382813	-0.0546875	-0.95288086	13.233887	0.25683594	0	0	0	0	0	0	0	0	0	0.95678711	0.043212891	0.44091797	-0.12719727	0.13867188	-0.17480469	0	44330	0	0	0
356	357	357	Category F	-0.071777344	-0.10791016	-1.0197754	0.015869141	0.25415039	0.43359375	0	0	21/6/2018	21	6	2018	13:23:26	48206	0.9	13	23	26	0	0.059082031	3.5320312	0.074462891	-0.057373047	-0.95117188	13.988037	0.16894531	0	0	0	0	0	0	0	0	0	0.95581055	0.044189453	0.26489258	-0.14624023	-0.050292969	-0.068359375	0	44330	0	0	0
357	358	358	Category F	-0.17993164	-0.11987305	-0.97192383	-0.077148438	0.24438477	0.43115234	0	0	21/6/2018	21	6	2018	13:23:27	48207	0	13	23	27	0	0.059082031	3.5320312	0.077880859	-0.060058594	-0.9519043	13.381836	0.26538086	0	0	0	0	0	0	0	0	0	0.95678711	0.043212891	0.33740234	-0.2578125	-0.059570313	-0.019775391	0	44330	0	0	0
358	359	359	Category F	-0.13183594	-0.011962891	-0.85180664	-0.10839844	0.22094727	0.43701172	0	0	21/6/2018	21	6	2018	13:23:27	48207	0.1	13	23	27	0	0.059082031	3.5320312	0.081542969	-0.059570313	-0.94628906	13.417969	0.23803711	0	0	0	0	0	0	0	0	0	0.95166016	0.048339844	0.35546875	-0.21337891	0.047607422	0.094482422	0	44330	0	0	0
359	360	360	Category F	0.15576172	0.095947266	-1.0678711	-0.12841797	0.20605469	0.44018555	0	0	21/6/2018	21	6	2018	13:23:27	48207	0.2	13	23	27	0	0.059082031	3.5320312	0.084960938	-0.060302734	-0.94213867	13.860352	0.21240234	0	0	0	0	0	0	0	0	0	0.94799805	0.052001953	0.35253906	0.070556641	0.15625	-0.12548828	0	44330	0	0	0
360	361	361	Category F	0.047851563	-0.071777344	-0.98388672	-0.15698242	0.21044922	0.42944336	0	0	21/6/2018	21	6	2018	13:23:27	48207	0.3	13	23	27	0	0.059082031	3.5320312	0.089111328	-0.062011719	-0.93969727	13.486572	0.061035156	0	0	0	0	0	0	0	0	0	0.94604492	0.053955078	0.094970703	-0.041259766	-0.009521484	-0.043945313	0	44330	0	0	0
361	362	362	Category F	-0.047851563	0.083984375	-0.94799805	-0.10571289	0.20288086	0.44287109	0	0	21/6/2018	21	6	2018	13:23:27	48207	0.4	13	23	27	0	0.059082031	3.5320312	0.093505859	-0.062744141	-0.93798828	9.2824707	0.20385742	0	0	0	0	0	0	0	0	0	0.94482422	0.055175781	0.29785156	-0.14135742	0.14672852	-0.009765625	0	44330	0	0	0
362	363	363	Category F	-0.10791016	-0.011962891	-0.99584961	-0.094238281	0.2121582	0.43920898	0	0	21/6/2018	21	6	2018	13:23:27	48207	0.5	13	23	27	0	0.059082031	3.5320312	0.098144531	-0.063720703	-0.93603516	3.1774902	0.22070313	0	0	0	0	0	0	0	0	0	0.94311523	0.056884766	0.31762695	-0.20605469	0.051757813	-0.059814453	0	44330	0	0	0
363	364	364	Category F	0.15576172	0.083984375	-0.81591797	-0.054443359	0.23144531	0.43457031	0	0	21/6/2018	21	6	2018	13:23:27	48207	0.6	13	23	27	0	0.059082031	3.5320312	0.10131836	-0.067138672	-0.93212891	1.473877	0.19824219	0	0	0	0	0	0	0	0	0	0.93994141	0.060058594	0.32177734	0.054199219	0.15112305	0.11621094	0	44330	0	0	0
364	365	365	Category F	0.095947266	0.15576172	-1.0319824	-0.047363281	0.25146484	0.43432617	0	0	21/6/2018	21	6	2018	13:23:27	48207	0.7	13	23	27	0	0.059082031	3.5320312	0.10424805	-0.067626953	-0.92700195	2.7478027	0.24707031	0	0	0	0	0	0	0	0	0	0.93530273	0.064697266	0.33666992	-0.008300781	0.22338867	-0.10473633	0	44330	0	0	0
365	366	366	Category F	0.10791016	0.083984375	-0.89990234	-0.056884766	0.23681641	0.43823242	0	0	21/6/2018	21	6	2018	13:23:27	48207	0.8	13	23	27	0	0.059082031	3.5320312	0.10791016	-0.067626953	-0.92822266	6.1018066	0.15429688	0	0	0	0	0	0	0	0	0	0.93701172	0.062988281	0.18041992	0	0.15161133	0.028320313	0	44330	0	0	0
366	367	367	Category F	-0.21582031	0.071777344	-1.0078125	-0.035644531	0.27197266	0.42260742	0	0	21/6/2018	21	6	2018	13:23:27	48207	0.9	13	23	27	0	0.05859375	3.4853027	0.11254883	-0.067871094	-0.92773438	12.190918	0.36572266	0	0	0	0	0	0	0	0	0	0.93701172	0.062988281	0.5480957	-0.32836914	0.13964844	-0.079833984	0	44330	0	0	0
367	368	368	Category F	0.047851563	0	-0.88793945	-0.086425781	0.2434082	0.43188477	0	0	21/6/2018	21	6	2018	13:23:28	48208	0	13	23	28	0	0.05859375	3.4853027	0.11791992	-0.068359375	-0.92602539	13.768066	0.10522461	0	0	0	0	0	0	0	0	0	0.93603516	0.063964844	0.17675781	-0.070068359	0.068359375	0.038085938	0	44330	0	0	0
368	369	369	Category F	0.071777344	0.011962891	-1.1518555	-0.069091797	0.23510742	0.43798828	0	0	21/6/2018	21	6	2018	13:23:28	48208	0.1	13	23	28	0	0.05859375	3.4853027	0.12158203	-0.068359375	-0.92358398	12.417725	0.24707031	0	0	0	0	0	0	0	0	0	0.93383789	0.066162109	0.35839844	-0.049804688	0.080322266	-0.22802734	0	44330	0	0	0
369	370	370	Category F	0.047851563	-0.035888672	-0.83984375	-0.064941406	0.23706055	0.43432617	0	0	21/6/2018	21	6	2018	13:23:28	48208	0.2	13	23	28	0	0.05859375	3.4853027	0.12573242	-0.070068359	-0.921875	11.147461	0.1184082	0	0	0	0	0	0	0	0	0	0.93310547	0.066894531	0.19458008	-0.077880859	0.034179688	0.08203125	0	44330	0	0	0
370	371	371	Category F	-0.023925781	0.011962891	-0.81591797	0.000244141	0.22827148	0.44604492	0	0	21/6/2018	21	6	2018	13:23:28	48208	0.3	13	23	28	0	0.05859375	3.4853027	0.12988281	-0.072021484	-0.9230957	13.603027	0.20556641	0	0	0	0	0	0	0	0	0	0.93481445	0.065185547	0.34521484	-0.15380859	0.083984375	0.10717773	0	44330	0	0	0
371	372	372	Category F	-0.20385742	-0.059814453	-1.0319824	-0.017578125	0.23144531	0.44140625	0	0	21/6/2018	21	6	2018	13:23:28	48208	0.4	13	23	28	0	0.05859375	3.4853027	0.13598633	-0.072753906	-0.92114258	13.693359	0.35766602	0	0	0	0	0	0	0	0	0	0.93383789	0.066162109	0.46362305	-0.33984375	0.012939453	-0.1105957	0	44330	0	0	0
372	373	373	Category F	0.071777344	0.023925781	-1.0197754	0.052001953	0.24633789	0.43041992	0	0	21/6/2018	21	6	2018	13:23:28	48208	0.5	13	23	28	0	0.05859375	3.4853027	0.13964844	-0.072998047	-0.91870117	8.3869629	0.15551758	0	0	0	0	0	0	0	0	0	0.93212891	0.067871094	0.265625	-0.067871094	0.096923828	-0.10083008	0	44330	0	0	0
373	374	374	Category F	-0.10791016	-0.095947266	-1.2597656	0.079101563	0.25756836	0.42431641	0	0	21/6/2018	21	6	2018	13:23:28	48208	0.6	13	23	28	0	0.05859375	3.4853027	0.14477539	-0.072021484	-0.91577148	6.0651855	0.42724609	0	0	0	0	0	0	0	0	0	0.92993164	0.070068359	0.62036133	-0.25268555	-0.023681641	-0.34375	0	44330	0	0	0
374	375	375	Category F	0.083984375	-0.023925781	-0.80395508	0.003417969	0.25561523	0.4284668	0	0	21/6/2018	21	6	2018	13:23:28	48208	0.7	13	23	28	0	0.05859375	3.4853027	0.14941406	-0.072753906	-0.9152832	7.512207	0.13818359	0	0	0	0	0	0	0	0	0	0.93017578	0.069824219	0.22583008	-0.065429688	0.048828125	0.11132813	0	44330	0	0	0
375	376	376	Category F	-0.10791016	-0.035888672	-1.079834	-0.014648438	0.29711914	0.4128418	0	0	21/6/2018	21	6	2018	13:23:28	48208	0.8	13	23	28	0	0.05859375	3.4853027	0.15576172	-0.072753906	-0.91308594	10.865723	0.31396484	0	0	0	0	0	0	0	0	0	0.92919922	0.070800781	0.46704102	-0.26367188	0.036865234	-0.16650391	0	44330	0	0	0
376	377	377	Category F	0.14379883	-0.11987305	-0.95996094	-0.050537109	0.28710938	0.41381836	0	0	21/6/2018	21	6	2018	13:23:28	48208	0.9	13	23	28	0	0.05859375	3.4853027	0.16186523	-0.072753906	-0.91186523	9.2158203	0.069580078	0	0	0	0	0	0	0	0	0	0.92895508	0.071044922	0.11303711	-0.018066406	-0.046875	-0.047851563	0	44330	0	0	0
377	378	378	Category F	0.15576172	-0.21582031	-1.1638184	-0.055664063	0.27172852	0.41699219	0	0	21/6/2018	21	6	2018	13:23:29	48209	0	13	23	29	0	0.05859375	3.4853027	0.16723633	-0.075439453	-0.90820313	6.713623	0.29150391	0	0	0	0	0	0	0	0	0	0.92651367	0.073486328	0.40722656	-0.011474609	-0.14013672	-0.25537109	0	44330	0	0	0
378	379	379	Category F	0.20385742	-0.15576172	-0.87597656	-0.091552734	0.27880859	0.41040039	0	0	21/6/2018	21	6	2018	13:23:29	48209	0.1	13	23	29	0	0.05859375	3.4853027	0.1730957	-0.077392578	-0.90722656	5.2578125	0.089355469	0	0	0	0	0	0	0	0	0	0.92675781	0.073242188	0.13989258	0.030517578	-0.078125	0.03125	0	44330	0	0	0
379	380	380	Category F	0.071777344	-0.13183594	-0.73193359	-0.080078125	0.27905273	0.41674805	0	0	21/6/2018	21	6	2018	13:23:29	48209	0.2	13	23	29	0	0.05859375	3.4853027	0.17895508	-0.080078125	-0.90673828	6.0712891	0.21166992	0	0	0	0	0	0	0	0	0	0.92773438	0.072265625	0.33398438	-0.10717773	-0.051513672	0.17480469	0	44330	0	0	0
380	381	381	Category F	0.083984375	-0.16796875	-0.79199219	-0.098388672	0.27783203	0.41430664	0	0	21/6/2018	21	6	2018	13:23:29	48209	0.3	13	23	29	0	0.05859375	3.4853027	0.18579102	-0.080810547	-0.90551758	5.092041	0.17578125	0	0	0	0	0	0	0	0	0	0.92797852	0.072021484	0.30273438	-0.10180664	-0.086914063	0.11352539	0	44330	0	0	0
381	382	382	Category F	0.21582031	-0.19189453	-0.83984375	-0.10864258	0.28295898	0.40917969	0	0	21/6/2018	21	6	2018	13:23:29	48209	0.4	13	23	29	0	0.05859375	3.4853027	0.19116211	-0.082763672	-0.90405273	2.0615234	0.12890625	0	0	0	0	0	0	0	0	0	0.92773438	0.072265625	0.19775391	0.024414063	-0.10888672	0.064208984	0	44330	0	0	0
382	383	383	Category F	0.31176758	-0.16796875	-1.1279297	-0.085449219	0.29516602	0.40698242	0	0	21/6/2018	21	6	2018	13:23:29	48209	0.5	13	23	29	0	0.05859375	3.4853027	0.19799805	-0.083740234	-0.90136719	1.3408203	0.2668457	0	0	0	0	0	0	0	0	0	0.92675781	0.073242188	0.42407227	0.11352539	-0.083984375	-0.22631836	0	44330	0	0	0
383	384	384	Category F	0.27587891	-0.047851563	-0.76782227	-0.1081543	0.2734375	0.40820313	0	0	21/6/2018	21	6	2018	13:23:29	48209	0.6	13	23	29	0	0.05859375	3.4853027	0.20214844	-0.084716797	-0.90136719	0.77197266	0.15673828	0	0	0	0	0	0	0	0	0	0.92749023	0.072509766	0.24389648	0.073486328	0.036865234	0.13354492	0	44330	0	0	0
384	385	385	Category F	0.13183594	-0.023925781	-0.83984375	-0.11157227	0.28808594	0.41137695	0	0	21/6/2018	21	6	2018	13:23:29	48209	0.7	13	23	29	0	0.05859375	3.4853027	0.20898438	-0.084716797	-0.89868164	0.75585938	0.11450195	0	0	0	0	0	0	0	0	0	0.92651367	0.073486328	0.19702148	-0.077148438	0.060791016	0.058837891	0	44330	0	0	0
385	386	386	Category F	-0.035888672	-0.023925781	-1.0559082	-0.16235352	0.27392578	0.39746094	0	0	21/6/2018	21	6	2018	13:23:29	48209	0.8	13	23	29	0	0.05859375	3.4853027	0.21533203	-0.0859375	-0.89624023	2.7150879	0.30395508	0	0	0	0	0	0	0	0	0	0.92578125	0.07421875	0.47290039	-0.2512207	0.062011719	-0.15942383	0	44330	0	0	0
386	387	387	Category F	0.26391602	0.083984375	-1.0197754	-0.14819336	0.25488281	0.4128418	0	0	21/6/2018	21	6	2018	13:23:29	48209	0.9	13	23	29	0	0.05859375	3.4853027	0.22265625	-0.087402344	-0.89233398	4.5744629	0.21728516	0	0	0	0	0	0	0	0	0	0.92382813	0.076171875	0.33984375	0.041015625	0.17138672	-0.12719727	0	44330	0	0	0
387	388	388	Category F	0.20385742	-0.071777344	-0.95996094	-0.1262207	0.23876953	0.42211914	0	0	21/6/2018	21	6	2018	13:23:30	48210	0	13	23	30	0	0.05859375	3.4853027	0.22827148	-0.088867188	-0.89086914	6.5063477	0.074951172	0	0	0	0	0	0	0	0	0	0.92407227	0.075927734	0.1105957	-0.024414063	0.017089844	-0.068847656	0	44330	0	0	0
388	389	389	Category F	0.21582031	-0.023925781	-0.74389648	-0.12182617	0.23535156	0.4230957	0	0	21/6/2018	21	6	2018	13:23:30	48210	0.1	13	23	30	0	0.05859375	3.4853027	0.23510742	-0.090576172	-0.88891602	7.385498	0.16064453	0	0	0	0	0	0	0	0	0	0.92382813	0.076171875	0.23095703	-0.019287109	0.066650391	0.14501953	0	44330	0	0	0
389	390	390	Category F	0.071777344	-0.047851563	-1.0197754	-0.090087891	0.22875977	0.43432617	0	0	21/6/2018	21	6	2018	13:23:30	48210	0.2	13	23	30	0	0.05859375	3.4853027	0.23999023	-0.091796875	-0.88745117	0.60571289	0.21826172	0	0	0	0	0	0	0	0	0	0.92407227	0.075927734	0.34448242	-0.16821289	0.043945313	-0.13208008	0	44330	0	0	0
390	391	391	Category F	0.11987305	-0.059814453	-1.0078125	-0.10839844	0.24145508	0.42626953	0	0	21/6/2018	21	6	2018	13:23:30	48210	0.3	13	23	30	0	0.05859375	3.4853027	0.24438477	-0.093505859	-0.88476563	10.118896	0.17797852	0	0	0	0	0	0	0	0	0	0.92260742	0.077392578	0.28125	-0.12451172	0.033691406	-0.12280273	0	44330	0	0	0
391	392	392	Category L	0.37182617	-0.16796875	-0.80395508	-0.033935547	0.12915039	0.46777344	0	0	21/6/2018	21	6	2018	13:44:41	49481	0.099	13	44	41	0	0.05859375	3.5175293	0.25	-0.093994141	-0.88378906	21.410156	0.16308594	0	0	0	0	0	0	0	0	0	0.92333984	0.076660156	0.27514648	0.12158203	-0.073730469	0.079833984	0	44330	0	0	0
392	393	393	Category L	0.43188477	-0.15576172	-0.80395508	-0.034912109	0.12255859	0.46777344	0	0	21/6/2018	21	6	2018	13:44:41	49481	0.199	13	44	41	0	0.05859375	3.5175293	0.25537109	-0.095458984	-0.88427734	34.591553	0.20288086	0	0	0	0	0	0	0	0	0	0.92553711	0.074462891	0.31689453	0.17626953	-0.060058594	0.080322266	0	44330	0	0	0
393	394	394	Category L	0.43188477	-0.11987305	-0.80395508	-0.038330078	0.12304688	0.46948242	0	0	21/6/2018	21	6	2018	13:44:41	49481	0.3	13	44	41	0	0.05859375	3.5175293	0.26293945	-0.095703125	-0.88305664	52.366211	0.18774414	0	0	0	0	0	0	0	0	0	0.92626953	0.073730469	0.27197266	0.16870117	-0.023925781	0.079101563	0	44330	0	0	0
394	395	395	Category L	0.45581055	-0.14379883	-0.83984375	-0.039550781	0.11816406	0.46557617	0	0	21/6/2018	21	6	2018	13:44:41	49481	0.4	13	44	41	0	0.05859375	3.5175293	0.26879883	-0.097167969	-0.88183594	67.378906	0.19702148	0	0	0	0	0	0	0	0	0	0.92724609	0.072753906	0.27539063	0.18676758	-0.046386719	0.041992188	0	44330	0	0	0
395	396	396	Category L	0.46777344	-0.15576172	-0.82788086	-0.033203125	0.11572266	0.47070313	0	0	21/6/2018	21	6	2018	13:44:41	49481	0.5	13	44	41	0	0.05859375	3.5175293	0.27514648	-0.097412109	-0.87646484	75.699219	0.20703125	0	0	0	0	0	0	0	0	0	0.92382813	0.076171875	0.29956055	0.19238281	-0.058105469	0.048583984	0	44330	0	0	0
396	397	397	Category L	0.47998047	-0.16796875	-0.83984375	-0.034912109	0.12036133	0.4675293	0	0	21/6/2018	21	6	2018	13:44:41	49481	0.6	13	44	41	0	0.05859375	3.5175293	0.28125	-0.10009766	-0.87255859	79.056885	0.2121582	0	0	0	0	0	0	0	0	0	0.92236328	0.077636719	0.29907227	0.19848633	-0.067626953	0.032714844	0	44330	0	0	0
397	398	398	Category L	0.43188477	-0.13183594	-0.80395508	-0.033935547	0.11572266	0.46948242	0	0	21/6/2018	21	6	2018	13:44:41	49481	0.7	13	44	41	0	0.05859375	3.5175293	0.28735352	-0.10083008	-0.87011719	84.545898	0.16162109	0	0	0	0	0	0	0	0	0	0.92211914	0.077880859	0.24145508	0.14428711	-0.031005859	0.066162109	0	44330	0	0	0
398	399	399	Category L	0.43188477	-0.16796875	-0.76782227	-0.033935547	0.12036133	0.47070313	0	0	21/6/2018	21	6	2018	13:44:41	49481	0.8	13	44	41	0	0.05859375	3.5175293	0.29541016	-0.10107422	-0.8684082	89.336426	0.18212891	0	0	0	0	0	0	0	0	0	0.92285156	0.077148438	0.30371094	0.13623047	-0.066650391	0.10058594	0	44330	0	0	0
399	400	400	Category L	0.41992188	-0.16796875	-0.79199219	-0.035400391	0.11669922	0.47265625	0	0	21/6/2018	21	6	2018	13:44:41	49481	0.9	13	44	41	0	0.05859375	3.5175293	0.30273438	-0.1027832	-0.86816406	83.65625	0.15405273	0	0	0	0	0	0	0	0	0	0.92529297	0.074707031	0.25854492	0.11694336	-0.064941406	0.076171875	0	44330	0	0	0
400	401	401	Category L	0.43188477	-0.13183594	-0.82788086	-0.039794922	0.11230469	0.46923828	0	0	21/6/2018	21	6	2018	13:44:42	49482	0	13	44	42	0	0.05859375	3.5175293	0.30664063	-0.10620117	-0.86547852	71.819824	0.13305664	0	0	0	0	0	0	0	0	0	0.92456055	0.075439453	0.18847656	0.125	-0.025390625	0.037597656	0	44330	0	0	0
401	402	402	Category L	0.45581055	-0.14379883	-0.79199219	-0.037353516	0.11791992	0.47167969	0	0	21/6/2018	21	6	2018	13:44:42	49482	0.09	13	44	42	0	0.05859375	3.5175293	0.31176758	-0.10742188	-0.86352539	60.856201	0.16479492	0	0	0	0	0	0	0	0	0	0.92431641	0.075683594	0.25170898	0.14379883	-0.036132813	0.071533203	0	44330	0	0	0
402	403	403	Category L	0.45581055	-0.15576172	-0.81591797	-0.040039063	0.11181641	0.46923828	0	0	21/6/2018	21	6	2018	13:44:42	49482	0.181	13	44	42	0	0.05859375	3.5175293	0.31787109	-0.11010742	-0.86206055	48.233398	0.15234375	0	0	0	0	0	0	0	0	0	0.92529297	0.074707031	0.22973633	0.13769531	-0.045410156	0.046142578	0	44330	0	0	0
403	404	404	Category L	0.45581055	-0.14379883	-0.76782227	-0.034912109	0.11328125	0.46948242	0	0	21/6/2018	21	6	2018	13:44:42	49482	0.272	13	44	42	0	0.05859375	3.5175293	0.32495117	-0.11157227	-0.85961914	32.733643	0.1628418	0	0	0	0	0	0	0	0	0	0.92578125	0.07421875	0.25463867	0.13061523	-0.031982422	0.091796875	0	44330	0	0	0
404	405	405	Category L	0.46777344	-0.13183594	-0.81591797	-0.0390625	0.11254883	0.46923828	0	0	21/6/2018	21	6	2018	13:44:42	49482	0.363	13	44	42	0	0.05859375	3.5175293	0.32861328	-0.11425781	-0.85986328	18.119873	0.14672852	0	0	0	0	0	0	0	0	0	0.92773438	0.072265625	0.20068359	0.13891602	-0.017333984	0.043945313	0	44330	0	0	0
405	406	406	Category L	0.41992188	-0.15576172	-0.80395508	-0.035644531	0.11303711	0.47070313	0	0	21/6/2018	21	6	2018	13:44:42	49482	0.454	13	44	42	0	0.05859375	3.5175293	0.33300781	-0.11791992	-0.85693359	9.2814941	0.10839844	0	0	0	0	0	0	0	0	0	0.92700195	0.072998047	0.17773438	0.086669922	-0.037597656	0.052978516	0	44330	0	0	0
406	407	407	Category L	0.45581055	-0.13183594	-0.81591797	-0.041259766	0.11499023	0.46850586	0	0	21/6/2018	21	6	2018	13:44:42	49482	0.545	13	44	42	0	0.05859375	3.5175293	0.33691406	-0.12109375	-0.85668945	6.4750977	0.12597656	0	0	0	0	0	0	0	0	0	0.9284668	0.071533203	0.16992188	0.11865234	-0.010498047	0.040771484	0	44330	0	0	0
407	408	408	Category L	0.44384766	-0.16796875	-0.80395508	-0.040771484	0.11157227	0.47045898	0	0	21/6/2018	21	6	2018	13:44:42	49482	0.636	13	44	42	0	0.05859375	3.5175293	0.3449707	-0.12402344	-0.85473633	3.5996094	0.11914063	0	0	0	0	0	0	0	0	0	0.92993164	0.070068359	0.19335938	0.098632813	-0.043701172	0.05078125	0	44330	0	0	0
408	409	409	Category L	0.43188477	-0.17993164	-0.81591797	-0.041015625	0.11499023	0.46557617	0	0	21/6/2018	21	6	2018	13:44:42	49482	0.727	13	44	42	0	0.05859375	3.5175293	0.35009766	-0.1262207	-0.85351563	1.8603516	0.10473633	0	0	0	0	0	0	0	0	0	0.93115234	0.068847656	0.1730957	0.081542969	-0.053466797	0.037597656	0	44330	0	0	0
409	410	410	Category L	0.45581055	-0.15576172	-0.80395508	-0.042724609	0.10961914	0.46435547	0	0	21/6/2018	21	6	2018	13:44:42	49482	0.818	13	44	42	0	0.05859375	3.5175293	0.35522461	-0.12841797	-0.84936523	1.1953125	0.11352539	0	0	0	0	0	0	0	0	0	0.9296875	0.0703125	0.1730957	0.1003418	-0.027099609	0.045410156	0	44330	0	0	0
410	411	411	Category L	0.45581055	-0.14379883	-0.79199219	-0.040283203	0.11669922	0.46948242	0	0	21/6/2018	21	6	2018	13:44:42	49482	0.909	13	44	42	0	0.05859375	3.5175293	0.36010742	-0.12939453	-0.84887695	1.0769043	0.11181641	0	0	0	0	0	0	0	0	0	0.93115234	0.068847656	0.16650391	0.095458984	-0.014160156	0.056884766	0	44330	0	0	0
411	412	412	Category L	0.46777344	-0.13183594	-0.77978516	-0.038330078	0.11401367	0.47143555	0	0	21/6/2018	21	6	2018	13:44:43	49483	0	13	44	43	0	0.05859375	3.5175293	0.36645508	-0.1315918	-0.84887695	0.64672852	0.12255859	0	0	0	0	0	0	0	0	0	0.93408203	0.065917969	0.1706543	0.10107422	0	0.069091797	0	44330	0	0	0
412	413	413	Category L	0.44384766	-0.14379883	-0.82788086	-0.040039063	0.11401367	0.47143555	0	0	21/6/2018	21	6	2018	13:44:43	49483	0.1	13	44	43	0	0.05859375	3.5175293	0.37451172	-0.13256836	-0.84619141	0.23144531	0.072265625	0	0	0	0	0	0	0	0	0	0.93481445	0.065185547	0.098632813	0.069091797	-0.010986328	0.018310547	0	44330	0	0	0
413	414	414	Category L	0.46777344	-0.15576172	-0.80395508	-0.041503906	0.10986328	0.47143555	0	0	21/6/2018	21	6	2018	13:44:43	49483	0.2	13	44	43	0	0.05859375	3.5175293	0.37915039	-0.13452148	-0.84301758	0.32666016	0.098876953	0	0	0	0	0	0	0	0	0	0.93408203	0.065917969	0.14868164	0.088378906	-0.020996094	0.0390625	0	44330	0	0	0
414	415	415	Category L	0.45581055	-0.14379883	-0.79199219	-0.041748047	0.11523438	0.46923828	0	0	21/6/2018	21	6	2018	13:44:43	49483	0.3	13	44	43	0	0.05859375	3.5175293	0.38623047	-0.13476563	-0.8371582	0.109375	0.083251953	0	0	0	0	0	0	0	0	0	0.93188477	0.068115234	0.12353516	0.069335938	-0.008789063	0.045166016	0	44330	0	0	0
415	416	416	Category L	0.47998047	-0.14379883	-0.81591797	-0.042480469	0.11328125	0.47143555	0	0	21/6/2018	21	6	2018	13:44:43	49483	0.4	13	44	43	0	0.05859375	3.5175293	0.39038086	-0.13647461	-0.83740234	0.58911133	0.092041016	0	0	0	0	0	0	0	0	0	0.93408203	0.065917969	0.11791992	0.089355469	-0.007080078	0.021484375	0	44330	0	0	0
416	417	417	Category L	0.49194336	-0.13183594	-0.79199219	-0.044189453	0.11791992	0.47045898	0	0	21/6/2018	21	6	2018	13:44:43	49483	0.5	13	44	43	0	0.05859375	3.5175293	0.39746094	-0.13793945	-0.83374023	1.2189941	0.10327148	0	0	0	0	0	0	0	0	0	0.93383789	0.066162109	0.14233398	0.094238281	0.006103516	0.041748047	0	44330	0	0	0
417	418	418	Category L	0.47998047	-0.13183594	-0.85180664	-0.043701172	0.11523438	0.46728516	0	0	21/6/2018	21	6	2018	13:44:43	49483	0.6	13	44	43	0	0.05859375	3.5175293	0.40112305	-0.13793945	-0.83178711	1.4946289	0.081298828	0	0	0	0	0	0	0	0	0	0.93383789	0.066162109	0.10473633	0.078613281	0.006103516	-0.019775391	0	44330	0	-44330	0
418	419	419	Category L	0.47998047	-0.15576172	-0.82788086	-0.045410156	0.1105957	0.47045898	0	0	21/6/2018	21	6	2018	13:44:43	49483	0.7	13	44	43	0	0.05859375	3.5175293	0.40454102	-0.13720703	-0.82763672	1.9086914	0.077392578	0	0	0	0	0	0	0	0	0	0.93139648	0.068603516	0.09375	0.075195313	-0.018310547	0	0	44330	0	-44330	0
419	420	420	Category L	0.50390625	-0.15576172	-0.83984375	-0.040283203	0.11499023	0.46948242	0	0	21/6/2018	21	6	2018	13:44:43	49483	0.8	13	44	43	0	0.05859375	3.5175293	0.40771484	-0.13671875	-0.8269043	1.7370605	0.098632813	0	0	0	0	0	0	0	0	0	0.93212891	0.067871094	0.12768555	0.095947266	-0.018798828	-0.012695313	0	44330	0	-44330	0
420	421	421	Category L	0.46777344	-0.14379883	-0.81591797	-0.043212891	0.11572266	0.47143555	0	0	21/6/2018	21	6	2018	13:44:43	49483	0.9	13	44	43	0	0.05859375	3.5175293	0	0	0	1.0036621	0	0	0	0	0	0	0	0	0	0	0	0	0	0	0	0	0	44330	0	0	0
421	422	422	Category L	0.47998047	-0.16796875	-0.81591797	-0.049804688	0.11572266	0.47241211	0	0	21/6/2018	21	6	2018	13:44:44	49484	0	13	44	44	0	0.05859375	3.5175293	0	0	0	0.13061523	0	0	0	0	0	0	0	0	0	0	0	0	0	0	0	0	0	44330	0	0	0
422	423	423	Category L	0.45581055	-0.16796875	-0.80395508	-0.041503906	0.11694336	0.47338867	0	0	21/6/2018	21	6	2018	13:44:44	49484	0.111	13	44	44	0	0.05859375	3.5175293	0	0	0	0.77124023	0	0	0	0	0	0	0	0	0	0	0	0	0	0	0	0	0	44330	0	0	0
423	424	424	Category L	0.47998047	-0.15576172	-0.80395508	-0.046142578	0.11499023	0.47338867	0	0	21/6/2018	21	6	2018	13:44:44	49484	0.222	13	44	44	0	0.058349609	3.4853027	0	0	0	1.3618164	0	0	0	0	0	0	0	0	0	0	0	0	0	0	0	0	0	44330	0	0	0
424	425	425	Category L	0.49194336	-0.14379883	-0.79199219	-0.042724609	0.11157227	0.46923828	0	0	21/6/2018	21	6	2018	13:44:44	49484	0.333	13	44	44	0	0.058349609	3.4853027	0	0	0	1.6274414	0	0	0	0	0	0	0	0	0	0	0	0	0	0	0	0	0	44330	0	0	0
425	426	426	Category L	0.49194336	-0.15576172	-0.81591797	-0.041015625	0.11425781	0.46923828	0	0	21/6/2018	21	6	2018	13:44:44	49484	0.444	13	44	44	0	0.058349609	3.4853027	0	0	0	1.6569824	0	0	0	0	0	0	0	0	0	0	0	0	0	0	0	0	0	44330	0	0	0
426	427	427	Category L	0.45581055	-0.13183594	-0.77978516	-0.040771484	0.10986328	0.46630859	0	0	21/6/2018	21	6	2018	13:44:44	49484	0.555	13	44	44	0	0.058349609	3.4853027	0	0	0	0.94238281	0	0	0	0	0	0	0	0	0	0	0	0	0	0	0	0	0	44330	0	0	0
427	428	428	Category L	0.43188477	-0.14379883	-0.77978516	-0.041015625	0.11694336	0.46923828	0	0	21/6/2018	21	6	2018	13:44:44	49484	0.666	13	44	44	0	0.058349609	3.4853027	0	0	0	0.31298828	0	0	0	0	0	0	0	0	0	0	0	0	0	0	0	0	0	44330	0	0	0
428	429	429	Category L	0.44384766	-0.13183594	-0.80395508	-0.038818359	0.11938477	0.47045898	0	0	21/6/2018	21	6	2018	13:44:44	49484	0.777	13	44	44	0	0.058349609	3.4853027	0	0	0	0.39892578	0	0	0	0	0	0	0	0	0	0	0	0	0	0	0	0	0	44330	0	0	0
429	430	430	Category L	0.49194336	-0.15576172	-0.83984375	-0.0390625	0.1184082	0.47265625	0	0	21/6/2018	21	6	2018	13:44:44	49484	0.888	13	44	44	0	0.058349609	3.4853027	0	0	0	0.25244141	0	0	0	0	0	0	0	0	0	0	0	0	0	0	0	0	0	44330	0	0	0
430	431	431	Category L	0.44384766	-0.15576172	-0.82788086	-0.027587891	0.1159668	0.47363281	0	0	21/6/2018	21	6	2018	13:44:45	49485	0	13	44	45	0	0.058349609	3.4853027	0	0	0	0.004638672	0	0	0	0	0	0	0	0	0	0	0	0	0	0	0	0	0	44330	0	0	0
431	432	432	Category L	0.41992188	-0.16796875	-0.82788086	-0.031738281	0.11352539	0.47070313	0	0	21/6/2018	21	6	2018	13:44:45	49485	0.1	13	44	45	0	0.058349609	3.4853027	0	0	0	0.74389648	0	0	0	0	0	0	0	0	0	0	0	0	0	0	0	0	0	44330	0	0	0
432	433	433	Category L	0.44384766	-0.16796875	-0.80395508	-0.032958984	0.11523438	0.46948242	0	0	21/6/2018	21	6	2018	13:44:45	49485	0.2	13	44	45	0	0.058349609	3.4853027	0	0	0	1.4492188	0	0	0	0	0	0	0	0	0	0	0	0	0	0	0	0	0	44330	0	0	0
433	434	434	Category L	0.41992188	-0.13183594	-0.82788086	-0.031494141	0.11181641	0.47070313	0	0	21/6/2018	21	6	2018	13:44:45	49485	0.3	13	44	45	0	0.058349609	3.4853027	0	0	0	1.7924805	0	0	0	0	0	0	0	0	0	0	0	0	0	0	0	0	0	44330	0	0	0
434	435	435	Category L	0.40795898	-0.13183594	-0.80395508	-0.035400391	0.1159668	0.47363281	0	0	21/6/2018	21	6	2018	13:44:45	49485	0.4	13	44	45	0	0.058349609	3.4853027	0	0	0	2.0695801	0	0	0	0	0	0	0	0	0	0	0	0	0	0	0	0	0	44330	0	0	0
435	436	436	Category L	0.44384766	-0.13183594	-0.81591797	-0.032958984	0.11694336	0.47167969	0	0	21/6/2018	21	6	2018	13:44:45	49485	0.5	13	44	45	0	0.058349609	3.4853027	0	0	0	1.9089355	0	0	0	0	0	0	0	0	0	0	0	0	0	0	0	0	0	44330	0	0	0
436	437	437	Category L	0.41992188	-0.15576172	-0.82788086	-0.03125	0.11572266	0.46972656	0	0	21/6/2018	21	6	2018	13:44:45	49485	0.6	13	44	45	0	0.058349609	3.4853027	0	0	0	1.644043	0	0	0	0	0	0	0	0	0	0	0	0	0	0	0	0	0	44330	0	0	0
437	438	438	Category L	0.45581055	-0.15576172	-0.82788086	-0.03515625	0.1159668	0.46850586	0	0	21/6/2018	21	6	2018	13:44:45	49485	0.7	13	44	45	0	0.058349609	3.4853027	0	0	0	1.0522461	0	0	0	0	0	0	0	0	0	0	0	0	0	0	0	0	0	44330	0	0	0
438	439	439	Category L	0.44384766	-0.14379883	-0.83984375	-0.029296875	0.11425781	0.47167969	0	0	21/6/2018	21	6	2018	13:44:45	49485	0.8	13	44	45	0	0.058349609	3.4853027	0	0	0	0.074462891	0	0	0	0	0	0	0	0	0	0	0	0	0	0	0	0	0	44330	0	0	0
439	440	440	Category L	0.47998047	-0.16796875	-0.85180664	-0.032714844	0.11328125	0.47070313	0	0	21/6/2018	21	6	2018	13:44:45	49485	0.9	13	44	45	0	0.058349609	3.4853027	0	0	0	0.27807617	0	0	0	0	0	0	0	0	0	0	0	0	0	0	0	0	0	44330	0	0	0
440	441	441	Category L	0.45581055	-0.16796875	-0.81591797	-0.031982422	0.1159668	0.46679688	0	0	21/6/2018	21	6	2018	13:44:46	49486	0	13	44	46	0	0.058349609	3.4853027	0	0	0	0.21142578	0	0	0	0	0	0	0	0	0	0	0	0	0	0	0	0	0	44330	0	0	0
441	442	442	Category L	0.43188477	-0.13183594	-0.82788086	-0.031494141	0.11572266	0.46679688	0	0	21/6/2018	21	6	2018	13:44:46	49486	0.1	13	44	46	0	0.058349609	3.4853027	0	0	0	0.71142578	0	0	0	0	0	0	0	0	0	0	0	0	0	0	0	0	0	44330	0	0	0
442	443	443	Category L	0.46777344	-0.14379883	-0.81591797	-0.029541016	0.11499023	0.46582031	0	0	21/6/2018	21	6	2018	13:44:46	49486	0.2	13	44	46	0	0.058349609	3.4853027	0	0	0	0.68798828	0	0	0	0	0	0	0	0	0	0	0	0	0	0	0	0	0	44330	0	0	0
443	444	444	Category L	0.44384766	-0.11987305	-0.82788086	-0.034912109	0.1159668	0.47265625	0	0	21/6/2018	21	6	2018	13:44:46	49486	0.3	13	44	46	0	0.058349609	3.4853027	0	0	0	0.31958008	0	0	0	0	0	0	0	0	0	0	0	0	0	0	0	0	0	44330	0	0	0
444	445	445	Category L	0.44384766	-0.14379883	-0.80395508	-0.033935547	0.11425781	0.47070313	0	0	21/6/2018	21	6	2018	13:44:46	49486	0.4	13	44	46	0	0.058349609	3.4853027	0	0	0	0.36010742	0	0	0	0	0	0	0	0	0	0	0	0	0	0	0	0	0	44330	0	0	0
445	446	446	Category L	0.43188477	-0.16796875	-0.86376953	-0.029541016	0.11328125	0.46875	0	0	21/6/2018	21	6	2018	13:44:46	49486	0.5	13	44	46	0	0.058349609	3.4853027	0	0	0	0.21362305	0	0	0	0	0	0	0	0	0	0	0	0	0	0	0	0	0	44330	0	0	0
446	447	447	Category L	0.43188477	-0.15576172	-0.85180664	-0.034667969	0.11181641	0.47338867	0	0	21/6/2018	21	6	2018	13:44:46	49486	0.6	13	44	46	0	0.058349609	3.4853027	0	0	0	1.7219238	0	0	0	0	0	0	0	0	0	0	0	0	0	0	0	0	0	44330	0	0	0
447	448	448	Category L	0.44384766	-0.17993164	-0.80395508	-0.037597656	0.11425781	0.47070313	0	0	21/6/2018	21	6	2018	13:44:46	49486	0.7	13	44	46	0	0.058349609	3.4853027	0	0	0	2.1047363	0	0	0	0	0	0	0	0	0	0	0	0	0	0	0	0	0	44330	0	0	0
448	449	449	Category L	0.47998047	-0.16796875	-0.81591797	-0.031738281	0.11523438	0.47460938	0	0	21/6/2018	21	6	2018	13:44:46	49486	0.8	13	44	46	0	0.058349609	3.4853027	0	0	0	1.4648438	0	0	0	0	0	0	0	0	0	0	0	0	0	0	0	0	0	44330	0	0	0
449	450	450	Category L	0.45581055	-0.11987305	-0.79199219	-0.030517578	0.11499023	0.46679688	0	0	21/6/2018	21	6	2018	13:44:46	49486	0.9	13	44	46	0	0.058349609	3.4853027	0	0	0	0.97338867	0	0	0	0	0	0	0	0	0	0	0	0	0	0	0	0	0	44330	0	0	0
450	451	451	Category L	0.46777344	-0.15576172	-0.82788086	-0.029052734	0.11425781	0.46679688	0	0	21/6/2018	21	6	2018	13:44:47	49487	0	13	44	47	0	0.058349609	3.4853027	0	0	0	0.99121094	0	0	0	0	0	0	0	0	0	0	0	0	0	0	0	0	0	44330	0	0	0
451	452	452	Category L	0.45581055	-0.13183594	-0.81591797	-0.031982422	0.11328125	0.46948242	0	0	21/6/2018	21	6	2018	13:44:47	49487	0.1	13	44	47	0	0.058349609	3.4853027	0	0	0	0.92895508	0	0	0	0	0	0	0	0	0	0	0	0	0	0	0	0	0	44330	0	0	0
452	453	453	Category L	0.43188477	-0.14379883	-0.75585938	-0.034912109	0.11328125	0.47070313	0	0	21/6/2018	21	6	2018	13:44:47	49487	0.2	13	44	47	0	0.058349609	3.4853027	0	0	0	1.8481445	0	0	0	0	0	0	0	0	0	0	0	0	0	0	0	0	0	44330	0	0	0
453	454	454	Category L	0.46777344	-0.11987305	-0.80395508	-0.030517578	0.11523438	0.47167969	0	0	21/6/2018	21	6	2018	13:44:47	49487	0.3	13	44	47	0	0.058349609	3.4853027	0	0	0	3.0905762	0	0	0	0	0	0	0	0	0	0	0	0	0	0	0	0	0	44330	0	0	0
454	455	455	Category L	0.41992188	-0.15576172	-0.81591797	-0.029541016	0.10546875	0.46850586	0	0	21/6/2018	21	6	2018	13:44:47	49487	0.4	13	44	47	0	0.058349609	3.4853027	0	0	0	4.890625	0	0	0	0	0	0	0	0	0	0	0	0	0	0	0	0	0	44330	0	0	0
455	456	456	Category L	0.45581055	-0.15576172	-0.77978516	-0.03125	0.11328125	0.46948242	0	0	21/6/2018	21	6	2018	13:44:47	49487	0.5	13	44	47	0	0.058349609	3.4853027	0	0	0	5.8286133	0	0	0	0	0	0	0	0	0	0	0	0	0	0	0	0	0	44330	0	0	0
456	457	457	Category L	0.43188477	-0.11987305	-0.81591797	-0.029541016	0.11328125	0.47265625	0	0	21/6/2018	21	6	2018	13:44:47	49487	0.6	13	44	47	0	0.058349609	3.4853027	0	0	0	6.1696777	0	0	0	0	0	0	0	0	0	0	0	0	0	0	0	0	0	44330	0	0	0
457	458	458	Category L	0.43188477	-0.15576172	-0.82788086	-0.027832031	0.11157227	0.47094727	0	0	21/6/2018	21	6	2018	13:44:47	49487	0.7	13	44	47	0	0.058349609	3.4853027	0	0	0	7.145752	0	0	0	0	0	0	0	0	0	0	0	0	0	0	0	0	0	0	0	0	0
458	459	459	Category L	0.44384766	-0.11987305	-0.81591797	-0.034912109	0.11450195	0.47045898	0	0	21/6/2018	21	6	2018	13:44:47	49487	0.8	13	44	47	0	0.058349609	3.4853027	0	0	0	6.8435059	0	0	0	0	0	0	0	0	0	0	0	0	0	0	0	0	0	0	0	0	0
459	460	460	Category L	0.43188477	-0.13183594	-0.81591797	-0.030273438	0.11083984	0.47265625	0	0	21/6/2018	21	6	2018	13:44:47	49487	0.9	13	44	47	0	0.058349609	3.4853027	0	0	0	6.9072266	0	0	0	0	0	0	0	0	0	0	0	0	0	0	0	0	0	0	0	0	0
[truncated: 29 more columns]
