# Supplementary material for: Development of a multisensor biologging collar and analytical techniques to describe high‐resolution spatial behavior in free‐ranging terrestrial mammals
Source: Ecol Evol. 2024 Sep 23;14(9):e70264. doi: 10.1002/ece3.70264 (PMC11420106; doi:10.1002/ece3.70264)
Supplement: Supplementary file 1 — Appendix S1 [file ECE3-14-e70264-s001.zip › doi_10_5061_dryad_jdfn2z3hv__v20240620/MagData_All_Final_Dyrad.xlsx]

## Sheet: Field Test All
Folder	Duration (s)	Behavior	DDMT Alignment	GT Alignment	DDMT REL GT	DDMT Rel GT
Boar 6	4	Feed	166	150	16	16
Boar 6	9	Feed	101	101	360	0
Boar 6	4	Feed	20	45	335	25
Boar 6	5	feed	284	280	4	4
Boar 6	13	Feed	129	135	354	6
Boar 6	30	Feed	258	270	348	12
Boar 6	15	Feed	346	330	16	16
Boar 6	5	Root	274	270	4	4
Boar 6	3	Root	141	150	351	9
Boar 6	9	Root	42	42	360	0
Boar 6	4	Stand	291	270	21	21
Boar 6	8	Stand	314	315	359	1
Boar 6	4.5	Stand	339	0	339	21
Boar 6	2.5	Walk	129	150	339	21
Boar 7	4	Feed	158	170	348	12
Boar 7	3	Feed	124	130	354	6
Boar 7	20	Feed	344	325	19	19
Boar 7	5	Feed	46	46	360	0
Boar 7	22	Stand	273	280	353	7
Boar 7	3	Stand	251	251	360	0
Boar 7	6	Stand	153	145	8	8
Boar 7	5	Stand	250	250	360	0
Boar 7	15	Stand	115	145	330	30
Boar 7	5	Stand	311	300	11	11
Boar 7	3	trot	234	225	9	9
Boar 7	3	Walk	316	315	1	1
Boar 7	2	Walk	330	330	360	0
Boar 7	3	Walk	105	105	360	0
Boar 7	12	Walk/Stand	26	40	346	14
Boar 30	11	Feed	74	90	344	16
Boar 30	10	Feed	356	15	341	19
Boar 30	16	Feed	83	90	353	7
Boar 30	5	Feed	124	150	334	26
Boar 30	10	Root	275	275	360	0
Boar 30	1.5	Stand	354	354	360	0
Boar 30	2	Stand	353	20	333	27
Boar 30	7	Stand	208	225	343	17
Boar 30	2	Stand	254	260	354	6
Boar 30	3	Walk	326	330	356	4
Boar 30	3	Walk	165	165	360	0
Boar 30	2	Lay/Sit	122	130	352	8
Boar 30	2	Stand	109	115	354	6
Boar 30	13	Stand	1	350	11	11
Boar 30	8	Stand	303	300	3	3
Boar 30	5	Walk/Stand	5	5	360	0

## Sheet: Lab Test
North	South	East	West		Rel South	Rel East	Rel West
3.33545	179.001	88.1973	268.639		0.999	1.8027	1.361
3.25781	179.049	88.4199	268.635		0.951	1.5801	1.365
3.16431	179.085	88.6172	268.598		0.915	1.3828	1.402
3.01245	179.155	88.6873	268.539		0.845	1.3127	1.461
2.89355	179.177	88.7183	268.478		0.823	1.2817	1.522
2.83496	179.186	88.7563	268.42		0.814	1.2437	1.58
2.80518	179.218	88.7815	268.351		0.782	1.2185	1.649
2.7832	179.243	88.8462	268.3		0.757	1.1538	1.7
2.78809	179.257	88.9175	268.27		0.743	1.0825	1.73
2.88184	179.268	88.989	268.228		0.732	1.011	1.772
3.00073	179.308	89.0203	268.196		0.692	0.9797	1.804
3.09961	179.357	89.0193	268.177		0.643	0.9807	1.823
3.20288	179.39	89.0332	268.167		0.61	0.9668	1.833
3.32324	179.444	89.0112	268.181		0.556	0.9888	1.819
3.4248	179.501	89.0222	268.223		0.499	0.9778	1.777
3.50781	179.525	89.0229	268.301		0.475	0.9771	1.699
3.55957	179.52	89.0366	268.38		0.48	0.9634	1.62
3.58887	179.503	89.0273	268.43		0.497	0.9727	1.57
3.61475	179.496	88.9868	268.491		0.504	1.0132	1.509
3.62231	179.477	88.9236	268.525		0.523	1.0764	1.475
3.63892	179.455	88.8096	268.568		0.545	1.1904	1.432
3.6377	179.445	88.6973	268.613		0.555	1.3027	1.387
3.64111	179.449	88.5627	268.645		0.551	1.4373	1.355
3.66089	179.427	88.4717	268.693		0.573	1.5283	1.307
3.65308	179.413	88.375	268.73		0.587	1.625	1.27
3.61816	179.417	88.301	268.759		0.583	1.699	1.241
3.58594	179.423	88.2441	268.768		0.577	1.7559	1.232
3.53931	179.427	88.1958	268.783		0.573	1.8042	1.217
3.52905	179.414	88.196	268.814		0.586	1.804	1.186
3.49097	179.407	88.2161	268.821		0.593	1.7839	1.179
3.49243	179.361	88.2729	268.788		0.639	1.7271	1.212
3.49512	179.274	88.3535	268.724		0.726	1.6465	1.276
3.47925	179.168	88.4468	268.631		0.832	1.5532	1.369
3.47607	179.091	88.5205	268.505		0.909	1.4795	1.495
3.4292	179.012	88.5427	268.356		0.988	1.4573	1.644
3.39062	178.948	88.543	268.279		1.052	1.457	1.721
3.3291	178.894	88.53	268.238		1.106	1.47	1.762
3.30054	178.846	88.4749	268.248		1.154	1.5251	1.752
3.27173	178.808	88.385	268.26		1.192	1.615	1.74
3.24854	178.743	88.3271	268.298		1.257	1.6729	1.702
3.19067	178.697	88.3362	268.35		1.303	1.6638	1.65
3.13867	178.623	88.3442	268.375		1.377	1.6558	1.625
3.07642	178.603	88.365	268.413		1.397	1.635	1.587
2.97461	178.612	88.3948	268.448		1.388	1.6052	1.552
2.87988	178.65	88.4683	268.516		1.35	1.5317	1.484
2.80615	178.718	88.512	268.543		1.282	1.488	1.457
2.77539	178.781	88.5032	268.578		1.219	1.4968	1.422
2.74512	178.877	88.4673	268.589		1.123	1.5327	1.411
2.71631	178.918	88.4187	268.588		1.082	1.5813	1.412
2.72681	178.974	88.3306	268.625		1.026	1.6694	1.375
2.74658	179.013	88.1975	268.66		0.987	1.8025	1.34
2.75195	179.078	88.0566	268.734		0.922	1.9434	1.266
2.76514	179.146	87.9331	268.818		0.854	2.0669	1.182
2.78125	179.222	87.8638	268.882		0.778	2.1362	1.118
2.80688	179.294	87.7742	268.948		0.706	2.2258	1.052
2.81445	179.345	87.7144	268.941		0.655	2.2856	1.059
2.7959	179.39	87.6963	268.912		0.61	2.3037	1.088
2.7583	179.375	87.7168	268.86		0.625	2.2832	1.14
2.72241	179.348	87.7656	268.805		0.652	2.2344	1.195
2.65723	179.28	87.7715	268.769		0.72	2.2285	1.231
2.59619	179.229	87.7803	268.743		0.771	2.2197	1.257
2.53418	179.15	87.8137	268.743		0.85	2.1863	1.257
2.50146	179.054	87.8057	268.77		0.946	2.1943	1.23
2.50269	178.978	87.7615	268.814		1.022	2.2385	1.186
2.47778	178.924	87.7224	268.811		1.076	2.2776	1.189
2.46313	178.871	87.7068	268.8		1.129	2.2932	1.2
2.44824	178.824	87.7336	268.77		1.176	2.2664	1.23
2.43994	178.803	87.7417	268.73		1.197	2.2583	1.27
2.39648	178.819	87.7749	268.656		1.181	2.2251	1.344
2.34473	178.849	87.8423	268.559		1.151	2.1577	1.441
2.29541	178.877	87.8948	268.485		1.123	2.1052	1.515
2.28491	178.959	87.9321	268.437		1.041	2.0679	1.563
2.26953	179.073	87.9585	268.404		0.927	2.0415	1.596
2.25391	179.121	87.9722	268.4		0.879	2.0278	1.6
2.2854	179.15	87.9543	268.435		0.85	2.0457	1.565
2.32397	179.163	87.9158	268.5		0.837	2.0842	1.5
2.37305	179.194	87.8401	268.604		0.806	2.1599	1.396
2.44409	179.2	87.7659	268.687		0.8	2.2341	1.313
2.53027	179.182	87.6592	268.763		0.818	2.3408	1.237
2.62915	179.232	87.5688	268.839		0.768	2.4312	1.161
2.7439	179.292	87.5068	268.907		0.708	2.4932	1.093
2.86377	179.358	87.4277	268.955		0.642	2.5723	1.045
3.0166	179.369	87.3774	268.952		0.631	2.6226	1.048
3.14478	179.38	87.3533	268.953		0.62	2.6467	1.047
3.24121	179.402	87.3459	268.974		0.598	2.6541	1.026
3.2915	179.395	87.3728	269.011		0.605	2.6272	0.989
3.32959	179.331	87.4099	269.029		0.669	2.5901	0.971
3.34326	179.234	87.4893	269.087		0.766	2.5107	0.913
3.34399	179.147	87.5947	269.158		0.853	2.4053	0.842
3.32837	179.059	87.7244	269.244		0.941	2.2756	0.756
3.30103	178.964	87.8569	269.311		1.036	2.1431	0.689
3.25806	178.903	87.9583	269.334		1.097	2.0417	0.666
3.22412	178.875	88.0425	269.364		1.125	1.9575	0.636
3.16357	178.869	88.1191	269.352		1.131	1.8809	0.648
3.07812	178.863	88.1714	269.343		1.137	1.8286	0.657
2.97583	178.87	88.1799	269.284		1.13	1.8201	0.716
2.85132	178.898	88.2036	269.207		1.102	1.7964	0.793
2.70288	178.966	88.2236	269.149		1.034	1.7764	0.851
2.26758	179.022	88.2324	269.087		0.978	1.7676	0.913
2.45142	179.129	88.4731	269.094		0.87103	1.5269	0.9055
2.99555	179.135	88.2034	268.681	Average			1.74391
	0.86496	1.79663	1.3185	1.74391
