# Supplementary material for: Development of a multisensor biologging collar and analytical techniques to describe high‐resolution spatial behavior in free‐ranging terrestrial mammals
Source: Ecol Evol. 2024 Sep 23;14(9):e70264. doi: 10.1002/ece3.70264 (PMC11420106; doi:10.1002/ece3.70264)
Supplement: Supplementary file 1 — Appendix S1 [file ECE3-14-e70264-s001.zip › doi_10_5061_dryad_jdfn2z3hv__v20240620/README.md]

# Raw Behavioral Classifier Training and Test Data; Raw Magnetometer Laboratory and Field Test Data

[https://doi.org/10.5061/dryad.jdfn2z3hv](https://doi.org/10.5061/dryad.jdfn2z3hv)

Give a brief summary of dataset contents, contextualized in experimental procedures and results.


## Description of the data and file structure

This is a freeform section for you to describe how the data are structured and how a potential consumer might use them. Be as descriptive as necessary. Keep in mind that users of your data might be new to the field and unfamiliar with common terminology, metrics, etc.

Describe relationships between data files, missing data codes, other abbreviations used. Be as descriptive as possible.

## Sharing/Access information

This is a section for linking to other ways to access the data, and for linking to sources the data is derived from, if any.

Links to other publicly accessible locations of the data:

* [http://...](http://...)

Data was derived from the following sources:

*

## Code/Software

This is an optional, freeform section for describing any code in your submission and the software used to run it.

Describe any scripts, code, or notebooks (e.g., R, Python, Mathematica, MatLab) as well as the software versions (including loaded packages) that you used to run those files. If your repository contains more than one file whose relationship to other scripts is not obvious, provide information about the workflow that you used to run those scripts and notebooks.
